# Supplementary material for: Genetic comparisons of interleukin-17 reveal a framework for complex signaling evolution
Source: bioRxiv. 2026 Apr 14:2026.04.13.718218. Preprint. [Version 1] doi: 10.64898/2026.04.13.718218 (PMC13105070; doi:10.64898/2026.04.13.718218)
Supplement: Supplement 3 [file media-3.zip]

Archive with 430 entries (407 files):
- Supplemental files for paper/
- Supplemental files for paper/Alignments_and_trees/
- Supplemental files for paper/Alignments_and_trees/IL17E_bats_n42_sps_Alignment_PAML.txt PhyML Tree.newick
- Supplemental files for paper/Alignments_and_trees/IL17E_bats_n52 Alignment.fasta
- Supplemental files for paper/Alignments_and_trees/IL17E_bats_n52Unpaired.fasta
- Supplemental files for paper/Alignments_and_trees/IL17ligand_mouse_test PhyML Tree.newick
- Supplemental files for paper/Alignments_and_trees/IL17ligand_mouse_test.fasta
- Supplemental files for paper/Alignments_and_trees/IL17R_paralog_list Alignment PhyML Tree.newick
- Supplemental files for paper/Alignments_and_trees/IL17R_paralog_list Alignment.fasta
- Supplemental files for paper/Alignments_and_trees/IL17_ligand_chordate Alignment PhyML Tree 2.newick
- Supplemental files for paper/Alignments_and_trees/IL17_ligand_chordate Alignment.fasta
- Supplemental files for paper/Alignments_and_trees/IL17_paralog_list_ mussel Alignment PhyML Tree.newick
- Supplemental files for paper/Alignments_and_trees/IL17_paralog_list_ mussel Alignment.fasta
- Supplemental files for paper/Alignments_and_trees/IL17_receptor_chordate Alignment PhyML Tree 2.newick
- Supplemental files for paper/Alignments_and_trees/IL17_receptor_chordate Alignment.fasta
- Supplemental files for paper/Alignments_and_trees/IL17_receptor_mouse_paralogs Alignment PhyML Tree.newick
- Supplemental files for paper/Alignments_and_trees/IL17_receptor_mouse_paralogs Alignment.fasta
- Supplemental files for paper/CodeML/
- Supplemental files for paper/CodeML/IL17A/
- Supplemental files for paper/CodeML/IL17A/241029_il17a_model0.ctl
- Supplemental files for paper/CodeML/IL17A/241029_il17a_model0.mlc
- Supplemental files for paper/CodeML/IL17A/241029_il17a_model1.ctl
- Supplemental files for paper/CodeML/IL17A/241029_il17a_model1.mlc
- Supplemental files for paper/CodeML/IL17A/241029_il17a_test.ctl
- Supplemental files for paper/CodeML/IL17A/241029_il17a_test.mlc
- Supplemental files for paper/CodeML/IL17A/2NG.dN
- Supplemental files for paper/CodeML/IL17A/2NG.dS
- Supplemental files for paper/CodeML/IL17A/2NG.t
- Supplemental files for paper/CodeML/IL17A/4fold.nuc
- Supplemental files for paper/CodeML/IL17A/IL17a busted analysis.txt
- Supplemental files for paper/CodeML/IL17A/il17_trim_paml_test.phy
- Supplemental files for paper/CodeML/IL17A/lnf
- Supplemental files for paper/CodeML/IL17A/primate_species_tree.nwk
- Supplemental files for paper/CodeML/IL17A/rst
- Supplemental files for paper/CodeML/IL17A/rst1
- Supplemental files for paper/CodeML/IL17A/rub
- Supplemental files for paper/CodeML/IL17A/SampleStatisticalAnalysis (2024_06_18 17_49_58 UTC).xlsx
- Supplemental files for paper/CodeML/IL17A/species tree il17 timetree.txt
- Supplemental files for paper/CodeML/IL17B/
- Supplemental files for paper/CodeML/IL17B/241203_il17b_aow_test.mlc
- Supplemental files for paper/CodeML/IL17B/241203_il17b_model0.ctl
- Supplemental files for paper/CodeML/IL17B/241203_il17b_model0.mlc
- Supplemental files for paper/CodeML/IL17B/241203_il17b_model1.ctl
- Supplemental files for paper/CodeML/IL17B/241203_il17b_model1.mlc
- Supplemental files for paper/CodeML/IL17B/241203_il17b_test.ctl
- Supplemental files for paper/CodeML/IL17B/241203_il17b_test.mlc
- Supplemental files for paper/CodeML/IL17B/241204_il17b_aow_model0.mlc
- Supplemental files for paper/CodeML/IL17B/241204_il17b_aow_model0.txt
- Supplemental files for paper/CodeML/IL17B/241204_il17b_aow_model1.mlc
- Supplemental files for paper/CodeML/IL17B/241204_il17b_aow_model1.txt
- Supplemental files for paper/CodeML/IL17B/241204_il17b_aow_test.txt
- Supplemental files for paper/CodeML/IL17B/2NG.dN
- Supplemental files for paper/CodeML/IL17B/2NG.dS
- Supplemental files for paper/CodeML/IL17B/2NG.t
- Supplemental files for paper/CodeML/IL17B/4fold.nuc
- Supplemental files for paper/CodeML/IL17B/IL17B_seq_apes owm Alignment.phy
- Supplemental files for paper/CodeML/IL17B/IL17B_seq_apes owm nwm.txt
- Supplemental files for paper/CodeML/IL17B/IL17B_seq_apes owm.txt
- Supplemental files for paper/CodeML/IL17B/IL17B_seq_apes_owm_Alignment.phy
- Supplemental files for paper/CodeML/IL17B/IL17B_seq_apes_owm_nwm_Alignment.phy
- Supplemental files for paper/CodeML/IL17B/lnf
- Supplemental files for paper/CodeML/IL17B/rst
- Supplemental files for paper/CodeML/IL17B/rst1
- Supplemental files for paper/CodeML/IL17B/rub
- Supplemental files for paper/CodeML/IL17B/species_timetree_IL17B_seq_apes owm.txt
- Supplemental files for paper/CodeML/IL17B/species_timetree_IL17B_seq_apes_owm_nwm.nwk
- Supplemental files for paper/CodeML/IL17B/species_timetree_IL17B_seq_apes_owm_nwm.txt
- Supplemental files for paper/CodeML/IL17B/sp_tree_IL17B_seq_apes_owm.nwk
- Supplemental files for paper/CodeML/IL17C/
- Supplemental files for paper/CodeML/IL17C/241204_il17c_aon_model0.mlc
- Supplemental files for paper/CodeML/IL17C/241204_il17c_aon_model0.txt
- Supplemental files for paper/CodeML/IL17C/241204_il17c_aon_model1.mlc
- Supplemental files for paper/CodeML/IL17C/241204_il17c_aon_model1.txt
- Supplemental files for paper/CodeML/IL17C/241204_il17c_aon_test.txt
- Supplemental files for paper/CodeML/IL17C/241204_il17c_aow_test.mlc
- Supplemental files for paper/CodeML/IL17C/2NG.dN
- Supplemental files for paper/CodeML/IL17C/2NG.dS
- Supplemental files for paper/CodeML/IL17C/2NG.t
- Supplemental files for paper/CodeML/IL17C/4fold.nuc
- Supplemental files for paper/CodeML/IL17C/IL17C_seq_ao.txt
- Supplemental files for paper/CodeML/IL17C/IL17C_seq_aon.txt
- Supplemental files for paper/CodeML/IL17C/IL17C_seq_aon_Align_trim.phy
- Supplemental files for paper/CodeML/IL17C/IL17C_seq_ao_Align_trim.phy
- Supplemental files for paper/CodeML/IL17C/lnf
- Supplemental files for paper/CodeML/IL17C/rst
- Supplemental files for paper/CodeML/IL17C/rst1
- Supplemental files for paper/CodeML/IL17C/rub
- Supplemental files for paper/CodeML/IL17C/species_IL17C_aon.nwk
- Supplemental files for paper/CodeML/IL17C/species_IL17C_aon.txt
- Supplemental files for paper/CodeML/IL17D/
- Supplemental files for paper/CodeML/IL17D/241204_il17d_aon_model0.mlc
- Supplemental files for paper/CodeML/IL17D/241204_il17d_aon_model0.txt
- Supplemental files for paper/CodeML/IL17D/241204_il17d_aon_model1.mlc
- Supplemental files for paper/CodeML/IL17D/241204_il17d_aon_model1.txt
- Supplemental files for paper/CodeML/IL17D/241204_il17d_aon_test.mlc
- Supplemental files for paper/CodeML/IL17D/241204_il17d_aon_test.txt
- Supplemental files for paper/CodeML/IL17D/2NG.dN
- Supplemental files for paper/CodeML/IL17D/2NG.dS
- Supplemental files for paper/CodeML/IL17D/2NG.t
- Supplemental files for paper/CodeML/IL17D/4fold.nuc
- Supplemental files for paper/CodeML/IL17D/il17D_seq_aon.txt
- Supplemental files for paper/CodeML/IL17D/il17D_seq_aon_align_trim.phy
- Supplemental files for paper/CodeML/IL17D/lnf
- Supplemental files for paper/CodeML/IL17D/rst
- Supplemental files for paper/CodeML/IL17D/rst1
- Supplemental files for paper/CodeML/IL17D/rub
- Supplemental files for paper/CodeML/IL17D/species_il17D_aon.nwk
- Supplemental files for paper/CodeML/IL17D/species_il17D_aon.txt
- Supplemental files for paper/CodeML/IL17E/
- Supplemental files for paper/CodeML/IL17E/241108_il17e_model0.ctl
- Supplemental files for paper/CodeML/IL17E/241108_il17e_model0.mlc
- Supplemental files for paper/CodeML/IL17E/241108_il17e_model1.ctl
- Supplemental files for paper/CodeML/IL17E/241108_il17E_model1.mlc
- Supplemental files for paper/CodeML/IL17E/241108_il17E_test.mlc
- Supplemental files for paper/CodeML/IL17E/241108_il17Ra_test.ctl
- Supplemental files for paper/CodeML/IL17E/241211_il17E_aon_model0.mlc
- Supplemental files for paper/CodeML/IL17E/241211_il17E_aon_model0.txt
- Supplemental files for paper/CodeML/IL17E/241211_il17E_aon_model0_m8a.mlc
- Supplemental files for paper/CodeML/IL17E/241211_il17E_aon_model0_m8a.txt
- Supplemental files for paper/CodeML/IL17E/241211_il17E_aon_model1.mlc
- Supplemental files for paper/CodeML/IL17E/241211_il17E_aon_model1.txt
- Supplemental files for paper/CodeML/IL17E/241211_il17E_aon_test.mlc
- Supplemental files for paper/CodeML/IL17E/241211_il17E_aon_test.txt
- Supplemental files for paper/CodeML/IL17E/2NG.dN
- Supplemental files for paper/CodeML/IL17E/2NG.dS
- Supplemental files for paper/CodeML/IL17E/2NG.t
- Supplemental files for paper/CodeML/IL17E/4fold.nuc
- Supplemental files for paper/CodeML/IL17E/hs_il17E_colabfold.zip
- Supplemental files for paper/CodeML/IL17E/IL17E_A.txt
- Supplemental files for paper/CodeML/IL17E/IL17E_AON.txt
- Supplemental files for paper/CodeML/IL17E/IL17E_AON_align_trim.phy
- Supplemental files for paper/CodeML/IL17E/IL17E_AON_species.nwk
- Supplemental files for paper/CodeML/IL17E/IL17E_AON_species.txt
- Supplemental files for paper/CodeML/IL17E/IL17E_CDC_177.txt
- Supplemental files for paper/CodeML/IL17E/IL17E_CDC_177_Alignment_trim.phy
- Supplemental files for paper/CodeML/IL17E/IL17E_CDC_177_trim.fasta
- Supplemental files for paper/CodeML/IL17E/IL25_refseq_transcript.fasta
- Supplemental files for paper/CodeML/IL17E/lnf
- Supplemental files for paper/CodeML/IL17E/rhesus_il17E-colabfold.zip
- Supplemental files for paper/CodeML/IL17E/rhesus_il17E_homodimre_3cb76.result.zip
- Supplemental files for paper/CodeML/IL17E/rst
- Supplemental files for paper/CodeML/IL17E/rst1
- Supplemental files for paper/CodeML/IL17E/rub
- Supplemental files for paper/CodeML/IL17E/species_IL17E_CDC_177.txt
- Supplemental files for paper/CodeML/IL17E/species_IL17E_CDC_177_nwk.nwk
- Supplemental files for paper/CodeML/IL17F/
- Supplemental files for paper/CodeML/IL17F/241204_il17f_aon_model0.mlc
- Supplemental files for paper/CodeML/IL17F/241204_il17f_aon_model0.txt
- Supplemental files for paper/CodeML/IL17F/241204_il17f_aon_model1.mlc
- Supplemental files for paper/CodeML/IL17F/241204_il17f_aon_model1.txt
- Supplemental files for paper/CodeML/IL17F/241204_il17f_aon_test.mlc
- Supplemental files for paper/CodeML/IL17F/241204_il17f_aon_test.txt
- Supplemental files for paper/CodeML/IL17F/2NG.dN
- Supplemental files for paper/CodeML/IL17F/2NG.dS
- Supplemental files for paper/CodeML/IL17F/2NG.t
- Supplemental files for paper/CodeML/IL17F/4fold.nuc
- Supplemental files for paper/CodeML/IL17F/IL17F_seq_aon.txt
- Supplemental files for paper/CodeML/IL17F/IL17F_seq_aon_align_trim.phy
- Supplemental files for paper/CodeML/IL17F/lnf
- Supplemental files for paper/CodeML/IL17F/rst
- Supplemental files for paper/CodeML/IL17F/rst1
- Supplemental files for paper/CodeML/IL17F/rub
- Supplemental files for paper/CodeML/IL17F/species_IL17F_aon.nwk
- Supplemental files for paper/CodeML/IL17F/species_IL17F_aon.txt
- Supplemental files for paper/CodeML/IL17F/species_IL17RB_aon.nwk
- Supplemental files for paper/CodeML/IL17RA/
- Supplemental files for paper/CodeML/IL17RA/241029_il17a_model0.ctl
- Supplemental files for paper/CodeML/IL17RA/241029_il17Ra_model0.mlc
- Supplemental files for paper/CodeML/IL17RA/241029_il17Ra_model1.ctl
- Supplemental files for paper/CodeML/IL17RA/241029_il17Ra_model1.mlc
- Supplemental files for paper/CodeML/IL17RA/241029_il17Ra_test.ctl
- Supplemental files for paper/CodeML/IL17RA/241029_il17Ra_test.mlc
- Supplemental files for paper/CodeML/IL17RA/2NG.dN
- Supplemental files for paper/CodeML/IL17RA/2NG.dS
- Supplemental files for paper/CodeML/IL17RA/2NG.t
- Supplemental files for paper/CodeML/IL17RA/4fold.nuc
- Supplemental files for paper/CodeML/IL17RA/il17ra species.txt
- Supplemental files for paper/CodeML/IL17RA/IL17RA_apes_tr.phy
- Supplemental files for paper/CodeML/IL17RA/il17ra_species_nwk.nwk
- Supplemental files for paper/CodeML/IL17RA/lnf
- Supplemental files for paper/CodeML/IL17RA/rst
- Supplemental files for paper/CodeML/IL17RA/rst1
- Supplemental files for paper/CodeML/IL17RA/rub
- Supplemental files for paper/CodeML/IL17RA_redo/
- Supplemental files for paper/CodeML/IL17RA_redo/241029_il17Ra_test.ctl
- Supplemental files for paper/CodeML/IL17RA_redo/241205_il17RA_model0.ctl
- Supplemental files for paper/CodeML/IL17RA_redo/241205_IL17RA_model0.mlc
- Supplemental files for paper/CodeML/IL17RA_redo/241205_il17RA_model1.ctl
- Supplemental files for paper/CodeML/IL17RA_redo/241205_IL17RA_model1.mlc
- Supplemental files for paper/CodeML/IL17RA_redo/241205_IL17RA_test.mlc
- Supplemental files for paper/CodeML/IL17RA_redo/2NG.dN
- Supplemental files for paper/CodeML/IL17RA_redo/2NG.dS
- Supplemental files for paper/CodeML/IL17RA_redo/2NG.t
- Supplemental files for paper/CodeML/IL17RA_redo/4fold.nuc
- Supplemental files for paper/CodeML/IL17RA_redo/IL17RA_seq_aon.txt
- Supplemental files for paper/CodeML/IL17RA_redo/IL17RA_seq_aon_align_trim.phy
- Supplemental files for paper/CodeML/IL17RA_redo/lnf
- Supplemental files for paper/CodeML/IL17RA_redo/rst
- Supplemental files for paper/CodeML/IL17RA_redo/rst1
- Supplemental files for paper/CodeML/IL17RA_redo/rub
- Supplemental files for paper/CodeML/IL17RA_redo/species_IL17RA_aon.nwk
- Supplemental files for paper/CodeML/IL17RA_redo/species_IL17RA_aon.txt
- Supplemental files for paper/CodeML/IL17RB/
- Supplemental files for paper/CodeML/IL17RB/241204_il17RB_aon_model0.mlc
- Supplemental files for paper/CodeML/IL17RB/241204_il17rb_aon_model0.txt
- Supplemental files for paper/CodeML/IL17RB/241204_il17RB_aon_model1.mlc
- Supplemental files for paper/CodeML/IL17RB/241204_il17rb_aon_model1.txt
- Supplemental files for paper/CodeML/IL17RB/241204_il17rb_aon_test.mlc
- Supplemental files for paper/CodeML/IL17RB/241204_il17rb_aon_test.txt
- Supplemental files for paper/CodeML/IL17RB/2NG.dN
- Supplemental files for paper/CodeML/IL17RB/2NG.dS
- Supplemental files for paper/CodeML/IL17RB/2NG.t
- Supplemental files for paper/CodeML/IL17RB/4fold.nuc
- Supplemental files for paper/CodeML/IL17RB/IL17RB_seq_aon.txt
- Supplemental files for paper/CodeML/IL17RB/IL17RB_seq_aon_align_trim.phy
- Supplemental files for paper/CodeML/IL17RB/IL17RB_seq_aon_align_trim_no cebus.txt
- Supplemental files for paper/CodeML/IL17RB/lnf
- Supplemental files for paper/CodeML/IL17RB/rst
- Supplemental files for paper/CodeML/IL17RB/rst1
- Supplemental files for paper/CodeML/IL17RB/rub
- Supplemental files for paper/CodeML/IL17RB/species_IL17RB_aon.nwk
- Supplemental files for paper/CodeML/IL17RB/species_IL17RB_aon.txt
- Supplemental files for paper/CodeML/IL17RC/
- Supplemental files for paper/CodeML/IL17RC/241204_il17RC_aon_model0.mlc
- Supplemental files for paper/CodeML/IL17RC/241204_il17rc_aon_model0.txt
- Supplemental files for paper/CodeML/IL17RC/241204_il17RC_aon_model1.mlc
- Supplemental files for paper/CodeML/IL17RC/241204_il17rc_aon_model1.txt
- Supplemental files for paper/CodeML/IL17RC/241204_il17rc_aon_test.mlc
- Supplemental files for paper/CodeML/IL17RC/241204_il17rc_aon_test.txt
- Supplemental files for paper/CodeML/IL17RC/2NG.dN
- Supplemental files for paper/CodeML/IL17RC/2NG.dS
- Supplemental files for paper/CodeML/IL17RC/2NG.t
- Supplemental files for paper/CodeML/IL17RC/4fold.nuc
- Supplemental files for paper/CodeML/IL17RC/IL17RC_seq_aon.txt
- Supplemental files for paper/CodeML/IL17RC/IL17RC_seq_aon_align_trim.phy
- Supplemental files for paper/CodeML/IL17RC/lnf
- Supplemental files for paper/CodeML/IL17RC/rst
- Supplemental files for paper/CodeML/IL17RC/rst1
- Supplemental files for paper/CodeML/IL17RC/rub
- Supplemental files for paper/CodeML/IL17RC/species_IL17RA_aon.nwk
- Supplemental files for paper/CodeML/IL17RC/species_IL17RC_aon.nwk
- Supplemental files for paper/CodeML/IL17RC/species_IL17RC_aon.txt
- Supplemental files for paper/CodeML/IL17RD/
- Supplemental files for paper/CodeML/IL17RD/241204_il17rc_aon_model0.txt
- Supplemental files for paper/CodeML/IL17RD/241204_il17rc_aon_model1.txt
- Supplemental files for paper/CodeML/IL17RD/241204_il17rc_aon_test.txt
- Supplemental files for paper/CodeML/IL17RE/
- Supplemental files for paper/CodeML/IL17REL/
- Supplemental files for paper/CodeML/IL17_rodents/
- Supplemental files for paper/CodeML/IL17_rodents/241211_il17a_model0.ctl
- Supplemental files for paper/CodeML/IL17_rodents/241211_il17a_model1.ctl
- Supplemental files for paper/CodeML/IL17_rodents/241211_il17a_rodents_model0.mlc
- Supplemental files for paper/CodeML/IL17_rodents/241211_il17a_rodents_model1.mlc
- Supplemental files for paper/CodeML/IL17_rodents/241211_il17a_rodents_test.mlc
- Supplemental files for paper/CodeML/IL17_rodents/241211_il17a_test.ctl
- Supplemental files for paper/CodeML/IL17_rodents/2NG.dN
- Supplemental files for paper/CodeML/IL17_rodents/2NG.dS
- Supplemental files for paper/CodeML/IL17_rodents/2NG.t
- Supplemental files for paper/CodeML/IL17_rodents/4fold.nuc
- Supplemental files for paper/CodeML/IL17_rodents/IL17A_rodents.txt
- Supplemental files for paper/CodeML/IL17_rodents/IL17A_rodents_align_trim.phy
- Supplemental files for paper/CodeML/IL17_rodents/IL17A_rodents_species.nwk
- Supplemental files for paper/CodeML/IL17_rodents/IL17A_rodents_species.txt
- Supplemental files for paper/CodeML/IL17_rodents/lnf
- Supplemental files for paper/CodeML/IL17_rodents/rst
- Supplemental files for paper/CodeML/IL17_rodents/rst1
- Supplemental files for paper/CodeML/IL17_rodents/rub
- Supplemental files for paper/ERC/
- Supplemental files for paper/ERC/combined ERC.csv
- Supplemental files for paper/ERC/IL17family_top_hits.zip
- Supplemental files for paper/ERC/IL17xIL17_comparisons/
- Supplemental files for paper/ERC/IL17xIL17_comparisons/.DS_Store
- Supplemental files for paper/ERC/IL17xIL17_comparisons/IL17A_IL17B.pdf
- Supplemental files for paper/ERC/IL17xIL17_comparisons/IL17A_IL17C.pdf
- Supplemental files for paper/ERC/IL17xIL17_comparisons/IL17A_IL17F.pdf
- Supplemental files for paper/ERC/IL17xIL17_comparisons/IL17A_IL17RA.pdf
- Supplemental files for paper/ERC/IL17xIL17_comparisons/IL17A_IL17RB.pdf
- Supplemental files for paper/ERC/IL17xIL17_comparisons/IL17A_IL17RC.pdf
- Supplemental files for paper/ERC/IL17xIL17_comparisons/IL17A_IL17RD.pdf
- Supplemental files for paper/ERC/IL17xIL17_comparisons/IL17A_IL17RE.pdf
- Supplemental files for paper/ERC/IL17xIL17_comparisons/IL17A_IL17REL.pdf
- Supplemental files for paper/ERC/IL17xIL17_comparisons/IL17A_IL25.pdf
- Supplemental files for paper/ERC/IL17xIL17_comparisons/IL17B_IL17B.pdf
- Supplemental files for paper/ERC/IL17xIL17_comparisons/IL17B_IL17C.pdf
- Supplemental files for paper/ERC/IL17xIL17_comparisons/IL17B_IL17F.pdf
- Supplemental files for paper/ERC/IL17xIL17_comparisons/IL17B_IL17RA.pdf
- Supplemental files for paper/ERC/IL17xIL17_comparisons/IL17B_IL17RB.pdf
- Supplemental files for paper/ERC/IL17xIL17_comparisons/IL17B_IL17RC.pdf
- Supplemental files for paper/ERC/IL17xIL17_comparisons/IL17B_IL17RD.pdf
- Supplemental files for paper/ERC/IL17xIL17_comparisons/IL17B_IL17RE.pdf
- Supplemental files for paper/ERC/IL17xIL17_comparisons/IL17B_IL17REL.pdf
- Supplemental files for paper/ERC/IL17xIL17_comparisons/IL17B_IL25.pdf
- Supplemental files for paper/ERC/IL17xIL17_comparisons/IL17C_IL17B.pdf
- Supplemental files for paper/ERC/IL17xIL17_comparisons/IL17C_IL17C.pdf
- Supplemental files for paper/ERC/IL17xIL17_comparisons/IL17C_IL17F.pdf
- Supplemental files for paper/ERC/IL17xIL17_comparisons/IL17C_IL17RA.pdf
- Supplemental files for paper/ERC/IL17xIL17_comparisons/IL17C_IL17RB.pdf
- Supplemental files for paper/ERC/IL17xIL17_comparisons/IL17C_IL17RC.pdf
- Supplemental files for paper/ERC/IL17xIL17_comparisons/IL17C_IL17RD.pdf
- Supplemental files for paper/ERC/IL17xIL17_comparisons/IL17C_IL17RE.pdf
[truncated: 130 more entries]
