# Supplementary material for: Genetic comparisons of interleukin-17 reveal a framework for complex signaling evolution
Source: bioRxiv. 2026 Apr 14:2026.04.13.718218. Preprint. [Version 1] doi: 10.64898/2026.04.13.718218 (PMC13105070; doi:10.64898/2026.04.13.718218)
Supplement: Supplement 3 [file media-3.zip › Supplemental files for paper/Alignments_and_trees/IL17E_bats_n52 Alignment.fasta]

>vs_HLnocLep1
-----------------------------------------------------------------------------------CAAGGTCTCAGGGAACGGCTGGGAGAAGAGTACCCAGACNNNAGCTGTCTCACTGGTCTTTTTCTCCAGGTAGCTGCTTTCTTAGCTATAGTCATGGGAGCCCACACCCTCAGTTTGCGGCTT---CACAAGGACTGCACCCACTGGCCCAGCTGCTTCTCCAGCAAAGGACAAGACCCCACTGAAGAGCTGCTGAAGTTGATCACCATGGTCACACTGCCCCCAGAGACTGGTGACCTCGCCCACCACACAGAATCCTGCAGGGCCAGCGAAGACGGACCCCTCAATAGCAGGTCCATCTCCCCCTGGAGATATGAGTTGGACAGGGACTTGAACCGGCTCCCCCAGGACCTCTACCATGCCCGTTGCTTGTGTCCACACTGCGTCAGCCTACAGACAGGCTCTGACATGGATCCCCTGGGCAACTCGGAGATGCTCTACCACAACCAGACCGTCTTCTATCGCCGGCCATGCCCCGGAAAGCAGGGTGTGCATGATGGTTACTGCCTGGAACGCAAGCTCTACCGAGTCTCCTTTGCTTGCGTGTGCGTGCGGCCTCGTGTGATGGCTNNN
>vs_HLstuHon1
--------------------------------------------------------------------------------------------------------------------ATGGAANNNAGTTGTCTCACTGGCCTTTTCCTACAGGTGGTTGCCTTCTTGGCAGTAGTCACGGGAGCCCATGCCCTCACTCTGCGGCTT---CAGAAAGACTGCATCCTCTGGCCCGGCTGCTTCCCTAGCCAAGGACAGGACCCCACTGAAGAGCTGCTGAAGCTGGACACGGTGCTCAGGCCTCCCCCAGAGGCTGACAGCCTGGCCCGCCACCCAGTGTCCTGCAGGGCCAGTGAAGATGGACCCCTCAACAGCAGGTCCATCTCCCCCTGGAGATACGAGTTGGACAGGGACTTGAACCGGCTCCCCCAGGACCTGTACCACGCCCGTTGCCTGTGTCCACACTGTGTCAGCCTACAGACAGGCTCCCACATGGACCCCCTGGGCAACTCGGAGCTGCTCTACCACAACCAGACCGTCTTCTATCGCCGGCCATGCCCTGGAGAGCAGGGCGCGAGTAATGGCTACTGCCTGGAACGCAGGCTCTACCGTGTCTCCTTGGCTTGCGTGTGCGTGCGGCCTCGTGTGATGGCCNNN
>vs_HLlepYer1
--------------------------------------------------------------------------------------------------------------------ATGNNNAGCAGTTGTCTCACCGGCCTTTTCCTGCAGGCGGTTGCCTTCTTAGCAGTGGTCATGGGAGCCCACGCTCTCAATCTGCGGCTT---CAGAAAGACTGCATCCTCTGGCCCAACTGCTTCCCCAGCCAAGGACAGGACCCCACTGAAGAGCTGCTGAAGTTGGACACGGTGCACATGCCTCCCCCGGAGGCTGACAGCCTTGCCCACCACCCAATATCCTGCAGGGCCAGCGAAGATGGACCCCTCAACAGCAGGTCCATCTCCCCCTGGAGATATGAGTTGGACAGGGACTTGAACCGGCTCCCCCAGGACCTGTACCACGCCCGTTGCCTGTGTCCACACTGCGTCAGCCTACGGACAGGCTCCCACATGGACCCCCTGGGCAACTCGGAGCTGCTCTATCACAACCAGACCGTCTTCTATCGCCGGCCATGCCCTGGAGAGCGGGGCACAAGTGACAGCTACTGCCTGGAACGCAGGCTCTACCGTGTCTCCTTGGCTTGCGTGTGCGTGCGGCCTCGTGTGATGGCCNNN
>vs_HLtonSau1
--------------------------------------------------------------------------------------------------------------------ATGNNNAGCAGTTGCCTCACTGGTCTTTCCCCACAGGTGGTTGCCTTCTTAGCAGTGGTCATGGGAGCCCACGCTCTCAATCTGCGGCTT---CATAAAGACTGCATCCTCTGGCCCAACTGCTTCCCCAGCCAAGGACAGGACCCCACTGAAGAGCTGCTGAAGTTGGACTCAGTGCTCACGCCTCCCCCAGAAGCTGACAGCCTTGCCCACCACCCAGTATCCTGCAAGGCCAGCAAAGATGGACCCCTCAACAGCAGGTCCATCTCCCCCTGGAGATATGAGTTGGACAGGGACTTGAACCGGCTCCCCCAGGACCTGTACCACGCCCGTTGCCTGTGCCCACACTGTGTCAGCCTACAGACAGGCTCCCACATGGACCCTCTGGGCAACTCGGAGCTGCTCTACCACAACCAGACCGTCTTCTATCGCCGGCCATGCCCCGGAGAGCGGGGCACAAGTGACGGCTACTGCCTGGAACGCAGGCTCTACCGTGTCTCCTTGGCTTGCGTGTGCGTGCGGCCTCGTGTGATGGCTNNN
>vs_HLrhiFer5
-----------------------------------------------------------------------------------------ATGGCTGGGGGAGGGGCACCCAGACTAGACAGGAGCACTTCTCTCACTGTCCTTTTCCTACAGGTGGTTGCCTTCTTAGCAATAGTCATGGGAACCCACACCGTCAGTTTGCCGCTT---CAGAAGGACTGCACCCACTGGCCCAGCTGCTGCCCCAACAAAATTCAGGACCCCACTGAGGAGTGGCTGAAGTGGAACACTGTGTTCATGCCTCCCCCAGAGACCGCTAGCCTCACCCATCACCCAGAATCCTGCAGGGCCAGCGAGGACGGATCCCTCAACAGCAGGTCCATCTCCCCCTGGAGATACGAGTTGGACAGGGACTTGAACCGGCTCCCCCAGGACCTGTACCACGCCCGCTGCCTGTGTCCACACTGTGTCAGCCTACACACAGGCTCCCACATGGACCCCCGGGGCAATTCAGAGCTGCTCTACCACAACCAGACCGTCTTCTACCGGCGACCGTGCCCTGGAGAACAGGGCACCCAAGGTGGCTACTGCCTAGAACGCAGGCTCTACCGCGTCTCCTTGGCTTGTGTGTGTGTGCGGCCCCGTGTGATGGCCNNN
>vs_HLrhiSin1
-----ATGTGGCTGGGGGTGAAGGGAGGCTGGGATCCCAGGTTTGGGGCTGAGGGTCAGGTGGAGCTACAAA-CCA--GATCTCAGGGAACGGCTGGGGGAGGGGCACCCAGACTAGATAGGAGCACTTCTCTCACTGGCCTTTTTCTACAGGTGGTTGCCTTCTTAGCAATAGTCATGGGAACCCACACCGTCAGTTTGCCGCTT---CAGAACGACTGCACCCACCGGCCCAGCTGCTGCCCCAACAAAATTCAGGACCCCGCTGAGGAGTGGCTGAAGTCGAACACTGAGTTCATGCTTCCTCCAGAGACCGCTAGCCTCACCCATCACCCAGAATCCTGCAGGGCCAGCGAAGATGGACCCCTCAACAGCAGGTCCATCTCCCCCTGGAGATACGAGTTGGACAGGGACTTGAACCGGCTCCCCCAGGACCTGTACCACGCCCGCTGCCTGTGTCCACACTGTGTCAGCCTACACACAGGCTCCCACATGGACCCCCGGGGCAATTCAGAGCTGATCTACCACAACCAGACCGTCTTCTACCGGCGACCGTGCCAGGGAGAACAGGGCACCCAAGGTGGCTACTGCCTAGAACCCAGGCTCTACCGCGTCTCCTTGGCTTGTGTGTGTGTGCGGCCCCGTGTGATGGCCNNN
>vs_HLpteRuf1
-----------------------------------------------------------------------------------------------------------CCTGGATTAGATAGGAGCAGTTCTCTCACTGGCCTTTTCCCACAGGTGGTTGCCTTCTTAGCAGTAGTCATGGGAACCCACACCCTCAGTTTGCCACTT---CAGAAGGATCGTACCCACTGGCCCAGCTGCTGCCTCAGCAAAGGTCAGGACCCCACTGAGGAGTGGCTGAAGTGGAACACTGTGCTCATGCCTTCCTCAGAGACTGCTAGCTTCACCCACCACCCAGAATCCTGCAGGGCCAGCGAAGACGGACCCCTCAACAGCAGGTCCATCTCCCCCTGGAGTTACGAGTTGGACAGGGACTTGAACCGGCTTCCCCAGGACCTGTACCACGCCCGTTGCCTGTGTCCACACTGCGTCAGCCTACAGACAGGCTCCCACATGGACCCCTTGGGCAACTCGGAGCTGCTCTACCACAACCAGACTGTCTTCTATCGGAGGCTGTGCCCCGGAGAACAGGGCGCCCATCATGGCTATTGCTTGGAACGCAGGCTCTACCGCGTCTCCTTGGCTTGCGTGTGTGTGAGGCCCCGTGTGATGGCCNNN
>vs_HLhipArm1
-----------------------------------------------------------------------ATGGAGCTAGAAACCAGGATCTCAGGGAACAGCNNNCTCAGACTAGATAGGAGCACTTCTCTCACTGGTCTTTTCTTANNNGTGGTTGCCTTCTTAGCAATAGTCATGGGAACCCACACCCTAAGTCTGCGGCAT---CAGAAGGACTGCACCCACTGGCCCAACTGCTGCTCCAGCAAAGTCCAGGACCCCACGGAGGAGTGGCTGAAGTGGAATACTGTGTTCATGCCTCCCCCAGAGACCACTAGCTTCACCCATCACCCAGAGTCCTGCAAGGCCAGCGAAGATGGACCCCTCAACAGCAGGTCCATCTCCCCCTGGAGATATGAGTTGGACAGGGACTTGAACCGGCTCCCCCAGGACCTGTACCACGCCCGTTGCCTGTGTCCACACTGCGTCAGCCTACAGACAGGCTCCCACATGGACCCCCTGGGCAATTCGGAGCTACTCTACCACAACCAGACTGTCTTCTACCGGCGACCGTGCCCGGGAGAACAGGGCACCGAAGGTGGCTACTGCCTGGAACGCAGGCTCTACCGCGTCTCCTTGGCTTGTGTGTGTGTGCGGCCCCGAGTGATGGCCNNN
>vs_HLmacSob1
-----------------------------------------------------------------------------------------------------------CCTAGTTTAGATAGGAGCAGTTCTCTCACTGGCCTTTTCCCACAGGTGGTTGCCTTCTTAGCAGTAGTCATGGGAACCCACACCCTCAGTTTGCCACTT---CAGAAGGATCGTACCCACTGGCCCAGCTGCTGCCTCAGCAAAGGTCAGGACCCCACTGAGGAGTGGCTGAAGTGGAACACTGTGCTCATGCCTTCCCCAGAGACTGCTAGCTTCACCCACTACCCAGAATCCTGCAGGGCCAGCGAAGACGGACCCCTCAACAGCAGGTCCATCTCCCCCTGGAGTTACGAGTTGGACAGGGACTTGAACCGGCTCCCCCAGGACCTGTACCACGCCCGTTGCCTGTGCCCACACTGCGTCAGCCTACAGACAGGCTCCCACATGGACCCCCTGGGCAACTCAGAGCTGCTCTACCACAACCAGACTGTCTTCTATCGGAGGCCGTGCCCCAGAGAACAGGGGGCCCATCGTGGCTACTGCTTGGAACGCAGGCTCTACCGTGTCTCCTTGGCTTGCGTGTGTGTGCGGCCCCGGGTGATGGCCNNN
>vs_HLeidHel2
-----------------------------------------------------------------------------------------------------------CCCAGATTAGATAGGAGCAGTTCTCTCACTGGCCTTTTCCCGCAGGTGGTTACCTTCTTAGCAGTAGTCATGGGAACCCACGCCCTCAGTTTGCCGCTT---CCGAAGGAGCGTACCCACTGGCCCAGCTGCTGCTTCAGCAAAGGTCAAGACCCCACTGAGGAGTGGCTGAAGTGGAACACTGTGCTCATGCCTTCCTCAGAGACTGCTAGCTTCACCCACCACCCAGAATCCTGCAGGGCCAGCGAAGATGGACCCCTCAACAGCAGGTCCATCTCCCCCTGGAGTTACGAGTTGGACAGGGACTTGAACCGGCTCCCCCAGGACCTGTACCACGCCCGTTGCCTGTGTCCACACTGCGTCAGCCTACAGACAGGCTCCCACATGGACCCCCTGGGCAACTCAGAGCTGCTCTACCACAACCAGACTGTCTTCTATCGGAGGCCGTGCCCTGGAGAACAGGGCGCCCATCATGGCTACTGCTTGGAACGCAGACTCTACCGCGTCTCCTTGGCTTGCGTGTGTGTGCGGCCCCGTGTGATGGCCNNN
>vs_HLptePse1
-----------------------------------------------------------------------------------------------------------CCTGGATTAGATAGGAGCAGTTCTCTCACTGGCCTTTTCCCACAGGTGGTTGCCTTCTTAGCAGTAGTCATGGGAACCCACACCCTCAGTTTGCCACTT---CAGAAGGATCGTACCCACTGGCCCAGCTGCTGCCTCAGCAAAGGTCAGGACCCCACTGAGGAGTGGCTGAAGTGGAACACTGTGCTCATGCCTTCCTCAGAGACTGCTAGCTTCACCCACCACCCAGAATCCTGCAGGGCCAGCGAAGACGGACCCCTCAACAGCAGGTCCATCTCCCCCTGGAGTTACGAGTTGGACAGGGACTTGAACCGGCTTCCCCAGGACCTGTACCACGCCCGTTGCCTGTGTCCACACTGCGTCAGCCTACAGACAGGCTCCCACATGGACCCCTTGGGCAACTCGGAGCTGCTCTACCACAACCAGACTGTCTTCTATCGGAGGCCGTGCCCCGGAGAACAGGGCGCCCATCATGGCTATTGCTTGGAACGCAGGCTCTACCGCGTCTCCTTGGCTTGCGTGTGTGTGAGGCCCCGTGTGATGGCCNNN
>vs_HLrouAeg4
-----------------------------------------------------------------------------------------------------------CCTGGATTAGATAGGAGCAGTTCTCTCACTGGCTTTTTCCCACAGGTGGTTGCCTTCTTAGCAGTAGTCATGGGAACCCACACCCTCAGTTGGCCACTT---CAGAAGGACCGTACCCGCTGGCCCAGCTGCTGCCTCAGCAAAGGTCAGGACCCCACTGAGGAGTGGCTGAAGTGGAACACTGTGCTCATGCCTTCCTCAGAGATTACTAGCTTCACCCGCCACCCAGAATCCTGCAGGGCCAGCGAAGACGGACCCCTCAACAGCAGGTCCATCTCCCCCTGGAGTTACGAGTTGGACAGGGACTTGAACCGGCTCCCCCAGGACCTGTACCACGCCCGTTGCCTGTGTCCACACTGCGTCAGCCTACAGACAGGTTCCCACATGGACCCCCTGGGCAACTCGGAGCTGCTCTACCACAACCAGACTGTCTTCTATCGGAGGCCGTGCCCGGGAGAACAGGGTGCCCATCATGGCTACTGCTTGGAACGCAGGCTCTACCGCGTCTCCTTGGCTTGCGTGTGTGTGCGGCCCCGTGTGATGGCCNNN
>vs_HLeptFus2
------------------------------------------------------------------------------------------------AGAGGGGCACCCAAACTA--GACTGGAGCAGTTCTCTCACTGGCCTTTTCCTACAGGTGGTTGCCTTCTTAGCAATAGTCATGGGAACCCACACCCTCAGTTTTCGGCTT---CAGAAGGACTGCATCCACTGGCCCAGATGCTTTCCCGTCAAAGAACAGGACTCCCCTGAAG---------AGTTGAACACTGTGCTCACACCTCCCCCAGAGATTGATAGCC------ACCACCCAGTATCCTGCAGGGCCAGTGAAGACGGACCCCTCAACAGCAGGTCCATCTCTCCCTGGAGATATGTGTTGGACAGGGACTTGAACCGTCTCCCTCAGGACCTGTATCACGCCCGTTGCCTGTGTCCACACTGCGTCAGCCTACGGACAGGCTCCCACATGGACCCCCTGGGCAACTCGGAGCTCCTCTACCACAACCAGACCGTCTTCTACCGCCGGCGGTGCCCTGGAGAGCAGGGTGCCCATGATGGCTACTGCCTGGAGCGCAGGCTCTACCGTGTCTCCTTTGCTTGCGTGTGTGTGCGGCCCCGTGTGATGGCCNNN
>vs_eptFus1
------------------------------------------------------------------------------------------------AGAGGGGCACCCAAACTA--GACTGGAGCAGTTCTCTCACTGGCCTTTTCCTACAGGTGGTTGCCTTCTTAGCAATAGTCATGGGAACCCACACCCTCAGTTTTCGGCTT---CAGAAGGACTGCATCCACTGGCCCAGATGCTTTCCCGTCAAAGAACAGGACTCCCCTGAAG---------AGTTGAACACTGTGCTCACACCTCCCCCAGAGATTGATAGCC------ACCACCCAGTATCCTGCAGGGCCAGTGAAGACGGACCCCTCAACAGCAGGTCCATCTCTCCCTGGAGATATGTGTTGGACAGGGACTTGAACCGTCTCCCTCAGGACCTGTATCACGCCCGTTGCCTGTGTCCACACTGCGTCAGCCTACGGACAGGCTCCCACATGGACCCCCTGGGCAACTCGGAGCTCCTCTACCACAACCAGACCGTCTTCTACCGCCGGCGGTGCCCTGGAGAGCAGGGTGCCCATGATGGCTACTGCCTGGAGCGCAGGCTCTACCGTGTCTCCTTTGCTTGCGTGTGTGTGCGGCCCCGTGTGATGGCCNNN
>vs_HLantPal1
--------------------------------------------------------------------------------------------------ATGGGCACCCAAACTAGATTGGAGNNNAGTTCTCTCACTGGCCTTTTCCTACAGGTGGTTGCTTTCTTAGCAATAGTCATGGGAACCCACACCCTCAGTTTTCGGCTT---CAGAAGGACTGCATCCACTGGCCCAGATGCTTTCCCATCAAAGAACAGGACTCCACTGGAG---------AGTTGAACACTGTGCTCACACCTCCCCCAGAGATTGAGAGC------CACCACCCAGTATCCTGCAGGGCCAGCGAAGACGGACCCCTCAACAGCAGGTCCATCTCTCCCTGGAGATATGTGTTGGACAGGGACGAGAACCGTCTCCCTCAGGACCTGTATCACGCCCGTTGCCTGTGTCCACACTGCGTCAGCCTACGGACAGGCTCCCACATGGACCCCCTGGGCAACTCGGAGCTCCTCTACCACAACCAGACCGTCTTCTATCGCCGGCGGTGCCCAGGAGAGCAGGGTGCCCATGATGGCTACTGCCTGGAGCGGAGGCTCTACCGTGTCTCCTTTGCTTGCGTGTGTGTGCGGCCCCGTGTGATGGCCNNN
>vs_HLmyoLuc1
--------------------------------------------------------------------------------------------------AGAGCGGAACCCAGACTAGATTGGAGCAGTTCTCTCACTGGCCTTTTCCTACAGGTGGTTGCCTTCTTAGCGATAGTCATGGGAACCCACACCCTCAGTATTCGGCCT---CAGAAGGACTGCATCCACTGGCCCCGCTGCTTCTCCATCAAAGAGCAGGACTCCACTGAAG---------AGGCGAACACTGTGCTCACACCTCCCCCGGAGATTGATAGCCGC---CACCACCCAGTATCCTGCAGGGCCAGCGAAGACGGACCCCTCAACCACAGGTCCATCTCTCCCTGGAGATATGTGTTGGACAGGGACATGAACCGGCTCCCTCAGGACCTGTATCACGCCCGTTGCCTGTGTCCACACTGCGTCAGCCTACAGACAGGCTCCCACATGGACCCGCTGGGCAACTCGGAGCTCCTCTACCACAACCAGACCGTCTTCTACCGCCGGCGGTGCCCTGGAGAGCCGGGTGCCCATGATGGCTACTGCCTGGAGCGCAGGCTCTACCGTGTCTCCTTTGCTTGCGTGTGTGTGCGGCCCCGTGTGATGGCCNNN
>vs_myoLuc2
--------------------------------------------------------------------------------------------------AGAGCGGAACCCAGACTAGATTGGAGCAGTTCTCTCACTGGCCTTTTCCTACAGGTGGTTGCCTTCTTAGCGATAGTCATGGGAACCCACACCCTCAGTATTCGGCCT---CAGAAGGACTGCATCCACTGGCCCCGCTGCTTCTCCATCAAAGAGCAGGACTCCACTGAAG---------AGGCGAACACTGTGCTCACACCTCCCCCGGAGATTGATAGCCGC---CACCACCCAGTATCCTGCAGGGCCAGCGAAGACGGACCCCTCAACCACAGGTCCATCTCTCCCTGGAGATATGTGTTGGACAGGGACATGAACCGGCTCCCTCAGGACCTGTATCACGCCCGTTGCCTGTGTCCACACTGCGTCAGCCTACAGACAGGCTCCCACATGGACCCGCTGGGCAACTCGGAGCTCCTCTACCACAACCAGACCGTCTTCTACCGCCGGCGGTGCCCTGGAGAGCCGGGTGCCCATGATGGCTACTGCCTGGAGCGCAGGCTCTACCGTGTCTCCTTTGCTTGCGTGTGTGTGCGGCCCCGTGTGATGGCCNNN
>vs_HLmyoSep1
--------------------------------------------------------------------------------------------GCTGGGAGAGCGGAACCCAGACTAGATTGGAGCAGTTCTCTCACCGGCCTTTTCCTACAGGTGGTTGCCTTCTTAGCGATAGTCATGGGAACCCACACCCTCAGTATCCGGCCT---CAGAAGGACTGCATCCACTGGCCCCGCTGCTTCTCCATCAAAGAACAGGACTCCACTGAAG---------AGGCGAACGCTGTGCTCACACCTCCCCCGGAGATTGATAGCCAT---CACCATCCAGTATCCTGCAGGGCCAGCGAAGACGGACCCCTCAACCATAGGTCCATCTCTCCCTGGAGATATGTGTTGGACAGGGACACGAACCGGCTCCCTCAGGACCTGTATCACGCCCGTTGCCTGTGTCCACACTGCGTCAGCCTACAGACAGGCTCCCACATGGACCCCCTGGGCAACTCGGAGCTCCTCTACCACAACCAGACCGTCTTCTACCGCCGGCGGTGCCCTGGAGAGCAGGGTGCCCATGGTGGCTACTGCCTGGAGCGCAGGCTCTACCGTGTCTCCTTTGCTTGCGTGTGTGTGCGGCCCCGTGTGATGGCCNNN
>vs_myoBra1
--------------------------------------------------------------------------------------------------AGAGCGGAACCCAGACTAGATTGGAGCAGTTCTCTCACTGGCCTTTTCCTACAGGTGGTTGCCTTCTTAGCAATAGTCATGGGAACACACACCCTCAGTATTCGGCCT---CAGAAGGACTGCATCCACTGGCCCCGCTGCTTCTCCATCAAAGAACAGGACTCCACTGAAG---------AGCTGAACACTGTGCTCACACCTCCCCCGGAGATTGATAGCCAC---CACCACCCAGTATCCTGCAGGGCCAGCGAAGACGGACCCCTCAACCACAGGTCCATCTCTCCCTGGAGATATGTGTTGGACAGGGACTTGAACCGGCTCCCTCAGGACCTGTATCACGCCCGTTGCCTGTGTCCACACTGCGTCAGCCTACATACAGGCTCCCACATGAACCCCCTGGGCAACTCGGAGCTCCTCTACCACAACCAGACCGTCTTCTACCGCCGGCGGTGCCCTGGAGAGCAGGGTGCCCATGATGGCTACTGCCTGGAGCGCAGGCTCTACCGTGTCTCCTTTGCTTGCGTGTGTGTGCGGCCCCGTGTGATGGCCNNN
>vs_myoDav1
--------------------------------------------------------------------------------------------------AGAGCGGAACCCAGACTAGATTGGAGCAGTTCTCTCACTGGCCTTTTCCTACAGGTGGTTGCCTTCTTAGCAATAGTCATGGGAACCCACACCCTCAGTATTCGGCCT---CAGAAGGACTGCATCCACTGGCCCCGCTGCTTCTCCATCAAAGAACAGGACTCCACTGAAG---------AGCTGAACACGGTGCTCACACCTCCCCCGGAGATTGAGAGCCAC---CACCACCCAGTATCCTGCAGGGCCAGCGAAGATGGACCCCTCAACCGCAGGTCCATCTCTCCCTGGAGATATGTGTTGGACAGGGACTTGAACCGGCTCCCTCAGGACCTGTATCACGCCCGTTGCCTGTGTCCACACTGCGTCAGCCTACAGACAGGCTCCCACATGGACCCCCTGGGCAACTCGGAGCTCCTCTACCACAACCAGACCGTCTTCTACCGCCGGCGGTGCCCTGGAGAGCAGGGTGCCCATGATGGCTACTGCCTGGAGCGCAGGCTCTACCGTGTCTCCTTTGCTTGCGTGTGTGTGCGGCCCCGTGTGATGGCCNNN
>vs_HLpipKuh2
ATGTGTCTGTGTGTGTGTGGGGGGGAGGCTGGGCTCCAAGGTTTGGGTCTGGGGGTCAGGTGGAGCAAGAAACCAG--GATCTTGGGGAAGAGCTGGGAGAGGGGCATCCACACTGGATTGGAGCAGTTCTCTCACTGGCCTTTTCCTACAGGTGGTTGCCTTCTTAGCAATACTCATGGGAACCCACACCCTCAGTCTTCGGCTT---CAGAAGGACTGCATTCACTGGCCCAGATGCTTTCCCTACAAAGAACAGGACTCCACTGGAG---------AGCTGAACACTGTGCTCACACCTCCTCCAGAGATTGATAGC------CACCACCCGGCATCCTGCAGGGCCAGCGCAGATGGACCCCTCAACAGCAGGTCCATCTCTCCCTGGCGATACGTGTTGGACAGGGACATGGACCGTCTCCCTCAGGACCTGTATCACGCCCGTTGCCTGTGTCCACACTGCGTCAGCCTACGGACAGGCTCCCACATGGACCCCCTGGGCAACTCGGAGCTCCTCTACCACAACCAGACCGTCTTCTACCGCCGGCGGTGCCCTGGGGAGCAGGGTGCCCACGATGGCTACTGCCTGGAGCGCAGGCTCTACCGCGTCTCCTTTGCGTGCGTGTGTGTGCGGCCCCGTGTGATGGCCNNN
>vs_HLpipPip1
--------------------------------------------------------------------------------------------------AGAGGGGCACCCACACTGGATTGGAGCAGTTTTCTCACTGGCCTTTTCCTACAGGTGGTTGCCTTCTTAGCAATACTCATGGGAACCCACACCCTCAGTTCTCGGCTT---CAGAAGGACTGCATTCACTGGCCTAGATGCTTTCCCTACAAAGAACAGGACTCCACTGGAG---------AGCTGAACACTGTGCTCACACCTCCTCCAGAGATTGATAGC------CACCACCCGGCATCCTGCAGGGCCAGCGCAGACGGACCCCTCAACAGCAGGTCCATCTCTCCCTGGCGATACGTGTTGGACAGGGACATGGACCGTCTCCCTCAGGACCTGTATCACGCCCGTTGCCTGTGTCCACACTGCGTCAGCCTACGGACAGGCTCCCACATGGACCCCCTGGGCAACTCGGAGCTCCTCTACCACAACCAGACCGTCTTCTACCGCCGGCGGTGCCCTGGGGAGCAGGGTGCCCACGGTGGCTACTGCCTGGAGCGCAGGCTCTACCGCGTCTCCTTTGCGTGCGTGTGTGTGCGGCCCCGTGTGATGGCCNNN
>vs_HLpipPip2
--------------------------------------------------------------------------------------------------AGAGGGGCACCCACACTGGATTGGAGCAGTTTTCTCACTGGCCTTTTCCTACAGGTGGTTGCCTTCTTAGCAATACTCATGGGAACCCACACCCTCAGTTCTCGGCTT---CAGAAGGACTGCATTCACTGGCCTAGATGCTTTCCCTACAAAGAACAGGACTCCACTGGAG---------AGCTGAACACTGTGCTCACACCTCCTCCAGAGATTGATAGC------CACCACCCAGCATCCTGCAGGGCCAGCGCAGACGGACCCCTCAACAGCAGGTCCATCTCTCCCTGGCGATACGTGTTGGACAGGGACATGGACCGTCTCCCTCAGGACCTGTATCACGCCCGTTGCCTGTGTCCACACTGCGTCAGCCTACGGACAGGCTCCCACATGGACCCCCTGGGCAACTCGGAGCTCCTCTACCACAACCAGACCGTCTTCTACCGCCGGCGGTGCCCTGGGGAGCAGGGTGCCCACGGTGGCTACTGCCTGGAGCGCAGGCTCTACCGCGTCTCCTTTGCGTGCGTGTGTGTGCGGCCCCGTGTGATGGCCNNN
>vs_HLmolMol2
-----------------------------------------------------------------------------------------------GGGACAGGGGCACCCAGACTAGATGGGAGCAGTTCTCTCACGGGCCTTTTCCTACAGGTGATTGCCTTCTTAGCAATAGTCATGGGAACCCACACCCTCAGTGTTCCGCCT------AAGGACTGCAGCCACTGGCCCAGCTGCTTCCCCATCAAAGGACAGGACTCCACTGAAGACCTGCTGAAGTTGAACACTGTGCTCCTGCCTCCCCGAGAGATTGGTGGCCACACACACCACACAGGATCCTGCAGGGCCAGCGAAGACGGACCCCTCAACAGCAGGTCCATCTCCCCCTGGAGATATGAGTTGGACAGGGACTTGAACCGGCTCCCCCAGGACCTGTACCACGCCCGTTGCCTGTGTCCACACTGCGTCAGCCTACAGACAGGCTCTCACGTCGACCCCCTGGGCAACTCGGAGCTGCTCTACCACAACCAGACCGTCTTCTACCGCCGGCCGTGCCCTGGAGAACAGGGCGCCCATAACGGCTACTGCCTGGAACGTAGGCTCTACCGTGTCTCCTTGGCTTGCGTGTGTGTGCGGCCCCGAGTGATGGCCNNN
>vs_HLmyoMyo6
--------------------------------------------------------------------------------------------TCTGGGAGAGCGGAACCCAGACTAGATTGGAGCAGTTCTCTCACTGGCCTTTTCCTACAGGTGGTTGCCTTCTTAGCAATAGTCATGGGAACACACACCCTCAATATTCGGCCT---CAGAAGGACTGCATCCACTGGCCCCGCTGCTTCTCCATCAAACAACAGGACTCCGCTGAAG---------AGCTGAACACGGTGCTCACACCTCCCCCAGAGATTGAGAGCCAC------CACCCAGTATCCTGCAGGGCCAGCGAAGATGGACCCCTCAACCGCAGGTCCATCTCTCCATGGAGATATGTGTTGGACAGGGACTTGAACCGGCTCCCTCAGGACCTGTATCACGCCCGTTGCCTGTGTCCACACTGCGTCAGCCTACAGACAGGCTCCCACATGGACCCCCTGGGCAACTCGGAGCTCCTCTACCACAACCAGACCGTCTTCTACCGCCGGCGGTGCCCCGGAGAGCAGGGTGCCCATGATGGCTATTGCCTGGAGCGCAGGCTCTACCGTGTCTCCTTTGCTTGTGTGTGCGTGCGGCCCCGTGTGATGGCCNNN
>vs_HLaeoCin1
------------------------------------------------------------------------------------------------AGAGGGGCACCCAAACTA--GATTGGAGCAGTTCTCTCACTGGCCTTTTCCTACAGGTGGTTGCCTTCTTAGCAATAGTCATGGGAACCCACACCCTCACTTTTCGGCTT---CAGAAGGACTGCATCCACTGGCCCAGATGCTTTCCCATCAAAGAACAGGACTCCTCTGAAG---------AGTTGAACACTGTGCTCACACCTCCTCCAGAGATTGATAGCCATAACCATCACCCAGTATCCTGCAGGGCCAGCAAAGACGGACCCCTCAACAGCAGGTCCATCTCTCCCTGGAGATATGTGTTGGACAGGGACTTGAACCGTCTCCCTCAGGACCTGTATCACGCCCGTTGCCTGTGTCCACACTGTGTCAGCCTACAGACAGGATCCCACATGGACCCCCTTGGCAACTCGGAGCTCCTCTACCACAACCAGACCGTCTTCTACCGCCGGCAGTGCCCTGGAGAGCAGGGTGCCCATGATGGCTACTGCCTGGAGCGCAGGCTCTACCGTGTCTCCTTTGCTTGCGTGTGTGTGCGGCCCCGTGTGATGGCCNNN
>vs_HLlasBor1
------------------------------------------------------------------------------------------------AGAGGGGCACCCAAACTA--GATTGGAGCAGTTCTCTCACTGGCCTTTTCCTACAGGTGGTTGCCTTCTTAGCAATAGTCATGGGAACCCACACCCTCACTTTTCGGCTT---CAGAAGGACTGCATCCACTGGCCCAGATGCTTTCCCATCAAAGAACAGGACTCCTCTGAAG---------AGTGGAACACTGTGCTCACACCTCCTCCAGAGATTGATAGCCATACCCATCACCCAGTATCCTGCAGGGCCAGCAAAGACGGACCCCTCAACAGCAGGTCCATCTCTCCCTGGAGATATGTGTTGGACAGGGACATGAACCGTCTCCCTCAGGACCTGTATCACGCCCGTTGCCTGTGTCCACACTGCGTCAGCCTACACACAGGCTCTCACATGGACCCCCTGGGCAACTCGGAGCTCCTCTACCACAACCAGACCGTCTTCTACCGCCGGCGGTGCCCTGGAGAGCAGGGTGCCCACGATGGCTACTGCCTGGAGCGCAGGCTCTACCGTGTCTCCTTTGCTTGCGTGTGTGTGCGGCCCCGTGTGATGGCCNNN
>vs_HLnycHum2
------------------------------------------------------------------------------------------------AGAGGGGCACTCAAACTA--GATTGGAGCAGTTTTCTCACTGGCCTTTTCCTACAGGTGGTTGCCTTCTTAGCAATAGTCATGGGAACTCACACCCTCAGTATTGGGCTT---CAGAAGGACTGCATTCACTGGCCCAGATGCTTTCCCATCAAAGAACAGGACTCCACTGAAG---------AGTTGAACACTGTGCTCACACCTCCTCCAGAGATTGATAGCCACACCCACCACCCAGTATCCTGCAGGGCCAGCAAAGACGGACCCCTCAACAGCAGGTCCATCTCTCCTTGGAGATATGTGTTGGACAGGGACTTGAACCGGCTTCCTCAGGACCTGTATCACGCCCGTTGCCTGTGTCCACACTGCGTCAGCCTACGGACAGGCTCTCACATGGACCCCCTGGGCAACTCGGAGCTCCTCTACCACAACCAGACGGTCTTCTACCGCCGGCGGTGCCCTGGACAGCAGGGTGCCCATGATGGCTACTGCCTGGAGCGCAGGCTCTACCGTGTCTCCTTTGCTTGCGTGTGTGTGCGGCCCCGTGTGATGGCCNNN
>vs_HLmurAurFea1
--------------------------------------------------------------------------------------------------AGAGGGTCACCCAGACTAGATTGGAGCAGTTGTCTCACTGGCCTTTTCCTACAGGTGGTTGCCTTCTTAGCAATAGTCATGGGAACCCACACCCTCAGTTTTCAACAACAGCATAAGGACTGCATCCACTGGCCCAGCTGCTTCTCCATCAAAGAACAGAAATCCACCGAAG---------AGTTGAACACTGTGCTAACACCTCCCCCAGAGATTGATAGCCACACCCACCACCCAATATCCTGCAGGGCCAGCAAAGATGGACCCCTCAACAGCAGGTCCATCTCTCCCTGGAGATATGTGTTGGACAGGGACTTGAACCGGCTCCCTCAGGACCTGTATCACGCCCGTTGCCTGTGTCCACACTGCGTCAGCCTACAGACAGGCTCCCACATGGACCCCCTGGGCAACTCGGTGCTCCTCTACCACAACCAGACTGTCTTCTACCGCCGGCAGTGCCCTGGAGAGCAGGGTGCCCATGATGGCTACTGCCTGGAGCGCAGGCTCTACCGTGTCTCCTTTGCTTGCGTGTGTGTGCGGCCCCGTGTGATGGCCNNN
>vs_HLminNat1
--------------------------------------------------------------------------------------------------AGAGGGGCACCCAGACTAGATGGGAGTGGTTTTCTCACTGGCCTTTTCCTACAGGTGGTTGCCTTCTTAGCAGTAGTCATGGGAACACACACCCTGAGTTTTCGGCTT---CAGAAGGACTGCATCCACTGGCCCAGCTGCTTTCCCATCAAGGGACAGGACTCCACTGAAG---------AGTTGAACACTGTGCTCATGCCTCCCCCAGAGATCGCTAGCCTCACCGACCACCCGGTATCCTGCAAGGCCAGCGAAGACGGACCCCTCAACAGCAGGTCCATCTCCCCCTGGAGATATGTGTTGGACAGGGACTTGAACCGGCTCCCCCAGGACCTGTACCACGCCCGTTGCCTGTGTCCACACTGCGTCAGCCTACAGACAGGCTCCCACATGGACCCCCTCGGCAACTCAGAGCTGCTATACCACAACCAGACCGTCTTCTACCGCCGGCGGTGCCCTGGAGAGCAGGGTGCCCGTGATGGCTACTGCCTGGAACGCAGGCTCTACCGTGTCTCCTTGGCTTGCGTGTGCGTGCGGCCCCGTGTGATGGCCNNN
>vs_HLminSch1
--------------------------------------------------------------------------------------------------AGAGGGGCACCCAGACTAGATGGGAGTGGTTTTCTCACTCGCCTTTTCCTACAGGTGGTTGCCTTCTTAGCAGTAGTCATGGGAACACACACCCTTAGTTTTCGGCTT---CAGAAGGACTGCATCCACTGGCCCAGCTGCTTTCCCATCAAGGGACAGGACTCCACTGAAG---------AGTTGAACACTGTGCTCATGCCTCCCCCAGAGATCGCTAGCCTCACCGACCACCCGGTATCCTGCAAGGCCAGCGAAGACGGACCCCTCAACAGCAGGTCCATCTCCCCCTGGAGATATGTGTTGGACAGGGACTTGAACCGGCTCCCCCAGGACCTGTACCACGCCCGTTGCCTGTGTCCACACTGCGTCAGCCTACAGACAGGCTCCCACATGGACCCCCTCGGCAACTCGGAGCTGCTCTACCACAACCAGACCGTCTTCTACCGCCGGCGGTGCCCTGGAGAGCAGGGTGCCCGTGACGGCTACTGCCTGGAACGCAGGCTCTACCGTGTCTCCTTGGCTTGCGTGTGCGTGCGGCCCCGTGTGATGGCCNNN
>vs_HLtadBra1
-----------------------------------------------------------------------------------------------GGGACAGGGGCACCCAGCCTGGATGGGAGCAGTTCTCTCACTTGCCTTTCCCTACAGGTGATTGCCTTCTTAGCAATAGTCATGGGAACCCACACCCTCAGTTTTCGGCTT---CGGAAGGACTGCACCCACTGGCCCAGCTGCTTCCCCATCGAAGGACAGGACTCCACCGAAGACTTGGTGAAGTTGAACACTGTGCTCATGCCTCCCCCAGAGATCACTAGCCTCACCCAGCACCCAGTATCCTGCAGGGCCAGCGAAGACGGACCCATCAACAGCAGGTCCATCTCCCCCTGGAGATATGAGTTGGACAGAGACTTGAACCGGCTCCCCCAGGACCTGTACCACGCCCGCTGCCTGTGTCCACACTGCGTCAGCCTACAGACAGGCTCTCACATGGACCCCCTGGGCAACTCGGAGCTGCTCTACCACAACCAGACCGTCTTCTACCGCCGGCCATGCCCCGGAGAACAGGGCGCGCATAATGGCTACTGCCTGGAACGGAGGCTCTACCGTGTGTCCTTGGCTTGCGTGTGTGTGCGGCCCCGAGTGATGGCCNNN
>vs_HLhipGal1
-----------------------------------------------------------ATGGAGCTAGAAACCGGGATCTCAGGGAACAGCTGGGGGAAGGGCNNNCTTAGACTAGATAGGAGCACTTCTCTCACTGGTCTTTTCTTANNNGTGGTTGCCTTCTTAGCAATAGTCATGGGAACCCACACCCAAAATCTGCGGCTT---CGGAAGGACTGCAACCACTGGCCCAACTGCTGCCCCAGCAAAGTCCAGGACCCCACGGAGGAGTGGCAGAAGTGGAACACTGTGTTCATGCCTCCCCCAGAGACCACTAGCTTCACCCATCACCCAGAATCCTGCAGGGCCAGCGAAGATGGACCCCTCAACAGCAGGTCCATCTCCCCCTGGAGATATGAGTTGGACAGGGACTTGAACCGGCTCCCCCAGGACCTGTACCACGCCCGTTGCCTGTGTCCACACTGCGTCAGCCTACAGACAGGCTCCCACATGGACCCCCTGGGCAATTCGGAGCTACTCTACCACAACCAGACCGTCTTCTACCGGCGACCGTGCCCGGGAGAACAGGGCACCGAAGGTGGCTACTGCCTGGAACGCAGGCTCTACCGCGTCTCCTTGGCTTGTGTGTGTGTGCGGCCCCGAGTGATGGCCNNN
>vs_HLeidDup1
-----------------------------------------------------------------------------------------------------------CCCGGATTAGATAGGAGCAGTTCTCTCACTGGCCTTTTCCCGCAGGTGGTTACCTTCTTAGCAGTAGTCATGGGAACCCACGCCCTCAGTTTGCCGCTT---CCGAAGGAGCGTACCCACTGGCCCAGCTGCTGCTTCAGCAAAGGTCAGGACCCCACTGAGGAGTGGCTGAAGTGGAACACTGTGCTCATGCCTTCCTCAGAGACTGCTAGCTTCACCCACCACCCAGAATCCTGCAGGGCCAGCGAAGACGGACCCCTCAACAGCAGGTCCATCTCCCCCTGGAGTTACGAGTTGGACAGGGACTTGAACCGGCTCCCCCAGGACCTGTACCACGCCCGTTGCCTGTGTCCACACTGCATCAGCCTACAGACAGGCTCCCACATGGACCCCCTGGGCAACTCAGAGCTGCTCTACCACAACCAGACTGTCTTCTATCGGAGGCCGTGTCCCGGAGAACAGGGCGCCCATCATGGCTACTGCTTGGAACGCAGACTCTACCGCGTCTCCTTGGCTTGCGTGTGTGTGCGGCCCCGTGTGATGGCCNNN
>vs_pteAle1
-----------------------------------------------------------------------------------------------------------CCTGGATTAGATAGGAGCAGTTCTCTCACTGGCCTTTTCCCGCAGGTGGTTGCCTTCTTAGCAGTAGTCATGGGAACCCACACCCTCAGTTTGCCACTT---CAGAAGGATCGTACCCACTGGCCCAGCTGCTGCCTCAGCAAAGGTCAGGACCCCGCTGAGGAGTGGCTGAAGTGGAACACTGTGCTCATGCCTTCCTCAGAGACGGCTAGCTTCACCCACCACCCAGAATCCTGCAGGGCCAGCGAAGACGGACCCCTCAACAGCAGGTCCATCTCCCCCTGGAGTTACGAGTTGGACAGGGACTTGAACCGGCTTCCCCAGGACCTGTACCACGCCCGTTGCCTGTGTCCACACTGCGTCAGCCTACAGACAGGCTCCCACATGGACCCCTTGGGCAACTCGGAGCTGCTCTACCACAACCAGACTGTCTTCTATCGGAGGCCGTGCCCCGGAGAACAGGGCGCCCATCATGGCTATTGCTTGGAACGCAGGCTCTACCGCGTCTCCTTGGCTTGCGTGTGTGTGAGGCCCCGTGTGATGGCCNNN
>vs_HLrouMad1
-----------------------------------------------------------------------------------------------------------CCTGGATTAGATAGGAGCAGTTCTCTCACTGGCTTTTTCCCACAGGTGGTTGCCTTCTTAGCAGTAGTCATGGGAACCCACACCCTCAGTTGGCCACTT---CAGAAGGACCGTACCCGCTGGCCCAGCTGCTGCCTCAGCAAAGGTCAGGACCCCACTGAGGAGTGGCTGAAGTGGAACACTGTGCTCATGCCTTCCTCAGAGATTGCTAGCTTCACCCGCCACCCAGAATCCTGCAGGGCCAGCGAAGACGGACCCCTCAACAGCAGGTCCATCTCCCCCTGGAGTTACGAGTTGGACAGGGACTTGAACCGGCTCCCCCAGGACCTGTACCACGCCCGTTGCCTGTGTCCACACTGCGTCAGCCTACAGACAGGTTCCCACATGGACCCCCTGGGCAACTCGGAGCTGCTCTACCACAACCAGACTGTCTTCTATCGGAGGCCGTGCCCGGGAGAACAGGGTGCCCATCATGGCTACTGCTTGGAACGCAGGCTCTACCGTGTCTCCTTGGCTTGCGTGTGTGTGCGGCCCCGTGTGATGGCCNNN
>vs_HLpteGig1
-----------------------------------------------------------------------------------------------------------CCTGGATTAGATAGGAGCAGTTCTCTCACTGGCCTTTTCCCACAGGTGGTTGCCTTCTTAGCAGTAGTCATGGGAACCCACACCCTCAGTTTGCCACTT---CAGAAGGATCGTACCCACTGGCCCAGCTGCTGCCTCAGCAAAGGTCAGGACCCCACTGAGGAGTGGCTGAAGTGGAACACTGTGCTCATGCCTTCCTCAGAGACTGCTAGCTTCACCCACCACCCAGAATCCTGCAGGGCCAGCGAAGACGGACCCCTCAACAGCAGGTCCATCTCCCCCTGGAGTTACGAGTTGGACAGGGACTTGAACCGGCTTCCCCAGGACCTGTACCACGCCCGTTGCCTGTGTCCACACTGCGTCAGCCTACAGACAGGCTCCCACATGGACCCCTTGGGCAACTCGGAGCTGCTCTACCACAACCAGACTGTCTTCTATCGGAGGCCGTGCCCCGGAGAACAGGGCGCCCATCATGGCTATTGCTTGGAACGCAGGCTCTACCGCGTCTCCTTGGCTTGCGTGTGTGTGAGGCCCCGTGTGATGGCCNNN
>vs_HLcynBra1
-----------------------------------------------------------------------------------------------AGGGGAGGAGTACCTGGATTAGATAGGAGCAGTTCTCTGACTGGCCTTTTCCCACAGGTGGTTGCCTTCTTAGCAGTAGTCATGGGAACCCACACCCTCAATGTGCCACTT---CAGAAGGATCGTACCCACTGGCCCAGCTGCTGCTTCAGCAAAGGTCAAGACCCCACTGAGGAGTGGCTGAAGTGGAACACTGTGCTCATGCCTTCCTCAGAGATCGCTAGCTTCACCCACCACGCAGAATCCTGCAGGGCCAGTGAAGACGGACCCCTCAACAGCAGGTCCATCTCCCCCTGGAGTTACGAGTTGGACAGGGACTTGAACCGGCTCCCCCAGGACCTGTACCACGCCCGTTGCCTGTGTCCACACTGCGTCAGCCTACAGACAGGCTCCCACATGGACCCCCTGGGCAACTCGGAGCTGCTCTACCACAACCAGACTGTCTTCTATCGGAGGCCGTGCCCCGGAGAACAGGGTGTCCACCATGGCTACTGCTTGGAACGCAGGCTCTACCGTGTCTCCTTGGCTTGTGTGTGTGTGCGGCCCCGTGTGATGGCCNNN
>vs_HLrouLes1
-----------------------------------------------------------------------------------------------------------CCTGGATTAGATAGGAGCAGTTCTCTCACTGGCTTTTTCCCACAGGTGGTTGCCTTCTTAGCAGTAGTCATGGGAACCCACACCCTCAGTTGGCCACTT---CAGAAGGATCGTACCCGCTGGCCCAGCTGCTGCCTCAGCAAAGGTCAGGACCCCACTGAGGAGTGGCTGAAGTGGAACACTGTGCTCATGCCTTCCTCAGAGATTGCTAGCTTCACCCGCCACCCAGAATCCTGCAGGGCCAGCGAAGACGGACCCCTCAACAGCAGGTCCATCTCCCCCTGGAGTTACGAGTTGGACAGGGACTTGAACCGGCTCCCCCAGGACCTGTACCACGCCCGTTGCCTGTGTCCACACTGCGTCAGCCTACAGACAGGTTCCCACATGGACCCCCTGGGCAACTCGGAGCTGCTCTACCACAATCAGACTGTCTTCTATCGGAGGCCGTGCCCGGGAGAACAGGGTGCCCATCATGGCTACTGCTTGGAACGCAGGCTCTACCGCGTCTCCTTGGCTTGCGTGTGTGTGCGGCCCCGTGTGATGGCCNNN
>vs_HLpteVam2
-----------------------------------------------------------------------------------------------------------CCTGGATTAGATAGGAGCAGTTCTCTCACTGGCCTTTTCCCACAGGTTGTTGCCTTCTTAGCAGTAGTCATGGGAACCCACACCCTCAGTTTGCCACTT---CAGAAGGATCGTACCCACTGGCCCAGCTGCTGCCTCAGCAAAGGTCAGGACCCCACTGAGGAGTGGCTGAAGTGGAACACTGTGCTCATGCCTTCCTCAGAGACTGCTAGCTTCACCCACCACCCAGAATCCTGCAGGGCCAGCGAAGACGGACCCCTCAACAGCAGGTCCATCTCCCCCTGGAGTTACGAGTTGGACAGGGACTTGAACCGGCTTCCCCAGGACCTGTACCACGCCCGTTGCCTGTGTCCACACTGCGTCAGCCTACAGACAGGCTCCCACATGGACCCCTTGGGCAACTCGGAGCTGCTCTACCACAACCAGACTGTCTTCTATCGGAGGCCGTGCCCCGGAGAACAGGGCGCCCATCATGGCTATTGCTTGGAACGCAGGCTCTACCGCGTCTCCTTGGCTTGCGTGTGTGTGAGGCCCCGTGTGATGGCCNNN
>vs_HLeonSpe1
-----------------------------------------------------------------------------------------------------------------CCTGGGGTAGATAGGACTCTCACTGGCCTTTTCCCACAGGTGGTTGCCTTCTTAGCAGTAGTCATGGGAACCCACACCCTCAGTTTGCCACTT---CAGAAGGATCGTACCCACTGGCCCAGCTGCTGCCTCAGCAAAGGTCAGGACCCCACTGAGGAGTGGCTGAAGTGGAACACTGTGCTCATGCCTTCCTCAGAGATTGCTAGCTTCACCCGCCATCCAGAATCCTGCAGGGCCAGCGAAGACGGACCCCTCAACAGCAGGTCCATCTCGCCCTGGAGTTACGAGTTGGACAGGGACTTGAACCGGCTCCCCCAGGACCTGTACCACGCCCGTTGCCTGTGTCCACACTGCGTCAGCCTACAGACAGGTTCCCACATGGACCCCCTGGGCAACTCGGAGCTGCTCTACCACAACCAGACTGTCTTCTATCGGAGGCCGTGCNNNGGGGAACAGGGTGCCCATCATGGCTACTGCTTGGAACGCAGGCTCTACCGCGTCTCCTTGGCTTGCGTGTGTGTGCGGCCCCGTGTGATGGCCNNN
>vs_HLmegLyr2
-----------------------------------------------------------------------------------------------------------CCCAGACTAGATGGGAGCAATCCTCTCACTGGCCTTTTCCTACAGGTGGCTACCTTCTTAGCAATAGTCGTGGGAACCCATACCCTCGGTTTGCGACTT---CAGAGGGACTATACCCACTGGCCCAGCTGCTGCCCCAGCAAAGGGCAGGACTCCACTGAGGACTTCCATTCT---------------TACCCACCACCAGAAGCCGCCAGCCTCACCCACCACCCACAATCCTGCAGGGCCAGTGAAGATGGACCCCTCAACAGCAGGTCCATCTCCCCCTGGAGATACGAGTTGGACAGGGACTTGAACCGGCTTCCCCAGGACCTGTACCACGCCCGTTGCCTGTGTCCGCATTGTGTCAGCCTGCAGACAGGCTCCCACATGGATCCCCTCGGCAACTCGGAGCTGCTCTACCACAACCAGACCGTCTTCTACCGGCGACCGTGCCCAAGACAACAGGGCACCCACGGTGGCTACTGCCTAGAACGCAGGCTCTACCGTGTCTCCTTGGCTTGCGTGTGCGTGCGGCCCCGTGTGATGGCCNNN
>vs_HLcraTho1
--------------------------------------------------------------------------------------------GCTGGGAGAGGGGCACCTGGATTAGATAGGAGCAGTTCTCTTACTAGCCTTTTCCTACAGGTATTTGCCTTCTTAGCAATAGTTGTGGGAACCCACGCCTTCAGTTTGCGACTT---CAGAAGGACCGCACCTACTGGTCCAGCTGCTGCCCCAGCAGAGATCAGGACTCCACGGAGGAGT---------GGAACACGGTGCTCCTGCCTCCCCTGGAGACCACCAGCCTCACCCACCACCCAGAATCCTGCAGGGCCAGTGAAGATGGACCCCTCAACAGCAGGTCCATCTCCCCCTGGAGATATGAGTTGGACAGGGACTTGAACCGGCTCCCCCAGGACCTGTACCACGCCCGTTGCCTGTGTCCACATTGCGTCAGCCTACAGACAGGTTCCCACATGGACCCCCTGGGCAACTCGGAGCTGCTCTACCACAACCAGACGGTCTTCTACCGGCGGCCGTGCCCCGGAGAGCGGGGTGCCCATGGTGGCTACTGCCTGGAACGCAGACTCTACCTCGTCTCCTTGGCTTGCGTGTGCGTGCGGCCCCGTGTGATGGCCNNN
>vs_HLanoCau1
--------------------------------------------------------------------------------------------------AGAGGGGCACCCGGACTAGGTGGGAGCAGTTGTCTCACCGGCCTTTTCCTGCAGGCGGTTGCCTTCTTAGCAGTGATCATGGGAGCCCATGCTCACAATTTGCGGCTT---CAGAAAGACTGCATCCTCTGGCCCAACTGCTTCCCCAGCCAAGGACAGGACCCCACTGAAGAGCTGCTGAAGTTGGACACGGTGCACATGCCTCCCCCAGAGGCTGACAGCCTTGCCCACCACCCAGTATCCTGCAGGGCCAGCGAGGATGGACCCCTCAACAGCAGGTCCATCTCCCCCTGGAGATATGAGTTGGACAGGGACTTGAACCGGCTCCCCCAGGACCTGTACCATGCCCGTTGCCTGTGTCCGCACTGCGTCAGCCTACAGACAGGCTCCCACATGGACCCCCTGGGCAACTCGGAGCTGCTCTATCACAACCAGACCGTCTTCTATCGCCGGCCATGCCCTGGAGAGCGGGGCACAAGTGATGGCTACTGCCTGGAACGCAGGCTCTACCGTGTCTCCTTGGCTTGCGTGTGCGTGCGACCCCGTGTGATGGCCNNN
>vs_HLartJam1
--------------------------------------------------------------------------------------------------AGAGGGGCACCTGGGCTAGATGGGAGCAGTTGTCTCACCGGCCTTTTCCTACAGGTGGTTGCCTTCTTAGCAGTAGTCATGGGAGCACATGCCCTCAATCTGCGGCTT---CAGAAAGACTGCATCCTCTGGCCCAACTGCTTCCCCAGCCAAGGACAGGACCCCACCGAAGAGCTGCTGAAGTTGGACACGGTGCGCATGCCTCCCCCAGAGGCTGGCAGCCTTGCCCACCACCCAGTGACCTGCAGGGCCAGTGAAGATGGACCCCTCAACAGCAGGTCCATCTCCCCCTGGAGATATGAGTTGGACAGGGACTTGAACCGGCTCCCCCAGGACCTGTACCACGCCCGCTGCCTGTGTCCACACTGTGTCAGCCTGCAGACAGGCTCCCACATGGACCCCCTGGGCAACTCGGAGCTGCTCTACCACAACCAGACCGTCTTCTATCGCCGGCCATGCCCTGGAGAGCGCGGCGCAAGTGATGGCTACTGCCTGGAGCGCAGGCTCTACCGTGTCTCCTTGGCTTGCGTGTGCGTGCGGCCCCGTGTGATGGCCNNN
>vs_HLartJam2
--------------------------------------------------------------------------------------------------AGAGGGGCACCTGGGCTAGATGGGAGCAGTTGTCTCACCGGCCTTTTCCTACAGGTGGTTGCCTTCTTAGCAGTAGTCATGGGAGCGCATGCCCTCAATCTGCGGCTT---CAGAAAGACTGCATCCTCTGGCCCAACTGCTTCCCCAGCCAAGGACAGGACCCCACCGAAGAGCTGCTGAAGTTGGACACGGTGCGCATGCCTCCCCCAGAGGCTGGCAGCCTTGCCCGCCACCCAGTGACCTGCAGGGCCAGTGAAGATGGACCCCTCAACAGCAGGTCCATCTCCCCCTGGAGATATGAGTTGGACAGGGACTTGAACCGGCTCCCCCAGGACCTGTACCACGCCCGCTGCCTGTGTCCACACTGTGTCAGCCTGCAGACAGGCTCCCACATGGACCCCCTGGGCAACTCGGAGCTGCTCTACCACAACCAGACCGTCTTCTATCGCCGGCCATGCCCTGGAGAGCGCGGCGCAAGTGATGGCTACTGCCTGGAGCGCAGGCTCTACCGTGTCTCCTTGGCTTGCGTGTGCGTGCGGCCCCGTGTGATGGCCNNN
>vs_HLphyDis3
--------------------------------------------------------------------------------------------------AGAGGGGCACCCAGACTAGATGGGAGCAGTTGTCTCACTGACCTTTCCCTACAGGTGGTTGCCTTCTTAGCAGTAGTCATGGGAGCCCACGCTCTCAATCTACGGCTT---CAGAAAGACTGCATCCTCTGGCCCAACTGCTTCCCCAGCCAAGGACAGGACCCCACTGAAGAGCTGCTGAGGTTGGACTCAGTGCTCATGCCTCCTCCAGAGGCTGGCAGCCTTGCCCACCACCCAGTATCCTGCAGGGCCAGTGAAGATGGACCCCTCAACAGCAGGTCCATCTCCCCCTGGAGATATGAGTTGGACAGGGACTTGAACCGGCTCCCCCAGGACCTGTACCACGCCCGTTGCCTGTGTCCACACTGCGTCAGCCTACAGACAGGCTCCCATATGGACCCCCTGGGCAACTCGGTGCTGCTCTACCACAACCAGACCGTCTTCTATCGCCGGCCATGCCCCGGAGAGCGGGGCACAAGTGATGGCTACTGCCTGGAACGCAGGCTCTACCGTGTCTCCTTGGCTTGTGTGTGCGTGCGGCCTCGTGTGATGGCTNNN
>vs_HLcarPer3
--------------------------------------------------------------------------------------------------AGAGGGGCGCCTGGACTAGATGGGAGCAGTTGTCTCACCGGCCTTTTCCGACAGGTGGTTGCCTTCTTAGCAGTAGTCACGGGAGCCCACGCTCTCAATCTGCGGCTT---CAGAAAGACTGCATCCTCTGGCCCAACTGCTTCCCTAGGCGAGGACAGGACCCCACTGAAGAGCTGCCGAAGCTGGACACGGTGCTCATGCCTCCCCCAGAGGCTGACAGCCTTGCCCACCACCCAGTGTCCTGCAGGGCCAGCGAAGATGGACCCCTCAACAGCAGGTCCATCTCCCCCTGGAGATATGAGTTGGACAGGGACTTGAACCGGCTCCCCCAGGACCTGTACCACGCCCGTTGCCTGTGTCCACACTGCGTCAGCCTACAGACAGGCTCCCACATGGACCCCCTGGGCAACTCGGAGCTGCTCTACCACAACCAGACCGTCTTCTATCGCCGGCCATGCCCCGGAGAGCGGGGCACAAGTGATGGCTACTGCCTGGAACGCAGGCTCTACCGTGTCTCCTTGGCTTGCGTGTGCGTGCGGCCTCGTGTGATGGCCNNN
>vs_HLmacCal1
--------------------------------------------------------------------------------------------GCTGGGAGAGGGGCACCCGGACTAGATGGGAGCAGTGGTCTCACTGGCCTTTTCCCACAGGCGGTTGCCTTCTTAGCAGTAGTCATGGGAGCCCACGCTCTCAACCTGCGGCTT---CAGAAAGACTGCATCCTCCGGCCCAGCTGCTTCCTCAGCCAAGGACAGGACCTCACTGAAGAGCTGCTGAAGTTGGACACGGTGCTCGTGCCTCCCCCAGAGGCTGACAGCCTTGCCCACCACCCAGTATCCTGCAGGGCCAGCGAAGATGGACCCCTCAACAGCAGGTCCATCTCCCCCTGGAGATATGAGTTGGACAGGGACTTGAACCGGCTCCCCCAGGACCTGTACCACGCCCGTTGCCTGTGTCCACACTGCGTCAGCCTACAGACAGGCTCCCACATGAACCCCCTGGGCAACTCAGAGCTAATCTACCACAACCAGACAGTCTTCTATCGCCGGCCATGCCCTGGAGAACGGGGCAGGAATGATGGCTACTGCCTGGAACGCAAGCTGTACCGTGTCTCCTTGGCTTGCGTGTGCGTGCGGCCCCGTGTGATGGCCNNN
>vs_ptePar1
--------------------------------------------------------------------------------------------GCTGGTAGAGGGGCACCCGGACTAGCTGGGAGCAGTTGTCTCACTGGCCTTTTCCTACAGGTGGTTGCCTTCTTAGCAATAGCCATGGGGGCCCACGCCCTCAATTTGCGGCTT---CAGAAAGACTGTGTCCTCTGGCCCAGCTGCTTCCCCGGCAAAGGACAGGACCCCACTGAGGAGCTGCGGAAGTTGAACGCTGTGCTCATGCCTCCCCCAGAGACTGATAGCCTTGCCCACCATGCGGAACTCTGCAGGGCCAGCGAAGACGGGCCCCTCCACAGCAGGTCCATCTCCCCTTGGAAATACGAGTTGGACAGGGACTTGAACCGGCTCCCCCAGGACCTGTACCACGCCCGCTGCCTGTGTCCACACTGCGTCAGCCTACAGACGGGCTCCCAAATGGACCCCCTGGGCAACTCGGAGCACCTCTACCACAACCAGACTGTCTTCTATCGCCGGCCATGCCCTGGAGAGAGGAGCACGAGTGATGGCTACTGCCTGGAAGGCAAGCTCTATCGTGTCTCCTTGGCTTGCGTGTGCGTGCGGCCTCGTGTGATGGCCNNN
>vs_HLmorBla1
--------------------------------------------------------------------------------------------------AGAGGGGCACCTGGACTAGATGGGAGCAGCTGTCTCACTGGCCTTTTTCTACAGGTGGTTGCCTTCTTAACAACAGTCATGGGAGCCCACGCCTTCAGTCTGCGGCTT---CACAGAGACTGCACCCTCTGGCCCAGCTGCTCCCCCAGCAAAGGAGGGGACCATATTGAAGAGTTGCTGAAGCTGAACCCTGTGCTCATGCCTCCTGCAGACACCGATAGCTTTGCCCACAACCCAGAATCCTGCAGGGCCAGCGAAGACGGACCCCTCCACAGCAGGTCCATCTCCCCCTGGAGATATGTGTTGGACAGGGACTTGAACCGGCTCCCCCAGGACCTGTACCAAGCCCGTTGCCTGTGTCCACACTGCGTCAGCCTACAGACAGGCTCCCACATGGACCCCAGGGGCAACTCGGAGCTGCTCTACCACAACCAGACCGTCTTCTATCGCCGGCCATGCCCTGGAGAGCGGGGTGCGAATGATGGCTACTGCCTGGAACGCAGTTTCTACCCTGTCTCCTTGGCTTGCGTGTGTGTGCGGCCTCGTGTGATGGCCNNN
>vs_equCab3
--------------------------------------------------------------------------------------------------------------------------------ATGNNNTCTGCCATTTTCCCACAGGTGGTTGTGTTTTTGGCAATGGTCATGGGAACCCCCACCCTCAGTTTGTGGC------ACAAGGAATGCACCCATTGGCCCAGCTGCTGCCCCAAGAAAGGACAGGACCCCATTGAGGAGTGGCTGAAGTGGAGCACTGCGCACGTGCCTCCCCCAGAGACTGCTAACCTCGCCCACCACCCAGAATCCTGCAGGGCCAGCGAAGACGGACCTCTCAACAGCAGGTCCATCTCCCCCTGGCGATATGAGTTGGACAGGGACTTGAACCGGCTCCCCCAGGACCTGTACCACGCCCGGTGCCTATGTCCGCACTGCGTCAGCCTGCAGACAGGCTCCCACATGGACCCCCTGGGCAACTCGGAGCTGCTCTACCACAACCAGACCGTCTTCTACCGGCGGCCGTGCCCTGGGAAGCGGGGCGCCCACGATGGCTACTGCCTGGAACGCAGGCTCTACCGCGTCTCCTTGGCTTGCGTGTGTGTGCGGCCCCGTGTGATGGCCNNN
