# Supplementary material for: Genetic comparisons of interleukin-17 reveal a framework for complex signaling evolution
Source: bioRxiv. 2026 Apr 14:2026.04.13.718218. Preprint. [Version 1] doi: 10.64898/2026.04.13.718218 (PMC13105070; doi:10.64898/2026.04.13.718218)
Supplement: Supplement 3 [file media-3.zip › Supplemental files for paper/Alignments_and_trees/IL17E_bats_n52Unpaired.fasta]

>vs_HLnocLep1
CAAGGTCTCAGGGAACGGCTGGGAGAAGAGTACCCAGACNNNAGCTGTCTCACTGGTCTTTTTCTCCAGGTAGCTGCTTTCTTAGCTATAGTCATGGGAGCCCACACCCTCAGTTTGCGGCTTCACAAGGACTGCACCCACTGGCCCAGCTGCTTCTCCAGCAAAGGACAAGACCCCACTGAAGAGCTGCTGAAGTTGATCACCATGGTCACACTGCCCCCAGAGACTGGTGACCTCGCCCACCACACAGAATCCTGCAGGGCCAGCGAAGACGGACCCCTCAATAGCAGGTCCATCTCCCCCTGGAGATATGAGTTGGACAGGGACTTGAACCGGCTCCCCCAGGACCTCTACCATGCCCGTTGCTTGTGTCCACACTGCGTCAGCCTACAGACAGGCTCTGACATGGATCCCCTGGGCAACTCGGAGATGCTCTACCACAACCAGACCGTCTTCTATCGCCGGCCATGCCCCGGAAAGCAGGGTGTGCATGATGGTTACTGCCTGGAACGCAAGCTCTACCGAGTCTCCTTTGCTTGCGTGTGCGTGCGGCCTCGTGTGATGGCTNNN
>vs_HLstuHon1
ATGGAANNNAGTTGTCTCACTGGCCTTTTCCTACAGGTGGTTGCCTTCTTGGCAGTAGTCACGGGAGCCCATGCCCTCACTCTGCGGCTTCAGAAAGACTGCATCCTCTGGCCCGGCTGCTTCCCTAGCCAAGGACAGGACCCCACTGAAGAGCTGCTGAAGCTGGACACGGTGCTCAGGCCTCCCCCAGAGGCTGACAGCCTGGCCCGCCACCCAGTGTCCTGCAGGGCCAGTGAAGATGGACCCCTCAACAGCAGGTCCATCTCCCCCTGGAGATACGAGTTGGACAGGGACTTGAACCGGCTCCCCCAGGACCTGTACCACGCCCGTTGCCTGTGTCCACACTGTGTCAGCCTACAGACAGGCTCCCACATGGACCCCCTGGGCAACTCGGAGCTGCTCTACCACAACCAGACCGTCTTCTATCGCCGGCCATGCCCTGGAGAGCAGGGCGCGAGTAATGGCTACTGCCTGGAACGCAGGCTCTACCGTGTCTCCTTGGCTTGCGTGTGCGTGCGGCCTCGTGTGATGGCCNNN
>vs_HLlepYer1
ATGNNNAGCAGTTGTCTCACCGGCCTTTTCCTGCAGGCGGTTGCCTTCTTAGCAGTGGTCATGGGAGCCCACGCTCTCAATCTGCGGCTTCAGAAAGACTGCATCCTCTGGCCCAACTGCTTCCCCAGCCAAGGACAGGACCCCACTGAAGAGCTGCTGAAGTTGGACACGGTGCACATGCCTCCCCCGGAGGCTGACAGCCTTGCCCACCACCCAATATCCTGCAGGGCCAGCGAAGATGGACCCCTCAACAGCAGGTCCATCTCCCCCTGGAGATATGAGTTGGACAGGGACTTGAACCGGCTCCCCCAGGACCTGTACCACGCCCGTTGCCTGTGTCCACACTGCGTCAGCCTACGGACAGGCTCCCACATGGACCCCCTGGGCAACTCGGAGCTGCTCTATCACAACCAGACCGTCTTCTATCGCCGGCCATGCCCTGGAGAGCGGGGCACAAGTGACAGCTACTGCCTGGAACGCAGGCTCTACCGTGTCTCCTTGGCTTGCGTGTGCGTGCGGCCTCGTGTGATGGCCNNN
>vs_HLtonSau1
ATGNNNAGCAGTTGCCTCACTGGTCTTTCCCCACAGGTGGTTGCCTTCTTAGCAGTGGTCATGGGAGCCCACGCTCTCAATCTGCGGCTTCATAAAGACTGCATCCTCTGGCCCAACTGCTTCCCCAGCCAAGGACAGGACCCCACTGAAGAGCTGCTGAAGTTGGACTCAGTGCTCACGCCTCCCCCAGAAGCTGACAGCCTTGCCCACCACCCAGTATCCTGCAAGGCCAGCAAAGATGGACCCCTCAACAGCAGGTCCATCTCCCCCTGGAGATATGAGTTGGACAGGGACTTGAACCGGCTCCCCCAGGACCTGTACCACGCCCGTTGCCTGTGCCCACACTGTGTCAGCCTACAGACAGGCTCCCACATGGACCCTCTGGGCAACTCGGAGCTGCTCTACCACAACCAGACCGTCTTCTATCGCCGGCCATGCCCCGGAGAGCGGGGCACAAGTGACGGCTACTGCCTGGAACGCAGGCTCTACCGTGTCTCCTTGGCTTGCGTGTGCGTGCGGCCTCGTGTGATGGCTNNN
>vs_HLrhiFer5
ATGGCTGGGGGAGGGGCACCCAGACTAGACAGGAGCACTTCTCTCACTGTCCTTTTCCTACAGGTGGTTGCCTTCTTAGCAATAGTCATGGGAACCCACACCGTCAGTTTGCCGCTTCAGAAGGACTGCACCCACTGGCCCAGCTGCTGCCCCAACAAAATTCAGGACCCCACTGAGGAGTGGCTGAAGTGGAACACTGTGTTCATGCCTCCCCCAGAGACCGCTAGCCTCACCCATCACCCAGAATCCTGCAGGGCCAGCGAGGACGGATCCCTCAACAGCAGGTCCATCTCCCCCTGGAGATACGAGTTGGACAGGGACTTGAACCGGCTCCCCCAGGACCTGTACCACGCCCGCTGCCTGTGTCCACACTGTGTCAGCCTACACACAGGCTCCCACATGGACCCCCGGGGCAATTCAGAGCTGCTCTACCACAACCAGACCGTCTTCTACCGGCGACCGTGCCCTGGAGAACAGGGCACCCAAGGTGGCTACTGCCTAGAACGCAGGCTCTACCGCGTCTCCTTGGCTTGTGTGTGTGTGCGGCCCCGTGTGATGGCCNNN
>vs_HLrhiSin1
ATGTGGCTGGGGGTGAAGGGAGGCTGGGATCCCAGGTTTGGGGCTGAGGGTCAGGTGGAGCTACAAACCAGATCTCAGGGAACGGCTGGGGGAGGGGCACCCAGACTAGATAGGAGCACTTCTCTCACTGGCCTTTTTCTACAGGTGGTTGCCTTCTTAGCAATAGTCATGGGAACCCACACCGTCAGTTTGCCGCTTCAGAACGACTGCACCCACCGGCCCAGCTGCTGCCCCAACAAAATTCAGGACCCCGCTGAGGAGTGGCTGAAGTCGAACACTGAGTTCATGCTTCCTCCAGAGACCGCTAGCCTCACCCATCACCCAGAATCCTGCAGGGCCAGCGAAGATGGACCCCTCAACAGCAGGTCCATCTCCCCCTGGAGATACGAGTTGGACAGGGACTTGAACCGGCTCCCCCAGGACCTGTACCACGCCCGCTGCCTGTGTCCACACTGTGTCAGCCTACACACAGGCTCCCACATGGACCCCCGGGGCAATTCAGAGCTGATCTACCACAACCAGACCGTCTTCTACCGGCGACCGTGCCAGGGAGAACAGGGCACCCAAGGTGGCTACTGCCTAGAACCCAGGCTCTACCGCGTCTCCTTGGCTTGTGTGTGTGTGCGGCCCCGTGTGATGGCCNNN
>vs_HLpteRuf1
CCTGGATTAGATAGGAGCAGTTCTCTCACTGGCCTTTTCCCACAGGTGGTTGCCTTCTTAGCAGTAGTCATGGGAACCCACACCCTCAGTTTGCCACTTCAGAAGGATCGTACCCACTGGCCCAGCTGCTGCCTCAGCAAAGGTCAGGACCCCACTGAGGAGTGGCTGAAGTGGAACACTGTGCTCATGCCTTCCTCAGAGACTGCTAGCTTCACCCACCACCCAGAATCCTGCAGGGCCAGCGAAGACGGACCCCTCAACAGCAGGTCCATCTCCCCCTGGAGTTACGAGTTGGACAGGGACTTGAACCGGCTTCCCCAGGACCTGTACCACGCCCGTTGCCTGTGTCCACACTGCGTCAGCCTACAGACAGGCTCCCACATGGACCCCTTGGGCAACTCGGAGCTGCTCTACCACAACCAGACTGTCTTCTATCGGAGGCTGTGCCCCGGAGAACAGGGCGCCCATCATGGCTATTGCTTGGAACGCAGGCTCTACCGCGTCTCCTTGGCTTGCGTGTGTGTGAGGCCCCGTGTGATGGCCNNN
>vs_HLhipArm1
ATGGAGCTAGAAACCAGGATCTCAGGGAACAGCNNNCTCAGACTAGATAGGAGCACTTCTCTCACTGGTCTTTTCTTANNNGTGGTTGCCTTCTTAGCAATAGTCATGGGAACCCACACCCTAAGTCTGCGGCATCAGAAGGACTGCACCCACTGGCCCAACTGCTGCTCCAGCAAAGTCCAGGACCCCACGGAGGAGTGGCTGAAGTGGAATACTGTGTTCATGCCTCCCCCAGAGACCACTAGCTTCACCCATCACCCAGAGTCCTGCAAGGCCAGCGAAGATGGACCCCTCAACAGCAGGTCCATCTCCCCCTGGAGATATGAGTTGGACAGGGACTTGAACCGGCTCCCCCAGGACCTGTACCACGCCCGTTGCCTGTGTCCACACTGCGTCAGCCTACAGACAGGCTCCCACATGGACCCCCTGGGCAATTCGGAGCTACTCTACCACAACCAGACTGTCTTCTACCGGCGACCGTGCCCGGGAGAACAGGGCACCGAAGGTGGCTACTGCCTGGAACGCAGGCTCTACCGCGTCTCCTTGGCTTGTGTGTGTGTGCGGCCCCGAGTGATGGCCNNN
>vs_HLmacSob1
CCTAGTTTAGATAGGAGCAGTTCTCTCACTGGCCTTTTCCCACAGGTGGTTGCCTTCTTAGCAGTAGTCATGGGAACCCACACCCTCAGTTTGCCACTTCAGAAGGATCGTACCCACTGGCCCAGCTGCTGCCTCAGCAAAGGTCAGGACCCCACTGAGGAGTGGCTGAAGTGGAACACTGTGCTCATGCCTTCCCCAGAGACTGCTAGCTTCACCCACTACCCAGAATCCTGCAGGGCCAGCGAAGACGGACCCCTCAACAGCAGGTCCATCTCCCCCTGGAGTTACGAGTTGGACAGGGACTTGAACCGGCTCCCCCAGGACCTGTACCACGCCCGTTGCCTGTGCCCACACTGCGTCAGCCTACAGACAGGCTCCCACATGGACCCCCTGGGCAACTCAGAGCTGCTCTACCACAACCAGACTGTCTTCTATCGGAGGCCGTGCCCCAGAGAACAGGGGGCCCATCGTGGCTACTGCTTGGAACGCAGGCTCTACCGTGTCTCCTTGGCTTGCGTGTGTGTGCGGCCCCGGGTGATGGCCNNN
>vs_HLeidHel2
CCCAGATTAGATAGGAGCAGTTCTCTCACTGGCCTTTTCCCGCAGGTGGTTACCTTCTTAGCAGTAGTCATGGGAACCCACGCCCTCAGTTTGCCGCTTCCGAAGGAGCGTACCCACTGGCCCAGCTGCTGCTTCAGCAAAGGTCAAGACCCCACTGAGGAGTGGCTGAAGTGGAACACTGTGCTCATGCCTTCCTCAGAGACTGCTAGCTTCACCCACCACCCAGAATCCTGCAGGGCCAGCGAAGATGGACCCCTCAACAGCAGGTCCATCTCCCCCTGGAGTTACGAGTTGGACAGGGACTTGAACCGGCTCCCCCAGGACCTGTACCACGCCCGTTGCCTGTGTCCACACTGCGTCAGCCTACAGACAGGCTCCCACATGGACCCCCTGGGCAACTCAGAGCTGCTCTACCACAACCAGACTGTCTTCTATCGGAGGCCGTGCCCTGGAGAACAGGGCGCCCATCATGGCTACTGCTTGGAACGCAGACTCTACCGCGTCTCCTTGGCTTGCGTGTGTGTGCGGCCCCGTGTGATGGCCNNN
>vs_HLptePse1
CCTGGATTAGATAGGAGCAGTTCTCTCACTGGCCTTTTCCCACAGGTGGTTGCCTTCTTAGCAGTAGTCATGGGAACCCACACCCTCAGTTTGCCACTTCAGAAGGATCGTACCCACTGGCCCAGCTGCTGCCTCAGCAAAGGTCAGGACCCCACTGAGGAGTGGCTGAAGTGGAACACTGTGCTCATGCCTTCCTCAGAGACTGCTAGCTTCACCCACCACCCAGAATCCTGCAGGGCCAGCGAAGACGGACCCCTCAACAGCAGGTCCATCTCCCCCTGGAGTTACGAGTTGGACAGGGACTTGAACCGGCTTCCCCAGGACCTGTACCACGCCCGTTGCCTGTGTCCACACTGCGTCAGCCTACAGACAGGCTCCCACATGGACCCCTTGGGCAACTCGGAGCTGCTCTACCACAACCAGACTGTCTTCTATCGGAGGCCGTGCCCCGGAGAACAGGGCGCCCATCATGGCTATTGCTTGGAACGCAGGCTCTACCGCGTCTCCTTGGCTTGCGTGTGTGTGAGGCCCCGTGTGATGGCCNNN
>vs_HLrouAeg4
CCTGGATTAGATAGGAGCAGTTCTCTCACTGGCTTTTTCCCACAGGTGGTTGCCTTCTTAGCAGTAGTCATGGGAACCCACACCCTCAGTTGGCCACTTCAGAAGGACCGTACCCGCTGGCCCAGCTGCTGCCTCAGCAAAGGTCAGGACCCCACTGAGGAGTGGCTGAAGTGGAACACTGTGCTCATGCCTTCCTCAGAGATTACTAGCTTCACCCGCCACCCAGAATCCTGCAGGGCCAGCGAAGACGGACCCCTCAACAGCAGGTCCATCTCCCCCTGGAGTTACGAGTTGGACAGGGACTTGAACCGGCTCCCCCAGGACCTGTACCACGCCCGTTGCCTGTGTCCACACTGCGTCAGCCTACAGACAGGTTCCCACATGGACCCCCTGGGCAACTCGGAGCTGCTCTACCACAACCAGACTGTCTTCTATCGGAGGCCGTGCCCGGGAGAACAGGGTGCCCATCATGGCTACTGCTTGGAACGCAGGCTCTACCGCGTCTCCTTGGCTTGCGTGTGTGTGCGGCCCCGTGTGATGGCCNNN
>vs_HLeptFus2
AGAGGGGCACCCAAACTAGACTGGAGCAGTTCTCTCACTGGCCTTTTCCTACAGGTGGTTGCCTTCTTAGCAATAGTCATGGGAACCCACACCCTCAGTTTTCGGCTTCAGAAGGACTGCATCCACTGGCCCAGATGCTTTCCCGTCAAAGAACAGGACTCCCCTGAAGAGTTGAACACTGTGCTCACACCTCCCCCAGAGATTGATAGCCACCACCCAGTATCCTGCAGGGCCAGTGAAGACGGACCCCTCAACAGCAGGTCCATCTCTCCCTGGAGATATGTGTTGGACAGGGACTTGAACCGTCTCCCTCAGGACCTGTATCACGCCCGTTGCCTGTGTCCACACTGCGTCAGCCTACGGACAGGCTCCCACATGGACCCCCTGGGCAACTCGGAGCTCCTCTACCACAACCAGACCGTCTTCTACCGCCGGCGGTGCCCTGGAGAGCAGGGTGCCCATGATGGCTACTGCCTGGAGCGCAGGCTCTACCGTGTCTCCTTTGCTTGCGTGTGTGTGCGGCCCCGTGTGATGGCCNNN
>vs_eptFus1
AGAGGGGCACCCAAACTAGACTGGAGCAGTTCTCTCACTGGCCTTTTCCTACAGGTGGTTGCCTTCTTAGCAATAGTCATGGGAACCCACACCCTCAGTTTTCGGCTTCAGAAGGACTGCATCCACTGGCCCAGATGCTTTCCCGTCAAAGAACAGGACTCCCCTGAAGAGTTGAACACTGTGCTCACACCTCCCCCAGAGATTGATAGCCACCACCCAGTATCCTGCAGGGCCAGTGAAGACGGACCCCTCAACAGCAGGTCCATCTCTCCCTGGAGATATGTGTTGGACAGGGACTTGAACCGTCTCCCTCAGGACCTGTATCACGCCCGTTGCCTGTGTCCACACTGCGTCAGCCTACGGACAGGCTCCCACATGGACCCCCTGGGCAACTCGGAGCTCCTCTACCACAACCAGACCGTCTTCTACCGCCGGCGGTGCCCTGGAGAGCAGGGTGCCCATGATGGCTACTGCCTGGAGCGCAGGCTCTACCGTGTCTCCTTTGCTTGCGTGTGTGTGCGGCCCCGTGTGATGGCCNNN
>vs_HLantPal1
ATGGGCACCCAAACTAGATTGGAGNNNAGTTCTCTCACTGGCCTTTTCCTACAGGTGGTTGCTTTCTTAGCAATAGTCATGGGAACCCACACCCTCAGTTTTCGGCTTCAGAAGGACTGCATCCACTGGCCCAGATGCTTTCCCATCAAAGAACAGGACTCCACTGGAGAGTTGAACACTGTGCTCACACCTCCCCCAGAGATTGAGAGCCACCACCCAGTATCCTGCAGGGCCAGCGAAGACGGACCCCTCAACAGCAGGTCCATCTCTCCCTGGAGATATGTGTTGGACAGGGACGAGAACCGTCTCCCTCAGGACCTGTATCACGCCCGTTGCCTGTGTCCACACTGCGTCAGCCTACGGACAGGCTCCCACATGGACCCCCTGGGCAACTCGGAGCTCCTCTACCACAACCAGACCGTCTTCTATCGCCGGCGGTGCCCAGGAGAGCAGGGTGCCCATGATGGCTACTGCCTGGAGCGGAGGCTCTACCGTGTCTCCTTTGCTTGCGTGTGTGTGCGGCCCCGTGTGATGGCCNNN
>vs_HLmyoLuc1
AGAGCGGAACCCAGACTAGATTGGAGCAGTTCTCTCACTGGCCTTTTCCTACAGGTGGTTGCCTTCTTAGCGATAGTCATGGGAACCCACACCCTCAGTATTCGGCCTCAGAAGGACTGCATCCACTGGCCCCGCTGCTTCTCCATCAAAGAGCAGGACTCCACTGAAGAGGCGAACACTGTGCTCACACCTCCCCCGGAGATTGATAGCCGCCACCACCCAGTATCCTGCAGGGCCAGCGAAGACGGACCCCTCAACCACAGGTCCATCTCTCCCTGGAGATATGTGTTGGACAGGGACATGAACCGGCTCCCTCAGGACCTGTATCACGCCCGTTGCCTGTGTCCACACTGCGTCAGCCTACAGACAGGCTCCCACATGGACCCGCTGGGCAACTCGGAGCTCCTCTACCACAACCAGACCGTCTTCTACCGCCGGCGGTGCCCTGGAGAGCCGGGTGCCCATGATGGCTACTGCCTGGAGCGCAGGCTCTACCGTGTCTCCTTTGCTTGCGTGTGTGTGCGGCCCCGTGTGATGGCCNNN
>vs_myoLuc2
AGAGCGGAACCCAGACTAGATTGGAGCAGTTCTCTCACTGGCCTTTTCCTACAGGTGGTTGCCTTCTTAGCGATAGTCATGGGAACCCACACCCTCAGTATTCGGCCTCAGAAGGACTGCATCCACTGGCCCCGCTGCTTCTCCATCAAAGAGCAGGACTCCACTGAAGAGGCGAACACTGTGCTCACACCTCCCCCGGAGATTGATAGCCGCCACCACCCAGTATCCTGCAGGGCCAGCGAAGACGGACCCCTCAACCACAGGTCCATCTCTCCCTGGAGATATGTGTTGGACAGGGACATGAACCGGCTCCCTCAGGACCTGTATCACGCCCGTTGCCTGTGTCCACACTGCGTCAGCCTACAGACAGGCTCCCACATGGACCCGCTGGGCAACTCGGAGCTCCTCTACCACAACCAGACCGTCTTCTACCGCCGGCGGTGCCCTGGAGAGCCGGGTGCCCATGATGGCTACTGCCTGGAGCGCAGGCTCTACCGTGTCTCCTTTGCTTGCGTGTGTGTGCGGCCCCGTGTGATGGCCNNN
>vs_HLmyoSep1
GCTGGGAGAGCGGAACCCAGACTAGATTGGAGCAGTTCTCTCACCGGCCTTTTCCTACAGGTGGTTGCCTTCTTAGCGATAGTCATGGGAACCCACACCCTCAGTATCCGGCCTCAGAAGGACTGCATCCACTGGCCCCGCTGCTTCTCCATCAAAGAACAGGACTCCACTGAAGAGGCGAACGCTGTGCTCACACCTCCCCCGGAGATTGATAGCCATCACCATCCAGTATCCTGCAGGGCCAGCGAAGACGGACCCCTCAACCATAGGTCCATCTCTCCCTGGAGATATGTGTTGGACAGGGACACGAACCGGCTCCCTCAGGACCTGTATCACGCCCGTTGCCTGTGTCCACACTGCGTCAGCCTACAGACAGGCTCCCACATGGACCCCCTGGGCAACTCGGAGCTCCTCTACCACAACCAGACCGTCTTCTACCGCCGGCGGTGCCCTGGAGAGCAGGGTGCCCATGGTGGCTACTGCCTGGAGCGCAGGCTCTACCGTGTCTCCTTTGCTTGCGTGTGTGTGCGGCCCCGTGTGATGGCCNNN
>vs_myoBra1
AGAGCGGAACCCAGACTAGATTGGAGCAGTTCTCTCACTGGCCTTTTCCTACAGGTGGTTGCCTTCTTAGCAATAGTCATGGGAACACACACCCTCAGTATTCGGCCTCAGAAGGACTGCATCCACTGGCCCCGCTGCTTCTCCATCAAAGAACAGGACTCCACTGAAGAGCTGAACACTGTGCTCACACCTCCCCCGGAGATTGATAGCCACCACCACCCAGTATCCTGCAGGGCCAGCGAAGACGGACCCCTCAACCACAGGTCCATCTCTCCCTGGAGATATGTGTTGGACAGGGACTTGAACCGGCTCCCTCAGGACCTGTATCACGCCCGTTGCCTGTGTCCACACTGCGTCAGCCTACATACAGGCTCCCACATGAACCCCCTGGGCAACTCGGAGCTCCTCTACCACAACCAGACCGTCTTCTACCGCCGGCGGTGCCCTGGAGAGCAGGGTGCCCATGATGGCTACTGCCTGGAGCGCAGGCTCTACCGTGTCTCCTTTGCTTGCGTGTGTGTGCGGCCCCGTGTGATGGCCNNN
>vs_myoDav1
AGAGCGGAACCCAGACTAGATTGGAGCAGTTCTCTCACTGGCCTTTTCCTACAGGTGGTTGCCTTCTTAGCAATAGTCATGGGAACCCACACCCTCAGTATTCGGCCTCAGAAGGACTGCATCCACTGGCCCCGCTGCTTCTCCATCAAAGAACAGGACTCCACTGAAGAGCTGAACACGGTGCTCACACCTCCCCCGGAGATTGAGAGCCACCACCACCCAGTATCCTGCAGGGCCAGCGAAGATGGACCCCTCAACCGCAGGTCCATCTCTCCCTGGAGATATGTGTTGGACAGGGACTTGAACCGGCTCCCTCAGGACCTGTATCACGCCCGTTGCCTGTGTCCACACTGCGTCAGCCTACAGACAGGCTCCCACATGGACCCCCTGGGCAACTCGGAGCTCCTCTACCACAACCAGACCGTCTTCTACCGCCGGCGGTGCCCTGGAGAGCAGGGTGCCCATGATGGCTACTGCCTGGAGCGCAGGCTCTACCGTGTCTCCTTTGCTTGCGTGTGTGTGCGGCCCCGTGTGATGGCCNNN
>vs_HLpipKuh2
ATGTGTCTGTGTGTGTGTGGGGGGGAGGCTGGGCTCCAAGGTTTGGGTCTGGGGGTCAGGTGGAGCAAGAAACCAGGATCTTGGGGAAGAGCTGGGAGAGGGGCATCCACACTGGATTGGAGCAGTTCTCTCACTGGCCTTTTCCTACAGGTGGTTGCCTTCTTAGCAATACTCATGGGAACCCACACCCTCAGTCTTCGGCTTCAGAAGGACTGCATTCACTGGCCCAGATGCTTTCCCTACAAAGAACAGGACTCCACTGGAGAGCTGAACACTGTGCTCACACCTCCTCCAGAGATTGATAGCCACCACCCGGCATCCTGCAGGGCCAGCGCAGATGGACCCCTCAACAGCAGGTCCATCTCTCCCTGGCGATACGTGTTGGACAGGGACATGGACCGTCTCCCTCAGGACCTGTATCACGCCCGTTGCCTGTGTCCACACTGCGTCAGCCTACGGACAGGCTCCCACATGGACCCCCTGGGCAACTCGGAGCTCCTCTACCACAACCAGACCGTCTTCTACCGCCGGCGGTGCCCTGGGGAGCAGGGTGCCCACGATGGCTACTGCCTGGAGCGCAGGCTCTACCGCGTCTCCTTTGCGTGCGTGTGTGTGCGGCCCCGTGTGATGGCCNNN
>vs_HLpipPip1
AGAGGGGCACCCACACTGGATTGGAGCAGTTTTCTCACTGGCCTTTTCCTACAGGTGGTTGCCTTCTTAGCAATACTCATGGGAACCCACACCCTCAGTTCTCGGCTTCAGAAGGACTGCATTCACTGGCCTAGATGCTTTCCCTACAAAGAACAGGACTCCACTGGAGAGCTGAACACTGTGCTCACACCTCCTCCAGAGATTGATAGCCACCACCCGGCATCCTGCAGGGCCAGCGCAGACGGACCCCTCAACAGCAGGTCCATCTCTCCCTGGCGATACGTGTTGGACAGGGACATGGACCGTCTCCCTCAGGACCTGTATCACGCCCGTTGCCTGTGTCCACACTGCGTCAGCCTACGGACAGGCTCCCACATGGACCCCCTGGGCAACTCGGAGCTCCTCTACCACAACCAGACCGTCTTCTACCGCCGGCGGTGCCCTGGGGAGCAGGGTGCCCACGGTGGCTACTGCCTGGAGCGCAGGCTCTACCGCGTCTCCTTTGCGTGCGTGTGTGTGCGGCCCCGTGTGATGGCCNNN
>vs_HLpipPip2
AGAGGGGCACCCACACTGGATTGGAGCAGTTTTCTCACTGGCCTTTTCCTACAGGTGGTTGCCTTCTTAGCAATACTCATGGGAACCCACACCCTCAGTTCTCGGCTTCAGAAGGACTGCATTCACTGGCCTAGATGCTTTCCCTACAAAGAACAGGACTCCACTGGAGAGCTGAACACTGTGCTCACACCTCCTCCAGAGATTGATAGCCACCACCCAGCATCCTGCAGGGCCAGCGCAGACGGACCCCTCAACAGCAGGTCCATCTCTCCCTGGCGATACGTGTTGGACAGGGACATGGACCGTCTCCCTCAGGACCTGTATCACGCCCGTTGCCTGTGTCCACACTGCGTCAGCCTACGGACAGGCTCCCACATGGACCCCCTGGGCAACTCGGAGCTCCTCTACCACAACCAGACCGTCTTCTACCGCCGGCGGTGCCCTGGGGAGCAGGGTGCCCACGGTGGCTACTGCCTGGAGCGCAGGCTCTACCGCGTCTCCTTTGCGTGCGTGTGTGTGCGGCCCCGTGTGATGGCCNNN
>vs_HLmolMol2
GGGACAGGGGCACCCAGACTAGATGGGAGCAGTTCTCTCACGGGCCTTTTCCTACAGGTGATTGCCTTCTTAGCAATAGTCATGGGAACCCACACCCTCAGTGTTCCGCCTAAGGACTGCAGCCACTGGCCCAGCTGCTTCCCCATCAAAGGACAGGACTCCACTGAAGACCTGCTGAAGTTGAACACTGTGCTCCTGCCTCCCCGAGAGATTGGTGGCCACACACACCACACAGGATCCTGCAGGGCCAGCGAAGACGGACCCCTCAACAGCAGGTCCATCTCCCCCTGGAGATATGAGTTGGACAGGGACTTGAACCGGCTCCCCCAGGACCTGTACCACGCCCGTTGCCTGTGTCCACACTGCGTCAGCCTACAGACAGGCTCTCACGTCGACCCCCTGGGCAACTCGGAGCTGCTCTACCACAACCAGACCGTCTTCTACCGCCGGCCGTGCCCTGGAGAACAGGGCGCCCATAACGGCTACTGCCTGGAACGTAGGCTCTACCGTGTCTCCTTGGCTTGCGTGTGTGTGCGGCCCCGAGTGATGGCCNNN
>vs_HLmyoMyo6
TCTGGGAGAGCGGAACCCAGACTAGATTGGAGCAGTTCTCTCACTGGCCTTTTCCTACAGGTGGTTGCCTTCTTAGCAATAGTCATGGGAACACACACCCTCAATATTCGGCCTCAGAAGGACTGCATCCACTGGCCCCGCTGCTTCTCCATCAAACAACAGGACTCCGCTGAAGAGCTGAACACGGTGCTCACACCTCCCCCAGAGATTGAGAGCCACCACCCAGTATCCTGCAGGGCCAGCGAAGATGGACCCCTCAACCGCAGGTCCATCTCTCCATGGAGATATGTGTTGGACAGGGACTTGAACCGGCTCCCTCAGGACCTGTATCACGCCCGTTGCCTGTGTCCACACTGCGTCAGCCTACAGACAGGCTCCCACATGGACCCCCTGGGCAACTCGGAGCTCCTCTACCACAACCAGACCGTCTTCTACCGCCGGCGGTGCCCCGGAGAGCAGGGTGCCCATGATGGCTATTGCCTGGAGCGCAGGCTCTACCGTGTCTCCTTTGCTTGTGTGTGCGTGCGGCCCCGTGTGATGGCCNNN
>vs_HLaeoCin1
AGAGGGGCACCCAAACTAGATTGGAGCAGTTCTCTCACTGGCCTTTTCCTACAGGTGGTTGCCTTCTTAGCAATAGTCATGGGAACCCACACCCTCACTTTTCGGCTTCAGAAGGACTGCATCCACTGGCCCAGATGCTTTCCCATCAAAGAACAGGACTCCTCTGAAGAGTTGAACACTGTGCTCACACCTCCTCCAGAGATTGATAGCCATAACCATCACCCAGTATCCTGCAGGGCCAGCAAAGACGGACCCCTCAACAGCAGGTCCATCTCTCCCTGGAGATATGTGTTGGACAGGGACTTGAACCGTCTCCCTCAGGACCTGTATCACGCCCGTTGCCTGTGTCCACACTGTGTCAGCCTACAGACAGGATCCCACATGGACCCCCTTGGCAACTCGGAGCTCCTCTACCACAACCAGACCGTCTTCTACCGCCGGCAGTGCCCTGGAGAGCAGGGTGCCCATGATGGCTACTGCCTGGAGCGCAGGCTCTACCGTGTCTCCTTTGCTTGCGTGTGTGTGCGGCCCCGTGTGATGGCCNNN
>vs_HLlasBor1
AGAGGGGCACCCAAACTAGATTGGAGCAGTTCTCTCACTGGCCTTTTCCTACAGGTGGTTGCCTTCTTAGCAATAGTCATGGGAACCCACACCCTCACTTTTCGGCTTCAGAAGGACTGCATCCACTGGCCCAGATGCTTTCCCATCAAAGAACAGGACTCCTCTGAAGAGTGGAACACTGTGCTCACACCTCCTCCAGAGATTGATAGCCATACCCATCACCCAGTATCCTGCAGGGCCAGCAAAGACGGACCCCTCAACAGCAGGTCCATCTCTCCCTGGAGATATGTGTTGGACAGGGACATGAACCGTCTCCCTCAGGACCTGTATCACGCCCGTTGCCTGTGTCCACACTGCGTCAGCCTACACACAGGCTCTCACATGGACCCCCTGGGCAACTCGGAGCTCCTCTACCACAACCAGACCGTCTTCTACCGCCGGCGGTGCCCTGGAGAGCAGGGTGCCCACGATGGCTACTGCCTGGAGCGCAGGCTCTACCGTGTCTCCTTTGCTTGCGTGTGTGTGCGGCCCCGTGTGATGGCCNNN
>vs_HLnycHum2
AGAGGGGCACTCAAACTAGATTGGAGCAGTTTTCTCACTGGCCTTTTCCTACAGGTGGTTGCCTTCTTAGCAATAGTCATGGGAACTCACACCCTCAGTATTGGGCTTCAGAAGGACTGCATTCACTGGCCCAGATGCTTTCCCATCAAAGAACAGGACTCCACTGAAGAGTTGAACACTGTGCTCACACCTCCTCCAGAGATTGATAGCCACACCCACCACCCAGTATCCTGCAGGGCCAGCAAAGACGGACCCCTCAACAGCAGGTCCATCTCTCCTTGGAGATATGTGTTGGACAGGGACTTGAACCGGCTTCCTCAGGACCTGTATCACGCCCGTTGCCTGTGTCCACACTGCGTCAGCCTACGGACAGGCTCTCACATGGACCCCCTGGGCAACTCGGAGCTCCTCTACCACAACCAGACGGTCTTCTACCGCCGGCGGTGCCCTGGACAGCAGGGTGCCCATGATGGCTACTGCCTGGAGCGCAGGCTCTACCGTGTCTCCTTTGCTTGCGTGTGTGTGCGGCCCCGTGTGATGGCCNNN
>vs_HLmurAurFea1
AGAGGGTCACCCAGACTAGATTGGAGCAGTTGTCTCACTGGCCTTTTCCTACAGGTGGTTGCCTTCTTAGCAATAGTCATGGGAACCCACACCCTCAGTTTTCAACAACAGCATAAGGACTGCATCCACTGGCCCAGCTGCTTCTCCATCAAAGAACAGAAATCCACCGAAGAGTTGAACACTGTGCTAACACCTCCCCCAGAGATTGATAGCCACACCCACCACCCAATATCCTGCAGGGCCAGCAAAGATGGACCCCTCAACAGCAGGTCCATCTCTCCCTGGAGATATGTGTTGGACAGGGACTTGAACCGGCTCCCTCAGGACCTGTATCACGCCCGTTGCCTGTGTCCACACTGCGTCAGCCTACAGACAGGCTCCCACATGGACCCCCTGGGCAACTCGGTGCTCCTCTACCACAACCAGACTGTCTTCTACCGCCGGCAGTGCCCTGGAGAGCAGGGTGCCCATGATGGCTACTGCCTGGAGCGCAGGCTCTACCGTGTCTCCTTTGCTTGCGTGTGTGTGCGGCCCCGTGTGATGGCCNNN
>vs_HLminNat1
AGAGGGGCACCCAGACTAGATGGGAGTGGTTTTCTCACTGGCCTTTTCCTACAGGTGGTTGCCTTCTTAGCAGTAGTCATGGGAACACACACCCTGAGTTTTCGGCTTCAGAAGGACTGCATCCACTGGCCCAGCTGCTTTCCCATCAAGGGACAGGACTCCACTGAAGAGTTGAACACTGTGCTCATGCCTCCCCCAGAGATCGCTAGCCTCACCGACCACCCGGTATCCTGCAAGGCCAGCGAAGACGGACCCCTCAACAGCAGGTCCATCTCCCCCTGGAGATATGTGTTGGACAGGGACTTGAACCGGCTCCCCCAGGACCTGTACCACGCCCGTTGCCTGTGTCCACACTGCGTCAGCCTACAGACAGGCTCCCACATGGACCCCCTCGGCAACTCAGAGCTGCTATACCACAACCAGACCGTCTTCTACCGCCGGCGGTGCCCTGGAGAGCAGGGTGCCCGTGATGGCTACTGCCTGGAACGCAGGCTCTACCGTGTCTCCTTGGCTTGCGTGTGCGTGCGGCCCCGTGTGATGGCCNNN
>vs_HLminSch1
AGAGGGGCACCCAGACTAGATGGGAGTGGTTTTCTCACTCGCCTTTTCCTACAGGTGGTTGCCTTCTTAGCAGTAGTCATGGGAACACACACCCTTAGTTTTCGGCTTCAGAAGGACTGCATCCACTGGCCCAGCTGCTTTCCCATCAAGGGACAGGACTCCACTGAAGAGTTGAACACTGTGCTCATGCCTCCCCCAGAGATCGCTAGCCTCACCGACCACCCGGTATCCTGCAAGGCCAGCGAAGACGGACCCCTCAACAGCAGGTCCATCTCCCCCTGGAGATATGTGTTGGACAGGGACTTGAACCGGCTCCCCCAGGACCTGTACCACGCCCGTTGCCTGTGTCCACACTGCGTCAGCCTACAGACAGGCTCCCACATGGACCCCCTCGGCAACTCGGAGCTGCTCTACCACAACCAGACCGTCTTCTACCGCCGGCGGTGCCCTGGAGAGCAGGGTGCCCGTGACGGCTACTGCCTGGAACGCAGGCTCTACCGTGTCTCCTTGGCTTGCGTGTGCGTGCGGCCCCGTGTGATGGCCNNN
>vs_HLtadBra1
GGGACAGGGGCACCCAGCCTGGATGGGAGCAGTTCTCTCACTTGCCTTTCCCTACAGGTGATTGCCTTCTTAGCAATAGTCATGGGAACCCACACCCTCAGTTTTCGGCTTCGGAAGGACTGCACCCACTGGCCCAGCTGCTTCCCCATCGAAGGACAGGACTCCACCGAAGACTTGGTGAAGTTGAACACTGTGCTCATGCCTCCCCCAGAGATCACTAGCCTCACCCAGCACCCAGTATCCTGCAGGGCCAGCGAAGACGGACCCATCAACAGCAGGTCCATCTCCCCCTGGAGATATGAGTTGGACAGAGACTTGAACCGGCTCCCCCAGGACCTGTACCACGCCCGCTGCCTGTGTCCACACTGCGTCAGCCTACAGACAGGCTCTCACATGGACCCCCTGGGCAACTCGGAGCTGCTCTACCACAACCAGACCGTCTTCTACCGCCGGCCATGCCCCGGAGAACAGGGCGCGCATAATGGCTACTGCCTGGAACGGAGGCTCTACCGTGTGTCCTTGGCTTGCGTGTGTGTGCGGCCCCGAGTGATGGCCNNN
>vs_HLhipGal1
ATGGAGCTAGAAACCGGGATCTCAGGGAACAGCTGGGGGAAGGGCNNNCTTAGACTAGATAGGAGCACTTCTCTCACTGGTCTTTTCTTANNNGTGGTTGCCTTCTTAGCAATAGTCATGGGAACCCACACCCAAAATCTGCGGCTTCGGAAGGACTGCAACCACTGGCCCAACTGCTGCCCCAGCAAAGTCCAGGACCCCACGGAGGAGTGGCAGAAGTGGAACACTGTGTTCATGCCTCCCCCAGAGACCACTAGCTTCACCCATCACCCAGAATCCTGCAGGGCCAGCGAAGATGGACCCCTCAACAGCAGGTCCATCTCCCCCTGGAGATATGAGTTGGACAGGGACTTGAACCGGCTCCCCCAGGACCTGTACCACGCCCGTTGCCTGTGTCCACACTGCGTCAGCCTACAGACAGGCTCCCACATGGACCCCCTGGGCAATTCGGAGCTACTCTACCACAACCAGACCGTCTTCTACCGGCGACCGTGCCCGGGAGAACAGGGCACCGAAGGTGGCTACTGCCTGGAACGCAGGCTCTACCGCGTCTCCTTGGCTTGTGTGTGTGTGCGGCCCCGAGTGATGGCCNNN
>vs_HLeidDup1
CCCGGATTAGATAGGAGCAGTTCTCTCACTGGCCTTTTCCCGCAGGTGGTTACCTTCTTAGCAGTAGTCATGGGAACCCACGCCCTCAGTTTGCCGCTTCCGAAGGAGCGTACCCACTGGCCCAGCTGCTGCTTCAGCAAAGGTCAGGACCCCACTGAGGAGTGGCTGAAGTGGAACACTGTGCTCATGCCTTCCTCAGAGACTGCTAGCTTCACCCACCACCCAGAATCCTGCAGGGCCAGCGAAGACGGACCCCTCAACAGCAGGTCCATCTCCCCCTGGAGTTACGAGTTGGACAGGGACTTGAACCGGCTCCCCCAGGACCTGTACCACGCCCGTTGCCTGTGTCCACACTGCATCAGCCTACAGACAGGCTCCCACATGGACCCCCTGGGCAACTCAGAGCTGCTCTACCACAACCAGACTGTCTTCTATCGGAGGCCGTGTCCCGGAGAACAGGGCGCCCATCATGGCTACTGCTTGGAACGCAGACTCTACCGCGTCTCCTTGGCTTGCGTGTGTGTGCGGCCCCGTGTGATGGCCNNN
>vs_pteAle1
CCTGGATTAGATAGGAGCAGTTCTCTCACTGGCCTTTTCCCGCAGGTGGTTGCCTTCTTAGCAGTAGTCATGGGAACCCACACCCTCAGTTTGCCACTTCAGAAGGATCGTACCCACTGGCCCAGCTGCTGCCTCAGCAAAGGTCAGGACCCCGCTGAGGAGTGGCTGAAGTGGAACACTGTGCTCATGCCTTCCTCAGAGACGGCTAGCTTCACCCACCACCCAGAATCCTGCAGGGCCAGCGAAGACGGACCCCTCAACAGCAGGTCCATCTCCCCCTGGAGTTACGAGTTGGACAGGGACTTGAACCGGCTTCCCCAGGACCTGTACCACGCCCGTTGCCTGTGTCCACACTGCGTCAGCCTACAGACAGGCTCCCACATGGACCCCTTGGGCAACTCGGAGCTGCTCTACCACAACCAGACTGTCTTCTATCGGAGGCCGTGCCCCGGAGAACAGGGCGCCCATCATGGCTATTGCTTGGAACGCAGGCTCTACCGCGTCTCCTTGGCTTGCGTGTGTGTGAGGCCCCGTGTGATGGCCNNN
>vs_HLrouMad1
CCTGGATTAGATAGGAGCAGTTCTCTCACTGGCTTTTTCCCACAGGTGGTTGCCTTCTTAGCAGTAGTCATGGGAACCCACACCCTCAGTTGGCCACTTCAGAAGGACCGTACCCGCTGGCCCAGCTGCTGCCTCAGCAAAGGTCAGGACCCCACTGAGGAGTGGCTGAAGTGGAACACTGTGCTCATGCCTTCCTCAGAGATTGCTAGCTTCACCCGCCACCCAGAATCCTGCAGGGCCAGCGAAGACGGACCCCTCAACAGCAGGTCCATCTCCCCCTGGAGTTACGAGTTGGACAGGGACTTGAACCGGCTCCCCCAGGACCTGTACCACGCCCGTTGCCTGTGTCCACACTGCGTCAGCCTACAGACAGGTTCCCACATGGACCCCCTGGGCAACTCGGAGCTGCTCTACCACAACCAGACTGTCTTCTATCGGAGGCCGTGCCCGGGAGAACAGGGTGCCCATCATGGCTACTGCTTGGAACGCAGGCTCTACCGTGTCTCCTTGGCTTGCGTGTGTGTGCGGCCCCGTGTGATGGCCNNN
>vs_HLpteGig1
CCTGGATTAGATAGGAGCAGTTCTCTCACTGGCCTTTTCCCACAGGTGGTTGCCTTCTTAGCAGTAGTCATGGGAACCCACACCCTCAGTTTGCCACTTCAGAAGGATCGTACCCACTGGCCCAGCTGCTGCCTCAGCAAAGGTCAGGACCCCACTGAGGAGTGGCTGAAGTGGAACACTGTGCTCATGCCTTCCTCAGAGACTGCTAGCTTCACCCACCACCCAGAATCCTGCAGGGCCAGCGAAGACGGACCCCTCAACAGCAGGTCCATCTCCCCCTGGAGTTACGAGTTGGACAGGGACTTGAACCGGCTTCCCCAGGACCTGTACCACGCCCGTTGCCTGTGTCCACACTGCGTCAGCCTACAGACAGGCTCCCACATGGACCCCTTGGGCAACTCGGAGCTGCTCTACCACAACCAGACTGTCTTCTATCGGAGGCCGTGCCCCGGAGAACAGGGCGCCCATCATGGCTATTGCTTGGAACGCAGGCTCTACCGCGTCTCCTTGGCTTGCGTGTGTGTGAGGCCCCGTGTGATGGCCNNN
>vs_HLcynBra1
AGGGGAGGAGTACCTGGATTAGATAGGAGCAGTTCTCTGACTGGCCTTTTCCCACAGGTGGTTGCCTTCTTAGCAGTAGTCATGGGAACCCACACCCTCAATGTGCCACTTCAGAAGGATCGTACCCACTGGCCCAGCTGCTGCTTCAGCAAAGGTCAAGACCCCACTGAGGAGTGGCTGAAGTGGAACACTGTGCTCATGCCTTCCTCAGAGATCGCTAGCTTCACCCACCACGCAGAATCCTGCAGGGCCAGTGAAGACGGACCCCTCAACAGCAGGTCCATCTCCCCCTGGAGTTACGAGTTGGACAGGGACTTGAACCGGCTCCCCCAGGACCTGTACCACGCCCGTTGCCTGTGTCCACACTGCGTCAGCCTACAGACAGGCTCCCACATGGACCCCCTGGGCAACTCGGAGCTGCTCTACCACAACCAGACTGTCTTCTATCGGAGGCCGTGCCCCGGAGAACAGGGTGTCCACCATGGCTACTGCTTGGAACGCAGGCTCTACCGTGTCTCCTTGGCTTGTGTGTGTGTGCGGCCCCGTGTGATGGCCNNN
>vs_HLrouLes1
CCTGGATTAGATAGGAGCAGTTCTCTCACTGGCTTTTTCCCACAGGTGGTTGCCTTCTTAGCAGTAGTCATGGGAACCCACACCCTCAGTTGGCCACTTCAGAAGGATCGTACCCGCTGGCCCAGCTGCTGCCTCAGCAAAGGTCAGGACCCCACTGAGGAGTGGCTGAAGTGGAACACTGTGCTCATGCCTTCCTCAGAGATTGCTAGCTTCACCCGCCACCCAGAATCCTGCAGGGCCAGCGAAGACGGACCCCTCAACAGCAGGTCCATCTCCCCCTGGAGTTACGAGTTGGACAGGGACTTGAACCGGCTCCCCCAGGACCTGTACCACGCCCGTTGCCTGTGTCCACACTGCGTCAGCCTACAGACAGGTTCCCACATGGACCCCCTGGGCAACTCGGAGCTGCTCTACCACAATCAGACTGTCTTCTATCGGAGGCCGTGCCCGGGAGAACAGGGTGCCCATCATGGCTACTGCTTGGAACGCAGGCTCTACCGCGTCTCCTTGGCTTGCGTGTGTGTGCGGCCCCGTGTGATGGCCNNN
>vs_HLpteVam2
CCTGGATTAGATAGGAGCAGTTCTCTCACTGGCCTTTTCCCACAGGTTGTTGCCTTCTTAGCAGTAGTCATGGGAACCCACACCCTCAGTTTGCCACTTCAGAAGGATCGTACCCACTGGCCCAGCTGCTGCCTCAGCAAAGGTCAGGACCCCACTGAGGAGTGGCTGAAGTGGAACACTGTGCTCATGCCTTCCTCAGAGACTGCTAGCTTCACCCACCACCCAGAATCCTGCAGGGCCAGCGAAGACGGACCCCTCAACAGCAGGTCCATCTCCCCCTGGAGTTACGAGTTGGACAGGGACTTGAACCGGCTTCCCCAGGACCTGTACCACGCCCGTTGCCTGTGTCCACACTGCGTCAGCCTACAGACAGGCTCCCACATGGACCCCTTGGGCAACTCGGAGCTGCTCTACCACAACCAGACTGTCTTCTATCGGAGGCCGTGCCCCGGAGAACAGGGCGCCCATCATGGCTATTGCTTGGAACGCAGGCTCTACCGCGTCTCCTTGGCTTGCGTGTGTGTGAGGCCCCGTGTGATGGCCNNN
>vs_HLeonSpe1
CCTGGGGTAGATAGGACTCTCACTGGCCTTTTCCCACAGGTGGTTGCCTTCTTAGCAGTAGTCATGGGAACCCACACCCTCAGTTTGCCACTTCAGAAGGATCGTACCCACTGGCCCAGCTGCTGCCTCAGCAAAGGTCAGGACCCCACTGAGGAGTGGCTGAAGTGGAACACTGTGCTCATGCCTTCCTCAGAGATTGCTAGCTTCACCCGCCATCCAGAATCCTGCAGGGCCAGCGAAGACGGACCCCTCAACAGCAGGTCCATCTCGCCCTGGAGTTACGAGTTGGACAGGGACTTGAACCGGCTCCCCCAGGACCTGTACCACGCCCGTTGCCTGTGTCCACACTGCGTCAGCCTACAGACAGGTTCCCACATGGACCCCCTGGGCAACTCGGAGCTGCTCTACCACAACCAGACTGTCTTCTATCGGAGGCCGTGCNNNGGGGAACAGGGTGCCCATCATGGCTACTGCTTGGAACGCAGGCTCTACCGCGTCTCCTTGGCTTGCGTGTGTGTGCGGCCCCGTGTGATGGCCNNN
>vs_HLmegLyr2
CCCAGACTAGATGGGAGCAATCCTCTCACTGGCCTTTTCCTACAGGTGGCTACCTTCTTAGCAATAGTCGTGGGAACCCATACCCTCGGTTTGCGACTTCAGAGGGACTATACCCACTGGCCCAGCTGCTGCCCCAGCAAAGGGCAGGACTCCACTGAGGACTTCCATTCTTACCCACCACCAGAAGCCGCCAGCCTCACCCACCACCCACAATCCTGCAGGGCCAGTGAAGATGGACCCCTCAACAGCAGGTCCATCTCCCCCTGGAGATACGAGTTGGACAGGGACTTGAACCGGCTTCCCCAGGACCTGTACCACGCCCGTTGCCTGTGTCCGCATTGTGTCAGCCTGCAGACAGGCTCCCACATGGATCCCCTCGGCAACTCGGAGCTGCTCTACCACAACCAGACCGTCTTCTACCGGCGACCGTGCCCAAGACAACAGGGCACCCACGGTGGCTACTGCCTAGAACGCAGGCTCTACCGTGTCTCCTTGGCTTGCGTGTGCGTGCGGCCCCGTGTGATGGCCNNN
>vs_HLcraTho1
GCTGGGAGAGGGGCACCTGGATTAGATAGGAGCAGTTCTCTTACTAGCCTTTTCCTACAGGTATTTGCCTTCTTAGCAATAGTTGTGGGAACCCACGCCTTCAGTTTGCGACTTCAGAAGGACCGCACCTACTGGTCCAGCTGCTGCCCCAGCAGAGATCAGGACTCCACGGAGGAGTGGAACACGGTGCTCCTGCCTCCCCTGGAGACCACCAGCCTCACCCACCACCCAGAATCCTGCAGGGCCAGTGAAGATGGACCCCTCAACAGCAGGTCCATCTCCCCCTGGAGATATGAGTTGGACAGGGACTTGAACCGGCTCCCCCAGGACCTGTACCACGCCCGTTGCCTGTGTCCACATTGCGTCAGCCTACAGACAGGTTCCCACATGGACCCCCTGGGCAACTCGGAGCTGCTCTACCACAACCAGACGGTCTTCTACCGGCGGCCGTGCCCCGGAGAGCGGGGTGCCCATGGTGGCTACTGCCTGGAACGCAGACTCTACCTCGTCTCCTTGGCTTGCGTGTGCGTGCGGCCCCGTGTGATGGCCNNN
>vs_HLanoCau1
AGAGGGGCACCCGGACTAGGTGGGAGCAGTTGTCTCACCGGCCTTTTCCTGCAGGCGGTTGCCTTCTTAGCAGTGATCATGGGAGCCCATGCTCACAATTTGCGGCTTCAGAAAGACTGCATCCTCTGGCCCAACTGCTTCCCCAGCCAAGGACAGGACCCCACTGAAGAGCTGCTGAAGTTGGACACGGTGCACATGCCTCCCCCAGAGGCTGACAGCCTTGCCCACCACCCAGTATCCTGCAGGGCCAGCGAGGATGGACCCCTCAACAGCAGGTCCATCTCCCCCTGGAGATATGAGTTGGACAGGGACTTGAACCGGCTCCCCCAGGACCTGTACCATGCCCGTTGCCTGTGTCCGCACTGCGTCAGCCTACAGACAGGCTCCCACATGGACCCCCTGGGCAACTCGGAGCTGCTCTATCACAACCAGACCGTCTTCTATCGCCGGCCATGCCCTGGAGAGCGGGGCACAAGTGATGGCTACTGCCTGGAACGCAGGCTCTACCGTGTCTCCTTGGCTTGCGTGTGCGTGCGACCCCGTGTGATGGCCNNN
>vs_HLartJam1
AGAGGGGCACCTGGGCTAGATGGGAGCAGTTGTCTCACCGGCCTTTTCCTACAGGTGGTTGCCTTCTTAGCAGTAGTCATGGGAGCACATGCCCTCAATCTGCGGCTTCAGAAAGACTGCATCCTCTGGCCCAACTGCTTCCCCAGCCAAGGACAGGACCCCACCGAAGAGCTGCTGAAGTTGGACACGGTGCGCATGCCTCCCCCAGAGGCTGGCAGCCTTGCCCACCACCCAGTGACCTGCAGGGCCAGTGAAGATGGACCCCTCAACAGCAGGTCCATCTCCCCCTGGAGATATGAGTTGGACAGGGACTTGAACCGGCTCCCCCAGGACCTGTACCACGCCCGCTGCCTGTGTCCACACTGTGTCAGCCTGCAGACAGGCTCCCACATGGACCCCCTGGGCAACTCGGAGCTGCTCTACCACAACCAGACCGTCTTCTATCGCCGGCCATGCCCTGGAGAGCGCGGCGCAAGTGATGGCTACTGCCTGGAGCGCAGGCTCTACCGTGTCTCCTTGGCTTGCGTGTGCGTGCGGCCCCGTGTGATGGCCNNN
>vs_HLartJam2
AGAGGGGCACCTGGGCTAGATGGGAGCAGTTGTCTCACCGGCCTTTTCCTACAGGTGGTTGCCTTCTTAGCAGTAGTCATGGGAGCGCATGCCCTCAATCTGCGGCTTCAGAAAGACTGCATCCTCTGGCCCAACTGCTTCCCCAGCCAAGGACAGGACCCCACCGAAGAGCTGCTGAAGTTGGACACGGTGCGCATGCCTCCCCCAGAGGCTGGCAGCCTTGCCCGCCACCCAGTGACCTGCAGGGCCAGTGAAGATGGACCCCTCAACAGCAGGTCCATCTCCCCCTGGAGATATGAGTTGGACAGGGACTTGAACCGGCTCCCCCAGGACCTGTACCACGCCCGCTGCCTGTGTCCACACTGTGTCAGCCTGCAGACAGGCTCCCACATGGACCCCCTGGGCAACTCGGAGCTGCTCTACCACAACCAGACCGTCTTCTATCGCCGGCCATGCCCTGGAGAGCGCGGCGCAAGTGATGGCTACTGCCTGGAGCGCAGGCTCTACCGTGTCTCCTTGGCTTGCGTGTGCGTGCGGCCCCGTGTGATGGCCNNN
>vs_HLphyDis3
AGAGGGGCACCCAGACTAGATGGGAGCAGTTGTCTCACTGACCTTTCCCTACAGGTGGTTGCCTTCTTAGCAGTAGTCATGGGAGCCCACGCTCTCAATCTACGGCTTCAGAAAGACTGCATCCTCTGGCCCAACTGCTTCCCCAGCCAAGGACAGGACCCCACTGAAGAGCTGCTGAGGTTGGACTCAGTGCTCATGCCTCCTCCAGAGGCTGGCAGCCTTGCCCACCACCCAGTATCCTGCAGGGCCAGTGAAGATGGACCCCTCAACAGCAGGTCCATCTCCCCCTGGAGATATGAGTTGGACAGGGACTTGAACCGGCTCCCCCAGGACCTGTACCACGCCCGTTGCCTGTGTCCACACTGCGTCAGCCTACAGACAGGCTCCCATATGGACCCCCTGGGCAACTCGGTGCTGCTCTACCACAACCAGACCGTCTTCTATCGCCGGCCATGCCCCGGAGAGCGGGGCACAAGTGATGGCTACTGCCTGGAACGCAGGCTCTACCGTGTCTCCTTGGCTTGTGTGTGCGTGCGGCCTCGTGTGATGGCTNNN
>vs_HLcarPer3
AGAGGGGCGCCTGGACTAGATGGGAGCAGTTGTCTCACCGGCCTTTTCCGACAGGTGGTTGCCTTCTTAGCAGTAGTCACGGGAGCCCACGCTCTCAATCTGCGGCTTCAGAAAGACTGCATCCTCTGGCCCAACTGCTTCCCTAGGCGAGGACAGGACCCCACTGAAGAGCTGCCGAAGCTGGACACGGTGCTCATGCCTCCCCCAGAGGCTGACAGCCTTGCCCACCACCCAGTGTCCTGCAGGGCCAGCGAAGATGGACCCCTCAACAGCAGGTCCATCTCCCCCTGGAGATATGAGTTGGACAGGGACTTGAACCGGCTCCCCCAGGACCTGTACCACGCCCGTTGCCTGTGTCCACACTGCGTCAGCCTACAGACAGGCTCCCACATGGACCCCCTGGGCAACTCGGAGCTGCTCTACCACAACCAGACCGTCTTCTATCGCCGGCCATGCCCCGGAGAGCGGGGCACAAGTGATGGCTACTGCCTGGAACGCAGGCTCTACCGTGTCTCCTTGGCTTGCGTGTGCGTGCGGCCTCGTGTGATGGCCNNN
>vs_HLmacCal1
GCTGGGAGAGGGGCACCCGGACTAGATGGGAGCAGTGGTCTCACTGGCCTTTTCCCACAGGCGGTTGCCTTCTTAGCAGTAGTCATGGGAGCCCACGCTCTCAACCTGCGGCTTCAGAAAGACTGCATCCTCCGGCCCAGCTGCTTCCTCAGCCAAGGACAGGACCTCACTGAAGAGCTGCTGAAGTTGGACACGGTGCTCGTGCCTCCCCCAGAGGCTGACAGCCTTGCCCACCACCCAGTATCCTGCAGGGCCAGCGAAGATGGACCCCTCAACAGCAGGTCCATCTCCCCCTGGAGATATGAGTTGGACAGGGACTTGAACCGGCTCCCCCAGGACCTGTACCACGCCCGTTGCCTGTGTCCACACTGCGTCAGCCTACAGACAGGCTCCCACATGAACCCCCTGGGCAACTCAGAGCTAATCTACCACAACCAGACAGTCTTCTATCGCCGGCCATGCCCTGGAGAACGGGGCAGGAATGATGGCTACTGCCTGGAACGCAAGCTGTACCGTGTCTCCTTGGCTTGCGTGTGCGTGCGGCCCCGTGTGATGGCCNNN
>vs_ptePar1
GCTGGTAGAGGGGCACCCGGACTAGCTGGGAGCAGTTGTCTCACTGGCCTTTTCCTACAGGTGGTTGCCTTCTTAGCAATAGCCATGGGGGCCCACGCCCTCAATTTGCGGCTTCAGAAAGACTGTGTCCTCTGGCCCAGCTGCTTCCCCGGCAAAGGACAGGACCCCACTGAGGAGCTGCGGAAGTTGAACGCTGTGCTCATGCCTCCCCCAGAGACTGATAGCCTTGCCCACCATGCGGAACTCTGCAGGGCCAGCGAAGACGGGCCCCTCCACAGCAGGTCCATCTCCCCTTGGAAATACGAGTTGGACAGGGACTTGAACCGGCTCCCCCAGGACCTGTACCACGCCCGCTGCCTGTGTCCACACTGCGTCAGCCTACAGACGGGCTCCCAAATGGACCCCCTGGGCAACTCGGAGCACCTCTACCACAACCAGACTGTCTTCTATCGCCGGCCATGCCCTGGAGAGAGGAGCACGAGTGATGGCTACTGCCTGGAAGGCAAGCTCTATCGTGTCTCCTTGGCTTGCGTGTGCGTGCGGCCTCGTGTGATGGCCNNN
>vs_HLmorBla1
AGAGGGGCACCTGGACTAGATGGGAGCAGCTGTCTCACTGGCCTTTTTCTACAGGTGGTTGCCTTCTTAACAACAGTCATGGGAGCCCACGCCTTCAGTCTGCGGCTTCACAGAGACTGCACCCTCTGGCCCAGCTGCTCCCCCAGCAAAGGAGGGGACCATATTGAAGAGTTGCTGAAGCTGAACCCTGTGCTCATGCCTCCTGCAGACACCGATAGCTTTGCCCACAACCCAGAATCCTGCAGGGCCAGCGAAGACGGACCCCTCCACAGCAGGTCCATCTCCCCCTGGAGATATGTGTTGGACAGGGACTTGAACCGGCTCCCCCAGGACCTGTACCAAGCCCGTTGCCTGTGTCCACACTGCGTCAGCCTACAGACAGGCTCCCACATGGACCCCAGGGGCAACTCGGAGCTGCTCTACCACAACCAGACCGTCTTCTATCGCCGGCCATGCCCTGGAGAGCGGGGTGCGAATGATGGCTACTGCCTGGAACGCAGTTTCTACCCTGTCTCCTTGGCTTGCGTGTGTGTGCGGCCTCGTGTGATGGCCNNN
>vs_equCab3
ATGNNNTCTGCCATTTTCCCACAGGTGGTTGTGTTTTTGGCAATGGTCATGGGAACCCCCACCCTCAGTTTGTGGCACAAGGAATGCACCCATTGGCCCAGCTGCTGCCCCAAGAAAGGACAGGACCCCATTGAGGAGTGGCTGAAGTGGAGCACTGCGCACGTGCCTCCCCCAGAGACTGCTAACCTCGCCCACCACCCAGAATCCTGCAGGGCCAGCGAAGACGGACCTCTCAACAGCAGGTCCATCTCCCCCTGGCGATATGAGTTGGACAGGGACTTGAACCGGCTCCCCCAGGACCTGTACCACGCCCGGTGCCTATGTCCGCACTGCGTCAGCCTGCAGACAGGCTCCCACATGGACCCCCTGGGCAACTCGGAGCTGCTCTACCACAACCAGACCGTCTTCTACCGGCGGCCGTGCCCTGGGAAGCGGGGCGCCCACGATGGCTACTGCCTGGAACGCAGGCTCTACCGCGTCTCCTTGGCTTGCGTGTGTGTGCGGCCCCGTGTGATGGCCNNN
