# Supplementary material for: Genetic comparisons of interleukin-17 reveal a framework for complex signaling evolution
Source: bioRxiv. 2026 Apr 14:2026.04.13.718218. Preprint. [Version 1] doi: 10.64898/2026.04.13.718218 (PMC13105070; doi:10.64898/2026.04.13.718218)
Supplement: Supplement 3 [file media-3.zip › Supplemental files for paper/Alignments_and_trees/IL17ligand_mouse_test PhyML Tree.newick]

(((((((((((vs_HLellTal1_IL17A:0.01447525000000005	vs_HLellLut1_IL17A:0.01580172999999996)91.0:0.00625590999999992	vs_HLondZib1_IL17A:0.022197250000000057)55.0:0.0027404099999999154	(((((vs_HLmicArv1_IL17A:0.0022509399999999236	vs_micOch1_IL17A:0.0019807499999999756)68.0:0.001223329999999967	(vs_HLmicOec1_IL17A:0.0016587599999999814	vs_HLmicFor1_IL17A:0.004710750000000097)94.0:0.007590200000000102)50.0:0.000770	vs_HLmicAgr2_IL17A:0.004904699999999984)79.0:0.008429580000000048	vs_HLarvAmp1_IL17A:0.013467640000000003)25.0:0.001870110000000036	vs_HLmyoGla2_IL17A:0.012788330000000014)23.0:0.000698)100.0:0.034667390000000076	(((vs_HLperEre1_IL17A:0.0073891100000000876	vs_HLperCri1_IL17A:0.014057610000000054)28.0:0.000645	((vs_HLonyTor1_IL17A:0.017949269999999906	vs_HLperNas1_IL17A:0.016894610000000032)74.0:0.002317949999999902	vs_HLperCal2_IL17A:0.00844197999999996)32.0:0.0024137900000000823)17.0:0.000374	((vs_HLperLeu1_IL17A:0.004216449999999927	vs_HLperPol1_IL17A:0.004279670000000069)89.0:0.002976639999999975	vs_HLperManBai2_IL17A:0.003427180000000085)94.0:0.01148208999999989)99.0:0.01624654000000003)78.0:0.00706673999999996	((vs_HLcriGri3_IL17A:0.01905705999999996	(vs_mesAur1_IL17A:0.0	vs_HLmesAur2_IL17A:0.0)100.0:0.03374440999999995)96.0:0.01662684999999997	vs_HLsigHis1_IL17A:0.04938595000000001)54.0:0.00404763000000008)59.0:0.003527719999999901	((((vs_HLapoSyl1_IL17A:0.04619682000000003	(vs_HLuroCau1_IL17A:0.01082055000000004	(vs_HLpseDes1_IL17A:0.006838719999999965	vs_HLmasFus1_IL17A:0.007991309999999974)79.0:0.005431659999999949)100.0:0.03676115999999996)42.0:0.015296970000000076	(((((vs_HLmusCar1_IL17A:0.007827540000000077	((vs_HLmusSpr1_IL17A:0.0057978599999999325	(vs_mm10_IL17A:0.0	vs_mm39_IL17A:0.0)89.0:0.0026903099999999736)48.0:0.000506	vs_HLmusSpi1_IL17A:0.0014024999999999732)99.0:0.01366212)100.0:0.015044829999999898	vs_HLmusPah1_IL17A:0.04101920000000003)100.0:0.03861814000000008	vs_HLmasCou1_IL17A:0.03427949000000008)55.0:0.011854079999999989	(vs_HLratRat7_IL17A:0.014217410000000097	(vs_rn6_IL17A:0.0	vs_HLratNor7_IL17A:0.0)98.0:0.007294619999999918)100.0:0.04191280999999991)17.0:0.0018453700000000683	(vs_HLgraSur1_IL17A:0.03275899999999998	vs_HLarvNil1_IL17A:0.02435707999999992)65.0:0.00515829000000001)29.0:0.006368160000000067)97.0:0.03335109999999997	((vs_HLacoCah1_IL17A:0.01453708999999992	vs_HLacoRus1_IL17A:0.018278650000000063)100.0:0.06839733000000003	(((vs_HLrhoOpi1_IL17A:0.005765409999999971	vs_HLmerUng1_IL17A:0.01126081999999995)62.0:0.0037428500000000753	vs_HLpsaObe1_IL17A:0.008011720000000055)96.0:0.011840730000000077	vs_HLpacDup1_IL17A:0.01920988999999995)100.0:0.028319500000000053)64.0:0.008663400000000099)23.0:0.00329492000000009	vs_HLcriGam1_IL17A:0.04858433999999989)39.0:0.006838719999999965)100.0:0.05972146999999994	(vs_HLrhiPru1_IL17A:0.07060161999999992	vs_nanGal1_IL17A:0.06176138000000009)100.0:0.0702426599999999)100.0:0.2178595000000001	(((((((vs_HLcriGri3_IL17F:0.0340125	(vs_HLmesAur2_IL17F:0.0	vs_mesAur1_IL17F:0.0)100.0:0.01753107999999992)99.0:0.02205060999999997
((((((((((((((((((((((((((((vs_HLondZib1_IL17A:0.0139541	vs_micOch1_IL17A:0.00289283):0.00398787	(vs_HLmicAgr2_IL17A:0.00412573	vs_HLmicArv1_IL17A:0.000041):0.000371):0.00504282	(vs_HLmicFor1_IL17A:0.00428228	vs_HLmicOec1_IL17A:0.0):0.00553864):0.00277972	((vs_HLellTal1_IL17A:0.00345412	vs_HLellLut1_IL17A:0.01765901):0.0080019	(vs_HLarvAmp1_IL17A:0.00872599	vs_HLmyoGla2_IL17A:0.01018257):0.00445296):0.00396302):0.03803653	((((vs_HLperCal2_IL17A:0.00813763	(vs_HLonyTor1_IL17A:0.01162892	vs_HLperNas1_IL17A:0.01608289):0.00450662):0.0068785	vs_HLperCri1_IL17A:0.01137445):0.0035386	vs_HLperEre1_IL17A:0.01125347):0.00188979	((vs_HLperLeu1_IL17A:0.00411747	vs_HLperPol1_IL17A:0.00636834):0.00726889	vs_HLperManBai2_IL17A:0.00332452):0.00809348):0.01548348):0.00268009	((((vs_mesAur1_IL17A:0.0	vs_HLmesAur2_IL17A:0.0):0.01954564	vs_HLcriGri3_IL17A:0.02136663):0.017544	vs_HLsigHis1_IL17A:0.04500215):0.00606582	(((((((vs_HLmasFus1_IL17A:0.0052714	vs_HLpseDes1_IL17A:0.00942616):0.00575431	vs_HLuroCau1_IL17A:0.00721579):0.03557157	vs_HLapoSyl1_IL17A:0.06448859):0.01685153	vs_HLarvNil1_IL17A:0.02256343):0.00110029	(((((vs_HLmusCar1_IL17A:0.00607618	((vs_mm39_IL17A:0.0	(vs_HLmusSpi1_IL17A:0.0	vs_mm10_IL17A:0.0):0.0):0.000287	vs_HLmusSpr1_IL17A:0.008117):0.01931867):0.01390824	vs_HLmusPah1_IL17A:0.04682747):0.04543504	vs_HLmasCou1_IL17A:0.03561953):0.0083461	(vs_HLratRat7_IL17A:0.01818782	(vs_rn6_IL17A:0.0	vs_HLratNor7_IL17A:0.0):0.00745882):0.03758502):0.00379983	vs_HLgraSur1_IL17A:0.03316319):0.00115825):0.03426674	((((vs_HLrhoOpi1_IL17A:0.00856428	vs_HLpsaObe1_IL17A:0.0):0.00434821	vs_HLmerUng1_IL17A:0.01896875):0.01419361	vs_HLpacDup1_IL17A:0.02426955):0.02218559	(vs_HLacoCah1_IL17A:0.01532229	vs_HLacoRus1_IL17A:0.01472136):0.08465102):0.01331694):0.01395898	vs_HLcriGam1_IL17A:0.03858905):0.00469144):0.00865345):0.06119656	(vs_nanGal1_IL17A:0.04954376	vs_HLrhiPru1_IL17A:0.0833396):0.09111195):0.27200896	((((vs_HLpacDup1_IL17F:0.02165757	((vs_HLpsaObe1_IL17F:0.01216677	vs_HLrhoOpi1_IL17F:0.01459161):0.00885595
(((((((((((((((((((((((((((vs_HLperPol1_IL17F:0.00204197	vs_HLperManBai2_IL17F:0.0):0.00387201	vs_HLperLeu1_IL17F:0.000120):0.00439925	(vs_HLperCri1_IL17F:0.00673888	(vs_HLperCal2_IL17F:0.00814563	vs_HLperEre1_IL17F:0.02228772):0.00238451):0.00143409):0.00221094	vs_HLperNas1_IL17F:0.00707846):0.00279046	vs_HLonyTor1_IL17F:0.02554503):0.01496952	(((((vs_HLellTal1_IL17F:0.01370265	vs_HLellLut1_IL17F:0.01362775):0.01151072	(vs_HLondZib1_IL17F:0.02291322	vs_HLmyoGla2_IL17F:0.0203093):0.00426735):0.00194169	((vs_HLmicAgr2_IL17F:0.00394984	((vs_HLmicArv1_IL17F:0.000788	vs_HLmicOec1_IL17F:0.01114097):0.000789	vs_HLmicFor1_IL17F:0.00648806):0.00109405):0.01648261	vs_HLarvAmp1_IL17F:0.03825629):0.00152085):0.00596473	vs_micOch1_IL17F:0.01156929):0.02365464	((vs_HLmesAur2_IL17F:0.0	vs_mesAur1_IL17F:0.0):0.02862519	vs_HLcriGri3_IL17F:0.03093666):0.00687638):0.01326914):0.01505946	(((vs_HLrhoOpi1_IL17F:0.01227465	vs_HLmerUng1_IL17F:0.01366734):0.00475438	vs_HLpsaObe1_IL17F:0.00724937):0.01328401	vs_HLpacDup1_IL17F:0.00626085):0.03769254):0.00778923	((((((vs_HLmasFus1_IL17F:0.01330093	vs_HLpseDes1_IL17F:0.00270043):0.00479812	vs_HLuroCau1_IL17F:0.00606313):0.01733963	(((vs_HLmusSpr1_IL17F:0.0036718	vs_HLmusSpi1_IL17F:0.000281):0.00200491	(vs_mm39_IL17F:0.0	vs_mm10_IL17F:0.0):0.00142599):0.02486902	vs_HLmusPah1_IL17F:0.02603634):0.01366612):0.00549796	((vs_HLratNor7_IL17F:0.0	vs_rn6_IL17F:0.0):0.01124086	vs_HLratRat7_IL17F:0.01891213):0.03354251):0.00275274	vs_HLmasCou1_IL17F:0.04278592):0.00387897	(vs_HLarvNil1_IL17F:0.0189311	vs_HLgraSur1_IL17F:0.01331395):0.01498849):0.01893855):0.00772634	(vs_nanGal1_IL17F:0.0485448	vs_HLrhiPru1_IL17F:0.09936461):0.0366033):0.20794421	((((((vs_HLpseDes1_IL17A:0.00596257	(vs_HLmasFus1_IL17A:0.01197687	vs_HLuroCau1_IL17A:0.00851118):0.01275918):0.04276356	((((vs_HLratNor7_IL17A:0.0	vs_rn6_IL17A:0.0):0.01333849	vs_HLratRat7_IL17A:0.0073715):0.04344136	vs_HLarvNil1_IL17A:0.02526839):0.00481569	vs_HLgraSur1_IL17A:0.01821951):0.01313367):0.00597119	((vs_HLmusPah1_IL17A:0.04103998
(((((((((((((((((((((((((((((vs_HLperPol1_IL17A:0.0	(vs_HLperLeu1_IL17A:0.0	vs_HLperManBai2_IL17A:0.0):0.0):0.00818753	(vs_HLperEre1_IL17A:0.000106	vs_HLperCri1_IL17A:0.01051897):0.000206):0.000970	(vs_HLperCal2_IL17A:0.00109932	vs_HLonyTor1_IL17A:0.01407621):0.00241481):0.000876	vs_HLperNas1_IL17A:0.02013194):0.00690775	(((vs_HLarvAmp1_IL17A:0.00533035	(((vs_HLmicFor1_IL17A:0.01115849	vs_HLmicOec1_IL17A:0.00150041):0.00872835	(vs_HLmicArv1_IL17A:0.00223311	vs_micOch1_IL17A:0.00194554):0.000216):0.000217	vs_HLmicAgr2_IL17A:0.00171641):0.00756438):0.00292627	vs_HLmyoGla2_IL17A:0.00643288):0.00196159	((vs_HLellTal1_IL17A:0.01542605	vs_HLellLut1_IL17A:0.0233324):0.00691745	vs_HLondZib1_IL17A:0.01895219):0.00171325):0.04562751):0.00422996	((((((vs_HLgraSur1_IL17A:0.02451937	((((((((vs_mm10_IL17A:0.0	vs_mm39_IL17A:0.0):0.00112438	vs_HLmusSpr1_IL17A:0.00519479):0.00195701	vs_HLmusSpi1_IL17A:0.00153726):0.01529412	vs_HLmusCar1_IL17A:0.00247925):0.02041111	vs_HLmusPah1_IL17A:0.03913593):0.04007179	((vs_HLpseDes1_IL17A:0.00624629	vs_HLmasFus1_IL17A:0.00647954):0.01016833	vs_HLuroCau1_IL17A:0.0123955):0.02705256):0.01715293	((vs_rn6_IL17A:0.0	vs_HLratNor7_IL17A:0.0):0.01105028	vs_HLratRat7_IL17A:0.01050814):0.03830612):0.00354389	vs_HLarvNil1_IL17A:0.01822953):0.00484023):0.00243023	vs_HLmasCou1_IL17A:0.02912952):0.01627909	vs_HLapoSyl1_IL17A:0.05191958):0.02969463	(vs_HLpacDup1_IL17A:0.01167777	((vs_HLrhoOpi1_IL17A:0.00686646	vs_HLpsaObe1_IL17A:0.00375298):0.00841924	vs_HLmerUng1_IL17A:0.01395297):0.00545901):0.0228173):0.00733246	((vs_mesAur1_IL17A:0.0	vs_HLmesAur2_IL17A:0.0):0.02933556	vs_HLcriGri3_IL17A:0.02527927):0.01137874):0.0051453	(vs_HLcriGam1_IL17A:0.03728822	(vs_HLacoCah1_IL17A:0.00779086	vs_HLacoRus1_IL17A:0.02459072):0.06425511):0.00870759):0.00326185):0.00110546	vs_HLsigHis1_IL17A:0.05609514):0.06138838	(vs_nanGal1_IL17A:0.04282967	vs_HLrhiPru1_IL17A:0.08675684):0.07522447):0.19603296	(((((vs_HLonyTor1_IL17F:0.0199134	((((vs_HLperCal2_IL17F:0.00512997	vs_HLperEre1_IL17F:0.00756892):0.00318531
(((((((((((((((((((((((vs_HLmicAgr2_IL17A:0.00404645	(vs_HLmicArv1_IL17A:0.00214455	vs_micOch1_IL17A:0.00834126):0.000103):0.00121335	(vs_HLmicFor1_IL17A:0.00218124	vs_HLmicOec1_IL17A:0.00199415):0.00515661):0.01431255	((vs_HLarvAmp1_IL17A:0.01562125	vs_HLmyoGla2_IL17A:0.00760522):0.0014688	(vs_HLondZib1_IL17A:0.02593277	(vs_HLellLut1_IL17A:0.0178797	vs_HLellTal1_IL17A:0.01190521):0.00422979):0.00311854):0.00202385):0.03401506	(((((vs_HLperCal2_IL17A:0.01557503	vs_HLperCri1_IL17A:0.01402392):0.00357534	(vs_HLonyTor1_IL17A:0.03580942	vs_HLperNas1_IL17A:0.01862541):0.00540314):0.00305429	((vs_HLperPol1_IL17A:0.0022637	vs_HLperLeu1_IL17A:0.0):0.000901	vs_HLperManBai2_IL17A:0.00536181):0.01512765):0.00336176	vs_HLperEre1_IL17A:0.00799407):0.03246242	(((((((((vs_HLratRat7_IL17A:0.0205008	(vs_HLratNor7_IL17A:0.0	vs_rn6_IL17A:0.0):0.00917084):0.02126085	(((vs_HLpseDes1_IL17A:0.0037702	vs_HLmasFus1_IL17A:0.00240587):0.00380914	vs_HLuroCau1_IL17A:0.00729302):0.02459313	((((((vs_mm10_IL17A:0.0	vs_mm39_IL17A:0.0):0.00156711	vs_HLmusSpi1_IL17A:0.000502):0.00145298	vs_HLmusSpr1_IL17A:0.00451687):0.01453028	vs_HLmusCar1_IL17A:0.000300):0.00957867	vs_HLmusPah1_IL17A:0.03275814):0.05178668	vs_HLmasCou1_IL17A:0.03077219):0.01402258):0.00258896):0.00568882	vs_HLarvNil1_IL17A:0.02327497):0.00298794	vs_HLgraSur1_IL17A:0.03020991):0.00919965	vs_HLapoSyl1_IL17A:0.0608589):0.02710151	((vs_HLpsaObe1_IL17A:0.00791532	(vs_HLmerUng1_IL17A:0.01215457	vs_HLrhoOpi1_IL17A:0.00455162):0.00793439):0.00736822	vs_HLpacDup1_IL17A:0.01377853):0.03107443):0.00312993	(vs_HLacoCah1_IL17A:0.01234967	vs_HLacoRus1_IL17A:0.01996354):0.06682693):0.0042979	vs_HLcriGam1_IL17A:0.04281083):0.01080783	(((vs_HLmesAur2_IL17A:0.0	vs_mesAur1_IL17A:0.0):0.0403073	vs_HLcriGri3_IL17A:0.01863616):0.01484461	vs_HLsigHis1_IL17A:0.05305966):0.00593194):0.00968805):0.00391616):0.07105567	(vs_nanGal1_IL17A:0.04114347	vs_HLrhiPru1_IL17A:0.05019421):0.08022162):0.28253762	(((((((((((vs_HLmicAgr2_IL17F:0.01164387	vs_HLmicArv1_IL17F:0.000705):0.00362244	vs_HLmicFor1_IL17F:0.00399233):0.00651772
((((((((((((((((((((vs_micOch1_IL17A:0.00433278	vs_HLmicArv1_IL17A:0.000082):0.000722	(vs_HLmicFor1_IL17A:0.00458854	vs_HLmicOec1_IL17A:0.0):0.01718218):0.00144314	vs_HLmicAgr2_IL17A:0.00739778):0.00374825	(vs_HLarvAmp1_IL17A:0.00975376	vs_HLondZib1_IL17A:0.02655788):0.000347):0.0022421	(vs_HLellTal1_IL17A:0.01235952	vs_HLellLut1_IL17A:0.01694267):0.00545136):0.00105915	vs_HLmyoGla2_IL17A:0.00924627):0.04541586	((((vs_HLonyTor1_IL17A:0.01821093	vs_HLperNas1_IL17A:0.01395103):0.00188962	vs_HLperCal2_IL17A:0.0132114):0.00498226	vs_HLperCri1_IL17A:0.01866416):0.0031018	((vs_HLperManBai2_IL17A:0.00411869	(vs_HLperLeu1_IL17A:0.0	vs_HLperPol1_IL17A:0.00928086):0.00485088):0.00837245	vs_HLperEre1_IL17A:0.00632224):0.00303128):0.01614123):0.00969493	((((vs_HLpsaObe1_IL17A:0.00694181	(vs_HLmerUng1_IL17A:0.01918125	vs_HLrhoOpi1_IL17A:0.000791):0.00573405):0.01901533	vs_HLpacDup1_IL17A:0.03213426):0.01964123	(vs_HLacoCah1_IL17A:0.01641427	vs_HLacoRus1_IL17A:0.01087749):0.04767397):0.00240903	vs_HLcriGam1_IL17A:0.04135955):0.00723382):0.00137864	((vs_HLcriGri3_IL17A:0.02700737	(vs_mesAur1_IL17A:0.0	vs_HLmesAur2_IL17A:0.0):0.02822638):0.01565036	vs_HLsigHis1_IL17A:0.05334548):0.00726742):0.01241683	((((((vs_rn6_IL17A:0.0	vs_HLratNor7_IL17A:0.0):0.00441983	vs_HLratRat7_IL17A:0.01120644):0.04793267	vs_HLarvNil1_IL17A:0.0294826):0.00193263	(((((vs_HLmusSpr1_IL17A:0.00919263	(vs_mm10_IL17A:0.0	vs_mm39_IL17A:0.0):0.0019972):0.00118282	vs_HLmusSpi1_IL17A:0.00119097):0.01628913	vs_HLmusCar1_IL17A:0.006855):0.01086037	vs_HLmusPah1_IL17A:0.01931165):0.04163339	vs_HLmasCou1_IL17A:0.04698725):0.01160654):0.00402762	vs_HLgraSur1_IL17A:0.02539996):0.00561613	(((vs_HLpseDes1_IL17A:0.00848095	vs_HLmasFus1_IL17A:0.00473525):0.001332	vs_HLuroCau1_IL17A:0.00965306):0.0492929	vs_HLapoSyl1_IL17A:0.05075188):0.03460852):0.02480637):0.04139436	(vs_nanGal1_IL17A:0.04070001	vs_HLrhiPru1_IL17A:0.07652681):0.11932895):0.21518621	((((((vs_HLmyoGla2_IL17F:0.02538584	((((vs_HLondZib1_IL17F:0.02467988	(vs_HLellTal1_IL17F:0.00349485
((((((((((((((((((((((vs_HLperCal2_IL17A:0.00860645	(vs_HLonyTor1_IL17A:0.02010343	vs_HLperNas1_IL17A:0.01761502):0.003722):0.00172927	(vs_HLperCri1_IL17A:0.01338378	vs_HLperEre1_IL17A:0.00834153):0.00708565):0.00118578	((vs_HLperLeu1_IL17A:0.00876416	vs_HLperPol1_IL17A:0.00202003):0.00200772	vs_HLperManBai2_IL17A:0.0067543):0.01184515):0.00468262	((((vs_HLmicAgr2_IL17A:0.00756487	(vs_HLmicArv1_IL17A:0.00229012	vs_micOch1_IL17A:0.00199599):0.00106627):0.000368	(vs_HLmicOec1_IL17A:0.00171086	vs_HLmicFor1_IL17A:0.00474084):0.00576856):0.01092902	(vs_HLarvAmp1_IL17A:0.01838956	vs_HLondZib1_IL17A:0.02357135):0.00390174):0.00335722	(vs_HLmyoGla2_IL17A:0.00859121	(vs_HLellTal1_IL17A:0.01052547	vs_HLellLut1_IL17A:0.01785965):0.00590871):0.00118419):0.03627454):0.00695281	(((((((((vs_HLmusSpi1_IL17A:0.00377318	((vs_mm39_IL17A:0.0	vs_mm10_IL17A:0.0):0.00359958	vs_HLmusSpr1_IL17A:0.00925218):0.00419178):0.01007523	vs_HLmusCar1_IL17A:0.01269936):0.00841827	vs_HLmusPah1_IL17A:0.04084972):0.03683147	vs_HLmasCou1_IL17A:0.0303772):0.02019714	((vs_HLarvNil1_IL17A:0.02882587	vs_HLgraSur1_IL17A:0.0359839):0.00807002	((vs_HLratNor7_IL17A:0.0	vs_rn6_IL17A:0.0):0.00965514	vs_HLratRat7_IL17A:0.0166091):0.02299515):0.00170949):0.0079964	(((vs_HLuroCau1_IL17A:0.00944549	vs_HLmasFus1_IL17A:0.00771724):0.00261705	vs_HLpseDes1_IL17A:0.00662497):0.04520647	vs_HLapoSyl1_IL17A:0.05230443):0.01527607):0.03919937	vs_HLcriGam1_IL17A:0.05310867):0.00575081	((vs_HLacoRus1_IL17A:0.02219383	vs_HLacoCah1_IL17A:0.01120865):0.05738596	(((vs_HLrhoOpi1_IL17A:0.00625902	vs_HLpsaObe1_IL17A:0.00887466):0.00557549	vs_HLmerUng1_IL17A:0.00923242):0.0114621	vs_HLpacDup1_IL17A:0.01740344):0.02417804):0.00383914):0.01290737	(vs_HLsigHis1_IL17A:0.05637498	((vs_HLmesAur2_IL17A:0.0	vs_mesAur1_IL17A:0.0):0.03879221	vs_HLcriGri3_IL17A:0.01956396):0.0083015):0.00703199):0.00135719):0.07200358	(vs_nanGal1_IL17A:0.06949636	vs_HLrhiPru1_IL17A:0.08345718):0.06162023):0.1665125	(((((((vs_HLratNor7_IL17F:0.0	vs_rn6_IL17F:0.0):0.03677821	vs_HLratRat7_IL17F:0.0):0.02568277
(((((((((((((((((((((((((((vs_HLonyTor1_IL17A:0.00744221	vs_HLperNas1_IL17A:0.01823423):0.00251724	vs_HLperCri1_IL17A:0.00767193):0.00160161	vs_HLperCal2_IL17A:0.00894787):0.00162193	vs_HLperEre1_IL17A:0.00360423):0.000817	((vs_HLperPol1_IL17A:0.00621229	vs_HLperLeu1_IL17A:0.00849788):0.000141	vs_HLperManBai2_IL17A:0.00193466):0.01254461):0.00828826	(((((vs_HLmicArv1_IL17A:0.000053	(vs_HLmicFor1_IL17A:0.00682166	vs_HLmicOec1_IL17A:0.00147728):0.00656523):0.000039	vs_micOch1_IL17A:0.00404195):0.00154366	vs_HLmicAgr2_IL17A:0.00250303):0.00250479	((vs_HLarvAmp1_IL17A:0.01078648	vs_HLondZib1_IL17A:0.02087769):0.00114779	(vs_HLellLut1_IL17A:0.01766609	vs_HLellTal1_IL17A:0.0097219):0.0033025):0.00100433):0.00213207	vs_HLmyoGla2_IL17A:0.00997837):0.05546492):0.00456707	(((vs_mesAur1_IL17A:0.0	vs_HLmesAur2_IL17A:0.0):0.02322049	vs_HLcriGri3_IL17A:0.01073578):0.02894064	vs_HLsigHis1_IL17A:0.04598489):0.00679431):0.00763024	(((vs_HLpacDup1_IL17A:0.02404109	((vs_HLmerUng1_IL17A:0.01476922	vs_HLrhoOpi1_IL17A:0.00193698):0.00217927	vs_HLpsaObe1_IL17A:0.00259869):0.01627298):0.02242778	(vs_HLacoRus1_IL17A:0.01478951	vs_HLacoCah1_IL17A:0.01510571):0.05188199):0.0032325	vs_HLcriGam1_IL17A:0.05571906):0.00504129):0.00624357	((((vs_HLpseDes1_IL17A:0.0025589	vs_HLmasFus1_IL17A:0.00788311):0.00880132	vs_HLuroCau1_IL17A:0.02020157):0.03588224	vs_HLapoSyl1_IL17A:0.0511152):0.02831456	(((vs_HLratRat7_IL17A:0.01150856	(vs_HLratNor7_IL17A:0.0	vs_rn6_IL17A:0.0):0.00322934):0.04929118	(((((vs_HLmusSpi1_IL17A:0.00102207	(vs_mm39_IL17A:0.0	vs_mm10_IL17A:0.0):0.00317521):0.00124162	vs_HLmusSpr1_IL17A:0.00878699):0.01612437	vs_HLmusCar1_IL17A:0.01211384):0.01113103	vs_HLmusPah1_IL17A:0.02715631):0.02776982	vs_HLmasCou1_IL17A:0.0404026):0.01664419):0.00225513	(vs_HLgraSur1_IL17A:0.03271563	vs_HLarvNil1_IL17A:0.02130869):0.00756014):0.00928973):0.03544141):0.03711897	(vs_HLrhiPru1_IL17A:0.07005097	vs_nanGal1_IL17A:0.04732802):0.09807187):0.25094129	(((((vs_HLgraSur1_IL17F:0.02049157	vs_HLarvNil1_IL17F:0.04515238):0.01036195	(((((vs_HLmusSpr1_IL17F:0.00241447
(((((((((((((((((((((((vs_HLperNas1_IL17A:0.01929116	((((vs_HLperLeu1_IL17A:0.00201656	vs_HLperPol1_IL17A:0.00424657):0.00419142	vs_HLperManBai2_IL17A:0.00636624):0.01583573	(vs_HLperEre1_IL17A:0.00233946	vs_HLperCri1_IL17A:0.01659953):0.00233457):0.00191191	(vs_HLonyTor1_IL17A:0.02336602	vs_HLperCal2_IL17A:0.00453961):0.00303391):0.000899):0.00824509	(((vs_HLmyoGla2_IL17A:0.00356003	(vs_HLondZib1_IL17A:0.03189219	vs_HLarvAmp1_IL17A:0.0135477):0.00150237):0.000745	(((vs_HLmicArv1_IL17A:0.0	vs_micOch1_IL17A:0.0):0.000784	vs_HLmicAgr2_IL17A:0.00340031):0.000574	(vs_HLmicOec1_IL17A:0.0	vs_HLmicFor1_IL17A:0.0021926):0.00525048):0.01146432):0.0013906	(vs_HLellLut1_IL17A:0.01108243	vs_HLellTal1_IL17A:0.0253403):0.0056491):0.02928076):0.01244368	(((vs_HLmesAur2_IL17A:0.0	vs_mesAur1_IL17A:0.0):0.0297155	vs_HLcriGri3_IL17A:0.00876416):0.02015076	vs_HLsigHis1_IL17A:0.05089942):0.00148238):0.0178164	((((vs_HLpacDup1_IL17A:0.01987583	(vs_HLpsaObe1_IL17A:0.00827227	(vs_HLrhoOpi1_IL17A:0.00223862	vs_HLmerUng1_IL17A:0.00398873):0.00163601):0.01600337):0.03940109	vs_HLcriGam1_IL17A:0.05366889):0.000445	((((vs_HLmasCou1_IL17A:0.03378605	((vs_HLmusCar1_IL17A:0.00241055	((vs_mm10_IL17A:0.0	vs_mm39_IL17A:0.0):0.00153988	(vs_HLmusSpr1_IL17A:0.00400094	vs_HLmusSpi1_IL17A:0.000140):0.000395):0.01832973):0.01259849	vs_HLmusPah1_IL17A:0.04082885):0.03333591):0.01005604	(((vs_HLratNor7_IL17A:0.0	vs_rn6_IL17A:0.0):0.00549225	vs_HLratRat7_IL17A:0.00930798):0.03424367	vs_HLarvNil1_IL17A:0.02361536):0.00832811):0.00387909	vs_HLgraSur1_IL17A:0.03816088):0.00388052	(((vs_HLuroCau1_IL17A:0.00358812	vs_HLmasFus1_IL17A:0.00899439):0.00379534	vs_HLpseDes1_IL17A:0.01316608):0.02671519	vs_HLapoSyl1_IL17A:0.04727484):0.01033275):0.01858059):0.00293865	(vs_HLacoRus1_IL17A:0.0258835	vs_HLacoCah1_IL17A:0.01101371):0.09045215):0.00354176):0.06456505	(vs_HLrhiPru1_IL17A:0.07585542	vs_nanGal1_IL17A:0.06788108):0.04974101):0.15803896	((((((vs_HLratNor7_IL17F:0.0	vs_rn6_IL17F:0.0):0.01415925	vs_HLratRat7_IL17F:0.00428753):0.02229996
((((((((((((((((((((((((vs_micOch1_IL17A:0.0	((vs_HLmicOec1_IL17A:0.00198933	vs_HLmicFor1_IL17A:0.00440735):0.00648947	vs_HLmicArv1_IL17A:0.00212989):0.000003):0.00142178	vs_HLmicAgr2_IL17A:0.00285753):0.00785546	((vs_HLondZib1_IL17A:0.01612421	(vs_HLellTal1_IL17A:0.00632655	vs_HLellLut1_IL17A:0.00866226):0.00567496):0.00206206	(vs_HLmyoGla2_IL17A:0.00687574	vs_HLarvAmp1_IL17A:0.01028699):0.00457065):0.00115907):0.02248384	(((vs_HLperCri1_IL17A:0.01052791	((vs_HLperNas1_IL17A:0.01420457	vs_HLperCal2_IL17A:0.00297624):0.00200117	vs_HLonyTor1_IL17A:0.01600073):0.000779):0.000802	(vs_HLperManBai2_IL17A:0.00252361	(vs_HLperPol1_IL17A:0.00881365	vs_HLperLeu1_IL17A:0.00189678):0.00190653):0.00676436):0.00119835	vs_HLperEre1_IL17A:0.00724282):0.01689179):0.00370625	(vs_HLsigHis1_IL17A:0.06125542	(vs_HLcriGri3_IL17A:0.01856093	(vs_HLmesAur2_IL17A:0.0	vs_mesAur1_IL17A:0.0):0.032199):0.01364544):0.00351897):0.00798999	(((vs_HLpsaObe1_IL17A:0.00640762	(vs_HLmerUng1_IL17A:0.01122277	vs_HLrhoOpi1_IL17A:0.00813449):0.00407056):0.0134152	vs_HLpacDup1_IL17A:0.01158736):0.02134843	((vs_HLacoRus1_IL17A:0.02035011	vs_HLacoCah1_IL17A:0.02141545):0.04718456	vs_HLcriGam1_IL17A:0.03375321):0.00347439):0.00571377):0.00874943	(((((vs_HLuroCau1_IL17A:0.00184506	(vs_HLpseDes1_IL17A:0.00628159	vs_HLmasFus1_IL17A:0.00651189):0.00132247):0.0362407	((vs_HLratNor7_IL17A:0.0	vs_rn6_IL17A:0.0):0.00102116	vs_HLratRat7_IL17A:0.01403712):0.0196539):0.01053034	(((((vs_HLmusSpi1_IL17A:0.000507	(vs_mm39_IL17A:0.0	vs_mm10_IL17A:0.0):0.00161453):0.000636	vs_HLmusSpr1_IL17A:0.00763682):0.02409482	vs_HLmusCar1_IL17A:0.00769895):0.00973353	vs_HLmusPah1_IL17A:0.03015255):0.0356711	vs_HLmasCou1_IL17A:0.04735405):0.0150134):0.00269133	(vs_HLarvNil1_IL17A:0.01395323	vs_HLgraSur1_IL17A:0.01864849):0.00197457):0.01558065	vs_HLapoSyl1_IL17A:0.0588416):0.01486741):0.06265874	(vs_nanGal1_IL17A:0.0355037	vs_HLrhiPru1_IL17A:0.04813374):0.06258357):0.17658117	((((((((((((vs_HLmicAgr2_IL17F:0.00261705	vs_HLmicArv1_IL17F:0.0):0.00525006	vs_HLmicFor1_IL17F:0.00938005):0.01054776
(((((((((((((((((((((((((vs_HLarvAmp1_IL17A:0.02232702	vs_HLondZib1_IL17A:0.03228782):0.000786	(vs_HLmyoGla2_IL17A:0.00986139	(vs_HLellTal1_IL17A:0.01617166	vs_HLellLut1_IL17A:0.01386896):0.00733497):0.00147024):0.00111934	(vs_HLmicAgr2_IL17A:0.00880158	(vs_micOch1_IL17A:0.00893146	((vs_HLmicOec1_IL17A:0.00401798	vs_HLmicFor1_IL17A:0.00443888):0.0020933	vs_HLmicArv1_IL17A:0.00425088):0.00173994):0.00114864):0.00824754):0.04396944	((vs_HLperNas1_IL17A:0.01489439	(vs_HLperCal2_IL17A:0.01650837	vs_HLonyTor1_IL17A:0.0292914):0.00365968):0.00251132	((((vs_HLperLeu1_IL17A:0.00428065	vs_HLperPol1_IL17A:0.00419413):0.00205353	vs_HLperManBai2_IL17A:0.000052):0.01419711	vs_HLperCri1_IL17A:0.01141284):0.00373898	vs_HLperEre1_IL17A:0.00708225):0.00131212):0.02227757):0.00389673	(((((((((((((vs_mm10_IL17A:0.0	vs_mm39_IL17A:0.0):0.00390454	vs_HLmusSpr1_IL17A:0.00870415):0.00101898	vs_HLmusSpi1_IL17A:0.00249303):0.01920914	vs_HLmusCar1_IL17A:0.00405499):0.00755446	vs_HLmusPah1_IL17A:0.04352134):0.03612328	vs_HLmasCou1_IL17A:0.03370087):0.01539387	((vs_HLratNor7_IL17A:0.0	vs_rn6_IL17A:0.0):0.0083136	vs_HLratRat7_IL17A:0.01087852):0.0520989):0.00701162	vs_HLarvNil1_IL17A:0.02150389):0.00314699	vs_HLgraSur1_IL17A:0.0378501):0.00360982	((vs_HLuroCau1_IL17A:0.01204143	(vs_HLmasFus1_IL17A:0.01216961	vs_HLpseDes1_IL17A:0.00883488):0.00770832):0.03906865	vs_HLapoSyl1_IL17A:0.05038148):0.01927781):0.03642557	(((vs_HLacoRus1_IL17A:0.02396244	vs_HLacoCah1_IL17A:0.01740337):0.06028313	(((vs_HLrhoOpi1_IL17A:0.00875885	vs_HLmerUng1_IL17A:0.01244382):0.00364097	vs_HLpsaObe1_IL17A:0.01494481):0.00956013	vs_HLpacDup1_IL17A:0.02139548):0.03559462):0.01070956	vs_HLcriGam1_IL17A:0.05078587):0.00708958):0.00627239	((vs_mesAur1_IL17A:0.0	vs_HLmesAur2_IL17A:0.0):0.02606116	vs_HLcriGri3_IL17A:0.01957634):0.01788442):0.00324379	vs_HLsigHis1_IL17A:0.06792925):0.00414627):0.05664565	(vs_nanGal1_IL17A:0.07081457	vs_HLrhiPru1_IL17A:0.08057217):0.04618413):0.19158891	((((((vs_HLondZib1_IL17F:0.0229438	(((((vs_HLmicAgr2_IL17F:0.00470703	vs_HLmicArv1_IL17F:0.0014914):0.000556
((((((((((((((((((vs_HLmicArv1_IL17A:0.00447986	vs_micOch1_IL17A:0.00209913):0.000404	vs_HLmicAgr2_IL17A:0.00623505):0.000802	(vs_HLmicOec1_IL17A:0.00204515	vs_HLmicFor1_IL17A:0.00234084):0.00570673):0.00700785	(vs_HLarvAmp1_IL17A:0.00862105	vs_HLmyoGla2_IL17A:0.00682233):0.00892675):0.00119226	((vs_HLellLut1_IL17A:0.0140537	vs_HLellTal1_IL17A:0.01496517):0.00778373	vs_HLondZib1_IL17A:0.01474933):0.00449693):0.0118549	((((((vs_HLacoRus1_IL17A:0.01512929	vs_HLacoCah1_IL17A:0.01173473):0.06820975	(((vs_HLrhoOpi1_IL17A:0.00747948	vs_HLmerUng1_IL17A:0.00800848):0.00454944	vs_HLpsaObe1_IL17A:0.00893158):0.00320065	vs_HLpacDup1_IL17A:0.01265027):0.02127282):0.00674168	(vs_HLmasCou1_IL17A:0.03126545	(((((((vs_mm39_IL17A:0.0	vs_mm10_IL17A:0.0):0.00102995	vs_HLmusSpr1_IL17A:0.00118612):0.00101071	vs_HLmusSpi1_IL17A:0.0011363):0.00703251	vs_HLmusCar1_IL17A:0.00844764):0.01615906	vs_HLmusPah1_IL17A:0.0483567):0.04044463	(((vs_HLpseDes1_IL17A:0.01199821	vs_HLmasFus1_IL17A:0.00784233):0.00483763	vs_HLuroCau1_IL17A:0.00861602):0.04051639	vs_HLapoSyl1_IL17A:0.03026905):0.02177507):0.00948354	((vs_HLarvNil1_IL17A:0.01731224	vs_HLgraSur1_IL17A:0.03020872):0.00188703	((vs_HLratNor7_IL17A:0.0	vs_rn6_IL17A:0.0):0.0050125	vs_HLratRat7_IL17A:0.00381775):0.0394409):0.00488978):0.0021629):0.03858803):0.01334842	vs_HLcriGam1_IL17A:0.02838953):0.01411267	((vs_HLcriGri3_IL17A:0.03109292	(vs_mesAur1_IL17A:0.0	vs_HLmesAur2_IL17A:0.0):0.02414999):0.01240037	vs_HLsigHis1_IL17A:0.03561639):0.01103372):0.00235678	((((vs_HLperLeu1_IL17A:0.00684027	vs_HLperPol1_IL17A:0.00206865):0.00106914	vs_HLperManBai2_IL17A:0.00346461):0.00487999	((vs_HLonyTor1_IL17A:0.01202602	vs_HLperNas1_IL17A:0.01045835):0.0056158	(vs_HLperCal2_IL17A:0.00354513	vs_HLperCri1_IL17A:0.00311052):0.00233062):0.00296167):0.00229161	vs_HLperEre1_IL17A:0.01040298):0.01620665):0.00570963):0.06995874	(vs_HLrhiPru1_IL17A:0.08055354	vs_nanGal1_IL17A:0.06796238):0.0485702):0.20780542	(((((((((vs_HLperManBai2_IL17F:0.0018729	(vs_HLperLeu1_IL17F:0.0	vs_HLperPol1_IL17F:0.0):0.000282):0.00831201
((((((((((((((((((((((((((vs_HLondZib1_IL17A:0.01726954	(((vs_HLmicArv1_IL17A:0.0	vs_micOch1_IL17A:0.0):0.000939	vs_HLmicAgr2_IL17A:0.00324467):0.00165049	(vs_HLmicOec1_IL17A:0.000075	vs_HLmicFor1_IL17A:0.0020122):0.0125929):0.00609222):0.000496	((vs_HLarvAmp1_IL17A:0.00639253	vs_HLmyoGla2_IL17A:0.00834383):0.00434385	(vs_HLellTal1_IL17A:0.01696743	vs_HLellLut1_IL17A:0.0171546):0.00674192):0.0013295):0.0294543	(((vs_HLperLeu1_IL17A:0.0042195	vs_HLperPol1_IL17A:0.00422282):0.00376424	vs_HLperManBai2_IL17A:0.00259867):0.01151238	((((vs_HLperNas1_IL17A:0.01332807	vs_HLperCal2_IL17A:0.00151675):0.000735	vs_HLperCri1_IL17A:0.00440395):0.00126962	vs_HLperEre1_IL17A:0.00440256):0.00184506	vs_HLonyTor1_IL17A:0.01061029):0.00199713):0.00965916):0.00614406	(((vs_mesAur1_IL17A:0.0	vs_HLmesAur2_IL17A:0.0):0.02687919	vs_HLcriGri3_IL17A:0.01885778):0.01007599	vs_HLsigHis1_IL17A:0.03569052):0.00489871):0.0093464	((((vs_HLrhoOpi1_IL17A:0.00841941	vs_HLmerUng1_IL17A:0.01493941):0.00708813	vs_HLpsaObe1_IL17A:0.00510489):0.00912048	vs_HLpacDup1_IL17A:0.01807862):0.0234939	(vs_HLcriGam1_IL17A:0.04725843	(vs_HLacoRus1_IL17A:0.01288683	vs_HLacoCah1_IL17A:0.01733107):0.04559085):0.00933508):0.00752265):0.00878188	((((((((vs_mm39_IL17A:0.0	vs_mm10_IL17A:0.0):0.00250352	vs_HLmusSpr1_IL17A:0.00382563):0.000651	vs_HLmusSpi1_IL17A:0.00137453):0.01293874	vs_HLmusCar1_IL17A:0.0106051):0.00752377	vs_HLmusPah1_IL17A:0.04507035):0.03086623	vs_HLmasCou1_IL17A:0.02834795):0.00801787	(((vs_HLmasFus1_IL17A:0.00204115	vs_HLpseDes1_IL17A:0.00632278):0.00714315	vs_HLuroCau1_IL17A:0.00343399):0.03786772	vs_HLapoSyl1_IL17A:0.04425686):0.02266934):0.00407235	((vs_HLgraSur1_IL17A:0.017064	vs_HLarvNil1_IL17A:0.0235636):0.00693722	((vs_HLratNor7_IL17A:0.0	vs_rn6_IL17A:0.0):0.01617989	vs_HLratRat7_IL17A:0.00718216):0.03725266):0.00424069):0.02929633):0.06632671	(vs_nanGal1_IL17A:0.0475892	vs_HLrhiPru1_IL17A:0.07515111):0.06156347):0.12063503	((((((((((vs_rn6_IL17F:0.0	vs_HLratNor7_IL17F:0.0):0.01070626	vs_HLratRat7_IL17F:0.00412376):0.01563033
(((((((((((((((((((((((((((vs_HLperLeu1_IL17A:0.00671318	vs_HLperPol1_IL17A:0.0):0.00156302	((vs_HLperNas1_IL17A:0.02218299	vs_HLonyTor1_IL17A:0.01376303):0.01245169	(vs_HLperEre1_IL17A:0.00608499	vs_HLperCal2_IL17A:0.01164844):0.00304139):0.00105898):0.00420315	vs_HLperManBai2_IL17A:0.00747334):0.00343977	vs_HLperCri1_IL17A:0.01992532):0.01157155	(vs_HLcriGri3_IL17A:0.01656462	(vs_HLmesAur2_IL17A:0.0	vs_mesAur1_IL17A:0.0):0.01245425):0.01564219):0.0045819	((vs_HLmicAgr2_IL17A:0.00307409	((vs_HLmicArv1_IL17A:0.0	vs_micOch1_IL17A:0.0):0.000651	(vs_HLmicOec1_IL17A:0.0071656	vs_HLmicFor1_IL17A:0.00846067):0.00844593):0.000755):0.01106767	(((vs_HLellLut1_IL17A:0.01331322	vs_HLellTal1_IL17A:0.01817848):0.00328937	vs_HLondZib1_IL17A:0.01482035):0.00377053	(vs_HLmyoGla2_IL17A:0.01639561	vs_HLarvAmp1_IL17A:0.00817887):0.00425906):0.00176304):0.0297165):0.00653671	vs_HLsigHis1_IL17A:0.07380409):0.00654202	(vs_HLacoCah1_IL17A:0.01059105	vs_HLacoRus1_IL17A:0.02333837):0.0595162):0.00814828	((((((vs_HLuroCau1_IL17A:0.01379244	(vs_HLmasFus1_IL17A:0.01398411	vs_HLpseDes1_IL17A:0.01476097):0.00852652):0.03689282	((vs_rn6_IL17A:0.0	vs_HLratNor7_IL17A:0.0):0.00643948	vs_HLratRat7_IL17A:0.00908283):0.04074795):0.00455173	(((((vs_mm10_IL17A:0.0	(vs_HLmusSpi1_IL17A:0.0	vs_mm39_IL17A:0.0):0.0):0.000056	vs_HLmusSpr1_IL17A:0.00653785):0.01025944	vs_HLmusCar1_IL17A:0.01196698):0.01357682	vs_HLmusPah1_IL17A:0.0602106):0.03369391	vs_HLmasCou1_IL17A:0.0377757):0.00436318):0.00827001	(vs_HLgraSur1_IL17A:0.02321539	vs_HLarvNil1_IL17A:0.01734618):0.00641183):0.03103099	vs_HLapoSyl1_IL17A:0.08069349):0.01249887	((vs_HLpsaObe1_IL17A:0.01126168	(vs_HLrhoOpi1_IL17A:0.00528705	vs_HLmerUng1_IL17A:0.00350438):0.00449528):0.00965367	vs_HLpacDup1_IL17A:0.01236566):0.03124883):0.0037838):0.00319477	vs_HLcriGam1_IL17A:0.04172822):0.03694502	(vs_nanGal1_IL17A:0.07120395	vs_HLrhiPru1_IL17A:0.0626188):0.08458725):0.25510582	((((((((((vs_HLperEre1_IL17F:0.02998312	vs_HLperNas1_IL17F:0.00108684):0.00676771	vs_HLperCal2_IL17F:0.00272759):0.00346398
((((((((((((((((((((((((vs_HLmicArv1_IL17A:0.00207375	(vs_HLmicOec1_IL17A:0.00205849	vs_HLmicFor1_IL17A:0.00412716):0.00412341):0.000010	vs_micOch1_IL17A:0.0):0.0016291	((vs_HLondZib1_IL17A:0.02080429	vs_HLarvAmp1_IL17A:0.02164465):0.0025478	vs_HLmicAgr2_IL17A:0.00351328):0.00670878):0.00506883	(vs_HLellTal1_IL17A:0.02517091	vs_HLellLut1_IL17A:0.00860983):0.00803594):0.00139114	vs_HLmyoGla2_IL17A:0.01696049):0.03709483	((((vs_HLperPol1_IL17A:0.00400655	vs_HLperLeu1_IL17A:0.00837779):0.00539928	vs_HLperManBai2_IL17A:0.00294696):0.006934	((vs_HLperNas1_IL17A:0.01656529	(vs_HLperCal2_IL17A:0.00460461	vs_HLperEre1_IL17A:0.00779586):0.00371765):0.00241422	vs_HLonyTor1_IL17A:0.02149015):0.00223786):0.00152957	vs_HLperCri1_IL17A:0.01571182):0.01545961):0.00169651	((((((((vs_HLratNor7_IL17A:0.0	vs_rn6_IL17A:0.0):0.00755954	vs_HLratRat7_IL17A:0.01536426):0.03890543	(((((((vs_mm39_IL17A:0.0	vs_mm10_IL17A:0.0):0.00228045	vs_HLmusSpr1_IL17A:0.00594587):0.00211547	vs_HLmusSpi1_IL17A:0.00190163):0.01201734	vs_HLmusCar1_IL17A:0.00731675):0.02112314	vs_HLmusPah1_IL17A:0.04482875):0.05089232	((vs_HLmasFus1_IL17A:0.0132548	vs_HLpseDes1_IL17A:0.00936736):0.00352076	vs_HLuroCau1_IL17A:0.01441733):0.03101935):0.00699828	(vs_HLgraSur1_IL17A:0.0382469	vs_HLarvNil1_IL17A:0.02135126):0.00188125):0.00395636):0.00433027	vs_HLmasCou1_IL17A:0.04004337):0.0169608	vs_HLapoSyl1_IL17A:0.06771139):0.00480153	((vs_HLpacDup1_IL17A:0.0171542	((vs_HLmerUng1_IL17A:0.01119165	vs_HLrhoOpi1_IL17A:0.00327217):0.00273417	vs_HLpsaObe1_IL17A:0.0121468):0.02063761):0.01572809	(vs_HLacoRus1_IL17A:0.01651573	vs_HLacoCah1_IL17A:0.0067096):0.07606721):0.01832148):0.00687262	vs_HLcriGam1_IL17A:0.05016093):0.00354559	(((vs_mesAur1_IL17A:0.0	vs_HLmesAur2_IL17A:0.0):0.03124756	vs_HLcriGri3_IL17A:0.01973901):0.00511834	vs_HLsigHis1_IL17A:0.06212419):0.01301544):0.00610443):0.0896977	(vs_HLrhiPru1_IL17A:0.06647066	vs_nanGal1_IL17A:0.05563644):0.06554055):0.19032106	((((((((vs_HLmasFus1_IL17F:0.01033869	vs_HLuroCau1_IL17F:0.00803375):0.0046395	vs_HLpseDes1_IL17F:0.00973103):0.00636866
(((((((((((((((((((((vs_HLperLeu1_IL17A:0.00455487	vs_HLperManBai2_IL17A:0.00209711):0.000124	vs_HLperPol1_IL17A:0.00213141):0.01116585	((((((vs_HLellLut1_IL17A:0.02303899	vs_HLellTal1_IL17A:0.02243446):0.00904802	vs_HLondZib1_IL17A:0.02540477):0.00332304	((((vs_HLmicArv1_IL17A:0.00464815	vs_micOch1_IL17A:0.00195982):0.000366	vs_HLmicAgr2_IL17A:0.00193198):0.000159	(vs_HLmicOec1_IL17A:0.00371197	vs_HLmicFor1_IL17A:0.00737496):0.01129168):0.00944401	vs_HLarvAmp1_IL17A:0.00852476):0.00121955):0.00148427	vs_HLmyoGla2_IL17A:0.01050743):0.03963333	vs_HLperCri1_IL17A:0.0120189):0.00355012	vs_HLperEre1_IL17A:0.00368224):0.000659):0.00271236	vs_HLperNas1_IL17A:0.01563869):0.00308081	vs_HLperCal2_IL17A:0.00556432):0.00315086	vs_HLonyTor1_IL17A:0.01332242):0.00734184	vs_HLsigHis1_IL17A:0.04189588):0.00148772	((vs_HLmesAur2_IL17A:0.0	vs_mesAur1_IL17A:0.0):0.0311489	vs_HLcriGri3_IL17A:0.01952783):0.02618767):0.0048178	vs_HLcriGam1_IL17A:0.02868122):0.00303692	(((vs_HLpsaObe1_IL17A:0.00937812	(vs_HLmerUng1_IL17A:0.01332344	vs_HLrhoOpi1_IL17A:0.0066485):0.01007294):0.01363993	vs_HLpacDup1_IL17A:0.03068091):0.02877388	(vs_HLacoCah1_IL17A:0.0177374	vs_HLacoRus1_IL17A:0.02845713):0.05426149):0.02389893):0.01242052	((((((vs_HLratNor7_IL17A:0.0	vs_rn6_IL17A:0.0):0.01011373	vs_HLratRat7_IL17A:0.00558262):0.03977515	((vs_HLmasFus1_IL17A:0.01067358	vs_HLpseDes1_IL17A:0.00494079):0.01055775	vs_HLuroCau1_IL17A:0.01731867):0.0191069):0.01521838	(((vs_HLmusCar1_IL17A:0.01485316	(((vs_mm10_IL17A:0.0	vs_mm39_IL17A:0.0):0.00480096	vs_HLmusSpi1_IL17A:0.00177803):0.000905	vs_HLmusSpr1_IL17A:0.00367666):0.02174917):0.01770368	vs_HLmusPah1_IL17A:0.03269941):0.0448116	vs_HLmasCou1_IL17A:0.0466302):0.01297051):0.00499054	(vs_HLgraSur1_IL17A:0.02913825	vs_HLarvNil1_IL17A:0.02591119):0.00146004):0.02747837	vs_HLapoSyl1_IL17A:0.0510144):0.02839212):0.05356902	(vs_HLrhiPru1_IL17A:0.0437284	vs_nanGal1_IL17A:0.05839767):0.07194577):0.23315242	(((((((((vs_HLperEre1_IL17F:0.01764197	vs_HLperCal2_IL17F:0.00951431):0.00234425	vs_HLperNas1_IL17F:0.01108388):0.00256185
((((((((((((((((((((((((((vs_HLmicFor1_IL17A:0.00868187	vs_HLmicOec1_IL17A:0.00204815):0.00827974	(vs_HLmicAgr2_IL17A:0.00316303	(vs_micOch1_IL17A:0.00184825	vs_HLmicArv1_IL17A:0.00241048):0.00114329):0.00242484):0.00749731	(vs_HLarvAmp1_IL17A:0.0060682	vs_HLmyoGla2_IL17A:0.00678008):0.00283631):0.00311971	vs_HLondZib1_IL17A:0.0406021):0.000294	(vs_HLellLut1_IL17A:0.01962436	vs_HLellTal1_IL17A:0.01305031):0.00331295):0.02502029	(((((vs_HLperCal2_IL17A:0.01076988	vs_HLperEre1_IL17A:0.00221786):0.00112885	((vs_HLperLeu1_IL17A:0.00436286	vs_HLperPol1_IL17A:0.00207843):0.00358049	vs_HLperManBai2_IL17A:0.00949074):0.00424984):0.00245614	vs_HLperNas1_IL17A:0.01674562):0.00240835	vs_HLonyTor1_IL17A:0.02245134):0.00299904	vs_HLperCri1_IL17A:0.00985502):0.01656214):0.00459765	((((((((((((vs_mm39_IL17A:0.0	(vs_HLmusSpi1_IL17A:0.0	vs_mm10_IL17A:0.0):0.0):0.000112	vs_HLmusSpr1_IL17A:0.00417116):0.0162231	vs_HLmusCar1_IL17A:0.00535463):0.02058263	vs_HLmusPah1_IL17A:0.04588413):0.04559577	((vs_HLpseDes1_IL17A:0.00819327	vs_HLmasFus1_IL17A:0.01100103):0.00615316	vs_HLuroCau1_IL17A:0.01704927):0.03602815):0.00697766	((vs_rn6_IL17A:0.0	vs_HLratNor7_IL17A:0.0):0.01090123	vs_HLratRat7_IL17A:0.00853966):0.02758612):0.00408032	vs_HLarvNil1_IL17A:0.02410326):0.00189511	vs_HLgraSur1_IL17A:0.0298887):0.00378705	vs_HLmasCou1_IL17A:0.03168441):0.01825282	vs_HLapoSyl1_IL17A:0.06478793):0.03540848	((vs_HLacoCah1_IL17A:0.0047657	vs_HLacoRus1_IL17A:0.0127173):0.04875265	(vs_HLpacDup1_IL17A:0.02327062	((vs_HLrhoOpi1_IL17A:0.000330	vs_HLmerUng1_IL17A:0.01247742):0.00622113	vs_HLpsaObe1_IL17A:0.00420722):0.0148173):0.02980259):0.00626325):0.00781244	vs_HLcriGam1_IL17A:0.05338788):0.00987947):0.00303702	((vs_HLmesAur2_IL17A:0.0	vs_mesAur1_IL17A:0.0):0.03111124	vs_HLcriGri3_IL17A:0.02005518):0.02016084):0.01218905	vs_HLsigHis1_IL17A:0.04313248):0.0568817	(vs_HLrhiPru1_IL17A:0.06043196	vs_nanGal1_IL17A:0.06073105):0.09059542):0.24397003	(((((((((vs_HLmesAur2_IL17F:0.0	vs_mesAur1_IL17F:0.0):0.02193177	vs_HLcriGri3_IL17F:0.02360671):0.02462017
((((((((((((((((((((((vs_HLellTal1_IL17A:0.00820724	vs_HLellLut1_IL17A:0.01942406):0.00383599	(vs_HLmyoGla2_IL17A:0.00915733	vs_HLarvAmp1_IL17A:0.01198037):0.000477):0.00288038	vs_HLondZib1_IL17A:0.01785107):0.000354	(((vs_micOch1_IL17A:0.00178965	vs_HLmicArv1_IL17A:0.002389):0.000622	vs_HLmicAgr2_IL17A:0.00151333):0.00363013	(vs_HLmicOec1_IL17A:0.0	vs_HLmicFor1_IL17A:0.0):0.00482594):0.00298436):0.02299629	((vs_mesAur1_IL17A:0.0	vs_HLmesAur2_IL17A:0.0):0.03726868	vs_HLcriGri3_IL17A:0.01062062):0.02360488):0.00426056	((((vs_HLperManBai2_IL17A:0.01034652	(vs_HLperPol1_IL17A:0.0041678	vs_HLperLeu1_IL17A:0.00427122):0.00462673):0.00739283	(vs_HLperCal2_IL17A:0.00605595	vs_HLperEre1_IL17A:0.000250):0.00190974):0.000186	(vs_HLperNas1_IL17A:0.01504407	vs_HLonyTor1_IL17A:0.01313231):0.00296969):0.00233596	vs_HLperCri1_IL17A:0.01407293):0.0163156):0.00411789	vs_HLsigHis1_IL17A:0.04141229):0.00880132	((vs_HLacoRus1_IL17A:0.01282232	vs_HLacoCah1_IL17A:0.02427381):0.05493236	(vs_HLpacDup1_IL17A:0.03464289	((vs_HLmerUng1_IL17A:0.009661	vs_HLrhoOpi1_IL17A:0.00941237):0.00233888	vs_HLpsaObe1_IL17A:0.01039578):0.00797999):0.02994338):0.01221022):0.00462413	vs_HLcriGam1_IL17A:0.03312382):0.00631183	(((((vs_HLratNor7_IL17A:0.0	vs_rn6_IL17A:0.0):0.00276972	vs_HLratRat7_IL17A:0.02074216):0.03915895	(((((vs_HLmusSpi1_IL17A:0.0	(vs_mm39_IL17A:0.0	vs_mm10_IL17A:0.0):0.0):0.0033201	vs_HLmusSpr1_IL17A:0.00730368):0.01543458	vs_HLmusCar1_IL17A:0.00723925):0.01109059	vs_HLmusPah1_IL17A:0.04440571):0.04290077	(vs_HLgraSur1_IL17A:0.02911508	vs_HLarvNil1_IL17A:0.02315524):0.00526923):0.00707041):0.00243947	vs_HLmasCou1_IL17A:0.03812801):0.00560114	(((vs_HLuroCau1_IL17A:0.00886527	vs_HLmasFus1_IL17A:0.01005683):0.00648386	vs_HLpseDes1_IL17A:0.0132149):0.02688642	vs_HLapoSyl1_IL17A:0.04530049):0.01996494):0.03472247):0.07007016	(vs_nanGal1_IL17A:0.05393165	vs_HLrhiPru1_IL17A:0.08422183):0.05419475):0.11916193	Mussel_il17:1.15593339):0.08118522	(((vs_HLmyoGla2_IL17F:0.01884489	(((vs_HLellTal1_IL17F:0.01231879
(((((((((((((((((((vs_HLperEre1_IL17A:0.00593038	vs_HLperCri1_IL17A:0.00878957):0.00214696	((vs_HLperNas1_IL17A:0.01309457	vs_HLonyTor1_IL17A:0.02385224):0.00424543	vs_HLperCal2_IL17A:0.00606019):0.00247448):0.00540235	((vs_HLperLeu1_IL17A:0.00402939	vs_HLperPol1_IL17A:0.00645642):0.00458817	vs_HLperManBai2_IL17A:0.0038888):0.01910585):0.01266509	((((vs_HLmicOec1_IL17A:0.00181937	vs_HLmicFor1_IL17A:0.00237353):0.01358506	((vs_HLmicArv1_IL17A:0.00237907	vs_micOch1_IL17A:0.00602776):0.00199967	vs_HLmicAgr2_IL17A:0.00631926):0.00310601):0.00426053	vs_HLarvAmp1_IL17A:0.01376155):0.00774757	((vs_HLmyoGla2_IL17A:0.01270703	(vs_HLellLut1_IL17A:0.01472927	vs_HLellTal1_IL17A:0.02418034):0.00523671):0.00530202	vs_HLondZib1_IL17A:0.02160805):0.00216226):0.03277833):0.01453379	(((((((((vs_rn6_IL17A:0.0	vs_HLratNor7_IL17A:0.0):0.0038657	vs_HLratRat7_IL17A:0.01117044):0.02587511	vs_HLarvNil1_IL17A:0.0180443):0.0038383	(((((vs_HLmusSpr1_IL17A:0.00327862	(vs_mm39_IL17A:0.0	vs_mm10_IL17A:0.0):0.00302393):0.00235855	vs_HLmusSpi1_IL17A:0.00190406):0.00607264	vs_HLmusCar1_IL17A:0.00749344):0.01130219	vs_HLmusPah1_IL17A:0.02818598):0.03217295	vs_HLmasCou1_IL17A:0.02257853):0.01577176):0.00391155	vs_HLgraSur1_IL17A:0.04178231):0.00290016	(vs_HLapoSyl1_IL17A:0.04330473	(vs_HLuroCau1_IL17A:0.00327982	(vs_HLmasFus1_IL17A:0.00848431	vs_HLpseDes1_IL17A:0.00855189):0.0020002):0.02462007):0.01898468):0.03719326	((((vs_HLmerUng1_IL17A:0.01856257	vs_HLrhoOpi1_IL17A:0.00470065):0.00402236	vs_HLpsaObe1_IL17A:0.00495155):0.01386435	vs_HLpacDup1_IL17A:0.01067107):0.04670852	vs_HLcriGam1_IL17A:0.03840267):0.00969561):0.00903157	(vs_HLacoRus1_IL17A:0.02624029	vs_HLacoCah1_IL17A:0.01575929):0.07257929):0.00549078	(((vs_HLmesAur2_IL17A:0.0	vs_mesAur1_IL17A:0.0):0.04286336	vs_HLcriGri3_IL17A:0.02583959):0.01388668	vs_HLsigHis1_IL17A:0.05593479):0.00530892):0.0014512):0.0752409	(vs_HLrhiPru1_IL17A:0.07673582	vs_nanGal1_IL17A:0.05304319):0.0690138):0.23739737	(((vs_HLrhiPru1_IL17F:0.07327177	vs_nanGal1_IL17F:0.03797149):0.03186624	(((((vs_HLmerUng1_IL17F:0.00576003
(((((((((((((((((((vs_HLperCal2_IL17F:0.00439511	vs_HLperCri1_IL17F:0.01560756):0.000093	((vs_HLperPol1_IL17F:0.0	vs_HLperManBai2_IL17F:0.0044055):0.00216276	vs_HLperLeu1_IL17F:0.000024):0.00425853):0.000488	(vs_HLperEre1_IL17F:0.01323934	vs_HLperNas1_IL17F:0.00439723):0.00172297):0.00630545	vs_HLonyTor1_IL17F:0.02323999):0.01760276	(((((((vs_HLmicAgr2_IL17F:0.00226565	vs_HLmicArv1_IL17F:0.0):0.00530369	vs_HLmicFor1_IL17F:0.00341117):0.00832783	vs_HLmicOec1_IL17F:0.00952686):0.00809719	vs_micOch1_IL17F:0.02007869):0.00399577	(((vs_HLellTal1_IL17F:0.00126812	vs_HLellLut1_IL17F:0.00995804):0.00685326	vs_HLondZib1_IL17F:0.02174897):0.00262033	vs_HLarvAmp1_IL17F:0.02072295):0.000385):0.00373613	vs_HLmyoGla2_IL17F:0.02510517):0.0245229	((vs_HLmesAur2_IL17F:0.0	vs_mesAur1_IL17F:0.0):0.03010554	vs_HLcriGri3_IL17F:0.02586113):0.00942248):0.01128052):0.00697699	((vs_HLpacDup1_IL17F:0.00465484	((vs_HLmerUng1_IL17F:0.01038943	vs_HLrhoOpi1_IL17F:0.01780322):0.00688653	vs_HLpsaObe1_IL17F:0.00463822):0.02256547):0.03011205	((((vs_HLuroCau1_IL17F:0.00151285	vs_HLmasFus1_IL17F:0.01595618):0.00540808	vs_HLpseDes1_IL17F:0.00962006):0.00929699	(((vs_HLmusPah1_IL17F:0.03947215	((vs_mm10_IL17F:0.0	vs_mm39_IL17F:0.0):0.000330	(vs_HLmusSpi1_IL17F:0.0	vs_HLmusSpr1_IL17F:0.0):0.0061388):0.01438277):0.00948206	vs_HLmasCou1_IL17F:0.04828589):0.00796998	((vs_rn6_IL17F:0.0	vs_HLratNor7_IL17F:0.0):0.01586705	vs_HLratRat7_IL17F:0.02153115):0.03411277):0.00619851):0.00533139	(vs_HLgraSur1_IL17F:0.03041707	vs_HLarvNil1_IL17F:0.01878519):0.01353899):0.01801049):0.00693596):0.0260728	(vs_HLrhiPru1_IL17F:0.06737665	vs_nanGal1_IL17F:0.04606489):0.05135349):0.19005389	((((((vs_HLacoRus1_IL17A:0.01414926	vs_HLacoCah1_IL17A:0.02399007):0.06815215	(((vs_HLmerUng1_IL17A:0.00761041	vs_HLrhoOpi1_IL17A:0.01657012):0.00652553	vs_HLpsaObe1_IL17A:0.01094424):0.00715148	vs_HLpacDup1_IL17A:0.02667378):0.02069426):0.01706065	vs_HLcriGam1_IL17A:0.05177276):0.00207969	((((((((((vs_HLmusSpi1_IL17A:0.00121874	((vs_mm39_IL17A:0.0
(((((((((((((((((((((((((((vs_HLmicFor1_IL17A:0.000389	vs_HLmicOec1_IL17A:0.00171201):0.00674703	((vs_HLmicArv1_IL17A:0.00220945	vs_micOch1_IL17A:0.0):0.00112191	vs_HLmicAgr2_IL17A:0.000981):0.00178146):0.00833151	(((vs_HLellTal1_IL17A:0.01505487	vs_HLellLut1_IL17A:0.01719028):0.00430715	vs_HLondZib1_IL17A:0.01288957):0.00470246	(vs_HLarvAmp1_IL17A:0.01233335	vs_HLmyoGla2_IL17A:0.00894865):0.00631039):0.000893):0.04383881	((((vs_HLperLeu1_IL17A:0.00641451	vs_HLperPol1_IL17A:0.00189727):0.00260401	vs_HLperManBai2_IL17A:0.00375526):0.01172314	((vs_HLperEre1_IL17A:0.00678241	vs_HLperCri1_IL17A:0.01206046):0.0072074	vs_HLperCal2_IL17A:0.00859024):0.00275548):0.00445114	(vs_HLperNas1_IL17A:0.02457093	vs_HLonyTor1_IL17A:0.03000156):0.00761666):0.00774422):0.00803125	(((vs_mesAur1_IL17A:0.0	vs_HLmesAur2_IL17A:0.0):0.02069912	vs_HLcriGri3_IL17A:0.02431955):0.01173638	((vs_HLacoRus1_IL17A:0.023041	vs_HLacoCah1_IL17A:0.01180288):0.04054049	vs_HLsigHis1_IL17A:0.05014078):0.00425205):0.00217585):0.00253492	(vs_HLcriGam1_IL17A:0.03961826	(((vs_HLmerUng1_IL17A:0.0030909	vs_HLrhoOpi1_IL17A:0.0073479):0.00751988	vs_HLpsaObe1_IL17A:0.00778593):0.00776013	vs_HLpacDup1_IL17A:0.01554781):0.01843737):0.00706436):0.00717626	((((vs_rn6_IL17A:0.0	(vs_HLratNor7_IL17A:0.0	vs_HLratRat7_IL17A:0.01509465):0.000150):0.03750598	((((((vs_mm10_IL17A:0.0	vs_mm39_IL17A:0.0):0.00346266	vs_HLmusSpr1_IL17A:0.00281352):0.00209561	vs_HLmusSpi1_IL17A:0.0020271):0.01074109	vs_HLmusCar1_IL17A:0.00473834):0.00876066	vs_HLmusPah1_IL17A:0.04818998):0.04810637	vs_HLmasCou1_IL17A:0.03791749):0.00918032):0.00267771	(vs_HLarvNil1_IL17A:0.02509697	vs_HLgraSur1_IL17A:0.02908169):0.00862446):0.00763333	(((vs_HLmasFus1_IL17A:0.00820103	vs_HLpseDes1_IL17A:0.00427681):0.00483788	vs_HLuroCau1_IL17A:0.00970569):0.03422711	vs_HLapoSyl1_IL17A:0.03361244):0.0256019):0.02019516):0.03671604	(vs_nanGal1_IL17A:0.05055561	vs_HLrhiPru1_IL17A:0.049579):0.08909349):0.19668289	((((((vs_HLonyTor1_IL17F:0.0168841	((((vs_HLperPol1_IL17F:0.00335776	vs_HLperManBai2_IL17F:0.000835):0.00114439
(((((((((((((((((((((((((vs_HLperPol1_IL17A:0.01076674	vs_HLperLeu1_IL17A:0.00625948):0.00186247	vs_HLperManBai2_IL17A:0.00453365):0.00620789	vs_HLperCri1_IL17A:0.01060203):0.00228164	(vs_HLperEre1_IL17A:0.01294892	((vs_HLperCal2_IL17A:0.00235667	vs_HLonyTor1_IL17A:0.02130681):0.00420518	vs_HLperNas1_IL17A:0.01907714):0.00208197):0.000231):0.01741374	(((vs_HLarvAmp1_IL17A:0.01352766	vs_HLmyoGla2_IL17A:0.01413467):0.00700502	((vs_HLellLut1_IL17A:0.01998828	vs_HLellTal1_IL17A:0.00776692):0.000647	vs_HLondZib1_IL17A:0.01805867):0.00313663):0.00269683	((vs_HLmicOec1_IL17A:0.0013909	vs_HLmicFor1_IL17A:0.00491171):0.00594755	((vs_micOch1_IL17A:0.00195451	vs_HLmicArv1_IL17A:0.00223289):0.00128458	vs_HLmicAgr2_IL17A:0.00292209):0.000666):0.01959172):0.03779534):0.00662975	(((vs_HLmesAur2_IL17A:0.0	vs_mesAur1_IL17A:0.0):0.04179317	vs_HLcriGri3_IL17A:0.02239516):0.0070161	vs_HLsigHis1_IL17A:0.03758084):0.00971719):0.00996296	vs_HLcriGam1_IL17A:0.0570532):0.00596633	((vs_HLacoRus1_IL17A:0.00795219	vs_HLacoCah1_IL17A:0.00925718):0.06982233	((vs_HLmerUng1_IL17A:0.02013077	(vs_HLpsaObe1_IL17A:0.00412012	vs_HLrhoOpi1_IL17A:0.00639758):0.00396192):0.01897647	vs_HLpacDup1_IL17A:0.01426537):0.03091217):0.00835054):0.00501819	(((((vs_rn6_IL17A:0.0	vs_HLratNor7_IL17A:0.0):0.0038833	vs_HLratRat7_IL17A:0.00883254):0.03641366	(vs_HLmasCou1_IL17A:0.03174494	(((((vs_mm39_IL17A:0.0	vs_mm10_IL17A:0.0):0.00255569	vs_HLmusSpr1_IL17A:0.00165042):0.000686	vs_HLmusSpi1_IL17A:0.00151319):0.01865043	vs_HLmusCar1_IL17A:0.00876627):0.01025878	vs_HLmusPah1_IL17A:0.0398108):0.02261249):0.01223621):0.00402635	(vs_HLarvNil1_IL17A:0.01606159	vs_HLgraSur1_IL17A:0.02052022):0.00723134):0.01000215	(((vs_HLmasFus1_IL17A:0.00571722	vs_HLpseDes1_IL17A:0.00683871):0.01058541	vs_HLuroCau1_IL17A:0.01567104):0.0318582	vs_HLapoSyl1_IL17A:0.04613248):0.02485839):0.03313404):0.05714051	(vs_HLrhiPru1_IL17A:0.06254215	vs_nanGal1_IL17A:0.05430363):0.05458329):0.18991524	((((((((vs_HLpseDes1_IL17F:0.00909801	vs_HLmasFus1_IL17F:0.01785149):0.00373459	vs_HLuroCau1_IL17F:0.00423754):0.04025538
(((((((((((((((((((((((vs_HLperNas1_IL17F:0.00646701	((vs_HLperLeu1_IL17F:0.000110	(vs_HLperManBai2_IL17F:0.00419149	vs_HLperPol1_IL17F:0.0):0.0040266):0.01833384	((vs_HLperCal2_IL17F:0.000642	vs_HLperEre1_IL17F:0.00555613):0.00341081	vs_HLperCri1_IL17F:0.00855236):0.00271588):0.0013407):0.00692629	vs_HLonyTor1_IL17F:0.01933829):0.01604957	((vs_HLmesAur2_IL17F:0.0	vs_mesAur1_IL17F:0.0):0.01958478	vs_HLcriGri3_IL17F:0.01154338):0.0195661):0.00265158	(((vs_HLarvAmp1_IL17F:0.02790647	vs_HLmyoGla2_IL17F:0.01658219):0.00421051	(((((vs_HLmicArv1_IL17F:0.000051	vs_HLmicFor1_IL17F:0.00198519):0.000414	vs_HLmicAgr2_IL17F:0.00566325):0.00131361	vs_HLmicOec1_IL17F:0.02310651):0.0148517	vs_micOch1_IL17F:0.01565296):0.00301003	(vs_HLellLut1_IL17F:0.02539118	vs_HLellTal1_IL17F:0.0):0.01476109):0.00158621):0.00148961	vs_HLondZib1_IL17F:0.01284677):0.03672558):0.00927638	((((vs_HLmasCou1_IL17F:0.05036427	((((vs_HLmusSpr1_IL17F:0.00434475	vs_HLmusSpi1_IL17F:0.0):0.00377537	(vs_mm39_IL17F:0.0	vs_mm10_IL17F:0.0):0.000305):0.0155684	vs_HLmusPah1_IL17F:0.02428202):0.01614566	((vs_HLratNor7_IL17F:0.0	vs_rn6_IL17F:0.0):0.02001379	vs_HLratRat7_IL17F:0.01107659):0.04406278):0.00235112):0.00512599	((vs_HLmasFus1_IL17F:0.02206787	vs_HLuroCau1_IL17F:0.01135986):0.00315686	vs_HLpseDes1_IL17F:0.00809291):0.02137552):0.00663359	(vs_HLgraSur1_IL17F:0.02838037	vs_HLarvNil1_IL17F:0.02253887):0.01800937):0.01495001	((vs_HLmerUng1_IL17F:0.01075496	(vs_HLrhoOpi1_IL17F:0.013187	vs_HLpsaObe1_IL17F:0.0073951):0.00176848):0.01285603	vs_HLpacDup1_IL17F:0.00637432):0.04178271):0.00564249):0.03160225	(vs_nanGal1_IL17F:0.04241435	vs_HLrhiPru1_IL17F:0.07926828):0.02677973):0.19106117	((((vs_HLcriGam1_IL17A:0.03708096	(((((((((((vs_HLmusSpr1_IL17A:0.00414885	(vs_mm10_IL17A:0.0	vs_mm39_IL17A:0.0):0.00421397):0.000833	vs_HLmusSpi1_IL17A:0.00125031):0.01775111	vs_HLmusCar1_IL17A:0.01001518):0.01584142	vs_HLmusPah1_IL17A:0.02834105):0.02693062	((vs_HLmasFus1_IL17A:0.00762567	vs_HLpseDes1_IL17A:0.00276094):0.01068655
((((((((((((((((((((((((((((vs_HLellLut1_IL17A:0.01629771	vs_HLellTal1_IL17A:0.02640978):0.00666168	vs_HLondZib1_IL17A:0.01627766):0.00428476	(vs_HLarvAmp1_IL17A:0.0082954	vs_HLmyoGla2_IL17A:0.00934117):0.00143137):0.000298	(((vs_micOch1_IL17A:0.0	vs_HLmicArv1_IL17A:0.00222618):0.000996	vs_HLmicAgr2_IL17A:0.00338498):0.00251828	(vs_HLmicFor1_IL17A:0.0022601	vs_HLmicOec1_IL17A:0.0021163):0.00597433):0.00706299):0.02433301	((((vs_HLperCal2_IL17A:0.0024251	(vs_HLonyTor1_IL17A:0.02317067	vs_HLperNas1_IL17A:0.01958534):0.00530429):0.00188031	vs_HLperCri1_IL17A:0.00954076):0.00440325	vs_HLperEre1_IL17A:0.00304126):0.000677	((vs_HLperPol1_IL17A:0.00219827	vs_HLperLeu1_IL17A:0.00219736):0.00347411	vs_HLperManBai2_IL17A:0.01214733):0.00829317):0.01636016):0.01084702	((vs_HLcriGri3_IL17A:0.00936714	(vs_HLmesAur2_IL17A:0.0	vs_mesAur1_IL17A:0.0):0.03783324):0.01564304	vs_HLsigHis1_IL17A:0.05306358):0.01256627):0.00577604	(((vs_HLacoCah1_IL17A:0.01718964	vs_HLacoRus1_IL17A:0.02150676):0.07539129	(((vs_HLmerUng1_IL17A:0.01384658	vs_HLrhoOpi1_IL17A:0.01055204):0.00321412	vs_HLpsaObe1_IL17A:0.00939399):0.0228204	vs_HLpacDup1_IL17A:0.02382976):0.03791074):0.00930623	vs_HLcriGam1_IL17A:0.03454471):0.00722539):0.01053819	((((((vs_HLmusPah1_IL17A:0.04011752	((((vs_mm39_IL17A:0.0	vs_mm10_IL17A:0.0):0.00153462	vs_HLmusSpr1_IL17A:0.00282625):0.00136589	vs_HLmusSpi1_IL17A:0.00100793):0.01850356	vs_HLmusCar1_IL17A:0.00875269):0.02318041):0.04560138	(vs_HLuroCau1_IL17A:0.00690526	(vs_HLpseDes1_IL17A:0.01334511	vs_HLmasFus1_IL17A:0.00414216):0.00248793):0.0472495):0.00451297	(vs_HLratRat7_IL17A:0.00899729	(vs_HLratNor7_IL17A:0.0	vs_rn6_IL17A:0.0):0.00643671):0.03760213):0.00309375	vs_HLmasCou1_IL17A:0.04377764):0.00130068	(vs_HLgraSur1_IL17A:0.02650382	vs_HLarvNil1_IL17A:0.01620367):0.00778475):0.0215079	vs_HLapoSyl1_IL17A:0.08681857):0.009071):0.04785558	(vs_HLrhiPru1_IL17A:0.04895403	vs_nanGal1_IL17A:0.06607225):0.09781997):0.23771475	((((((vs_HLpacDup1_IL17F:0.01249271	((vs_HLmerUng1_IL17F:0.01412002	vs_HLpsaObe1_IL17F:0.0114829):0.00299593
(((((((((((((((((((((((((((vs_HLperCri1_IL17A:0.02842469	(vs_HLperEre1_IL17A:0.00913824	((vs_HLperLeu1_IL17A:0.00219915	vs_HLperPol1_IL17A:0.00220009):0.00157716	vs_HLperManBai2_IL17A:0.00506504):0.00597598):0.0013707):0.00186583	vs_HLperCal2_IL17A:0.01017236):0.00333139	(vs_HLonyTor1_IL17A:0.0215158	vs_HLperNas1_IL17A:0.01754121):0.00652712):0.01439592	(((vs_HLellTal1_IL17A:0.00833569	vs_HLellLut1_IL17A:0.01154799):0.00643876	(vs_HLarvAmp1_IL17A:0.01861534	vs_HLmyoGla2_IL17A:0.00574147):0.000833):0.00252799	(vs_HLondZib1_IL17A:0.01388352	((vs_HLmicAgr2_IL17A:0.00307257	(vs_micOch1_IL17A:0.00215732	vs_HLmicArv1_IL17A:0.000026):0.00127254):0.00187831	(vs_HLmicOec1_IL17A:0.00364142	vs_HLmicFor1_IL17A:0.00293762):0.00414623):0.01262052):0.00123792):0.03113343):0.00704098	((vs_HLcriGam1_IL17A:0.03281695	((((vs_HLmerUng1_IL17A:0.00560597	vs_HLrhoOpi1_IL17A:0.00531502):0.00485863	vs_HLpsaObe1_IL17A:0.01308896):0.01111614	vs_HLpacDup1_IL17A:0.01400711):0.03346406	(vs_HLacoRus1_IL17A:0.00768645	vs_HLacoCah1_IL17A:0.01469726):0.05114802):0.00507904):0.00273121	(((((((((vs_HLmusSpr1_IL17A:0.0042171	(vs_mm39_IL17A:0.0	vs_mm10_IL17A:0.0):0.00236189):0.00132108	vs_HLmusSpi1_IL17A:0.00241282):0.01467877	vs_HLmusCar1_IL17A:0.00256291):0.01129891	vs_HLmusPah1_IL17A:0.04156647):0.03083937	vs_HLmasCou1_IL17A:0.04466546):0.00984129	((vs_HLpseDes1_IL17A:0.00556509	vs_HLmasFus1_IL17A:0.00312476):0.00646657	vs_HLuroCau1_IL17A:0.01306881):0.03890171):0.00420168	((vs_rn6_IL17A:0.0	vs_HLratNor7_IL17A:0.0):0.00968761	vs_HLratRat7_IL17A:0.01250325):0.03179857):0.00824292	(vs_HLarvNil1_IL17A:0.02567444	vs_HLgraSur1_IL17A:0.03096029):0.00132925):0.0110124	vs_HLapoSyl1_IL17A:0.05834533):0.02149079):0.00994657):0.00127731	((vs_mesAur1_IL17A:0.0	vs_HLmesAur2_IL17A:0.0):0.02102844	vs_HLcriGri3_IL17A:0.01252352):0.00983577):0.01247288	vs_HLsigHis1_IL17A:0.06240336):0.09412808	(vs_HLrhiPru1_IL17A:0.07849074	vs_nanGal1_IL17A:0.10758733):0.05981905):0.20191757	((((((vs_mesAur1_IL17F:0.0	vs_HLmesAur2_IL17F:0.0):0.02888393	vs_HLcriGri3_IL17F:0.02651659):0.02180074
((((((((((((((((((((((((((vs_HLperManBai2_IL17A:0.00833797	(vs_HLperLeu1_IL17A:0.0042517	vs_HLperPol1_IL17A:0.00648172):0.000311):0.00525031	(vs_HLperEre1_IL17A:0.01008412	vs_HLperCri1_IL17A:0.0115482):0.00225505):0.000994	vs_HLperCal2_IL17A:0.01069584):0.00760796	(vs_HLonyTor1_IL17A:0.02213444	vs_HLperNas1_IL17A:0.02216929):0.00639638):0.00905112	(((vs_HLarvAmp1_IL17A:0.01603594	((vs_HLmicFor1_IL17A:0.000672	vs_HLmicOec1_IL17A:0.00360115):0.00610796	(vs_HLmicAgr2_IL17A:0.00365796	(vs_HLmicArv1_IL17A:0.0	vs_micOch1_IL17A:0.0):0.000616):0.00160017):0.01042568):0.00536572	vs_HLmyoGla2_IL17A:0.015198):0.00243077	((vs_HLellTal1_IL17A:0.00736849	vs_HLellLut1_IL17A:0.01426383):0.00626792	vs_HLondZib1_IL17A:0.01532989):0.00391938):0.03647079):0.00453566	(((((((((vs_HLmusPah1_IL17A:0.0364424	((((vs_mm10_IL17A:0.0	vs_mm39_IL17A:0.0):0.00113221	vs_HLmusSpr1_IL17A:0.00751077):0.00190917	vs_HLmusSpi1_IL17A:0.00157427):0.00825352	vs_HLmusCar1_IL17A:0.00334042):0.01703997):0.03891557	((vs_HLpseDes1_IL17A:0.00284286	vs_HLmasFus1_IL17A:0.00141701):0.00914696	vs_HLuroCau1_IL17A:0.01055959):0.02742399):0.01194689	(vs_HLratRat7_IL17A:0.01533018	(vs_HLratNor7_IL17A:0.0	vs_rn6_IL17A:0.0):0.00650734):0.04873087):0.00268044	vs_HLmasCou1_IL17A:0.03295326):0.00419934	(vs_HLarvNil1_IL17A:0.0307129	vs_HLgraSur1_IL17A:0.02478958):0.00537999):0.02166674	vs_HLapoSyl1_IL17A:0.08502378):0.02990374	(((vs_HLmerUng1_IL17A:0.01488549	(vs_HLrhoOpi1_IL17A:0.00459727	vs_HLpsaObe1_IL17A:0.01048019):0.00512782):0.01296033	vs_HLpacDup1_IL17A:0.01487165):0.01512419	(vs_HLacoCah1_IL17A:0.00117015	vs_HLacoRus1_IL17A:0.03405742):0.05739863):0.00961108):0.00767199	vs_HLcriGam1_IL17A:0.03943319):0.00649596	(vs_HLcriGri3_IL17A:0.02227265	(vs_mesAur1_IL17A:0.0	vs_HLmesAur2_IL17A:0.0):0.03815383):0.01027133):0.00184023):0.00748181	vs_HLsigHis1_IL17A:0.03724725):0.05965002	(vs_HLrhiPru1_IL17A:0.07294189	vs_nanGal1_IL17A:0.04141168):0.07743407):0.25234901	((((((((((vs_mm10_IL17F:0.0	vs_mm39_IL17F:0.0):0.00151462	(vs_HLmusSpi1_IL17F:0.00382679
(((((((((((((((((((vs_HLperNas1_IL17A:0.01357379	vs_HLonyTor1_IL17A:0.00605043):0.00159265	vs_HLperCal2_IL17A:0.00651748):0.00173599	vs_HLperEre1_IL17A:0.00420921):0.00149289	((vs_HLperLeu1_IL17A:0.0	vs_HLperPol1_IL17A:0.0):0.00188581	vs_HLperManBai2_IL17A:0.0089606):0.00480968):0.00311122	vs_HLperCri1_IL17A:0.00947569):0.01549718	(((vs_HLarvAmp1_IL17A:0.0038789	(((vs_HLmicAgr2_IL17A:0.0	vs_HLmicArv1_IL17A:0.0):0.000131	vs_micOch1_IL17A:0.00415158):0.00239989	(vs_HLmicOec1_IL17A:0.000106	vs_HLmicFor1_IL17A:0.00203051):0.00598788):0.00549198):0.00315563	vs_HLmyoGla2_IL17A:0.00493084):0.000484	((vs_HLellLut1_IL17A:0.02498724	vs_HLellTal1_IL17A:0.01218572):0.00177396	vs_HLondZib1_IL17A:0.025247):0.00286652):0.03558071):0.00344271	(((vs_mesAur1_IL17A:0.0	vs_HLmesAur2_IL17A:0.0):0.03130407	vs_HLcriGri3_IL17A:0.01979489):0.02234583	vs_HLsigHis1_IL17A:0.03852554):0.00753854):0.00325948	((((((vs_HLgraSur1_IL17A:0.03278918	((((((vs_HLmusSpi1_IL17A:0.00132601	(vs_mm10_IL17A:0.0	vs_mm39_IL17A:0.0):0.00301592):0.00159607	vs_HLmusSpr1_IL17A:0.00527142):0.01503207	vs_HLmusCar1_IL17A:0.01198263):0.00843396	vs_HLmusPah1_IL17A:0.02479905):0.03124972	(vs_HLuroCau1_IL17A:0.0101374	(vs_HLpseDes1_IL17A:0.00555023	vs_HLmasFus1_IL17A:0.00516579):0.00278072):0.02019241):0.01312293	(vs_HLratRat7_IL17A:0.01331045	(vs_rn6_IL17A:0.0	vs_HLratNor7_IL17A:0.0):0.00634273):0.0468971):0.00275226):0.0027201	vs_HLmasCou1_IL17A:0.04625443):0.00224084	vs_HLarvNil1_IL17A:0.02001386):0.01070626	vs_HLapoSyl1_IL17A:0.06264104):0.03259095	(vs_HLpacDup1_IL17A:0.01096123	(vs_HLmerUng1_IL17A:0.01455339	(vs_HLrhoOpi1_IL17A:0.01237185	vs_HLpsaObe1_IL17A:0.000563):0.00202759):0.01309275):0.02161333):0.00408082	((vs_HLacoCah1_IL17A:0.00438886	vs_HLacoRus1_IL17A:0.01085275):0.06826608	vs_HLcriGam1_IL17A:0.03211188):0.01803375):0.00680418):0.06092594	(vs_nanGal1_IL17A:0.0687624	vs_HLrhiPru1_IL17A:0.05288469):0.05722787):0.18601504	(((((((vs_mesAur1_IL17F:0.0	vs_HLmesAur2_IL17F:0.0):0.02283546	vs_HLcriGri3_IL17F:0.03342862):0.01318499
(((((((((((((((((vs_HLmicOec1_IL17A:0.00435602	vs_HLmicFor1_IL17A:0.00426489):0.00210555	(vs_HLmicArv1_IL17A:0.0043121	vs_micOch1_IL17A:0.0):0.000050):0.00137183	vs_HLmicAgr2_IL17A:0.00509592):0.00619163	((((vs_HLellTal1_IL17A:0.01063895	vs_HLellLut1_IL17A:0.01771568):0.00860984	vs_HLondZib1_IL17A:0.02257341):0.00319002	vs_HLmyoGla2_IL17A:0.00501687):0.00173774	vs_HLarvAmp1_IL17A:0.01884721):0.001481):0.02786948	((((((((vs_HLratNor7_IL17A:0.0	vs_rn6_IL17A:0.0):0.011064	vs_HLratRat7_IL17A:0.02187355):0.05843916	(((((((vs_mm10_IL17A:0.0	vs_mm39_IL17A:0.0):0.000139	vs_HLmusSpr1_IL17A:0.00416194):0.00131505	vs_HLmusSpi1_IL17A:0.000701):0.00495633	vs_HLmusCar1_IL17A:0.00203115):0.02265379	vs_HLmusPah1_IL17A:0.03345331):0.05157356	vs_HLmasCou1_IL17A:0.03196276):0.01819403	(vs_HLarvNil1_IL17A:0.02093473	vs_HLgraSur1_IL17A:0.02773574):0.00444458):0.00434073):0.00289486	(vs_HLapoSyl1_IL17A:0.04502792	(vs_HLuroCau1_IL17A:0.01273792	(vs_HLmasFus1_IL17A:0.01006028	vs_HLpseDes1_IL17A:0.00704706):0.00482964):0.04416657):0.02010801):0.027371	((vs_HLcriGam1_IL17A:0.0352478	(vs_HLacoCah1_IL17A:0.02774719	vs_HLacoRus1_IL17A:0.02340446):0.07461616):0.00548132	((vs_HLmerUng1_IL17A:0.00727935	(vs_HLrhoOpi1_IL17A:0.00531745	vs_HLpsaObe1_IL17A:0.00762804):0.00338093):0.00883694	vs_HLpacDup1_IL17A:0.00996844):0.02524244):0.00271557):0.00764734	(vs_HLcriGri3_IL17A:0.02573648	(vs_mesAur1_IL17A:0.0	vs_HLmesAur2_IL17A:0.0):0.02577688):0.01983931):0.00136366	vs_HLsigHis1_IL17A:0.03447463):0.00768305	((((vs_HLperManBai2_IL17A:0.00241323	(vs_HLperPol1_IL17A:0.00427102	vs_HLperLeu1_IL17A:0.0043163):0.00188811):0.01029061	(vs_HLperCal2_IL17A:0.00409148	vs_HLperEre1_IL17A:0.00448772):0.00106139):0.00367708	vs_HLperCri1_IL17A:0.0166204):0.00529941	(vs_HLonyTor1_IL17A:0.01897511	vs_HLperNas1_IL17A:0.01415809):0.00683305):0.01986129):0.00864503):0.06482567	(vs_HLrhiPru1_IL17A:0.07611617	vs_nanGal1_IL17A:0.06383863):0.06339041):0.24228274	(((((((((((vs_HLperEre1_IL17F:0.01152484	vs_HLperCal2_IL17F:0.00375003):0.00548672	vs_HLperNas1_IL17F:0.00685483):0.00710565
((((((((((((((((((((((((vs_HLmicFor1_IL17A:0.00399922	vs_HLmicOec1_IL17A:0.00691825):0.00801756	vs_HLondZib1_IL17A:0.01311976):0.00120096	(vs_HLmicAgr2_IL17A:0.00369777	(vs_HLmicArv1_IL17A:0.000309	vs_micOch1_IL17A:0.0018556):0.000423):0.000283):0.00128814	(vs_HLellTal1_IL17A:0.00879101	vs_HLellLut1_IL17A:0.01999203):0.000372):0.00151921	vs_HLarvAmp1_IL17A:0.00830401):0.000923	vs_HLmyoGla2_IL17A:0.00416991):0.03255664	((vs_HLperCri1_IL17A:0.01034908	(vs_HLperManBai2_IL17A:0.0030317	(vs_HLperPol1_IL17A:0.00432233	vs_HLperLeu1_IL17A:0.00439249):0.00574103):0.00464651):0.00331242	((vs_HLperEre1_IL17A:0.0052215	vs_HLperCal2_IL17A:0.00785435):0.00262647	(vs_HLonyTor1_IL17A:0.02359854	vs_HLperNas1_IL17A:0.01908874):0.00607159):0.00239514):0.01508242):0.01028102	(((vs_mesAur1_IL17A:0.0	vs_HLmesAur2_IL17A:0.0):0.02492302	vs_HLcriGri3_IL17A:0.02217957):0.01885549	vs_HLsigHis1_IL17A:0.04838538):0.00206148):0.00822919	((((vs_HLpacDup1_IL17A:0.01760131	((vs_HLrhoOpi1_IL17A:0.00685975	vs_HLmerUng1_IL17A:0.01292305):0.00141042	vs_HLpsaObe1_IL17A:0.00656476):0.00600658):0.02847568	(vs_HLacoCah1_IL17A:0.01433144	vs_HLacoRus1_IL17A:0.02157587):0.07152583):0.00828671	vs_HLcriGam1_IL17A:0.05227748):0.00169873	(((vs_HLgraSur1_IL17A:0.02688321	vs_HLarvNil1_IL17A:0.02043177):0.01177423	((((((vs_HLmusSpi1_IL17A:0.000270	vs_HLmusSpr1_IL17A:0.00190871):0.000287	(vs_mm10_IL17A:0.0	vs_mm39_IL17A:0.0):0.00168806):0.01631415	vs_HLmusCar1_IL17A:0.00559057):0.00433706	vs_HLmusPah1_IL17A:0.02884001):0.04969542	vs_HLmasCou1_IL17A:0.03751527):0.0201426	((vs_HLratRat7_IL17A:0.01101346	vs_rn6_IL17A:0.0):0.000042	vs_HLratNor7_IL17A:0.0):0.04236139):0.00547075):0.00580863	(((vs_HLpseDes1_IL17A:0.01597269	vs_HLmasFus1_IL17A:0.00594432):0.01337242	vs_HLuroCau1_IL17A:0.01203401):0.05056774	vs_HLapoSyl1_IL17A:0.05042659):0.01689932):0.02257317):0.00697745):0.06705611	(vs_nanGal1_IL17A:0.06151482	vs_HLrhiPru1_IL17A:0.07442344):0.08501635):0.22930974	((((((vs_HLmyoGla2_IL17F:0.01748355	(((((vs_HLmicArv1_IL17F:0.000178	vs_HLmicAgr2_IL17F:0.01074738):0.00718747
((((((((((((((((((((((((((((vs_micOch1_IL17A:0.00212943	(vs_HLmicOec1_IL17A:0.00429192	vs_HLmicArv1_IL17A:0.0):0.000017):0.000033	vs_HLmicFor1_IL17A:0.00642435):0.00203345	vs_HLmicAgr2_IL17A:0.00223666):0.00810972	((vs_HLondZib1_IL17A:0.03127696	(vs_HLellTal1_IL17A:0.01536811	vs_HLellLut1_IL17A:0.02218053):0.00709082):0.00154648	(vs_HLarvAmp1_IL17A:0.00604349	vs_HLmyoGla2_IL17A:0.01999314):0.00322833):0.00186261):0.03360152	((vs_HLsigHis1_IL17A:0.04390874	(vs_HLcriGri3_IL17A:0.01372853	(vs_HLmesAur2_IL17A:0.0	vs_mesAur1_IL17A:0.0):0.03785844):0.01195471):0.002726	((vs_HLperNas1_IL17A:0.02328167	vs_HLonyTor1_IL17A:0.01214085):0.00375693	((vs_HLperCal2_IL17A:0.00569634	vs_HLperEre1_IL17A:0.00735107):0.00342267	(vs_HLperCri1_IL17A:0.00730348	((vs_HLperLeu1_IL17A:0.00439057	vs_HLperPol1_IL17A:0.00428993):0.00359863	vs_HLperManBai2_IL17A:0.00515051):0.00801964):0.00196499):0.00814936):0.0088577):0.00399943):0.00586485	vs_HLcriGam1_IL17A:0.04792924):0.00403892	((((vs_HLmerUng1_IL17A:0.00412815	vs_HLrhoOpi1_IL17A:0.00226848):0.00518191	vs_HLpsaObe1_IL17A:0.01002851):0.01158613	vs_HLpacDup1_IL17A:0.0290393):0.01279495	(vs_HLacoRus1_IL17A:0.01426519	vs_HLacoCah1_IL17A:0.01021645):0.08536868):0.01103039):0.00377145	(((((((vs_HLmusSpr1_IL17A:0.00622064	((vs_mm39_IL17A:0.0	vs_mm10_IL17A:0.0):0.00465877	vs_HLmusSpi1_IL17A:0.00176525):0.000397):0.01004736	vs_HLmusCar1_IL17A:0.00674382):0.01200569	vs_HLmusPah1_IL17A:0.04850402):0.04251433	vs_HLmasCou1_IL17A:0.0245072):0.02026346	((vs_HLratNor7_IL17A:0.0	vs_rn6_IL17A:0.0):0.00459743	vs_HLratRat7_IL17A:0.01275789):0.0456659):0.00391786	(((vs_HLpseDes1_IL17A:0.00756419	(vs_HLuroCau1_IL17A:0.00780055	vs_HLmasFus1_IL17A:0.00938615):0.00370127):0.04497037	vs_HLarvNil1_IL17A:0.02289776):0.00404623	vs_HLgraSur1_IL17A:0.03715707):0.0012903):0.01793645	vs_HLapoSyl1_IL17A:0.05054551):0.02130051):0.0584804	(vs_nanGal1_IL17A:0.06083785	vs_HLrhiPru1_IL17A:0.06147527):0.0827961):0.16010337	(((((((((vs_HLperManBai2_IL17F:0.0	(vs_HLperPol1_IL17F:0.00314552	vs_HLperLeu1_IL17F:0.00106835):0.000948):0.01447455
(((((((((((((((((((((vs_HLmicAgr2_IL17A:0.00357427	(vs_HLmicArv1_IL17A:0.00421745	vs_micOch1_IL17A:0.0):0.000627):0.0028468	(vs_HLmicFor1_IL17A:0.00841468	vs_HLmicOec1_IL17A:0.000007):0.00752846):0.0043371	vs_HLarvAmp1_IL17A:0.01015202):0.00381446	vs_HLmyoGla2_IL17A:0.02380839):0.00116718	((vs_HLellLut1_IL17A:0.01540378	vs_HLellTal1_IL17A:0.01235142):0.00396128	vs_HLondZib1_IL17A:0.01973197):0.00210633):0.01343099	(((vs_HLonyTor1_IL17A:0.00602063	vs_HLperNas1_IL17A:0.01309215):0.00284622	((((vs_HLperLeu1_IL17A:0.00426303	vs_HLperPol1_IL17A:0.00412617):0.003563	vs_HLperManBai2_IL17A:0.00917827):0.00641847	vs_HLperCal2_IL17A:0.00328508):0.000638	vs_HLperEre1_IL17A:0.00718986):0.00176785):0.00573629	vs_HLperCri1_IL17A:0.01457068):0.01393248):0.00565891	vs_HLsigHis1_IL17A:0.03389897):0.00748494	((((((vs_HLratNor7_IL17A:0.0	vs_rn6_IL17A:0.0):0.00207696	vs_HLratRat7_IL17A:0.01487381):0.03568459	(vs_HLarvNil1_IL17A:0.02259865	vs_HLgraSur1_IL17A:0.02052061):0.00174695):0.01007194	(((((vs_HLmusSpr1_IL17A:0.00113154	(vs_mm10_IL17A:0.0	vs_mm39_IL17A:0.0):0.000959):0.000871	vs_HLmusSpi1_IL17A:0.00114376):0.01275294	vs_HLmusCar1_IL17A:0.01034826):0.01650239	vs_HLmusPah1_IL17A:0.03579692):0.04509044	vs_HLmasCou1_IL17A:0.02749003):0.01787198):0.00131769	(((vs_HLmasFus1_IL17A:0.01047012	vs_HLuroCau1_IL17A:0.0062496):0.00503291	vs_HLpseDes1_IL17A:0.00603297):0.04381377	vs_HLapoSyl1_IL17A:0.03697708):0.01665641):0.03688611	((vs_mesAur1_IL17A:0.0	vs_HLmesAur2_IL17A:0.0):0.02971202	vs_HLcriGri3_IL17A:0.02247779):0.02056963):0.0076019):0.00153385	(vs_HLcriGam1_IL17A:0.04562133	(((vs_HLrhoOpi1_IL17A:0.00867891	vs_HLpsaObe1_IL17A:0.01043497):0.00240452	vs_HLmerUng1_IL17A:0.01015495):0.0189249	vs_HLpacDup1_IL17A:0.0310619):0.01462642):0.0102147):0.01296517	(vs_HLacoRus1_IL17A:0.01982703	vs_HLacoCah1_IL17A:0.01684618):0.0616664):0.05581453	(vs_nanGal1_IL17A:0.07297711	vs_HLrhiPru1_IL17A:0.07530751):0.04809686):0.21590428	(((((((((vs_HLellLut1_IL17F:0.0114416	vs_HLellTal1_IL17F:0.00783273):0.00288893	vs_HLarvAmp1_IL17F:0.02791518):0.00684388
(((((((((((((((((((((((((vs_HLperEre1_IL17A:0.00167511	(((vs_HLperLeu1_IL17A:0.00433308	vs_HLperPol1_IL17A:0.0):0.00140756	vs_HLperManBai2_IL17A:0.0050029):0.0048026	vs_HLperCri1_IL17A:0.01338377):0.00103789):0.00250047	vs_HLperCal2_IL17A:0.00268729):0.00156915	vs_HLperNas1_IL17A:0.01715114):0.00100204	vs_HLonyTor1_IL17A:0.01079517):0.00824359	(((vs_HLellLut1_IL17A:0.01396844	vs_HLmyoGla2_IL17A:0.00741024):0.000083	vs_HLellTal1_IL17A:0.01173273):0.00154398	(((((vs_HLmicOec1_IL17A:0.0	vs_HLmicFor1_IL17A:0.00423576):0.01089629	vs_HLmicArv1_IL17A:0.0):0.000242	vs_micOch1_IL17A:0.00404099):0.000766	vs_HLmicAgr2_IL17A:0.00556978):0.01211192	(vs_HLondZib1_IL17A:0.02123874	vs_HLarvAmp1_IL17A:0.00684973):0.00320444):0.0024475):0.02682237):0.0039879	(((vs_HLmesAur2_IL17A:0.0	vs_mesAur1_IL17A:0.0):0.02428513	vs_HLcriGri3_IL17A:0.01924677):0.01752511	(((((((((vs_HLmusCar1_IL17A:0.01142719	((vs_HLmusSpr1_IL17A:0.00600902	(vs_mm39_IL17A:0.0	vs_mm10_IL17A:0.0):0.00242545):0.000624	vs_HLmusSpi1_IL17A:0.00134361):0.00783291):0.0136305	vs_HLmusPah1_IL17A:0.0424767):0.04123695	(((vs_rn6_IL17A:0.0	vs_HLratNor7_IL17A:0.0):0.00720877	vs_HLratRat7_IL17A:0.01670883):0.04566121	(vs_HLuroCau1_IL17A:0.01092752	(vs_HLpseDes1_IL17A:0.0111821	vs_HLmasFus1_IL17A:0.00583459):0.0072132):0.03455349):0.00312219):0.00418503	vs_HLarvNil1_IL17A:0.02021126):0.00434184	vs_HLgraSur1_IL17A:0.04301427):0.00253542	vs_HLmasCou1_IL17A:0.0306491):0.01083067	vs_HLapoSyl1_IL17A:0.05876415):0.02386458	((vs_HLpsaObe1_IL17A:0.00727934	(vs_HLrhoOpi1_IL17A:0.00509883	vs_HLmerUng1_IL17A:0.01404157):0.00219163):0.00401335	vs_HLpacDup1_IL17A:0.01729017):0.02633058):0.0025593	(vs_HLcriGam1_IL17A:0.04988893	(vs_HLacoRus1_IL17A:0.01279352	vs_HLacoCah1_IL17A:0.00880067):0.05337463):0.000089):0.01567282):0.00111188):0.01034109	vs_HLsigHis1_IL17A:0.04825691):0.05255201	(vs_HLrhiPru1_IL17A:0.05048862	vs_nanGal1_IL17A:0.05234599):0.06587007):0.22341228	((((((vs_HLonyTor1_IL17F:0.02498451	(((vs_HLperCri1_IL17F:0.00352257	(vs_HLperEre1_IL17F:0.0038457
((((((((((((((((((((((((((((vs_HLperCri1_IL17A:0.00864665	(vs_HLperManBai2_IL17A:0.00272883	(vs_HLperLeu1_IL17A:0.00444891	vs_HLperPol1_IL17A:0.00200274):0.00381619):0.01972493):0.000734	((vs_HLperCal2_IL17A:0.00938152	(vs_HLonyTor1_IL17A:0.01190727	vs_HLperNas1_IL17A:0.02120023):0.00209579):0.00209427	vs_HLperEre1_IL17A:0.00577466):0.00242313):0.02012572	((vs_HLmyoGla2_IL17A:0.01222669	((((vs_HLmicFor1_IL17A:0.00629405	vs_HLmicOec1_IL17A:0.000172):0.00431368	vs_HLmicArv1_IL17A:0.0):0.000256	vs_micOch1_IL17A:0.00406486):0.00141849	(vs_HLarvAmp1_IL17A:0.0196927	vs_HLmicAgr2_IL17A:0.00430812):0.00439493):0.00602337):0.00434379	((vs_HLellLut1_IL17A:0.01841536	vs_HLellTal1_IL17A:0.01455):0.01468687	vs_HLondZib1_IL17A:0.03019612):0.00314398):0.04539807):0.00329781	(((vs_mesAur1_IL17A:0.0	vs_HLmesAur2_IL17A:0.0):0.03069494	vs_HLcriGri3_IL17A:0.01100294):0.025725	vs_HLsigHis1_IL17A:0.05952131):0.00323896):0.00516763	((((vs_HLrhoOpi1_IL17A:0.00531622	vs_HLpsaObe1_IL17A:0.01429759):0.0021629	vs_HLmerUng1_IL17A:0.01066806):0.01679926	vs_HLpacDup1_IL17A:0.0286138):0.02378692	(vs_HLacoRus1_IL17A:0.01726261	vs_HLacoCah1_IL17A:0.00708177):0.0692987):0.02164768):0.00203904	vs_HLcriGam1_IL17A:0.0528167):0.00560569	((((vs_HLratRat7_IL17A:0.01402835	(vs_HLratNor7_IL17A:0.0	vs_rn6_IL17A:0.0):0.00330313):0.04094357	((vs_HLmusPah1_IL17A:0.04286006	((((vs_mm39_IL17A:0.0	vs_mm10_IL17A:0.0):0.00651891	vs_HLmusSpi1_IL17A:0.00217692):0.00268321	vs_HLmusSpr1_IL17A:0.00934057):0.01483712	vs_HLmusCar1_IL17A:0.00306367):0.01526673):0.0439439	vs_HLmasCou1_IL17A:0.02775614):0.00384675):0.00488091	(vs_HLgraSur1_IL17A:0.05205072	vs_HLarvNil1_IL17A:0.04619516):0.00687801):0.00417817	(((vs_HLpseDes1_IL17A:0.00170471	vs_HLmasFus1_IL17A:0.00901596):0.00228611	vs_HLuroCau1_IL17A:0.01241599):0.04645011	vs_HLapoSyl1_IL17A:0.04764824):0.02315249):0.03424203):0.02424845	(vs_HLrhiPru1_IL17A:0.06963507	vs_nanGal1_IL17A:0.07575958):0.10880968):0.1982148	(((((vs_mm10_IL17F:0.0	(vs_mm39_IL17F:0.0	(vs_HLmusSpr1_IL17F:0.00505599
((((((((((((((((((((((((((((vs_HLmicFor1_IL17F:0.0081599	vs_HLmicAgr2_IL17F:0.0):0.000013	vs_HLmicArv1_IL17F:0.0):0.00138865	vs_HLmicOec1_IL17F:0.01712721):0.01262838	(vs_micOch1_IL17F:0.01108663	vs_HLarvAmp1_IL17F:0.03049873):0.00689375):0.00238916	(vs_HLellLut1_IL17F:0.01372209	vs_HLellTal1_IL17F:0.01436637):0.00426851):0.00730136	(vs_HLmyoGla2_IL17F:0.02534614	vs_HLondZib1_IL17F:0.01498075):0.0101532):0.02764123	(vs_HLcriGri3_IL17F:0.02328292	(vs_HLmesAur2_IL17F:0.0	vs_mesAur1_IL17F:0.0):0.02260768):0.02491754):0.00930235	(((((vs_HLperEre1_IL17F:0.01031806	vs_HLperCal2_IL17F:0.004052):0.007095	vs_HLperCri1_IL17F:0.01066541):0.00277111	vs_HLperNas1_IL17F:0.00487698):0.0010194	vs_HLonyTor1_IL17F:0.02336281):0.00584687	((vs_HLperPol1_IL17F:0.00654252	vs_HLperManBai2_IL17F:0.00165439):0.00138937	vs_HLperLeu1_IL17F:0.00292273):0.00637889):0.01756887):0.01021053	(((vs_HLpsaObe1_IL17F:0.00715549	(vs_HLrhoOpi1_IL17F:0.01265346	vs_HLmerUng1_IL17F:0.01392508):0.00302454):0.01661823	vs_HLpacDup1_IL17F:0.0078937):0.03821567	(((vs_HLgraSur1_IL17F:0.02635046	vs_HLarvNil1_IL17F:0.03290078):0.02376397	((vs_HLpseDes1_IL17F:0.00620267	vs_HLmasFus1_IL17F:0.01841887):0.00302871	vs_HLuroCau1_IL17F:0.01878368):0.02447809):0.00464978	(((vs_rn6_IL17F:0.0	vs_HLratNor7_IL17F:0.0):0.00714233	vs_HLratRat7_IL17F:0.01953772):0.03648307	((((vs_mm39_IL17F:0.0	vs_mm10_IL17F:0.0):0.000371	(vs_HLmusSpr1_IL17F:0.00213908	vs_HLmusSpi1_IL17F:0.0):0.00164993):0.02687376	vs_HLmusPah1_IL17F:0.03892904):0.01041255	vs_HLmasCou1_IL17F:0.03111698):0.00607753):0.00264335):0.02407603):0.00917125):0.02946473	(vs_nanGal1_IL17F:0.05208191	vs_HLrhiPru1_IL17F:0.08531461):0.06110838):0.24234424	((((((((vs_HLmicArv1_IL17A:0.00260807	vs_HLmicAgr2_IL17A:0.00353955):0.00122794	vs_micOch1_IL17A:0.000428):0.0079209	(((vs_HLondZib1_IL17A:0.0298193	(vs_HLellLut1_IL17A:0.01726815	vs_HLellTal1_IL17A:0.01831569):0.00890902):0.00778367	vs_HLmyoGla2_IL17A:0.01042907):0.00405055	vs_HLarvAmp1_IL17A:0.01517497):0.00862685):0.00461508	vs_HLmicFor1_IL17A:0.00812536):0.0023686
(((((((((((((((((((((((vs_HLperPol1_IL17A:0.00644518	vs_HLperLeu1_IL17A:0.0):0.000628	vs_HLperManBai2_IL17A:0.00360974):0.00807452	vs_HLperCal2_IL17A:0.00452184):0.000217	(vs_HLperEre1_IL17A:0.00486408	vs_HLperCri1_IL17A:0.01216214):0.00134393):0.00463186	(vs_HLperNas1_IL17A:0.01291481	vs_HLonyTor1_IL17A:0.01042392):0.00210893):0.01372265	(((((vs_HLmicFor1_IL17A:0.0	vs_HLmicOec1_IL17A:0.0):0.00851463	(vs_HLmicArv1_IL17A:0.00223741	vs_micOch1_IL17A:0.0040029):0.00194228):0.00256952	vs_HLmicAgr2_IL17A:0.00706769):0.00575214	(vs_HLmyoGla2_IL17A:0.01220334	vs_HLarvAmp1_IL17A:0.01306565):0.00562289):0.0031701	((vs_HLellTal1_IL17A:0.00862175	vs_HLellLut1_IL17A:0.01468755):0.0061283	vs_HLondZib1_IL17A:0.01894021):0.00253063):0.04109805):0.00733041	(((vs_HLmesAur2_IL17A:0.0	vs_mesAur1_IL17A:0.0):0.03805577	vs_HLcriGri3_IL17A:0.02308826):0.01192706	vs_HLsigHis1_IL17A:0.04086964):0.01462166):0.00306529	(((((((((((vs_HLmusSpi1_IL17A:0.000513	(vs_mm39_IL17A:0.0	vs_mm10_IL17A:0.0):0.00156935):0.000556	vs_HLmusSpr1_IL17A:0.0033565):0.01525246	vs_HLmusCar1_IL17A:0.00506217):0.0088696	vs_HLmusPah1_IL17A:0.03578262):0.02829501	((vs_HLmasFus1_IL17A:0.0036353	vs_HLpseDes1_IL17A:0.00670292):0.00557789	vs_HLuroCau1_IL17A:0.01127986):0.03725882):0.00773648	vs_HLmasCou1_IL17A:0.04727484):0.000512	((vs_HLratRat7_IL17A:0.01144879	(vs_rn6_IL17A:0.0	vs_HLratNor7_IL17A:0.0):0.00328912):0.02242716	(vs_HLgraSur1_IL17A:0.02092491	vs_HLarvNil1_IL17A:0.01539026):0.00784018):0.00441118):0.02306572	vs_HLapoSyl1_IL17A:0.07389501):0.02205096	((vs_HLmerUng1_IL17A:0.0163785	(vs_HLrhoOpi1_IL17A:0.00216522	vs_HLpsaObe1_IL17A:0.00411097):0.0041337):0.00894397	vs_HLpacDup1_IL17A:0.01996581):0.03364765):0.00630573	(vs_HLacoRus1_IL17A:0.01248769	vs_HLacoCah1_IL17A:0.01326591):0.06144518):0.0039973	vs_HLcriGam1_IL17A:0.04371516):0.00642603):0.07513277	(vs_nanGal1_IL17A:0.05530799	vs_HLrhiPru1_IL17A:0.09218203):0.05773837):0.2520577	(((((((((vs_HLpseDes1_IL17F:0.00371521	vs_HLmasFus1_IL17F:0.01088195):0.00426142	vs_HLuroCau1_IL17F:0.00329987):0.02581896
((((((((((((((((((((((vs_HLperCal2_IL17A:0.00115277	(vs_HLperNas1_IL17A:0.02477944	vs_HLonyTor1_IL17A:0.02138294):0.00285356):0.00130005	vs_HLperEre1_IL17A:0.00399883):0.000859	(vs_HLperManBai2_IL17A:0.00330314	(vs_HLperLeu1_IL17A:0.0021478	vs_HLperPol1_IL17A:0.00212573):0.000984):0.00966197):0.00260683	vs_HLperCri1_IL17A:0.00942253):0.00778029	((((vs_HLmicFor1_IL17A:0.00466068	vs_HLmicOec1_IL17A:0.001736):0.00521689	(vs_micOch1_IL17A:0.00406697	(vs_HLmicAgr2_IL17A:0.0	vs_HLmicArv1_IL17A:0.00445719):0.000197):0.00131417):0.01043869	(vs_HLmyoGla2_IL17A:0.00820624	vs_HLarvAmp1_IL17A:0.00677325):0.00297194):0.00212742	((vs_HLellLut1_IL17A:0.00950748	vs_HLellTal1_IL17A:0.02309615):0.00306911	vs_HLondZib1_IL17A:0.01484673):0.0034751):0.02972388):0.0071267	vs_HLsigHis1_IL17A:0.03627028):0.0051596	((vs_mesAur1_IL17A:0.0	vs_HLmesAur2_IL17A:0.0):0.02914645	vs_HLcriGri3_IL17A:0.02639698):0.01348387):0.00532401	(((((((((((vs_HLmusSpi1_IL17A:0.00210928	((vs_mm39_IL17A:0.0	vs_mm10_IL17A:0.0):0.000448	vs_HLmusSpr1_IL17A:0.00594894):0.00390814):0.02019998	vs_HLmusCar1_IL17A:0.00743227):0.01934002	vs_HLmusPah1_IL17A:0.03796001):0.03990663	(vs_HLpseDes1_IL17A:0.00594558	(vs_HLmasFus1_IL17A:0.00666825	vs_HLuroCau1_IL17A:0.00384499):0.00180877):0.01752131):0.00847766	(vs_HLgraSur1_IL17A:0.0226915	vs_HLarvNil1_IL17A:0.02094596):0.00413034):0.00158626	(vs_HLratRat7_IL17A:0.01510662	(vs_rn6_IL17A:0.0	vs_HLratNor7_IL17A:0.0):0.01098625):0.03606448):0.0038042	vs_HLmasCou1_IL17A:0.04541371):0.01290818	vs_HLapoSyl1_IL17A:0.06099173):0.02548664	(((vs_HLrhoOpi1_IL17A:0.00401752	vs_HLpsaObe1_IL17A:0.00887235):0.00269675	vs_HLmerUng1_IL17A:0.01169259):0.0089325	vs_HLpacDup1_IL17A:0.01111945):0.03015631):0.00467509	vs_HLcriGam1_IL17A:0.05330963):0.00408308	(vs_HLacoRus1_IL17A:0.01937486	vs_HLacoCah1_IL17A:0.01128895):0.05594371):0.00265659):0.05459944	(vs_nanGal1_IL17A:0.05256881	vs_HLrhiPru1_IL17A:0.08580706):0.09195708):0.23367093	((((((((((((vs_mm10_IL17F:0.0	vs_mm39_IL17F:0.0):0.00182403	vs_HLmusSpi1_IL17F:0.00240432):0.000279
((((((((((((((((((((((((((vs_HLperManBai2_IL17A:0.00788862	(vs_HLperLeu1_IL17A:0.00210318	vs_HLperPol1_IL17A:0.00210737):0.000600):0.01174849	vs_HLperCri1_IL17A:0.01500956):0.00195736	(vs_HLperCal2_IL17A:0.00604295	vs_HLperEre1_IL17A:0.00664576):0.00172934):0.00269995	(vs_HLonyTor1_IL17A:0.01250707	vs_HLperNas1_IL17A:0.01090473):0.00226014):0.01149964	(((((vs_micOch1_IL17A:0.00400744	((vs_HLmicOec1_IL17A:0.000196	vs_HLmicFor1_IL17A:0.01037493):0.00420065	vs_HLmicArv1_IL17A:0.0):0.000213):0.00316148	vs_HLmicAgr2_IL17A:0.00518783):0.00806085	vs_HLarvAmp1_IL17A:0.01137116):0.00372329	vs_HLmyoGla2_IL17A:0.01758922):0.00144444	(vs_HLondZib1_IL17A:0.0393449	(vs_HLellLut1_IL17A:0.01368208	vs_HLellTal1_IL17A:0.02962401):0.01303603):0.00545949):0.0326209):0.00649625	(((vs_mesAur1_IL17A:0.0	vs_HLmesAur2_IL17A:0.0):0.03379742	vs_HLcriGri3_IL17A:0.01839239):0.01865413	vs_HLsigHis1_IL17A:0.07266342):0.0052548):0.01159809	vs_HLcriGam1_IL17A:0.05589742):0.0016953	((((vs_HLrhoOpi1_IL17A:0.00372318	vs_HLmerUng1_IL17A:0.01098699):0.00959934	vs_HLpsaObe1_IL17A:0.00681363):0.01096341	vs_HLpacDup1_IL17A:0.02588751):0.0335209	(vs_HLacoRus1_IL17A:0.01564899	vs_HLacoCah1_IL17A:0.01021714):0.07710621):0.01439749):0.00532432	((((((vs_HLuroCau1_IL17A:0.01551572	(vs_HLpseDes1_IL17A:0.00298302	vs_HLmasFus1_IL17A:0.01375813):0.00778809):0.04652763	((((vs_HLmusSpr1_IL17A:0.00387178	(vs_mm39_IL17A:0.0	vs_mm10_IL17A:0.0):0.0023913):0.00202626	vs_HLmusSpi1_IL17A:0.00208736):0.01319232	vs_HLmusCar1_IL17A:0.00836441):0.01976297	vs_HLmusPah1_IL17A:0.04909246):0.03245051):0.00642174	((vs_HLratNor7_IL17A:0.0	vs_rn6_IL17A:0.0):0.01197697	vs_HLratRat7_IL17A:0.00921264):0.04648136):0.00322131	vs_HLmasCou1_IL17A:0.05674554):0.00290384	(vs_HLarvNil1_IL17A:0.02897228	vs_HLgraSur1_IL17A:0.03199987):0.00139051):0.02346792	vs_HLapoSyl1_IL17A:0.06770928):0.02900238):0.04956892	(vs_HLrhiPru1_IL17A:0.07158705	vs_nanGal1_IL17A:0.0630588):0.07350196):0.19551303	(((((((vs_mesAur1_IL17F:0.0	vs_HLmesAur2_IL17F:0.0):0.01770299	vs_HLcriGri3_IL17F:0.03084467):0.03094569
(((((((((((((((((((((((((((vs_HLperEre1_IL17A:0.00803238	vs_HLperCri1_IL17A:0.0221012):0.00671814	vs_HLperCal2_IL17A:0.00800272):0.0013377	(vs_HLperManBai2_IL17A:0.0	(vs_HLperLeu1_IL17A:0.0064643	vs_HLperPol1_IL17A:0.00633292):0.000339):0.02020251):0.00893456	(vs_HLperNas1_IL17A:0.0187536	vs_HLonyTor1_IL17A:0.03413564):0.00938343):0.01329512	(((vs_HLarvAmp1_IL17A:0.0154033	(((vs_micOch1_IL17A:0.00402086	vs_HLmicArv1_IL17A:0.00235201):0.000571	(vs_HLmicOec1_IL17A:0.01028342	vs_HLmicFor1_IL17A:0.00473917):0.0092531):0.00129888	vs_HLmicAgr2_IL17A:0.00465224):0.00902959):0.0019782	(((vs_HLellTal1_IL17A:0.01437181	vs_HLellLut1_IL17A:0.01812135):0.00669075	vs_HLondZib1_IL17A:0.01720624):0.00398511	vs_HLmyoGla2_IL17A:0.00395675):0.00100499):0.03994279	(vs_HLcriGri3_IL17A:0.03064889	(vs_mesAur1_IL17A:0.0	vs_HLmesAur2_IL17A:0.0):0.03358882):0.01938117):0.00102817):0.00550845	(vs_HLsigHis1_IL17A:0.05448947	vs_HLcriGam1_IL17A:0.05324234):0.0035665):0.00465344	((vs_HLacoRus1_IL17A:0.03407909	vs_HLacoCah1_IL17A:0.01243614):0.05865413	(vs_HLpacDup1_IL17A:0.0174333	(vs_HLmerUng1_IL17A:0.00781455	(vs_HLrhoOpi1_IL17A:0.00359075	vs_HLpsaObe1_IL17A:0.01572362):0.00197601):0.01086946):0.02760139):0.02521708):0.0052657	(((((((vs_HLmasFus1_IL17A:0.00772719	vs_HLpseDes1_IL17A:0.01155998):0.00711053	vs_HLuroCau1_IL17A:0.01253336):0.03325263	(vs_HLmusPah1_IL17A:0.04101085	(((vs_HLmusSpr1_IL17A:0.00804456	(vs_mm10_IL17A:0.0	vs_mm39_IL17A:0.0):0.00260758):0.000547	vs_HLmusSpi1_IL17A:0.00132726):0.01611234	vs_HLmusCar1_IL17A:0.00553101):0.01929606):0.04906104):0.0058017	(vs_HLratRat7_IL17A:0.02018667	(vs_rn6_IL17A:0.0	vs_HLratNor7_IL17A:0.0):0.01249728):0.04153366):0.00813732	vs_HLmasCou1_IL17A:0.03033895):0.00836883	(vs_HLgraSur1_IL17A:0.02104576	vs_HLarvNil1_IL17A:0.02735045):0.0069331):0.01277477	vs_HLapoSyl1_IL17A:0.06355296):0.02264319):0.06723323	(vs_HLrhiPru1_IL17A:0.08756565	vs_nanGal1_IL17A:0.06125422):0.06305702):0.24029418	((((((((((vs_mm10_IL17F:0.0	vs_mm39_IL17F:0.0):0.00449122	(vs_HLmusSpi1_IL17F:0.00433141
(((((((((((((((vs_HLperNas1_IL17F:0.00618711	((vs_HLperCal2_IL17F:0.00260693	(vs_HLperEre1_IL17F:0.01297426	vs_HLperCri1_IL17F:0.01030597):0.00184027):0.00398751	((vs_HLperPol1_IL17F:0.00425337	vs_HLperManBai2_IL17F:0.00203602):0.0021289	vs_HLperLeu1_IL17F:0.0):0.00412738):0.00201978):0.00342828	vs_HLonyTor1_IL17F:0.02469398):0.02496048	(((((((vs_HLmicOec1_IL17F:0.02812586	((vs_HLmicAgr2_IL17F:0.00629341	vs_HLmicArv1_IL17F:0.0):0.00176568	vs_HLmicFor1_IL17F:0.00239679):0.0083223):0.01948475	vs_HLarvAmp1_IL17F:0.02997744):0.00169779	vs_micOch1_IL17F:0.01885599):0.0033022	(vs_HLellTal1_IL17F:0.01620561	vs_HLellLut1_IL17F:0.02387181):0.00233966):0.00919115	vs_HLondZib1_IL17F:0.0341364):0.00473536	vs_HLmyoGla2_IL17F:0.02153668):0.03720214	((vs_mesAur1_IL17F:0.0	vs_HLmesAur2_IL17F:0.0):0.03591005	vs_HLcriGri3_IL17F:0.03124758):0.02192223):0.01358322):0.0108045	(((vs_HLmerUng1_IL17F:0.02283284	vs_HLrhoOpi1_IL17F:0.01499708):0.00592481	vs_HLpsaObe1_IL17F:0.00698976):0.00176529	vs_HLpacDup1_IL17F:0.0032234):0.03715438):0.00116617	(((((vs_HLratNor7_IL17F:0.0	vs_rn6_IL17F:0.0):0.01337606	vs_HLratRat7_IL17F:0.00955868):0.04675286	((((vs_HLmusSpr1_IL17F:0.0041362	vs_mm39_IL17F:0.0):0.000009	vs_mm10_IL17F:0.0):0.00357351	vs_HLmusSpi1_IL17F:0.0015881):0.02162331	vs_HLmusPah1_IL17F:0.01888556):0.01190357):0.00551105	vs_HLmasCou1_IL17F:0.03698588):0.0044467	((vs_HLgraSur1_IL17F:0.01938924	vs_HLarvNil1_IL17F:0.02992976):0.01775804	(vs_HLpseDes1_IL17F:0.00792795	(vs_HLuroCau1_IL17F:0.00995908	vs_HLmasFus1_IL17F:0.01301248):0.00414345):0.02566361):0.00433988):0.01700752):0.04206266	(vs_HLrhiPru1_IL17F:0.0855993	vs_nanGal1_IL17F:0.07177224):0.01906237):0.21943507	(((((((vs_HLcriGam1_IL17A:0.04128812	(vs_HLpacDup1_IL17A:0.01997072	((vs_HLrhoOpi1_IL17A:0.00867784	vs_HLmerUng1_IL17A:0.0146347):0.00660561	vs_HLpsaObe1_IL17A:0.01534657):0.00401743):0.05489836):0.00432321	(((vs_HLperNas1_IL17A:0.03028803	vs_HLonyTor1_IL17A:0.02231119):0.00393009	(vs_HLperEre1_IL17A:0.00719121	(((vs_HLperPol1_IL17A:0.00149995
((((((((((((((((((((((((((vs_HLsigHis1_IL17A:0.04450521	(((((vs_HLmicOec1_IL17A:0.00146444	vs_HLmicFor1_IL17A:0.00497342):0.00326867	(vs_HLmicArv1_IL17A:0.00456198	vs_micOch1_IL17A:0.00401722):0.00145307):0.00215071	vs_HLmicAgr2_IL17A:0.00634669):0.0108922	((vs_HLondZib1_IL17A:0.01770888	(vs_HLellTal1_IL17A:0.01088654	vs_HLellLut1_IL17A:0.00640748):0.00417851):0.00329717	(vs_HLmyoGla2_IL17A:0.0081529	vs_HLarvAmp1_IL17A:0.01789466):0.00196086):0.0015401):0.04048603	((vs_HLperNas1_IL17A:0.01935472	vs_HLonyTor1_IL17A:0.02283144):0.00292668	(((vs_HLperCal2_IL17A:0.00362165	vs_HLperEre1_IL17A:0.00709902):0.00327671	((vs_HLperLeu1_IL17A:0.00645666	vs_HLperPol1_IL17A:0.00210302):0.00429512	vs_HLperManBai2_IL17A:0.00217147):0.0141746):0.00160906	vs_HLperCri1_IL17A:0.020397):0.00591281):0.00678328):0.00150341):0.00141341	((vs_HLmesAur2_IL17A:0.0	vs_mesAur1_IL17A:0.0):0.03264764	vs_HLcriGri3_IL17A:0.018504):0.01406573):0.00608322	((((vs_HLpsaObe1_IL17A:0.00963674	(vs_HLrhoOpi1_IL17A:0.00475753	vs_HLmerUng1_IL17A:0.00163914):0.00893041):0.01109266	vs_HLpacDup1_IL17A:0.01710474):0.03263396	(vs_HLacoRus1_IL17A:0.01602451	vs_HLacoCah1_IL17A:0.01965709):0.07898858):0.01077738	vs_HLcriGam1_IL17A:0.03656253):0.0017623):0.01016661	((((((vs_HLpseDes1_IL17A:0.00347288	vs_HLmasFus1_IL17A:0.0050322):0.00831896	vs_HLuroCau1_IL17A:0.01210495):0.03502254	vs_HLapoSyl1_IL17A:0.04636648):0.01851008	(vs_HLmusPah1_IL17A:0.05227672	(((vs_HLmusSpr1_IL17A:0.00417298	(vs_mm10_IL17A:0.0	vs_mm39_IL17A:0.0):0.0022545):0.000746	vs_HLmusSpi1_IL17A:0.00136191):0.00245806	vs_HLmusCar1_IL17A:0.00854564):0.01854449):0.03514868):0.00314591	(vs_HLgraSur1_IL17A:0.03887385	vs_HLarvNil1_IL17A:0.01658978):0.00743034):0.00424872	(vs_HLmasCou1_IL17A:0.03500985	((vs_HLratNor7_IL17A:0.0	vs_rn6_IL17A:0.0):0.00346135	vs_HLratRat7_IL17A:0.0138564):0.02853817):0.00565991):0.0181941):0.04443131	(vs_HLrhiPru1_IL17A:0.0651246	vs_nanGal1_IL17A:0.03093051):0.07003115):0.19172683	((((vs_HLmasCou1_IL17F:0.04387928	((((((vs_mm10_IL17F:0.0	vs_mm39_IL17F:0.0):0.00136515
(((((((((((((((((((((((((vs_HLmyoGla2_IL17A:0.01002418	((((vs_micOch1_IL17A:0.00169248	(vs_HLmicArv1_IL17A:0.00191163	(vs_HLmicFor1_IL17A:0.00444213	vs_HLmicOec1_IL17A:0.0):0.00654426):0.000521):0.00356262	vs_HLmicAgr2_IL17A:0.00704427):0.00794792	(vs_HLarvAmp1_IL17A:0.01074971	vs_HLondZib1_IL17A:0.02370215):0.00278188):0.00312702	(vs_HLellTal1_IL17A:0.0151017	vs_HLellLut1_IL17A:0.01055811):0.01159905):0.000635):0.01988646	((vs_HLperManBai2_IL17A:0.000235	(vs_HLperLeu1_IL17A:0.00445682	vs_HLperPol1_IL17A:0.0):0.00188855):0.02102077	(((vs_HLperCal2_IL17A:0.01355551	vs_HLperCri1_IL17A:0.02555805):0.000975	(vs_HLperNas1_IL17A:0.0131546	vs_HLonyTor1_IL17A:0.0128799):0.00244299):0.00295352	vs_HLperEre1_IL17A:0.00789411):0.00236404):0.01443061):0.0058612	vs_HLsigHis1_IL17A:0.07170202):0.00504516	((vs_HLmesAur2_IL17A:0.0	vs_mesAur1_IL17A:0.0):0.03793846	vs_HLcriGri3_IL17A:0.01715818):0.0260311):0.00905312	(((((vs_HLmerUng1_IL17A:0.01151257	(vs_HLrhoOpi1_IL17A:0.00144896	vs_HLpsaObe1_IL17A:0.000656):0.01271638):0.0124116	vs_HLpacDup1_IL17A:0.01256605):0.04524169	(vs_HLacoRus1_IL17A:0.01693883	vs_HLacoCah1_IL17A:0.02050113):0.06948851):0.0152426	vs_HLcriGam1_IL17A:0.04761919):0.00500311	((((((((vs_mm39_IL17A:0.0	vs_mm10_IL17A:0.0):0.00376349	vs_HLmusSpr1_IL17A:0.00688291):0.00346893	vs_HLmusSpi1_IL17A:0.00308496):0.00838464	vs_HLmusCar1_IL17A:0.01851597):0.00781431	vs_HLmusPah1_IL17A:0.04555268):0.0331873	vs_HLmasCou1_IL17A:0.03021581):0.00402409	(((vs_HLratNor7_IL17A:0.0	vs_rn6_IL17A:0.0):0.0083022	vs_HLratRat7_IL17A:0.01299077):0.04031879	(vs_HLgraSur1_IL17A:0.02879681	vs_HLarvNil1_IL17A:0.01660774):0.00621712):0.00543006):0.00100921	((vs_HLuroCau1_IL17A:0.01067477	(vs_HLmasFus1_IL17A:0.01080822	vs_HLpseDes1_IL17A:0.0):0.00850402):0.03141616	vs_HLapoSyl1_IL17A:0.04471769):0.02338797):0.0527983):0.00524354):0.06752305	(vs_HLrhiPru1_IL17A:0.05807722	vs_nanGal1_IL17A:0.07521723):0.07920409):0.18364274	(((vs_HLondZib1_IL17F:0.03490219	((((((vs_HLmicArv1_IL17F:0.000881	vs_HLmicAgr2_IL17F:0.00119696):0.01194849
(((((((((((((((((((((((((vs_HLellTal1_IL17A:0.02140033	vs_HLellLut1_IL17A:0.02171382):0.00442275	vs_HLmyoGla2_IL17A:0.00639183):0.00269952	(((((vs_HLmicOec1_IL17A:0.000160	vs_HLmicFor1_IL17A:0.00641943):0.00745022	(vs_HLmicArv1_IL17A:0.00671538	vs_micOch1_IL17A:0.0):0.00122192):0.00311186	vs_HLmicAgr2_IL17A:0.00739821):0.00661763	vs_HLarvAmp1_IL17A:0.01377983):0.00261295	vs_HLondZib1_IL17A:0.03737756):0.00146608):0.02642272	((vs_HLperEre1_IL17A:0.00445453	(((vs_HLperPol1_IL17A:0.00672949	vs_HLperLeu1_IL17A:0.00431209):0.00317753	vs_HLperManBai2_IL17A:0.00349165):0.01057918	(vs_HLperCri1_IL17A:0.00831266	vs_HLperCal2_IL17A:0.00942077):0.00226189):0.00132174):0.00750508	(vs_HLperNas1_IL17A:0.01571277	vs_HLonyTor1_IL17A:0.0088274):0.00916358):0.01517615):0.00755425	(((((((((vs_HLpseDes1_IL17A:0.01167354	(vs_HLmasFus1_IL17A:0.01358739	vs_HLuroCau1_IL17A:0.00393391):0.0041901):0.03287615	vs_HLgraSur1_IL17A:0.03169773):0.00352573	(vs_HLmasCou1_IL17A:0.02153868	(((((vs_mm39_IL17A:0.0	vs_mm10_IL17A:0.0):0.00187899	vs_HLmusSpr1_IL17A:0.00466058):0.00114969	vs_HLmusSpi1_IL17A:0.00115529):0.00742582	vs_HLmusCar1_IL17A:0.01064342):0.01478316	vs_HLmusPah1_IL17A:0.03727861):0.03978672):0.00749476):0.00102389	vs_HLarvNil1_IL17A:0.02675172):0.00173002	((vs_HLratNor7_IL17A:0.0	vs_rn6_IL17A:0.0):0.00359554	vs_HLratRat7_IL17A:0.00519589):0.03908972):0.02210484	vs_HLapoSyl1_IL17A:0.06409846):0.01386183	(((vs_HLpsaObe1_IL17A:0.00897392	(vs_HLmerUng1_IL17A:0.00764209	vs_HLrhoOpi1_IL17A:0.00332326):0.00621496):0.00904865	vs_HLpacDup1_IL17A:0.01120663):0.02750286	(vs_HLacoCah1_IL17A:0.005771	vs_HLacoRus1_IL17A:0.01880991):0.05792309):0.00973246):0.00741662	vs_HLcriGam1_IL17A:0.04813313):0.00440134	((vs_mesAur1_IL17A:0.0	vs_HLmesAur2_IL17A:0.0):0.03784474	vs_HLcriGri3_IL17A:0.03089008):0.01850382):0.002573):0.00123011	vs_HLsigHis1_IL17A:0.0539441):0.05566121	(vs_HLrhiPru1_IL17A:0.06863146	vs_nanGal1_IL17A:0.06595171):0.08250271):0.1787107	((((((vs_HLmesAur2_IL17F:0.0	vs_mesAur1_IL17F:0.0):0.01177757	vs_HLcriGri3_IL17F:0.02763389):0.03156338
(((((((((((((((((((((((((vs_HLperCal2_IL17F:0.00783871	(vs_HLperCri1_IL17F:0.0122599	vs_HLperEre1_IL17F:0.01323421):0.000630):0.00318669	(vs_HLonyTor1_IL17F:0.03391855	vs_HLperNas1_IL17F:0.01161994):0.00246059):0.00224269	(vs_HLperLeu1_IL17F:0.000053	(vs_HLperManBai2_IL17F:0.0	vs_HLperPol1_IL17F:0.0):0.00203771):0.01306501):0.02448588	(vs_HLcriGri3_IL17F:0.02630163	(vs_mesAur1_IL17F:0.0	vs_HLmesAur2_IL17F:0.0):0.03185162):0.01490654):0.00293449	((vs_HLondZib1_IL17F:0.03126441	vs_HLmyoGla2_IL17F:0.02110033):0.00159968	((((((vs_HLmicArv1_IL17F:0.000851	vs_HLmicAgr2_IL17F:0.00957851):0.00368864	vs_HLmicFor1_IL17F:0.00185767):0.004206	vs_HLmicOec1_IL17F:0.01913033):0.01009448	vs_micOch1_IL17F:0.01143356):0.00310979	vs_HLarvAmp1_IL17F:0.04319393):0.00394907	(vs_HLellLut1_IL17F:0.01684621	vs_HLellTal1_IL17F:0.0072319):0.00727877):0.00513883):0.05018478):0.00513613	(((vs_HLpsaObe1_IL17F:0.0138378	(vs_HLrhoOpi1_IL17F:0.01476966	vs_HLmerUng1_IL17F:0.01262866):0.00101176):0.00412347	vs_HLpacDup1_IL17F:0.00529933):0.04133221	((((vs_HLratRat7_IL17F:0.00883528	(vs_HLratNor7_IL17F:0.0	vs_rn6_IL17F:0.0):0.0080254):0.04950154	((((vs_mm39_IL17F:0.0	vs_mm10_IL17F:0.0):0.00240996	(vs_HLmusSpi1_IL17F:0.000422	vs_HLmusSpr1_IL17F:0.00166584):0.00487289):0.02485981	vs_HLmusPah1_IL17F:0.01514673):0.0160134	vs_HLmasCou1_IL17F:0.04465493):0.00391857):0.00751122	(vs_HLarvNil1_IL17F:0.03504857	vs_HLgraSur1_IL17F:0.01472217):0.02711797):0.00156371	((vs_HLmasFus1_IL17F:0.01701595	vs_HLuroCau1_IL17F:0.0084967):0.00331394	vs_HLpseDes1_IL17F:0.00869769):0.01881849):0.01758947):0.00286533):0.0334913	(vs_HLrhiPru1_IL17F:0.06791549	vs_nanGal1_IL17F:0.0346481):0.02088273):0.25649175	(((((((vs_HLacoCah1_IL17A:0.01888218	vs_HLacoRus1_IL17A:0.03043772):0.06827848	(((vs_HLpsaObe1_IL17A:0.01419353	vs_HLrhoOpi1_IL17A:0.00542028):0.00710445	vs_HLmerUng1_IL17A:0.01443599):0.01341689	vs_HLpacDup1_IL17A:0.02906202):0.03558929):0.00191651	vs_HLcriGam1_IL17A:0.07928914):0.01671919	((((vs_HLpseDes1_IL17A:0.000468	(vs_HLuroCau1_IL17A:0.00838467
(((((((((((((((((((((((vs_HLperNas1_IL17F:0.00714521	vs_HLonyTor1_IL17F:0.02107534):0.00140501	(vs_HLperCri1_IL17F:0.01108705	(vs_HLperEre1_IL17F:0.00859831	vs_HLperCal2_IL17F:0.0):0.00182516):0.00273818):0.00176492	((vs_HLperPol1_IL17F:0.0	vs_HLperManBai2_IL17F:0.00644758):0.00627938	vs_HLperLeu1_IL17F:0.000128):0.00440569):0.01615286	(((((vs_HLellLut1_IL17F:0.01115609	vs_HLellTal1_IL17F:0.00193058):0.00979566	vs_HLondZib1_IL17F:0.02328575):0.00190571	((((vs_HLmicFor1_IL17F:0.00411787	(vs_HLmicAgr2_IL17F:0.00464298	vs_HLmicArv1_IL17F:0.0):0.00218485):0.00703363	vs_HLmicOec1_IL17F:0.02503406):0.01599265	vs_micOch1_IL17F:0.01642578):0.00494616	vs_HLarvAmp1_IL17F:0.03286539):0.00175792):0.00679282	vs_HLmyoGla2_IL17F:0.03322008):0.03927462	(vs_HLcriGri3_IL17F:0.01736861	(vs_mesAur1_IL17F:0.0	vs_HLmesAur2_IL17F:0.0):0.02990303):0.0172165):0.01120315):0.00591714	(vs_HLpacDup1_IL17F:0.00356959	((vs_HLmerUng1_IL17F:0.00578444	vs_HLrhoOpi1_IL17F:0.01086569):0.00471377	vs_HLpsaObe1_IL17F:0.01224719):0.00466483):0.01901446):0.0172624	((((((vs_mm39_IL17F:0.0	vs_mm10_IL17F:0.0):0.000983	(vs_HLmusSpi1_IL17F:0.0	vs_HLmusSpr1_IL17F:0.00629657):0.00315507):0.02128763	vs_HLmusPah1_IL17F:0.01629975):0.00961963	vs_HLmasCou1_IL17F:0.03636988):0.01204654	((vs_rn6_IL17F:0.0	vs_HLratNor7_IL17F:0.0):0.01771299	vs_HLratRat7_IL17F:0.0138352):0.03599967):0.00255996	((vs_HLgraSur1_IL17F:0.01580787	vs_HLarvNil1_IL17F:0.02454807):0.01424071	(vs_HLmasFus1_IL17F:0.01846512	(vs_HLuroCau1_IL17F:0.01777504	vs_HLpseDes1_IL17F:0.00105882):0.00314512):0.02351252):0.00286779):0.01733214):0.0290314	(vs_nanGal1_IL17F:0.03969925	vs_HLrhiPru1_IL17F:0.05238142):0.03659177):0.13579822	(((vs_HLacoRus1_IL17A:0.01851623	vs_HLacoCah1_IL17A:0.02050097):0.05873247	((((((vs_HLmusCar1_IL17A:0.02287438	(((vs_mm39_IL17A:0.0	vs_mm10_IL17A:0.0):0.00130325	vs_HLmusSpr1_IL17A:0.0050561):0.00502569	vs_HLmusSpi1_IL17A:0.0):0.0052983):0.01812774	vs_HLmusPah1_IL17A:0.04486375):0.02395883	(((((vs_rn6_IL17A:0.0
(((((((((((((((((((((((((((((vs_HLmicArv1_IL17A:0.0043736	vs_micOch1_IL17A:0.0):0.00111073	(vs_HLmicOec1_IL17A:0.0	vs_HLmicFor1_IL17A:0.00223131):0.00985708):0.00146333	(vs_HLmicAgr2_IL17A:0.0039164	(vs_HLondZib1_IL17A:0.0116148	vs_HLarvAmp1_IL17A:0.0103808):0.00266958):0.00538973):0.00375661	((vs_HLellLut1_IL17A:0.02236783	vs_HLellTal1_IL17A:0.01786401):0.00419456	vs_HLmyoGla2_IL17A:0.00440708):0.001857):0.03194418	((((vs_HLonyTor1_IL17A:0.01295235	vs_HLperNas1_IL17A:0.00906616):0.00829637	(vs_HLperCal2_IL17A:0.00731798	vs_HLperEre1_IL17A:0.01005901):0.00363756):0.00273636	((vs_HLperLeu1_IL17A:0.00217796	vs_HLperPol1_IL17A:0.0021266):0.01017042	vs_HLperManBai2_IL17A:0.01183365):0.01229549):0.00571173	vs_HLperCri1_IL17A:0.0228315):0.01388312):0.00538899	(((((((vs_HLgraSur1_IL17A:0.03862948	((vs_rn6_IL17A:0.0	vs_HLratNor7_IL17A:0.0):0.00570069	vs_HLratRat7_IL17A:0.00295753):0.03870803):0.00217809	vs_HLarvNil1_IL17A:0.02058909):0.00182335	((((((vs_mm39_IL17A:0.0	vs_mm10_IL17A:0.0):0.00160717	vs_HLmusSpr1_IL17A:0.000556):0.000989	vs_HLmusSpi1_IL17A:0.000907):0.01009194	vs_HLmusCar1_IL17A:0.00549689):0.00797558	vs_HLmusPah1_IL17A:0.03053693):0.03187469	vs_HLmasCou1_IL17A:0.02911008):0.00440186):0.00444794	((vs_HLuroCau1_IL17A:0.01054791	(vs_HLpseDes1_IL17A:0.00555544	vs_HLmasFus1_IL17A:0.00953531):0.00324642):0.02426415	vs_HLapoSyl1_IL17A:0.02496576):0.01441391):0.03521329	(((vs_HLpsaObe1_IL17A:0.00887631	(vs_HLrhoOpi1_IL17A:0.00294548	vs_HLmerUng1_IL17A:0.0100457):0.00387615):0.00750038	vs_HLpacDup1_IL17A:0.0160766):0.02254484	(vs_HLacoRus1_IL17A:0.02056496	vs_HLacoCah1_IL17A:0.01974868):0.05892293):0.01666934):0.000999	vs_HLcriGam1_IL17A:0.02660343):0.01004732	((vs_mesAur1_IL17A:0.0	vs_HLmesAur2_IL17A:0.0):0.02558243	vs_HLcriGri3_IL17A:0.01463175):0.01730949):0.00344465):0.000452	vs_HLsigHis1_IL17A:0.04370263):0.06225665	(vs_HLrhiPru1_IL17A:0.06831292	vs_nanGal1_IL17A:0.06832511):0.07889052):0.19260436	((((((vs_HLondZib1_IL17F:0.03528761	(vs_HLellTal1_IL17F:0.00744865	vs_HLellLut1_IL17F:0.01037061):0.01450754):0.0040397
((((((((((((((((((((((((vs_HLondZib1_IL17A:0.02875017	(vs_HLmyoGla2_IL17A:0.01457435	(vs_HLellLut1_IL17A:0.02111351	vs_HLellTal1_IL17A:0.01982184):0.00342115):0.00118246):0.000718	(((vs_HLmicOec1_IL17A:0.00444461	vs_HLmicFor1_IL17A:0.01035562):0.00794047	(vs_HLmicAgr2_IL17A:0.00154354	(vs_micOch1_IL17A:0.00178043	vs_HLmicArv1_IL17A:0.00239822):0.000595):0.00265894):0.00298844	vs_HLarvAmp1_IL17A:0.00673055):0.00298348):0.02404493	(((vs_HLonyTor1_IL17A:0.0132921	vs_HLperNas1_IL17A:0.00807141):0.00433953	((vs_HLperCal2_IL17A:0.00406761	vs_HLperEre1_IL17A:0.00222505):0.000754	((vs_HLperPol1_IL17A:0.00409873	vs_HLperLeu1_IL17A:0.00853652):0.0021898	vs_HLperManBai2_IL17A:0.00418926):0.0100114):0.00122101):0.0010536	vs_HLperCri1_IL17A:0.01593606):0.01626839):0.01183918	(((vs_mesAur1_IL17A:0.0	vs_HLmesAur2_IL17A:0.0):0.02533442	vs_HLcriGri3_IL17A:0.01148285):0.01481297	vs_HLsigHis1_IL17A:0.05029633):0.00760416):0.00330323	vs_HLcriGam1_IL17A:0.04356947):0.00253712	((((vs_HLmerUng1_IL17A:0.00919291	vs_HLrhoOpi1_IL17A:0.00125883):0.00676721	vs_HLpsaObe1_IL17A:0.00485564):0.01390677	vs_HLpacDup1_IL17A:0.02100725):0.01778524	(vs_HLacoRus1_IL17A:0.01442533	vs_HLacoCah1_IL17A:0.00932013):0.07898218):0.01523168):0.0045648	(((((vs_HLmusPah1_IL17A:0.04328244	(vs_HLmusCar1_IL17A:0.01074916	((vs_mm10_IL17A:0.0	(vs_HLmusSpi1_IL17A:0.0	vs_mm39_IL17A:0.0):0.0):0.000271	vs_HLmusSpr1_IL17A:0.00179952):0.01449257):0.01573257):0.04250548	vs_HLmasCou1_IL17A:0.03753997):0.01487199	((vs_HLratNor7_IL17A:0.0	vs_rn6_IL17A:0.0):0.00820978	vs_HLratRat7_IL17A:0.01750503):0.02645881):0.00624798	(vs_HLarvNil1_IL17A:0.02418551	vs_HLgraSur1_IL17A:0.02819897):0.00358831):0.00105784	(((vs_HLpseDes1_IL17A:0.0083201	vs_HLmasFus1_IL17A:0.0084698):0.000665	vs_HLuroCau1_IL17A:0.00560777):0.03139001	vs_HLapoSyl1_IL17A:0.04367527):0.00985856):0.02618435):0.06493676	(vs_HLrhiPru1_IL17A:0.07384821	vs_nanGal1_IL17A:0.05298321):0.0485494):0.23792645	((((vs_nanGal1_IL17F:0.04296099	vs_HLrhiPru1_IL17F:0.07584687):0.03939379	((((vs_HLonyTor1_IL17F:0.02647505
((((((((((((((((((vs_micOch1_IL17A:0.0	((vs_HLmicFor1_IL17A:0.000149	vs_HLmicOec1_IL17A:0.0062884):0.00415272	vs_HLmicArv1_IL17A:0.00213388):0.000008):0.000152	vs_HLmicAgr2_IL17A:0.00198624):0.00720457	(((vs_HLondZib1_IL17A:0.0	(vs_HLellLut1_IL17A:0.01545342	vs_HLellTal1_IL17A:0.02418255):0.00427009):0.0021541	vs_HLmyoGla2_IL17A:0.00875596):0.00197452	vs_HLarvAmp1_IL17A:0.00451015):0.00144257):0.02687523	(((vs_HLperCal2_IL17A:0.00477686	(vs_HLperManBai2_IL17A:0.00478247	(vs_HLperPol1_IL17A:0.00202803	vs_HLperLeu1_IL17A:0.00440983):0.00172637):0.01001134):0.00158112	(vs_HLperCri1_IL17A:0.00602146	vs_HLperEre1_IL17A:0.00258091):0.000946):0.0039224	(vs_HLperNas1_IL17A:0.0162433	vs_HLonyTor1_IL17A:0.02561702):0.00581692):0.01172673):0.00588862	((vs_HLmesAur2_IL17A:0.0	vs_mesAur1_IL17A:0.0):0.04098389	vs_HLcriGri3_IL17A:0.01695056):0.02629321):0.00318136	((vs_HLacoRus1_IL17A:0.01617175	vs_HLacoCah1_IL17A:0.01500645):0.07235827	vs_HLsigHis1_IL17A:0.04077547):0.01108768):0.00569479	((((vs_HLpsaObe1_IL17A:0.01149356	vs_HLrhoOpi1_IL17A:0.00791833):0.00296846	vs_HLmerUng1_IL17A:0.01772493):0.0106985	vs_HLpacDup1_IL17A:0.01614085):0.03280208	vs_HLcriGam1_IL17A:0.053618):0.00286678):0.01180158	(((((vs_HLmasFus1_IL17A:0.01012945	vs_HLpseDes1_IL17A:0.00909272):0.00428293	vs_HLuroCau1_IL17A:0.00535292):0.03314099	vs_HLapoSyl1_IL17A:0.04586765):0.02212732	(((((vs_HLmusSpi1_IL17A:0.000470	(vs_mm10_IL17A:0.0	vs_mm39_IL17A:0.0):0.0016426):0.00191798	vs_HLmusSpr1_IL17A:0.00418104):0.01257633	vs_HLmusCar1_IL17A:0.00244666):0.01647825	vs_HLmusPah1_IL17A:0.02634836):0.04209731	vs_HLmasCou1_IL17A:0.02373836):0.01371825):0.00189281	((vs_HLarvNil1_IL17A:0.03367823	vs_HLgraSur1_IL17A:0.04227826):0.00254793	(vs_HLratRat7_IL17A:0.01999736	(vs_rn6_IL17A:0.0	vs_HLratNor7_IL17A:0.0):0.00834591):0.04086771):0.00498133):0.03390793):0.06248027	(vs_nanGal1_IL17A:0.06925011	vs_HLrhiPru1_IL17A:0.07633966):0.06249177):0.20988389	((((((((vs_mm39_IL17F:0.0	vs_mm10_IL17F:0.0):0.00735854	(vs_HLmusSpi1_IL17F:0.00847427
(((((((((((((((((((((((((vs_HLarvAmp1_IL17A:0.01238815	vs_HLondZib1_IL17A:0.0263703):0.00105018	(vs_HLmyoGla2_IL17A:0.01049653	(vs_HLellLut1_IL17A:0.00904114	vs_HLellTal1_IL17A:0.01650939):0.00554709):0.00393171):0.00283798	(((vs_HLmicArv1_IL17A:0.00212979	vs_micOch1_IL17A:0.0):0.00227671	(vs_HLmicFor1_IL17A:0.00816624	vs_HLmicOec1_IL17A:0.000237):0.01017806):0.00121126	vs_HLmicAgr2_IL17A:0.00802641):0.00372833):0.03044752	((vs_HLonyTor1_IL17A:0.01782656	vs_HLperNas1_IL17A:0.01671633):0.00362721	((vs_HLperManBai2_IL17A:0.00667993	(vs_HLperLeu1_IL17A:0.00431063	vs_HLperPol1_IL17A:0.00411391):0.00395942):0.01066235	((vs_HLperCal2_IL17A:0.00815214	vs_HLperCri1_IL17A:0.01311214):0.00221816	vs_HLperEre1_IL17A:0.001569):0.000340):0.00658508):0.01927707):0.00575683	vs_HLcriGam1_IL17A:0.04921274):0.0061425	(((vs_HLmesAur2_IL17A:0.0	vs_mesAur1_IL17A:0.0):0.042016	vs_HLcriGri3_IL17A:0.01493284):0.0147456	vs_HLsigHis1_IL17A:0.05854932):0.00113386):0.00292308	(((((((vs_HLratRat7_IL17A:0.01429373	(vs_rn6_IL17A:0.0	vs_HLratNor7_IL17A:0.0):0.00276549):0.0542152	vs_HLarvNil1_IL17A:0.02067857):0.00386015	vs_HLgraSur1_IL17A:0.02801368):0.00577617	((((vs_mm10_IL17A:0.0	(vs_mm39_IL17A:0.0	vs_HLmusSpi1_IL17A:0.0):0.0):0.00315359	vs_HLmusSpr1_IL17A:0.00735851):0.01653203	vs_HLmusCar1_IL17A:0.00378807):0.02059241	vs_HLmusPah1_IL17A:0.02479569):0.04856468):0.00475178	vs_HLmasCou1_IL17A:0.0387492):0.01227504	((vs_HLpseDes1_IL17A:0.00342396	(vs_HLuroCau1_IL17A:0.00362324	vs_HLmasFus1_IL17A:0.00481578):0.00363418):0.04702156	vs_HLapoSyl1_IL17A:0.03369066):0.02128628):0.03441496	(((vs_HLmerUng1_IL17A:0.0171096	(vs_HLrhoOpi1_IL17A:0.0011605	vs_HLpsaObe1_IL17A:0.00514539):0.00341594):0.01460847	vs_HLpacDup1_IL17A:0.01420996):0.04132211	(vs_HLacoCah1_IL17A:0.02168824	vs_HLacoRus1_IL17A:0.02188819):0.0443561):0.00276748):0.01084736):0.04624869	(vs_HLrhiPru1_IL17A:0.09028071	vs_nanGal1_IL17A:0.06410371):0.11481502):0.2381867	((((vs_HLpacDup1_IL17F:0.01661007	(vs_HLmerUng1_IL17F:0.02261378	(vs_HLrhoOpi1_IL17F:0.00596784
((((((((((((((((((((((((((((((vs_HLmicFor1_IL17A:0.00809032	vs_HLmicOec1_IL17A:0.000209):0.00823292	vs_HLmicArv1_IL17A:0.00194991):0.000452	vs_micOch1_IL17A:0.00168597):0.00229249	vs_HLmicAgr2_IL17A:0.00815908):0.00781077	((vs_HLmyoGla2_IL17A:0.00570944	(vs_HLellTal1_IL17A:0.0082217	vs_HLellLut1_IL17A:0.00845925):0.00470609):0.00171137	(vs_HLarvAmp1_IL17A:0.012181	vs_HLondZib1_IL17A:0.01936719):0.00276056):0.00150123):0.04348869	(((((vs_HLperLeu1_IL17A:0.00199813	vs_HLperPol1_IL17A:0.00212878):0.00150691	vs_HLperManBai2_IL17A:0.0068176):0.01773552	vs_HLperCal2_IL17A:0.00468151):0.000897	(vs_HLperCri1_IL17A:0.01315553	vs_HLperEre1_IL17A:0.00560876):0.00179068):0.01039349	(vs_HLperNas1_IL17A:0.01591893	vs_HLonyTor1_IL17A:0.01355241):0.00335666):0.01447407):0.00350142	(vs_HLsigHis1_IL17A:0.0450547	((vs_HLmesAur2_IL17A:0.0	vs_mesAur1_IL17A:0.0):0.0375824	vs_HLcriGri3_IL17A:0.01353105):0.01471041):0.00534433):0.00941951	((((vs_HLpsaObe1_IL17A:0.00751814	(vs_HLmerUng1_IL17A:0.00828664	vs_HLrhoOpi1_IL17A:0.0061803):0.00458754):0.01058485	vs_HLpacDup1_IL17A:0.0184507):0.02921803	(vs_HLacoRus1_IL17A:0.01757011	vs_HLacoCah1_IL17A:0.01231212):0.07739535):0.01013957	vs_HLcriGam1_IL17A:0.04385226):0.00790746):0.00374995	(((((vs_HLratRat7_IL17A:0.01141242	(vs_rn6_IL17A:0.0	vs_HLratNor7_IL17A:0.0):0.00730392):0.06097764	(vs_HLgraSur1_IL17A:0.0448387	vs_HLarvNil1_IL17A:0.02167411):0.00888315):0.00378563	((((((vs_mm39_IL17A:0.0	vs_mm10_IL17A:0.0):0.00681358	vs_HLmusSpr1_IL17A:0.0118242):0.000744	vs_HLmusSpi1_IL17A:0.00320256):0.01662851	vs_HLmusCar1_IL17A:0.01037614):0.00550664	vs_HLmusPah1_IL17A:0.04252497):0.03428101	(vs_HLpseDes1_IL17A:0.01000357	(vs_HLmasFus1_IL17A:0.01007581	vs_HLuroCau1_IL17A:0.00646715):0.00338234):0.04047545):0.00805705):0.00290442	vs_HLmasCou1_IL17A:0.04888512):0.01065198	vs_HLapoSyl1_IL17A:0.06243069):0.02214332):0.04453451	(vs_nanGal1_IL17A:0.05184389	vs_HLrhiPru1_IL17A:0.07069833):0.09351683):0.16904087	Mussel_il17:0.98752921):0.09250059	(((((((vs_HLperManBai2_IL17F:0.00561741	(vs_HLperLeu1_IL17F:0.00239071
(((((((((((((((((((((((((((vs_HLperCal2_IL17A:0.000760	(vs_HLperNas1_IL17A:0.01289081	vs_HLonyTor1_IL17A:0.03052261):0.0066212):0.00176135	vs_HLperCri1_IL17A:0.02621658):0.00186879	vs_HLperEre1_IL17A:0.0050913):0.00284353	((vs_HLperPol1_IL17A:0.00199873	vs_HLperLeu1_IL17A:0.00673865):0.00298923	vs_HLperManBai2_IL17A:0.00368935):0.01371512):0.01201845	(((vs_HLmyoGla2_IL17A:0.00649325	(vs_HLarvAmp1_IL17A:0.01250747	vs_HLondZib1_IL17A:0.0232361):0.00195744):0.00131626	(((vs_HLmicFor1_IL17A:0.00695722	vs_HLmicOec1_IL17A:0.00398413):0.00963515	(vs_HLmicArv1_IL17A:0.00232407	vs_micOch1_IL17A:0.00201787):0.00156197):0.000807	vs_HLmicAgr2_IL17A:0.00697025):0.00996475):0.00139102	(vs_HLellLut1_IL17A:0.01044591	vs_HLellTal1_IL17A:0.01617143):0.00484342):0.03600027):0.00760335	(((vs_HLmesAur2_IL17A:0.0	vs_mesAur1_IL17A:0.0):0.01938918	vs_HLcriGri3_IL17A:0.02353007):0.0107404	vs_HLsigHis1_IL17A:0.06490952):0.00519278):0.00869506	(vs_HLcriGam1_IL17A:0.06644205	(((((((((((vs_HLmusSpr1_IL17A:0.00687258	(vs_mm39_IL17A:0.0	vs_mm10_IL17A:0.0):0.00414933):0.000581	vs_HLmusSpi1_IL17A:0.00167387):0.00868678	vs_HLmusCar1_IL17A:0.00450548):0.01420068	vs_HLmusPah1_IL17A:0.02975659):0.04079357	vs_HLmasCou1_IL17A:0.02356724):0.02152016	(((vs_HLratNor7_IL17A:0.0	vs_rn6_IL17A:0.0):0.00630002	vs_HLratRat7_IL17A:0.0180014):0.04752883	((vs_HLmasFus1_IL17A:0.01513451	vs_HLpseDes1_IL17A:0.00880441):0.00771888	vs_HLuroCau1_IL17A:0.01481044):0.02967585):0.00287669):0.00326238	vs_HLarvNil1_IL17A:0.023511):0.00160711	vs_HLgraSur1_IL17A:0.03917761):0.02832944	vs_HLapoSyl1_IL17A:0.05610783):0.01109923	(((vs_HLrhoOpi1_IL17A:0.000216	vs_HLmerUng1_IL17A:0.00629142):0.00625912	vs_HLpsaObe1_IL17A:0.00893039):0.00607797	vs_HLpacDup1_IL17A:0.01498944):0.03564505):0.00840483	(vs_HLacoRus1_IL17A:0.02147226	vs_HLacoCah1_IL17A:0.00290474):0.07056652):0.000577):0.00300451):0.05942194	(vs_HLrhiPru1_IL17A:0.07842168	vs_nanGal1_IL17A:0.05344065):0.10201698):0.24220177	((((((((vs_HLmicFor1_IL17F:0.00515937	(vs_HLmicAgr2_IL17F:0.00399296	vs_HLmicArv1_IL17F:0.000169):0.00516938):0.00755268
((((((((((((((((((((((((vs_HLperCal2_IL17A:0.00804452	(((vs_HLperLeu1_IL17A:0.00886497	vs_HLperPol1_IL17A:0.00409815):0.00142209	vs_HLperManBai2_IL17A:0.000793):0.01344525	(vs_HLperCri1_IL17A:0.01331742	vs_HLperEre1_IL17A:0.00401407):0.00239434):0.00112518):0.00325183	vs_HLperNas1_IL17A:0.01187002):0.00229214	vs_HLonyTor1_IL17A:0.01757317):0.00910855	(((((vs_micOch1_IL17A:0.00196258	vs_HLmicArv1_IL17A:0.00229615):0.000440	vs_HLmicAgr2_IL17A:0.00170501):0.000907	(vs_HLmicOec1_IL17A:0.0	vs_HLmicFor1_IL17A:0.00226746):0.0142434):0.00395536	vs_HLondZib1_IL17A:0.02065013):0.00184885	((vs_HLmyoGla2_IL17A:0.00943301	vs_HLarvAmp1_IL17A:0.00992647):0.00194254	(vs_HLellTal1_IL17A:0.01724197	vs_HLellLut1_IL17A:0.02211661):0.00461488):0.000972):0.03916147):0.00400546	(vs_HLsigHis1_IL17A:0.03739582	(vs_HLcriGri3_IL17A:0.01221912	(vs_mesAur1_IL17A:0.0	vs_HLmesAur2_IL17A:0.0):0.03398498):0.00924668):0.00344245):0.00342955	(((vs_HLacoRus1_IL17A:0.01094011	vs_HLacoCah1_IL17A:0.01093756):0.06011355	(((vs_HLrhoOpi1_IL17A:0.00444508	vs_HLpsaObe1_IL17A:0.0):0.00209079	vs_HLmerUng1_IL17A:0.00866611):0.00354734	vs_HLpacDup1_IL17A:0.01746638):0.04294137):0.00877423	vs_HLcriGam1_IL17A:0.03292767):0.00649155):0.00736908	(((((((vs_HLmusSpr1_IL17A:0.00124532	(vs_HLmusSpi1_IL17A:0.000529	(vs_mm10_IL17A:0.0	vs_mm39_IL17A:0.0):0.00162468):0.000641):0.01407111	vs_HLmusCar1_IL17A:0.00235979):0.01910647	vs_HLmusPah1_IL17A:0.03647149):0.03065921	vs_HLmasCou1_IL17A:0.0285851):0.00720666	(((vs_rn6_IL17A:0.0	vs_HLratNor7_IL17A:0.0):0.01042352	vs_HLratRat7_IL17A:0.00914419):0.04280984	((vs_HLpseDes1_IL17A:0.00136254	vs_HLmasFus1_IL17A:0.00718807):0.01289482	vs_HLuroCau1_IL17A:0.0195869):0.03947889):0.01096842):0.000419	(vs_HLgraSur1_IL17A:0.03515749	vs_HLarvNil1_IL17A:0.01563267):0.00578069):0.02952964	vs_HLapoSyl1_IL17A:0.06961026):0.01141357):0.06021803	(vs_HLrhiPru1_IL17A:0.0840609	vs_nanGal1_IL17A:0.03905164):0.09047471):0.15237824	(((((((((vs_HLmusSpi1_IL17F:0.00139551	vs_HLmusSpr1_IL17F:0.00275389):0.00240261	(vs_mm10_IL17F:0.0
(((((((((((((((((((((((vs_HLperCal2_IL17A:0.00872934	(((vs_HLperPol1_IL17A:0.006454	vs_HLperLeu1_IL17A:0.00405059):0.00375851	vs_HLperManBai2_IL17A:0.01116888):0.00789552	(vs_HLperCri1_IL17A:0.01483113	vs_HLperEre1_IL17A:0.00636173):0.00178023):0.000928):0.00423474	(vs_HLperNas1_IL17A:0.0226891	vs_HLonyTor1_IL17A:0.01389043):0.00811085):0.01366079	((vs_HLarvAmp1_IL17A:0.0164492	((vs_micOch1_IL17A:0.0	(vs_HLmicAgr2_IL17A:0.0	vs_HLmicArv1_IL17A:0.0):0.0):0.000755	(vs_HLmicOec1_IL17A:0.00169175	vs_HLmicFor1_IL17A:0.000400):0.01169401):0.01683904):0.00160323	(((vs_HLellTal1_IL17A:0.0124768	vs_HLellLut1_IL17A:0.02407268):0.00325796	vs_HLondZib1_IL17A:0.02215223):0.00355753	vs_HLmyoGla2_IL17A:0.00394683):0.00134364):0.02465868):0.00619606	(vs_HLcriGri3_IL17A:0.01613326	(vs_HLmesAur2_IL17A:0.0	vs_mesAur1_IL17A:0.0):0.02917696):0.00846948):0.00341981	(((((((vs_HLmasFus1_IL17A:0.01139195	vs_HLpseDes1_IL17A:0.01385229):0.00640366	vs_HLuroCau1_IL17A:0.01504069):0.03114012	vs_HLapoSyl1_IL17A:0.05606329):0.03025236	((((((((vs_mm39_IL17A:0.0	vs_mm10_IL17A:0.0):0.00144031	vs_HLmusSpr1_IL17A:0.0090455):0.00145025	vs_HLmusSpi1_IL17A:0.00110486):0.01743628	vs_HLmusCar1_IL17A:0.00647066):0.02515658	vs_HLmusPah1_IL17A:0.04622452):0.04330085	vs_HLmasCou1_IL17A:0.05803249):0.00855531	(vs_HLratRat7_IL17A:0.0120081	(vs_rn6_IL17A:0.0	vs_HLratNor7_IL17A:0.0):0.00702492):0.05030087):0.0037812	(vs_HLgraSur1_IL17A:0.0301932	vs_HLarvNil1_IL17A:0.01478816):0.01310425):0.00493986):0.03137526	(vs_HLpacDup1_IL17A:0.01345379	(vs_HLmerUng1_IL17A:0.01505144	(vs_HLrhoOpi1_IL17A:0.00532764	vs_HLpsaObe1_IL17A:0.00948576):0.00318935):0.00995561):0.03497959):0.00529834	(vs_HLacoRus1_IL17A:0.017306	vs_HLacoCah1_IL17A:0.01080943):0.0858343):0.01381477	vs_HLcriGam1_IL17A:0.05352156):0.00222658):0.00563105	vs_HLsigHis1_IL17A:0.05004359):0.05853033	(vs_HLrhiPru1_IL17A:0.05039383	vs_nanGal1_IL17A:0.05649164):0.0594708):0.19640044	((((((((vs_HLrhoOpi1_IL17F:0.01296078	vs_HLpsaObe1_IL17F:0.00372017):0.00692334	vs_HLmerUng1_IL17F:0.00799707):0.01324816
((((((((((((((((((((((((((((vs_HLperCri1_IL17A:0.0069979	vs_HLperEre1_IL17A:0.00333305):0.00267467	((vs_HLperPol1_IL17A:0.00204418	vs_HLperLeu1_IL17A:0.00206262):0.00138893	vs_HLperManBai2_IL17A:0.00273063):0.0094258):0.00194025	vs_HLperCal2_IL17A:0.00526209):0.00165992	vs_HLonyTor1_IL17A:0.02790297):0.00160778	vs_HLperNas1_IL17A:0.00907605):0.01260232	(((((vs_HLmicFor1_IL17A:0.0025486	vs_HLmicOec1_IL17A:0.00156665):0.00613875	(vs_micOch1_IL17A:0.0	vs_HLmicArv1_IL17A:0.00646586):0.000211):0.000844	vs_HLmicAgr2_IL17A:0.00316275):0.00711004	vs_HLarvAmp1_IL17A:0.02076525):0.00509846	(vs_HLmyoGla2_IL17A:0.01322598	((vs_HLellTal1_IL17A:0.01023849	vs_HLellLut1_IL17A:0.00642972):0.00713946	vs_HLondZib1_IL17A:0.0143486):0.00274874):0.00295038):0.0297733):0.00700006	((vs_HLmesAur2_IL17A:0.0	vs_mesAur1_IL17A:0.0):0.04182394	vs_HLcriGri3_IL17A:0.01190415):0.01874657):0.00322784	vs_HLsigHis1_IL17A:0.02651188):0.0099858	vs_HLcriGam1_IL17A:0.04650743):0.003873	((vs_HLacoRus1_IL17A:0.01995347	vs_HLacoCah1_IL17A:0.0053258):0.05028553	(((vs_HLmerUng1_IL17A:0.00573361	vs_HLrhoOpi1_IL17A:0.000414):0.00642984	vs_HLpsaObe1_IL17A:0.00353425):0.00867031	vs_HLpacDup1_IL17A:0.01165803):0.03199847):0.00420846):0.00362201	((vs_HLapoSyl1_IL17A:0.04926174	(vs_HLuroCau1_IL17A:0.00928141	(vs_HLmasFus1_IL17A:0.00422046	vs_HLpseDes1_IL17A:0.01030654):0.00502863):0.02400205):0.01288881	((((vs_HLmusPah1_IL17A:0.02834254	((((vs_mm39_IL17A:0.0	vs_mm10_IL17A:0.0):0.00606913	vs_HLmusSpi1_IL17A:0.00213924):0.000334	vs_HLmusSpr1_IL17A:0.00579071):0.0201154	vs_HLmusCar1_IL17A:0.00381968):0.01603866):0.02753567	vs_HLmasCou1_IL17A:0.0257845):0.02643391	(((vs_rn6_IL17A:0.0	vs_HLratNor7_IL17A:0.0):0.00264581	vs_HLratRat7_IL17A:0.01409534):0.02664291	vs_HLarvNil1_IL17A:0.01357282):0.00596913):0.00272653	vs_HLgraSur1_IL17A:0.03233518):0.00226284):0.02584589):0.03133519	(vs_HLrhiPru1_IL17A:0.06846227	vs_nanGal1_IL17A:0.04032543):0.05427415):0.2610742	(((((((vs_HLmicOec1_IL17F:0.01308508	((vs_HLmicAgr2_IL17F:0.00432859	vs_HLmicArv1_IL17F:0.0):0.00394762
((((((((((((((((((((((((vs_HLellTal1_IL17A:0.02278901	(vs_HLellLut1_IL17A:0.01651168	(vs_HLmicFor1_IL17A:0.00438391	vs_HLmicOec1_IL17A:0.00166455):0.01044198):0.000057):0.000465	(vs_HLmicAgr2_IL17A:0.00176353	((vs_micOch1_IL17A:0.000402	vs_HLondZib1_IL17A:0.01376751):0.00162649	vs_HLmicArv1_IL17A:0.00201564):0.000189):0.00137945):0.00116308	vs_HLarvAmp1_IL17A:0.01653821):0.00103533	vs_HLmyoGla2_IL17A:0.01397495):0.02879873	(((((vs_HLmesAur2_IL17A:0.0	vs_mesAur1_IL17A:0.0):0.03991816	vs_HLcriGri3_IL17A:0.0168964):0.00878108	(((((((vs_HLmusSpr1_IL17A:0.00431575	(vs_HLmusSpi1_IL17A:0.0	(vs_mm39_IL17A:0.0	vs_mm10_IL17A:0.0):0.0):0.00384765):0.02488091	vs_HLmusCar1_IL17A:0.01093781):0.0105789	vs_HLmusPah1_IL17A:0.03638367):0.04043058	vs_HLmasCou1_IL17A:0.02873789):0.01172786	((vs_HLratNor7_IL17A:0.0	vs_rn6_IL17A:0.0):0.00766624	vs_HLratRat7_IL17A:0.00869513):0.03016971):0.00186204	((vs_HLuroCau1_IL17A:0.00788846	(vs_HLmasFus1_IL17A:0.00909121	vs_HLpseDes1_IL17A:0.00509979):0.00183329):0.03266579	(vs_HLarvNil1_IL17A:0.0380223	vs_HLgraSur1_IL17A:0.02725808):0.00540742):0.0020535):0.01899555	vs_HLapoSyl1_IL17A:0.04857272):0.01485767):0.00351609	((((vs_HLpsaObe1_IL17A:0.00905746	(vs_HLrhoOpi1_IL17A:0.00457313	vs_HLmerUng1_IL17A:0.01375886):0.00298327):0.01705183	vs_HLpacDup1_IL17A:0.01774144):0.01837292	(vs_HLacoRus1_IL17A:0.02000287	vs_HLacoCah1_IL17A:0.01552518):0.05968276):0.00874335	vs_HLcriGam1_IL17A:0.05066373):0.00915753):0.00408783	vs_HLsigHis1_IL17A:0.05083263):0.0039403):0.00622765	((vs_HLperEre1_IL17A:0.00708233	(((vs_HLonyTor1_IL17A:0.01726304	vs_HLperNas1_IL17A:0.00756227):0.00247384	vs_HLperCal2_IL17A:0.00594035):0.0018559	(vs_HLperManBai2_IL17A:0.00507923	(vs_HLperLeu1_IL17A:0.00384373	vs_HLperPol1_IL17A:0.0104169):0.00112615):0.00689059):0.000524):0.000893	vs_HLperCri1_IL17A:0.01812375):0.00879652):0.03516483	(vs_HLrhiPru1_IL17A:0.05787739	vs_nanGal1_IL17A:0.06768454):0.10438681):0.16641127	((((vs_HLmasCou1_IL17F:0.02708014	((((((vs_HLuroCau1_IL17F:0.01372175	vs_HLmasFus1_IL17F:0.01891563):0.00196207
(((((((((((((((((((((((((vs_HLmicAgr2_IL17A:0.00195538	(vs_HLmicArv1_IL17A:0.00457482	vs_micOch1_IL17A:0.0021668):0.000317):0.00124486	(vs_HLmicOec1_IL17A:0.00246861	vs_HLmicFor1_IL17A:0.01575664):0.00300679):0.00682257	((vs_HLellTal1_IL17A:0.02784818	vs_HLellLut1_IL17A:0.01134675):0.01013278	vs_HLondZib1_IL17A:0.01779906):0.00151945):0.00121948	(vs_HLarvAmp1_IL17A:0.00464909	vs_HLmyoGla2_IL17A:0.00663162):0.00334136):0.03026688	(((vs_HLperManBai2_IL17A:0.00144008	(vs_HLperLeu1_IL17A:0.00698529	vs_HLperPol1_IL17A:0.00440855):0.00314919):0.01189275	(((vs_HLperCal2_IL17A:0.00845851	vs_HLonyTor1_IL17A:0.01975379):0.00207246	vs_HLperNas1_IL17A:0.01429785):0.0032557	vs_HLperCri1_IL17A:0.0107582):0.00246391):0.000482	vs_HLperEre1_IL17A:0.0065342):0.00623744):0.00708851	(((vs_HLmesAur2_IL17A:0.0	vs_mesAur1_IL17A:0.0):0.02980352	vs_HLcriGri3_IL17A:0.01704051):0.01101049	vs_HLsigHis1_IL17A:0.0544852):0.00861317):0.00336514	(((vs_HLpacDup1_IL17A:0.01121766	((vs_HLpsaObe1_IL17A:0.00318491	vs_HLrhoOpi1_IL17A:0.00813157):0.00472323	vs_HLmerUng1_IL17A:0.01858122):0.01994385):0.03691215	(vs_HLacoRus1_IL17A:0.01547856	vs_HLacoCah1_IL17A:0.01486893):0.07196097):0.01287289	vs_HLcriGam1_IL17A:0.04947257):0.00539671):0.01463978	((((((((((vs_mm10_IL17A:0.0	vs_mm39_IL17A:0.0):0.00167592	vs_HLmusSpi1_IL17A:0.000570):0.0020721	vs_HLmusSpr1_IL17A:0.00440919):0.01557088	vs_HLmusCar1_IL17A:0.00968904):0.00864646	vs_HLmusPah1_IL17A:0.03581628):0.0344331	vs_HLmasCou1_IL17A:0.03243802):0.01519481	(vs_HLuroCau1_IL17A:0.00742069	(vs_HLpseDes1_IL17A:0.01414274	vs_HLmasFus1_IL17A:0.00867449):0.00965482):0.02880211):0.00278354	(vs_HLarvNil1_IL17A:0.02694616	((vs_HLratNor7_IL17A:0.0	vs_rn6_IL17A:0.0):0.00619246	vs_HLratRat7_IL17A:0.01450397):0.04880529):0.00389829):0.00348736	vs_HLgraSur1_IL17A:0.02872113):0.01409829	vs_HLapoSyl1_IL17A:0.05194999):0.00545519):0.06120766	(vs_HLrhiPru1_IL17A:0.05362263	vs_nanGal1_IL17A:0.04964943):0.06267067):0.23518994	((((((((vs_HLratNor7_IL17F:0.0	vs_rn6_IL17F:0.0):0.03008625	vs_HLratRat7_IL17F:0.00325643):0.02748889
(((((((((((((((((((((((vs_HLellLut1_IL17A:0.00987028	vs_HLellTal1_IL17A:0.02120336):0.00236819	vs_HLmyoGla2_IL17A:0.01801712):0.00311178	(((vs_HLondZib1_IL17A:0.02469373	vs_HLmicAgr2_IL17A:0.00863452):0.00294301	vs_HLarvAmp1_IL17A:0.01495027):0.00559657	((vs_HLmicOec1_IL17A:0.00207679	vs_HLmicFor1_IL17A:0.00227106):0.00498826	(vs_micOch1_IL17A:0.0	vs_HLmicArv1_IL17A:0.00443531):0.00380756):0.00263909):0.00196982):0.03187782	((((vs_HLonyTor1_IL17A:0.0189548	vs_HLperNas1_IL17A:0.02175141):0.00464557	(((vs_HLperLeu1_IL17A:0.0	vs_HLperPol1_IL17A:0.00686157):0.00653476	vs_HLperCal2_IL17A:0.00224841):0.00130109	vs_HLperEre1_IL17A:0.01188704):0.00355532):0.00280487	vs_HLperCri1_IL17A:0.02337119):0.00126243	vs_HLperManBai2_IL17A:0.01104791):0.01275923):0.0063975	(vs_HLsigHis1_IL17A:0.06128551	((vs_HLmesAur2_IL17A:0.0	vs_mesAur1_IL17A:0.0):0.03834299	vs_HLcriGri3_IL17A:0.03032939):0.00855243):0.00508455):0.01270573	((vs_HLpacDup1_IL17A:0.02368854	((vs_HLrhoOpi1_IL17A:0.000901	vs_HLpsaObe1_IL17A:0.00345958):0.00289653	vs_HLmerUng1_IL17A:0.01196913):0.01110447):0.02574619	(vs_HLcriGam1_IL17A:0.04415309	(vs_HLacoCah1_IL17A:0.01075545	vs_HLacoRus1_IL17A:0.01162326):0.08230118):0.00472154):0.00530565):0.00704569	(((vs_HLmasCou1_IL17A:0.02044424	(vs_HLmusPah1_IL17A:0.03918045	(((vs_HLmusSpi1_IL17A:0.000768	(vs_mm10_IL17A:0.0	vs_mm39_IL17A:0.0):0.00140087):0.0018211	vs_HLmusSpr1_IL17A:0.00512144):0.02208362	vs_HLmusCar1_IL17A:0.00492447):0.01237324):0.03254754):0.0120434	((vs_HLarvNil1_IL17A:0.01646368	vs_HLgraSur1_IL17A:0.02600549):0.00579934	(vs_HLratRat7_IL17A:0.00850676	(vs_HLratNor7_IL17A:0.0	vs_rn6_IL17A:0.0):0.00462662):0.04500245):0.00604489):0.01035259	((vs_HLuroCau1_IL17A:0.00904255	(vs_HLmasFus1_IL17A:0.01263788	vs_HLpseDes1_IL17A:0.00484512):0.00428286):0.03618954	vs_HLapoSyl1_IL17A:0.04047167):0.01247384):0.0215482):0.05486168	(vs_HLrhiPru1_IL17A:0.06180842	vs_nanGal1_IL17A:0.0547973):0.08373702):0.15190219	(((((((vs_HLpacDup1_IL17F:0.01059497	vs_HLpsaObe1_IL17F:0.01340961):0.01014509	(vs_HLmerUng1_IL17F:0.00887234
(((((((((((((((((((vs_HLperManBai2_IL17A:0.00422637	(vs_HLperLeu1_IL17A:0.00433357	vs_HLperPol1_IL17A:0.00425033):0.000066):0.01182972	(vs_HLperEre1_IL17A:0.0076125	vs_HLperCri1_IL17A:0.01401982):0.000112):0.000532	vs_HLperCal2_IL17A:0.00917544):0.00306761	(vs_HLonyTor1_IL17A:0.02172663	vs_HLperNas1_IL17A:0.01574234):0.00452383):0.01961245	((((vs_HLellLut1_IL17A:0.02119682	vs_HLellTal1_IL17A:0.02504402):0.00104261	vs_HLondZib1_IL17A:0.02549496):0.00454821	((((((vs_HLmicFor1_IL17A:0.000499	vs_HLmicOec1_IL17A:0.00162382):0.00365682	vs_HLmicArv1_IL17A:0.00675538):0.000246	vs_micOch1_IL17A:0.00196837):0.00362492	vs_HLmicAgr2_IL17A:0.0071656):0.00781099	vs_HLarvAmp1_IL17A:0.01238727):0.00274532	vs_HLmyoGla2_IL17A:0.01313989):0.00204345):0.020308	(((vs_HLmesAur2_IL17A:0.0	vs_mesAur1_IL17A:0.0):0.03917305	vs_HLcriGri3_IL17A:0.02821016):0.01896239	vs_HLsigHis1_IL17A:0.04666645):0.0100862):0.00245155):0.00564858	((vs_HLacoCah1_IL17A:0.02598273	vs_HLacoRus1_IL17A:0.02783167):0.05639093	vs_HLcriGam1_IL17A:0.05362872):0.0024524):0.00700816	(((vs_HLrhoOpi1_IL17A:0.0081475	vs_HLmerUng1_IL17A:0.00684628):0.00690696	vs_HLpsaObe1_IL17A:0.0086504):0.00612296	vs_HLpacDup1_IL17A:0.0230348):0.0415205):0.00718231	((((((vs_rn6_IL17A:0.0	vs_HLratNor7_IL17A:0.0):0.00519758	vs_HLratRat7_IL17A:0.01854419):0.03749878	(vs_HLarvNil1_IL17A:0.02602799	vs_HLgraSur1_IL17A:0.02217625):0.00712476):0.00116073	(vs_HLuroCau1_IL17A:0.01152207	(vs_HLpseDes1_IL17A:0.00466925	vs_HLmasFus1_IL17A:0.01027062):0.0079004):0.02774463):0.00507392	((((((vs_mm10_IL17A:0.0	vs_mm39_IL17A:0.0):0.0012728	vs_HLmusSpr1_IL17A:0.00300414):0.00342682	vs_HLmusSpi1_IL17A:0.00250821):0.0062978	vs_HLmusCar1_IL17A:0.0075003):0.01801658	vs_HLmusPah1_IL17A:0.04163609):0.03419232	vs_HLmasCou1_IL17A:0.0330288):0.01716967):0.01371603	vs_HLapoSyl1_IL17A:0.0554687):0.03234733):0.05087782	(vs_HLrhiPru1_IL17A:0.06263626	vs_nanGal1_IL17A:0.07012551):0.0686784):0.18677357	((((((((((vs_HLmusSpr1_IL17F:0.0	vs_HLmusSpi1_IL17F:0.0):0.00151839	(vs_mm39_IL17F:0.0
(((((((((((((((((((((((((vs_HLperEre1_IL17A:0.00667583	vs_HLperCal2_IL17A:0.00450014):0.00127153	((vs_HLperManBai2_IL17A:0.00144762	(vs_HLperPol1_IL17A:0.00222816	vs_HLperLeu1_IL17A:0.00222001):0.000780):0.00710905	vs_HLperCri1_IL17A:0.01069674):0.00219171):0.000962	(vs_HLperNas1_IL17A:0.01590433	vs_HLonyTor1_IL17A:0.00227233):0.00360947):0.01417721	(vs_HLcriGri3_IL17A:0.01402321	(vs_mesAur1_IL17A:0.0	vs_HLmesAur2_IL17A:0.0):0.02258235):0.01114871):0.00181923	(((vs_HLmyoGla2_IL17A:0.00774422	vs_HLarvAmp1_IL17A:0.01471298):0.00270714	(vs_HLondZib1_IL17A:0.02093976	(vs_HLellTal1_IL17A:0.02215427	vs_HLellLut1_IL17A:0.01664857):0.00214231):0.00141721):0.0063221	((vs_micOch1_IL17A:0.0	((vs_HLmicFor1_IL17A:0.00238683	vs_HLmicOec1_IL17A:0.0):0.01142791	vs_HLmicArv1_IL17A:0.0):0.000113):0.00264096	vs_HLmicAgr2_IL17A:0.00406437):0.02063899):0.02620297):0.00617282	vs_HLsigHis1_IL17A:0.03581902):0.00704587	(((vs_HLmerUng1_IL17A:0.0079734	vs_HLrhoOpi1_IL17A:0.00765652):0.0034036	vs_HLpsaObe1_IL17A:0.00555999):0.01078692	vs_HLpacDup1_IL17A:0.01153933):0.02309777):0.00336278	((vs_HLacoRus1_IL17A:0.01597102	vs_HLacoCah1_IL17A:0.00676903):0.0647415	vs_HLcriGam1_IL17A:0.04615171):0.00122121):0.00756154	((((vs_HLgraSur1_IL17A:0.03301705	vs_HLarvNil1_IL17A:0.02284832):0.00270408	((((vs_HLmusSpi1_IL17A:0.000891	((vs_mm10_IL17A:0.0	vs_mm39_IL17A:0.0):0.000681	vs_HLmusSpr1_IL17A:0.0036952):0.000827):0.01717009	vs_HLmusCar1_IL17A:0.00310353):0.00776578	vs_HLmusPah1_IL17A:0.07013995):0.02175418	vs_HLmasCou1_IL17A:0.0286437):0.01403445):0.00458733	((vs_rn6_IL17A:0.0	vs_HLratNor7_IL17A:0.0):0.00617329	vs_HLratRat7_IL17A:0.00743298):0.0403409):0.00758854	(vs_HLapoSyl1_IL17A:0.02997276	(vs_HLuroCau1_IL17A:0.01282032	(vs_HLpseDes1_IL17A:0.00278928	vs_HLmasFus1_IL17A:0.00391095):0.00973861):0.03509805):0.01665084):0.01843853):0.03835945	(vs_HLrhiPru1_IL17A:0.05444354	vs_nanGal1_IL17A:0.06637655):0.07758375):0.15707342	(((((((((vs_HLmasFus1_IL17F:0.02692516	vs_HLpseDes1_IL17F:0.01336093):0.01367755	vs_HLuroCau1_IL17F:0.00660069):0.02286096
(((((((((((((((((vs_HLmyoGla2_IL17A:0.00805394	(vs_HLellTal1_IL17A:0.01437982	vs_HLellLut1_IL17A:0.02616683):0.00669634):0.0012764	((vs_HLmicArv1_IL17A:0.000008	vs_micOch1_IL17A:0.00205355):0.00154281	(vs_HLmicFor1_IL17A:0.0	vs_HLmicOec1_IL17A:0.0):0.00674804):0.00117782):0.00168909	((vs_HLmicAgr2_IL17A:0.00564721	vs_HLondZib1_IL17A:0.0216643):0.000690	vs_HLarvAmp1_IL17A:0.00802444):0.00669325):0.04872742	(((((((((vs_HLratRat7_IL17A:0.01936996	(vs_HLratNor7_IL17A:0.0	vs_rn6_IL17A:0.0):0.01024866):0.02115242	(((((vs_mm39_IL17A:0.0	vs_mm10_IL17A:0.0):0.00310806	(vs_HLmusSpi1_IL17A:0.000014	vs_HLmusSpr1_IL17A:0.00619751):0.00100629):0.00914706	vs_HLmusCar1_IL17A:0.000726):0.01699893	vs_HLmusPah1_IL17A:0.04249879):0.03931609	((vs_HLmasFus1_IL17A:0.00904467	vs_HLpseDes1_IL17A:0.00546173):0.00519107	vs_HLuroCau1_IL17A:0.01170956):0.03288666):0.01476565):0.00630265	(vs_HLgraSur1_IL17A:0.048416	vs_HLarvNil1_IL17A:0.02309905):0.00419579):0.00357288	vs_HLmasCou1_IL17A:0.04100404):0.01397544	vs_HLapoSyl1_IL17A:0.08114608):0.02665977	((vs_HLpacDup1_IL17A:0.01535311	((vs_HLmerUng1_IL17A:0.01230631	vs_HLrhoOpi1_IL17A:0.00641952):0.00250841	vs_HLpsaObe1_IL17A:0.00447732):0.01033871):0.03348327	(vs_HLacoCah1_IL17A:0.01163019	vs_HLacoRus1_IL17A:0.02709528):0.06180598):0.00686489):0.01173041	vs_HLcriGam1_IL17A:0.0447008):0.01260114	((vs_mesAur1_IL17A:0.0	vs_HLmesAur2_IL17A:0.0):0.04019332	vs_HLcriGri3_IL17A:0.02009922):0.01888211):0.00472633	vs_HLsigHis1_IL17A:0.03858806):0.00192028):0.00315717	(((((vs_HLperCal2_IL17A:0.00876892	vs_HLperNas1_IL17A:0.01415476):0.00161095	vs_HLonyTor1_IL17A:0.00945068):0.00609943	vs_HLperCri1_IL17A:0.01708491):0.00147906	(vs_HLperManBai2_IL17A:0.00584462	(vs_HLperLeu1_IL17A:0.00422333	vs_HLperPol1_IL17A:0.00195274):0.0045906):0.01824595):0.00107072	vs_HLperEre1_IL17A:0.01139296):0.01880095):0.05991768	(vs_nanGal1_IL17A:0.05891924	vs_HLrhiPru1_IL17A:0.0579925):0.08574667):0.2402381	((((((((((vs_HLperEre1_IL17F:0.01882774	vs_HLperCal2_IL17F:0.000164):0.00678436	vs_HLperNas1_IL17F:0.01630541):0.00629417
(((((((((((((((((((((vs_HLperNas1_IL17A:0.00787801	vs_HLonyTor1_IL17A:0.02884577):0.00445615	((vs_HLperEre1_IL17A:0.00505588	vs_HLperCri1_IL17A:0.0128362):0.0027543	vs_HLperCal2_IL17A:0.00431611):0.00195566):0.00188774	(vs_HLperManBai2_IL17A:0.00220333	(vs_HLperLeu1_IL17A:0.00231078	vs_HLperPol1_IL17A:0.0):0.00223622):0.01585731):0.01418648	((((vs_micOch1_IL17A:0.00416513	vs_HLmicArv1_IL17A:0.00250532):0.00189233	vs_HLmicAgr2_IL17A:0.00473201):0.00180861	(vs_HLarvAmp1_IL17A:0.01865458	(vs_HLmicOec1_IL17A:0.00353422	vs_HLmicFor1_IL17A:0.00539459):0.00645495):0.000564):0.00519366	(((vs_HLellLut1_IL17A:0.03593854	vs_HLellTal1_IL17A:0.01232172):0.00430456	vs_HLmyoGla2_IL17A:0.01513028):0.0016656	vs_HLondZib1_IL17A:0.01914137):0.00178353):0.03855778):0.00548025	(((((vs_HLrhoOpi1_IL17A:0.00893443	vs_HLmerUng1_IL17A:0.01112727):0.01065645	vs_HLpsaObe1_IL17A:0.00961441):0.00718292	vs_HLpacDup1_IL17A:0.02423502):0.02074262	(vs_HLacoCah1_IL17A:0.01740445	vs_HLacoRus1_IL17A:0.01958221):0.04924492):0.01710834	vs_HLcriGam1_IL17A:0.03656022):0.00257524):0.000776	vs_HLsigHis1_IL17A:0.04904142):0.0058499	((vs_HLmesAur2_IL17A:0.0	vs_mesAur1_IL17A:0.0):0.04203449	vs_HLcriGri3_IL17A:0.02087528):0.01820776):0.00552991	((((((vs_HLratRat7_IL17A:0.00803606	(vs_HLratNor7_IL17A:0.0	vs_rn6_IL17A:0.0):0.00538756):0.03065029	vs_HLmasCou1_IL17A:0.03747333):0.00120536	(((((vs_HLmusSpi1_IL17A:0.0	(vs_mm10_IL17A:0.0	vs_mm39_IL17A:0.0):0.0):0.00138426	vs_HLmusSpr1_IL17A:0.0030442):0.01314666	vs_HLmusCar1_IL17A:0.00129027):0.02311221	vs_HLmusPah1_IL17A:0.03087815):0.02004327	((vs_HLmasFus1_IL17A:0.00866182	vs_HLpseDes1_IL17A:0.00681446):0.00402907	vs_HLuroCau1_IL17A:0.01354229):0.02464172):0.00666085):0.00323817	vs_HLgraSur1_IL17A:0.03728856):0.00165668	vs_HLarvNil1_IL17A:0.03376532):0.01495994	vs_HLapoSyl1_IL17A:0.04230349):0.02085857):0.05634313	(vs_HLrhiPru1_IL17A:0.08838553	vs_nanGal1_IL17A:0.06137291):0.05290403):0.15962403	((((((vs_HLcriGri3_IL17F:0.01919161	(vs_HLmesAur2_IL17F:0.0	vs_mesAur1_IL17F:0.0):0.02541951):0.02133791
((((((((((((((((((((((((((((vs_micOch1_IL17A:0.00206591	((vs_HLmicOec1_IL17A:0.00206896	vs_HLmicFor1_IL17A:0.00234608):0.00672992	vs_HLmicArv1_IL17A:0.00216181):0.000167):0.00160469	(vs_HLarvAmp1_IL17A:0.01724863	vs_HLmicAgr2_IL17A:0.00510926):0.00244727):0.00638209	vs_HLmyoGla2_IL17A:0.0145697):0.00200794	(vs_HLondZib1_IL17A:0.0207632	(vs_HLellTal1_IL17A:0.01445233	vs_HLellLut1_IL17A:0.01932425):0.006169):0.00516608):0.03150509	((vs_HLonyTor1_IL17A:0.02098745	vs_HLperNas1_IL17A:0.01130343):0.004372	((((vs_HLperLeu1_IL17A:0.0	vs_HLperPol1_IL17A:0.00700199):0.00188325	vs_HLperManBai2_IL17A:0.00482856):0.01698213	vs_HLperCri1_IL17A:0.01251022):0.00172923	(vs_HLperCal2_IL17A:0.00407156	vs_HLperEre1_IL17A:0.00704841):0.000470):0.00199419):0.01826923):0.0034158	(vs_HLsigHis1_IL17A:0.0459892	(vs_HLcriGri3_IL17A:0.02343778	(vs_mesAur1_IL17A:0.0	vs_HLmesAur2_IL17A:0.0):0.02715588):0.01512597):0.01037684):0.0091573	((((vs_HLpacDup1_IL17A:0.01448029	(vs_HLmerUng1_IL17A:0.00458699	(vs_HLrhoOpi1_IL17A:0.0069787	vs_HLpsaObe1_IL17A:0.00638877):0.00447568):0.01276988):0.02918612	(vs_HLacoCah1_IL17A:0.0231659	vs_HLacoRus1_IL17A:0.01579663):0.07867223):0.01469871	vs_HLcriGam1_IL17A:0.04124467):0.00432648	(((((vs_HLmusPah1_IL17A:0.03853208	((vs_mm10_IL17A:0.0	(vs_HLmusSpi1_IL17A:0.0	(vs_mm39_IL17A:0.0	vs_HLmusSpr1_IL17A:0.00232456):0.000057):0.000029):0.01562411	vs_HLmusCar1_IL17A:0.00226152):0.01951513):0.04144172	vs_HLmasCou1_IL17A:0.03175909):0.01547471	((vs_rn6_IL17A:0.0	vs_HLratNor7_IL17A:0.0):0.00828584	vs_HLratRat7_IL17A:0.00970842):0.02950293):0.00135966	(vs_HLarvNil1_IL17A:0.037578	vs_HLgraSur1_IL17A:0.04213829):0.01342648):0.00801823	(((vs_HLpseDes1_IL17A:0.00724284	vs_HLmasFus1_IL17A:0.00613565):0.00428846	vs_HLuroCau1_IL17A:0.01452769):0.0350275	vs_HLapoSyl1_IL17A:0.04910625):0.03541803):0.03083339):0.01156624):0.04205349	(vs_nanGal1_IL17A:0.07615895	vs_HLrhiPru1_IL17A:0.07877218):0.08030588):0.20158901	(((((((((vs_mm10_IL17F:0.0	vs_mm39_IL17F:0.0):0.00435303	(vs_HLmusSpi1_IL17F:0.0
((((((((((((((((((((((((vs_HLperEre1_IL17A:0.00816558	(((vs_HLperLeu1_IL17A:0.00935819	vs_HLperPol1_IL17A:0.0):0.000491	vs_HLperManBai2_IL17A:0.00631257):0.0135741	vs_HLperCri1_IL17A:0.00906612):0.000911):0.00175694	vs_HLperCal2_IL17A:0.00624215):0.00165049	(vs_HLonyTor1_IL17A:0.03815779	vs_HLperNas1_IL17A:0.01489861):0.00625562):0.00953019	(((vs_HLondZib1_IL17A:0.01114356	(vs_HLellLut1_IL17A:0.01394896	vs_HLellTal1_IL17A:0.02021452):0.01014071):0.00322038	(vs_HLmyoGla2_IL17A:0.01088012	vs_HLarvAmp1_IL17A:0.01855778):0.00451895):0.00351275	(vs_HLmicOec1_IL17A:0.00615524	((vs_HLmicAgr2_IL17A:0.00411626	(vs_micOch1_IL17A:0.0	vs_HLmicArv1_IL17A:0.0):0.000333):0.000770	vs_HLmicFor1_IL17A:0.0056451):0.00136878):0.00982503):0.05656742):0.01211548	((vs_HLmesAur2_IL17A:0.0	vs_mesAur1_IL17A:0.0):0.03417812	(vs_HLsigHis1_IL17A:0.06636721	vs_HLcriGri3_IL17A:0.03330566):0.00848871):0.01042217):0.01176902	((((((vs_HLapoSyl1_IL17A:0.05579082	(((vs_HLmasFus1_IL17A:0.00660832	vs_HLpseDes1_IL17A:0.00451165):0.00273336	vs_HLuroCau1_IL17A:0.00262946):0.03086545	(((((vs_mm10_IL17A:0.0	vs_mm39_IL17A:0.0):0.00228513	vs_HLmusSpr1_IL17A:0.0044301):0.000884	vs_HLmusSpi1_IL17A:0.00133739):0.01662898	vs_HLmusCar1_IL17A:0.00645576):0.01575332	vs_HLmusPah1_IL17A:0.04684595):0.04100278):0.01495349):0.01107565	(((vs_HLratNor7_IL17A:0.0	vs_rn6_IL17A:0.0):0.01386369	vs_HLratRat7_IL17A:0.0133687):0.02178418	vs_HLmasCou1_IL17A:0.04578863):0.00652422):0.00164645	(vs_HLarvNil1_IL17A:0.0112828	vs_HLgraSur1_IL17A:0.02983175):0.00248058):0.02791331	vs_HLcriGam1_IL17A:0.06683493):0.00290703	(vs_HLpacDup1_IL17A:0.01210226	(vs_HLmerUng1_IL17A:0.01107825	(vs_HLrhoOpi1_IL17A:0.00428263	vs_HLpsaObe1_IL17A:0.00693844):0.00371186):0.0068174):0.0194082):0.00351471	(vs_HLacoRus1_IL17A:0.02443201	vs_HLacoCah1_IL17A:0.02181936):0.0873258):0.01151981):0.06487942	(vs_nanGal1_IL17A:0.0680066	vs_HLrhiPru1_IL17A:0.07804363):0.04149548):0.27962986	(((((((vs_HLellLut1_IL17F:0.0282451	vs_HLellTal1_IL17F:0.00212701):0.02049682	(((vs_HLmicAgr2_IL17F:0.00902067
((((((((((((((((((((vs_HLperEre1_IL17A:0.01207278	vs_HLperCal2_IL17A:0.00290671):0.00138642	((vs_HLperLeu1_IL17A:0.00206088	vs_HLperPol1_IL17A:0.00648634):0.00154178	(vs_HLperCri1_IL17A:0.01548123	vs_HLperManBai2_IL17A:0.00826053):0.00227276):0.00141416):0.00567597	(vs_HLonyTor1_IL17A:0.0331316	vs_HLperNas1_IL17A:0.02496049):0.00297182):0.0172313	(((((vs_HLmicFor1_IL17A:0.00423196	vs_HLmicOec1_IL17A:0.00872773):0.00300499	(vs_HLmicArv1_IL17A:0.000128	vs_micOch1_IL17A:0.00415436):0.000460):0.00166803	vs_HLmicAgr2_IL17A:0.00430668):0.00872202	(vs_HLmyoGla2_IL17A:0.01065897	vs_HLarvAmp1_IL17A:0.01759496):0.00320064):0.00171435	(vs_HLondZib1_IL17A:0.02267706	(vs_HLellLut1_IL17A:0.01890679	vs_HLellTal1_IL17A:0.02302276):0.0065775):0.00437498):0.03575092):0.00570607	((vs_HLcriGri3_IL17A:0.02344711	(vs_HLmesAur2_IL17A:0.0	vs_mesAur1_IL17A:0.0):0.03657752):0.02235361	vs_HLsigHis1_IL17A:0.04566946):0.00131248):0.01125111	vs_HLcriGam1_IL17A:0.05337496):0.000563	(((((((vs_HLmusPah1_IL17A:0.04805299	((vs_HLmusSpi1_IL17A:0.00149736	(vs_HLmusSpr1_IL17A:0.00188571	(vs_mm10_IL17A:0.0	vs_mm39_IL17A:0.0):0.000251):0.00259544):0.013168	vs_HLmusCar1_IL17A:0.00510005):0.01177596):0.0287808	((vs_HLpseDes1_IL17A:0.01614301	vs_HLmasFus1_IL17A:0.01386735):0.00389931	vs_HLuroCau1_IL17A:0.0120683):0.03881769):0.0076774	((vs_HLratNor7_IL17A:0.0	vs_rn6_IL17A:0.0):0.00677243	vs_HLratRat7_IL17A:0.0215712):0.04096142):0.00354842	vs_HLmasCou1_IL17A:0.03649105):0.01086281	(vs_HLarvNil1_IL17A:0.0183813	vs_HLgraSur1_IL17A:0.0417031):0.00464546):0.02023051	vs_HLapoSyl1_IL17A:0.09826236):0.01441758	((vs_HLpacDup1_IL17A:0.02664738	((vs_HLrhoOpi1_IL17A:0.00235775	vs_HLmerUng1_IL17A:0.00617125):0.01130786	vs_HLpsaObe1_IL17A:0.01686324):0.0046824):0.02783834	(vs_HLacoRus1_IL17A:0.0241765	vs_HLacoCah1_IL17A:0.00672635):0.07526113):0.00879451):0.00641029):0.06712674	(vs_nanGal1_IL17A:0.05578265	vs_HLrhiPru1_IL17A:0.08479799):0.07191268):0.2513004	(((((((((vs_mm39_IL17F:0.0	vs_mm10_IL17F:0.0):0.00385431	vs_HLmusSpi1_IL17F:0.00239576):0.000170
(((((((((((((((((((((((((vs_micOch1_IL17A:0.0	vs_HLmicArv1_IL17A:0.0):0.000675	(vs_HLmicOec1_IL17A:0.00155317	vs_HLmicFor1_IL17A:0.00678035):0.01227028):0.00237796	(vs_HLarvAmp1_IL17A:0.02071291	vs_HLmicAgr2_IL17A:0.00455403):0.00484874):0.0067019	(((vs_HLondZib1_IL17A:0.01558405	vs_HLellTal1_IL17A:0.0205291):0.00481878	vs_HLellLut1_IL17A:0.01751117):0.00398966	vs_HLmyoGla2_IL17A:0.01583073):0.00186728):0.02544816	((vs_HLonyTor1_IL17A:0.01959476	vs_HLperNas1_IL17A:0.01003064):0.00815739	((vs_HLperManBai2_IL17A:0.00554254	(vs_HLperLeu1_IL17A:0.00633666	vs_HLperPol1_IL17A:0.00415896):0.00292347):0.01436032	((vs_HLperCal2_IL17A:0.00824244	vs_HLperCri1_IL17A:0.01077661):0.00139679	vs_HLperEre1_IL17A:0.00801051):0.00173368):0.00616651):0.01269503):0.00576846	((((((((((vs_HLmusCar1_IL17A:0.00552545	((vs_HLmusSpi1_IL17A:0.000518	(vs_mm39_IL17A:0.0	vs_mm10_IL17A:0.0):0.00156896):0.0018486	vs_HLmusSpr1_IL17A:0.01265038):0.00503534):0.0260865	vs_HLmusPah1_IL17A:0.04845938):0.03912304	(vs_HLuroCau1_IL17A:0.00807113	(vs_HLmasFus1_IL17A:0.0077286	vs_HLpseDes1_IL17A:0.0067861):0.0035573):0.04338671):0.01422652	(vs_HLgraSur1_IL17A:0.05155113	vs_HLarvNil1_IL17A:0.02473):0.00326659):0.00724702	vs_HLmasCou1_IL17A:0.06493435):0.00411476	((vs_rn6_IL17A:0.0	vs_HLratNor7_IL17A:0.0):0.01094058	vs_HLratRat7_IL17A:0.01879985):0.04904525):0.01650573	vs_HLapoSyl1_IL17A:0.07409325):0.01303169	((vs_HLacoCah1_IL17A:0.01316399	vs_HLacoRus1_IL17A:0.02543473):0.09348822	(((vs_HLmerUng1_IL17A:0.01308915	vs_HLrhoOpi1_IL17A:0.00567573):0.00620617	vs_HLpsaObe1_IL17A:0.00655576):0.01116491	vs_HLpacDup1_IL17A:0.01847309):0.02306824):0.01133104):0.00758271	vs_HLcriGam1_IL17A:0.04805891):0.00746093	(vs_HLsigHis1_IL17A:0.06756748	(vs_HLcriGri3_IL17A:0.03089171	(vs_mesAur1_IL17A:0.0	vs_HLmesAur2_IL17A:0.0):0.02997197):0.0134829):0.00975958):0.00662448):0.06492382	(vs_nanGal1_IL17A:0.08162484	vs_HLrhiPru1_IL17A:0.06767951):0.07439261):0.20743817	((((((((vs_HLpseDes1_IL17F:0.00205605	vs_HLuroCau1_IL17F:0.01655304):0.00775227	vs_HLmasFus1_IL17F:0.0095247):0.02078237
((((((((((((((((((((vs_HLperLeu1_IL17A:0.0062983	vs_HLperPol1_IL17A:0.00848382):0.00142916	vs_HLperManBai2_IL17A:0.000656):0.01565963	(((vs_HLonyTor1_IL17A:0.01637358	vs_HLperNas1_IL17A:0.0180421):0.00185403	vs_HLperCal2_IL17A:0.00658976):0.00135317	(vs_HLperEre1_IL17A:0.0076559	vs_HLperCri1_IL17A:0.01359183):0.0013123):0.000587):0.00693287	((((vs_HLarvAmp1_IL17A:0.01341493	vs_HLondZib1_IL17A:0.02549468):0.00387467	vs_HLmyoGla2_IL17A:0.01086138):0.00137522	(vs_HLellLut1_IL17A:0.01608833	vs_HLellTal1_IL17A:0.02041263):0.000970):0.00163813	(((vs_micOch1_IL17A:0.0	vs_HLmicArv1_IL17A:0.0):0.000941	(vs_HLmicOec1_IL17A:0.00140476	vs_HLmicFor1_IL17A:0.00489785):0.01218785):0.000752	vs_HLmicAgr2_IL17A:0.00684095):0.00895839):0.04322836):0.00696233	(vs_HLsigHis1_IL17A:0.04361872	(vs_HLcriGri3_IL17A:0.01319527	(vs_HLmesAur2_IL17A:0.0	vs_mesAur1_IL17A:0.0):0.02561371):0.01142289):0.00712286):0.00605603	(vs_HLacoRus1_IL17A:0.01911987	vs_HLacoCah1_IL17A:0.00708737):0.05634966):0.00294424	((vs_HLpacDup1_IL17A:0.01103222	((vs_HLmerUng1_IL17A:0.00713639	vs_HLrhoOpi1_IL17A:0.00751222):0.00734121	vs_HLpsaObe1_IL17A:0.00767253):0.01629229):0.03650525	vs_HLcriGam1_IL17A:0.05128334):0.00322074):0.01520612	(((vs_HLmasCou1_IL17A:0.02789685	((vs_HLmusCar1_IL17A:0.00472786	(((vs_mm10_IL17A:0.0	vs_mm39_IL17A:0.0):0.00612038	vs_HLmusSpi1_IL17A:0.00227755):0.00115178	vs_HLmusSpr1_IL17A:0.00931811):0.01881812):0.01464505	vs_HLmusPah1_IL17A:0.03329644):0.02634847):0.02285169	(vs_HLgraSur1_IL17A:0.04118077	(((vs_HLratNor7_IL17A:0.0	vs_rn6_IL17A:0.0):0.01087002	vs_HLratRat7_IL17A:0.01457213):0.03119787	vs_HLarvNil1_IL17A:0.0268725):0.00320315):0.00384385):0.01204026	((vs_HLuroCau1_IL17A:0.0160439	(vs_HLmasFus1_IL17A:0.00934251	vs_HLpseDes1_IL17A:0.00309317):0.00818186):0.04954812	vs_HLapoSyl1_IL17A:0.05854941):0.02178696):0.01742221):0.04265504	(vs_HLrhiPru1_IL17A:0.07024034	vs_nanGal1_IL17A:0.0705036):0.05424493):0.26683117	(((((((((((vs_HLperEre1_IL17F:0.00658959	vs_HLperCal2_IL17F:0.00152723):0.00483368	(((vs_HLperLeu1_IL17F:0.00202998
((((((((((((((((vs_HLperEre1_IL17A:0.00911438	(((vs_HLonyTor1_IL17A:0.02108468	vs_HLperNas1_IL17A:0.01774997):0.00297363	vs_HLperCal2_IL17A:0.0034783):0.00513233	vs_HLperCri1_IL17A:0.01512798):0.00225548):0.00320959	(vs_HLperManBai2_IL17A:0.00138679	(vs_HLperPol1_IL17A:0.0	vs_HLperLeu1_IL17A:0.00217851):0.000723):0.01415493):0.02247394	((((vs_micOch1_IL17A:0.00808576	vs_HLmicArv1_IL17A:0.00680738):0.000490	(vs_HLmicFor1_IL17A:0.00277544	vs_HLmicOec1_IL17A:0.00358058):0.00585568):0.00367215	vs_HLmicAgr2_IL17A:0.00474799):0.01047575	(vs_HLarvAmp1_IL17A:0.01727737	((vs_HLondZib1_IL17A:0.02459891	(vs_HLellTal1_IL17A:0.01527537	vs_HLellLut1_IL17A:0.02632743):0.00169411):0.00169618	vs_HLmyoGla2_IL17A:0.01065093):0.000151):0.00422466):0.03705437):0.00533298	(vs_HLsigHis1_IL17A:0.04624961	((vs_HLmesAur2_IL17A:0.0	vs_mesAur1_IL17A:0.0):0.03628848	vs_HLcriGri3_IL17A:0.01626205):0.01336996):0.00571699):0.0070748	((((vs_HLmerUng1_IL17A:0.01394286	(vs_HLrhoOpi1_IL17A:0.00259966	vs_HLpsaObe1_IL17A:0.00800729):0.00402977):0.01466177	vs_HLpacDup1_IL17A:0.01111979):0.03311613	vs_HLcriGam1_IL17A:0.0476541):0.00205759	(vs_HLacoRus1_IL17A:0.01796429	vs_HLacoCah1_IL17A:0.01045233):0.08544109):0.00752077):0.0089355	(((((((((vs_HLmusSpr1_IL17A:0.00249337	vs_HLmusSpi1_IL17A:0.00172939):0.000496	(vs_mm39_IL17A:0.0	vs_mm10_IL17A:0.0):0.00593261):0.00798684	vs_HLmusCar1_IL17A:0.00823382):0.01263562	vs_HLmusPah1_IL17A:0.03806484):0.03646325	((vs_HLmasFus1_IL17A:0.00799063	vs_HLpseDes1_IL17A:0.01508849):0.01009791	vs_HLuroCau1_IL17A:0.01190396):0.02221232):0.00598035	((vs_HLratNor7_IL17A:0.0	vs_rn6_IL17A:0.0):0.00504458	vs_HLratRat7_IL17A:0.00980023):0.0392295):0.00210396	vs_HLmasCou1_IL17A:0.03288577):0.0046888	(vs_HLarvNil1_IL17A:0.03105276	vs_HLgraSur1_IL17A:0.04651247):0.00375832):0.01226217	vs_HLapoSyl1_IL17A:0.0643599):0.03052003):0.0747883	(vs_nanGal1_IL17A:0.06775162	vs_HLrhiPru1_IL17A:0.06249451):0.03079429):0.22161774	(((((vs_HLratRat7_IL17F:0.01399271	(vs_rn6_IL17F:0.0	vs_HLratNor7_IL17F:0.0):0.01772798):0.04408314
((((((((((((((((((((vs_HLcriGri3_IL17A:0.01437763	(vs_mesAur1_IL17A:0.0	vs_HLmesAur2_IL17A:0.0):0.04979618):0.02552035	vs_HLsigHis1_IL17A:0.03509222):0.00762301	((vs_HLmicAgr2_IL17A:0.00530737	((vs_micOch1_IL17A:0.0	vs_HLmicArv1_IL17A:0.0):0.000078	(vs_HLmicOec1_IL17A:0.00156405	vs_HLmicFor1_IL17A:0.00267327):0.00860965):0.00312797):0.00659643	((vs_HLondZib1_IL17A:0.02106804	(vs_HLarvAmp1_IL17A:0.01237272	vs_HLmyoGla2_IL17A:0.00686262):0.00329042):0.00122088	(vs_HLellTal1_IL17A:0.01658567	vs_HLellLut1_IL17A:0.02261847):0.000908):0.00139953):0.04094908):0.000904	(((((vs_HLperManBai2_IL17A:0.00430876	vs_HLperPol1_IL17A:0.01509022):0.000025	vs_HLperLeu1_IL17A:0.00204357):0.01194828	vs_HLperCri1_IL17A:0.00962595):0.00268624	(vs_HLperEre1_IL17A:0.00526653	vs_HLperCal2_IL17A:0.00324768):0.000693):0.00557774	(vs_HLonyTor1_IL17A:0.02158923	vs_HLperNas1_IL17A:0.02001731):0.00316837):0.00377669):0.00941465	((vs_HLacoRus1_IL17A:0.02542567	vs_HLacoCah1_IL17A:0.00750813):0.06565082	vs_HLcriGam1_IL17A:0.0397044):0.00801213):0.00130695	(vs_HLpacDup1_IL17A:0.02598341	((vs_HLmerUng1_IL17A:0.01426568	vs_HLrhoOpi1_IL17A:0.0049808):0.00527836	vs_HLpsaObe1_IL17A:0.00292142):0.01382308):0.03149544):0.01106568	((((((((vs_HLmusCar1_IL17A:0.00800496	(vs_HLmusSpr1_IL17A:0.00987981	((vs_mm39_IL17A:0.0	vs_mm10_IL17A:0.0):0.00461673	vs_HLmusSpi1_IL17A:0.0017799):0.00101156):0.01239105):0.01262211	vs_HLmusPah1_IL17A:0.04013781):0.03876983	((vs_HLmasFus1_IL17A:0.01052276	vs_HLpseDes1_IL17A:0.00878187):0.01108891	vs_HLuroCau1_IL17A:0.0095882):0.03005):0.01241108	vs_HLgraSur1_IL17A:0.03879888):0.00177026	vs_HLarvNil1_IL17A:0.0409886):0.00235333	((vs_HLratNor7_IL17A:0.0	vs_rn6_IL17A:0.0):0.00706075	vs_HLratRat7_IL17A:0.00802659):0.04804639):0.00794352	vs_HLmasCou1_IL17A:0.04526281):0.01440808	vs_HLapoSyl1_IL17A:0.08547932):0.00302142):0.04510535	(vs_HLrhiPru1_IL17A:0.08131825	vs_nanGal1_IL17A:0.06335198):0.06091095):0.18715547	((((((vs_HLrhoOpi1_IL17F:0.01172392	(vs_HLpacDup1_IL17F:0.00405413	vs_HLpsaObe1_IL17F:0.01072799):0.01144112):0.0012707
((((((((((((((((((((((((((((((vs_HLperManBai2_IL17A:0.0011909	(vs_HLperPol1_IL17A:0.00423273	vs_HLperLeu1_IL17A:0.00202058):0.000914):0.01275288	vs_HLperCri1_IL17A:0.01077341):0.000700	(vs_HLperCal2_IL17A:0.01101973	vs_HLperEre1_IL17A:0.00365485):0.00195543):0.00374482	(vs_HLonyTor1_IL17A:0.01850568	vs_HLperNas1_IL17A:0.0198574):0.00774323):0.00764842	((((vs_HLellTal1_IL17A:0.02703946	vs_HLellLut1_IL17A:0.00448772):0.0149408	vs_HLmyoGla2_IL17A:0.00514033):0.00295451	(((vs_HLmicOec1_IL17A:0.00175009	vs_HLmicFor1_IL17A:0.00236516):0.00940178	((vs_HLmicArv1_IL17A:0.00661906	vs_micOch1_IL17A:0.00162314):0.000523	vs_HLmicAgr2_IL17A:0.00179466):0.00107537):0.01005405	vs_HLarvAmp1_IL17A:0.0162413):0.00408297):0.000813	vs_HLondZib1_IL17A:0.01830182):0.04013183):0.00227791	vs_HLsigHis1_IL17A:0.05368548):0.00384087	(vs_HLcriGri3_IL17A:0.01235044	(vs_mesAur1_IL17A:0.0	vs_HLmesAur2_IL17A:0.0):0.03257188):0.01964762):0.01019172	((((vs_HLrhoOpi1_IL17A:0.00234657	vs_HLmerUng1_IL17A:0.01002833):0.01100164	vs_HLpsaObe1_IL17A:0.0078222):0.01474965	vs_HLpacDup1_IL17A:0.0260425):0.03027255	(vs_HLacoRus1_IL17A:0.0128061	vs_HLacoCah1_IL17A:0.01265129):0.06956427):0.01444485):0.00554605	vs_HLcriGam1_IL17A:0.04508854):0.00786016	(((((((vs_HLmusPah1_IL17A:0.04243808	(((vs_HLmusSpr1_IL17A:0.00501989	(vs_mm39_IL17A:0.0	vs_mm10_IL17A:0.0):0.00116892):0.00199354	vs_HLmusSpi1_IL17A:0.00141095):0.00779728	vs_HLmusCar1_IL17A:0.00555211):0.01393241):0.03180625	((vs_HLmasFus1_IL17A:0.00532986	vs_HLpseDes1_IL17A:0.01114877):0.010101	vs_HLuroCau1_IL17A:0.01035414):0.0537335):0.01275819	vs_HLgraSur1_IL17A:0.02921027):0.00320853	vs_HLarvNil1_IL17A:0.02920501):0.0044365	vs_HLmasCou1_IL17A:0.05020045):0.00273601	(vs_HLratRat7_IL17A:0.01504999	(vs_HLratNor7_IL17A:0.0	vs_rn6_IL17A:0.0):0.00375409):0.04260005):0.02063692	vs_HLapoSyl1_IL17A:0.08770531):0.01498391):0.02977172	(vs_HLrhiPru1_IL17A:0.06232127	vs_nanGal1_IL17A:0.0560101):0.11023808):0.20176994	(((((((vs_HLpsaObe1_IL17F:0.0156719	vs_HLpacDup1_IL17F:0.00666287):0.00917729	vs_HLmerUng1_IL17F:0.02765852):0.00934307
((((((((((((((((((((((((((((((((vs_micOch1_IL17A:0.0	((vs_HLmicFor1_IL17A:0.00729268	vs_HLmicOec1_IL17A:0.00138433):0.01158104	vs_HLmicArv1_IL17A:0.00205629):0.000136):0.00417107	((vs_HLarvAmp1_IL17A:0.01021205	vs_HLondZib1_IL17A:0.0297763):0.00344482	vs_HLmicAgr2_IL17A:0.00683677):0.00576209):0.00519511	(vs_HLmyoGla2_IL17A:0.01112132	(vs_HLellTal1_IL17A:0.02207565	vs_HLellLut1_IL17A:0.02011051):0.00647873):0.00171427):0.02813246	(((vs_HLperCal2_IL17A:0.00371868	(vs_HLonyTor1_IL17A:0.0150471	vs_HLperNas1_IL17A:0.01651561):0.00133949):0.00266456	vs_HLperEre1_IL17A:0.00479795):0.00188333	(vs_HLperCri1_IL17A:0.01533341	((vs_HLperPol1_IL17A:0.0	vs_HLperLeu1_IL17A:0.00675328):0.00186794	vs_HLperManBai2_IL17A:0.00247067):0.01321551):0.000253):0.01287473):0.00471588	(vs_HLcriGri3_IL17A:0.01236294	(vs_mesAur1_IL17A:0.0	vs_HLmesAur2_IL17A:0.0):0.02546431):0.02230005):0.00133409	vs_HLsigHis1_IL17A:0.06555623):0.01164522	((((vs_HLmerUng1_IL17A:0.01331212	(vs_HLpsaObe1_IL17A:0.006773	vs_HLrhoOpi1_IL17A:0.01063391):0.00247557):0.0136357	vs_HLpacDup1_IL17A:0.01948402):0.02381476	(vs_HLacoRus1_IL17A:0.0247536	vs_HLacoCah1_IL17A:0.01351191):0.07818933):0.01090991	vs_HLcriGam1_IL17A:0.04237425):0.00613323):0.00391748	((((vs_HLarvNil1_IL17A:0.02264708	((vs_rn6_IL17A:0.0	vs_HLratNor7_IL17A:0.0):0.00576508	vs_HLratRat7_IL17A:0.01170394):0.03017238):0.00394589	(((((vs_HLmusSpi1_IL17A:0.000635	vs_HLmusSpr1_IL17A:0.00370292):0.00116088	(vs_mm39_IL17A:0.0	vs_mm10_IL17A:0.0):0.00490516):0.00573867	vs_HLmusCar1_IL17A:0.00887316):0.01263199	vs_HLmusPah1_IL17A:0.03733901):0.02684017	vs_HLmasCou1_IL17A:0.04180928):0.01397395):0.00375005	vs_HLgraSur1_IL17A:0.05293114):0.00709828	((vs_HLuroCau1_IL17A:0.00513417	(vs_HLpseDes1_IL17A:0.00715377	vs_HLmasFus1_IL17A:0.01236017):0.00532653):0.03064825	vs_HLapoSyl1_IL17A:0.03573552):0.01738294):0.02118397):0.03906706	(vs_HLrhiPru1_IL17A:0.05593101	vs_nanGal1_IL17A:0.06077854):0.09299327):0.22453396	((((((((vs_HLellLut1_IL17F:0.01635249	vs_HLellTal1_IL17F:0.01259742):0.00440299	vs_HLarvAmp1_IL17F:0.02474424):0.0028803
(((((((((((((((((((((((vs_micOch1_IL17A:0.00199183	((vs_HLmicOec1_IL17A:0.00283976	vs_HLmicFor1_IL17A:0.0096349):0.00583513	vs_HLmicArv1_IL17A:0.0):0.000087):0.00179463	vs_HLmicAgr2_IL17A:0.00649726):0.000694	(vs_HLarvAmp1_IL17A:0.00970708	vs_HLmyoGla2_IL17A:0.01111462):0.00365273):0.00274031	((vs_HLellLut1_IL17A:0.01310586	vs_HLellTal1_IL17A:0.01634297):0.00317115	vs_HLondZib1_IL17A:0.03367104):0.00294057):0.02713361	(((((vs_HLperPol1_IL17A:0.0	(vs_HLperLeu1_IL17A:0.0	vs_HLperManBai2_IL17A:0.0):0.0):0.00661369	vs_HLperNas1_IL17A:0.0185595):0.000664	vs_HLperCal2_IL17A:0.00329846):0.00219643	(vs_HLperEre1_IL17A:0.00718022	vs_HLperCri1_IL17A:0.00740264):0.00477113):0.00348609	vs_HLonyTor1_IL17A:0.01954028):0.00735593):0.0068623	((vs_HLcriGri3_IL17A:0.01779179	(vs_mesAur1_IL17A:0.0	vs_HLmesAur2_IL17A:0.0):0.03560579):0.01971882	vs_HLsigHis1_IL17A:0.03778745):0.00975937):0.00697236	vs_HLcriGam1_IL17A:0.06077237):0.00856869	((vs_HLacoRus1_IL17A:0.01059739	vs_HLacoCah1_IL17A:0.02539874):0.06671842	(vs_HLpacDup1_IL17A:0.01554841	((vs_HLmerUng1_IL17A:0.00631564	vs_HLrhoOpi1_IL17A:0.003994):0.00473813	vs_HLpsaObe1_IL17A:0.00695877):0.0213517):0.02753738):0.01031774):0.00354255	(((((vs_HLarvNil1_IL17A:0.03165432	((vs_rn6_IL17A:0.0	vs_HLratNor7_IL17A:0.0):0.01162347	vs_HLratRat7_IL17A:0.01564009):0.01992698):0.00478474	((vs_HLpseDes1_IL17A:0.00381909	vs_HLmasFus1_IL17A:0.00229093):0.00253133	vs_HLuroCau1_IL17A:0.00636618):0.04311131):0.0027757	vs_HLgraSur1_IL17A:0.03895838):0.00827759	(vs_HLmasCou1_IL17A:0.04238902	((vs_HLmusCar1_IL17A:0.01055203	(vs_HLmusSpr1_IL17A:0.00399528	(vs_HLmusSpi1_IL17A:0.0	(vs_mm10_IL17A:0.0	vs_mm39_IL17A:0.0):0.0):0.000137):0.0124884):0.02224128	vs_HLmusPah1_IL17A:0.04460543):0.02597876):0.00740296):0.01632854	vs_HLapoSyl1_IL17A:0.08038211):0.02361044):0.04552605	(vs_HLrhiPru1_IL17A:0.08318401	vs_nanGal1_IL17A:0.0803116):0.07588873):0.2005539	((((((vs_HLratRat7_IL17F:0.0032527	(vs_HLratNor7_IL17F:0.0	vs_rn6_IL17F:0.0):0.02559514):0.04784384
(((((((((((((((((((((((((((vs_HLperEre1_IL17A:0.00730802	vs_HLperCal2_IL17A:0.00151725):0.00193338	(((vs_HLperPol1_IL17A:0.0	vs_HLperLeu1_IL17A:0.00451075):0.00171958	vs_HLperManBai2_IL17A:0.00714988):0.01347747	vs_HLperCri1_IL17A:0.0170331):0.000948):0.00432958	(vs_HLperNas1_IL17A:0.01551605	vs_HLonyTor1_IL17A:0.01407149):0.00232106):0.0210478	((((vs_micOch1_IL17A:0.00204967	vs_HLmicArv1_IL17A:0.00234957):0.000957	(vs_HLmicFor1_IL17A:0.00212732	vs_HLmicOec1_IL17A:0.000070):0.00563154):0.00196308	vs_HLmicAgr2_IL17A:0.00871288):0.0081935	((vs_HLmyoGla2_IL17A:0.01867063	vs_HLarvAmp1_IL17A:0.01727146):0.00280256	(vs_HLondZib1_IL17A:0.02552995	(vs_HLellLut1_IL17A:0.01170663	vs_HLellTal1_IL17A:0.01292131):0.00660091):0.00496268):0.00216816):0.05653288):0.0041044	(((vs_HLmesAur2_IL17A:0.0	vs_mesAur1_IL17A:0.0):0.03930834	vs_HLcriGri3_IL17A:0.0206647):0.00622676	vs_HLsigHis1_IL17A:0.05441237):0.01033846):0.00811577	vs_HLcriGam1_IL17A:0.04142905):0.00761887	((vs_HLacoCah1_IL17A:0.01020203	vs_HLacoRus1_IL17A:0.0171111):0.05142116	((vs_HLpsaObe1_IL17A:0.0	(vs_HLmerUng1_IL17A:0.01685878	vs_HLrhoOpi1_IL17A:0.00314747):0.00219124):0.03161563	vs_HLpacDup1_IL17A:0.01414164):0.02662771):0.00723724):0.01161493	(((((((vs_HLmusPah1_IL17A:0.05382736	(((vs_mm10_IL17A:0.0	vs_mm39_IL17A:0.0):0.00346384	(vs_HLmusSpr1_IL17A:0.00343726	vs_HLmusSpi1_IL17A:0.000952):0.000393):0.00667021	vs_HLmusCar1_IL17A:0.01259461):0.02351234):0.01919742	(vs_HLuroCau1_IL17A:0.0123733	(vs_HLpseDes1_IL17A:0.0080018	vs_HLmasFus1_IL17A:0.00748443):0.00542142):0.03015596):0.0074401	vs_HLmasCou1_IL17A:0.02688717):0.00156146	vs_HLarvNil1_IL17A:0.02936263):0.00135195	(vs_HLratRat7_IL17A:0.0118298	(vs_rn6_IL17A:0.0	vs_HLratNor7_IL17A:0.0):0.00603287):0.02728853):0.00339475	vs_HLgraSur1_IL17A:0.04430017):0.01625135	vs_HLapoSyl1_IL17A:0.07277095):0.01049654):0.05804807	(vs_nanGal1_IL17A:0.05417942	vs_HLrhiPru1_IL17A:0.07148381):0.08240575):0.22119351	((((((((vs_HLpseDes1_IL17F:0.01129962	vs_HLmasFus1_IL17F:0.0081856):0.00438714	vs_HLuroCau1_IL17F:0.00777878):0.01452542
((((((((((((((((vs_HLperNas1_IL17F:0.00974073	((vs_HLperCri1_IL17F:0.00966569	vs_HLperEre1_IL17F:0.02479878):0.00316992	vs_HLperCal2_IL17F:0.00803196):0.00323405):0.000772	vs_HLonyTor1_IL17F:0.02475497):0.00303547	((vs_HLperPol1_IL17F:0.00218166	vs_HLperManBai2_IL17F:0.0):0.00212404	vs_HLperLeu1_IL17F:0.0):0.0115276):0.01995515	((((vs_HLmyoGla2_IL17F:0.02580139	vs_HLondZib1_IL17F:0.02434592):0.00535622	((vs_HLarvAmp1_IL17F:0.05037324	(vs_HLellLut1_IL17F:0.0094488	vs_HLellTal1_IL17F:0.00821308):0.01116782):0.000746	(vs_HLmicOec1_IL17F:0.0092997	((vs_HLmicArv1_IL17F:0.00113229	vs_HLmicAgr2_IL17F:0.00724916):0.00372159	vs_HLmicFor1_IL17F:0.0):0.00762842):0.01841233):0.00391266):0.00491505	vs_micOch1_IL17F:0.0194293):0.03889672	((vs_HLmesAur2_IL17F:0.0	vs_mesAur1_IL17F:0.0):0.0282412	vs_HLcriGri3_IL17F:0.01692785):0.00988849):0.00811817):0.00357912	(((vs_HLrhoOpi1_IL17F:0.00832724	vs_HLmerUng1_IL17F:0.01918708):0.00359368	vs_HLpsaObe1_IL17F:0.01703721):0.01868834	vs_HLpacDup1_IL17F:0.00658084):0.02324318):0.01035695	(((((vs_HLratNor7_IL17F:0.0	vs_rn6_IL17F:0.0):0.01408928	vs_HLratRat7_IL17F:0.01796688):0.02644831	(((vs_HLmusSpr1_IL17F:0.00407431	vs_HLmusSpi1_IL17F:0.000127):0.00206196	(vs_mm39_IL17F:0.0	vs_mm10_IL17F:0.0):0.00189267):0.01558331	vs_HLmusPah1_IL17F:0.0392065):0.00941663):0.00560945	vs_HLmasCou1_IL17F:0.04386597):0.00498416	(((vs_HLmasFus1_IL17F:0.02134453	vs_HLuroCau1_IL17F:0.00863175):0.000948	vs_HLpseDes1_IL17F:0.0031804):0.01317119	(vs_HLarvNil1_IL17F:0.03281215	vs_HLgraSur1_IL17F:0.01933958):0.01968942):0.00379765):0.01384815):0.02879726	(vs_HLrhiPru1_IL17F:0.05424635	vs_nanGal1_IL17F:0.05611503):0.03093232):0.20985705	((((((((vs_mm10_IL17A:0.0	vs_mm39_IL17A:0.0):0.00293692	vs_HLmusSpr1_IL17A:0.0079175):0.00121611	vs_HLmusSpi1_IL17A:0.000591):0.02087474	vs_HLmusCar1_IL17A:0.00430149):0.02193298	vs_HLmusPah1_IL17A:0.03331952):0.0286946	((vs_HLapoSyl1_IL17A:0.02808667	((vs_HLpseDes1_IL17A:0.00426266	vs_HLmasFus1_IL17A:0.01311067):0.00767181
((((((((((((((((((((vs_HLarvAmp1_IL17A:0.01643513	vs_HLondZib1_IL17A:0.026908):0.00140004	((vs_HLellTal1_IL17A:0.01720027	vs_HLellLut1_IL17A:0.01290449):0.00451164	vs_HLmyoGla2_IL17A:0.00177475):0.00281378):0.00343293	(((vs_HLmicArv1_IL17A:0.00214555	vs_micOch1_IL17A:0.0):0.000994	(vs_HLmicFor1_IL17A:0.00254278	vs_HLmicOec1_IL17A:0.00166777):0.00974466):0.00199535	vs_HLmicAgr2_IL17A:0.0057196):0.00970315):0.02282873	(((vs_HLperPol1_IL17A:0.00429568	vs_HLperLeu1_IL17A:0.00203352):0.00102237	vs_HLperManBai2_IL17A:0.00110855):0.00994297	(((vs_HLperCri1_IL17A:0.01445428	vs_HLperCal2_IL17A:0.0025137):0.00105218	(vs_HLperNas1_IL17A:0.01768108	vs_HLonyTor1_IL17A:0.02325815):0.00561623):0.00251458	vs_HLperEre1_IL17A:0.00550009):0.00151217):0.0222885):0.00487821	((vs_HLmesAur2_IL17A:0.0	vs_mesAur1_IL17A:0.0):0.03123278	vs_HLcriGri3_IL17A:0.0139752):0.02162958):0.000524	vs_HLsigHis1_IL17A:0.03586436):0.01492654	((((((vs_HLmusPah1_IL17A:0.04271339	(vs_HLmusCar1_IL17A:0.00757735	(((vs_mm39_IL17A:0.0	vs_mm10_IL17A:0.0):0.00400395	vs_HLmusSpr1_IL17A:0.00441165):0.000351	vs_HLmusSpi1_IL17A:0.00175496):0.00912515):0.01700494):0.03759045	(vs_HLapoSyl1_IL17A:0.04641095	(vs_HLuroCau1_IL17A:0.00862503	(vs_HLpseDes1_IL17A:0.00621267	vs_HLmasFus1_IL17A:0.00426097):0.0074279):0.03603383):0.00889759):0.00596032	((vs_HLratRat7_IL17A:0.02524248	(vs_HLratNor7_IL17A:0.0	vs_rn6_IL17A:0.0):0.00255555):0.04651676	(vs_HLgraSur1_IL17A:0.02747584	vs_HLarvNil1_IL17A:0.01779062):0.00600418):0.000848):0.00316093	vs_HLmasCou1_IL17A:0.05912633):0.03821807	(((vs_HLpsaObe1_IL17A:0.01052385	(vs_HLmerUng1_IL17A:0.00480656	vs_HLrhoOpi1_IL17A:0.00780239):0.00372093):0.0069955	vs_HLpacDup1_IL17A:0.0187976):0.02216245	(vs_HLacoCah1_IL17A:0.01054823	vs_HLacoRus1_IL17A:0.01540593):0.07934694):0.00779357):0.00938781	vs_HLcriGam1_IL17A:0.04297571):0.00502386):0.10387885	(vs_nanGal1_IL17A:0.07803164	vs_HLrhiPru1_IL17A:0.09393883):0.05212526):0.2456762	(((((((vs_HLperLeu1_IL17F:0.0	(vs_HLperPol1_IL17F:0.0	vs_HLperManBai2_IL17F:0.00437342):0.000082):0.00868962
((((((((((((((((((((((((((((vs_HLperEre1_IL17A:0.00640175	(vs_HLperCal2_IL17A:0.00548384	(vs_HLonyTor1_IL17A:0.02403265	vs_HLperNas1_IL17A:0.02050134):0.00569275):0.00176747):0.000806	vs_HLperCri1_IL17A:0.01406001):0.00137232	(vs_HLperPol1_IL17A:0.00215238	vs_HLperLeu1_IL17A:0.0043588):0.00127832):0.00267836	vs_HLperManBai2_IL17A:0.00345534):0.01039816	((vs_HLmyoGla2_IL17A:0.00968216	((vs_HLellTal1_IL17A:0.01743125	vs_HLellLut1_IL17A:0.011016):0.00677452	(vs_HLarvAmp1_IL17A:0.02380304	vs_HLondZib1_IL17A:0.01825079):0.00210745):0.00137949):0.00149776	(((vs_micOch1_IL17A:0.0019873	vs_HLmicArv1_IL17A:0.00230802):0.000674	vs_HLmicAgr2_IL17A:0.00364357):0.00198688	(vs_HLmicFor1_IL17A:0.00499067	vs_HLmicOec1_IL17A:0.00147494):0.00687014):0.00635192):0.04295729):0.00531448	(((vs_mesAur1_IL17A:0.0	vs_HLmesAur2_IL17A:0.0):0.04902475	vs_HLcriGri3_IL17A:0.01908513):0.02098034	vs_HLsigHis1_IL17A:0.04791667):0.00359823):0.00281351	((vs_HLacoRus1_IL17A:0.01963179	vs_HLacoCah1_IL17A:0.00961611):0.05386178	(vs_HLpacDup1_IL17A:0.01378594	((vs_HLrhoOpi1_IL17A:0.00629197	vs_HLpsaObe1_IL17A:0.00454014):0.00339636	vs_HLmerUng1_IL17A:0.0081548):0.0132309):0.03000115):0.01214764):0.00271833	vs_HLcriGam1_IL17A:0.03885295):0.00478481	(((((vs_HLpseDes1_IL17A:0.00878753	vs_HLmasFus1_IL17A:0.00411601):0.00687318	vs_HLuroCau1_IL17A:0.00689174):0.02230132	vs_HLapoSyl1_IL17A:0.0426557):0.02680896	(((vs_rn6_IL17A:0.0	vs_HLratNor7_IL17A:0.0):0.00122807	vs_HLratRat7_IL17A:0.01181615):0.03690083	(((((vs_mm39_IL17A:0.0	(vs_HLmusSpi1_IL17A:0.0	vs_mm10_IL17A:0.0):0.0):0.00256757	vs_HLmusSpr1_IL17A:0.00819926):0.01729544	vs_HLmusCar1_IL17A:0.00657425):0.01626606	vs_HLmusPah1_IL17A:0.03637129):0.04226723	vs_HLmasCou1_IL17A:0.03699597):0.00813388):0.00319827):0.000999	(vs_HLarvNil1_IL17A:0.02579977	vs_HLgraSur1_IL17A:0.03490021):0.00870726):0.01932909):0.04826682	(vs_HLrhiPru1_IL17A:0.09504375	vs_nanGal1_IL17A:0.05622326):0.05371311):0.25201789	(((((((((vs_HLperLeu1_IL17F:0.00367197	vs_HLperPol1_IL17F:0.00279358):0.000990	vs_HLperManBai2_IL17F:0.00107863):0.006497
((((((((((((((((((vs_HLarvAmp1_IL17A:0.0136938	vs_HLmyoGla2_IL17A:0.0096681):0.00258856	((vs_HLellTal1_IL17A:0.01382295	vs_HLellLut1_IL17A:0.00953896):0.01324069	vs_HLondZib1_IL17A:0.02576743):0.00260196):0.00429917	(((vs_HLmicArv1_IL17A:0.0072614	vs_micOch1_IL17A:0.00537385):0.00199346	(vs_HLmicFor1_IL17A:0.01360022	vs_HLmicOec1_IL17A:0.00123138):0.01613589):0.000904	vs_HLmicAgr2_IL17A:0.00869585):0.01166357):0.0299258	((((vs_HLperEre1_IL17A:0.00634763	vs_HLperCri1_IL17A:0.01276515):0.000996	vs_HLperCal2_IL17A:0.00392633):0.00105987	((vs_HLperLeu1_IL17A:0.00216433	vs_HLperPol1_IL17A:0.00204622):0.00400629	vs_HLperManBai2_IL17A:0.0044837):0.0077731):0.0068581	(vs_HLonyTor1_IL17A:0.01636305	vs_HLperNas1_IL17A:0.0229267):0.00544557):0.02486988):0.00269868	((vs_mesAur1_IL17A:0.0	vs_HLmesAur2_IL17A:0.0):0.02228286	vs_HLcriGri3_IL17A:0.02352476):0.02282007):0.00419232	vs_HLsigHis1_IL17A:0.06501204):0.00454148	(((((vs_HLmerUng1_IL17A:0.01606257	(vs_HLpsaObe1_IL17A:0.00399471	vs_HLrhoOpi1_IL17A:0.00441212):0.00331773):0.01297272	vs_HLpacDup1_IL17A:0.01461938):0.02493436	(vs_HLacoRus1_IL17A:0.01919837	vs_HLacoCah1_IL17A:0.02202594):0.06293143):0.01304472	((vs_HLratRat7_IL17A:0.00774068	(vs_rn6_IL17A:0.0	vs_HLratNor7_IL17A:0.0):0.000752):0.04674125	(((vs_HLmasCou1_IL17A:0.01838011	((((vs_mm39_IL17A:0.0	(vs_mm10_IL17A:0.0	vs_HLmusSpr1_IL17A:0.00219143):0.000046):0.00150531	vs_HLmusSpi1_IL17A:0.000598):0.01156697	vs_HLmusCar1_IL17A:0.00838893):0.00856226	vs_HLmusPah1_IL17A:0.02060811):0.05408817):0.01646611	((vs_HLuroCau1_IL17A:0.00647002	(vs_HLpseDes1_IL17A:0.00848971	vs_HLmasFus1_IL17A:0.00636379):0.00731501):0.04573133	vs_HLapoSyl1_IL17A:0.04310622):0.02952322):0.00452941	(vs_HLarvNil1_IL17A:0.02143294	vs_HLgraSur1_IL17A:0.02450425):0.01349378):0.00143779):0.03854852):0.00126648	vs_HLcriGam1_IL17A:0.0535189):0.01554884):0.07650052	(vs_HLrhiPru1_IL17A:0.06843559	vs_nanGal1_IL17A:0.0708355):0.04883838):0.18823974	(((((((((vs_HLperPol1_IL17F:0.000290	vs_HLperLeu1_IL17F:0.0018682):0.000562	vs_HLperManBai2_IL17F:0.00138618):0.0073447
((((((((((((((((((((((((((((((((vs_HLmicFor1_IL17A:0.00968758	vs_HLmicOec1_IL17A:0.00379639):0.01077236	(vs_micOch1_IL17A:0.0	vs_HLmicArv1_IL17A:0.00223837):0.000853):0.0014614	vs_HLmicAgr2_IL17A:0.00502725):0.00369732	vs_HLarvAmp1_IL17A:0.00559233):0.000753	vs_HLmyoGla2_IL17A:0.00705341):0.00198805	((vs_HLellLut1_IL17A:0.01658035	vs_HLellTal1_IL17A:0.00828879):0.00375619	vs_HLondZib1_IL17A:0.02341334):0.00364749):0.02990282	(((vs_HLonyTor1_IL17A:0.0175573	(vs_HLperCal2_IL17A:0.01005134	vs_HLperNas1_IL17A:0.01459488):0.000966):0.00169131	((vs_HLperPol1_IL17A:0.00212607	vs_HLperLeu1_IL17A:0.00450017):0.00262119	vs_HLperManBai2_IL17A:0.00631684):0.01051172):0.000258	(vs_HLperCri1_IL17A:0.01475375	vs_HLperEre1_IL17A:0.00535277):0.00346609):0.01137772):0.00643964	vs_HLsigHis1_IL17A:0.02763211):0.00488175	(vs_HLcriGri3_IL17A:0.01952925	(vs_mesAur1_IL17A:0.0	vs_HLmesAur2_IL17A:0.0):0.0284145):0.01357603):0.0088569	((vs_HLacoCah1_IL17A:0.00742417	vs_HLacoRus1_IL17A:0.03430785):0.06923389	((((vs_HLpsaObe1_IL17A:0.00934734	(vs_HLmerUng1_IL17A:0.00747768	vs_HLrhoOpi1_IL17A:0.00585644):0.00398176):0.01523744	vs_HLpacDup1_IL17A:0.00691404):0.03297341	(((((vs_HLuroCau1_IL17A:0.00272173	vs_HLmasFus1_IL17A:0.00603477):0.00580601	vs_HLpseDes1_IL17A:0.01029513):0.02254579	((vs_HLratRat7_IL17A:0.0133424	(vs_rn6_IL17A:0.0	vs_HLratNor7_IL17A:0.0):0.00225269):0.03203408	(vs_HLmasCou1_IL17A:0.03523795	((vs_HLmusCar1_IL17A:0.00351764	((vs_mm39_IL17A:0.0	vs_mm10_IL17A:0.0):0.00518036	(vs_HLmusSpr1_IL17A:0.00542426	vs_HLmusSpi1_IL17A:0.00120198):0.000689):0.0110539):0.02065704	vs_HLmusPah1_IL17A:0.02190179):0.02755389):0.01266093):0.00228671):0.00508377	(vs_HLarvNil1_IL17A:0.02020451	vs_HLgraSur1_IL17A:0.04915755):0.00121801):0.01439328	vs_HLapoSyl1_IL17A:0.05609014):0.01548989):0.00365751	vs_HLcriGam1_IL17A:0.05255466):0.0043441):0.01022823):0.05637268	(vs_HLrhiPru1_IL17A:0.07516351	vs_nanGal1_IL17A:0.06216024):0.07950448):0.2530845	((((((((vs_HLmicAgr2_IL17F:0.00314133	(vs_HLmicFor1_IL17F:0.00330651	vs_HLmicArv1_IL17F:0.0):0.00343288):0.00702275
(((((((((((((((((((vs_HLperCal2_IL17A:0.00547864	(((vs_HLperLeu1_IL17A:0.0019289	vs_HLperPol1_IL17A:0.00651012):0.00222772	vs_HLperManBai2_IL17A:0.00208476):0.01940315	(vs_HLperEre1_IL17A:0.000651	vs_HLperCri1_IL17A:0.00566443):0.00373604):0.000924):0.00501795	(vs_HLonyTor1_IL17A:0.01232165	vs_HLperNas1_IL17A:0.01567267):0.000861):0.00865191	(((vs_HLarvAmp1_IL17A:0.01345738	((vs_HLellTal1_IL17A:0.01839989	vs_HLellLut1_IL17A:0.02950483):0.0060836	vs_HLondZib1_IL17A:0.01997409):0.00503081):0.0028157	vs_HLmyoGla2_IL17A:0.01006113):0.00316035	(((vs_HLmicOec1_IL17A:0.0032947	vs_HLmicFor1_IL17A:0.00303449):0.00771903	(vs_HLmicArv1_IL17A:0.000113	vs_micOch1_IL17A:0.00198777):0.00279681):0.00192013	vs_HLmicAgr2_IL17A:0.00507557):0.01271937):0.03622108):0.01536822	((vs_HLcriGri3_IL17A:0.02076514	(vs_mesAur1_IL17A:0.0	vs_HLmesAur2_IL17A:0.0):0.03180484):0.01422802	vs_HLsigHis1_IL17A:0.05063884):0.01040543):0.00209108	vs_HLcriGam1_IL17A:0.06048175):0.00190223	(((vs_HLpacDup1_IL17A:0.01339916	(vs_HLmerUng1_IL17A:0.0145642	(vs_HLrhoOpi1_IL17A:0.01231962	vs_HLpsaObe1_IL17A:0.00462498):0.00849543):0.01496472):0.0381304	(vs_HLacoCah1_IL17A:0.02011591	vs_HLacoRus1_IL17A:0.02394069):0.06990694):0.01399146	(((((vs_HLpseDes1_IL17A:0.01009541	vs_HLmasFus1_IL17A:0.00901737):0.01469125	vs_HLuroCau1_IL17A:0.01792006):0.02035696	vs_HLapoSyl1_IL17A:0.04463726):0.02083181	(((vs_HLmusCar1_IL17A:0.00620483	((vs_HLmusSpr1_IL17A:0.0010883	(vs_mm10_IL17A:0.0	vs_mm39_IL17A:0.0):0.00316252):0.000575	vs_HLmusSpi1_IL17A:0.00101979):0.01121963):0.01771231	vs_HLmusPah1_IL17A:0.03522568):0.03129345	vs_HLmasCou1_IL17A:0.04308961):0.01627648):0.00750686	(((vs_rn6_IL17A:0.0	vs_HLratNor7_IL17A:0.0):0.00378186	vs_HLratRat7_IL17A:0.01772682):0.03158749	(vs_HLgraSur1_IL17A:0.05501551	vs_HLarvNil1_IL17A:0.03228155):0.00351018):0.00344015):0.02449043):0.00942024):0.05529546	(vs_HLrhiPru1_IL17A:0.09519321	vs_nanGal1_IL17A:0.06883075):0.09277699):0.17025573	(((((vs_HLrhoOpi1_IL17F:0.01258859	(vs_HLpacDup1_IL17F:0.01883233	vs_HLpsaObe1_IL17F:0.00223111):0.00447008):0.00809393
((((((((((((((((((((((vs_HLmicAgr2_IL17A:0.00134608	vs_HLondZib1_IL17A:0.01502758):0.00104761	vs_HLarvAmp1_IL17A:0.01837236):0.00183455	(vs_micOch1_IL17A:0.0	vs_HLmicArv1_IL17A:0.0):0.000540):0.00231573	((vs_HLmicFor1_IL17A:0.0	vs_HLmicOec1_IL17A:0.0):0.0088096	((vs_HLellLut1_IL17A:0.01664849	vs_HLellTal1_IL17A:0.00597028):0.01254977	vs_HLmyoGla2_IL17A:0.01452263):0.00141644):0.00117812):0.02763547	((((vs_HLonyTor1_IL17A:0.02087466	vs_HLperNas1_IL17A:0.01863457):0.00545056	vs_HLperCal2_IL17A:0.00917244):0.00280729	((vs_HLperManBai2_IL17A:0.0066458	(vs_HLperLeu1_IL17A:0.00424928	vs_HLperPol1_IL17A:0.00186077):0.00369487):0.01493026	vs_HLperCri1_IL17A:0.0118559):0.00211363):0.00229447	vs_HLperEre1_IL17A:0.00296568):0.01629246):0.01201642	vs_HLsigHis1_IL17A:0.04451732):0.00408901	vs_HLcriGam1_IL17A:0.03966625):0.00428428	((vs_mesAur1_IL17A:0.0	vs_HLmesAur2_IL17A:0.0):0.03231188	vs_HLcriGri3_IL17A:0.01370503):0.03093945):0.0025639	((vs_HLpacDup1_IL17A:0.02042105	((vs_HLmerUng1_IL17A:0.00737813	vs_HLrhoOpi1_IL17A:0.00278482):0.00465877	vs_HLpsaObe1_IL17A:0.0052554):0.01027824):0.03357319	(vs_HLacoCah1_IL17A:0.01278732	vs_HLacoRus1_IL17A:0.01440989):0.07132316):0.01600664):0.00321487	((((((((vs_HLmusSpr1_IL17A:0.00208831	vs_HLmusSpi1_IL17A:0.0):0.00156969	(vs_mm10_IL17A:0.0	vs_mm39_IL17A:0.0):0.00452483):0.01035278	vs_HLmusCar1_IL17A:0.00551644):0.01656628	vs_HLmusPah1_IL17A:0.03112404):0.03739097	vs_HLmasCou1_IL17A:0.03779777):0.01103991	((vs_HLratNor7_IL17A:0.0	vs_rn6_IL17A:0.0):0.00697275	vs_HLratRat7_IL17A:0.02621491):0.04279225):0.000856	(vs_HLgraSur1_IL17A:0.03790602	vs_HLarvNil1_IL17A:0.03668028):0.0028907):0.00670703	(((vs_HLmasFus1_IL17A:0.00465941	vs_HLpseDes1_IL17A:0.00544496):0.00467794	vs_HLuroCau1_IL17A:0.00531801):0.0465058	vs_HLapoSyl1_IL17A:0.06254332):0.02082873):0.02372351):0.03894318	(vs_HLrhiPru1_IL17A:0.06686791	vs_nanGal1_IL17A:0.06264914):0.10765917):0.24979407	Mussel_il17:1.11784224):0.0278907	((((vs_HLmerUng1_IL17F:0.01838264	(vs_HLrhoOpi1_IL17F:0.01433202
((((((((((((((((((((((vs_HLperEre1_IL17A:0.00412074	(vs_HLperCal2_IL17A:0.000941	(vs_HLonyTor1_IL17A:0.00629276	vs_HLperNas1_IL17A:0.0189009):0.00496651):0.00171957):0.000969	(vs_HLperManBai2_IL17A:0.0080468	(vs_HLperLeu1_IL17A:0.0	vs_HLperPol1_IL17A:0.00458897):0.000963):0.00970696):0.00363567	vs_HLperCri1_IL17A:0.01936969):0.01316483	(((vs_HLmicAgr2_IL17A:0.00123184	((vs_micOch1_IL17A:0.00193199	vs_HLmicArv1_IL17A:0.00473472):0.00108284	(vs_HLmicFor1_IL17A:0.00473133	vs_HLmicOec1_IL17A:0.0):0.00352859):0.000695):0.01096478	(vs_HLmyoGla2_IL17A:0.02510071	vs_HLarvAmp1_IL17A:0.00653093):0.00127429):0.00538443	((vs_HLellTal1_IL17A:0.01291471	vs_HLellLut1_IL17A:0.01186852):0.00263057	vs_HLondZib1_IL17A:0.02721737):0.00433916):0.04042394):0.00953672	(((vs_HLmesAur2_IL17A:0.0	vs_mesAur1_IL17A:0.0):0.04086238	vs_HLcriGri3_IL17A:0.01236614):0.02112736	vs_HLsigHis1_IL17A:0.03020709):0.01285756):0.01139237	(((vs_HLacoRus1_IL17A:0.01996015	vs_HLacoCah1_IL17A:0.01880956):0.06081303	(((vs_HLpsaObe1_IL17A:0.00760399	vs_HLrhoOpi1_IL17A:0.00361095):0.00307266	vs_HLmerUng1_IL17A:0.01602769):0.01824528	vs_HLpacDup1_IL17A:0.01367775):0.02321664):0.00459752	vs_HLcriGam1_IL17A:0.03158618):0.00379022):0.00865947	((((((vs_HLgraSur1_IL17A:0.025512	vs_HLmasCou1_IL17A:0.04199578):0.00252033	vs_HLarvNil1_IL17A:0.02669861):0.00608094	((vs_HLratNor7_IL17A:0.0	vs_rn6_IL17A:0.0):0.00771138	vs_HLratRat7_IL17A:0.0150198):0.01542749):0.00704809	(((((vs_mm10_IL17A:0.0	vs_mm39_IL17A:0.0):0.000946	vs_HLmusSpr1_IL17A:0.00350208):0.0050765	vs_HLmusSpi1_IL17A:0.00334151):0.00858197	vs_HLmusCar1_IL17A:0.01328486):0.00850979	vs_HLmusPah1_IL17A:0.02419377):0.02952717):0.00106469	(vs_HLpseDes1_IL17A:0.00518088	(vs_HLuroCau1_IL17A:0.01088409	vs_HLmasFus1_IL17A:0.00926746):0.01025964):0.02858081):0.03221993	vs_HLapoSyl1_IL17A:0.0648469):0.0374741):0.04910283	(vs_HLrhiPru1_IL17A:0.07277602	vs_nanGal1_IL17A:0.07680264):0.08517461):0.13255231	((((((((((vs_HLperManBai2_IL17F:0.00381564	vs_HLperPol1_IL17F:0.00283635):0.000789	vs_HLperLeu1_IL17F:0.0):0.00691156
((((((((((((((((((((((((((((vs_micOch1_IL17A:0.0	(vs_HLmicArv1_IL17A:0.00438678	vs_HLmicAgr2_IL17A:0.0):0.000015):0.00102888	(vs_HLmicFor1_IL17A:0.0022709	vs_HLmicOec1_IL17A:0.00210549):0.00336969):0.00557382	vs_HLondZib1_IL17A:0.00716255):0.00142416	(vs_HLellLut1_IL17A:0.00647214	vs_HLellTal1_IL17A:0.01120402):0.00699988):0.000863	(vs_HLarvAmp1_IL17A:0.00666813	vs_HLmyoGla2_IL17A:0.01098702):0.0083503):0.04221439	(vs_HLperCri1_IL17A:0.01391498	(((vs_HLperLeu1_IL17A:0.01127496	vs_HLperPol1_IL17A:0.00424561):0.00497234	vs_HLperManBai2_IL17A:0.00402639):0.01128247	((vs_HLperCal2_IL17A:0.00595934	(vs_HLonyTor1_IL17A:0.01977605	vs_HLperNas1_IL17A:0.01870877):0.00414258):0.000630	vs_HLperEre1_IL17A:0.0122271):0.00350127):0.00339414):0.00599316):0.0054757	(((vs_HLmesAur2_IL17A:0.0	vs_mesAur1_IL17A:0.0):0.03542074	vs_HLcriGri3_IL17A:0.01705125):0.01674655	vs_HLsigHis1_IL17A:0.04118654):0.01192789):0.00685043	((vs_HLacoRus1_IL17A:0.01258776	vs_HLacoCah1_IL17A:0.00508652):0.06371238	vs_HLcriGam1_IL17A:0.019376):0.01645761):0.00229999	(vs_HLpacDup1_IL17A:0.00988693	((vs_HLmerUng1_IL17A:0.01981956	vs_HLrhoOpi1_IL17A:0.00226748):0.00151627	vs_HLpsaObe1_IL17A:0.00555625):0.01152443):0.0280196):0.00739287	((((((((((vs_mm10_IL17A:0.0	vs_mm39_IL17A:0.0):0.00170865	(vs_HLmusSpr1_IL17A:0.00191412	vs_HLmusSpi1_IL17A:0.000293):0.000283):0.01807652	vs_HLmusCar1_IL17A:0.00636036):0.02964401	vs_HLmusPah1_IL17A:0.06057711):0.03742094	((vs_HLpseDes1_IL17A:0.00473313	vs_HLmasFus1_IL17A:0.0040329):0.00930955	vs_HLuroCau1_IL17A:0.01190898):0.03884734):0.01170986	vs_HLgraSur1_IL17A:0.02939339):0.00255686	vs_HLarvNil1_IL17A:0.05239592):0.00479234	((vs_rn6_IL17A:0.0	vs_HLratNor7_IL17A:0.0):0.01523903	vs_HLratRat7_IL17A:0.01402498):0.04031485):0.00176518	vs_HLmasCou1_IL17A:0.03688397):0.02618919	vs_HLapoSyl1_IL17A:0.07767877):0.01653204):0.05082485	(vs_HLrhiPru1_IL17A:0.06663082	vs_nanGal1_IL17A:0.08523251):0.05967386):0.19984181	((((((((vs_HLmicArv1_IL17F:0.00316559	vs_HLmicFor1_IL17F:0.00334209):0.00350767	vs_HLmicAgr2_IL17F:0.0073052):0.01098322
(((((((((((((((((((((((((((((((vs_HLmicArv1_IL17A:0.00210666	vs_micOch1_IL17A:0.00202025):0.000630	(vs_HLmicFor1_IL17A:0.00412734	vs_HLmicOec1_IL17A:0.0041716):0.00354425):0.00352159	vs_HLmicAgr2_IL17A:0.00903202):0.00864812	vs_HLarvAmp1_IL17A:0.01379473):0.00223556	(((vs_HLellLut1_IL17A:0.01755287	vs_HLellTal1_IL17A:0.01188561):0.00271987	vs_HLondZib1_IL17A:0.01826625):0.00235059	vs_HLmyoGla2_IL17A:0.01734494):0.00171903):0.03850675	((((vs_HLperPol1_IL17A:0.00181907	vs_HLperLeu1_IL17A:0.00645724):0.00290037	vs_HLperManBai2_IL17A:0.00138417):0.01139582	(((vs_HLonyTor1_IL17A:0.01785287	vs_HLperNas1_IL17A:0.01193504):0.00418291	vs_HLperCal2_IL17A:0.00857351):0.00170407	vs_HLperCri1_IL17A:0.01275919):0.00241989):0.00131977	vs_HLperEre1_IL17A:0.00768577):0.01632284):0.00386292	vs_HLsigHis1_IL17A:0.04530666):0.00461719	((vs_mesAur1_IL17A:0.0	vs_HLmesAur2_IL17A:0.0):0.04046495	vs_HLcriGri3_IL17A:0.02033171):0.01716137):0.01252735	(((vs_HLacoCah1_IL17A:0.00806161	vs_HLacoRus1_IL17A:0.02422171):0.05219389	vs_HLcriGam1_IL17A:0.03543371):0.00680241	(vs_HLpacDup1_IL17A:0.01745564	(vs_HLpsaObe1_IL17A:0.010137	(vs_HLrhoOpi1_IL17A:0.00414055	vs_HLmerUng1_IL17A:0.01035173):0.00665231):0.01027774):0.03391812):0.00285166):0.01998323	(((vs_HLarvNil1_IL17A:0.03575846	vs_HLgraSur1_IL17A:0.02897089):0.001	(((vs_HLmasCou1_IL17A:0.02801485	((((vs_HLmusSpr1_IL17A:0.0041147	(vs_mm39_IL17A:0.0	vs_mm10_IL17A:0.0):0.0020869):0.000877	vs_HLmusSpi1_IL17A:0.00118159):0.01845428	vs_HLmusCar1_IL17A:0.00931782):0.00920281	vs_HLmusPah1_IL17A:0.04622134):0.03562445):0.01275643	(vs_HLuroCau1_IL17A:0.01408393	(vs_HLpseDes1_IL17A:0.0101258	vs_HLmasFus1_IL17A:0.00859945):0.00676659):0.03970013):0.00266511	((vs_HLratNor7_IL17A:0.0	vs_rn6_IL17A:0.0):0.01167142	vs_HLratRat7_IL17A:0.00942875):0.03986768):0.00326572):0.01606321	vs_HLapoSyl1_IL17A:0.07034761):0.02315694):0.0366994	(vs_nanGal1_IL17A:0.06915945	vs_HLrhiPru1_IL17A:0.09782235):0.08468915):0.20608162	(((((((vs_HLonyTor1_IL17F:0.02451472	((vs_HLperCri1_IL17F:0.00631842	(vs_HLperNas1_IL17F:0.00649478
((((((((((((((((((((((((((vs_micOch1_IL17A:0.00208731	vs_HLmicArv1_IL17A:0.002208):0.000169	vs_HLmicAgr2_IL17A:0.00413824):0.00127016	(vs_HLmicFor1_IL17A:0.00630307	vs_HLmicOec1_IL17A:0.00233645):0.00293465):0.00730839	(((vs_HLellLut1_IL17A:0.01777667	vs_HLellTal1_IL17A:0.01737348):0.0026553	(vs_HLmyoGla2_IL17A:0.00470273	vs_HLarvAmp1_IL17A:0.01043997):0.00378556):0.00227898	vs_HLondZib1_IL17A:0.01907861):0.00153401):0.02865366	(((vs_HLperCal2_IL17A:0.00799601	vs_HLperEre1_IL17A:0.00725405):0.00217217	((vs_HLperManBai2_IL17A:0.00571533	(vs_HLperPol1_IL17A:0.00430888	vs_HLperLeu1_IL17A:0.00438699):0.00303827):0.01274221	vs_HLperCri1_IL17A:0.01150666):0.00188293):0.00401141	(vs_HLperNas1_IL17A:0.02182277	vs_HLonyTor1_IL17A:0.01341069):0.0073752):0.02367976):0.00298867	(vs_HLsigHis1_IL17A:0.05150086	((vs_mesAur1_IL17A:0.0	vs_HLmesAur2_IL17A:0.0):0.029379	vs_HLcriGri3_IL17A:0.01968566):0.01634297):0.000194):0.0114075	((((vs_HLacoCah1_IL17A:0.01164108	vs_HLacoRus1_IL17A:0.01512236):0.06861903	(vs_HLpacDup1_IL17A:0.01937488	((vs_HLrhoOpi1_IL17A:0.01073675	vs_HLmerUng1_IL17A:0.01095863):0.01462027	vs_HLpsaObe1_IL17A:0.00975615):0.01079416):0.02951819):0.01587199	((((((((vs_mm10_IL17A:0.0	vs_mm39_IL17A:0.0):0.00161344	vs_HLmusSpi1_IL17A:0.000509):0.00161917	vs_HLmusSpr1_IL17A:0.00237011):0.00970633	vs_HLmusCar1_IL17A:0.00759579):0.01203422	vs_HLmusPah1_IL17A:0.03621389):0.04464851	vs_HLmasCou1_IL17A:0.02659595):0.01483048	((((vs_HLratNor7_IL17A:0.0	vs_rn6_IL17A:0.0):0.00572331	vs_HLratRat7_IL17A:0.0203265):0.04837893	((vs_HLmasFus1_IL17A:0.00823497	vs_HLpseDes1_IL17A:0.00675384):0.00736307	vs_HLuroCau1_IL17A:0.00696186):0.03833014):0.00582981	(vs_HLarvNil1_IL17A:0.02150368	vs_HLgraSur1_IL17A:0.02910004):0.00172117):0.00321419):0.0162817	vs_HLapoSyl1_IL17A:0.06255827):0.01760516):0.00264786	vs_HLcriGam1_IL17A:0.05748454):0.00997299):0.07601137	(vs_HLrhiPru1_IL17A:0.06869493	vs_nanGal1_IL17A:0.0658621):0.07008774):0.23960052	((((((vs_HLonyTor1_IL17F:0.00564169	(((vs_HLperLeu1_IL17F:0.0	(vs_HLperManBai2_IL17F:0.0
((((((((((((((((((((((((((vs_HLperCri1_IL17F:0.00208051	vs_HLperCal2_IL17F:0.0):0.000496	vs_HLperEre1_IL17F:0.01197083):0.00195683	((vs_HLperManBai2_IL17F:0.0	vs_HLperPol1_IL17F:0.00210371):0.00200055	vs_HLperLeu1_IL17F:0.000062):0.00406489):0.00156071	vs_HLperNas1_IL17F:0.00990008):0.00300674	vs_HLonyTor1_IL17F:0.02214477):0.02285439	((vs_HLmesAur2_IL17F:0.0	vs_mesAur1_IL17F:0.0):0.02482297	vs_HLcriGri3_IL17F:0.01737379):0.0166084):0.0019193	(((vs_HLratRat7_IL17F:0.01822435	(vs_rn6_IL17F:0.0	vs_HLratNor7_IL17F:0.0):0.01304371):0.03628765	((vs_HLmasCou1_IL17F:0.03223359	(((vs_HLmusSpi1_IL17F:0.000272	vs_HLmusSpr1_IL17F:0.00382653):0.00775087	(vs_mm39_IL17F:0.0	vs_mm10_IL17F:0.0):0.00203304):0.01838997	vs_HLmusPah1_IL17F:0.01844601):0.01470418):0.00698318	((vs_HLarvNil1_IL17F:0.0122364	vs_HLgraSur1_IL17F:0.02352131):0.01479191	((vs_HLmasFus1_IL17F:0.01235441	vs_HLpseDes1_IL17F:0.01257406):0.00520403	vs_HLuroCau1_IL17F:0.00947151):0.01676477):0.00608467):0.00225722):0.02314775	((vs_HLrhoOpi1_IL17F:0.00871656	(vs_HLpsaObe1_IL17F:0.000612	vs_HLmerUng1_IL17F:0.01161179):0.00278297):0.0075059	vs_HLpacDup1_IL17F:0.00353246):0.03384331):0.00737774):0.0038906	(((((((vs_HLmicAgr2_IL17F:0.00380143	vs_HLmicArv1_IL17F:0.000300):0.00593865	vs_HLmicFor1_IL17F:0.00205653):0.0085603	vs_HLmicOec1_IL17F:0.01872983):0.01238797	vs_HLarvAmp1_IL17F:0.02839172):0.00137588	(vs_HLellTal1_IL17F:0.0177977	vs_HLellLut1_IL17F:0.01019482):0.01038615):0.00407897	vs_micOch1_IL17F:0.00772966):0.00774988	(vs_HLmyoGla2_IL17F:0.02026093	vs_HLondZib1_IL17F:0.0203018):0.00477568):0.02881089):0.01620473	(vs_HLrhiPru1_IL17F:0.06390087	vs_nanGal1_IL17F:0.04124288):0.03222016):0.17346523	((((((((((vs_HLpseDes1_IL17A:0.00431824	(vs_HLmasFus1_IL17A:0.00579534	vs_HLuroCau1_IL17A:0.01319644):0.00334121):0.03576677	(vs_HLgraSur1_IL17A:0.04901972	vs_HLarvNil1_IL17A:0.00976698):0.01130495):0.00866377	((vs_HLmusCar1_IL17A:0.00951273	(vs_HLmusSpr1_IL17A:0.00505479	(vs_mm10_IL17A:0.0	(vs_HLmusSpi1_IL17A:0.0
((((((((((((((((((((((((((vs_HLmicArv1_IL17A:0.0	vs_micOch1_IL17A:0.0):0.00250593	(vs_HLmicFor1_IL17A:0.00406001	vs_HLmicOec1_IL17A:0.000124):0.00366828):0.00145855	(vs_HLarvAmp1_IL17A:0.01624328	(vs_HLondZib1_IL17A:0.0217452	vs_HLmicAgr2_IL17A:0.00595085):0.00109013):0.00668711):0.00377688	vs_HLmyoGla2_IL17A:0.01414909):0.0017084	(vs_HLellLut1_IL17A:0.01764545	vs_HLellTal1_IL17A:0.01440851):0.00865998):0.03810767	(((vs_HLperCri1_IL17A:0.01301757	((vs_HLperPol1_IL17A:0.0041764	vs_HLperLeu1_IL17A:0.00419524):0.00391616	vs_HLperManBai2_IL17A:0.00239326):0.01115259):0.00175233	((vs_HLperNas1_IL17A:0.01588923	vs_HLonyTor1_IL17A:0.00321055):0.00353926	vs_HLperCal2_IL17A:0.01422553):0.0011267):0.00290897	vs_HLperEre1_IL17A:0.0081778):0.01110293):0.00645691	(((vs_mesAur1_IL17A:0.0	vs_HLmesAur2_IL17A:0.0):0.03319494	vs_HLcriGri3_IL17A:0.0185618):0.02464989	vs_HLsigHis1_IL17A:0.06835337):0.00369814):0.00614483	(((vs_HLacoRus1_IL17A:0.0230426	vs_HLacoCah1_IL17A:0.02039152):0.04811943	(((vs_HLmerUng1_IL17A:0.00749402	vs_HLrhoOpi1_IL17A:0.000857):0.00100351	vs_HLpsaObe1_IL17A:0.00459453):0.02564049	vs_HLpacDup1_IL17A:0.02051364):0.03476606):0.01647155	vs_HLcriGam1_IL17A:0.04135184):0.00566234):0.00616579	((((((vs_HLuroCau1_IL17A:0.01070304	(vs_HLmasFus1_IL17A:0.00371213	vs_HLpseDes1_IL17A:0.0047046):0.00853906):0.03436865	(vs_HLratRat7_IL17A:0.00940299	(vs_HLratNor7_IL17A:0.0	vs_rn6_IL17A:0.0):0.00330956):0.03326356):0.00753884	((((((vs_mm39_IL17A:0.0	vs_mm10_IL17A:0.0):0.0016066	vs_HLmusSpi1_IL17A:0.000489):0.000625	vs_HLmusSpr1_IL17A:0.00121128):0.02591912	vs_HLmusCar1_IL17A:0.00983703):0.00680841	vs_HLmusPah1_IL17A:0.03791136):0.0214531	vs_HLmasCou1_IL17A:0.04187933):0.01244585):0.00235782	vs_HLgraSur1_IL17A:0.03788506):0.00185214	vs_HLarvNil1_IL17A:0.02606312):0.01725509	vs_HLapoSyl1_IL17A:0.05533087):0.0207751):0.03658476	(vs_HLrhiPru1_IL17A:0.05720381	vs_nanGal1_IL17A:0.0750715):0.08244525):0.20343696	((((vs_micOch1_IL17F:0.02014154	((((vs_HLarvAmp1_IL17F:0.02637685	((vs_HLmicFor1_IL17F:0.0040744
(((((((((((((((((((((((((((vs_HLmicFor1_IL17A:0.00217707	vs_HLmicOec1_IL17A:0.00199832):0.00574428	(vs_HLmicArv1_IL17A:0.0	vs_micOch1_IL17A:0.0):0.000558):0.00288254	vs_HLmicAgr2_IL17A:0.0074711):0.00506174	((vs_HLellLut1_IL17A:0.00937863	vs_HLellTal1_IL17A:0.0140299):0.01609155	(vs_HLmyoGla2_IL17A:0.01558754	(vs_HLarvAmp1_IL17A:0.00948974	vs_HLondZib1_IL17A:0.02036588):0.0031296):0.0011544):0.00222264):0.03767333	((((vs_HLperLeu1_IL17A:0.0	vs_HLperPol1_IL17A:0.00666336):0.00458671	vs_HLperManBai2_IL17A:0.00826249):0.01097937	((vs_HLperCal2_IL17A:0.00465413	(vs_HLonyTor1_IL17A:0.00858001	vs_HLperNas1_IL17A:0.01066583):0.000591):0.00424612	vs_HLperEre1_IL17A:0.00961349):0.00165608):0.00207777	vs_HLperCri1_IL17A:0.01832195):0.02023477):0.00318415	((vs_mesAur1_IL17A:0.0	vs_HLmesAur2_IL17A:0.0):0.0359294	vs_HLcriGri3_IL17A:0.02343312):0.0157072):0.000653	vs_HLsigHis1_IL17A:0.06888148):0.00986362	(((((((vs_rn6_IL17A:0.0	vs_HLratNor7_IL17A:0.0):0.00658406	vs_HLratRat7_IL17A:0.01033413):0.04528461	(vs_HLgraSur1_IL17A:0.04853566	vs_HLarvNil1_IL17A:0.023713):0.00861912):0.00229666	vs_HLmasCou1_IL17A:0.05397782):0.00284525	((((((vs_HLmusSpi1_IL17A:0.00107174	(vs_mm10_IL17A:0.0	vs_mm39_IL17A:0.0):0.00317907):0.000391	vs_HLmusSpr1_IL17A:0.00547253):0.02315322	vs_HLmusCar1_IL17A:0.00414332):0.02773277	vs_HLmusPah1_IL17A:0.04155187):0.03212014	((vs_HLpseDes1_IL17A:0.00686117	vs_HLmasFus1_IL17A:0.00976645):0.00308308	vs_HLuroCau1_IL17A:0.01480059):0.03886176):0.01241622	vs_HLapoSyl1_IL17A:0.04872794):0.01176753):0.02400629	((((vs_HLrhoOpi1_IL17A:0.00160857	vs_HLpsaObe1_IL17A:0.00470726):0.00489514	vs_HLmerUng1_IL17A:0.0133716):0.00883882	vs_HLpacDup1_IL17A:0.02307598):0.01822222	(vs_HLacoRus1_IL17A:0.01930709	vs_HLacoCah1_IL17A:0.00865063):0.09377757):0.01192762):0.01408213	vs_HLcriGam1_IL17A:0.04822251):0.00692579):0.06878348	(vs_nanGal1_IL17A:0.07378884	vs_HLrhiPru1_IL17A:0.08353099):0.06491576):0.1617855	((((((((((vs_HLperCal2_IL17F:0.01033614	vs_HLperEre1_IL17F:0.01269579):0.000635	vs_HLperNas1_IL17F:0.00348915):0.00850054
(((((((((((((((((((((((((vs_HLperManBai2_IL17F:0.00205557	vs_HLperPol1_IL17F:0.00214614):0.000029	vs_HLperLeu1_IL17F:0.0):0.01023583	(vs_HLperNas1_IL17F:0.00177369	(vs_HLperCri1_IL17F:0.00355599	(vs_HLperCal2_IL17F:0.00653284	vs_HLperEre1_IL17F:0.01040268):0.00321018):0.00108542):0.000491):0.0023966	vs_HLonyTor1_IL17F:0.02921243):0.01910494	((((((vs_HLellLut1_IL17F:0.01662474	vs_HLellTal1_IL17F:0.00540876):0.01198646	vs_HLarvAmp1_IL17F:0.03681103):0.00188039	(((vs_HLmicArv1_IL17F:0.000600	vs_HLmicAgr2_IL17F:0.00357014):0.000216	vs_HLmicOec1_IL17F:0.01619087):0.00287041	vs_HLmicFor1_IL17F:0.01348677):0.01104393):0.00171621	vs_micOch1_IL17F:0.01050899):0.00198391	(vs_HLmyoGla2_IL17F:0.02589987	vs_HLondZib1_IL17F:0.02415232):0.00293417):0.02334385	(vs_HLcriGri3_IL17F:0.02063778	(vs_HLmesAur2_IL17F:0.0	vs_mesAur1_IL17F:0.0):0.01563175):0.00521671):0.008353):0.00462342	((vs_HLrhoOpi1_IL17F:0.0082568	(vs_HLmerUng1_IL17F:0.0103174	vs_HLpsaObe1_IL17F:0.00646856):0.00171162):0.01612154	vs_HLpacDup1_IL17F:0.00706387):0.02994647):0.00348848	(((vs_HLratNor7_IL17F:0.0	vs_rn6_IL17F:0.0):0.03052079	vs_HLratRat7_IL17F:0.01043682):0.03754879	(((((vs_HLmusSpr1_IL17F:0.00161177	vs_HLmusSpi1_IL17F:0.000485):0.00167579	(vs_mm10_IL17F:0.0	vs_mm39_IL17F:0.0):0.00129396):0.01352232	vs_HLmusPah1_IL17F:0.00753509):0.02312383	vs_HLmasCou1_IL17F:0.02828915):0.011467	((vs_HLgraSur1_IL17F:0.01018446	vs_HLarvNil1_IL17F:0.03086937):0.04276506	((vs_HLmasFus1_IL17F:0.01981798	vs_HLpseDes1_IL17F:0.00147499):0.00532903	vs_HLuroCau1_IL17F:0.00951908):0.02493995):0.00356589):0.00278876):0.02245829):0.02516953	(vs_HLrhiPru1_IL17F:0.0622449	vs_nanGal1_IL17F:0.0409284):0.03920614):0.18625031	((((vs_HLmusPah1_IL17A:0.02441029	(((vs_HLmusSpr1_IL17A:0.00211731	(vs_mm39_IL17A:0.0	vs_mm10_IL17A:0.0):0.00217916):0.00139936	vs_HLmusSpi1_IL17A:0.000783):0.0176636	vs_HLmusCar1_IL17A:0.01567684):0.02036626):0.02475222	(vs_HLapoSyl1_IL17A:0.06064322	(((((vs_HLratRat7_IL17A:0.00554715	(vs_HLratNor7_IL17A:0.0
((((((((((((((((((((vs_HLperEre1_IL17A:0.00362761	vs_HLperNas1_IL17A:0.02099495):0.000728	(vs_HLperCal2_IL17A:0.00263533	vs_HLonyTor1_IL17A:0.0056668):0.00350358):0.000910	vs_HLperCri1_IL17A:0.01979837):0.00196099	((vs_HLperLeu1_IL17A:0.00405519	vs_HLperPol1_IL17A:0.00405857):0.00123101	vs_HLperManBai2_IL17A:0.00693267):0.00687071):0.01728015	((((vs_HLellTal1_IL17A:0.02194896	vs_HLellLut1_IL17A:0.01729462):0.00244261	vs_HLondZib1_IL17A:0.02045071):0.000857	(vs_HLmyoGla2_IL17A:0.00955272	vs_HLarvAmp1_IL17A:0.01072442):0.0032133):0.00213127	(((vs_HLmicFor1_IL17A:0.0	vs_HLmicOec1_IL17A:0.0):0.01023907	(vs_micOch1_IL17A:0.00172675	vs_HLmicArv1_IL17A:0.00429738):0.00207265):0.00123747	vs_HLmicAgr2_IL17A:0.00586601):0.01313066):0.0355236):0.00581955	((vs_HLcriGri3_IL17A:0.02075679	(vs_HLmesAur2_IL17A:0.0	vs_mesAur1_IL17A:0.0):0.04200373):0.01566241	vs_HLsigHis1_IL17A:0.05431004):0.0021833):0.00514044	(((((((((((vs_mm10_IL17A:0.0	vs_mm39_IL17A:0.0):0.00261736	vs_HLmusSpr1_IL17A:0.00544318):0.00169106	vs_HLmusSpi1_IL17A:0.00213328):0.00781525	vs_HLmusCar1_IL17A:0.01292603):0.01092128	vs_HLmusPah1_IL17A:0.04963057):0.03061143	(vs_HLpseDes1_IL17A:0.0091201	(vs_HLmasFus1_IL17A:0.00637893	vs_HLuroCau1_IL17A:0.01177024):0.00174135):0.03168117):0.00960845	((((vs_rn6_IL17A:0.0	vs_HLratNor7_IL17A:0.0):0.00669423	vs_HLratRat7_IL17A:0.02000616):0.03444337	vs_HLarvNil1_IL17A:0.02951391):0.00554744	vs_HLgraSur1_IL17A:0.04045558):0.0039146):0.00632134	vs_HLmasCou1_IL17A:0.03028075):0.00789458	vs_HLapoSyl1_IL17A:0.04505154):0.02572675	(((vs_HLmerUng1_IL17A:0.00871617	vs_HLrhoOpi1_IL17A:0.00744983):0.00463293	vs_HLpsaObe1_IL17A:0.00945052):0.00854101	vs_HLpacDup1_IL17A:0.01143059):0.03506845):0.00872884	((vs_HLacoCah1_IL17A:0.00793978	vs_HLacoRus1_IL17A:0.00652404):0.07155629	vs_HLcriGam1_IL17A:0.05209485):0.000720):0.01547608):0.07861725	(vs_HLrhiPru1_IL17A:0.07863617	vs_nanGal1_IL17A:0.04227519):0.05336358):0.22110981	((((((((((vs_mm39_IL17F:0.0	vs_mm10_IL17F:0.0):0.00553764	vs_HLmusSpi1_IL17F:0.00438331):0.000227
((((((((((((((((((((vs_HLmicArv1_IL17A:0.000048	vs_micOch1_IL17A:0.00205239):0.000753	vs_HLmicAgr2_IL17A:0.0055206):0.00105772	(vs_HLmicOec1_IL17A:0.00214405	vs_HLmicFor1_IL17A:0.00844957):0.00513272):0.00194755	(vs_HLarvAmp1_IL17A:0.00400334	vs_HLmyoGla2_IL17A:0.01513732):0.00203928):0.00503677	(vs_HLondZib1_IL17A:0.01659741	(vs_HLellLut1_IL17A:0.01213439	vs_HLellTal1_IL17A:0.02258671):0.00651089):0.00154075):0.03931424	((((vs_HLperLeu1_IL17A:0.00643958	vs_HLperPol1_IL17A:0.0063543):0.00307377	vs_HLperManBai2_IL17A:0.00116828):0.0118553	((vs_HLperCal2_IL17A:0.0061854	vs_HLperEre1_IL17A:0.01085486):0.00348915	vs_HLperCri1_IL17A:0.01503181):0.00201772):0.00243765	(vs_HLonyTor1_IL17A:0.01646012	vs_HLperNas1_IL17A:0.01406993):0.00440505):0.01352018):0.00738499	((((vs_HLacoCah1_IL17A:0.01024975	vs_HLacoRus1_IL17A:0.00712358):0.05449641	(((vs_HLrhoOpi1_IL17A:0.00235987	vs_HLmerUng1_IL17A:0.01032909):0.00396807	vs_HLpsaObe1_IL17A:0.00731299):0.0125759	vs_HLpacDup1_IL17A:0.02824412):0.02573712):0.02268302	vs_HLcriGam1_IL17A:0.04288481):0.00434485	vs_HLsigHis1_IL17A:0.04616992):0.0035826):0.00127208	((vs_HLmesAur2_IL17A:0.0	vs_mesAur1_IL17A:0.0):0.0189897	vs_HLcriGri3_IL17A:0.02030005):0.01648874):0.0090667	(((((vs_HLratRat7_IL17A:0.020258	(vs_HLratNor7_IL17A:0.0	vs_rn6_IL17A:0.0):0.00764952):0.03874774	((vs_HLpseDes1_IL17A:0.01129169	vs_HLmasFus1_IL17A:0.01210027):0.00750857	vs_HLuroCau1_IL17A:0.0085728):0.01376892):0.00164199	(vs_HLgraSur1_IL17A:0.0449321	vs_HLarvNil1_IL17A:0.01614293):0.00496796):0.00141478	(vs_HLmasCou1_IL17A:0.04193235	(vs_HLmusPah1_IL17A:0.02697689	((vs_HLmusSpr1_IL17A:0.0118988	((vs_mm10_IL17A:0.0	vs_mm39_IL17A:0.0):0.00444582	vs_HLmusSpi1_IL17A:0.00184352):0.00301619):0.02403476	vs_HLmusCar1_IL17A:0.00684552):0.00618732):0.01158013):0.00572161):0.018201	vs_HLapoSyl1_IL17A:0.05277678):0.02768992):0.03692635	(vs_nanGal1_IL17A:0.06054236	vs_HLrhiPru1_IL17A:0.07212396):0.06997928):0.22600901	(((((((vs_mesAur1_IL17F:0.0	vs_HLmesAur2_IL17F:0.0):0.02362336	vs_HLcriGri3_IL17F:0.02550937):0.01676389
(((((((((((((((((((((((((((vs_HLperCal2_IL17A:0.00482361	(vs_HLonyTor1_IL17A:0.0101288	vs_HLperNas1_IL17A:0.01451742):0.00151415):0.00203102	(vs_HLperLeu1_IL17A:0.00214761	(vs_HLperPol1_IL17A:0.00437159	vs_HLperManBai2_IL17A:0.00440057):0.000031):0.01033979):0.000886	(vs_HLperCri1_IL17A:0.0122289	vs_HLperEre1_IL17A:0.00988179):0.00185266):0.01130971	((vs_HLellTal1_IL17A:0.01667514	vs_HLondZib1_IL17A:0.02376259):0.000222	((((vs_HLmicArv1_IL17A:0.0	(vs_micOch1_IL17A:0.0	(vs_HLmicFor1_IL17A:0.01298297	vs_HLmicOec1_IL17A:0.000234):0.01114409):0.000196):0.000319	vs_HLmicAgr2_IL17A:0.00186436):0.01106114	(vs_HLmyoGla2_IL17A:0.00785746	vs_HLarvAmp1_IL17A:0.009749):0.00162765):0.00157464	vs_HLellLut1_IL17A:0.0376671):0.00137537):0.02865237):0.00403591	vs_HLsigHis1_IL17A:0.05659129):0.00776988	(((vs_HLapoSyl1_IL17A:0.04502434	((vs_HLmasFus1_IL17A:0.00618116	vs_HLuroCau1_IL17A:0.00469687):0.000816	vs_HLpseDes1_IL17A:0.005677):0.03199863):0.02117979	((vs_HLarvNil1_IL17A:0.01098668	vs_HLgraSur1_IL17A:0.02911981):0.00584667	((((((vs_HLmusSpr1_IL17A:0.00693165	(vs_mm10_IL17A:0.0	vs_mm39_IL17A:0.0):0.00184406):0.00387546	vs_HLmusSpi1_IL17A:0.00292644):0.00846759	vs_HLmusCar1_IL17A:0.0196506):0.01100138	vs_HLmusPah1_IL17A:0.04181807):0.03300037	vs_HLmasCou1_IL17A:0.03222159):0.00352851	(vs_HLratRat7_IL17A:0.01967483	(vs_rn6_IL17A:0.0	vs_HLratNor7_IL17A:0.0):0.00694251):0.03611707):0.0025236):0.00478313):0.03258454	((vs_HLmesAur2_IL17A:0.0	vs_mesAur1_IL17A:0.0):0.04833334	vs_HLcriGri3_IL17A:0.02016429):0.01760262):0.00568297):0.00104372	((vs_HLacoRus1_IL17A:0.0176532	vs_HLacoCah1_IL17A:0.00699696):0.07698288	((vs_HLpsaObe1_IL17A:0.00150609	(vs_HLmerUng1_IL17A:0.00958514	vs_HLrhoOpi1_IL17A:0.00803783):0.00277955):0.01544272	vs_HLpacDup1_IL17A:0.01451379):0.02279465):0.00589208):0.00752564	vs_HLcriGam1_IL17A:0.06011033):0.05459222	(vs_nanGal1_IL17A:0.05704349	vs_HLrhiPru1_IL17A:0.06197978):0.10215952):0.16575001	((((((((((vs_HLmicAgr2_IL17F:0.00731276	vs_HLmicArv1_IL17F:0.0):0.0064027	vs_HLmicFor1_IL17F:0.00470908):0.01182983
((((((((((((((((((((((((vs_HLperEre1_IL17F:0.01686751	vs_HLperCri1_IL17F:0.01488104):0.00429727	vs_HLperCal2_IL17F:0.00409878):0.00154733	(vs_HLonyTor1_IL17F:0.02387818	vs_HLperNas1_IL17F:0.01011406):0.00270336):0.00537785	(vs_HLperLeu1_IL17F:0.0	(vs_HLperManBai2_IL17F:0.0	vs_HLperPol1_IL17F:0.00429526):0.000080):0.01643499):0.01320557	((((((vs_HLmusPah1_IL17F:0.02476617	((vs_HLmusSpr1_IL17F:0.00558528	vs_HLmusSpi1_IL17F:0.000600):0.00764366	(vs_mm39_IL17F:0.0	vs_mm10_IL17F:0.0):0.00349526):0.02328541):0.01325326	((vs_rn6_IL17F:0.0	vs_HLratNor7_IL17F:0.0):0.00529854	vs_HLratRat7_IL17F:0.01759743):0.03784963):0.00555188	vs_HLmasCou1_IL17F:0.04390646):0.0062672	(((vs_HLpseDes1_IL17F:0.01035874	vs_HLmasFus1_IL17F:0.02321246):0.00559242	vs_HLuroCau1_IL17F:0.01159443):0.01267803	(vs_HLgraSur1_IL17F:0.03603661	vs_HLarvNil1_IL17F:0.03076175):0.02170087):0.0021955):0.01641785	(vs_HLpacDup1_IL17F:0.00911301	(vs_HLmerUng1_IL17F:0.01100046	(vs_HLpsaObe1_IL17F:0.01437228	vs_HLrhoOpi1_IL17F:0.01700346):0.00163489):0.01990117):0.03828212):0.00875717	(vs_nanGal1_IL17F:0.08459722	vs_HLrhiPru1_IL17F:0.07481989):0.02698577):0.00879352):0.00459411	((vs_HLmesAur2_IL17F:0.0	vs_mesAur1_IL17F:0.0):0.04452501	vs_HLcriGri3_IL17F:0.04279052):0.01528407):0.01461934	(((((((((vs_HLmicAgr2_IL17F:0.00710129	vs_HLmicArv1_IL17F:0.00115901):0.00203373	vs_HLmicFor1_IL17F:0.00126348):0.00967473	vs_HLmicOec1_IL17F:0.01582932):0.02082464	vs_HLellLut1_IL17F:0.01787305):0.00385454	vs_HLmyoGla2_IL17F:0.02150533):0.00388076	vs_HLondZib1_IL17F:0.02561416):0.00157638	vs_HLarvAmp1_IL17F:0.02645261):0.00493812	vs_micOch1_IL17F:0.02483468):0.00324627	vs_HLellTal1_IL17F:0.02694431):0.03529349):0.18114423	(((vs_HLcriGam1_IL17A:0.03623504	((((vs_HLarvAmp1_IL17A:0.00735524	(((vs_HLellLut1_IL17A:0.01670666	vs_HLellTal1_IL17A:0.01146972):0.00796233	vs_HLondZib1_IL17A:0.02057375):0.000755	(((vs_HLmicFor1_IL17A:0.00291292	vs_HLmicOec1_IL17A:0.00134242):0.00327757	(vs_micOch1_IL17A:0.0014894	(vs_HLmicArv1_IL17A:0.00474316
(((((((((((((((((((vs_HLmicAgr2_IL17A:0.00597975	(vs_micOch1_IL17A:0.00417543	vs_HLmicArv1_IL17A:0.00424129):0.000355):0.00110357	(vs_HLmicFor1_IL17A:0.00420384	vs_HLmicOec1_IL17A:0.0):0.00303082):0.00881956	(vs_HLmyoGla2_IL17A:0.01108129	vs_HLarvAmp1_IL17A:0.01445309):0.00137985):0.00300436	(vs_HLondZib1_IL17A:0.03283175	(vs_HLellTal1_IL17A:0.01198645	vs_HLellLut1_IL17A:0.0245514):0.00859133):0.00348431):0.02191795	((((vs_HLperCal2_IL17A:0.00466699	vs_HLperEre1_IL17A:0.00379318):0.000791	((vs_HLperLeu1_IL17A:0.00219979	vs_HLperPol1_IL17A:0.0):0.00242958	vs_HLperManBai2_IL17A:0.00820916):0.00238083):0.00238336	vs_HLperCri1_IL17A:0.00826419):0.00585203	(vs_HLperNas1_IL17A:0.01579172	vs_HLonyTor1_IL17A:0.01193533):0.00323266):0.02016458):0.00695022	(vs_HLsigHis1_IL17A:0.04699594	(vs_HLcriGri3_IL17A:0.01951925	(vs_HLmesAur2_IL17A:0.0	vs_mesAur1_IL17A:0.0):0.03509559):0.01075279):0.01252585):0.0044327	((((((vs_HLmusPah1_IL17A:0.04115293	((((vs_mm39_IL17A:0.0	vs_mm10_IL17A:0.0):0.00118974	vs_HLmusSpr1_IL17A:0.00306899):0.000596	vs_HLmusSpi1_IL17A:0.0010109):0.00917333	vs_HLmusCar1_IL17A:0.00808151):0.0099096):0.04820994	vs_HLmasCou1_IL17A:0.02744466):0.00828761	((vs_HLratRat7_IL17A:0.0139821	(vs_HLratNor7_IL17A:0.0	vs_rn6_IL17A:0.0):0.00959013):0.05526314	(vs_HLarvNil1_IL17A:0.02676997	vs_HLgraSur1_IL17A:0.01446213):0.00627902):0.00365721):0.00782135	(((vs_HLmasFus1_IL17A:0.00147388	vs_HLpseDes1_IL17A:0.00694173):0.00533755	vs_HLuroCau1_IL17A:0.00352945):0.04311877	vs_HLapoSyl1_IL17A:0.036497):0.02328622):0.02688708	((vs_HLpacDup1_IL17A:0.02235402	(vs_HLmerUng1_IL17A:0.02149328	(vs_HLrhoOpi1_IL17A:0.00722601	vs_HLpsaObe1_IL17A:0.0):0.00872361):0.01658013):0.02748818	(vs_HLacoCah1_IL17A:0.02437604	vs_HLacoRus1_IL17A:0.01905185):0.05825439):0.00975077):0.00680325	vs_HLcriGam1_IL17A:0.03894434):0.00762891):0.06382113	(vs_nanGal1_IL17A:0.05186636	vs_HLrhiPru1_IL17A:0.06852783):0.06246896):0.21622523	((((((((vs_HLratNor7_IL17F:0.0	vs_rn6_IL17F:0.0):0.01859941	vs_HLratRat7_IL17F:0.00881091):0.04186539
(((((((((((((((((((vs_HLperManBai2_IL17A:0.00357537	(vs_HLperLeu1_IL17A:0.00434396	vs_HLperPol1_IL17A:0.00210774):0.000747):0.00657139	(vs_HLperCri1_IL17A:0.01466109	vs_HLperEre1_IL17A:0.00701712):0.00344111):0.000691	vs_HLperCal2_IL17A:0.00749871):0.00448277	(vs_HLperNas1_IL17A:0.00777056	vs_HLonyTor1_IL17A:0.01412303):0.00135782):0.01743027	((((((vs_HLellTal1_IL17A:0.0059051	vs_HLellLut1_IL17A:0.0157046):0.01076584	vs_HLondZib1_IL17A:0.0135035):0.00196851	vs_HLarvAmp1_IL17A:0.01312367):0.00205142	(((vs_HLmicOec1_IL17A:0.00346195	vs_HLmicFor1_IL17A:0.000812):0.0058658	(vs_HLmicArv1_IL17A:0.00455397	vs_micOch1_IL17A:0.00185633):0.000210):0.00284754	vs_HLmicAgr2_IL17A:0.00569203):0.00593105):0.0034	vs_HLmyoGla2_IL17A:0.01495238):0.05297679	((vs_HLmesAur2_IL17A:0.0	vs_mesAur1_IL17A:0.0):0.03079899	vs_HLcriGri3_IL17A:0.0134081):0.00863334):0.00267891):0.000236	((((((vs_HLgraSur1_IL17A:0.02677354	vs_HLarvNil1_IL17A:0.02200489):0.01237469	(((vs_HLmasFus1_IL17A:0.00871013	vs_HLpseDes1_IL17A:0.0085821):0.00643819	vs_HLuroCau1_IL17A:0.02452239):0.02481365	(((vs_HLmusCar1_IL17A:0.01214552	(((vs_mm10_IL17A:0.0	vs_mm39_IL17A:0.0):0.00136221	vs_HLmusSpi1_IL17A:0.000784):0.0023846	vs_HLmusSpr1_IL17A:0.0131851):0.01214064):0.001973	vs_HLmusPah1_IL17A:0.03354936):0.03466495	vs_HLmasCou1_IL17A:0.03713):0.00914291):0.00396305):0.00241109	(vs_HLratRat7_IL17A:0.01083838	(vs_HLratNor7_IL17A:0.0	vs_rn6_IL17A:0.0):0.00435061):0.03981628):0.01976548	vs_HLapoSyl1_IL17A:0.05827815):0.01709399	vs_HLcriGam1_IL17A:0.02857806):0.01002034	((vs_HLpacDup1_IL17A:0.01766042	((vs_HLrhoOpi1_IL17A:0.00918683	vs_HLmerUng1_IL17A:0.01255572):0.00831476	vs_HLpsaObe1_IL17A:0.01510389):0.01822531):0.02472968	(vs_HLacoRus1_IL17A:0.02328586	vs_HLacoCah1_IL17A:0.01214426):0.05196151):0.01767055):0.00548032):0.01016918	vs_HLsigHis1_IL17A:0.05704898):0.02969138	(vs_HLrhiPru1_IL17A:0.07369994	vs_nanGal1_IL17A:0.06573376):0.08118391):0.19419616	((((((vs_HLarvAmp1_IL17F:0.01598007	vs_HLondZib1_IL17F:0.02805872):0.00239212	(vs_HLmicOec1_IL17F:0.01654472
(((((((((((((((((((((vs_HLarvAmp1_IL17F:0.03655667	vs_HLmyoGla2_IL17F:0.02137066):0.00554206	((vs_HLellLut1_IL17F:0.01114158	vs_HLellTal1_IL17F:0.01336577):0.00285803	vs_HLondZib1_IL17F:0.03075787):0.000980):0.0026022	(vs_HLmicOec1_IL17F:0.0150891	(vs_HLmicFor1_IL17F:0.01050361	(vs_HLmicArv1_IL17F:0.0	vs_HLmicAgr2_IL17F:0.00218201):0.000158):0.00404703):0.00509086):0.01064651	vs_micOch1_IL17F:0.01825906):0.04316	((vs_HLmesAur2_IL17F:0.0	vs_mesAur1_IL17F:0.0):0.01238231	vs_HLcriGri3_IL17F:0.02443496):0.01535307):0.00489724	((vs_HLperLeu1_IL17F:0.0	(vs_HLperManBai2_IL17F:0.0	vs_HLperPol1_IL17F:0.00225588):0.000063):0.01116526	(((vs_HLperCri1_IL17F:0.00631487	(vs_HLperCal2_IL17F:0.01300145	vs_HLperEre1_IL17F:0.01524393):0.000117):0.00219564	vs_HLperNas1_IL17F:0.00865467):0.00284429	vs_HLonyTor1_IL17F:0.03109328):0.00601781):0.01566184):0.02033527	((((((((vs_mm39_IL17F:0.0	(vs_HLmusSpr1_IL17F:0.00227416	vs_mm10_IL17F:0.0):0.000082):0.00173973	vs_HLmusSpi1_IL17F:0.000377):0.0214612	vs_HLmusPah1_IL17F:0.02124434):0.01524581	vs_HLmasCou1_IL17F:0.02525652):0.01726427	((vs_rn6_IL17F:0.0	vs_HLratNor7_IL17F:0.0):0.0099424	vs_HLratRat7_IL17F:0.01365025):0.0351125):0.00608378	(vs_HLuroCau1_IL17F:0.00823598	(vs_HLmasFus1_IL17F:0.01181961	vs_HLpseDes1_IL17F:0.00528947):0.00595607):0.01891484):0.000543	(vs_HLarvNil1_IL17F:0.02896784	vs_HLgraSur1_IL17F:0.01029814):0.03582387):0.02191405	((vs_HLpsaObe1_IL17F:0.01401897	(vs_HLmerUng1_IL17F:0.0198097	vs_HLrhoOpi1_IL17F:0.01682328):0.01000812):0.01867342	vs_HLpacDup1_IL17F:0.00794521):0.02273618):0.00805219):0.00446066	(vs_HLrhiPru1_IL17F:0.08077031	vs_nanGal1_IL17F:0.04828184):0.02232419):0.26095521	(((((vs_HLsigHis1_IL17A:0.0617248	(vs_HLcriGri3_IL17A:0.03315464	(vs_HLmesAur2_IL17A:0.0	vs_mesAur1_IL17A:0.0):0.01144562):0.01801067):0.01418537	((vs_HLperLeu1_IL17A:0.00280552	(vs_HLperPol1_IL17A:0.01173039	vs_HLperManBai2_IL17A:0.00151541):0.0077306):0.00849939	(((vs_HLperEre1_IL17A:0.0	vs_HLperCri1_IL17A:0.01006973):0.00482973
(((((((((((((((((((((vs_HLmicArv1_IL17A:0.00650787	vs_micOch1_IL17A:0.0):0.000818	vs_HLmicAgr2_IL17A:0.00351357):0.0026631	(vs_HLmicOec1_IL17A:0.0	vs_HLmicFor1_IL17A:0.00217195):0.001411):0.00379007	vs_HLarvAmp1_IL17A:0.00344905):0.00380663	(((vs_HLellLut1_IL17A:0.01767818	vs_HLellTal1_IL17A:0.01315659):0.00331215	vs_HLondZib1_IL17A:0.01434021):0.00217639	vs_HLmyoGla2_IL17A:0.00826628):0.00214754):0.04318293	(((((((vs_HLpsaObe1_IL17A:0.000462	(vs_HLrhoOpi1_IL17A:0.0057229	vs_HLmerUng1_IL17A:0.00724022):0.00372908):0.01494669	vs_HLpacDup1_IL17A:0.0266816):0.02998894	(vs_HLacoCah1_IL17A:0.00719635	vs_HLacoRus1_IL17A:0.01722086):0.0712739):0.0106423	(((((((vs_HLmusPah1_IL17A:0.03021728	(((vs_HLmusSpi1_IL17A:0.0	vs_HLmusSpr1_IL17A:0.0):0.000524	(vs_mm39_IL17A:0.0	vs_mm10_IL17A:0.0):0.00161583):0.01070961	vs_HLmusCar1_IL17A:0.00639154):0.00896244):0.04812652	((vs_HLmasFus1_IL17A:0.00346448	vs_HLpseDes1_IL17A:0.000831):0.00156289	vs_HLuroCau1_IL17A:0.00571961):0.00929322):0.01145256	(vs_HLratRat7_IL17A:0.00930663	(vs_HLratNor7_IL17A:0.0	vs_rn6_IL17A:0.0):0.00604897):0.0396021):0.00128037	vs_HLmasCou1_IL17A:0.05171115):0.00187488	(vs_HLarvNil1_IL17A:0.03789477	vs_HLgraSur1_IL17A:0.04958269):0.00651926):0.01905445	vs_HLapoSyl1_IL17A:0.04211929):0.02034844	((vs_HLmesAur2_IL17A:0.0	vs_mesAur1_IL17A:0.0):0.03620937	vs_HLcriGri3_IL17A:0.01982322):0.02017788):0.00493843):0.0066193	vs_HLcriGam1_IL17A:0.04648863):0.00652886	vs_HLsigHis1_IL17A:0.02789103):0.000882	((vs_HLperNas1_IL17A:0.01095715	vs_HLonyTor1_IL17A:0.01562967):0.00881772	(((((vs_HLperLeu1_IL17A:0.0	vs_HLperPol1_IL17A:0.00678847):0.00211903	vs_HLperManBai2_IL17A:0.00659616):0.00945745	vs_HLperCri1_IL17A:0.00743016):0.0029562	vs_HLperCal2_IL17A:0.00822383):0.000857	vs_HLperEre1_IL17A:0.0047671):0.0050957):0.01686561):0.01186096):0.02521057	(vs_HLrhiPru1_IL17A:0.06949294	vs_nanGal1_IL17A:0.0727965):0.10425234):0.24242157	(((((((((vs_HLmasFus1_IL17F:0.01709403	vs_HLuroCau1_IL17F:0.0):0.00899642	vs_HLpseDes1_IL17F:0.0102773):0.01566501
((((((((((((((((((((((((vs_micOch1_IL17A:0.00192957	vs_HLmicArv1_IL17A:0.00200261):0.000315	(vs_HLmicFor1_IL17A:0.00288011	vs_HLmicOec1_IL17A:0.00303712):0.0137032):0.000840	vs_HLmicAgr2_IL17A:0.00704912):0.00924767	(((vs_HLondZib1_IL17A:0.0104312	vs_HLellTal1_IL17A:0.01968436):0.00859129	vs_HLellLut1_IL17A:0.01432862):0.000843	(vs_HLmyoGla2_IL17A:0.0174698	vs_HLarvAmp1_IL17A:0.00240432):0.00710128):0.00121643):0.02897552	(((((vs_HLperPol1_IL17A:0.00171902	vs_HLperLeu1_IL17A:0.00617357):0.00112369	vs_HLperManBai2_IL17A:0.00296841):0.01066116	vs_HLperCri1_IL17A:0.01123595):0.00165869	(vs_HLperNas1_IL17A:0.01712873	(vs_HLperCal2_IL17A:0.00724446	vs_HLonyTor1_IL17A:0.02728529):0.00293033):0.000479):0.00131898	vs_HLperEre1_IL17A:0.0108302):0.01876232):0.01003796	((vs_HLcriGri3_IL17A:0.03949884	(vs_mesAur1_IL17A:0.0	vs_HLmesAur2_IL17A:0.0):0.04856235):0.01441819	vs_HLsigHis1_IL17A:0.05540273):0.00623996):0.00828815	vs_HLcriGam1_IL17A:0.05970274):0.00363555	(((vs_HLpsaObe1_IL17A:0.00548996	(vs_HLmerUng1_IL17A:0.01950803	vs_HLrhoOpi1_IL17A:0.00232368):0.00453933):0.01141931	vs_HLpacDup1_IL17A:0.0131184):0.02897864	(vs_HLacoRus1_IL17A:0.01968154	vs_HLacoCah1_IL17A:0.01962354):0.05396721):0.00726596):0.01161944	((((((vs_rn6_IL17A:0.0	vs_HLratNor7_IL17A:0.0):0.00464637	vs_HLratRat7_IL17A:0.01318015):0.02242492	((vs_HLmasFus1_IL17A:0.00829949	vs_HLpseDes1_IL17A:0.01936876):0.00979587	vs_HLuroCau1_IL17A:0.01277591):0.02043289):0.00427559	(vs_HLgraSur1_IL17A:0.03306119	vs_HLarvNil1_IL17A:0.02190136):0.0046124):0.00292879	(vs_HLmasCou1_IL17A:0.03074237	((vs_HLmusCar1_IL17A:0.01656244	(vs_HLmusSpi1_IL17A:0.000675	(vs_mm39_IL17A:0.0	(vs_HLmusSpr1_IL17A:0.01000079	vs_mm10_IL17A:0.0):0.000061):0.00129515):0.0102438):0.02287705	vs_HLmusPah1_IL17A:0.05835438):0.0172216):0.00688991):0.00955904	vs_HLapoSyl1_IL17A:0.07204538):0.03233299):0.07856168	(vs_HLrhiPru1_IL17A:0.05939671	vs_nanGal1_IL17A:0.06722267):0.055397):0.1949157	(((((((((vs_HLmicOec1_IL17F:0.01573368	((vs_HLmicFor1_IL17F:0.00110995	vs_HLmicArv1_IL17F:0.000836):0.00148191
((((((((((((((((((((vs_micOch1_IL17A:0.00410491	(vs_HLmicAgr2_IL17A:0.0	vs_HLmicArv1_IL17A:0.00641483):0.000155):0.00334853	(vs_HLarvAmp1_IL17A:0.01297262	(vs_HLmicOec1_IL17A:0.0019411	vs_HLmicFor1_IL17A:0.00658789):0.00439194):0.000918):0.00407713	vs_HLmyoGla2_IL17A:0.0089575):0.00126197	((vs_HLellTal1_IL17A:0.00801208	vs_HLellLut1_IL17A:0.00913366):0.00407266	vs_HLondZib1_IL17A:0.02660396):0.00138425):0.03085056	(((vs_HLonyTor1_IL17A:0.01391639	vs_HLperNas1_IL17A:0.01194974):0.00602137	(((vs_HLperLeu1_IL17A:0.00667858	vs_HLperPol1_IL17A:0.0):0.00751047	vs_HLperCal2_IL17A:0.00522915):0.0027018	vs_HLperEre1_IL17A:0.00551259):0.00352001):0.0060096	(vs_HLperCri1_IL17A:0.01827628	vs_HLperManBai2_IL17A:0.01604153):0.000225):0.01450063):0.00503199	vs_HLsigHis1_IL17A:0.04796319):0.00412853	((vs_HLmesAur2_IL17A:0.0	vs_mesAur1_IL17A:0.0):0.0250518	vs_HLcriGri3_IL17A:0.01860228):0.01743274):0.00665108	(((vs_HLpsaObe1_IL17A:0.00602202	vs_HLrhoOpi1_IL17A:0.0024741):0.00384762	vs_HLmerUng1_IL17A:0.01661687):0.00734646	vs_HLpacDup1_IL17A:0.0278848):0.01123311):0.00449283	((vs_HLacoCah1_IL17A:0.01843962	vs_HLacoRus1_IL17A:0.00983017):0.07851921	vs_HLcriGam1_IL17A:0.03971893):0.00730156):0.01108481	((((((vs_HLmusCar1_IL17A:0.00948768	((vs_HLmusSpi1_IL17A:0.000516	(vs_mm10_IL17A:0.0	vs_mm39_IL17A:0.0):0.0016059):0.00166014	vs_HLmusSpr1_IL17A:0.00232893):0.01665694):0.00344915	vs_HLmusPah1_IL17A:0.03016161):0.04851152	vs_HLgraSur1_IL17A:0.02487514):0.0052208	(((vs_rn6_IL17A:0.0	vs_HLratNor7_IL17A:0.0):0.00265302	vs_HLratRat7_IL17A:0.02543544):0.03326615	vs_HLarvNil1_IL17A:0.02123217):0.00335755):0.00591012	vs_HLmasCou1_IL17A:0.04050843):0.00583945	(vs_HLapoSyl1_IL17A:0.04085951	((vs_HLmasFus1_IL17A:0.00893944	vs_HLuroCau1_IL17A:0.0079869):0.00704887	vs_HLpseDes1_IL17A:0.00487358):0.02298011):0.01840209):0.03724562):0.03811924	(vs_nanGal1_IL17A:0.05991907	vs_HLrhiPru1_IL17A:0.08668784):0.09647319):0.19670018	((((((((((vs_mm10_IL17F:0.0	vs_mm39_IL17F:0.0):0.00226689	(vs_HLmusSpr1_IL17F:0.0
(((((((((((((((((vs_HLondZib1_IL17A:0.02147114	vs_HLmicAgr2_IL17A:0.00656677):0.00164572	(vs_HLmicArv1_IL17A:0.00569218	vs_micOch1_IL17A:0.00277802):0.00270185):0.00338968	(((vs_HLmyoGla2_IL17A:0.00917106	(vs_HLellLut1_IL17A:0.01958907	vs_HLellTal1_IL17A:0.01727758):0.00586481):0.00263655	(vs_HLmicFor1_IL17A:0.000003	vs_HLmicOec1_IL17A:0.00422574):0.01011285):0.00188757	vs_HLarvAmp1_IL17A:0.01113669):0.002725):0.04652445	(((vs_HLperCri1_IL17A:0.00810274	((vs_HLperLeu1_IL17A:0.0042439	vs_HLperPol1_IL17A:0.00434342):0.00418326	vs_HLperManBai2_IL17A:0.0088617):0.01747156):0.00180634	vs_HLperEre1_IL17A:0.00391881):0.00120503	((vs_HLperCal2_IL17A:0.00788553	vs_HLonyTor1_IL17A:0.0229991):0.00770637	vs_HLperNas1_IL17A:0.01961714):0.00232799):0.02044872):0.00649504	(((((((((((vs_HLmusSpr1_IL17A:0.00744453	(vs_mm39_IL17A:0.0	(vs_HLmusSpi1_IL17A:0.0	vs_mm10_IL17A:0.0):0.0):0.00110606):0.01126011	vs_HLmusCar1_IL17A:0.00489362):0.01157639	vs_HLmusPah1_IL17A:0.02558982):0.04302955	(vs_HLpseDes1_IL17A:0.00522904	(vs_HLuroCau1_IL17A:0.01384304	vs_HLmasFus1_IL17A:0.00982044):0.00309894):0.04764067):0.01082273	(vs_HLratRat7_IL17A:0.00310421	(vs_rn6_IL17A:0.0	vs_HLratNor7_IL17A:0.0):0.00982754):0.03068517):0.00531091	vs_HLmasCou1_IL17A:0.03466647):0.00446367	(vs_HLarvNil1_IL17A:0.02086237	vs_HLgraSur1_IL17A:0.04686294):0.00683663):0.00931053	vs_HLapoSyl1_IL17A:0.06454549):0.02109198	((((vs_HLrhoOpi1_IL17A:0.00917578	vs_HLpsaObe1_IL17A:0.00804793):0.00346922	vs_HLmerUng1_IL17A:0.01201812):0.01317432	vs_HLpacDup1_IL17A:0.01671094):0.0143389	(vs_HLacoRus1_IL17A:0.03682122	vs_HLacoCah1_IL17A:0.01916528):0.06245822):0.01115107):0.00130848	vs_HLcriGam1_IL17A:0.03965851):0.01027305	(((vs_HLmesAur2_IL17A:0.0	vs_mesAur1_IL17A:0.0):0.02667705	vs_HLcriGri3_IL17A:0.0174349):0.01829071	vs_HLsigHis1_IL17A:0.06943998):0.00380802):0.01276223):0.03573686	(vs_nanGal1_IL17A:0.05500866	vs_HLrhiPru1_IL17A:0.0777139):0.07305185):0.19657322	((((((vs_HLmicOec1_IL17F:0.01134779	((vs_HLmicFor1_IL17F:0.00789599	vs_HLmicArv1_IL17F:0.000455):0.00192869
(((((((((((((((((((vs_HLmicAgr2_IL17A:0.00535219	(vs_HLmicArv1_IL17A:0.0	vs_micOch1_IL17A:0.0019977):0.000661):0.00105511	(vs_HLmicFor1_IL17A:0.00232273	vs_HLmicOec1_IL17A:0.00167729):0.00688163):0.00661464	vs_HLarvAmp1_IL17A:0.01205922):0.00328731	vs_HLmyoGla2_IL17A:0.00633861):0.0013668	((vs_HLellTal1_IL17A:0.00953527	vs_HLellLut1_IL17A:0.00454878):0.00187427	vs_HLondZib1_IL17A:0.02117945):0.00560966):0.04274183	(((vs_HLperManBai2_IL17A:0.00372443	(vs_HLperLeu1_IL17A:0.00410041	vs_HLperPol1_IL17A:0.00196331):0.00444241):0.00935351	((vs_HLperEre1_IL17A:0.00639291	vs_HLperCal2_IL17A:0.00782693):0.00279258	vs_HLperCri1_IL17A:0.00946391):0.000750):0.005582	(vs_HLonyTor1_IL17A:0.0153941	vs_HLperNas1_IL17A:0.00919955):0.00464339):0.01560402):0.00511092	(vs_HLsigHis1_IL17A:0.04557612	((vs_mesAur1_IL17A:0.0	vs_HLmesAur2_IL17A:0.0):0.03958416	vs_HLcriGri3_IL17A:0.01236979):0.02187555):0.01100271):0.00391234	(((((((((((vs_mm10_IL17A:0.0	vs_mm39_IL17A:0.0):0.00282773	vs_HLmusSpi1_IL17A:0.00117528):0.000917	vs_HLmusSpr1_IL17A:0.01158603):0.01217858	vs_HLmusCar1_IL17A:0.00785807):0.01949108	vs_HLmusPah1_IL17A:0.04774934):0.02014775	vs_HLmasCou1_IL17A:0.04776335):0.01090315	((vs_HLuroCau1_IL17A:0.00695034	vs_HLmasFus1_IL17A:0.00314273):0.00163937	vs_HLpseDes1_IL17A:0.00871988):0.01768378):0.00235092	(vs_HLarvNil1_IL17A:0.02703592	vs_HLgraSur1_IL17A:0.03390356):0.00593928):0.00578072	((vs_HLratNor7_IL17A:0.0	vs_rn6_IL17A:0.0):0.00365439	vs_HLratRat7_IL17A:0.01271004):0.03462478):0.01633876	vs_HLapoSyl1_IL17A:0.07127997):0.01311965	(vs_HLcriGam1_IL17A:0.04822198	(((vs_HLpsaObe1_IL17A:0.00960648	(vs_HLrhoOpi1_IL17A:0.0048604	vs_HLmerUng1_IL17A:0.0072156):0.0062122):0.01564843	vs_HLpacDup1_IL17A:0.02123278):0.02436719	(vs_HLacoRus1_IL17A:0.01212221	vs_HLacoCah1_IL17A:0.01460018):0.05060939):0.00739972):0.00767463):0.00467766):0.07076176	(vs_HLrhiPru1_IL17A:0.05853547	vs_nanGal1_IL17A:0.06553862):0.07597802):0.1993829	(((((((vs_HLrhoOpi1_IL17F:0.014448	(vs_HLmerUng1_IL17F:0.01065702	vs_HLpsaObe1_IL17F:0.01128811):0.00581504):0.00899172
(((((((((((((((((((vs_HLperEre1_IL17A:0.00239963	(((vs_HLonyTor1_IL17A:0.01334664	vs_HLperNas1_IL17A:0.01263361):0.00429224	vs_HLperCal2_IL17A:0.00548102):0.0028294	vs_HLperCri1_IL17A:0.01520445):0.00208462):0.0032858	((vs_HLperLeu1_IL17A:0.00642825	vs_HLperPol1_IL17A:0.0064238):0.000471	vs_HLperManBai2_IL17A:0.00164288):0.01909032):0.01515177	(((((vs_micOch1_IL17A:0.0019718	vs_HLmicArv1_IL17A:0.00226887):0.00115212	(vs_HLmicOec1_IL17A:0.00111166	vs_HLmicFor1_IL17A:0.01173701):0.01704896):0.00263434	vs_HLmicAgr2_IL17A:0.00289508):0.00376071	(vs_HLarvAmp1_IL17A:0.0054455	vs_HLmyoGla2_IL17A:0.011663):0.00215855):0.00453604	((vs_HLellTal1_IL17A:0.01413007	vs_HLellLut1_IL17A:0.02082201):0.00835668	vs_HLondZib1_IL17A:0.03357478):0.00585692):0.04639556):0.00674619	(vs_HLsigHis1_IL17A:0.04441798	((vs_HLmesAur2_IL17A:0.0	vs_mesAur1_IL17A:0.0):0.02136194	vs_HLcriGri3_IL17A:0.0138208):0.01318289):0.00473774):0.01362365	(((vs_HLacoRus1_IL17A:0.00814021	vs_HLacoCah1_IL17A:0.01812224):0.06714653	vs_HLcriGam1_IL17A:0.03378028):0.0078231	(((vs_HLmerUng1_IL17A:0.0093837	vs_HLrhoOpi1_IL17A:0.00338628):0.00862897	vs_HLpsaObe1_IL17A:0.00491922):0.01188486	vs_HLpacDup1_IL17A:0.03319809):0.03235607):0.00265009):0.01347647	((((((((vs_HLmusSpi1_IL17A:0.00212442	vs_HLmusSpr1_IL17A:0.01078292):0.000225	(vs_mm10_IL17A:0.0	vs_mm39_IL17A:0.0):0.0062109):0.01770739	vs_HLmusCar1_IL17A:0.00366707):0.01339304	vs_HLmusPah1_IL17A:0.04329317):0.02537347	((vs_HLpseDes1_IL17A:0.0030637	vs_HLmasFus1_IL17A:0.0053886):0.01111107	vs_HLuroCau1_IL17A:0.01211829):0.04292759):0.0139786	vs_HLmasCou1_IL17A:0.06232043):0.00570925	(((vs_rn6_IL17A:0.0	vs_HLratNor7_IL17A:0.0):0.00596476	vs_HLratRat7_IL17A:0.00902901):0.04081277	(vs_HLgraSur1_IL17A:0.03785262	vs_HLarvNil1_IL17A:0.01707982):0.00276451):0.00231433):0.02208145	vs_HLapoSyl1_IL17A:0.07048873):0.0342677):0.04079987	(vs_HLrhiPru1_IL17A:0.09139052	vs_nanGal1_IL17A:0.08559266):0.06444029):0.28948709	((((vs_micOch1_IL17F:0.01905785	((vs_HLarvAmp1_IL17F:0.02634783	(((vs_HLmicAgr2_IL17F:0.00890435
((((((((((((((((((((((((vs_HLperLeu1_IL17A:0.00439686	vs_HLperPol1_IL17A:0.00441754):0.000062	vs_HLperManBai2_IL17A:0.00882232):0.00536573	(vs_HLperCri1_IL17A:0.00765666	vs_HLperEre1_IL17A:0.00340574):0.00236159):0.0017637	vs_HLperCal2_IL17A:0.00834576):0.00258321	(vs_HLonyTor1_IL17A:0.01610983	vs_HLperNas1_IL17A:0.00842642):0.00275696):0.00807985	(((((vs_HLmicOec1_IL17A:0.00173921	vs_HLmicFor1_IL17A:0.000454):0.00514588	((vs_HLmicArv1_IL17A:0.00230869	vs_HLmicAgr2_IL17A:0.0):0.000105	vs_micOch1_IL17A:0.0020905):0.00116007):0.00986212	vs_HLarvAmp1_IL17A:0.00402568):0.00297267	vs_HLmyoGla2_IL17A:0.01399297):0.00351449	((vs_HLellTal1_IL17A:0.02797927	vs_HLondZib1_IL17A:0.01038554):0.00310889	vs_HLellLut1_IL17A:0.02097963):0.00831477):0.03219352):0.00942873	((vs_HLmesAur2_IL17A:0.0	vs_mesAur1_IL17A:0.0):0.04139422	vs_HLcriGri3_IL17A:0.02289621):0.02250474):0.00400449	vs_HLsigHis1_IL17A:0.05678096):0.01184582	(vs_HLacoCah1_IL17A:0.02491721	vs_HLacoRus1_IL17A:0.01644396):0.03579126):0.00118342	vs_HLcriGam1_IL17A:0.05401438):0.00348841	((vs_HLpsaObe1_IL17A:0.00618933	(vs_HLmerUng1_IL17A:0.00377541	vs_HLrhoOpi1_IL17A:0.00496197):0.00282016):0.00893249	vs_HLpacDup1_IL17A:0.01842121):0.03393387):0.00830162	(((((((vs_HLmusSpr1_IL17A:0.01194735	(vs_HLmusSpi1_IL17A:0.00147991	(vs_mm10_IL17A:0.0	vs_mm39_IL17A:0.0):0.00286794):0.00214724):0.02047311	vs_HLmusCar1_IL17A:0.0046605):0.02256219	vs_HLmusPah1_IL17A:0.03832166):0.0325745	vs_HLmasCou1_IL17A:0.03400481):0.00622019	((vs_rn6_IL17A:0.0	vs_HLratNor7_IL17A:0.0):0.000815	vs_HLratRat7_IL17A:0.01243118):0.04849793):0.00216566	(((vs_HLpseDes1_IL17A:0.00890666	vs_HLmasFus1_IL17A:0.00859399):0.00213092	vs_HLuroCau1_IL17A:0.00548717):0.02529201	(vs_HLgraSur1_IL17A:0.02555732	vs_HLarvNil1_IL17A:0.0219046):0.00552409):0.00354058):0.00922886	vs_HLapoSyl1_IL17A:0.06006987):0.02687959):0.03909485	(vs_HLrhiPru1_IL17A:0.07155018	vs_nanGal1_IL17A:0.05569358):0.0803452):0.22332985	((((((((vs_HLmicAgr2_IL17F:0.00161422	vs_HLmicArv1_IL17F:0.000518):0.00452566	vs_HLmicFor1_IL17F:0.00163882):0.0133559
((((((((((((((((((vs_HLellLut1_IL17A:0.03129912	((vs_HLmyoGla2_IL17A:0.00824569	vs_HLarvAmp1_IL17A:0.0153787):0.00141823	vs_HLellTal1_IL17A:0.021262):0.000293):0.00222694	(((vs_HLondZib1_IL17A:0.0303971	vs_micOch1_IL17A:0.00668719):0.00305467	(vs_HLmicArv1_IL17A:0.000734	vs_HLmicAgr2_IL17A:0.00351239):0.000556):0.000656	(vs_HLmicFor1_IL17A:0.00224414	vs_HLmicOec1_IL17A:0.0):0.00718388):0.00660714):0.03402386	((((vs_HLperLeu1_IL17A:0.00436702	vs_HLperPol1_IL17A:0.001989):0.00302435	vs_HLperManBai2_IL17A:0.0034068):0.01676153	(vs_HLperCal2_IL17A:0.00463049	(vs_HLperCri1_IL17A:0.0102476	vs_HLperEre1_IL17A:0.00680537):0.00251679):0.000250):0.0028624	(vs_HLonyTor1_IL17A:0.01331897	vs_HLperNas1_IL17A:0.01498011):0.000632):0.01903378):0.00512313	((vs_HLcriGri3_IL17A:0.01413379	(vs_HLmesAur2_IL17A:0.0	vs_mesAur1_IL17A:0.0):0.04115469):0.00920285	vs_HLsigHis1_IL17A:0.04203001):0.00520018):0.00529878	(((((((((vs_HLmusSpi1_IL17A:0.000555	(vs_mm10_IL17A:0.0	vs_mm39_IL17A:0.0):0.00156727):0.00117636	vs_HLmusSpr1_IL17A:0.00709667):0.0132986	vs_HLmusCar1_IL17A:0.0070628):0.01363839	vs_HLmusPah1_IL17A:0.02626652):0.0240248	vs_HLmasCou1_IL17A:0.02250863):0.02052918	(((vs_HLratRat7_IL17A:0.01486839	(vs_rn6_IL17A:0.0	vs_HLratNor7_IL17A:0.0):0.00219414):0.03419385	(vs_HLuroCau1_IL17A:0.00973836	(vs_HLmasFus1_IL17A:0.00573027	vs_HLpseDes1_IL17A:0.00477758):0.00759419):0.02836486):0.00467521	(vs_HLgraSur1_IL17A:0.03430581	vs_HLarvNil1_IL17A:0.02261211):0.01013463):0.00314253):0.00994999	vs_HLapoSyl1_IL17A:0.05826814):0.01807289	(((vs_HLmerUng1_IL17A:0.01536138	(vs_HLpsaObe1_IL17A:0.00571968	vs_HLrhoOpi1_IL17A:0.01359602):0.00743332):0.00925016	vs_HLpacDup1_IL17A:0.01547784):0.03119045	(vs_HLacoCah1_IL17A:0.01088403	vs_HLacoRus1_IL17A:0.01333195):0.05489056):0.02538478):0.00286747	vs_HLcriGam1_IL17A:0.04239959):0.00463949):0.04709791	(vs_HLrhiPru1_IL17A:0.06930602	vs_nanGal1_IL17A:0.02885035):0.05924772):0.22337656	(((((((vs_HLcriGri3_IL17F:0.0217851	(vs_HLmesAur2_IL17F:0.0	vs_mesAur1_IL17F:0.0):0.0216627):0.02111904
[truncated: 198 more columns]
