# Supplementary material for: Genetic comparisons of interleukin-17 reveal a framework for complex signaling evolution
Source: bioRxiv. 2026 Apr 14:2026.04.13.718218. Preprint. [Version 1] doi: 10.64898/2026.04.13.718218 (PMC13105070; doi:10.64898/2026.04.13.718218)
Supplement: Supplement 3 [file media-3.zip › Supplemental files for paper/Alignments_and_trees/IL17ligand_mouse_test.fasta]

>vs_HLapoSyl1_IL17A
----------------------------------------------------------------------------------------------------------------------------------------ATGAGTCCCGGGAGAACTTCTTCATCTG----TGTCTCTGCTGCTGCTGCTGCTGCTGCTGCTGAGCCTGGAGGCTGCAGTGAGGGCCGCG---GTACTTGTCCCCCAA--AG-TTCGGCATGCCC---------AAACACCGACGCCAAGAACTTCCTCCAGGATGTGAAGGTCAACCTGAACGTCATTAACTCCCTCAGCCCGAAAGTGAGCTCCCGAAGGCCCTCAGACTACCTCAACCGTTCCACCTCGCCCTGGACTCTCCGCCGCAATGAGGACCCTGACAGATATCCCTCTGTGATCTGGGAGGCACAGTGCCGCCACCAGCGCTGTGTCAACGCTGAGGGGAAGCTGGA---CCACCACATG---AATTCTGTTCTCATCCAGCAAGAGATCCTGGTCCTGAAGAGGGAACCT---------------------------GAGAGCTGCCCCTTCACTTTCCGGCTGGAGAAGATGCT------GGTGGGTGTGGGCTGCACCTGCGTTTCCTCTATTGTCCGCCATGTGGCCNNN------------------------------------------------------------------------
>vs_HLondZib1_IL17A
-------------------------------------------------------------------------------------------------------------------------------------------ATGAGTCCCGGGAGATCTTCGCTTA----TG---TCTCTGCTGCTGTTGC---TGCTGCTGAGCCCAGAGGCTATGGTGCAGGCAGGG---TTACCTATCCCACAA--AG-TTCAGGATGTCC---------AAACACTGAGGGCAAGAACTTTCTCCAGAATGTGAAGGTCAACCTGACAGTCCTGAACTCTCTTAGCCCGAAACTGAGTTCCCGAAGGCCGTCAGACTACCTCAACCGATCCACCTCACCCTGGACTCTCCACCGCAATGAGGACCCTAACAGATATCCTTCTGTGATCTGGGAGGCGCAGTGCCGCCACCAGCGCTGTGTCAATGCTCAGGGGAAGTTGGA---GCACCACATG---AATTCTGTTCTCCTCCAGCAAGAGATCCTGGTCCTGAGGAGGGAGCCT---------------------------GAGAACTGCCCCCTCTCCTTCCGGGTGGAGAAGATGCT------GGTGGGTGTGGGCTGCACCTGTGTGTCCTCCATCGTCCGCCATGTGGCCNNN------------------------------------------------------------------------
>vs_HLrhiPru1_IL17A
-------------------------------------------------------------------------------------------------------------------------------------------ATGAGTCCCGGGAGGACATC----------GTCTGCGTTCCAGTCACTACTGCTTCTACTGAGCTTTGTGGCTATGGTGATGGCAGGT---GTAGCCCTTCCACGA--CT-TTCAGGATGTCC---------AAATATTGATGAGAAGAATGTTCTTCAGAATGTAAAGATCAACCTGAGTGCCATTCATTCCCTCAGCCCAAAAGTGAATTCCAGAAGGCCCTCGGACTACCTCAACCGATCCACATCACCTTGGACTCTCCGCCGCAATGAGGACCCGGAGAGATACCCTTCTGTGATCTGGGAGGCAGACTGCCGCCACACAGGCTGTGTCACTGCTGAAGGGAAGATGGA---CTACCACATG---AATTCCGTTCTCATCCAGCAAGAGATCCTGGTTCTGCGAAGGGAACCC---------------------------CAGCACTGCCCCCTTTCCTTCCGGCTGGAGAAGATGCT------GGTGGCTGTAGGCTGCACCTGTGTTACACCCATTGTTAGAAAAATGCCCNNN------------------------------------------------------------------------
>vs_HLarvNil1_IL17A
-------------------------------------------------------------------------------------------------------------------------------------------ATGAGTCCTGGGAGAACTTCATCT----------CTGTGTCTGATGCTGTTGCTACTACTGAGCCTGGAGGCTACAGTGAAGGCAGCA---GTACTCATCCCTCAG--AG-TTCAGCATGTCC---------AAACACTGAGGCCAAGAACTTCCTGCAGAATGTGAAGGTCAACCTGCAAGTCCTTAACTCCATTAGCCCGAAAGTGAGCTCCAGAAGGTCCTCAGACTACCTCAACCGTTCCACCTCACCATGGACTCTCCACCGCAATGAGGACCCTGACAGATATCCTTCTGTGATCTGGGAGGCACAGTGCCGCCACCAGCGCTGTGTCAACGCTGAGGGGAAGTTGGA---CCACCACATG---AATTCTGTTCTCATCCAGCAAGAGATCCTGGTCCTGAAGAGGGAGCCT---------------------------GAGAACTGCCCCTTCACTTTCCGGGTGGAGAAGATGCT------GGTGGGTGTGGGCTGCACCTGCGTTTCCTCTATTGTCCGCCATGCGTCCNNN------------------------------------------------------------------------
>vs_nanGal1_IL17A
-------------------------------------------------------------------------------------------------------------------------------------------ATGAGTCCTGGGAAGACATC----------GTCTCTGTACCAGTCAC---TTCTGCTGCTGAGCCTTGTAACCCTGGTGACAGCAGGA---TTAGCCATCCCACGA--AG-TTCAGGATGTCC---------AAATATTGATGACAATAATCTTCTGCAGAATGTGAAGATCAACCTGAGTACCCTTATTTCCGTCAGCCAGAAAGTGAATTCCAGAAGGCCTTCAGACTACCTCAACCGATCCACATCACCCTGGACTCTCCACCGCAATGAGGACCCGGAGAGATACCCCTCTGTGATCTGGGAGGCAAAGTGCCGCCACTTGGGCTGTGTCAGTGCTGAGGGGAAGGTGGA---CTACCACCTG---AATTCCGTTCCCATCCAGCAAGAGATCCTGGTTCTGCGAAGGGAACCC---------------------------CAGCACTGCCCCGTTTCTTTCAGGCTGGAGAAGATGAT------GGTGGCTGTGGGCTGCACCTGTGTTACACCCATTGTTCGCAAAGTGGCCNNN------------------------------------------------------------------------
>vs_mm10_IL17A
-------------------------------------------------------------------------------------------------------------------------------------------ATGAGTCCAG------GGAGAGCTT----CATCTGTGTCTCTGATGCTGTTGCTGCTGCTGAGCCTGGCGGCTACAGTGAAGGCAGCA---GCGATCATCCCTCAA--AG-CTCAGCGTGTCC---------AAACACTGAGGCCAAGGACTTCCTCCAGAATGTGAAGGTCAACCTCAAAGTCTTTAACTCCCTTGGCGCAAAAGTGAGCTCCAGAAGGCCCTCAGACTACCTCAACCGTTCCACGTCACCCTGGACTCTCCACCGCAATGAAGACCCTGATAGATATCCCTCTGTGATCTGGGAAGCTCAGTGCCGCCACCAGCGCTGTGTCAATGCGGAGGGAAAGCTGGA---CCACCACATG---AATTCTGTTCTCATCCAGCAAGAGATCCTGGTCCTGAAGAGGGAGCCT---------------------------GAGAGCTGCCCCTTCACTTTCAGGGTCGAGAAGATGCT------GGTGGGTGTGGGCTGCACCTGCGTGGCCTCGATTGTCCGCCAGGCAGCCNNN------------------------------------------------------------------------
>vs_mm39_IL17A
-------------------------------------------------------------------------------------------------------------------------------------------ATGAGTCCAG------GGAGAGCTT----CATCTGTGTCTCTGATGCTGTTGCTGCTGCTGAGCCTGGCGGCTACAGTGAAGGCAGCA---GCGATCATCCCTCAA--AG-CTCAGCGTGTCC---------AAACACTGAGGCCAAGGACTTCCTCCAGAATGTGAAGGTCAACCTCAAAGTCTTTAACTCCCTTGGCGCAAAAGTGAGCTCCAGAAGGCCCTCAGACTACCTCAACCGTTCCACGTCACCCTGGACTCTCCACCGCAATGAAGACCCTGATAGATATCCCTCTGTGATCTGGGAAGCTCAGTGCCGCCACCAGCGCTGTGTCAATGCGGAGGGAAAGCTGGA---CCACCACATG---AATTCTGTTCTCATCCAGCAAGAGATCCTGGTCCTGAAGAGGGAGCCT---------------------------GAGAGCTGCCCCTTCACTTTCAGGGTCGAGAAGATGCT------GGTGGGTGTGGGCTGCACCTGCGTGGCCTCGATTGTCCGCCAGGCAGCCNNN------------------------------------------------------------------------
>vs_HLmicOec1_IL17A
-------------------------------------------------------------------------------------------------------------------------------------------ATGAGTCCCGGGAGATCTTCGTCTC----TG---TCTCTGCTGCTGTTGC---TGCTGCTGAGCCTGGAGGCTGTGGTGAAGGCAGGG---TTACCTATCCCACAA--AG-TTCGGGATGTCC---------AAACACAGAGGGCAAGAACTTTCTCCAGAATGTGAAGGTCAACCTGACAGTCCTGAACTCCCTTAGTCCAAAACTGAGTTCCCGAAGGCCCTCAGACTACCTCAACCGATCCACCTCGCCCTGGACTCTCCACCGCAACGAGGACCCTAACAGATATCCTTCTGTGATCTGGGAGGCACAGTGCCGCCACCAGCGCTGTGTCAATGCTCAGGGGAAGTTGGA---GCACCACATG---AACTCTGTTCTCCTCCAGCAAGAGATCCTGGTTCTGAAGAGGGAGCCT---------------------------GAGAACTGTCCCTTCTCCTTCCGGGTGGAGAAGATGCT------GGTGGGTGTGGGCTGCACCTGCGTGTCCTCCATCGTCCGCCACGTGGCCNNN------------------------------------------------------------------------
>vs_HLmicFor1_IL17A
-------------------------------------------------------------------------------------------------------------------------------------------ATGAGTCCCGGGAGATCTTCGTCTC----TG---TCTCTGCTGCTGTTGC---TGCTGCTGAGCCTAAAGGCTGTGGTGAAGGCAGGG---TTACCTATCCCACAA--AG-TTCGGGATGTCC---------AAACACAGAGGGCAAGAACTTTCTCCAGAATGTGAAGGTCAACCTGACAGTCCTGAACTCCCTTAGTCCGAAACTGAGTTCCCGAAGGCCCTCAGACTACCTCAACCGATCCACCTCGCCCTGGACTCTCCACCGCAACGAGGACCCTAACAGATATCCTTCTGTGATCTGGGAGGCACAGTGCCGCCACCAGCGCTGTGTCAATGCTCAGGGGAAGTTGGA---GCACCACATG---AACTCTGTTCTCCTCCAGCAAGAGATCCTGGTTCTGAAGAGGGAGCCT---------------------------GAGAACTGTCCCTTCTCCTTCCGGGTGGAGAAGATGCT------GGTGGGTGTGGGCTGCACCTGCGTGTCCTCCATCGTCCGCCACGTGGCCNNN------------------------------------------------------------------------
>vs_HLmicArv1_IL17A
-------------------------------------------------------------------------------------------------------------------------------------------ATGAGTCCCGGGAGATCTTCGTCTC----TG---TCTCTGCTGCTGTTGC---TGCTGCTGAGCCTGGAGGCTGTGGTGAAGGCAGGG---TTACCTATCCCACAA--AG-TTCAGGATGTCC---------AAACACAGAGGGCAAGAACTTTCTCCAGAATGTGAAGGTCAACCTTACAGTCCTGAACTCCCTTAGCCCGAAACTGAGTTCCCGAAGGCCCTCAGACTACCTCAACCGATCCACCTCGCCCTGGACTCTCCACCGCAATGAGGACCCTAACAGATATCCTTCTGTGATCTGGGAGGCACAGTGCCGCCACCAGCGCTGTGTCAATGCTCAGGGGAAGTTGGA---GCACCACATG---AACTCTGTTCTCCTCCAGCAAGAGATCCTGGTCCTGAAGAGGGAGCCT---------------------------GAGAACTGTCCCTTCTCCTTCCGGGTGGAGAAGATGCT------GGTGGGTGTGGGCTGCACCTGCGTGTCCTCCATCGTCCGCCACGTGGCCNNN------------------------------------------------------------------------
>vs_HLmicAgr2_IL17A
-------------------------------------------------------------------------------------------------------------------------------------------ATGAGTCCCGGGAGATCTTCGTCTC----TG---TCTCTGCTGCTGTTGC---TGCTGCTGAGCCTGGAGGCTGTGGTGAAGGCAGGG---TTACCTATCCCACAA--AG-TTCAGGATGTCC---------AAACACAGAGGGCAAGAACTTTCTCCAGAATGTGAAGGTCAACCTGACAGTCCTGAACTCCCTTAGCCCGAAACTGAGTTCCCGAAGGCCGTCAGACTACCTCAACCGATCCACCTCGCCCTGGACTCTCCACCGCAATGAGGACCCTAACAGATATCCTTCTGTGATCTGGGAGGCACAGTGCCGCCACCAGCGCTGTGTCAATGCTCAGGGGAAGCTGGA---GCACCACATG---AACTCTGTTCTCCTCCAGCAAGAGATCCTGGTCCTGAAGAGGGAGCCT---------------------------GAGAACTGTCCCTTCTCCTTCCGGGTGGAGAAGATGCT------GGTGGGTGTGGGCTGCACCTGTGTGTCCTCCATCGTCCGCCACGTGGCCNNN------------------------------------------------------------------------
>vs_HLperEre1_IL17A
-------------------------------------------------------------------------------------------------------------------------------------------ATGAGTCCCGGGAGAACTTCGTCTG----TG---TCTCTGCTGCTGT---GGCTGCTGCTGAGCCTGGAGGCTGGAGTGAAGGCAGGG---ATACCTATCCCACAA--AG-TGCAGGATGTCC---------AAACACTGAGGGCAAGAACTTACTCCAGAATGTGAAGGTCAACCTGAAAGTTCTTAACTCTCTTAGCCCGAAAGTGAGTTCCAGAAGGCCCTCAGACTACCTCAACCGATCCACTTCGCCCTGGACTCTCCACCGCAACGAGGACCCTGACAGATACCCTCCCGTGATCTGGGAGGCACAGTGCCGCCACCAGCGCTGTGTCAATGCTGAGGGGAAGCTGGA---CCACCACATG---AACTCTGTTCTCATCCAGCAAGAGATCCTGGTCCTGCGGAGGGAGCCT---------------------------GAGAACTGCCCCCTCACCTTCCGGGTGGAGAAGATGCT------GGTGGGCGTGGGCTGCACCTGCGTTTCCTCCATTGTCCGCCACGTGGCCNNN------------------------------------------------------------------------
>vs_HLmusCar1_IL17A
-------------------------------------------------------------------------------------------------------------------------------------------ATGAGTCCAG------GGAGAGCTT----CATCTGTGTCTCTGATGCTGTTGCTGCTGCTGAGCCTGGCGGCTACAGTGAAGGCAGCA---GCGATCGTCCCTCAA--AG-CTCAGCATGTCC---------AAACACTGAGGCCAAGAACTTCCTCCAGAATGTGAAGGTCAACCTCAAAGTCCTTAACTCCCTTAGCGCAAAAGTGAGCTCCAGAAGGCCCTCAGACTACCTCAACCGTTCCACGTCACCCTGGACTCTCCACCGCAATGAAGACCCCGATAGATATCCCTCTGTGATCTGGGAAGCTCAGTGCCGCCACCAGCGCTGTGTCAACGCGGAGGGAAAGCTGGA---CCACCACATG---AATTCTGTTCTCATCCAGCAAGAGATCCTGGTCCTGAAGAGGGAGCCT---------------------------GAGAGCTGCCCCTTCACTTTCCGGGTGGAAAAGATGCT------GGTGGGTGTGGGCTGCACCTGCGTTGCCTCGATTGTCCGCCAGGCAGCCNNN------------------------------------------------------------------------
>vs_HLcriGri3_IL17A
-------------------------------------------------------------------------------------------------------------------------------------------ATGAGTCCTGGGAGAACTTCATCTG----TG---TCTCTGCTGCT---GTTGCTGCTACTGAGCCTGGAGGCTGTAGTGAAGGCAGGG---TTGCCTATCCCACAA--AG-TTCAGAATGTCC---------AAACACTGAGGCCAAGAACTTCCTCCAGAATGTGAAGGTCAACCTGAAAGTTCTTAACTCTCTTAGCCCGAAAGTGAACTCCAGAAGGCCCTCAGACTACCTCAACAGATCCACTTCACCCTGGACTCTCCGCCGCAATGAGGATCCTGATAGATATCCCTCTGTGATCTGGGAGGCAGAGTGCCGCCACCAGCGCTGTGTCAACGCTGAGGGGAAGTTGGA---CCACCACATG---AACTCTGTTCTCATCCAGCAAGAGATCCTGGTCCTGAGGAGGGAGCCT---------------------------GAGAACTGTCCTGTCTCCTTCCGGATGGAGAAGATGCT------GGTGGGTGTGGGCTGCACCTGCGTTTCCTCCATTGTCCGCCACGTGGCCNNN------------------------------------------------------------------------
>vs_HLellTal1_IL17A
-------------------------------------------------------------------------------------------------------------------------------------------ATGAGTCCCGGGAGATCTTCGTCTA----TG---TCTCTGCTGCTGTTGC---TGCTGCTGAGCCTGGAGGCTGTGGTGAAGGCAGGG---TTACCTATCCCACAA--AG-TTCAGGATGTCC---------AAACCCTGAGGGCAAGAACTTTCTCCAGAATGTGAAGGTCAACCTGACAGTCCTGAACTCTCTTAGCCCGAAACTGAGTTCCCAAAGGCCCTCAGACTACCTCAACAGATCTACCTCACCCTGGACTCTCCACCGCAACGAGGACCCTAACAGATATCCTTCTGTGATCTGGGAGGCACAGTGCCGCCACCAGCGCTGTGTTAATGCTCAGGGGAAGTTGGA---GCACCACATG---AACTCTGTTCTCCTCCAGCAAGAGATCCTGGTCCTGAGGAGGGAGCCT---------------------------GAGAACTGCCCCCTCTCCTTCCGAGTGGAGAAGATGCT------TGTGGGTGTGGGCTGCACCTGCGTGTCCTCCATCGTCCGCCATGTTGCCNNN------------------------------------------------------------------------
>vs_HLmyoGla2_IL17A
-------------------------------------------------------------------------------------------------------------------------------------------ATGAGTCCCGGGAGATCTTCGTCTA----TG---TCTCTGCTGCTGTTGC---TGCTGCTGAGCCTGGAGGCTGTGGTGAAGGCAGGG---TTACCTATCCCACAG--AG-TTCAGGATGTCC---------AAACACTGAGGGCAAGAACTTTCTCCAGAATGTGAAGGTCAACCTGACAGTTCTGAACTCTCTTAGCCCGAAACTGAGTTCGCGAAGGCCCTCAGACTACCTCAACCGATCCACCTCTCCCTGGACTCTCCACCGCAACGAGGACCCTAACAGATATCCTTCTGTGATCTGGGAGGCACAGTGCCGCCACCAGCGCTGTGTCAATGCTCAGGGGAAGTTGGA---GCACCACATG---AACTCTGTTCTCCTCCAGCAAGAGATCCTGGTCCTGAGGAGGGAGCCT---------------------------GAGAACTGCCCCTTCTCCTTCCGGGTGGATAAGATGCT------GGTGGGTGTGGGCTGCACCTGCGTGTCCTCCATAGTCCGCCACGTGGCCNNN------------------------------------------------------------------------
>vs_HLmasCou1_IL17A
-------------------------------------------------------------------------------------------------------------------------------------------ATGAGTCCCGGGAGAACTTCATCT----------CTGTCTCTGATGCTGTTGCTGCTACTGAGCCTGGAGGCTACAGTGAAGGCGGCG---GTACTCATCCCTCAA--AG-TTCAGCATGTCC---------AAACACCGAGTCCAAGAACTTGCTCCAGAATGTGAAGGTCAACCTGAAAATCCTTAACTCCCTTGGCCCAAAAGTGAGCTCCAGAAGGCCCTCAGACTACCTCAACCGCTCCACTTCACCCTGGACTCTCCACCGCAATGAAGACCCTGATAGATATCCCTCTGTGATCTGGGAGGCTCAGTGTCGCCACCAGCGCTGTGTCAACGCAGAGGGGAAGCTGGA---CCACCACATG---AATTCTGTTCTCATCAAGCAAGAGATTCTGGTCCTGAAGAGGGAGCCC---------------------------GAGAGCTGCCCCTTTACTTTCCGGGTGGAGAAGATGTT------GGTGGGTGTGGGCTGCACTTGCGTTTCCTCGATTGTCCGCCATGTGGCCNNN------------------------------------------------------------------------
>vs_HLmusSpr1_IL17A
-------------------------------------------------------------------------------------------------------------------------------------------ATGAGTCCAG------GGAGAGCTT----CATCTGTGTCTCTGATGCTGTTGCTGCTGCTGAGCCTGGCGGCTACAGTGAAGGCAGCA---GCGATCATCCCTCAA--AG-CTCGGCGTGTCC---------AAACACTGAGGCCAAGGACTTCCTCCAGAATGTGAAGGTCAACCTCAAAGTCTTCAACTCCCTTGGCGCAAAAGTGAGCTCCAGAAGGCCCTCAGACTACCTCAACCGTTCCACGTCACCCTGGACTCTCCACCGCAATGAAGACCCTGATAGATATCCCTCTGTGATCTGGGAAGCTCAGTGCCGCCACCAGCGCTGTGTCAATGCGGAGGGAAAGCTGGA---CCACCACATG---AATTCTGTTCTCATCCAGCAAGAGATCCTGGTCCTGAAGAGGGAGCCT---------------------------GAGAGCTGCCCCTTCACTTTCAGGGTAGAGAAGATGCT------GGTGGGTGTGGGCTGCACCTGCGTTGCCTCGATTGTCCGCCAGGCAGCCNNN------------------------------------------------------------------------
>vs_HLmusSpi1_IL17A
-------------------------------------------------------------------------------------------------------------------------------------------ATGAGTCCAG------GGAGAGCTT----CATCTGTGTCTCTGATGCTGTTGCTGCTGCTGAGCCTGGCGGCTACAGTGAAGGCAGCA---GCGATCATCCCTCAA--AG-CTCAGCGTGTCC---------AAACACTGAGGCCAAGGACTTCCTCCAGAATGTGAAGGTCAACCTCAAAGTCTTTAACTCCCTTGGCGCAAAAGTGAGCTCCAGAAGGCCCTCAGACTACCTCAACCGTTCCACGTCACCCTGGACTCTCCACCGCAATGAAGACCCTGATAGATATCCCTCTGTGATCTGGGAAGCTCAGTGCCGCCACCAGCGCTGTGTCAATGCGGAGGGAAAGCTGGA---CCACCACATG---AATTCTGTTCTCATCCAGCAAGAGATCCTGGTCCTGAGGAGGGAGCCT---------------------------GAGAGCTGCCCCTTCACTTTCAGGGTCGAGAAGATGCT------GGTGGGTGTGGGCTGCACCTGCGTTGCCTCGATTGTCCGCCAGGCAGCCNNN------------------------------------------------------------------------
>vs_HLarvAmp1_IL17A
-------------------------------------------------------------------------------------------------------------------------------------------ATGAATCCCGGGAGATCTTCGTCTC----TG---TCTCTGCTGCTGTTGC---TGCTGCTGAGCCTGGAGGCTGTGGTGAAGGCAGGG---TTACCTATCCCACAA--AG-TTCAGGATGTCC---------AAACACTGAGGGCAAGAACTTTCTCCAGAATGTGAAGGTCAACCTGACAGTTCTGAACTCTCTTAGCCCGAAACTGAGTTCCCGAAGGCCGTCAGACTACCTCAACCGATCCACCTCGCCCTGGACTCTCCACCGCAACGAGGACCCTAACCGATATCCTTCTGTCATCTGGGAGGCACAGTGCCGCCATCAGCGCTGTGTCAATGCTCAGGGGAAGTTGGA---GCACCACATG---AACTCTGTTCTCCTCCAGCAAGAGATCCTGGTCCTGAGGAGGGAGCCT---------------------------GAGAACTGCCCCTTCTCCTTCCGGGTGGAGAAGATGCT------GGTGGGTGTGGGCTGCACCTGTGTGTCCTCCATCGTCCGCCACGTGGCCNNN------------------------------------------------------------------------
>vs_micOch1_IL17A
-------------------------------------------------------------------------------------------------------------------------------------------ATGAGTCCCGGGAGATCTTCGTTTC----TG---TCTCTGCTGCTGTTGC---TGCTGCTGAGCCTGGAGGCTGTGGTGAAGGCAGGG---TTACCTATCCCACAA--AG-TTCAGGATGTCC---------AAACACAGAGGGCAAGAACTTTCTCCAGAATGTGAAGGTCAACCTGACAGTCCTGAACTCCCTTAGCCCGAAACTGAGTTCCCGAAGGCCCTCAGACTACCTCAACCGATCCACCTCGCCCTGGACTCTCCACCGCAATGAGGACCCTAACAGATATCCTTCTGTGATCTGGGAGGCACAGTGCCGCCACCAGCGCTGTGTCAATGCTCAGGGGAAGTTGGA---GCACCACATG---AACTCTGTTCTCCTCCAGCAAGAGATCCTGGTCCTGAAGAGGGAGCCT---------------------------GAGAACTGTCCCTTCTCCTTCCGGGTGGAGAAGATGCT------GGTGGGTGTGGGCTGCACCTGCGTGTCCTCCATCGTCCGCCACGTGGCCNNN------------------------------------------------------------------------
>vs_HLonyTor1_IL17A
-------------------------------------------------------------------------------------------------------------------------------------------ATGAGTCCCGGGAGAACTCCATCTG----TG---TCTCTGC------TGCTGTTGCTGCTAAGCCTGGAGGCTGGAGTGAAGGCAGGG---ATACCTAGCCCACAA--AG-TTCAGGATGTCC---------AAACACTGAGGGCAAGAACTTCCTCCAGAATGTGAAGGTCAACCTGAAAGTCCTTGACTCTCTTAGCCCTAAAGTGAATTCCAGAAGGCCCTCAGACTACCTCAACCGATCCACTTCGCCCTGGACTCTCCACCGCAACGAGGACCCTAATCGATACCCTCCCGTGATCTGGGAGGCACAGTGCCGCCACCAGCGCTGTGTCAATGCTGAGGGAAAGCTGGA---CCACCACATG---AACTCTGTTCTCATCCAGCAAGAGATCCTGGTCCTGCGGAGGGAGCCT---------------------------GAGAACTGCCCCCTCACCTTCCGGGTGGAGAAGATGCT------GGTGGGTGTGGGCTGCACCTGCGTTTCCTCCATTGTCCGCCACGTGGCCNNN------------------------------------------------------------------------
>vs_HLperCal2_IL17A
-------------------------------------------------------------------------------------------------------------------------------------------ATGAGTCCCGGGAGAACTCCATCTG----TG---TCTCTGTTGCTGT---TGCTGCTGCTGAGCCTGGAGGCTGGAGTGAAGGCAGGG---ATACCTATCCCACAA--AG-TTCAGGATGTCC---------AAACACTGAGGGCAAGAACTTACTCCAGAATGTGAAGGTCAACCTGAAAGTCCTTAACTCTCTTAGCCCGAAAGTGAGTTCCAGAAGGCCCTCAGACTACCTCAACCGATCCACTTCGCCCTGGACTCTCCACCGCAACGAGGACCCTGAGAGATACCCTCCCGTGATCTGGGAGGCACAGTGCCGCCACCAGCGCTGTGTCAATGCTGAGGGGAAGCTGGA---CCACCACATG---AACTCTGTTCTCATCCAGCAAGAGATCCTGGTCCTGCGGAGGGAGCCT---------------------------GAGAACTGCCCCCTCACCTTCCGGGTGGAGAAGATGCT------GGTGGGCGTGGGCTGCACCTGCGTTTCCTCCATTGTCCGCCACGTGGCCNNN------------------------------------------------------------------------
>vs_HLperNas1_IL17A
-------------------------------------------------------------------------------------------------------------------------------------------ATGAGTCCCGGGAGAACTCCGTCTG----TG---TCTCTGCTGCTGTTGCTGCTGCTGCTCAGCCTGGAGGCTGGAGTGAAGGCAGGG---ATACCTATCCCACAA--AG-TTCAGGATGTCC---------AAACACCGAGGGCAAGAACTTCCTCCAGAATGTGAAGGTCAACCTGAAAGTCCTTAACTCTCTTAGCCCAAAAGTGAGTTCCAGAAGGCCCTCAGACTACTTCAACCGATCCACTTCGCCTTGGACTCTCCACCGCAACGAGGACCCTGATAGATACCCTCGCGTGATCTGGGAGGCAGAGTGCCGCCACCAGCGCTGTGTCAATGCTGAGGGGAAGCTGGA---CCACCACATG---AACTCTGTTCTCATCCAGCAAGAGATCCTGGTCCTGCGGAGGGAGCCT---------------------------GAGAACTGCCCCCTCACCTTCCGGATGGAGAAGATGCT------GGTGGGTGTGGGCTGCACCTGCGTTTCCTCCATTGTCCGCCACGTGGCCNNN------------------------------------------------------------------------
>vs_HLacoCah1_IL17A
-------------------------------------------------------------------------------------------------------------------------------------------ATGAGTCTCGGGAAAACTTCGTCTG----TG---TCTCTGCTGCT---GTTGCTGCTCCTGAGCCTGGAGGCTGCAGTGAACGCAGGA---ACACTTGTCCCACAA--GG-TACAGTGTGTCC---------AAACACGGACACTAAGAGCTTCCTCCAGGATGTGAAGGTCAACCTGAAAATCCTTAACTCCTTTAGCCCGAGAGTGAATTCCAGACGGCCCTCGGACTACCTCAACCGCTCCACTTCACCCTGGACTCTCCACCGCAATGAGGACCCTGATAGATATCCTCCCGTGATTTGGGAGGCTCGGTGCCGCCACCAGCGCTGTGTCAATGCTGAAGGGAAATTGGA---CCACCACATG---AATTCTGTCCTCATCCAGCAAGAGATCCTGGTCCTGCGGAGGGAGGCT---------------------------GAGAAGTGCCCGCTGTCCTTTCGCCTGGAAAAGATGCT------CGTGGGTGTGGGCTGCACCTGCGTTTCCTCCATTGTCCGCCATGTGGCCNNN------------------------------------------------------------------------
>vs_HLacoRus1_IL17A
-------------------------------------------------------------------------------------------------------------------------------------------ATGAGTCTCGGGGAAACTTCATCTG----TG---TCTCTGCTGCT---GT------TGCTGCTCCTGGAGGCTGCAGTGAAGGCAGAA---ACACTTGTCCCACAA--GG-TACAGTGTGTCC---------AAACACGGATGCTAAGAGCTTCCTCCAGGATGTGAAGGTCAACCTGAAAATCCTTAACTCCTTTAGCCCAAGAGTGAATTCCAGACGGCCCTCGGACTACCTCAACCGCTCCACTTCACCCTGGACACTCCACCGCAATGAGGACCCTGATAGATATCCTCCCGTGATTTGGGAGGCTCGGTGCCGCCACCAGCGCTGTGTCAATGCTGAAGGGAAATTGGA---CCACCACATG---AATTCTGTCCTCATCCAGCAAGAGATCCTGGTCCTGCGGAGGGAGGCT---------------------------GAGAAGTGCCCGCTCTCCTTCCGCCTGGAAAAGATGCT------CGTGGGTGTGGGCTGCACCTGTGTTTCCTCCATTGTCCGCCACGTGGCCNNN------------------------------------------------------------------------
>vs_HLsigHis1_IL17A
-------------------------------------------------------------------------------------------------------------------------------------------ATGAGTCTCGGGAGAACCTCATCTG----TG---TCTCTGGTACT---ATTGCTGCTACTGAGCATGGAGGCTGTAGTGAAGGCAGGG---ATACCTATCCCACGA--AG-TTCAGAATGTCC---------AAACACTGAGGGCAAAAACTTCCTCCAGAATGTGAAGGTCAACCTGAAAGTTCTTAACTCCCTTAGCCCAAAAGTGAGTTCCAGAAGGCCTTCAGACTACCTCAACAGATCCACCTCACCCTGGACTCTCCACCGCAATGAGGACCCCGACAGATATCCTTCTGTGATCTGGGAGGCACAGTGCCGCCATCAGCGCTGTGTCAATGCTGAGGGGAAGTTGGA---CCACCACATG---AACTCTGTTCTCATCCAGCAAGAGATCCTGGTCCTGCGGAGGGAGCCT---------------------------GGGAACTGCCCACTCTCCTTCCGAATGGAAAAGATGCT------GGTGGGTGTGGGCTGCACCTGTGTTTCCGCCATTGTCCGCCATGTGGGCNNN------------------------------------------------------------------------
>vs_HLcriGam1_IL17A
-------------------------------------------------------------------------------------------------------------------------------------------ATGAGACCCGGGAGAACTTCATCTG----TG---TCTCTGCTGCTGTTGCTGCTCC---TGAGCCTAGAGGCTGTAGTGAAGGCA------GGAATCGTCCCACAA--AG-TTCATTATGTCC---------AAACACTGAGGACACGAACTTCCTCCAGAATGTGAAGGTCAACCTGAAAGTCCTTAACTCCTTTAGCCCAAAAGCGAGTTCCAGAAGGCCCTCAGACTACCTCAACCGATCTACTTCCCCATGGACTCTCCACCGCAATGAGGACCCTAACAGATATCCTTCTGTGATCTGGGAGGCACAGTGCCGCCACCAGCGCTGCGTCAATGCTGAGGGGAAGCTGGA---CCACCACATG---AATTCTGTTCTCATCCAGCAAGAGATCCTGGTCCTGAGGAGGGAGGCT---------------------------GAGAGCTGCCCCCTTTCCTTCCGAATGGAGAAGATGCT------GGTGGGTGTGGGCTGCACCTGCGTTTCCTCTATTGTCCGCCACGTGGCCNNN------------------------------------------------------------------------
>vs_mesAur1_IL17A
-------------------------------------------------------------------------------------------------------------------------------------------ATGAGTCCTGGGGGAACTTCATCTG----TG---TCTCTGCTGCT---GTTGCTAATACTGAGCCTGGAGGCTGTAGTGAAGGCAGGG---TTACCTACCCCACAA--AG-CTCAGGATGTCC---------AAACACTGAGGCCAAGAAATTCCTTCAGAATGTGAAGGTCAACCTGAATGTCCTTAACTCTCTTAGTCCGAAAGTGAGTTCCAGAAGGCCCTCAGACTACCTCAACAGATCCACTTCGCCCTGGACTCTCCACCGCAATGAGGATCCTGATAGATATCCCTCTGTGATCTGGGAGGCACAGTGCCGCCACCAGCGCTGCGTCAACTCTGAGGGAAAGTTGGA---CCACCACATG---AACTCTGTTCTCATCCAGCAAGAGATCCTGGTCCTGCGGAGGGAGCCT---------------------------GAGAACTGCCCTGTCTCCTTCCGGATGGAAAAGATGCT------GGTGGGCGTGGGCTGCACCTGCGTTTCCTCCATTGTCCGCCACGTGGCCNNN------------------------------------------------------------------------
>vs_HLmesAur2_IL17A
-------------------------------------------------------------------------------------------------------------------------------------------ATGAGTCCTGGGGGAACTTCATCTG----TG---TCTCTGCTGCT---GTTGCTAATACTGAGCCTGGAGGCTGTAGTGAAGGCAGGG---TTACCTACCCCACAA--AG-CTCAGGATGTCC---------AAACACTGAGGCCAAGAAATTCCTTCAGAATGTGAAGGTCAACCTGAATGTCCTTAACTCTCTTAGTCCGAAAGTGAGTTCCAGAAGGCCCTCAGACTACCTCAACAGATCCACTTCGCCCTGGACTCTCCACCGCAATGAGGATCCTGATAGATATCCCTCTGTGATCTGGGAGGCACAGTGCCGCCACCAGCGCTGCGTCAACTCTGAGGGAAAGTTGGA---CCACCACATG---AACTCTGTTCTCATCCAGCAAGAGATCCTGGTCCTGCGGAGGGAGCCT---------------------------GAGAACTGCCCTGTCTCCTTCCGGATGGAAAAGATGCT------GGTGGGCGTGGGCTGCACCTGCGTTTCCTCCATTGTCCGCCACGTGGCCNNN------------------------------------------------------------------------
>vs_HLrhoOpi1_IL17A
-------------------------------------------------------------------------------------------------------------------------------------------ATGAGTCCCAGGAGAACTTCATCTG----TG---TCTATGATGCTGTTGCTGTTGTTCCTGAGCCTGGAGGCTGCAGTGAAGGCGGGG---ATACTCATCCCACAA--AG-TACAGCATGTCC---------AAACACCGAGGACACGAACTTCCTCCAGAATGTGAAGGTCAACCTGAAAGTCCTTAACTCCCTTAGCCCGAAAGTGAGTTCCAGGAGGCCCTCGGACTACCTCAACCGTTCTACCTCACCCTGGACTCTCCACCGCAATGAGGACCCTGATAGATATCCCTCTGTGATCTGGGAGGCACAGTGCCGCCACCAGCGCTGTGTCAATGCAGAGGGGAAACTGGA---CCACCACATG---AACTCTGTCCTCATCCAGCAAGAGATCCTGGTCCTGCGGAGGGAGCCT---------------------------GAGAAGTGTCCCTTTTCCTTCCGGCTGGATAAGATGCT------CGTGGGTGTGGGCTGCACCTGCGTTTCCTCCATCGTCCGCCGTGTGTCCNNN------------------------------------------------------------------------
>vs_HLellLut1_IL17A
-------------------------------------------------------------------------------------------------------------------------------------------ATGAGTCCCAAAAGATCTTCGTCTA----TG---TCTCTGCTGCTGTTGC---TGCTGCTGAGCCTGGAGGCTGTGGTGAAGGCAGGG---TTACCTATCCCACAA--AG-TTCAGGATGTCC---------AAACACTGAGGGCAAGAACTTTCTCCAAAATGTGAAGATCAACCTGACAGTCCTGAACTCTCTTAGCCCGAAACTGAGTTCCCGCAGGCCCTCAGACTACCTCAACCGATCCACCTCGCCCTGGACTCTCCACCGCAACGAGGACCCTAACAGATATCCTTCTGTGATCTGGGAGGCACAGTGCCGCCACCAGCGCTGTGTCAATGCTCAGGGGAAGTTGGA---GCACCACATG---AACTCTGTTCTCCTCCAGCAAGAGGTCCTGGTCCTGAGGAGGGAGCCT---------------------------GAGAACTGCCCCCTCTCCTTCCGGGTGGAGAAGATGCT------TGTGGGTGTGGGCTGCACCTGCGTGTCCTCCATCGTCCGCCATGTTGCCNNN------------------------------------------------------------------------
>vs_HLgraSur1_IL17A
-------------------------------------------------------------------------------------------------------------------------------------------ATGAGTCCCAGGAGAACTTCGTCT----------GTGTCTCTGATGCTGTTAATATTACTGAGCCTGGAGGCTACGGTGAAGGCAGCA---GTACTCATCCCTCAA--AG-TTCAGCATGTCC---------AAACACTGAGGCCAAGAACTTCCTCCAGAATGTGAAGGTCAACCTGAAACTCCTTAACTCCCTTAGCCCGAAAGTGAACTCCAGAAGGCCCTTAGACTACCTCAACCGTTCCACTTCACCGTGGACTCTCCACCGCAATGAGGACCCTGATAGATATCCTTCTGTGATCTGGGAGGCACAGTGCCGCCACCAGCGCTGTGTCAACGCTGAGGGGAAGTTGGA---CCACCACATG---AATTCTGTTGTCATCCAGCAAGAGATCCTGGTCCTGAAGAGGGAGCCT---------------------------GAGAACTGCCCCTTCAATTTCCGGGTGGAGAAGATGCT------GGTGGGTGTGGGCTGCACCTGTGTATCCTCTATTGTCCGTCATGCGGCCNNN------------------------------------------------------------------------
>vs_HLmusPah1_IL17A
-------------------------------------------------------------------------------------------------------------------------------------------ATGAGTCCGG------AGAGAACTT----CATCTGTGTCTCTGATGCTGTTGCTGCTGCTGAGCCTGGCAGCTACTGTGGAGGCAGCA---GGGATCCTCCCTCAA--AG-CTCAGCATGTCC---------AAACGTGGAGGCCAAGAACTCCCTCCAGAATGTGAAGGTCAACCTCAAAGTTCTCAACTCCCTCAGCTCAAAAGTGAGCTCCAGAAGGCCCTCAGACCACCTCAACCGCTCCACATCGCCCTGGACTCTCCACCGCAATGAAGACCCCGATAGATATCCTTCTGTGATCTGGGAAGCTCAGTGCCGCCACCAGCGCTGTGTCAATGCGGAAGGGAAGCTGGA---CCACCACATG---AATTCTGTTCTCATCCAGCAAGAGATCCTGGTCCTGAAGAGGGAGCCT---------------------------GAGAGCTGCCCCTTCACATTCCGGGTGGAGAAGATGCT------GGTGGGTGTGGGCTGCACCTGCGTTTCCTCGATTGTCCGCCATGCAGCCNNN------------------------------------------------------------------------
>vs_HLpsaObe1_IL17A
-------------------------------------------------------------------------------------------------------------------------------------------ATGAGTCCCAGGAGAACTTCATCTG----TG---TCTATGATGCTGTT---GCTGTTCCTGAGCCTGGAGGCTGCAGTGAAGGCTGGG---ATACTCATCCCACAA--AG-TACAGCATGTCC---------AAACACCGAGGACACGAACTTCCTCCAGAATGTGAAGGTCAACCTGAAAGTCCTTAACTCCCTTAGCCCTAAAGTGAGTTCCAGAAGGCCCTCGGACTACCTCAACCGTTCTACCTCACCCTGGACTCTCCACCGCAATGAGGACCCTGATAGATATCCCTCTGTGATCTGGGAGGCACAGTGCCGCCATCAGCGCTGTGTCAATGCAGAGGGGAAGCTGGA---CCACCACATG---AACTCTGTCCTCATCCAGCAAGAGATCCTGGTCCTGCGGAGGGAGCCT---------------------------GAGAAGTGTCCCTTTTCCTTCCGGCTGGATAAGATGCT------CGTGGGTGTGGGCTGCACCTGCGTTTCCTCTATCGTCCGCCGTGTGTCCNNN------------------------------------------------------------------------
>vs_HLpacDup1_IL17A
-------------------------------------------------------------------------------------------------------------------------------------------ATGAGTCCCAGGAGAACTTCATCTG----TG---TCTGTGATGCTGTT---GCTGTTCCTGAGCCTGGAGGCTGCAGTGAAGGCAGGG---GTACTCATCCCACAA--AG-TACAGCGTGTCT---------GAACACCGAGGACAAGAACTTCCTCCAGAATGTGAAGGTCAACCTGAAAGTCCTTAACTCCCTTAGCCCGAAAGTGAGTTCCAGAAGGCCCTCGGACTACCTCAACCGTTCTACTTCACCCTGGACTCTCCACCGCAATGAGGACCCTGATAGATATCCCTCTGTGATCTGGGAGGCACAATGCCGCCACCAGCGCTGTGTCAATGCAGAGGGGAAACTGGA---CCACCACATG---AATTCTGTTCTCATCCAGCAAGAGATCCTGGTCCTGCGGAGGGAGCCT---------------------------GAGAAGTGTCCCATTTCCTTCCGGCTGGAGAAGATGCT------CGTGGGTGTGGGCTGCACCTGCGTTTCCTCTATTGTCCGCCATGTGTCCNNN------------------------------------------------------------------------
>vs_HLmerUng1_IL17A
-------------------------------------------------------------------------------------------------------------------------------------------ATGAGTCCCAGGAGAGCTTCATCTG----TG---GCTATGATGCTGTTGCTGTTGTTCCTGAGCCTGGAGGCTGCAGTGAAGGCGGGG---ATACTCATCCCACAA--AG-TACAGCATGTCC---------AAACACCGAGGACACGAACTTCCTCCAGAATGTGAAGGTCAACCTGAAAGTCCTTAACTCCCTTAGCCCGAAAGTGAGCTCCAGAAGGCCCTCGGACTACCTCAACCGTTCTACCTCACCCTGGACTCTCCACCGCAATGAGGACCCCGATAGATACCCCTCTGTGATCTGGGAGGCACAGTGCCGTCACCAGCGCTGTGTCAATGCAGAGGGGAAACTGGA---CCACCACATG---AACTCTGTTCTCATCCAGCAAGAGATCCTGGTCCTGCGGAGGGAGCCT---------------------------GAGAAGTGTCCCTTTTCCTTCCGGCTGGATAAGATGCT------CGTGGGTGTGGGCTGCACCTGCGTTTCCTCCATCGTCCGCCGTGTGTCCNNN------------------------------------------------------------------------
>vs_HLuroCau1_IL17A
----------------------------------------------------------------------------------------------------------------------------------------ATGAGTCCCAGGAGAACTTCTTCATCT----------GTGTCCCTGATGCTCTTGCTGCTACTGAGCCTGGAGGCTACAGTGAAGGCAGCT---GTACTCATACCTCAG--AG-CTCAGCATGTCC---------AAACACGGAGGCCAAGAACTTCCTCCAGAACGTGAAGGTCAACCTGAAAGTCCTTAACTCCCTTAGCCCGAAAGTGAGCTCCAGAAGGCCCTCAGACTACCTCAACCGTTCCACTTCACCCTGGACTCTCCACCGCAATGAGGACCCTGATAGATATCCTTCTGTGATCTGGGAGGCAGAGTGCCGCCACCAGCGCTGTGTCAACGCTGAGGGGAAGTTGGA---CCACCACATG---AATTCTGTTCTCATCCAGCAAGAGATCCTGGTCCTGAAGAGAGAGCCT---------------------------GAGAACTGCCCCTTCACTTTCCGGGTGGAGAAGATGCT------GGTGGGTGTGGGCTGCACCTGCGTTTCCTCTATCGTCCGCCATGCAGCCNNN------------------------------------------------------------------------
>vs_HLpseDes1_IL17A
----------------------------------------------------------------------------------------------------------------------------------------ATGAGTCCCAGGAGAACTTCTTCATCT----------GTGTGTCTGATGCTCTTGCTGCTACTGAGCCTGGAGGCTGCAGTGAAGGCAGCT---GTACTCATCCCTCAG--AG-CTCAGCATGTCC---------AAACACCGAGGCCAAGAACTTCCTCCAGAACGTGAAGGTCAACCTGAAAGTCCTTAACTCCCTCAGCCCCAAAGTGAGCTCCAGAAGGCCCTCAGACTACCTCAACCGTTCCACTTCACCCTGGACTCTCCACCGCAATGAGGACCCGGATAGATATCCTTCTGTGATCTGGGAGGCAGAGTGCCGCCACCAGCGCTGTGTCAACGCTGAGGGGAAGCTGGA---CCACCACATG---AATTCTGTTCTCATCCAGCAAGAGATCCTGGTCCTGAAGAGAGAGCCT---------------------------GAGAATTGCCCCTTCACTTTCCGGGTGGAGAAGATGCT------GGTGGGTGTGGGCTGCACCTGCGTTTCCTCCATTGTCCGCCATGCAGCCNNN------------------------------------------------------------------------
>vs_HLmasFus1_IL17A
----------------------------------------------------------------------------------------------------------------------------------------ATGAGTCCCAGGAGAACTTCTTCATCT----------GTGTGTCTGATGCTCTTGCTGCTACTGAGCCTGGAGGCTACAGTGAAGGCAGCT---GTACTCATCCCTCAG--AG-CTCAGCATGTCC---------AAACACCGAGGCCAAGAACTTCCTCCAGAACGTGAAGGTCAACCTGAAAGTCCTTAACTCCCTTAGCCCAAAAGTGAGCTCCAGAAGGCCCTCAGACTACCTCAACCGTTCCACGTCACCCTGGACTCTCCACCGCAATGAGGACCCTGATAGATATCCTTCTGTGATCTGGGAGGCAGAGTGCCGCCACCAGCGCTGTGTCAACGCTGAGGGGAAGCTGGA---CCACCACATG---AATTCTGTTCTCATCCAGCAAGAGATCCTGGTCCTGAAGAGAGAGCCT---------------------------GAGAATTGCCCCTTCACTTTCCGAGTGGAGAAGATGCT------GGTGGGTGTGGGCTGCACCTGCGTTTCCTCTATTGTCCGCCATGCAGCCNNN------------------------------------------------------------------------
>vs_HLratRat7_IL17A
-------------------------------------------------------------------------------------------------------------------------------------------ATGAGTCCCCGGAGAACTCCATCC----------GTGTGCCTGATGCTGTTGCTGCTACTGAACCTGGAGGCTACAGTGAAGGCAGCG---GTATTCATCCCTCAA--AG-TTCAGCGTGTCC---------GAACACCGAGGCCAATAATTTTCTCCAGAACGTGAAGGTCAACCTGAAAGTCCTCAACTCCCTTAGCTCAAAAGCGAGCTCCAGAAGGCCCTCAGACTACCTCAACCGTTCCACTTCACCCTGGACTCTGAGCCGCAATGAGGACCCTGATAGATATCCTTCAGTGATCTGGGAGGCACAGTGCCGCCACCAGCGCTGCGTCAACGCTGAGGGGAAGTTGGA---CCACCACATG---AATTCTGTTCTCATCCAGCAAGAGATCCTGGTCCTGAAGAGGGAGCCT---------------------------GAGAAGTGCCCCTTCACTTTCCGGGTGGAGAAGATGCT------GGTGGGCGTGGGCTGCACCTGCGTTTCTTCTATTGTCCGCCATGCGTCCNNN------------------------------------------------------------------------
>vs_HLperCri1_IL17A
-------------------------------------------------------------------------------------------------------------------------------------------ATGAGTCCCAGGAGAACTCCGTCTG----TG---TCTCTGCTCCTGT---GGCTGCTGCTGAGCCTGGAGGCTGGAGTGAAGGCAGGG---ATACCCATCCCACAA--AG-TCCAGGATGTCC---------AAACACTGAGGGCAAGAACTTACTCCAGAATGTGAAGGTCAACCTGAAAGTCCTTAACTCTCTTAGCCCGAAAGTGAGTTCCAGAAGGCCCTCAGACTACCTCAACCGATCCACCTCGCCCTGGACTCTCCACCGCAACGAGGACCCTGATAGATACCCTTCCGTGATCTGGGAGGCACAGTGCCGCCACCAGCGCTGTGTCAATGCTGAGGGGAAGCTGGA---CCACCACATG---AACTCTGTTCTCATCCAGCAAGAGATCCTGGTCCTGCGGAGGGAGCCT---------------------------GAGAACTGCCCCCTCACCTTCCGGGTGGAGAAGATGCT------GGTGGGCGTGGGCTGCACCTGCGTTTCCGCCATTGTCCGCCACGTGGCCNNN------------------------------------------------------------------------
>vs_HLperLeu1_IL17A
-------------------------------------------------------------------------------------------------------------------------------------------ATGAGTCCCTGGAGAACTTCGTCTG----TG---TCTCTGCTGCTGT---TGCTGCTGCTGAGCCTGGAGGCTGGAGTGAAGGCAGGG---ATACCTATCCCACAA--AG-TTCAGAATGTCC---------AAACAATGACGGCAAGAACTTACTCCAGAATGTGAAGGTCAACCTGAAAGTCCTTAACTCTCTTAGCCCGAAAGTGAGTTCCAGAAGGCCCTCCGACTACCTCAACCGATCCACTTCGCCCTGGACTCTCCACCGCAACGAGGACCCTGATAGATACCCTCCCGTGATCTGGGAGGCACAGTGCCGCCACCAGCGCTGTATCAATGCTGAGGGGAAGCTGGA---CCACCACATG---AACTCTGTTCTCATCCAGCAAGAGATCCTGGTCCTGCGGAGGGAGCCT---------------------------GAGAACTGCCCCCTCACCTTCCGGGTGGAGAAGATGCT------GGTGGGCGTGGGCTGCACCTGCGTCTCCTCCATTGTCCGCCACGTGGCCNNN------------------------------------------------------------------------
>vs_HLperPol1_IL17A
-------------------------------------------------------------------------------------------------------------------------------------------ATGAGTCCCTGGAGAACTTCGTCTG----TG---TCTCTGCTGCTGT---TGCTGCTGCTGAGCCTGGAGGCTGGAGTGAAGGCAGGG---ATACCTATCCCACAA--AG-TTCAGAATGTCC---------AAACACTGACGGCAAGAACTTACTCCAGAATGTGAAGGTCAACCTGAAAGTCCTTAACTCTCTTAGCCCGAAAGTGAGTTCCAGAAGGCCCTCCGACTACCTCAGCCGATCCACTTCGCCCTGGACTCTCCACCGCAACGAGGACCCTGATAGATACCCTCCCGTGATCTGGGAGGCACAATGCCGCCACCAGCGCTGTGTCAATGCTGAGGGGAAGCTGGA---CCACCACATG---AACTCTGTTCTCATCCAGCAAGAGATCCTGGTCCTGCGGAGGGAGCCT---------------------------GAGAACTGCCCCCTCACCTTCCGGGTGGAGAAGATGCT------GGTGGGCGTGGGCTGCACCTGCGTCTCCTCCATTGTCCGCCACGTGGCCNNN------------------------------------------------------------------------
>vs_HLperManBai2_IL17A
-------------------------------------------------------------------------------------------------------------------------------------------ATGAGTCCCTGGAGAACTTCGTCTG----TG---TCTCTGCTGCTGT---TGCTGCTGCTGAGCCTGGGGGCTGGAGTGAAGGCAGGG---ATACCTATCCCACAA--AG-TTCAGAATGTCC---------AAACACTGACGGCAAGAACTTACTCCAGAATGTGAAGGTCAACCTGAAAGTCCTTAACTCTCTTAGCCCGAAAGTGAGTTCCAGAAGGCCCTCCGACTACCTCAACCGATCCACTTCGCCCTGGACTCTCCACCGCAATGAGGACCCTGATAGATACCCTTCCGTGATCTGGGAGGCACAGTGCCGCCACCAGCGCTGTGTCAATGCTGAGGGGAAGCTGGA---CCACCACATG---AACTCTGTTCTCATCCAGCAAGAGATCCTGGTCCTGCGGAGGGAGCCT---------------------------GAGAACTGCCCCCTCACCTTCCGGGTGGAGAAGATGCT------GGTGGGCGTGGGCTGCACCTGCGTCTCCTCCATTGTCCGCCACGTGGCCNNN------------------------------------------------------------------------
>vs_rn6_IL17A
-------------------------------------------------------------------------------------------------------------------------------------------ATGAGTCCCCGGAGAATTCCATCC----------ATGTGCCTGATGCTGTTGCTGCTACTGAACCTGGAGGCTACAGTGAAGGCAGCG---GTACTCATCCCTCAA--AG-TTCAGTGTGTCC---------AAACGCCGAGGCCAATAACTTTCTCCAGAACGTGAAGGTCAACCTGAAAGTCCTCAACTCCCTTAGCTCAAAAGCGAGCTCCAGAAGGCCCTCAGACTACCTCAACCGTTCCACTTCACCCTGGACTCTGAGCCGCAATGAGGACCCTGATAGATATCCTTCTGTGATCTGGGAGGCACAGTGCCGCCACCAGCGCTGTGTCAACGCTGAGGGGAAGTTGGA---CCACCACATG---AATTCTGTTCTCATCCAGCAAGAGATCCTGGTCCTGAAGAGGGAGCCT---------------------------GAGAAGTGCCCCTTCACTTTCCGGGTGGAGAAGATGCT------GGTGGGCGTGGGCTGCACCTGCGTTTCCTCTATTGTCCGCCATGCGTCCNNN------------------------------------------------------------------------
>vs_HLratNor7_IL17A
-------------------------------------------------------------------------------------------------------------------------------------------ATGAGTCCCCGGAGAATTCCATCC----------ATGTGCCTGATGCTGTTGCTGCTACTGAACCTGGAGGCTACAGTGAAGGCAGCG---GTACTCATCCCTCAA--AG-TTCAGTGTGTCC---------AAACGCCGAGGCCAATAACTTTCTCCAGAACGTGAAGGTCAACCTGAAAGTCCTCAACTCCCTTAGCTCAAAAGCGAGCTCCAGAAGGCCCTCAGACTACCTCAACCGTTCCACTTCACCCTGGACTCTGAGCCGCAATGAGGACCCTGATAGATATCCTTCTGTGATCTGGGAGGCACAGTGCCGCCACCAGCGCTGTGTCAACGCTGAGGGGAAGTTGGA---CCACCACATG---AATTCTGTTCTCATCCAGCAAGAGATCCTGGTCCTGAAGAGGGAGCCT---------------------------GAGAAGTGCCCCTTCACTTTCCGGGTGGAGAAGATGCT------GGTGGGCGTGGGCTGCACCTGCGTTTCCTCTATTGTCCGCCATGCGTCCNNN------------------------------------------------------------------------
>vs_HLacoCah1_IL17B
------------AT--------GG-----ACT----------------GGCCACACAGCCTGCT-GCTCCTTCTTGCCATCTTTGTC-TTCCTGGGGCCAAGCCAGTCCCGGAACACCAAAGGCAAAAGGAAGGGGCAAGGCAGGTCTGGCCCCTTGGCCCCTG----GG---CCTCACCAGG---------TGCCACTGGACCTGGTGTCTCGAGTAAAGCCC---------------TACGCT-------CGCATGGAAGAGTATGAGAGGAACCTCG--GAGAGATGGTGGCCCAGCTGAGGAACAGCTCTGAGCCTGCCA---------AGAGGAAATGTGAAGTCAACCTGCAGCTGTGGCTGTCCAATAAGAGAAGCCTGTCTCCTTGGGGCTACAGCATCAACCACGACCCCAGCCGCATCCCTGCGGACTTGCCCGAGGCGCGTTGCCTGTGTCTGGGCTGCGTGAACCCCTTCACCATGCAGGAGGACCGCAGCATG---GTGAGCGTGCCGGTGTTCAGCCAGGTGCCCGTGCGCCGCCGCCTCTGT---------------CCGCCACCTCCGCGCCCTGGGCCCTGCCGTCAGCGCGTCGTCATGGAAAC------CATCGCTGTAGGTTGCACCTGCATCTTCNNN---------------------------------------------------------------------------------------------
>vs_HLacoRus1_IL17B
------------AT--------GG-----ACT----------------GGCCACACAGCCTGCT-GCTCCTTCTTGCCATCTCTGTT-TTCCTGGGGCCAAGCCAGTCCCGGAACACCAAAGGCAAAAGGAAGGGGCAAGGCAGGCCTGGCCCCTTGGCCCCTG----GG---CCTCACCAGG---------TGCCACTGGACCTGGTGTCTCGAGTAAAGCCC---------------TACGCT-------CGCATGGAAGAGTATGAGAGGAACCTTG--GAGAGATGGTGGCCCAGCTGAGGAACAGCTCTGAGCCTGCCA---------AGAGAAAATGCGAAGTCAACCTGCAGCTGTGGCTGTCCAACAAGAGAAGCCTGTCTCCTTGGGGCTACAGCATCAACCACGACCCCAGCCGCATCCCTGCGGACTTGCCCGAGGCGCGTTGTCTATGTCTGGGCTGCGTGAACCCCTTCACCATGCAGGAGGACCGCAGCATG---GTGAGCGTGCCGGTGTTCAGCCAGGTGCCTGTGCGCCGCCGTCTCTGT---------------CCGCCACCTCCGCGCCCCGGGCCCTGCCGTCAGCGCGTCGTCATGGAAAC------CATCGCTGTGGGTTGCACCTGCATCTTCNNN---------------------------------------------------------------------------------------------
>vs_HLmicAgr2_IL17B
------------AT--------GG-----ACT----------------GGCCACACAGCCTGCT-GCTCCTTCTTGCCATCTCTATC-TTCCTGGGGCCAAGCCAGCCCCGAAACACCAAAGGCAAAAGGAAGGGGCAAGGGCGGCCGGGCCCCTTGGCCCCTG----GG---CCTCACCAGG---------TGCCATTGGACCTGGTCTCTCGCGTAAAGCCC---------------TACGCT-------CGAATGGAAGAGTATGAGAGGAACCTTG--GAGAGATGGTGGCTCAGCTGAGGAACAGCTCTGAGACAGCCA---------AGAGGAAATGCGAGGTCAACCTGCAGCTGTGGCTGTCCAACAAGAGAAGCCTGTCTCCTTGGGGATACAGCATCAACCACGACCCCAGCCGCATTCCTGCGGACTTGCCCGAGGCGCGCTGCCTTTGTCTGGGCTGCGTGAACCCCTTCACCATGCAGGAGGACCGCAGCATG---GTGAGTGTGCCAGTGTTCAGCCAGGTGCCAGTGCGCCGCCGCCTTTGT---------------CCGCCACCTCCGCGCCCTGGGCCCTGCCGTCACCGCGTCGTCATGGAGAC------CATCGCGGTGGGTTGCACCTGCATCTTCNNN---------------------------------------------------------------------------------------------
>vs_rn6_IL17B
------------AT--------GG-----ACT----------------GGCCACACAGCCTGCT-CTTCCTTCTTGCCATCTCCATC-TTCCTGGTGCCAAGCCAGCCCCGGAACACCAAAGGCAAAAGGAAGGGGCAAGGGAGGCCTGGCCCCTTGGCCCCTG----GG---CCTCACCAGG---------TGCCGCTGGACCTGGTGTCTCGAGTAAAGCCC---------------TACGCC-------CGAATGGAAGAGTACGAGAGGAACCTTG--GCGAGATGGTGGCCCAGCTGAGGAACAGCTCTGAGCCAGCCA---------AGAAGAAGTGTGAAGTCAACTTGCAGCTGTGGTTATCCAACAAGAGAAGCCTGTCTCCCTGGGGCTACAGCATCAATCACGACCCCAGCCGCATCCCGGAGGACTTGCCTGAGGCGCGGTGCCTATGTTTGGGTTGCGTGAACCCCTTCACCATGCAGGAGGACCGTAGCATG---GTGAGCGTGCCAGTGTTCAGCCAGGTGCCAGTGCGCCGCCGCCTCTGT---------------CCGCAACCTCCTCGGCCCGGGCCCTGCCGCCAGCGTGTTGTCATGGAGAC------CATCGCTGTGGGTTGCACCTGCATCTTCNNN---------------------------------------------------------------------------------------------
>vs_HLmicArv1_IL17B
------------AT--------GG-----ACT----------------GGCCACACAGCCTGCT-GCTCCTTCTTACCATCTCTAAC-TTCCTGGGGCCAAGCCAGCCCCGAAACACCAAAGGCAAAAGGAAGGGGCAAGGGCGGCCTGGCCCCTTGGCCCCTG----GG---CCTCACCAGG---------TGCCACTGGACCTGGTCTCTCGCGTAAAGCCC---------------TACGCT-------CGAATGGAAGAGTATGAAAGGAACCTTG--GAGAGATGGTGGCTCAGCTAAGGAACAGCTCTGAGACAGCCA---------AGAGGAAATGCGAGGTCAACCTGCAGCTGTGGCTGTCCAACAAGAGAAGCCTGTCTCCTTGGGGATACAGCATCAACCACGACCCCAGCCGCATTCCTGCGGACTTGCCCGAGGCGCGCTGCCTTTGTCTGGGCTGCGTGAACCCGTTCACCATGCAGGAGGACCGCAGCATG---GTGAGTGTACCAGTGTTCAGCCAGGTGCCAGTGCGCCGCCGCCTTTGT---------------CCGCCACCTCCGCGCCCTGGGCCCTGCCGTCACCGCGTCGTCATGGAGAC------CATCGCGGTGGGTTGCACCTGCATCTTCNNN---------------------------------------------------------------------------------------------
>vs_HLapoSyl1_IL17B
------------AT--------GG-----ACT----------------GGCCTCACAGCCTGCT-CTTCCTTCTTGCTATCTCCATC-TTCCTGGTGCCAAGCCACCCCCGGAACACCAAAGGCAAAAGGAAAGGCCAAGGGAGGCCTGGCTCCTTGGCTCCTG----GG---CCTCACCAGG---------TGCCGCTGGACCTGGTGTCTCGAGTAAAGCCC---------------TACGCT-------CGAATGGAGGAGTACGAGAGGAACCTTG--GAGAGATGGTGGCCCAGCTGAGGAACAGCTCAGAGCCAGCCA---------AGAAGAAATGTGAAGTCAACCTGCAGCTGTGGTTGTCCAACAAGAGGAGCCTGTCACCATGGGGCTATAGCATCAACCACGACCCCAGCCGCATCCCCGCGGATTTGCCGGAGGCGCGGTGCCTATGTTTGGGTTGCGTGAACCCCTTCACCATGCAAGAGGACCGCAGCATG---GTGAGCGTGCCAGTGTTCAGCCAGGTGCCAGTGCGCCGCCGCCTCTGT---------------CCGCAACCTCCTCGCCCCGGGCCCTGCCGCCAGCGTGTCGTCATGGAGAC------CATCGCAGTGGGTTGCACCTGCATCTTCNNN---------------------------------------------------------------------------------------------
>vs_HLarvAmp1_IL17B
------------AT--------GG-----ACT----------------GGCCACACAGCCTGCT-GCTCCTTCTTGCCATCTCTATC-TTCTTGGGGCCAAGCCAGCCCCGAAACACCAAAGGCAAAAGGAAGGGGCAAGGGCGGCCTGGCCCCTTGGCCCCTG----GG---CCTCACCAGG---------TGCCACTGGACCTGGTCTCTCGCGTGAAGCCC---------------TACGCT-------CGAATGGAAGAGTATGAGAGGAACCTTG--GAGAGATGGTGGCTCAGCTGAGGAACAGCTCTGAGACAGCCA---------AGAGGAAATGCGAGGTCAACCTGCAGCTGTGGCTGTCTAACAAGAGAAGCCTGTCTCCTTGGGGATACAGCATCAACCATGACCCCAGCCGCATTCCAGCGGACTTGCCCGAGGCACGTTGCCTATGTCTGGGCTGCGTGAACCCCTTTACCATGCAGGAGGACCGCAGCATG---GTGAGTGTGCCAGTGTTCAGCCAGGTGCCAGTGCGCCGTCGCCTTTGT---------------CCGCCACCTTCGCGCCCTGGGCCCTGCCGTCACCGCGTCGTCATGGAGAC------CATCGCGGTGGGTTGCACCTGCATCTTCNNN---------------------------------------------------------------------------------------------
>vs_HLmicFor1_IL17B
------------AT--------GG-----ACT----------------GGCCACACAGCCTGCT-GCTCCTTCTTGCCATCTCTATC-TTCCTGGGGCCAAGCCAGCCCCGAAACACCAAAGGCAAAAGGAAGGGGCAAGGGCGGCCTGGCCCCTTGGCCCCTG----GG---CCTCACCAGG---------TGCCACTGGACCTGGTCTCTCGCGTAAAGCCC---------------TACGCT-------CGAATGGAAGAGTATGAGAGGAACCTTG--GAGAGATGGTGGCTCAGCTGAGGAACAGCTCTGAGACAGCCA---------AGAGGAAATGCGAGGTCAACCTGCAGCTGTGGCTGTCCAACAAGAGAAGCCTATCTCCTTGGGGATACAGCATCAACCATGACCCCAGCCGCATTCCTGCGGACTTGCCTGAGGCGCGCTGCCTTTGTCTGGGCTGCGTGAACCCCTTCACCATGCAGGAGGACCGCAGCATG---GTGAGTGTGCCAGTGTTCAGCCAGGTGCCAGTGCGCCGCCGCCTTTGT---------------CCGCCACCTCCGCGCCCTGGGCCCTGCCGTCACCGCGTCGTCATGGAGAC------CATCGCGGTGGGTTGCACCTGCATCTTCNNN---------------------------------------------------------------------------------------------
>vs_HLmusCar1_IL17B
------------AT--------GG-----ACT----------------GGCCGCACAGCCTGCT-CTTCCTCCTGGCCATCTCCATC-TTCCTGGCACCAAGCTATCCCCGGAACACCAAAGGCAAAAGAAAGGGGCAAGGGAGGCCCGGTCCCTTGGCCCCTG----GG---CCTCACCAGG---------TGCCGCTGGACCTGGTGTCTCGAGTAAAGCCC---------------TACGCT-------CGAATGGAAGAGTATGAGAGGAACCTTG--GGGAGATGGTGGCCCAGCTGAGGAACAGCTCCGAGCCAGCCA---------AGAAGAAATGTGAAGTCAATCTACAGCTGTGGCTGTCCAACAAGAGGAGCCTGTCCCCATGGGGTTACAGCATCAACCACGACCCCAGCCGCATCCCTGCGGACTTGCCCGAGGCGCGGTGCCTATGTTTGGGTTGCGTGAACCCCTTCACCATGCAGGAGGACCGTAGCATG---GTGAGCGTGCCAGTGTTCAGCCAGGTGCCGGTGCGCCGCCGCCTCTGT---------------CCTCAACCTCCTCGCCCCGGGCCCTGCCGCCAGCGTGTCGTCATGGAGAC------CATCGCTGTGGGTTGCACCTGCATCTTCNNN---------------------------------------------------------------------------------------------
>vs_HLmusPah1_IL17B
------------AT--------GG-----ACT----------------GGCCACACAGCCTGCT-CTTCCTCCTGGCCATCTCCATC-TTCTTAGTGCCTAGCCATTCCCGGAACACCAAAGGCAAAAGGAAGGGGCAAGGGAGGCCCGGTCCCTTGGCTCCTG----GG---CCTCACCAGG---------TGCCGCTGGACCTGGTGTCTCGAGTAAAGCCC---------------TATGCG-------CGCATGGAAGAGTACGAGAGGAATCTTG--GGGAGATGGTGGCCCAGCTGAGGAACAGCTCCGAGCCAGCCA---------AGAAGAAATGTGAAGTCAACCTGCAGCTGTGGTTGTCCAACAAGAGGAGCCTGTCCCCATGGGGCTACAGCATCAACCACGACCCCAGCCGCATCCCTGCGGACTTGCCCGAGGCGCGGTGCCTATGTCTGGGTTGCGTGAACCCCTTCACCATGCAGGAAGACCGTAGCATG---GTGAGCGTGCCAGTGTTCAGCCAGGTGCCTGTTCGCCGCCGCCTCTGT---------------CCTCAACCTCCTCGCCCTGGGCCCTGCCGTCAGCGTGTCGTCATGGAGAC------CATCGCTGTGGGTTGCACCTGCATCTTCNNN---------------------------------------------------------------------------------------------
>vs_HLmusSpi1_IL17B
------------AT--------GG-----ACT----------------GGCCGCACAGCCTGCT-CTTCCTCCTGGCCATCTCCATC-TTCCTGGCGCCAAGCCACCCCCGGAACACCAAAGGCAAAAGAAAAGGGCAAGGGAGGCCCGGTCCCTTGGCCCCTG----GG---CCTCATCAGG---------TGCCGCTGGACCTGGTGTCTCGAGTAAAGCCC---------------TACGCT-------CGAATGGAAGAGTATGAGAGGAACCTTG--GGGAGATGGTGGCCCAGCTGAGGAACAGCTCCGAGCCAGCCA---------AGAAGAAATGTGAAGTCAATCTACAGCTGTGGTTGTCCAACAAGAGGAGCCTGTCCCCATGGGGCTACAGCATCAACCACGACCCCAGCCGCATCCCTGTGGACTTGCCCGAGGCGCGGTGCCTATGTTTGGGTTGCGTGAATCCCTTCACCATGCAGGAGGACCGTAGCATG---GTGAGCGTGCCAGTGTTCAGCCAGGTGCCGGTGCGCCGCCGCCTCTGT---------------CCTCAACCTCCTCGCCCCGGGCCCTGCCGCCAGCGTGTCGTCATGGAGAC------CATCGCTGTGGGTTGCACCTGCATCTTCNNN---------------------------------------------------------------------------------------------
>vs_HLmusSpr1_IL17B
------------AT--------GG-----ACT----------------GGCCGCACAGCCTGCT-CTTCCTCCTGGCCATCTCCATC-TTCCTGGCGCCAAGCCACCCCCGGAACACCAAAGGCAAAAGAAAAGGGCAAGGGAGGCCCGGTCCCTTGGCCCCTG----GG---CCTCATCAGG---------TGCCGCTGGACCTGGTGTCTCGAGTAAAGCCC---------------TATGCT-------CGAATGGAAGAGTATGAGAGGAACCTTG--GGGAGATGGTGGCTCAGCTGAGGAACAGCTCCGAGCCAGCCA---------AGAAGAAATGTGAAGTCAATCTACAGCTGTGGTTGTCCAACAAGAGGAGCCTGTCCCCATGGGGCTACAGCATCAACCACGACCCCAGCCGCATCCCTGCGGACTTGCCCGAGGCGCGGTGCCTATGTTTGGGTTGCGTGAATCCCTTCACCATGCAGGAGGACCGTAGCATG---GTGAGCGTGCCAGTGTTCAGCCAGGTGCCGGTGCGCCGCCGCCTCTGT---------------CCTCAACCTCCTCGCCCCGGGCCCTGCCGCCAGCGTGTAGTCATGGAGAC------CATCGCTGTGGGTTGCACCTGCATCTTCNNN---------------------------------------------------------------------------------------------
>vs_nanGal1_IL17B
------------AT--------GG-----ACT----------------GGCCGCACAGCCTGTT-GTTCCTTCTTGCAATCTCCATC-TTCCTGGAGCTGAGCCAGCCCCGGAACCCCAAAGGCAAGAGGAAGGGACAAGGGAAGTCTGGCCCTGTGGCTCCTG----GA---CCTCACCAGG---------TGCCACTGGACCTGGTATCTCGAGTGAAGCCC---------------TACGCT-------CGCATGGAGGAGTATGAGAGGAACCTTG--GAGAGATGGTAGCCCAGCTGAGAAACAGCTCTGAGCCAGCCA---------AGAGGAAGTGTGAAGTCAACCTGCAGCTGTGGTTGTCCAACAAGAGGAGCCTGTCTCCCTGGGGCTACAGCATCAATCACGACCCCAGCCGCATCCCTGAGGACTTGCCCGAGGCACGGTGCCTGTGTCTGGGCTGCGTGAACCCCTTCACCATGCAGGAGGACCGCAGCATG---GTGAGCGTGCCGGTGTTCAGCCAGGTGCCCGTGCGCCGCCGCCTCTGT---------------CCGCCGCCGCCGCGCCCGGGGCCCTGCCGCCAGCGCGCCGTCATGGAGAC------CATCGCGGTAGGCTGCACCTGCATCTTCNNN---------------------------------------------------------------------------------------------
>vs_HLmyoGla2_IL17B
------------AT--------GA-----ACT----------------GGCCACACAGCCTGCT-GCTCCTTCTTGCCGTCTCTATC-TTCCTGGGGTCAAGCCAGCCCCGAAACACCAAAGGCAAAAGGAAGGGGCAAGGGCGGCCTGGCCCCTTGGCCCCTG----GG---CCTCACCAGG---------TGCCGCTGGACCTGGTCTCTCGCGGAAAGCCC---------------TACGCT-------CGAATGGAAGAATATGAGAGGAACCTTG--GGGAGATGGTAGCTCAGCTGAGGAACAGCTCGGAGACTGCCA---------AGAGGAAATGCGAGGTCAACCTGCAGCTGTGGCTGTCCAACAAGAGAAGCCTGTCTCCTTGGGGATACAGCATCAACCACGACCCCAGCCGCATTCCTGCAGACTTGCCCGAGGCGCGTTGCCTTTGTCTGGGCTGCGTGAACCCCTTCACCATGCAGGAGGACCGCAGCATG---GTGAGTGTGCCAGTGTTCAGCCAGGTGCCAGTGCGCCGCCGCCTTTGT---------------CCGCCACCTCCGCGCCCTGGGCCCTGCCGTCACCGCGTCGTCATGGAGAC------CATCGCGGTGGGTTGCACCTGCATCTTCNNN---------------------------------------------------------------------------------------------
>vs_mm39_IL17B
------------AT--------GG-----ACT----------------GGCCGCACAGCCTGCT-CTTCCTCCTGGCCATCTCCATC-TTCCTGGCGCCAAGCCACCCCCGGAACACCAAAGGCAAAAGAAAAGGGCAAGGGAGGCCCAGTCCCTTGGCCCCTG----GG---CCTCATCAGG---------TGCCGCTGGACCTGGTGTCTCGAGTAAAGCCC---------------TACGCT-------CGAATGGAAGAGTATGAGCGGAACCTTG--GGGAGATGGTGGCCCAGCTGAGGAACAGCTCCGAGCCAGCCA---------AGAAGAAATGTGAAGTCAATCTACAGCTGTGGTTGTCCAACAAGAGGAGCCTGTCCCCATGGGGCTACAGCATCAACCACGACCCCAGCCGCATCCCTGCGGACTTGCCCGAGGCGCGGTGCCTATGTTTGGGTTGCGTGAATCCCTTCACCATGCAGGAGGACCGTAGCATG---GTGAGCGTGCCAGTGTTCAGCCAGGTGCCGGTGCGCCGCCGCCTCTGT---------------CCTCAACCTCCTCGCCCTGGGCCCTGCCGCCAGCGTGTCGTCATGGAGAC------CATCGCTGTGGGTTGCACCTGCATCTTCNNN---------------------------------------------------------------------------------------------
>vs_mm10_IL17B
------------AT--------GG-----ACT----------------GGCCGCACAGCCTGCT-CTTCCTCCTGGCCATCTCCATC-TTCCTGGCGCCAAGCCACCCCCGGAACACCAAAGGCAAAAGAAAAGGGCAAGGGAGGCCCAGTCCCTTGGCCCCTG----GG---CCTCATCAGG---------TGCCGCTGGACCTGGTGTCTCGAGTAAAGCCC---------------TACGCT-------CGAATGGAAGAGTATGAGCGGAACCTTG--GGGAGATGGTGGCCCAGCTGAGGAACAGCTCCGAGCCAGCCA---------AGAAGAAATGTGAAGTCAATCTACAGCTGTGGTTGTCCAACAAGAGGAGCCTGTCCCCATGGGGCTACAGCATCAACCACGACCCCAGCCGCATCCCTGCGGACTTGCCCGAGGCGCGGTGCCTATGTTTGGGTTGCGTGAATCCCTTCACCATGCAGGAGGACCGTAGCATG---GTGAGCGTGCCAGTGTTCAGCCAGGTGCCGGTGCGCCGCCGCCTCTGT---------------CCTCAACCTCCTCGCCCTGGGCCCTGCCGCCAGCGTGTCGTCATGGAGAC------CATCGCTGTGGGTTGCACCTGCATCTTCNNN---------------------------------------------------------------------------------------------
>vs_HLmicOec1_IL17B
------------AT--------GG-----ACT----------------GGCCACACAGCCTGCT-GCTCCTTCTTGCCATCTCTATC-TTCCTGGGGCCAAGCCAGCCCCGAAACACCAAAGGCAAAAGGAAGGGGCAAGGGCGGCCTGGCCCCTTGGCCCCTG----GG---CCTCACCAGG---------TGCCACTGGACCTGGTCTCTCGCGTAAAGCCC---------------TACGCT-------CGAATGGAAGAGTATGAGAGGAACCTTG--GAGAGATGGTGGCTCAGCTGAGGAACAGCTCTGAGACAGCCA---------AGAGGAAATGCGAGGTCAACCTGCAGCTCTGGCTGTCCAACAAGAGAAGCCTGTCTCCTTGGGGATACAGCATCAACCACGACCCCAGCCGCATTCCTGCGGACTTGCCTGAGGCGCGCTGCCTTTGTCTGGGCTGCGTGAACCCCTTCACCATGCAGGAGGACCGCAGCATG---GTGAGTGTGCCAGTGTTCAGCCAGGTGCCAGTGCGCCGCCGCCTTTGT---------------CCGCCACCTCCGCGCCCTGGGCCCTGCCGTCACCGCGTCGTCATGGAGAC------CATCGCGGTGGGTTGCACCTGCATCTTCNNN---------------------------------------------------------------------------------------------
>vs_micOch1_IL17B
------------AT--------GG-----ACT----------------GGCCACACAGCCTGCT-GCTCCTTCTTGCCATCTCTATC-TTCCTGGGGCCAAGCCAGCCCCGAAACGCCAAAGGCAAAAGGAAGGGGCAAGGGCGGCCTGGCCCCTTGGCCCCTG----GG---CCTCACCAGG---------TGCCACTGGACCTGGTCTCTCGCGTAAAGCCC---------------TACGCT-------CGAATGGAAGAGTATGAGAGGAACCTTG--GAGAGATGGTGGCCCAGCTGAGGAACAGCTCTGAGACAGCCA---------AGAGGAAATGTGAGGTCAACCTGCAGCTGTGGCTGTCCAACAAGAGAAGCCTGTCTCCTTGGGGATACAGCATCAACCACGACCCCAGCCGCATTCCTGCGGACTTGCCCGAGGCGCGCTGCCTTTGTCTGGGCTGCGTGAACCCCTTCACCATGCAGGAGGACCGCAGCATG---GTGAGTGTGCCAGTGTTCAGCCAGGTGCCAGTGCGCCGCCGCCTTTGT---------------CCGCCACCTCCGCGTCCTGGGCCCTGCCGTCACCGCGTCGTCATGGAGAC------CATCGCGGTGGGTTGCACCTGCATCTTCNNN---------------------------------------------------------------------------------------------
>vs_HLneoLep1_IL17B
------------AT--------GG-----ACT----------------GGCCACACAGCCTGCT-CATCCTTCTTGCCATCTCTATC-TTCCTGGGGCCAAGCCAGCCTCGGAACACCAAAGGCAAAAGGAAGGGGCAAGGGCGGCCTGGCCCTTTGGCCCCTG----GG---CCTCACCAGG---------TGCCACTGGACCTGGTATCTCGAGTAAAACCC---------------TACGCT-------CGAATGGAAGAGTATGAGAGGAACCTTG--GAGAGATGGTGGCCCAGCTGAGGAACAGTTCTGAACCAGCCA---------AGAGGAAATGCGAGGTCAACCTGCAGCTGTGGCTGTCCAACAAGAGAAGCCTGTCTCCTTGGGGATACAGCATCAACCACGACCCCAGCCGCATCCCTGCGGACTTGCCAGAAGCGCGGTGCCTATGTCTGGGCTGCGTGAACCCCTTCACCATGCAGGAGGACCGCAGCATG---GTGAGCGTGCCAGTGTTCAGCCAGGTACCAGTGCGCCGCCGCCTCTGC---------------CCGCCAGCTCCGCGCCCCGGGCCCTGTCGCCACCGCGTCGTCATGGAGAC------CATCGCTGTAGGTTGCACCTGCATCTTCNNN---------------------------------------------------------------------------------------------
>vs_HLmerUng1_IL17B
------------AT--------GG-----ACT----------------GGCCACACAGCCTGCT-GCTCCTTCTTGCCATCTCCATC-TTCCTGGGGGCCAGCCAGCCCCGGAACACCAAAGGCAAAAGGAAGGGGCAAGGGAGGCCCGGCCCCTTGGCCCCTG----GG---CCTCATCAGG---------TGCCACTGGACCTGGTCCCTCGAGTAAAGCCC---------------TACGCT-------CGAATGGAAGAGTATGAGAGGAACCTCG--GAGAGATGGTGGCCCAGTTGAGAAACAGCTCTGAGCCAGCCA---------AGAAGAAGTGCGAAGTCAACCTGCAGCTGTGGCTGTCCAACAAGAGGAGCCTGTCTCCTTGGGGCTACAGCATCAACCACGACCCCAGCCGCATCCCTGCGGACTTGCCCGAGGCTCGGTGCTTATGCCTGGGCTGCGTGAACCCCTTCACTATGCAGGAGGACCGCAGCATG---GTGAGTGTGCCGGTGTTCAGCCAGGTGCCAGTGCGTCGCCGCCTCTGT---------------CCGCCACCTCCGCGCCCGGGGCCCTGCCGCCAGCGCGTCGTCATGGAGAC------CATCGCTGTGGGTTGCACCTGCATCTTCNNN---------------------------------------------------------------------------------------------
>vs_HLondZib1_IL17B
------------AT--------GG-----ACT----------------GGCCACACAGCCTGCT-GCTCCTTCTTGCCATCTCTATC-TTCCTGGGGCCAAGCCAGCCCCGAAACACCAAAGGCAAAAGGAAGGGGCAAGGGCGGCCTGGCCCTTTGGCCCCTG----GG---CCTCACCAGG---------TGCCGCTGGACCTGGTCTCTCGTGTAAAGCCC---------------TACGCT-------CGAATGGAAGAGTATGAGAGGAACCTTG--GAGAGATGGTGGCTCAGCTGAGGAACAGCTCCGAGACAGCCA---------AGAGGAAATGCGAGGTCAACCTGCAGCTGTGGCTGTCCAACAAGAGAAGCCTGTCTCCTTGGGGATACAGCATCAACCACGACCCCAGCCGCATTCCTGCGGACTTGCCAGAGGCGCGTTGCCTTTGTCTGGGCTGCGTGAACCCCTTCACCATGCAGGAGGACCGCAGCATG---GTGAGTGTGCCAGTGTTCAGCCAGGTGCCAGTTCGCCGCCGCCTTTGT---------------CCGCCACCTCAGCGCCCTGGGCCCTGCCGGCACCGCGTCGTCATGGAGAC------CATTGCGGTGGGTTGCACCTGCATCTTCNNN---------------------------------------------------------------------------------------------
>vs_HLonyTor1_IL17B
------------AT--------GG-----ACT----------------GGCCACACAGCCTGCT-GCTCCTTCTTGCCATCTCTATC-TTCCTGGGGCCAAGCCAGCCTCGGAACACCAAGGGCAAAAGGAAGGGGCAAGGAAGGCCTGGCCCCTTGGCCCCTG----GG---CCTCACCAGG---------TGCCACTGGACCTGGTATCGCGTGTAAAGCCC---------------TACGCT-------CGAATGGAAGAGTATGAGAGGAACCTTG--GCGAGATGGTGGCCCAGCTGAGGAACAGCTCTGAGCCAGCCA---------AGAGGAAGTGTGAGGTCAACCTGCAGCTGTGGTTATCCAACAAGAGAAGCCTGTCGCCTTGGGGATACAGCATCAACCACGACCCCAGCCGCATCCCTGCGGACTTGCCCGAAGCGCGGTGCCTATGTCTGGGCTGCGTGAACCCCTTCACCATGCAGGAGGACCGCACCATG---GTGAGCGTGCCAGTGTTCAGCCAGGTGCCAGTGCGCCGGCGCCTCTGC---------------CCTCCAGCTCCGCGCCCCGGGCCCTGTCGCCACCGCGTCGTCATGGAGAC------CATCGCTGTGGGTTGCACCTGCATCTTCNNN---------------------------------------------------------------------------------------------
>vs_HLmasFus1_IL17B
------------AT--------GG-----ACT----------------GGCCGCACAGCCTGCT-CTTCCTTCTTGCCATCTCCATC-TTCCTGGTGCCAAGCCAGCTCCGGAACACCAAAGGCAAAAGGAAGGGACAAGGGAGACCTGGCCCCTTGGCCCCTG----GG---CCTCACCAAG---------TGCCCNNNGACCTGGTGTCTCGAGTAAAGCCC---------------TATGCA-------CGTATGGAAGAGTACGAGAGGAACCTTG--GAGAGATGGTGGCCCAGCTGAGGAACAGCTCTGAGCCAGCCA---------AGAAGAAATGTGAAGTCAACCTGCAGCTGTGGCTGTCCAACAAGAGGAGCTTGTCTCCATGGGGTTACAGCATCAACCACGACTCCGGCCGCATCCCTGCGGACTTGCCCGAGGCGCGGTGCCTATGTTTGGGTTGCGTGAACCCCTTCACCATGCAGGAGGACCGTAGCATG---GTGAGTGTGCCAGTGTTCAGCCAGGTGCCAGTGCGCCGCCGCCTCTGT---------------CCACAACCTCCTCGCCCCGGGCCCTGTCGCCAGCGTGTCGTCATGGAGAC------CATCGCTGTGGGTTGCACCTGCATCTTCNNN---------------------------------------------------------------------------------------------
>vs_HLpacDup1_IL17B
------------AT--------GG-----ACT----------------GGCCACACAGCCTGCT-GCTCCTTCTTGCCATCTCCATC-TTCCTGGGGGCCAGCCAGCCCCGGAACACCAAAGGCAAAAGGAAGGGGCAAGGGAGGCCTGGCCCCTTGGCCCCTG----GG---CCTCATCAGG---------TGCCACTGGACCTGGTACCTCGAGTAAAGCCC---------------TACGCT-------AGAATGGAAGAGTATGAGAGGAACCTTG--GAGAGATGGTGGCCCAGTTGAGAAACAGCTCTGAGCCAGCCA---------AGAAGAAGTGCGAAGTCAACCTGCAGCTGTGGCTGTCCAACAAGAGGAGCCTGTCTCCTTGGGGCTACAGCATCAACCACGACCCCAGTCGCATCCCTGCGGACTTGCCCGAGGCTCGGTGCCTATGTCTGGGCTGCGTGAACCCCTTCACCATGCAGGAGGACCGCAGCATG---GTGAGCGTGCCAGTGTTCAGCCAGGTTCCAGTGCGCCGCCGCCTCTGT---------------CCGCCACCTCCGCGCCCCGGGCCCTGCCGCCAGCGCGTCGTCATGGAGAC------CATCGCTGTGGGTTGCACCTGCATCTTCNNN---------------------------------------------------------------------------------------------
>vs_HLgraSur1_IL17B
------------AT--------GG-----ACT----------------GGCCGCACAGCCTGCT-CTTCCTTCTTGCCGTCTGCATC-TTCCTGGTACCAAGCCAGCCCCGGAACACCAAAGGCAAAAGGAAGGGACAAGGGAGGCCTGGCCCCTTGGCCCCTG----GT---CCTCACCAGG---------TGCCGCTGGACCTGGTGTCTCGAGTAAAGCCC---------------TATGCT-------CGAATGGAAGAGTACGAGAGGAACCTTG--GAGAGATGGTGGCTCAGCTGAGGAACAGTTCTGAGCCAGCCA---------AGAAGAAATGTGAAGTCAACCTGCAGCTGTGGCTGTCCAACAAAAGGAGCCTGTCTCCATGGGGCTACAGCATCAACCATGACCCCAGCCGTATCCCTGCAGACTTGCCTGAGGCACGGTGCCTATGTTTGGGTTGCGTGAACCCCTTCACCATGCAGGAGGACCGTAGCATG---GTGAGCGTGCCAGTGTTCAGCCAGGTGCCAGTGCGCCGCCGCCTCTGT---------------CCGCAACCTCCTCGCCCCGGGCCCTGTCGCCAGCGTGTCGTCATGGAGAC------CATCGCTGTGGGTTGCACCTGCATCTTCNNN---------------------------------------------------------------------------------------------
>vs_HLperCal2_IL17B
------------AT--------GG-----ACT----------------GGCCACACAGCCTGCT-GCTCCTTCTTGCCCTCTCTATC-TTCCTGGGGCCAAGCCAGCCCCGGAACACCAAGGGCAAAAGGAAGGGGCAAGGAAGACCTGGCCCCTTGGCCCCTG----GG---CCTCACCAGG---------TGCCACTGGACCTGGTATCGCGAGGAAAGCCC---------------TATGCT-------CGAATGGAAGAGTATGAGAGGAACCTCG--GAGAGATGGTGGCCCAGCTGAGGAACAGCTCTGAGCCAGCCA---------AGAGGAAATGCGAGGTCAACCTGCAGCTGTGGCTGTCTAACAAGAGAAGCCTGTCTCCTTGGGGATACAGCATCAACCACGACCCCAGCCGCATCCCTGCGGACTTGCCCGAAGCGCGGTGCCTATGTCTGGGCTGTGTGAACCCCTTCACCATGCAGGAGGACCGCAGCATG---GTGAGCGTGCCAGTGTTTAGCCAGGTGCCAGTGCGTCGCCGCCTCTGT---------------CCGCCAGCTCCGCGCCCCGGTCCCTGTCGCCACCGCGTCGTCATGGAGAC------CATCGCTGTGGGTTGCACCTGCATCTTCNNN---------------------------------------------------------------------------------------------
>vs_HLperCri1_IL17B
------------AT--------GG-----ACT----------------GGCCACACAGCCTGCT-GCTCCTTCTTGCCATCTCTATC-TTCCTGGGGCCAAGCCAGCCCCGGAACACCAAGGGCAAAAGGAAGGGGCAAGGAAGACCTGGCCCCTTGGCCCCTG----GG---CCTCACCAGG---------TGCCACTAGACCTGGTATCGCGAGGAAAGCCC---------------TACGCT-------CGAATGGAAGAGTATGAGAGGAACCTCG--GAGAGATGGTGGCCCAGCTGAGGAACAGCTCTGAGCCAGCCA---------AGAGGAAATGCGAGGTCAACCTGCAGCTGTGGCTGTCCAACAAGAGAAGCCTGTCTCCTTGGGGATACAGCATCAACCACGACCCCAGCCGCATCCCTGCGGACTTGCCGGAAGCGCGGTGCTTATGTCTGGGCTGCGTGAACCCCTTCACCATGCAGGAGGACCGCAGCATG---GTGAGCGTGCCAGTGTTTAGCCAGGTGCCAGTGCGTCGCCGCCTCTGT---------------CCGCCAGCTCCGCGCCCCGGTCCCTGTCGCCACCGCGTCGTCATGGAGAC------CATTGCTGTGGGTTGCACCTGCATCTTCNNN---------------------------------------------------------------------------------------------
>vs_HLuroCau1_IL17B
------------AT--------GG-----ACT----------------GGCCGCACAGCCTGCT-CTTCCTTCTTGCCATCTCCATC-TTCCTGGTGCCAAGCCAGCTCCGGAGCACCAAAGGCAAAAGGAAGGGACAAGGGAGACCTGGCCCCTTGGCCCCTG----GG---CCTCACCAGG---------TGCCGCTAGACCTGGTGTCTCGAGTAAAGCCC---------------TATGCT-------CGTATGGAAGAGTACGAGAGGAACCTTG--GAGAGATGGTGGCCCAGCTGAGGAACAGCTCTGAGCCAGCCA---------AGAAGAAATGTGAGGTCAACCTGCAGCTGTGGCTGTCCAACAAGAGGAGCCTGTCTCCATGGGGCTACAGCATCAACCACGACCCCGGCCGCATCCCTGCGGACTTGCCCGAGGCGCGGTGCCTATGCTTGGGTTGCGTGAACCCCTTCACCATGCAGGAGGACCGTAGCATG---GTGAGTGTGCCAGTGTTCAGCCAGGTGCCAGTGCGCCGCCGCCTCTGT---------------CCGCAACCTCCTCGCCCCGGGCCCTGTCGCCAGCGTGTCGTCATGGAGAC------CATCGCTGTGGGTTGCACCTGCATCTTCNNN---------------------------------------------------------------------------------------------
>vs_HLperLeu1_IL17B
------------AT--------GG-----ACT----------------GGCCACACAGCCTGCT-GCTCCTTCTTGCCATCTCTATC-TTCCTGGGGCCCAGCCAGCCCCGGAACACCAAGGGCAAAAGGAAGGGGCAAGGAAGGCCTGTCCCCTTGGCCCCTG----GG---CCTCACCAGG---------TGCCACTGGACCTGGTATCGCGAGGAAAGCCC---------------TACGCT-------CGGATGGAAGAGTATGAGAGGAACCTCG--GAGAGATGGTGGCCCAGCTGAGGAACAGCTCTGAACCAGCCA---------AGAGGAAATGCGAGGTCAACCTGCAGCTCTGGCTGTCCAACAAGAGAAGCCTGTCTCCTTGGGGATACAGCATCAACCACGACCCCAGCCGCATCCCTGCGGACTTGCCCGAAGCGCGGTGCCTATGTCTGGGCTGCGTGAACCCCTTCACCATGCAGGAGGACCGCAGCATG---GTGAGCGTGCCAGTGTTCAGCCAGGTGCCAGTGCGTCGCCGCCTCTGT---------------CCGCCAGCTCCGCGCCCGGGGCCCTGTCGCCACCGCGTCGTCATGGAGAC------CATCGCTGTGGGTTGCACCTGCATCTTCNNN---------------------------------------------------------------------------------------------
>vs_HLperPol1_IL17B
------------AT--------GG-----ACT----------------GGCCACACAGCCTGCT-GCTCCTTCTTGCCATCTCTATC-TTCTTGGGGCCAAGCCAGCCCCGGAACACCAAGGGCAAAAGGAAGGGGCAAGGAAGGCCTGGCCCCTTGGCCCCTG----GG---CCTCACCAGG---------TGCCACTGGACCTGGTATCACGAGGAAAGCTC---------------TACGCT-------CGAATGGAAGAGTATGAGAGGAACCTCG--GAGAGATGGTGGCCCAGCTGAGGAACAGCTCTGAGCCAACCA---------AGAGGAAATGCGAGGTCAACCTGCAGCTGTGGCTGTCCAACAAGAGAAGCCTGTCTCCTTGGGGATACAGCATCAACCACGACCCCAGCCGCATCCCTGCGGACTTGCCCGAAGCGCGGTGCCTATGTCTGGGCTGCGTGAACCCCTTCACCATGCAGGAGGACCGCAGCATG---GTGAGCGTGCCAGTGTTCAGCCAGGTGCCAGTGCGTCGCCGCCTCTGT---------------CCGCCAGCTCCGCGCCCGGGGCCCTGTCGCCACCGCGTCGTCATGGAGAC------CATCGCTGTGGGTTGCACCTGCATCTTCNNN---------------------------------------------------------------------------------------------
>vs_HLcriGam1_IL17B
------------AT--------GG-----ACT----------------GGCCACACAGCCTGCT-GCTCCTTCTTGCCATCTTCATC-TTCCTGGGGACAAGCCAGCCCCGGAACGTCAAAGGCAAAAAGAAGGGGCAAGGGAGGCCTGGCTCCTCGACCACTC----AG---CCTCACCAGG---------TGCCGCTGGACCTGGTGTCTGGAGTAAAGCCC---------------TTCATA-------CGAATGAACGATTACGAGAAGACCCTTA--AAGAGATGGTGGTCCAGCTGCGGAACAGCACTGAGTCAGACA---------CTATGAAATGTCAAGTCAACCTGCAGCTGTGGCTGTCCAACAGGAGAAGCCTGTCCCCTTGGGTTTACAGCATCAACCACGATCCCAACCGCATCCCTGCAGACTTGCCCGAGGCTCGGTGCCTATGTCAGGGCTGCGTGAACCCCTTCACCATAGAGGAGGACCGCAGCATG---GTGAGTGTGCCGGTGTTCAGCCAGGTGCCAGTGCGCCGCCGCCTCTGT---------------CCTTCACTGCCACGCACCAGGCGCTGCCGCCAGCGCGTCGTCATGGAGAC------CATCGCTGTGGGTTGCACCTGCATCTTCNNN---------------------------------------------------------------------------------------------
>vs_HLcriGri3_IL17B
------------AT--------GG-----ACT----------------GGCCACACAGCCTGCT-GTTCCTTCTCGCCATCTCTACC-TTCCTGGGGCCAAGCCAGCCCCGGAACACCAAAGGCAAAAGGAAGGGGCAAGGGCGGCCTGGCCCCTTGGCCCCTG----GG---CCTCACCAGG---------TGCCACTGGACCTGGTATCTCGAGTAAAGCCC---------------TATGCT-------CGAATGGAAGAGTACGAGAGGAACCTTG--GAGAGATGGTGGCCCAGCTGAGGAACAGCTCTGAGCCAGCCA---------AGAGGAAATGTGAGGTGAACCTGCAGCTGTGGCTGTCCAACAAGAGAAGTCTGTCTCCTTGGGGATACAGCATCAACCACGATCCCAGCCGCATACCTGCGGACTTGCCCGAAGCGCGTTGCCTATGTCTGGGCTGCGTGAACCCCTTCACCATGCAGGAGGACCGCAGCATG---GTGAGTGTGCCAGTGTTCAGCCAGGTGCCAGTGCGCCGGCGCCTCTGT---------------CCGCCACCTCCGCGCCCAGGGCCCTGCCGCCACCGCGTCGTCATGGAGAC------CATCGCTGTGGGTTGCACCTGCATCTTCNNN---------------------------------------------------------------------------------------------
>vs_HLsigHis1_IL17B
------------AT--------GG-----ACT----------------GGCCACACAGCCTGCT-TCTCCTTCTTGCCATCTCTATC-TTCCTGGGGCCAAGCCTGCCCCGGAACACTAAAGGCAAAAGGAAGGGCCAAGGGCGGCCTGGTCCCTTGGCCCCGG----GG---CCTCATCAGG---------TGCCACTGGACCTGGTGTCCCGAGTGAAGCCC---------------TACGCT-------CGAATGGAAGAGTATGAGAGGAGCCTTG--GAGAGATGGTGGCCCAGCTGAGGAACAGCTCTGAGCCAGCCA---------AGAGGAAATGTGAGGTCAACTTGCAACTGTGGCTGTCTAACAAAAGAAGCCTGTCTCCTTGGGGATACAGCATCAACCACGACCCCAGCCGCATCCCTGCGGACTTGCCCGAAGCGCGCTGTCTATGTCTGGGCTGCGTGAACCCCTTCACCATGCAGGAAGACCGCAGCATG---GTGAGTGTGCCGGTGTTCAGTCAGGTGCCAGTGCGTCGCCGGCTCTGT---------------CCGCAACCTCCGCGCCCTGGGCCCTGCCGCCACCGCGTCGTCATGGAGAC------CATCGCTGTGGGTTGCACCTGCATCTTCNNN---------------------------------------------------------------------------------------------
>vs_HLrhoOpi1_IL17B
------------AT--------GG-----ACT----------------GGCCACACAGCCTGCT-GCTCCTTCTTGCCATCTCCATC-TTCCTGGGGGCCAGCCAGCCCCGGAACACCAAAGGCAAAAGGAAGGGGCAAGGGAGGCCCGGCCCCTTGGCCCCTG----GG---CCTCATCAGG---------TGCCGCTGGACCTGGTCCCTCGAGTAAAGCCC---------------TACGCT-------CGAATGGAAGAGTATGAGAGGAACCTCG--GAGAGATGGTGGCCCAGTTGAGAAACAGCTCTGAGCCAGCCA---------AGAAGAAGTGCGAAGTCAACCTGCAGCTGTGGCTGTCCAACAAGAGGAGCCTGTCTCCTTGGGGCTACAGCATCAACCACGACCCCAGCCGCATCCCTGCGGACTTGCCCGAGGCTCGGTGCTTATGCCTGGGCTGCGTGAACCCCTTCACCATGCAGGAGGACCGCAGCATG---GTGAGCGTGCCGGTGTTCAGCCAAGTGCCAGTGCGTCGCCGCCTTTGT---------------CCGCCACCTCCGCGCCCCGGGCCCTGCCGCCAGCGCGTCGTCATGGAGAC------CATCGCTGTGGGTTGCACCTGCATCTTCNNN---------------------------------------------------------------------------------------------
>vs_HLmasCou1_IL17B
------------AT--------GG-----ACT----------------GGCCGCACAGCCTGCT-CTTTCTTCTTGCCATCTCCATC-TTCCTGGTGCCAAACCAGTCCCGGAACACCAAAGGCAAAAGGAAGGGGCAAGGGAGGCCTGGTCCCTTGGCCCCTG----GG---CCTCACCAGG---------TGCCTCTGGACCTGGTGTCTCGAGTAAAGCCC---------------TTCGCG-------CGAATGGAAGAGTACGAGAGGAACCTTG--GAGAGATGGTGGCCCAGTTGAGGAACAGCTCTGAGCCAGCCA---------AGAAGAAATGTGAAGTCAATCTGCAGCTGTGGCTGTCCAACAAGAGGAGCCTGTCTCCATGGGGCTACAGCATCAACCACGACCCCAGCCGCATCCCTGCGGACTTGCCCGAGGCGCGGTGCCTGTGTTTGGGTTGTGTGAACCCCTTCACCATGCAGGAGGACCGTAGCATG---GTGAGCGTGCCAGTGTTCAGCCAGGTGCCAGTGCGCCGCCGCCTCTGT---------------CCTCAACCTCCTCGTCCCGGGCCCTGCCGCCAGCGTGTCGTCATGGAGAC------CATCGCTGTGGGTTGCACCTGCATCTTCNNN---------------------------------------------------------------------------------------------
>vs_HLpsaObe1_IL17B
------------AT--------GG-----ACT----------------GGCCACACAGCCTGCT-GCTCCTTCTTGCCATCTCCATC-TTCCTGGGGGCCAGCCAGCCCCGGAACACCAAAGGCAAAAGGAAGGGGCAAGGGAGACCCGGCCCCTTGGCCCCTG----GG---CCTCATCAGG---------TGCCACTGGACCTGGTCCCTCGAGTAAAGCCC---------------TATGCT-------CGAATGGAAGAGTATGAAAGGAACCTCG--GAGAGATGGTGGCCCAGTTGAGAAACAGCTCTGAGCCAACCA---------AGAAGAAGTGCGAAGTCAACCTGCAGCTGTGGCTGTCCAACAAGAGGAGCCTGTCTCCTTGGGGCTACAGCATCAACCACGACCCCAGCCGCATCCCTGCGGACTTGCCCGAGGCTCGGTGCTTATGTCTGGGCTGCGTGAACCCCTTCACCATGCAGGAGGACCGCAGCATG---GTGAGCGTGCCGGTGTTCAGCCAGGTGCCAGTGCGTCGTCGCCTCTGT---------------CCGCCACCTCCGCGCCCGGGGCCCTGCCGCCAGCGCGTCGTCATGGAGAC------CATCGCTGTGGGTTGCACCTGCATCTTCNNN---------------------------------------------------------------------------------------------
>vs_HLpseDes1_IL17B
------------AT--------GG-----ACT----------------GGCCGCACAGCCTGCT-CTTTCTTCTCGCCATCTCCATC-TTCCTGGTGCCAAGCCAGCTCCGGAACACCAAAGGGAAAAGGAAGGGACAAGGGAGACCTGGCCCCTTGGCCCCTG----GG---CCTCACCAGG---------TGCCGCTAGACCTGGTGTCTCGAGTAAAGCCC---------------TATGCA-------CGTATGGAAGAGTACGAGAGGAACCTTG--GAGAGATGGTGGCCCAGCTGAGGAACAGCTCTGAGCCAGCCA---------AGAAGAAATGTGAAGTCAACCTGCAGCTGTGGCTGTCCAACAAGAGGAGCCTGTCTCCATGGGGCTACAGCATCAACCACGACTCCGGCCGCATCCCTGCGGACTTGCCCGAGGCGCGGTGCCTATGTTTGGGTTGCGTGAACCCCTTCACCATGCAGGAGGACCGTAGCATG---GTGAGTGTGCCAGTGTTCAGCCAGGTGCCAGTGCGCCGCCGCCTCTGT---------------CCACAACCTCCTCGCCCCGGGCCCTGTCGCCAGCGTGTCGTCATGGAGAC------CATCGCTGTGGGTTGCACCTGCATCTTCNNN---------------------------------------------------------------------------------------------
>vs_HLratRat7_IL17B
------------AT--------GG-----ACT----------------GGCCACACAGCCTGCT-CTTCCTTCTTGCCATCTCCATC-TTCCTGGTGCCAAGCCAGCCCCGGAACACCAAAGGCAAAAGGAAGGGGCAAGGGAGGCCTGGCCCCTTGGCCCCTG----GG---CCTCAGCAGG---------TGCCGCTGGACCTGGTGTCTCGAGTAAAGCCC---------------TACGCC-------CGAATGGAAGAGTACGAGAGGAACCTTG--GCGAGATGGTGGCCCAGCTGAGGAACAGCTCTGAGCCAGCCA---------AGAAGAAATGTGAAGTCAACTTGCAGCTGTGGTTATCCAACAAGAGGAGCCTGTCTCCCTGGGGCTACAGCATCAACCACGACCCCAGCCGCATCCCGGAGGACTTGCCTGAGGCGCGGTGCCTATGTTTGGGTTGCGTGAACCCCTTCACCATGCAGGAGGACCGTAGCATG---GTGAGCGTGCCAGTGTTCAGCCAGGTGCCAGTGCGACGCCGCCTCTGT---------------CCGCAACCTCCTCGGCCCGGGCCCTGCCGCCAGCGTGTTGTCATGGAGAC------CATCGCTGTGGGTTGCACCTGCATCTTCNNN---------------------------------------------------------------------------------------------
>vs_HLratNor7_IL17B
------------AT--------GG-----ACT----------------GGCCACACAGCCTGCT-CTTCCTTCTTGCCATCTCCATC-TTCCTGGTGCCAAGCCAGCCCCGGAACACCAAAGGCAAAAGGAAGGGGCAAGGGAGGCCTGGCCCCTTGGCCCCTG----GG---CCTCACCAGG---------TGCCGCTGGACCTGGTGTCTCGAGTAAAGCCC---------------TACGCC-------CGAATGGAAGAGTACGAGAGGAACCTTG--GCGAGATGGTGGCCCAGCTGAGGAACAGCTCTGAGCCAGCCA---------AGAAGAAGTGTGAAGTCAACTTGCAGCTGTGGTTATCCAACAAGAGAAGCCTGTCTCCCTGGGGCTACAGCATCAATCACGACCCCAGCCGCATCCCGGAGGACTTGCCTGAGGCGCGGTGCCTATGTTTGGGTTGCGTGAACCCCTTCACCATGCAGGAGGACCGTAGCATG---GTGAGCGTGCCAGTGTTCAGCCAGGTGCCAGTGCGCCGCCGCCTCTGT---------------CCGCAACCTCCTCGGCCCGGGCCCTGCCGCCAGCGTGTTGTCATGGAGAC------CATCGCTGTGGGTTGCACCTGCATCTTCNNN---------------------------------------------------------------------------------------------
>vs_HLellLut1_IL17B
------------AT--------GG-----ATT----------------GGCCACACAGCCTGCT-GCTCCTTCTTGCCATCTCTATC-TTCCTGGGGACAAGCCAGCCCCGAAACACCAAAGGCAAAAGGAAGGGGCAAGGGCGGCCTGGCCCCTTGGCCCCTG----GG---CCTCACCAGG---------TGCCACTGGACCTGGTCTCTCGCGTAAAGCCC---------------TACGCT-------CGAATGGAAGAGTATGAGAGGAACCTTG--GAGAGATGGTGGCTCAGCTGAGGAACAGCTCTGAGACAGCCA---------AGAGGAAATGCGAGGTCAATCTGCAGCTGTGGCTGTCCAACAAGAGAAGCCTGTCTCCTTGGGGATACAGCATCAACCACGACCCCAGCCGCATTCCTGCGGACTTGCCCGAGGCGCGTTGCCTATGTCTGGGCTGCGTGAACCCCTTCACCATGCAGGAGGACCGCAGCATG---GTGAGTGTGCCAGTGTTCAGCCAGGTGCCAGTGCGCCGCCGCCTTTGT---------------CCGCCACCTCCGCGCCCTGGACCCTGCCGTCACCGCGTCGTCATGGAGAC------CATCGCGGTGGGTTGCACCTGCATCTTCNNN---------------------------------------------------------------------------------------------
>vs_HLellTal1_IL17B
------------AT--------GG-----ACT----------------GGCCACACAGCCTGCT-GCTCCTTCTTGCCATCTCTATC-TTCCTGGGGCCAAGCCAGCCCCGAAACACCAAAGGCAAAAGGAAGGGGCAAGGGCGGCCTGGTCCCTTGGCCCCTG----GG---CCTCACCAGG---------TGCCACTGGACCTGGTCTCTCGCGTAAAGCCC---------------TACGCT-------CGAATGGAAGAGTATGAGAGGAACCTTG--GAGAGATGGTGGCTCAGCTGAGGAACAGCTCTGAGACAGCCA---------AGAGGAAATGCGAGGTCAATCTGCAGCTGTGGCTGTCCAACAAGAGAAGCCTGTCTCCTTGGGGATATAGCATCAACCACGACCCCAGCCGCATTCCTGCGGACTTGCCCGAGGCGCGTTGCCTATGTCTGGGCTGCGTGAACCCCTTCACCATGCAGGAAGACCGCAGCATG---GTGAGTGTGCCAGTGTTCAGCCAGGTGCCAGTGCGCCGCCGCCTTTGT---------------CCGCCACCTCCGCGCCCTGGACCCTGCCGTCACCGCGTCGTCATGGAGAC------CATCGCGGTGGGTTGCACCTGCATCTTCNNN---------------------------------------------------------------------------------------------
>vs_HLarvNil1_IL17B
------------AT--------GG-----ACT----------------GGTCGCACAGCCTGCT-CTTCCTTCTTGCCATCTGCATC-TTTCTGGTGCCAAGCCAGCCCCGGAACACCAAAGGCAAAAGGAAGGGACAAGGGAGGCCTGGCCCCTTGGCCCCAG----GG---CCTCACCAGG---------TGCCACTGGACCTGGTGTCTCGAGGAAAGCCC---------------TACGCT-------CGAATGGAGGAGTATGAGAGGAACCTTG--GAGAGATGGTGGCCCAGCTGAGGAACAGCTCCGAGCCAGCCA---------AGAAGAAATGTGAAGTCAACCTGCAGCTGTGGCTGTCCAACAAGAGGAGCCTGTCTCCATGGGGCTACAGTATCAACCACGACCCCAGCCGCATCCCTGCGGACTTGCCCGAGGCGCGGTGCCTATGTTTGGGTTGCGTGAACCCCTTCACCATGCAGGAGGACCGTAGCATG---GTGAGCGTTCCAGTGTTCAGCCAGGTGCCAGTGCGCCGCCGCCTCTGT---------------CCGCAGCCTCCTCGCCCTGGGCCCTGCCGCCAGCGTGTCGTCATGGAGAC------CATCGCTGTGGGTTGCACCTGCATCTTCNNN---------------------------------------------------------------------------------------------
>vs_HLrhiPru1_IL17B
------------AT--------GG-----ACT----------------GGCCGCACCGTCTGCT-GCTGCTGCTTGCAATCTCCTTC-TTCCTGGGGCTGGGTCAGCCCCGAAGCCCCAAAGGCAAGAGGAAGGGACAAGGGAGGTCCGGCCCTGTGGCTCCTG----GA---CCTCACCAGG---------TACCCCTGGACCTGGTGTCTCGAGTGAAGCCC---------------TACGCT-------CGCATGGAGGAGTACGAGAGGAACCTCG--GAGAGATGGTAGCCCAGCTGAGAAACAGCTCTGAGCCAGCCA---------AGAGGAAGTGTGAAGTCGACCTGCAGCTGTGGCTGTCCAACAAGAGGAGCCTGTCTCCCTGGGGCTACAGCATCAACCACGACCCCAGCCGCATCCCTGAGGACTTGCCCGAGGCTCGGTGCCTGTGTCTAGGCTGCGTGAACCCCTTCACAATGCAGGAGGACCGCAGCATG---GTGAGCGTGCCGGTGTTCAGCCAGGTGCCGGTGCGCCGCCGCCTGTGT---------------CCTGCGCCGCCGCGCCCGGGGCCCTGCCGCCAGCGCGCTGTCATGGAGAC------CATCGCCGTGGGGTGCACCTGCATCTTCNNN---------------------------------------------------------------------------------------------
>vs_HLmasCou1_IL17C
-----------------ATGGCCA-----CCG----------------TCACCATCACTAGCCT-CCTGCTTCTAACCTGGTTGCCCGTGGGGTTGACCCACCAAGATCCCCCATCTTGGGGGAAACCCCGAAGCCATAGG---ACCCTGCGGTGCTATTCTGCT-GAGGAACTGTCTCATGGCCA---GGCTCCTCCACACCTGCTAACTCGAAGTGCCAGGTGGG---AGCAGGCCCTCCCTG--TG-GCCCTGGTGGCCAGTTTGG-AGGCCACGGCTCACAGGAG---------ACAGCATGAAGGACCTCTAGCTGGAACACAGTGTCCCGTGCTGCGGCCGGAAGAGGTGCTGGAAGCTGACACCCACGAGCGCTCCATCTCACCGTGGAGATATCGTATCGACACAGATGAGAACCGTTACCCACAGAAGTTGGCGGTGGCAGAATGCTTGTGTCGTGGTTGCATCAATGCCAAGACAGGCCGTGAGACAGCTGCCCTG---AACTCCGTGCAGCTGTTGCAGAGCCTGCTGGTACTACGGCGACAGCCCTGCTCCCGAGACGGCACAGCAGACCCTACGCCAGGATCCTTCACCTTCCACACTGAGTTCATCCG------TGTGCCTGTTGGCTGCACCTGTGTTCTTCCCAGGTCTACANNN---------------------------------------------------------------------------------
>vs_HLmusPah1_IL17C
-----------------ATGGCCA-----CTG----------------TCACCGTCACTAGTCT-CCTGCTTCTAACCCGGCTGCCTACTGGGATGGCCCACCAAGATCCCCCATCCTGGGGGAAACCCCGAAGCCACAGG---ACCCTGCGGTGCTACTCTGCT-GAGGAACTGTCCCACGGTCA---GGCTCCTCCGCACCTGCTAACTCGAAGTGCCAGGTGGG---AGCAGGCCCTCCCTG--TG-GCCCTGGTGGCCAGTTTGG-AGGCCACAGGCCACAGGAG---------ACAGCATGAAGGACCTCTAGCTGGAACACAGTGCCCCGTGCTGCGGCCAGAGGAGGTGCTGGAAGCTGACACTCACGAGCGCTCCATCTCACCGTGGAGATATCGCATCGACACAGATGAGAACCGCTACCCACAGAAGTTGGCGGTGGCAGAATGCTTGTGTCGTGGCTGTATCAACGCCAAGACAGGCCGCGAGACAGCTGCCCTG---AACTCGGTGCAGCTGCTGCAGAGCCTGCTGGTACTAAGGCGACAGCCCTGCTCCCAAGACGGCACGACGAACCCTATGCCAGGATCCTTCGCCTTCCACACCGAGTTCATCCG------AGTGCCTGTCGGCTGCACCTGCGTTCTTCCCAGGTTTACACAGNNN------------------------------------------------------------------------------
>vs_HLmusSpr1_IL17C
-----------------ATGGCCA-----CCG----------------TCACCATCACTAGTCT-CCTGCTTCTAGGCTGGTTGCCTACTGGGATGACCCACCAAGATCCCCCATCCTGGGGGAAACCCCGAAGCCATAGG---ACCCTGCGGTGCTACTCTGCT-GAGGAATTATCTCACAGCCA---GGCTCCTCCACACCTGCTAACTCGAAGTGCCAGGTGGG---AGCAGGCCCTCCCTG--TG-GCCCTGGTGGCCAGTTTGG-AGGCCACGGGCCACAGGAG---------ACAGCACGAAGGACCTCTAGCTGGAACACAGTGCCCCGTGCTGCGGCCGGAGGAGGTGCTGGAAGCTGACACTCACGAGCGCTCCATCTCACCATGGAGATATCGCATCGACACAGATGAGAACCGCTACCCACAGAAGCTGGCGGTGGCAGAATGCTTGTGTCGTGGATGCATCAACGCCAAGACGGGCCGTGAGACAGCTGCCCTG---AACTCGGTGCAGCTGCTGCAGAGCCTGCTGGTACTACGGCGACAGCCCTGCTCCCGAGACGGCACGGCGGACCCTACACCAGGATCCTTCGCCTTCCACACCGAGTTCATCCG------CGTGCCTGTCGGCTGCACCTGCGTTCTTCCCAGGTCTACACAGNNN------------------------------------------------------------------------------
>vs_mm10_IL17C
-----------------ATGGCCA-----CCG----------------TCACCGTCACTAGTCT-CCTGCTTCTAGGCTGGTTGCCTACTGGGATGACCCACCAAGATCCCCCGTCCTGGGGGAAACCCCGAAGCCATAGG---ACCCTGCGGTGCTACTCTGCT-GAGGAATTATCTCACGGCCA---GGCTCCTCCACACCTGCTAACTCGAAGTGCCAGGTGGG---AGCAGGCCCTCCCTG--TG-GCCCTGGTGGCCAGTTTGG-AGGCCACGGGCCACAGGAG---------ACAGCATGAAGGACCTCTAGCTGGAACACAGTGCCCCGTGCTGCGGCCGGAGGAGGTGCTGGAAGCTGACACTCACGAGCGCTCCATCTCACCATGGAGATATCGCATCGACACAGATGAGAACCGCTACCCACAGAAGCTGGCGGTGGCAGAATGCTTGTGTCGTGGATGCATCAACGCCAAGACAGGCCGTGAGACAGCTGCCCTG---AACTCGGTGCAGCTGCTGCAGAGCCTGCTGGTACTACGGCGACAGCCCTGCTCCCGAGACGGCACGGCGGACCCTACACCAGGATCCTTCGCCTTCCACACCGAGTTCATCCG------CGTGCCTGTCGGCTGCACCTGCGTTCTTCCCAGGTCTACACAGNNN------------------------------------------------------------------------------
>vs_HLacoRus1_IL17C
--------------------------------------------------------ATGCGTCT-CCTGCTCCTTGCCTGGTTGCCTGCTGGTATGACCCGTCAAGATCCCCCACTCTGGGGGAGACCCCGAAGCCATAGG---ACCCTGCGCTGCTACTCTGCT-GACGAACTCTCTCATGACCA---GGCTCCCCCACACCTGCTAATTCGAAGTGCCAGGTGGG---AGCAGGCTCTCCCTG--TG-GCCCTGGTGTCCAGTTTGG-AGGCCACGGGCCACAGGAG---------GCAGCATGGAAGATCTCTAGTTGGCACACATTGCCCTGTGCTGCGGCCAGAGGAGATACTGGAATCTGACACCCACCAGCGCTCCATCTCACCATGGAGATATCGCATCGACACCGATGAGAACCGCTACCCACAGAAGCTGGCGGTGGCAGAGTGCTTGTGTCGTGGCTGCATCAATGCCAAGACAGGCCGTGAGACAGCTGCCCTG---AACTCCGTGCAACTGCTGCAGAGCCTGCTGGTGCTACGGCGACAGCCCTGCTCCCGAGATGGTACAGCAGACCCTATCCCAGGATCCTTCACCTTCCACACTGAGTTCATCCG------CGTGCCTGTCGGTTGTACCTGCGTTCTTCCCAGGTCTGCANNN---------------------------------------------------------------------------------
>vs_HLacoCah1_IL17C
--------------------------------------------------------ATGTGTCT-CCTGCTTCTTGCCTGGTTGCCTGCTGGTATGACCCATCAAGACCCCCGACCCTGGGGGAGACCCCGACGCCATAGG---ACCCTGCGCTGCTACTCTGCT-GATGAACTCTCTCACGACCA---GGCTCCCCCACACCTGCTAATTCGGAGTGCCAGGTGGG---AGCAGGCTCTCCCTG--TG-GCCCTGGTGTCCAGTTTGG-AGGCCACGGGTCACAGGAG---------ACAGCATGGAAGATCTCTAGTTGGCACACATTGCCCTGTGCTGCGGCCAGAGGAGATACTAGAATCTGACACCCACCAGCGCTCCATCTCACCATGGAGATACCGCATTGACACCGATGAGAACCGCTACCCACAGAAGCTGGCGGTGGCAGAGTGCTTGTGTCGTGGCTGCATCAATGCCAAGACAGGCCGTGAGACAGCCGCCCTG---AACTCCGTGCAGCTGCTGCAGAGCCTGCTGGTGCTACGGCGACAGCCCTGCTCCCGAGACGGCACAGCAGACCCTATCCCAGGATCCTTCACCTTCCGCACCGAGTTCATCCG------CGTGCCTGTCGGTTGTACCTGTGTTCTTCCCAGGTCTGCACAGNNN------------------------------------------------------------------------------
>vs_mesAur1_IL17C
--------------------------------------------------------ATGTGTCT-CCTGCTTTTAGCCTGGTTGCCTACTGGGATGACCCACCAAGATCTCCAGTTCCGGGGTAAAACCCGAAGCCATGGG---ACCCAGAGGTGCTACTCTGCT-GAGGAACTGTCTCATGGCCA---GGCACCCCCACACCTGCTAACTCGAAGTGCCAGGTGGG---AGCAGGCCCTCCCTG--TG-GCCCTGGTGTCCACTTTGG-AGGCCACAGGCCACAGGAG---------ACAGCATGAAAGACCTCAAGCAGGAACACAGTGCCCCGTGCTGCGGCCAGAGGAGGTGTTGGAAGCTGATACCCACCAGCGCTCCATCTCACCATGGAAATATCGCGTCGATACAGACAAGAACCGCTACCCACAGAAGTTGGCAGTGGCAGAGTGCTTGTGTCGTGGCTGCATCAACGCCAAGACAGGCCGCGAGACAGCAGCCCTG---AACTCCGTGCAGCTGCTGCAGAGCCTGCTGGTCCTGCGGCGACAGCCCTGCTCCCAAGACGGCACAGCAGACCCTACACCAGGATCCTTCACCTTCCACACTGAGTTCATCCG------AGTGCCTGTTGGCTGCACCTGCGTCCTTCCCAGGTCTGCACAGNNN------------------------------------------------------------------------------
>vs_HLuroCau1_IL17C
-----------------------------------------------------ATGACATGTCT-CCTGCTTCTAGCCTGGTTGCCTACTGGGATGACCCACCAAGATCCCCCATCCTGGGAGAAACCCCGAAGTCATAGG---ACCCTGAAGTGCTATTCTGCT-GAGGAACTGTCTCATGGTCA---GGATCCTCCACACCTGCTAACTCGAAGTGCCAGATGGG---AGCAGGCCCTCCCTG--TG-GCCCTGGTGGCCAGTTTGG-AGGCCACCGGCCACAGGAG---------ACGGCATGAAGGACCTCTAGCTAGAACGCAGTGCCCTGTGCTGCGGCCAGAGGAGGTGCTGGAAGCTGACACCCACGAGCGCTCCATCTCACCATGGAGATATCGCATTGACACAGATGAGAACCGCTACCCACAGAAGTTGGCAGTGGCAGAATGCTTGTGTCGCGGTTGCATCAACGCCAAGACAGGCCGCGAGACAGCCGCCCTG---AACTCTGTGCAACTGTTACAGAGCCTGCTGGTATTGCGACGACAGCCCTGCTCCCAAGACAGTGCAGCGGACCCTACGCCAGGATCCTTCACCTTCCACACTGAGTTCATCCG------AGTGCCTGTTGGCTGCACCTGTGTTCTTCCCAGGTCCACCCAANNN------------------------------------------------------------------------------
>vs_HLratRat7_IL17C
--------------------------------------------------ATGGCCACTTGTCT-CCTGCTTCTAGCCTGGTTGCCTACTGGGATGACCCACCAAGATCCCCCATCCTGGAGGAAACCCCAAAGCCATAAGACGACATTGCGGTGCTATTCGGCT-GAGGAGCTCTCTCACGGGCA---GGCTCCTCCGCACCTGCTAACTCGAAGTGCCAGGTGGG---AGCAGGCCCTCCCTG--TG-GCCCTGGTGGCCAGTCTGG-AGGCCACAGGCCGCAGGAG---------ACAGCAAGAAGGACCTCTACCTGGAACACAGTGCCCCGTGCTGCGGCCAGAGGAGGTGCTGGAAGCTGACACCCACGAGCGCTCCATCTCACCGTGGAGATATCGCGTCGACACGGATGAGAACCGCTACCCGCAGAAGCTGGCAGTGGCGGAATGCTTGTGTCGGGGTTGCATCAACGCCAAGACGGGCCGCGAGACCGCTGCCCTG---AACTCTGTGCAGCTGCTGCAGAGCCTGCTGGTGCTGAGACGACGGCCCTGCTCCCAAGACGGGGCCGCAGACCCTACACCAGGATCTTTCGCCTTCCACACTGAGTTCATCCG------CGTGCCTGTCGGTTGCACCTGTGTTCTTCCCAGGTCTACCCAGNNN------------------------------------------------------------------------------
>vs_HLratNor7_IL17C
--------------------------------------------------ATGGCCACTTGTCT-CCTGCTTCTAGCCTGGTTGCCTACTGGGATAACCCACCAAGATCCCCCATTCTGGGGGAAACCCCGAAGCCATAAGACGACATTGAGGTGCTACTCGGCT-GAGGAGCTCTCTCACGGGCA---GGCTCCTCCGCACCTGCTAACTCGAAGTGCCAGGTGGG---AGCAGGCCCTCCCTG--TG-GCCCTAGTGGCCAGTCTGG-AGGCCACAGGCCGCAGGAG---------ACAGCAAGAAGGACCTCTACCTGGAACACAGTGCCCCGTGCTGCGGCCAGAGGAGGTGCTGGAAGCTGACACCCACGAGCGCTCCATCTCACCATGGAGATATCGCATCGACACAGATGAGAACCGCTACCCGCAGAAGCTGGCAGTGGCGGAATGCTTGTGTCGGGGTTGCATCAACGCCAAGACGGGTCGCGAGACCGCTGCCCTG---AACTCTGTGCAGCTGCTGCAGAGCCTACTGGTGCTGAGACGACGGCCCTGCTCCCAAGACGGTGCCGCAGACCCTACACCAGGATCTTTCACCTTCCACACTGAGTTCATCCG------CGTGCCTGTCGGTTGCACCTGTGTTCTTCCCAGGTCTACGCAGNNN------------------------------------------------------------------------------
>vs_HLperPol1_IL17C
--------------------------------------------------------ATGCATCT-CCTGCTTCTAGCCTGGTTGCCTGCTGGGATCACCCACCAAGATCTCCCAATCCGGGGGAGGCCCCGAAGCCATGGG---ACCCTGAGGTGCTACTCTGCT-GAGGAACTGTCTCATGGCCA---GGCTCCCCCACACCTGCTAACTCGAAGTGCCAGGTGGG---AGCAGGCCCTCCCTG--TG-GCCCTGGTGTCCACTTTGG-AGGCCACGGGCCACAGGAG---------ACAGTATGAAAGACCTCTAGCTGGAACCCGGTGCCCTGTGCTGCGGCCAGAGGATGTGCTGGAAGCCGACACCCACCAGCGCTCCATCTCACCGTGGAGATATCGCATTGACACAGACAAGAACCGCTACCCACAGAAGTTGGCGGTGGCAGAGTGCTTGTGTCGTGGCTGCATCAACGCCAAGACCGGCCGTGAGACAGCTGCCCTG---AACTCTGTGCAGCTGCAGCAGAGCCTGCTGGTACTGCGACGACAGCCCTGCTCCCAGGACGGGACAGCGGGCCCCACCCCAGGATCCTTCACTTTCCACACTGAGTTCATCCG------AGTGCCAGTCGGCTGCACCTGTGTTCTTCCCAGGTCTGCACGGNNN------------------------------------------------------------------------------
>vs_HLperNas1_IL17C
--------------------------------------------------------ATGCATCT-CCTGCTTCTAGCCTGGTTGCCTACTGGGATCACCCACCAAGCTCTCCCATTCCGGGGGAAACCCCGAAGCCATGGG---ACCCTGAGGTGCTACTCTGCT-GAGGAACTGTCTCATGGCCA---GGCTCCCCCACACCTGCTAACTCGAAGTGCCAGGTGGG---AGCAGGCCCTCCCTG--TG-GCCCTGGTGTCCACTTTGG-AGGCCACGGGCCATAGGAG---------ACAGTATGAAAGACCTCTGGCTGGAACACAGTGCCCTGTGCTGCGACCAGAAGACGTGCTGGAAGCTGACACCCACCAGCGTTCCATCTCACCATGGAGATATCGCATTGACACAGACAAGAACCGCTACCCACAGAAGTTGGCCGTGGCAGAATGCTTGTGTCGTGGCTGCATCAATGCCAAGACTGGCCGTGAGACAGCCGCCCTG---AACTCTGTGCAGCTGCTGCAGAGCCTGCTGGTACTGCGGCGACAGCCCTGCTCCCAGGACGGGACAGCGGACCCTACCCCAGGATCCTTCACCTTCCACACTGAGTTCATCCG------AGTGCCTGTCGGTTGTACCTGTGTTCTTCCCAGGTCTGCACAGNNN------------------------------------------------------------------------------
>vs_HLperManBai2_IL17C
--------------------------------------------------------ATGCATCT-CCTGCTTCTAGCCTGGTTGCCTGCTGGGATCACCCACCAAGATCTCCCAATCCGGGGGAGGCCCCGAAGCCATGGG---ACCCTGAGGTGCTACTCTGCT-GAGGAACTGTCTCATGGCCA---GGCTCCCCCACACCTGCTAACTCGAAGTGCCAGGTGGG---AGCAGGCCCTCCCTG--TG-GCCCTGGTGTCCACTTTGG-AGGCCACGGGCCACAGGAG---------ACAGTATGAAAGACCTCTAGCTGGAACCCGGTGCCCTGTGCTGCGGCCAGAGGATGTGCTGGAAGCCGACACCCACCAGCGCTCCATCTCACCGTGGAGATATCGCATTGACACAGACAAGAACCGCTACCCACAGAAGTTGGCGGTGGCAGAATGCTTGTGTCGTGGCTGCATCAACGCCAAGACCGGCCGCGAGACAGCCGCCCTG---AACTCTGTGCAGCTGCAGCAGAGCCTGCTGGTACTGCGGCGACAGCCCTGCTCCCAGGACGGGACAGCGGGCCCCACCCCAGGATCCTTCACCTTCCACACTGAGTTCATCCG------AGTGCCAGTCGGCTGCACCTGTGTTCTTCCCAGGTCTGCACGGNNN------------------------------------------------------------------------------
>vs_HLperLeu1_IL17C
--------------------------------------------------------ATGCATCT-CCTGCTTCTAGCCTGGTTGCCTGCTGGGATCACCCACCAAGATCTCCCAATCCGGGGGAGGCCCCGAAGCCATGGG---ACTCTGAGGTGCTACTCTGCT-GAGGAACTGTCTCATGGCCA---GGCTCCCCCACACCTGCTAACTCGAAGTGCCAGGTGGG---AGCAGGCCCTCCCTG--TG-GCCCTGGTGTCCACTTTGG-AGGCCACGGGCCACAGGAG---------ACAGTATGAAAGACCTCTAGCTGGAACACAGTGCCCTGTGCTGCGGCCAGAGGATGTGCTGGAAGCCGACACCCACCAGCGCTCCATCTCACCATGGAGATATCGCATTGACACAGACAAGAACCGCTACCCACAGAAGTTGGCGGTGGCAGAATGCTTGTGTCGTGGCTGCATCAACGCCAAGACCGGCCGTGAGACAGCCGCCCTG---AACTCTGTGCAGCTGCAGCAGAGCCTGCTGGTACTGCGGCGACAGCCCTGCTCCCAGGACGGGACAGCGGGCCCCACCCCAGGATCCTTCACCTTCCACACCGAGTTCATCCG------AGTGCCAGTCGGCTGCACCTGTGTTCTTCCCAGGTCTGCACGGNNN------------------------------------------------------------------------------
>vs_HLperEre1_IL17C
--------------------------------------------------------ATGCATCT-CCTGCTTCTAGCCTGGTTGCCTACTGGGATCACCCACCAAGATCTCTCATTCCGGGGGAGACCCCGAAGCCATGGG---ACCCTGAGGTGCTACTCTGCT-GAGGAACTGTCTCACGGCCA---GGCTCCCCCACACCTGCTAACTCGAAGTGCCAGGTGGG---AGCAGGCCCTCCCTG--TG-GCCCTGGTGTCCACTTTGG-AGGCCACGGGCCATAGGAG---------ACAGTATGAAAGACCTCCAGCTGGAACACAGTGCCCTGTGCTGCGACCAGAGGATGTACTGGAAGCTGACACCCACCAGCGCTCCATCTCACCATGGAGATATCGCATCGACACCGACAAGAACCGCTACCCACAGAAGTTGGCGGTGGCGGAATGCTTGTGTCGTGGCTGCATCAACGCCAAGACCGGCCGTGAGACAGCCGCCCTG---AACTCTGTGCAGCTGCTACAGAGCCTGCTGGTGCTGCGGCGACAGCCCTGCTCCCAGGACGGGACAGCGGACCCTACCCCGGGATCCTTCACCTTCCACACTGAGTTCATCCG------AGTGCCTGTCGGTTGCACCTGTGTGCTTCCCAGGTCTGCANNN---------------------------------------------------------------------------------
>vs_HLperCri1_IL17C
--------------------------------------------------------ATGCATCT-CCTGCTTCTAGCCTGGTTGCCTACTGGGATCACCCACCAAGATCCCTCATTCCGGGAGAGACCCCGAAGCCATGGG---ACCCTGAGGTGCTACTCTGCT-GAGGAACTGTCTCACGGCCA---GGCTCCCCCACACCTGCTAACACGAAGTGCCAGGTGGG---AGCAGGCCCTCCCTG--TG-GCCCTGGTGTCCACTTTGG-AGGCCACGGGCCACAGGAG---------ACGGTATGAAAGACCTCTAGCTGGAACACAGTGCCCTGTGCTGCGACCAGAGGATGTGCTAGAAGCTGACACCCACCAGCGCTCCATCTCACCATGGAGATATCGCGTTGACACCGACAAGAACCGCTACCCACAGAAGCTGGCGGTGGCAGAGTGCTTGTGTCGCGGCTGCATCAACGCCAAGACCGGCCGTGAGACGGCCGCCTTG---AACTCTGTGCAGCTGCTGCAGAGTCTGCTAGTACTGCGGCGACAGCCCTGCCCCCAGGACGGGACAGCGGACCCTCGCCCAGGGTCCTTCACCTTCCACACCGAGTTCATCCG------AGTGCCTGTTGGTTGCACCTGTGTTCTTCCCAGGTCTGCAGAGNNN------------------------------------------------------------------------------
>vs_HLperCal2_IL17C
--------------------------------------------------------ATGCATCT-CCTGCTTCTAGCCTGGTTGCCTACTGGGATCACCCACCAAGATCTCTCATTCCGGGGGAGACCCCGAAGCCATGGG---ACCCTGAGGTGCTACTCTGCT-GAGGAACTGTCTCATGGCCA---GGCTCCCCCACACCTGCTAACTCGAAGTGCCAGGTGGG---AGCAGGCCCTCCCTG--TG-GCCCTGGTGTCCACTTTGG-AGGCCACGGGCCATAGGAG---------ACAGTATGAAAGACCTCTAGCTGGAACACAGTGCCCTGTGCTGCGACCAGAGGATGTACTGGAAGCTGACACCCACCAGCGCTCCATCTCACCATGGAGATATCGCATCGACACCGACAAGAACCGCTACCCACAGAAGTTGGCGGTGGCGGAATGCTTGTGTCGTGGCTGCATCAACGCCAAGACCGGCCGTGAGACAGCCGCCCTG---AACTCTGTGCAGCTGCTGCAGAGCCTGCTGGTACTGCGGCGACAGCCCTGCTCCCAGGACGGTACAGCGGACCCTACCCCAGGATCCTTCACCTTCCACACTGAGTTCATCCG------AGTGCCTGTCGGTTGTACCTGTGTTCTTCCCAGGTCTGCACAGNNN------------------------------------------------------------------------------
>vs_HLonyTor1_IL17C
--------------------------------------------------------ATGCATCT-CCTGCTTCTAGCCTGGTTGCCTACTGGGATCACCCACCAAGATCTCCCATTCCGGGGGAAACCCCGAAGCCATGGG---ACCCTGAGGTGCTACTCTGCT-GAGGAACTGTCTCATGGCCA---GGCTCCCCCACACCTGCTAACTCGAAGTGCCAGATGGG---AGCAGGCCCTCCCCG--TG-GCCCTGGTGTCCACTTTGG-AGGCCACGGGCCATAGGAG---------ACAGTATGAAAGACCTCTAGCTGGGACACAGTGCCCTGTGCTGCGACCAGAGGATGTACTGGAAGCTGACACCCACCAGCGCTCTATCTCACCATGGAGATATCGCATTGACACAGACAAGAACCGCTACCCACAGAAGTTGGCGGTGGCAGAATGCTTGTGTCGTGGCTGCATCAACGCCAAGACAGGCCGTGAGACAGCCGCCCTG---AACTCTGTGCAGCTGCTGCAGAGCCTGCTGGTACTGCGGCGACAGCCCTGCTCCCAAGACGGTACAGCGGACCCTACACCAGGATCCTTCACCTTCCACACTGAGTTCATCCG------AGTGCCTGTTGGTTGTACCTGTGTTCTCCCCAGGTCTGCACAGNNN------------------------------------------------------------------------------
>vs_HLondZib1_IL17C
--------------------------------------------------ATGGCTACTCGTCT-CCTGCTTCTAGCCTGGTTGCCTTCTGGGATGACCCACCAAGACCTCCCATTCCGGGGGAATCACCGAAGCCATGGG---ACCCTGAGGTGTTACTCTGCT-GAGGAGCTGTCTCATGGCCA---GGCTCCCCCACACCTGCTAACTCGAAGTGCCAGGTGGG---AGCAGGCCCTCCCTG--TG-GCCCTGGTGTCCACTTTGG-AGGCCACGGGCCACAGGAG---------ACAGCATGAAAGACCTCTAGCTGGAACACAGTGCCCCGTGCTGCGGCCAGAGGAAGTGCTGGAAGCTGACACCCACCAGCGCTCCATCTCACCATGGAAATATCGCATTGACACAGACCAGAACCGCTACCCACAAAAGCTGGCGGTGGCAGAATGTCTGTGTCGTGGCTGCATCAATGCCAAGACAGGCCGGGAGACAGCCGCTCTG---AACTCTGTGCAACTGCTGCAGAGTCTGCTGGTGCTACGGCGGCAGCCCTGCTCGCAAGACGGTGCTGCGGACCCGACGCCAGGATCCTTCGCCTTCCACACTGAGTTCATCCG------AGTGCCTGTTGGTTGCACCTGTGTTCTTCCCAGGTCTGCACAGNNN------------------------------------------------------------------------------
>vs_HLneoLep1_IL17C
--------------------------------------------------------ATGCGTCT-CCTGCTTCTAGCCTGGTTGCCTATTGGGATGACCCACCAAGATCTCCCATTCCAGGGGAAACCCAGAAGCCACGGG---ACCCTGAGGTGCTACTCTGCT-GAGGAACTGTCTCACGGCCA---GGCTCCCCCACACCTGCTTACTCGAAGTGCCAGATGGG---AGCAGGCCCTCCCTG--TG-GCCCTGGTGTCCACTTTGG-AGGCCACGAGCCACAGGAG---------ACAGTATGAAAGACTTCTAGCTGGAACACAGTGCCCTGTGCTGCGGCCAGAGGATGTGCTGGAAGCTGACACCCACCAGCGCTCCATCTCACCATGGAGATATCGCATTGACACAGACAAGAACCGCTACCCACAGAAGTTGGCAGTGGCAGAATGCCTGTGTCGTGGCTGCATCAATGCCAAGACAGGCCGAGAGACAGCCGCCCTG---AACTCTGTGCAGCTGCTGCAGAGCCTGCTGGTACTGCGGCGACAGCCCTGCTCCCAAGACGGTACAGCGGACCCTACACCAGGATCCTTCACCTTCCACACTGAGTTCATCCG------AGTGCCTGTTGGTTGCACCTGTGTTCTTCCCAGGTCTTCACATNNN------------------------------------------------------------------------------
>vs_HLmyoGla2_IL17C
-----------------------------------------------------ATGATGCGTCT-CCTGCTTCTAGCCTGGTTGCCTTCTGGGATGACCCACCAAGACCCCCCGTTCCAGGGGAATCTCCGAAGGCATGGG---ACCCTGAGGTGCTACTCTGCT-GAGGAGCTGTCTCGTGGCCA---GGCTCCCCCACACCTGCTAACCCGAAGTGCCAGGTGGG---AGCAGGCCCTCCCTG--TG-GCCCTGGTGTCCACTCTGG-AGGCCACGGGCCACAGGAG---------ACAGCATGAAAGA---CTAGCTGGAACACAGTGCCCCGTGCTGCGGCCAGAGGAGGTGCTGGAAGCTGACACCCACCAGCGCTCCATCTCACCATGGAAATATCGCATTGACACAGACCAGAACCGCTACCCACAAAAGCTGGCGGTGGCAGAATGTCTGTGTCGTGGCTGCATCAACGCCAAGACGGGCCGGGAGACAGCCGCCCTG---AACTCTGTGCAGCTGCTGCAGAGTCTGCTGGTGCTGCGGCGGCAGCCCTGCTCTCAAGACGGTGCCTCAGACCCTACACCAGGATCCTTCGCCTTCCACACTGAGTTCATCCG------AGTGCCTGTGGGTTGCACCTGTGTTCTTCCCAGGTCTGCACAGNNN------------------------------------------------------------------------------
>vs_HLmicOec1_IL17C
--------------------------------------------------ATGGCTACTCGTCT-CCTGCTTCTAGCCTGGTTACCTTCTGGGATGACCCACCAAGACCTCCCATTCCGGCGGAACCCCCGAAGCCATGGG---ACCCTGAGGTGCTACTCTGCT-GAGGAGCTGTCTCGTGGCCA---GGCTCCCCCACACCTGCTAACCCGAAGTGCCAGGTGGG---AGCAGGCCCTCCCTG--TG-GCCCTTGTGTCCACTCTGG-AGGCCACAGGCCACAGGCG---------ACAGCATGAAAGACCTCTAGCTGGAACACAGTGCCCCGTGCTGCGGCCAGAGGAGGTGCTGGAAGCTGACACCCACCAGCGCTCCATCTCACCATGGAAATATCGCATTGACACAGACCAAAACCGCTACCCACAAAAGCTGGCGGTGGCAGAATGTCTGTGTCGTGGCTGCATCAACGCCAAGACGGGCCGGGAGACAGCCGCCCTG---AACTCTGTGCAGCTGCTGCAGAGTCTGCTGGTGCTGCGGCGGCAGCCCTGCTCGCAAGACGGTGCCTCGGACCCTACACCAGGATCCTTCGCCTTCCACACCGAGTTCATCAG------AGTGCCTGTTGGTTGCACCTGTGTTCTTCCCAGGTCTGCACAGNNN------------------------------------------------------------------------------
>vs_HLmicFor1_IL17C
--------------------------------------------------ATGGCTACTCGTCT-CCTGCTTCTAGCCTGGTTGCCTTCTGGGATGACCCACCAAGACCTCCCATTCCGGCGGAACCCCCGAAGCCATGGG---ACCCTGAGGTGCTACTCTGCT-GAGGAGCTGTCTCGTGGCCA---GGCTCCCCCACACCTGCTAACCCGAAGTGCCAGGTGGG---AGCAGGCCCTCCCTG--TG-GCCCTTGTGTCCACTCTGG-AGGCCACAGGCCGCAGGCG---------ACAGCATGAAAGACCTCTAGCTGGAACACAGTGCCCCGTGCTGCGGCCAGAGGAGGTGCTGGAAGCTGACACCCACCAGCGCTCCATCTCACCATGGAAATATCGCATTGACACAGACCAGAACCGCTACCCACAAAAGCTGGCGGTGGCAGAATGTCTGTGTCGTGGCTGCATCAACGCCAAGACGGGCCGGGAGACAGCCGCCCTG---AACTCTGTGCAGCTGCTGCAGAGTCTGCTGGTGCTGCGGCGGCAGCCCTGCTCGCAAGACGGTGCCTCGGACCCTACACCAGGATCCTTCGCCTTCCACACCGAGTTCATCAG------AGTGCCTGTTGGTTGCACCTGTGTTCTTCCCAGGTCTGCACAGNNN------------------------------------------------------------------------------
>vs_HLmicArv1_IL17C
--------------------------------------------------ATGGCTACTCGTCT-CCTGCTTCTAGCCTGGTTGCCTTCTGGGATGACCCACCAAGACCTCCCATTCCGGGGGAACCCCCGAAGCCATAGG---ACCCTGAGATGCTACTCTGCT-GAGGAGCTGTCTCGAGGCCA---GGCTCCCCCACACCTGCTAACCCGAAGTGCCAGGTGGG---AGCAGGCCCTCCCTG--TG-GCCCTGGTGTCCACTCTGG-AGGCCACAGGCCACAGGAG---------ACAGCATGAAAGACCTCTAGCTGGAACACAGTGCCCTGTGCTGCGGCCAGAGGAGGTGCTGGAAGCTGACACCCACCAGCGCTCCATCTCACCATGGAAATATCGCATTGACACAGACCAGAACCGCTTCCCACAAAAGCTGGCGGTGGCAGAGTGTCTGTGTCGTGGCTGCATCAACGCCAAGACAGGCCGGGAGACAGCCGCCCTG---AACTCTGTGCAGCTGCTGCAGAGTCTGCTGGTGCTGCGGCGGCAGCCCTGCTCGCAAGACGGTGCCTCGGACCCTACACCAGGATCCTTCGCCTTCCACACTGAGTTCATCAG------AGTGCCTGTTGGTTGCACCTGTGTTCTTCCCAGGTCTGCACAGNNN------------------------------------------------------------------------------
>vs_HLmicAgr2_IL17C
--------------------------------------------------ATGGCTACTCGTCT-CCTGCTTCTAGCCTGGTTGCCTTCTGGGATGACCCACCAAGACCTCCCATTCCGGGGGAACCCCCGAAGCCATGGG---ACCCTGAGGTGCTACTCTGCT-GAGGAGCTGTCTCGTGGCCA---GGCTCCCCCACACCTGCTAACCCGAAGTGCCAGGTGGG---AGCAGGCCCTCCCTG--TG-GCCCTGGTGTCTACTCTGG-AGGCCACAGGCCACAGGAG---------ACAGCATGAAAGACCTCTAGCTGGAACACAGTGCCCCGTGCTGCGGCCAGAGGAGGTGCTGGAAGCTGACACCCACCAGCGCTCCATCTCACCATGGAAATATCGCATTGACACAGACCAGAACCGCTTCCCACAAAAGCTGGCGGTGGCAGAATGCCTGTGTCGTGGCTGCATCAACGCCAAGACGGGCCGGGAGACAGCCGCCCTG---AACTCTGTGCAGCTGCTGCAGAGTCTGCTGGTGCTGCGGCGGCAGCCCTGCTCGCAAGACGGTGCCTCGGACCCTACACCAGGATCCTTCGCCTTCCACACCGAGTTCATCAG------AGTGCCTGTTGGCTGCACCTGTGTTCTTCCCAGGTCTGCACAGNNN------------------------------------------------------------------------------
>vs_HLmesAur2_IL17C
--------------------------------------------------------ATGTGTCT-CCTGCTTTTAGCCTGGTTGCCTACTGGGATGACCCACCAAGATCTCCAGTTCCGGGGTAAAACCCGAAGCCATGGG---ACCCAGAGGTGCTACTCTGCT-GAGGAACTGTCTCATGGCCA---GGCACCCCCACACCTGCTAACTCGAAGTGCCAGGTGGG---AGCAGGCCCTCCCTG--TG-GCCCTGGTGTCCACTTTGG-AGGCCACAGGCCACAGGAG---------ACAGCATGAAAGACCTCAAGCAGGAACACAGTGCCCCGTGCTGCGGCCAGAGGAGGTGTTGGAAGCTGATACCCACCAGCGCTCCATCTCACCATGGAAATATCGCGTCGATACAGACAAGAACCGCTACCCACAGAAGTTGGCAGTGGCAGAGTGCTTGTGTCGTGGCTGCATCAACGCCAAGACAGGCCGCGAGACAGCAGCCCTG---AACTCCGTGCAGCTGCTGCAGAGCCTGCTGGTCCTGCGGCGACAGCCCTGCTCCCAAGACGGCACAGCAGACCCTACACCAGGATCCTTCACCTTCCACACTGAGTTCATCCG------AGTGCCTGTTGGCTGCACCTGCGTCCTTCCCAGGTCTGCACAGNNN------------------------------------------------------------------------------
>vs_rn6_IL17C
--------------------------------------------------ATGGCCACTTGTCT-CCTGCTTCTAGCCTGGTTGCCTACTGGGATAACCCACCAAGATCCCCCATTCTGGGGGAAACCCCGAAGCCATAAGACGACATTGAGGTGCTACTCGGCT-GAGGAGCTCTCTCACGGGCA---GGCTCCTCCGCACCTGCTAACTCGAAGTGCCAGGTGGG---AGCAGGCCCTCCCTG--TG-GCCCTAGTGGCCAGTCTGG-AGGCCACAGGCCGCAGGAG---------ACAGCAAGAAGGACCTCTACCTGGAACACAGTGCCCCGTGCTGCGGCCAGAGGAGGTGCTGGAAGCTGACACCCACGAGCGCTCCATCTCACCATGGAGATATCGCATCGACACAGATGAGAACCGCTACCCGCAGAAGCTGGCAGTGGCGGAATGCTTGTGTCGGGGTTGCATCAACGCCAAGACGGGTCGCGAGACCGCTGCCCTG---AACTCTGTGCAGCTGCTGCAGAGCCTACTGGTGCTGAGACGACGGCCCTGCTCCCAAGACGGTGCCGCAGACCCTACACCAGGATCTTTCACCTTCCACACTGAGTTCATCCG------CGTGCCTGTCGGTTGCACCTGTGTTCTTCCCAGGTCTACGCAGNNN------------------------------------------------------------------------------
>vs_HLgraSur1_IL17C
--------------------------------------------------ATGGTCACCTGTCT-CCTGCTTCTAGCCTGGTTGCCTATTGGACTGAGCCTCCAAGATCTCCCATCCTGGGGGAAACCCCGAAACCACAGG---ACCCTGCGGTGCTATTCTGCT-GAGGAACTGTCTCATGGCCA---GGTTCCTCCACACCTGCTAACTCGAAGTGCCAGGTGGG---AGCAGGCCCTCCCTG--TG-GCCCTGGTGGCCAGTTTGG-AGGCCACGGGCCACAAGAG---------ACAGCATGAAGGACTCCTAGCTGGAACACAGTGCCCTGTGCTGCGGCCAGAGGAGGTGCTGGAAGCCGACACCCACGAGCGTTCCATCTCACCATGGAGATATCGCATCGACAGGGATGAGAACCGCTACCCACAGAAGCTGGCGGTGGCAGAATGCTTGTGTCGTGGTTGCATCAACGCCAAAACAGGCCGTGAGACGGCTGCCCTG---AACTCCGTGCAGCTGTTGCAGAGCCTCCTGGTACTGCGGCGACAGCCCTGCTCCCGAGATGGCGCAGTGGACCCTACGCCAGGGTCCTTCACCTTCCACACAGAGTTCATCCG------CGTGCCTGTTGGCTGCACCTGTGTTCTTCCCAGGTCTACACAGNNN------------------------------------------------------------------------------
>vs_HLellTal1_IL17C
--------------------------------------------------ATGGCTACTCGTCT-CCTGTTTCTAGCCTGGTTGCCTTCTGGGATGACCCACCAAGACCTCCCATTCCGGGGGAATCCCCGAAGCCATGGG---ACCCTGAGGTGCTACTCTGCC-AAGGAGCTGTCTCATGGCCA---GGCTCCCCCACATCTGCTAACCCGAAGTGCCAGGTGGG---AGCAGGCCCTCCCTG--TG-GCCCTGGTGTCCACTCTGG-AGGCCACGAGCCACAAGAG---------ACAGCATGAAAGACCTCTAGCTGGAACACAGTGCCCCGTGCTGCGGCCAGAGGAGGTGCTGGAAGCTGACACCCACCAGCGCTCCATCTCACCATGGAAATATCGCATTGACACAGACCAGAACCGCTACCCACAAAAGCTGGCGGTGGCAGAATGTCTGTGTCGTGGCTGCATCAACGCCAAGACGGGCCGGGAGACAGCCGCCCTG---AACTCTGTGCAGCTGCTGCAGAGTCTGCTGGTGCTGCGGCGACAGCCCTGCTCGCAAGATGGTGCCGCGGACCCTACACCAGGATCCTTCGCCTTCCACACCGAGTTCATCCG------AGTGCCTGTTGGTTGCACCTGTGTTCTTCCCAGGTCTGCATTGNNN------------------------------------------------------------------------------
>vs_HLellLut1_IL17C
--------------------------------------------------ATGGCTACTCGTCT-CCTGTTTCTAGCCTGGTTGCCTTCTGGGATGACCCACCAAGACCTCCCATTCCGGGGGAATCCCCGAAGCCATGGG---ACCCTGAGGTGTTACTCTGCC-AAGGAGCTGTCTCATGGCCA---GGCTCCCCCACACCTGCTAACCCGAAGTGCCAGGTGGG---AGCAGGCCCTCCCTG--TG-GCCCTGGTGTCCACTCTGG-AGGCCACGAGCCACAGGAG---------ACAGCATGAAAGACCTCTAGCTGGAACACAGTGCCCTGTGCTGCGGCCAGAGGAGGTGCTGGAAGCTGACACCCACCAGCGCTCCATCTCACCATGGAAATATCGCATTGACACAGACCAGAACCGCTACCCTGTTTTCGACCGCCACCGTCTCTGTCTGTGTCGTGGCTGCATCAACGCCAAGACAGGCCGGGAGACAGCAGCCCTG---AACTCTGTGCAGCTGCTGCAGAGTCTGCTGGTGCTGCGGCGACAGCCCTGCTCGCAAGATGGTGCCGCAGACCCTACACCAGGATCCTTCACCTTCCACACTGAGTTCATCCG------AGTGCCTGTTGGTTGCACCTGTGTTCTTCCCAGGTCTGCACAGNNN------------------------------------------------------------------------------
>vs_micOch1_IL17C
--------------------------------------------------ATGGCTACTGGTCT-CCTGCTTCTAGCCTGGTTGCCTTCTGGGATGACCCACCAAGACCTCCCATTCCGGGGGAACCCCCGAAGCCATGGG---ACCCTGAGGTGCTATTCTGCT-GAGGAGCTGTCTCGTGGCCA---GGCTCCCCCACACCTGCTAACCCGAAGTGCCAGGTGGG---AGCAGGCCCTCCCTG--TG-GCCCTGGTGTCCACTCTGG-AGGCCACAGGCCACAGGAG---------ACAGCATGAAAGACCTCTAGCTGGAACACAGTGCCCCGTACTGCGGCCAGAGGAGGTGCTGGAAGCTGACACCCACCAGCGCTCTATCTCACCATGGAAATATCGCATTGACACAGACCAGAACCGCTTCCCACAAAAGCTGGCGGTGGCAGAATGTCTGTGTCGTGGCTGCATCAACGCCAAGACGGGCCGGGAGACAGCCGCCCTG---AACTCTGTGCAGCTGCTGCAGAGTCTGCTGGTGCTGCGGCGGCAGCCCTGCTCGCAAGACGGTGCCTCCGACCCTACACCAGGATCCTTCGCCTTCCACACCGAGTTCATCAG------AGTGCCTGTTGGTTGCACCTGTGTTCTTCCCAGGTCTGCACAGNNN------------------------------------------------------------------------------
>vs_HLcriGri3_IL17C
--------------------------------------------------------ATGTGTCT-CCTGCTTTTAGCCTGGTTGCCTACTGGGATGACCCACCAAGATCTCCAGTTCCAAGGTAAAGCCCGAAGCCATGGG---ACCCTGAGGTGCTACTCTGCT-GAGGAACTGTCTCATGGCCA---GGCTCCCCCACACCTGCTAACTCGAAGTGCCAGGTGGG---AGCAGGCCCTCCCTG--TG-GCCCTGGTGTCCACTTTGG-AGGCCACCGGCCACAGGAG---------ACAGCATGAAAGACCTCAAGCTGGAACACAGTGCCCCGTGCTGCGGCCAGAGGAGGTGTTGGAAGCTGACACCCACCAGCGCTCCATCTCACCATGGAAATATCGCATCGACACAGACAAGAACCGATACCCACAGAAGTTGGCGGTGGCAGAATGCTTGTGTCGTGGCTGCATTAATGCCAAGACAGGCCGTGAGACAGCAGCCCTG---AACTCTGTGCAGCTGCTGCAGAGCCTGCTGGTACTGCGGCGACAGCCCTGCTCCCAAGATGGTACAGCAAACCCTACACCAGGATCCTTCACCTTCCACACTGAGTTCATCCG------AGTGCCTGTTGGTTGCACCTGTGTTCTTCCCAGGTCTGCACAGNNN------------------------------------------------------------------------------
>vs_HLarvNil1_IL17C
--------------------------------------------------ATGGCCACCTGTCT-CTTGCTTCTAGCCTGGTTGCCTACTGGAATGACCCACCAAGATCTCCCATCCTGGGGGAAACTCCGAAACCACAGG---ACCCTGCGGTGCTACTCTGCT-GAGGAACTGTCTCATGGTCA---GGCTCCTCCACACCTGCTAACTCGAAGTGCCAGGTGGG---AACAGGCCCTCCCTG--TG-GCCCTGGTGGCCAGTTTGG-AGGCCACGGGCCACAAGAG---------ACAGCATGAAGGACTCCTAGCGGGAACACAGTGCCCTGTGCTGCGGCCAGAGGAGGTGCTGGAAGCTGACACCCACGAGCGCTCCATCTCACCATGGAGATACCGCATCGACACGGATGAGAACCGCTACCCACAGAAGCTGGCGGTGGCAGAATGCTTGTGTCGTGGTTGCATCAACGCCAAGACAGGACGTGAGACGGCTGCCCTG---AACTCTGTGCAGCTGTTGCAGAGCCTGCTGGTACTGCGGCGTCAGCCCTGCTCCCGAGATGGCGCAGCGGACCCTACGCCAGGGTCCTTCACCTTCCACACTGAGTTCATCCG------AGTGCCTGTTGGCTGCACCTGTGTTCTTCCCAGGTCTACACAGNNN------------------------------------------------------------------------------
>vs_HLarvAmp1_IL17C
--------------------------------------------------ATGGCTACTCGTCT-CCTGTTTCTAGCCTGGTTGCCTTCTGGGATGACCCACCAAGACCTCCCATTCCGAGGGAATCCCCGAAGCCATGGG---ACCCTGAGGTGCTACTCTGCC-GAGGAGCTGTCTCATGGCCA---GGCTCCCCCACATCTGCTAACCCGAAGTGCCAGGTGGG---AGCAGGCCCTCCCTG--TG-GCCCTGGTGTCCGCTCTAG-AAGCCACAAGCCACAGGAG---------ACAGCATGAAAGACCTCTAGCTGGAACACAGTGCCCCGTGCTGCGGCCAGAGGAGGTGCTGGAAGCTGACACCCACCAGCGCTCCATCTCACCATGGAAATATCGCATTGACACAGACCAGAACCGCTACCCACAAAAGCTGGCGGTGGCAGAATGTCTGTGTCGTGGCTGCATCAATGCCAAGACGGGCCGGGAGACAGCCGCCCTG---AACTCTGTGCAGCTGCTGCAGAGTCTGCTGGTGCTGCGGCGACAGCCCTGCTCACAAGACGGTGCCTCGGACCCTACACCAGGATCCTTCGCCTTCCACACTGAGTTCATCCG------AGTGCCTGTTGGTTGCACCTGTGTTCTTCCCAGGTCTGCACAGNNN------------------------------------------------------------------------------
>vs_HLcriGam1_IL17D
------------------------------------------------------------------ATGCTCGCGGTCGGCTTCCTGCTGGCGGCGGCGGCGCCGGGCCGCGCGGCGGGCG-CGCCGAGGACCGGGAG----GCGCCCGGCGCGGCCGCGGGACTGCGCGGACCGGCCGGAGGAGC------TCCTGGAGCAGCTGTACGGGCGGCTGGCGGCCGGCGTGCTCAGCGCCTTCCACCACA-CGCTGCAGCTCGGGCCGCG-GGAGCAGGCGCGCAACGCCAGCTGCCCGTCCGGGGGCAGGCCGGCCGA-------------------------CCGCCGCTTCCGGCCGCCTACCAACCTGCGCAGCGTG------TCGCCCTGGGCGTACAGGATTTCCTACGACCCCGCGCGCTTCCCGAGGTACCTTCCCGAGGCCTACTGCCTGTGCCGCGGCTGCCTGACCGGGCTCTTTGGGGAGGAGGACTTCCGCTTC---CGCAGCACACCCGTCTACTCCCCGGCAGTGGTGCTTCGCCGCACCGCGGCCTGC---------------------TCGGGCGGCCGCTCGGTGTACGCTGAGCACTACGTCAC------CATCCCGGTGGGCTGCACCTGCGTGCCCGAGCCGGACAAGGCCACGGACAGCGCCAACTCCAGCATGGACAAGCCAGGAGCCAAGCTGCTGCTGGGGCCGGCCGACGGGCCGGCTGGGGGCNNN
>vs_HLperCri1_IL17D
------------------------------------------------------------------ATGCTCGCGGTCGGCTTCCTGCAGCCGGGCCGCGC---AG-CAGCGCG----------CGAGGACCGGGGAGGCGTCAGCGCGGCGCGGGACGCCGGCCGGCCCGCGGGGCTCNNNCAGG------AGCAGCTGTGGCACGGGCGGCTGGCGGCCNNNGGAGTGCTCAGCGCCTTCCACCACG-CTGCAGGTCGAGGCCGCAC-TGAGCAGGCGNNNTCAGCCAGCTGCCCGGCCGAGGGCAGGNNNGCCGA-------------------------CCGCCGCTTCCGGCCGCCCACCAACCTGCGCAGCGTC------NNNCCACAGGCGTACAGGATTTCCTACGACCCAGCTCGCTTCCCGAGGTACCTGCCTGAGGCCTACTGCCTGTGCCGTGGCTGCCTGACCGGGCTCTTCGGTGAGGAGGACTTCCGCTTC---CGCAGCGCACCTGTCTACTCCCCGGCCGTAGTGCTGCGCCGCACTGCGGCCTGC---------------------GCGGGCGGCCGCTCGGTGTACGCGGAACACTACGTCAC------CATCCCGGTGGGCTGCACCTGCGTGCCCGAGCCCGACAAGGCCTCGGACAACGCCAACTCCAGCATGGACAAGCCAGGAGCCAGGCTGCTGCTCGGGCCCAGCGACAGGCCAGCAGGGCGCNNN
>vs_rn6_IL17D
------------------------------------------------------------------ATGCCC---TCGTCGGCTCCTGTTGCACTGGCGCC---GGGCCGCGCGGCGGGCG-CCGCTAGGNNNGG----GAGCGCCGCGCGGCCGCGGGACTGCGCGNNNGACCGGCCGAGGAGCT------CACTGGAGCAGCTGTACGGCGGCTGGCCGGCCGGCCTGCCAGCGCCTTCCCACCAAC-ACCTGCAGCTCGGGCCGCG-CGAGCAGGCGCGCAATGCCACCCTGCCCGGCCGGGGCAGGTCCNNNGA-------------------------CCGCCGCTTCCGGCCGCGCCACCACCTGCGCAGCCGGTGTCCGCCCCTGGGCCCGTACAGGATTTCCTACGACCCCGCTCGCTTTCCGAGATACCTGCCCGAAGCCTACTGCCTGTGCCGAGGCTGTCTGACCGGGCTCTACGGTGAGGAGGACTTCCGCTTT---CGCAGCGCACCCGTCTTCTCTCCGGCGGTGGTGCTGCGGCGCACGGCGGCCTGC---------------------GCGGGCGGCCGCTCGGTGTACGCCGAACACTACATCAC------CATCCCGGTGGGCTGCACCTGTGTGCCCGAGCCGGACAAGTCCGCGGACAGTGCCAACTCCAGCATGGACAAGATGCTGCTGGGGGTCGCTGACAGGCCGGCGGGGCGCNNN------------
>vs_HLacoCah1_IL17D
------------------------------------------------------------------ATGCTCGCCGTCGGCCTCCTGCTGGCACTGGCGCC---GGGCCGCGCGGCGGGCG-CGCTGAAGACCGGG----AAGCGCCCGGCGCGGCCGCGGGACTGCGCGGACCGGCCGGAGGAGC------TCCTCGAGCAGCTGTACGGGCGGCTGGCGGCCGGCGTGCTCAGCGCCTTCCACCACA-CGCTGCAGCTCGGGCCGCG-CGAGCAGGCGCGCAATGCCAGCTGCCCGGCCGGGGGCAGGTCCGCCGA-------------------------CCGCCGCTTCCGGCCGCCCACCAACCTGCGCAGCGTG------TCGCCCTGGGCGTACAGGATTTCCTACGACCCGGCTCGCTTTCCAAGGTACCTGCCTGAGGCCTATTGCCTATGCCGAGGCTGCCTGACGGGGCTCTTCGGTGAGGAGGACTTCCGCTTT---CGCAGTGCACCGGTCTACTCCCCGGCCGTGGTGCTGCGCCGCACGGCTGCCTGC---------------------GCGGGTGGCCGCTCAGTGTATGCCGAGCACTACGTCAC------CATCCCAGTGGGCTGCACCTGCGTGCCTGAGCCAGACAAGGCCACGGACAGCGACAACTCCAGCATGGACAAGCCAGGGGCCAAACTGCTGCTGGGGCCCGCTGACAGACCAGCAGGGCGCNNN
>vs_HLacoRus1_IL17D
------------------------------------------------------------------ATGCTCGCCGTCGGCCTCCTGCTGGCACTGGCGCC---GGGCCGCGCGGCGGGCG-CGCTGAAGACCGGG----AAGCGCCCGGCGCGGCCGCGGGACTGCGCGGACCGGCCGGAGGAGC------TCCTCGAGCAGCTGTACGGGCGGCTGGCGGCCGGCGTGCTCAGCGCCTTCCACCACA-CGCTGCAGCTCGGGCCGCG-CGAGCAGGCGCGCAATGCCAGCTGCCCGGTCGGGGGCAGGTCCGCCGA-------------------------CCGCCGCTTCCGGCCGCCCACCAACTTGCGCAGCGTG------TCGCCCTGGGCGTACAGGATTTCCTACGACCCAGCTCGGTTTCCAAGGTACCTGCCTGAGGCCTATTGCCTATGCCGTGGCTGCCTGACGGGGCTCTTTGGTGAGGAGGACTTCCGCTTT---CGCAGTGCACCCGTCTACTCCCCCGCCGTGGTGCTGCGCCGCACGGCCGCCTGC---------------------GCGGGTGGCCGCTCAGTGTATGCTGAACACTACGTCAC------CATCCCAGTGGGCTGCACCTGCGTGCCTGAGCCAGACAAGGCCACGGACAGCGACAACTCCAGCATGGACAAGCCAGGGGCCAAACTACTCCTGGGGCCCGCTGACAGAGCAGCGGGGCGCNNN
>vs_mm39_IL17D
------------------------------------------------------------------ATGCTCGCGGTCGGCTTCCTGCTGGCACTGGCGCC---GGGCCGCGCGGCGGGCG-CGCTGAGGACCGG----GAGGCGCCCGGCGCGGCCGCGGGACTGCGCGGACCGGCCGGAGGAGC------TCCTGGAGCAGCTGTACGGGCGGCTGGCGGCCGGCGTGCTCAGCGCCTTCCACCACA-CGCTGCAGCTCGGGCCGCG-CGAGCAGGCGCGCAATGCCAGCTGCCCGGCCGGGGGCAGGGCCGCCGA-------------------------CCGCCGCTTCCGGCCACCCACCAACCTGCGCAGCGTG------TCGCCCTGGGCGTACAGGATTTCCTACGACCCTGCTCGCTTTCCGAGGTACCTGCCCGAAGCCTACTGCCTGTGCCGAGGCTGCCTGACCGGGCTCTACGGGGAGGAGGACTTCCGCTTT---CGCAGCACACCCGTCTTCTCTCCAGCCGTGGTGCTGCGGCGCACAGCGGCCTGC---------------------GCGGGCGGCCGCTCTGTGTACGCCGAACACTACATCAC------CATCCCGGTGGGCTGCACCTGCGTGCCCGAGCCGGACAAGTCCGCGGACAGTGCGAACTCCAGCATGGACAAGCTGCTGCTGGGGCCCGCCGACAGGCCTGCGGGGCGCNNN------------
>vs_mm10_IL17D
------------------------------------------------------------------ATGCTCGCGGTCGGCTTCCTGCTGGCACTGGCGCC---GGGCCGCGCGGCGGGCG-CGCTGAGGACCGG----GAGGCGCCCGGCGCGGCCGCGGGACTGCGCGGACCGGCCGGAGGAGC------TCCTGGAGCAGCTGTACGGGCGGCTGGCGGCCGGCGTGCTCAGCGCCTTCCACCACA-CGCTGCAGCTCGGGCCGCG-CGAGCAGGCGCGCAATGCCAGCTGCCCGGCCGGGGGCAGGGCCGCCGA-------------------------CCGCCGCTTCCGGCCACCCACCAACCTGCGCAGCGTG------TCGCCCTGGGCGTACAGGATTTCCTACGACCCTGCTCGCTTTCCGAGGTACCTGCCCGAAGCCTACTGCCTGTGCCGAGGCTGCCTGACCGGGCTCTACGGGGAGGAGGACTTCCGCTTT---CGCAGCACACCCGTCTTCTCTCCAGCCGTGGTGCTGCGGCGCACAGCGGCCTGC---------------------GCGGGCGGCCGCTCTGTGTACGCCGAACACTACATCAC------CATCCCGGTGGGCTGCACCTGCGTGCCCGAGCCGGACAAGTCCGCGGACAGTGCGAACTCCAGCATGGACAAGCTGCTGCTGGGGCCCGCCGACAGGCCTGCGGGGCGCNNN------------
>vs_HLmusCar1_IL17D
------------------------------------------------------------------ATGCTCGCGGTCGGCTTCCTGCTGGCACTGGCGCC---GGGCCGCGCGGCGGGCG-CGCTGAGGACCGG----GAGGCGCCCGGCGCGGCCGCGGGACTGCGCGGACCGGCCGGAGGAGC------TCCTGGAGCAACTGTACGGGCGGCTGGCGGCCGGCGTGCTCAGCGCCTTCCACCACA-CGCTGCAGCTCGGGCCGCG-CGAGCAGGCGCGCAATGCCAGCTGCCCGGCCGGGGGCAGGGCCGCCGA-------------------------CCGCCGCTTCCGGCCGCCCACCAACCTGCGCAGCGTG------TCGCCCTGGGCGTACAGGATTTCCTACGACCCTGCTCGCTTTCCGAGGTACCTGCCGGAAGCCTACTGCCTGTGCCGAGGCTGCCTGACCGGGCTCTACGGGGAGGAGGACTTCCGCTTT---CGCAGCACACCGGTCTTCTCTCCAGCCGTGGTGCTGCGGCGCACGGCGGCCTGC---------------------GCGGGCGGCCGCTCTGTGTACGCCGAACACTACATCAC------CATCCCGGTGGGCTGCACCTGCGTTCCCGAGCCGGACAAGTCCGCGGACAGTGCGAACTCCAGCATGGACAAGCTGCTGTTGGGGCCCGCCGATAGGCCTGCGGGGCGCNNN------------
>vs_HLmusPah1_IL17D
------------------------------------------------------------------ATGCTCGCGGTCGGCTTCCTGCTGGCGCTGGCGCC---GGGCCGCGCGGCGGGCG-CGCTGAGGACCGG----GAGGCGCCCGGCGCGGCCGCGGGACTGCGCGGACCGGCCGGAGGAGC------TCCTGGAGCAGCTGTACGGGCGGCTGGCGGCCGGCGTGCTCAGCGCCTTCCACCACA-CGCTGCAGCTCGGGCCGCG-CGAGCAGGCGCGCAATGCCAGCTGCCCGGCCGGGGGCAGGGCCGCCGA-------------------------CCGCCGCTTCCGGCCGCCCACCAACCTGCGCAGCGTG------TCGCCCTGGGCGTACAGGATTTCCTACGACCCCGCTCGCTTTCCGAGGTACCTGCCCGAAGCTTACTGCCTGTGCCGAGGCTGCCTGACCGGGCTCTACGGGGAGGAGGACTTCCGCTTT---CGCAGCACACCCGTCTTCTCTCCAGCCGTGGTGCTGCGGCGCACGGCGGCCTGC---------------------GCGGGCGGCCGCTCTGTGTACGCCGAACACTACATCAC------CATCCCGGTGGGCTGCACCTGCGTGCCCGAGCCGGACAAGTCCGCGGACAGTGCGAACTCCAGCATGGACAAGCTGATGCTGGGGCCCGCCGACAGGCCTGCGGGGCGCNNN------------
>vs_HLmusSpr1_IL17D
------------------------------------------------------------------ATGCTCGCGGTCGGCTTCCTGTTGGCACTGGCGCC---GGGCCGCGCGGCGGGCG-CGCTGAGGACCGG----GAGGCGCCCGGCGCGGCCGCGGGACTGCGCGGACCGGCCGGAGGAGC------TCCTGGAGCAGCTGTACGGGCGGCTGGCGGCCGGCGTGCTCAGCGCCTTCCACCACA-CGCTGCAGCTCGGGCCGCG-CGAGCAGGCGCGCAATGCCAGCTGCCCGGCCGGGGGCAGGGCCGCCGA-------------------------CCGCCGCTTCCGGCCACCCACCAACCTGCGCAGCGTG------TCGCCCTGGGCGTACAGGATTTCCTACGACCCTGCTCGCTTTCCGAGGTACCTGCCCGAAGCCTACTGCCTGTGCCGAGGCTGCCTGACCGGGCTCTACGGGGAGGAGGACTTCCGCTTT---CGCAGCACACCGGTCTTCTCTCCAGCCGTGGTGCTGCGGCGCACAGCGGCCTGC---------------------GCGGGCGGCCGCTCTGTGTACGCCGAACACTACATCAC------CATCCCGGTGGGCTGCACCTGCGTGCCCGAGCCGGACAAGTCCGCGGACAGTGCGAACTCCAGCATGGACAAGCTGCTGCTGGGGCCCGCCGACAGGCTTGCGGGGCGCNNN------------
>vs_HLarvNil1_IL17D
------------------------------------------------------------------ATGCTCGTGGTCGGCTTCCTGCTGGCACTGGCGCC---GGGCCGCGCGGCGGGAG-CGCTGAGGACCGG----GAGACGCCCGGCGCGGCCGCGGGACTGCGCGGACCGGCCGGAGGAGC------TCCTGGAGCAGCTGTACGGGCGGCTGGCGGCCGGCGTGCTCAGCGCCTTCCACCACA-CGCTGCAGCTCGGGCCGCG-CGAGCAGGCGCGCAATGCCAGCTGCCCGGCCGGGGGCAGGTCCACCGA-------------------------CCGCCGCTTCCGGCCGCCCACCAACCTGCGCAGCGTG------TCGCCCTGGGCGTACAGGATTTCCTACGACCCCGCTCGCTTTCCAAGGTACCTGCCCGAAGCCTACTGCCTGTGCCGAGGCTGCCTGACCGGGCTCTACGGTGAGGAGGACTTCCGCTTT---CGCAGCACACCCGTCTTCTCTCCAGCCGTGGTGCTGCGGCGCACGGCGGCCTGC---------------------GCAGGCGGCCGCTCTGTGTACGCCGAACACTACATCAC------CATCCCAGTGGGCTGTACCTGCGTGCCCGAGCCGGACAAGTCCGCGGACAGTGCCAACTCCAGCATGGACAAGCTGCTGCTGGGGCCTGCTGATAGGCTGGCAGGGCGCNNN------------
>vs_HLgraSur1_IL17D
------------------------------------------------------------------ATGCTCGTGGTCGGCTTCCTGTTGGCACTGGCGCC---GGGCCGCGCGGCGGGAG-CGCTGAGGACCGG----GAGACGCCCGGCGCGGCCGCGGGACTGCGCGGACCGGCCGGAGGAGC------TCCTGGAGCAGCTGTACGGGCGGCTGGCGGCCGGCGTGCTCAGCGCCTTCCACCACA-CGCTGCAGCTCGGGCCGCG-CGAGCAGGCGCGCAATGCCAGCTGCCCGGCCGGGGGCAGGTCCGCCGA-------------------------CCGCCGCTTCCGGCCGCCCACCAACCTGCGCAGCGTG------TCGCCCTGGGCGTACAGGATTTCCTACGACCCCGCTCGCTTTCCAAGGTACCTGCCCGAAGCCTACTGCCTGTGCCGAGGCTGCCTGACCGGGCTCTACGGTGAGGAGGACTTCCGCTTT---CGCAGCACACCCGTCTTCTCTCCAGCAGTGGTGCTGCGGCGCACGGCGGCCTGT---------------------GCGGGCGGCCGCTCTGTGTACGCCGAACACTACATCAC------CATCCCAGTGGGCTGTACCTGCGTGCCCGAGCCGGACAAGTCCACGGACAGTGCCAACTCTAGCATGGACAAGCTGCTGCTGGGGCCAGCCGATAGGCCGGCAGGGCGCNNN------------
>vs_HLsigHis1_IL17D
------------------------------------------------------------------ATGCTCGTGGTCGGTTTCCTGCTGGCACTGGCGCC---CGGACGCGCAGTGGGCG-CGGTGAGGACCGGGAGGCGTCCGG----CACGGCCGCGGGACTGTGCGGACCGGCCGGAGGAGC------TTCTGGAGCAGCTGTACGGACGGCTGGCGGCCGGCGTGCTCAGCGCCTTCCACCACA-CGCTGCAGGTCGGGCCACG-GGAGCAAGCGCGCAACGCCAGCTGCCCGGCCGGGGGCAGGTCCGCCGA-------------------------CCGCCGCTTTCGGCCGCCCACCAACCTGCGCAGCGTC------TCGCCCTGGGCGTACAGGATTTCCTACGACCCCGCTCGCTTCCCAAGGTACCTGCCTGAAGCCTATTGCCTGTGCCGCGGCTGCCTGACTGGGCTCTTCGGTGAAGAGGACTTCCGTTTC---CGCAGCACACCCGTCTACTCCCCGGCCGTAGTGCTGCGGCGCACTACGGCCTGT---------------------GCGGGCGGCCGCTCAGTGTACGTGGAACACTACGTCAC------CATCCCGGTGGGCTGCACCTGCGTGCCCGAGCCCGACAAAGCCTCGGACAGCGCCAACTCCAGCATGGACAAGCCAGGAGCCAAGCTGCTGCTCGGGCCCAACGACAGGCCAGCAGGGCGCNNN
>vs_HLmasFus1_IL17D
------------------------------------------------------------------ATGCTCTTGGTCGGCTTCCTGCTGGCACTGGCGCC---GGGCCGCGCGGCGGGCG-CGCTGAGGACCGG----GAGGCGCCCAGCACGGCCGCGGGACTGCGCGGACCGGCCGGAGGAGC------TCCTGGAGCAGCTGTACGGGCGGCTGGCGGCCGGCGTACTCAGCGCCTTCCACCACA-CGCTGCAGCTTGGGCCGCG-CGAGCAGGCGCGCAATGTCAGCTGCCCGGCCGGGGGCAGGTCCGCCGA-------------------------CCGCCGCTTCCGGCCGCCCACCAACCTGCGCAGCGTG------TCGCCCTGGGCGTACAGGATTTCCTACGACCCCGCTCGCTTTCCGAGGTACCTGCCTGAAGCCTACTGCCTGTGCCGAGGCTGCCTGACCGGGCTCTACGGTGAGGAGGACTTCCGCTTT---CGCAGCACACCGGTCTTCTCTCCCGCCGTGGTGCTGCGGCGCACGGCCGCCTGC---------------------GCGGGCGGCCGCTCTGTGTACGCCGAACATTACATCAC------CATCCCGGTGGGCTGCACCTGCGTACCCGAGCCCGACAAGTCCGCAGACAGTGCCAACTCCAGCATGGACAAGCTGCTGCTGGGGCTCGCCAACAGGCCGGCGGGGCGCNNN------------
>vs_HLonyTor1_IL17D
------------------------------------------------------------------ATGCTCGCGGTCGGCTTCCTGCTGGCCCTGGCGCC---GGGCCGCGCGGCGGGCG-CGCTGAGGACCGGGAGGCGTCCGG----GGCGGCCGCGGGACTGCGCCGACCGGCCCGAGGAGC------TCCTGGAGCAGCTGTACGGGCGGCTGGCGGCCGGGGTGCTCAGCGCCTTCCACCACA-CGCTGCAGCTCGGGCCGCG-CGAGCAGGCGCGCAACGCCAGCTGCCCCGCCGGGGGCAGGCCCGCCGA-------------------------CCGCCGCTTCCGGCCGCCCACCAACCTGCGCAGCGTC------TCGCCCTGGGCGTACAGGATTTCCTACGACCCAGCTCGCTTCCCGAGGTACCTGCCTGAGGCCTACTGCCTGTGCCGTGGCTGCCTGACCGGGCTCTTCGGTGAGGAGGACCTCCGCTTC---CGCAGCGCACCTGTCTACTCCCCGGCCGTAGTGCTGCGCCGCACGGCGGCCTGC---------------------GCGGGCGGCCGCTCAGTGTACGCCGAACACTACGTCAC------CATCCCGGTGGGCTGCACCTGCGTGCCCGAGCCGGACCAGGCCTCGGACAGCGCCAGCTCCAGCATGGACAAGCCAGGAGCCAAGCTGCTGCTCGGGCCCAACGACAGGCCAGCAGGGCGCNNN
>vs_HLarvAmp1_IL17D
------------------------------------------------------------------ATGCTCGCGGTCGGCTTCCTGCTGGCCCTGGCGCC---GGGCCGCGCGGCGGGCG-CGCTGAGGACTGGGAG----GCGCCCGGCGCGGCCGCGGGACTGCGCGGACCGGCCGGAGGAGC------TTCTGGAGCAGCTGTACGGACGGCTGGCGGCCGGCGTGCTCAGCGCCTTCCACCACA-CGCTGCAGCTCGGGCCGCG-CGAGCAGGCGCGCAACGCCAGCTGCCCCGCCGGGGGCAGGCCCGCCGA-------------------------CCGCCGTTTCCGGCCGCCCACCAACCTGCGCAGCGTC------TCGCCCTGGGCGTACAGGATTTCCTACGACCCTGCTCGCTTCCCGAGGTACCTGCCTGAAGCCTACTGCCTGTGCCGAGGCTGCCTGACCGGGCTCTTTGGTGAGGAGGACTTCCGCTAC---CGCAGCGCACCCGTCTACTCCCCGGCCGTAGTGTTGCGCCGCACAGCGGCCTGC---------------------GCAGGAGGCCGCTCAGTGTACGCCGAACACTACGTCAC------CATCCCGGTGGGCTGCACCTGCGTGCCCGAGCCGGACAAGGCCTCGGACAGCGCCAACTCCAGCATGGACAAGCCAGGAGCCAAGCTGCTCCTCGGGCCCAACGACAGGCCAGCTGGGCGCNNN
>vs_HLperPol1_IL17D
------------------------------------------------------------------ATGCTCGCGGTCGGCTTCCTGCTGGCCCTGGCGCC---GGGCCGCGCGGCGGGCG-CGCTGAGGACCGGGAGGCGTCCGG----CGCGGCCGCGGGACTGCGCCGACCGGCCCGAGGAAC------TCCTGGAGCAGCTGTACGGGCGGCTGGCGGCCGGGGTGCTCAGCGCCTTCCACCACA-CGCTGCAGCTCGGGCCGCG-CGAGCAGGCGCGCAACGCCAGCTGCCCGGCCGGGGGCAGGCCCGCCGA-------------------------CCGCCGCTTCCGGCCGCCCACCAACCTGCGCAGCGTC------TCGCCCTGGGCGTACAGGATTTCCTACGACCCAGCTCGCTTCCCGAGGTACCTGCCTGAGGCCTACTGCCTGTGCCGCGGCTGCCTGACCGGGCTCTTCGGTGAGGAGGACTTCCGCTTC---CGCAGCGCACCTGTCTACTCCCCGGCCGTAGTGCTGCGCCGCACCGCGGCCTGC---------------------GCGGGCGGCCGCTCAGTGTACGCTGAACACTACGTCAC------CATCCCGGTGGGCTGCACCTGCGTGCCCGAGCCCGACAAGGCCTCGGACAACGCCAACTCCAGCATGGACAAGCCAGGAGCCAAGCTGCTGCTCGGGCCCAGCGACAGGCCAGCAGGGCGCNNN
>vs_HLperNas1_IL17D
------------------------------------------------------------------ATGCTCGCGGTCGGCTTCCTGCTGGCCCTGGCGCC---GGGCCGCGCGGCGGGCG-CGCTGAGGACCGGGAGGCGTCCGG----CGCGGCCGCGGGACTGCGCCGACCGGCCCGAGGAAC------TCCTGGAGCAGCTGTACGGGCGGCTGGCGGCCGGGGTGCTCAGCGCCTTCCACCACA-CGCTGCAGCTCGGGCCGCG-CGAGCAGGCGCGCAACGCCAGCTGCCCGGCCGGGGGCAGGCCCGCCGA-------------------------CCGCCGCTTCCGGCCGCCCACCAACCTGCGCAGCGTC------TCGCCCTGGGCGTACAGGATTTCCTACGACCCAGCTCGCTTCCCGAGGTACCTGCCTGAGGCCTACTGCCTGTGCCGTGGCTGCCTGACCGGGCTCTTCGGTGAGGAGGACTTCCGCTTC---CGCAGCGCACCTGTCTACTCCCCGGCCGTAGTGCTACGCCGCACCGCGGCCTGC---------------------GAGGGCGGCCGCTCAGTGTACGCTGAACACTACGTCAC------CATCCCGGTGGGCTGCACCTGCGTGCCCGAGCCCGACAAGGCCTCGGACAACGCCAACTCCAGCATGGACAAGCCAGGAGCCAAGCTGCTGCTCGGGCCCAACGACAGGCCAGCAGGGCGCNNN
>vs_HLmicArv1_IL17D
------------------------------------------------------------------ATGCTCGCGGTCGGCTTCCTGCTGGCCCTGGCGCC---GGGCCGCGCGGCGGGCG-CGCTGAGGACCGGGAG----GCGCCCGGCGCGGCCGCGGGACTGCGCGGACCGGCCGGAGGAGC------TCCTGGAGCAGCTGTACGGACGGCTGGCGGCCGGCGTGCTCAGCGCCTTCCACCACA-CGCTGCAGCTCGGGCCGCG-CGAGCAGGCGCGCAACGCCAGCTGCCCCGCCGGGGGCAGGCCCGCCGA-------------------------CCGCCGCTTCCGGCCGCCCACCAACCTGCGCAGCGTC------TCGCCCTGGGCGTACAGGATTTCCTACGACCCTGCTCGCTTCCCGAGGTACCTGCCTGAAGCCTACTGCCTCTGCCGAGGCTGCCTGACCGGGCTCTTTGGTGAGGAGGACTTCCGCTAC---CGCAGCGCACCTGTCTACTCCCCAGCCGTAGTGTTGCGCCGCACCGCCGCCTGT---------------------GCAGGAGGCCGCTCAGTGTACGCCGAACACTACGTCAC------CATCCCGGTGGGCTGCACCTGCGTGCCCGAGCCGGACAAAGCCTCGGACAGCGCCAACTCCAGCATGGACAAGCCAGGAGCCAAGCTGCTCCTTGGGCCCAACGACAGGCCAGCTGGGCGCNNN
>vs_HLperLeu1_IL17D
------------------------------------------------------------------ATGCTCGCGGTCGGCTTCCTGCTGGCCCTGGCGCC---GGGCCGCGCGGCGGGCG-CGCTGAGGACCGGGAGGCGCCCGG----CGCGGCCGCGGGACTGCGCCGACCGGCCCGAGGAAC------TCCTGGAGCAGCTGTACGGGCGGCTGGCGGCCGGGGTGCTCAGCGCCTTCCACCACA-CGCTGCAGCTCGGGCCGCG-CGAGCAGGCGCGCAACGCCAGCTGCCCGGCCGGGGGCAGGCCCGCCGA-------------------------CCGCCGCTTCCGGCCGCCCACCAACCTGCGCAGCGTC------TCGCCCTGGGCGTACAGGATTTCCTACGACCCAGCTCGCTTCCCGAGGTACCTGCCTGAGGCCTACTGCCTGTGCCGTGGCTGCCTGACCGGGCTCTTCGGTGAGGAGGACTTCCGCTTC---CGCAGCGCACCCGTCTACTCCCCGGCCGTAGTGCTGCGCCGCACCGCGGCCTGC---------------------GCGGGAGGCCGCTCAGTGTACGCTGAACACTACGTCAC------CATCCCGGTGGGCTGCACCTGCGTGCCCGAGCCCGACAAGGCCTCGGACAACGCCAACTCCAGCATGGACAAGCCAGGAGCCAAGCTGCTGCTCGGGCCCAGCGACAGGCCAGCAGGGCGCNNN
>vs_HLperEre1_IL17D
------------------------------------------------------------------ATGCTCGCGGTCGGCTTCCTGCTGGCCCTGGCGCC---GGGCCGCGCGGCGGGCG-CGCTGAGGACCGGGAGGCGTCCGG----CGCGGCCGCGGGACTGCGCCGACCGGCCCGAGGAGC------TCCTGGAGCAGCTGTACGGGCGGCTGGCGGCCGGGGTGCTCAGCGCCTTCCACCACA-CGCTGCAGCTCGGGCCGCG-CGAGCAGGCGCGCAACGCCAGCTGCCCGGCCGGGGGCAGGCCCGCCGA-------------------------CCGCCGCTTCCGGCCGCCCACCAACCTGCGCAGCGTC------TCGCCCTGGGCGTACAGGATTTCCTACGACCCAGCTCGCTTCCCGAGGTACCTGCCTGAGGCCTACTGCCTGTGCCGTGGCTGCCTGACCGGGCTCTTCGGTGAGGAGGACTTCCGCTTC---CGCAGCGCTCCTGTCTACTCCCCAGCCGTAGTGCTGCGCCGCACCGCGGCCTGC---------------------GCGGGCGGCCGCTCAGTGTACGCTGAGCACTACGTCAC------CATCCCGGTGGGCTGCACCTGCGTGCCCGAGCCCGACAAGGCCTCGGACACCGCCAACTCCAGCATGGACAAGCCAGGAGCCAGGCTGCTGCTCGGGCCCGGCGACAGGCCAGCAGGGCGCNNN
>vs_HLpacDup1_IL17D
---------------------------------------------------------------------CTCGCCGTCGGCTTCCTGCTGGCCCTGGCGCC---GGGCCGCGCGGCGGGCG-CGCTGAAGAGCGGG----AGGCGCCCGGCGCGGCCGCGGGACTGCGCGGACCGGCCGGAGGAGC------TCCTGGAGCAGCTGTACGGGCGGCTGGCGGCGGGCGTGCTCAGCGCCTTCCACCACA-CGCTGCAGCTCGGGCCCCG-CGAGCAGGCGCGCAACGCCAGCTGCCCGGCCGGGGGCAGGCCCGCCGA-------------------------CCGCCGCTTCCGACCGCCCACCAACCTGCGCAGCGTG------TCGCCCTGGGCGTACAGGATTTCCTACGACCCGGCTCGCTTTCCAAGGTACCTTCCGGAGGCCTACTGCCTGTGCCGAGGCTGCCTGACGGGGCTCTTCGGAGAGGAGGACTTCCGCTTC---CGAAGCGCTCCTGTCTACTCCCCGGCCGTGGTGCTGCGCCGCACGGCTGCCTGC---------------------GCGGGTGGCCGCTCAGTGTACGCCGAACACTACGTCAC------CATCCCGGTGGGCTGCACCTGCGTGCCCGAGCCGGACAAGGCCGCGGACAGCGCCAACTCCAGCCTGGACAAGCCGGGAGCCAAGCTCCTGCTGGCGCCCGCTGACAGGCCGGCGGGGCGCNNN
>vs_HLmasCou1_IL17D
------------------------------------------------------------------ATGCTCGCGGTCGGCTTCCTGCTGGCGCTGGCGCC---GGGCCGCGCGGCAGGCG-CGCTGAGGACCGG----GAGGCGCCCGGCGCGGCCGCGGGACTGCGCGGACCGGCCGGAGGAGC------TCCTGGAGCAGCTGTACGGGCGGCTGGCGGCCGGCGTGCTCAGCGCCTTCCACCACA-CGCTGCAGCTCGGGCCGCG-------------CAACGCCAGCTGCCCGGCCGGGGGCAGGCCCGCCGA-------------------------CCGCCGCTTCCGGCCGCCCACCAACCTGCGCAGCGTG------TCGCCCTGGGCGTACAGGATTTCCTACGACCCTGCTCGCTTTCCGAGGTACCTGCCAGAAGCATACTGCCTGTGCCGAGGCTGCCTGACCGGACTCTACGGTGAAGAGGACTTCCGCTTT---CGCAGCACACCGGTCTTCTCTCCGGCCGTGGTGCTGCGGCGCACGGCGGCCTGC---------------------GCGGGCGGCCGCTCTGTGTATGCCGAACACTACATCAC------CATCCCGGTGGGCTGCACTTGTGTGCCCGAGCCGGACAAGTCCGCGGACAGTGCGAACTCCAGCATGGACAAGCTGCTGCTGGGACCCGCCGACAGGCCGGCGGGGCGCNNN------------
>vs_HLondZib1_IL17D
------------------------------------------------------------------ATGCTCGCGGTCGGCTTCCTGCTGGCCCTGGCGCC---GGGCCGCGCGGCGGGCG-CCCTGAGGACCGGGAG----GCGCCCGGCGCGGACGCGGGACTGCGCGGACCGGCCGGAGGAGC------TCCTGGAGCAGCTGTACGGACGGCTGGCGGCCGGCGTGCTCAGCGCCTTCCACCACA-CGCTGCAGCTCGGGCCGCG-CGAGCAGGCGCGCAACGCCAGCTGCCCCGCCGGGGGCAGGCCCGCCGA-------------------------CCGCCGCTTCCGGCCGCCCACCAACCTGCGCAGCGTC------TCGCCCTGGGCGTACAGGATTTCCTACGACCCTGCTCGCTTCCCGAGGTACCTGCCTGAAGCCTACTGCCTGTGCCGAGGCTGCCTGACCGGGCTCTTTGGTGAGGAGGACTTCCGCTAC---CGCAGCGCACCTGTCTACTCCCCGGCTGTAGTGTTGCGCCGCACCACGGCCTGC---------------------GCAGGAGGCCGCTCAGTGTATGCCGAACACTACGTCAC------CATCCCGGTGGGCTGCACCTGTGTGCCCGAGCCGGACAAGGCCTCGGACAGCGCCAACTCCAGCATGGACAAGCCAGGAGCCAAGCTGCTCCTCGGGCCCAACCACAGGCCAGCTGGACGCNNN
>vs_HLmicAgr2_IL17D
------------------------------------------------------------------ATGCTCGCGGTCGGCTTCCTGCTGGCCCTGGCGCC---GGGCCGCGCGGCGGGCG-CGCTGAGGACCGGGAG----GCGCCCGGCGCGGCCGCGGGACTGCGCGGACCGGCCGGAGGAGC------TCCTGGAGCAGCTGTACGGACGGCTGGCGGTCGGCGTGCTCAGCGCCTTCCACCACA-CGCTGCAGCTCGGGCCCCG-CGAGCAGGCGCGCAACGCCAGCTGCCCCGCCGGGGGCAGGCCCACCGA-------------------------CCGCCGCTTCCGGCCGCCCACCAACCTGCGCAGCGTC------TCGCCCTGGGCGTACAGGATTTCCTACGACCCTGCTCGCTTCCCGAGGTACCTGCCTGAAGCCTACTGCCTCTGCCGAGGCTGCCTGACCGGGCTCTTTGGTGAGGAGGACTTCCGCTAC---CGCAGCGCACCTGTCTACNNNCCGGCAGTAGTGTTGCGCCGCACCGCCGCCTGT---------------------GCGGGAGGCCGCTCAGTGTACGCCGAACACTATGTCAC------CATCCCGGTGGGCTGCACCTGCGTGCCCGAGCCGGACAAAGCCTCGGACAGCGCCAACTCCAGCATGGACAAGCCAGGAGCCAAGCTGCTCCTTGGGCCCAACGACAGGCCAGCTGGGCGCNNN
>vs_HLmicFor1_IL17D
------------------------------------------------------------------ATGCTCGCGGTCGGCTTCCTGCTGGCCCTGGCGCC---GGGCCGCGCGGCGGGCG-CGCTGAGGACCGGGAG----GCGCCCGGCGCGGCCGCGGGACTGCGCGGACCGGCCGGAGGAGC------TCCTGGAGCAGCTGTACGGACGGCTGGCGGTCGGCGTGCTCAGCGCCTTCCACCACA-CGCTGCAGCTCGGGCCGCG-CGAGCAGGCGCGCAACGCCAGCTGCCCTGCCGGGGGCAGGCCCGCCGA-------------------------CCGCCGCTTCCGGCCGCCCACCAACCTGCGCAGCGTC------TCGCCCTGGGCGTACAGGATTTCCTACGACCCTGCTCGCTTCCCGAGGTACCTGCCTGAAGCCTACTGCCTCTGCCGAGGCTGCCTGACCGGGCTCTTTGGTGAGGAGGACTTCCGCTAC---CGCAGCGCACCAGTCTACTCCCCGGCCGTAGTGTTGCGCCGCACCGCCGCCTGT---------------------GCGGGAGGCCGCTCAGTGTACGCCGAACACTACGTCAC------CATCCCGGTGGGCTGCACCTGCGTGCCCGAGCCGGACAAAGCCTCGGACAGCGCCAACTCCAGCATGGACAAGCCAGGAGCCAAGCTGCTCTTCGGGCCCAACAACAGGCCAACTGGGCGCNNN
>vs_HLmicOec1_IL17D
------------------------------------------------------------------ATGCTCGCGGTCGGCTTCCTGCTGGCCCTGGCGCC---GGGCCGCGCGGCGGGCG-CGCTGAGGACCGGGAG----GCGCCCGGCGCGGCCGCGGGACTGCGCGGACCGGCCGGAGGAGC------TCCTGGAGCAGCTGTACGGACGGCTGGCGGTCGGCGTGCTCAGCGCCTTCCACCACA-CGCTGCAGCTCGGGCCGCG-CGAGCAGGCGCGCAACGCCAGCTGCCCTGCCGGGGGCAGGCCCGCCGA-------------------------CCGCCGCTTCCGGCCGCCCACCAACCTGCGCAGCGTC------TCGCCCTGGGCGTACAGGATTTCCTACGACCCTGCTCGCTTCCCGAGGTACCTGCCTGAAGCCTACTGCCTCTGCCGAGGCTGCCTGACCGGGCTCTTTGGTGAGGAGGACTTCCGCTAC---CGCAGCGCACCTGTCTACTCCCCGGCTGTAGTGTTGCGCCGCACCGCCGCCTGT---------------------GCGGGAGGCCGCTCAGTGTACGCCGAACACTACGTCAC------CATCCCGGTGGGCTGCACCTGCGTGCCCGAGCCGGACAAATCTTCGGACAGCGCCAACTCCAGCATGGACAAGCCAGGAGCCAAGCTGCTCCTCGGGCCCAACAACAGGCCAGCTGGGCGCNNN
>vs_nanGal1_IL17D
------------------------------------------------------------------ATGCTCGTGGCCGGCTTCCTACTGGCGCTGGCGCC---GGGCCGCGCTGCAGGCG-CGCTGAGGGCGGG----GAGGCGCCCGACGCGGCTGCGAGGCTGCGCGGACCGACCCGAGGAGC------TCCTGGAGCAGCTGTACGGGCGACTGGCGGCCGGCGTGCTCAGCGCCTTCCACCACA-CGCTGCAGCTGGGGCCGCG-CGAGCAAGCGCGCAACACCAGCTGCCCGGCAGGGGGCAGGCCCGCCGA-------------------------CCGCCGCTTCCGGCCGCCCACCAACCTGCGCAGCGTA------TCGCCCTGGGCATACAGAATTTCCTACGACCCAGCGCGCTTCCCGAGGTACCTGCCGGAGGCCTACTGCCTGTGCCGCGGCTGCCTCACCGGGCTGTTCGGCGAGGAGGACTTCCGCTTC---CGCAGCGCGCCGGTCTACTCTCCCGCCGTAGTCCTGCGCCGCACGGCGGCCTGC---------------------GCGGGCGGCCGCTCGGTGTACGCCGAGCACTACATCAC------CGTCCCGGTGGGTTGCACCTGCGTGCCGGAGCCCGACAAGGACGCGGATGGCGCCAACTCCAGCATGGACAAGCCGGGCGCCAAGCTCCTGCTGGGGCCCAGGGACGGCCCCGCGGGGCGCNNN
>vs_HLrhiPru1_IL17D
------------------------------------------------------------------ATGCTCGTGGCCGGCTTTCTGCTGGCGCTGGCGCC---CAGCCGAGCGGCAAGCG-CGCAGAGGGCGGG----GAGGCGCCCGGCGCGGCCGCGGGGCTGCGCGGACCGGCCCGAGGAGC------TCCTGGAGCAGCTGTACGGGCGGCTGGCGGCCGGCGTGCTCAGCGCCTTCCACCACA-CGCTACAGCTGGGGCCGCG-GGAGCAGGCGCGCAACGCCAGCTGCCCGGCAGGGGGCAGGCCCGCCGA-------------------------CCGCCGCTTCCGGCCGCCCACCAACCTGCGCAGCGTG------TCGCCCTGGGCATACAGGATTTCCTACGACCCCGCGCGCTTCCCGAGGTACCTGCCCGAGGCCTACTGCCTGTGCCGCGGCTGCCTGACCGGGCTGTTCGGCGAGGAGGACTTTCGCTTC---CGCAGCGCGCCCATCTACTCTCCCGCCGTGGTCCTGCGCCGCACAGCGGCCTGC---------------------GCGGGCGGCCGCTCGGTGTACGCCGAGCACTATGTCAC------CATCCCTGTGGGCTGCACCTGCGTGCCTGAGCCCGACAAGGACGCGGACGGCGGCAACTCCAGCCTGGACAAGCCCGGCGCCAAGCTCCTGCTGGAGCCCAGCGATGGCCCCGCGGGGCGCNNN
>vs_HLuroCau1_IL17D
------------------------------------------------------------------ATGCTCTTGGTCGGCTTCCTGCTGGCACTGGCGCC---GGGCCGCGCGGCGGGCG-CGCTGAGGACCGG----GAGGCGCCCGGCACGGCCGCGGGACTGCGCGGACCGGCCGGAGGAGC------TCCTGGAGCAGCTGTATGGGCGGCTGGCGGCCGGCGTGCTCAGCGCCTTCCACCACA-CGCTGCAGCTCGGGCCGCG-CGAGCAGGCGCGCAATGCCAGCTGCCCGGCCGGGGGCAGGTCCGCCGA-------------------------CCGCCGCTTCCGGCCGCCCACCAACCTGCGCAGCGTG------TCGCCCTGGGCGTACAGGATTTCCTACGACCCCGCTCGCTTTCCGAGGTACCTGCCTGAAGCCTACTGCCTGTGCCGAGGCTGCCTGACCGGGCTCTACGGTGAGGAGGACTTCCGCTTT---CGCAGCACACCGGTCTTCTCTCCCGCCGTGGTGCTGCGGCGCACGGCCGCCTGC---------------------GCGGGCGGTCGCTCTGTGTACGCCGAACACTACATCAC------CATCCCGGTGGGCTGCACCTGCGTGCCCGAGCCCGACAAGTCCGCAGACAGTGCCAACTCCAGCATGGACAAGCTGCTGCTGGGGCTCGCCAACAGGCCGGCGGGGCGCNNN------------
>vs_HLrhoOpi1_IL17D
------------------------------------------------------------------ATGCTCGCCGTCGGCTTCCTGCTGGCCCTGGCGCC---GGGCCGCGCGGCGGGCG-CGCTGAAGCCCGGG----CGGCGCCCGGCGCGGCCGCGGGACTGCGCGGACCGGCCGGAGGAGC------TCCTGGAGCAGCTGTACGGGCGGCTGGCGGCGGGCGTGCTCAGCGCCTTCCACCACA-CGCTGCAGCTCGGGCCCCG-CGAGCAGGCGCGCAACGCCAGCTGCCCGGCCGGGGGCAGGCCCGCCGA-------------------------CCGCCGCTTCCGGCCGCCCACCAACCTGCGCAGCGTG------TCGCCCTGGGCGTACAGAATTTCCTACGACCCTGCTCGCTTTCCAAGGTACCTGCCGGAGGCCTACTGCCTGTGCCGCGGCTGCCTGACGGGGCTGTTCGGAGAGGAGGACTTCCGCTTT---CGCAGTGCGCCTGTCTACTCCCCGGCCGTGGTGCTGCGCCGCACGGCTGCCTGC---------------------GCGGGGGGCCGCTCCGTGTACGCTGAACACTACGTCAC------CATCCCGGTGGGCTGCACTTGCGTGCCCGAGCCGGACAAGGCCACGGACGGCGCTAACTCCAGCCTGGACAAGCCGGGAGCCAAGCTGCTGCTGGGGCCCGCCGACAGGCCGGCGGGGCGCNNN
>vs_HLmerUng1_IL17D
------------------------------------------------------------------ATGCTCGCCGTCGGCTTCCTGCTGGCCCTGGCGCC---GGGCCGCGCGGCGGGCG-CGCTGAGGCCCGGG----CGGCGCCCGGCGCGGCCGCGGGACTGCGCGGACCGGCCGGAGGAGC------TCCTGGAGCAGCTGTACGGGCGGCTGGCGGCGGGCGTGCTCAGCGCCTTCCACCACA-CGCTGCAGCTCGGGCCCCG-CGAGCAGGCGCGCAACGCCAGCTGCCCGGCCGGGGGCAGGCCCGCCGA-------------------------CCGCCGCTTCCGGCCGCCCACCAACCTGCGCAGCGTG------TCGCCCTGGGCGTACAGAATTTCCTACGACCCTGCTCGCTTTCCAAGGTACCTGCCGGAGGCCTACTGCCTGTGCCGCGGCTGCCTGACGGGGCTCTTCGGAGAGGAGGACTTCCGCTTT---CGCAGTGCGCCTGTCTACTCCCCGGCCGTGGTGCTGCGCCGCACGGCTGCCTGC---------------------GCGGGGGGCCGCTCCGTGTACGCCGAACACTACGTCAC------CATCCCGGTGGGCTGCACCTGCGTGCCCGAGCCGGACAAGGCCACGGACGGCGCTAACTCCAGCCTGGACAAGCCGGGAGCCAAGCTGCTGCTGGGGCCCGCCGACAGGCCGGCGGGGCGCNNN
>vs_HLratRat7_IL17D
------------------------------------------------------------------ATGCTCGTGGTCGGCTTCCTGCTGGCGCTGGCGCC---GGGCCGCGCGGCAGGCG-CGCTGAGGACCAG----GAGGCGCCCGGCGCGGCCGCGGGAGTGCGCGGACCGGCCGGAGGAGC------TCCTGGAGCAGCTGTACGGGCGGCTGGCGGCCGGCGTGCTCAGCGCCTTCCACCACA-CGCTGCAGCTCGGGCCGCG-CGAGCAGGCGCGCAATGCCAGCTGCCCGGCCGGGGGCAGGTCCGCGGA-------------------------CCGCCGCTTCCGGCCGCCCACCAACCTGCGCAGCGTG------TCGCCCTGGGCGTACAGGATTTCCTACGACCCCGCTCGCTTTCCGAGATACCTGCCCGAAGCCTACTGCCTGTGCCGAGGCTGTCTGACCGGGCTCTACGGTGAGGAGGACTTCCGCTTT---CGCAGCGCACCCGTCTTCTCTCCGGCGGTGGTGCTGCGGCGCACGGCGGCCTGC---------------------GCGGGTGGCCGCTCGGTGTACGCCGAACACTACATCAC------CATCCCGGTGGGCTGCACCTGTGTGCCCGAGCCGGACAAGTCCGCGGACAGTGCCAACTCCAGCATGGACAAGATGCTGCTGGGGGCCGCTGACAGGCCGGCGGGGCGCNNN------------
>vs_HLcriGri3_IL17D
---------------------------------------------------------------------CTCGTGGTCGGCTTCCTGCTGGCCCTGGCGCC---GGGCGGCGCGGCCGGCG-CGCTGAGGNNNGGGCG----GCGCCCCGCGCGGCCGCGGGACTGCGCGGACCGGCCGGAGGAGC------TCCTGGAGCAGCTGTACGGGCGGCTGGCGGTCGGCGTGCTCAGCGCCTTCCACCACA-CGCTGCAGCTCGGGCCGCG-CGAGCAGGCGCGCAACGCCAGCTGCCCCGCCGGGGGCAGGCCCGCCGA-------------------------CCGCCGCTTCCGGCCGCCCACCAACCTGCGCAGCGTC------TCGCCCTGGGCGTACAGGATTTCGTACGACCCTGCTCGCTTCCCGAGGTACCTGCCTGAGGCCTACTGCCTGTGCCGCGGCTGCCTGACCGGGCTCTTCGGTGAGGAGGACTTCCGCTTC---CGCAGTGCCCCTGTCTACTCCCCTGCGGTAGTGCTGCGCCGCACGGCGGCCTGC---------------------GCCGGGGGCCGCTCAGTCTACGCCGAACATTATGTCAC------CATTCCGGTGGGCTGCACCTGCGTGCCCGAGCCCGACAAGGCCTCGGACAGCGCCAACTCCAGCATGGACAAGCCGGGAGCCAAGCTGCTGCTCGGGCCCAGCGACAGGCCAGCGGGGCGCNNN
>vs_HLacoCah1_IL17E
------------------------------CCTGAGAATAGCCCTTCTTTTGCTGGCTTTTGCTTANNNGTTGTTGCATTCTTGGCCATGATCGTGGGAGCCCACACCGTCAGTTT---GC--GG-------------------ATCCAGAAGGACTGC---------AGCCACTGGCCCAGC------------TGCTGCCCCAGCAAAGAACAAGAGCCCTC---------------TGAGGA--G--TGGCTCAAGTG----------GAACACTGCGGCTCCACC--TGA-------ACCTCTGAGCCAC------------ACCCACCCCCCAGAATCCTGCAGGGCCAGCAAGGATGGCCCTCTCAACAGCCGGGCCATCTCTCCCTGGAGCTACGAGTTAGACAGGGACTTGAACCGAGTTCCCCAGGACCTGTATCATGCTCGATGCCTGTGCCCACACTGCGTCAGCCTACAGACAGGCTCCCACATGGACCCACTGGGCAACTCAGTACCACTCTACCACAACCAGACCGTCTTCTACCGGCGGCCGTGCCATGG---------------CGAGCAAGGTCCCCATCGCGGCTACTGCTTGGAGCGCAGGCTCTACCGAGTCTCCTTGGCTTGTGTGTGTGTGCGGCCCCGAGTAATGGCTNNN------------------------------------------------------------------------------
>vs_HLondZib1_IL17E
---------------------ATGGG---GACCNNNGAGAGTAGCTTTCTCACTGGCCTTGCTTATNNNGTTGCTGCATTCTTGGCTGTGATCGTGGGAACCCACACCGCCAGTTT---GC--AC-------------------ACCCAGAATGACTGC---------AGTCACTGGCCCAGC------------TGCTGCCCCAGCAAAGAACAAGACTCCAC---------------TCCGGA--G--CTGCTGACATG----------GAGCACTGCCCCTGTATC--TCTC-CTAGAGCTTAG---------------------CCGTCACACACAGTCCTGCAGGGCCAGCAACGATGGGCCCCTCAACACCAGGGCCATCTCTCCTTGGAGCTATGAGTTGGACAGGGACTTGAACCGGGTGCCCCAGGACCTGTACCATGCGCGATGCCTGTGCCCACATTGTGTCAGCCTACAGACAGGCTCCCACATGGACCAAAAGGGCAACTCAGTACCAATCTACCACAACCAGACGGTCTTCTACCGGCGGCCATGCCACGG---------------ACAGCAAGGTTGCCGTCATGGCTACTGCCTGGAGCGCAAGCTCTACCGTGTCTCCTTAGCTTGTGTGTGTGTGCGGCCCCTCGTAAGCTCTNNN------------------------------------------------------------------------------
>vs_HLapoSyl1_IL17E
---------------------ATGGGGATCTGGGAGNNNAGCTTTCTCCTTGGCNNNTTGTTCATANNNGCTGTTGCATTCTTGGCAATGATCGTGGGAACCCACACCGTCAGTCT---GC--GG-------------------ACCCAGGAGGACTGC---------AGCCACCTGCCCAGC------------TGCTGCCCCAGCAAAGATCAAGAACCCCC---------------AGAACA--G--TGGCTGAGGTG----------GGGCTCTGCATCTGTGCC--TCCC-CCAGAGCCTCTGAGCCATACTC---GCCACACCCACCACCCAGAATCCTGCAGAGCCAGCAAGGATGGCCCCCTCAACAGCAGGGCCATCTCTCCGTGGAGCTATGAGTTAGACAGGGACTTGAATCGGGTCCCCCAGGATCTCTACCACGCTCGATGCCTGTGCCCACACTGCGTCAGCCTACAGACAGGCTCCCATGAGGACCTAATGGGCAACTCAGTACCAGTTTACCACAACCAGACAGTCTTCTACCGGCGGCCATGCCATGG---------------CGAGGAAGGTTCCCATCACCGCTACTGCTTGGAGCAGAGGCTCTACAGAGTCTCCTTGGCTTGTGTGTGTGTGCGGCCCCGTGTAATGGCTNNN------------------------------------------------------------------------------
>vs_HLratNor7_IL17E
---------------------ATGGTGACCNNNGAGAATACCCTTCTCA---TTGGCTTTTGCTCACAGGCTGTTGCGTTCTTGGCAATGGTTGTGGGAACCCACACCGTCAGTTT---GC--GG-------------------ATCCAGGAGGACTGC---------AGCCACTTACCCAGA------------TGCTGTCCCAGCAAACAACAAGAATTCCC---------------CGAGGA--G--TGGCTGAAGTG----------GAACCCTGCACCTGTGTC--TCCC-CCAGAGCCTCTGAGGCAC------------ACCCACCACCCAGAATCCTGCAGGGCCAGCAAGGACGGCCCTCTCAACAGCAGGGCCATCTCTCCTTGGAGCTATGAGTTGGACAGGGACTTGAATCGGGTCCCCCAGGATCTGTACCATGCTCGATGCCTGTGCCCACACTGCGTCAGCCTACAGACAGGATCTCACATGGACCCAATGGGCAACTCAGTACCACTCTACCACAACCAGACAGTCTTCTACCGGCGGCCATGCCACGG---------------CGAGCAAGGTGCCCACGGCCGTTACTGCTTGGAGCGCAGGCTCTACCGAGTCTCCTTGGCTTGTGTGTGTGTGCGGCCCCGTATGATGGCTNNN------------------------------------------------------------------------------
>vs_HLmasCou1_IL17E
---------------------ATGNNNGAACGTGAGAGTGGCTTTCTCATTGGCNNNTTGCTCATANNNGCTGTTGCATTCTTGGCAATGATTGTGGGAACCCACACCGTCAGTTT---GC--GG-------------------ATCCAGGAGGACTGC---------AGCCACTTGCCCAGC------------TGCTGTCCCAGCAAAGAGCACGAACGCCC---------------TGAGGA--G--TGGCTGAAGTG----------GAGCGCTGCATCTGTGTC--TCCC-CCAGAGCCTCTGGGCCAC------------ACCCACCACCCAGAATCCTGCAGGGCCAGCAAGGATGGCCCCCTCAACAGCAGGGCCATCTCTCCTTGGAGCTATGAGTTGGACAGGGACTTGAACCGGGTCCCCCAGGATCTGTACCATGCTCGATGCCTGTGCCCACACTGCGTCAGCCTACAGACAGGCTCCCACATGGACCCACTGGGCAACTCAGTACCACTTTACCACAACCAGACGGTCTTCTACCGGCGGCCATGCCATGG---------------CGAGGAAGGTTCCCACGGCCGCTACTGCTTAGAGCGCAGGCTCTACAGAGTCTCCTTGGCTTGTGTGTGTGTGCGGCCCCGTGTCATGGCTNNN------------------------------------------------------------------------------
>vs_HLmusPah1_IL17E
---------------------ATGGGGACCTGCGAGNNNAGCTTTCTCATTGGTNNNTTGCTCATANNNGCTGTTGCATTCTTGGCAATGATCGTGGGAACCCACACCGTCAGTTT---GC--GG-------------------ATCCAGGAGGACTGC---------AGTCACTTGCCCAGC------------TGCTGCCCCAGCAAAGAGCAAGAACCCCC---------------GGAGGA--G--TGGCTGAAGTG----------GAGCTCTGCATCCCTGTC--TCCC-CCAGAGCCTCTGAGCCAC------------AGCCACCACCCAGAATCCTGCAGGGCCAGCAAGGATGGTCCCCTCAACAGCAGAGCCATCTCTCCTTGGAGCTATGAGTTGGACAGGGACTTGAATCGGGTCCCCCAGGACCTGTACCATGCTCGATGCCTGTGCCCACACTGCGTCAGCCTACAGACAGGCTCCCACATGGACCCGCTGGGCAACTCGGTCCCACTTTACCACAACCAGACGGTCTTCTACCGGCGGCCATGCCACGG---------------TGAGGAAGGTTCCCATCGCCGCTACTGCTTGGAGCGCAGGCTCTACCAAGTCTCCTTGGCTTGCGTGTGTGTGCGGCCCCGGGTCATGGCTNNN------------------------------------------------------------------------------
>vs_HLperManBai2_IL17E
--------------------ATGGAGNNNCCTGAGAGTACCTTTC---TCACTGGCCTTTGCTT-ANNNGTTGCTGCATTCTTGGCTATGATTGTGGGAACCCACATCATCAGTTCGGAG------------------------ACCCGGAATGACTGT---------AGTCATTGGCCCAGC------------TGCTGCCCCAGCAAAGAACAAGACTCCAC---------------TCAGGA--G--TTGCTGACGTG----------GAACCCTGCATCTACGTC--TCCC-CCAGAGGCTCTGAGTCTC------------ACCTACCACCCAGAATCCTGCAAGGCCAGCAGGGATGGACCCCTCAACAGGAGGGCCATCTCTCCTTGGAGCTATGAGTTGGACAGGGACTTGAACCGGGTCCCCCAGGATCTGTACCACGCAAAATGCCTGTGCCCACACTGTGTCAGCCTACGGACGGGCTCCCGCATGGACCTGATGGGCAACTCAGTACCCCTCTACCACAACCAGACGGTCTTCTACCGGCGGCCGTGCCACGG---------------ACAGCAGGGTTGCCATCATGGCTACTGCCTGGAGCGCAGGCTCTACCGTGTCTCCTTGGCTTGCGTTTGTGTGCGGCCCCGCGCAATGGCGGCTNNN---------------------------------------------------------------------------
>vs_HLperEre1_IL17E
--------------------ATGGAGNNNCCTGAGAATACCTTTC---TCACTGGCCTTTGCTT-ANNNGTTGTTGCATTCTTGGCTATGATCGTGGGAACCCACATCGTCAATTCGGAG------------------------ATCCGGAATGACTGT---------AGTCATTGGCCCAGC------------TGCTGCCCCAGCAAAGAGCAAGACTCCAC---------------TCAGGA--G--TTGCTGACGTG----------GAACCCTGCATCTACGTC--TCCC-CCAGAGCCTCTGAGTCTC------------ACCTACCACCCAGAATCCTGCAAGGCCAGCAGGGATGGACCCCTCAACAAGAGGGCCATCTCTCCTTGGAGCTATGAGTTGGACAGGGACTTGAACCGGGTCCCCCAGGATCTGTACCACGCAAAATGCCTGTGCCCACACTGTGTCAGCCTACGGACAGGCTCCCGCATGGACCTGATGGGCAACTCGGTACCCCTCTACCACAACCAGACGGTCTTCTACAGGCGGCCATGCCTCGG---------------ACAGCAAGGTTGCCATCATGGCTACTGCCTGGAGCGCAGGCTCTACCGCGTCTCCTTGGCTTGTGTCTGTGTGCGGCCCCGCGCAATGGCGGCTNNN---------------------------------------------------------------------------
>vs_HLperCri1_IL17E
--------------------ATGGAGNNNCCTGAGAGTACCTTTC---TCACTGGCCTTTGCTT-ANNNGTTGCTGCATTCTTGGCTATGATCGTGGGAACCCACATCATCAGTTCGGAG------------------------ATCCGGAATGACTGT---------AGTCATTGGCCCAGC------------TGCTGCCCCAGCAAAGAACAAGACTCCAC---------------TCAGGA--G--TTGCTGACGTG----------GAACCCTGCATCTACGTC--TCCC-CCAGAGCCTCTGAGTCTC------------ACCTACCACCCAGAATCCTGCAAGGCCAGCAGGGATGGACCCCTCAACAGGAGGGCCATCTCTCCTTGGAGCTATGAGTTGGACAGGGACTTGAACCGGGTCCCCCAGGATCTGTACCATGCAAAATGCCTGTGCCCACACTGTGTCAGCCTACGGACAGGCTCCCACATGGACCTGATGGGCAACTCAGTACCGCTCTACCACAACCAGACGGTCTTCTACCGGCGGCCATGCCACGG---------------ACAGCAAGGTTGCCGTCACGGCTACTGCCTGGAGCGCAGGCTCTACCGCGTCTCCTTGGCTTGTGTTTGTGTGCGGCCCCGCGCAATGGCGGCTNNN---------------------------------------------------------------------------
>vs_HLonyTor1_IL17E
--------------------ATGGAGNNNCCTGAGAGTACCTTTC---TCACTGGCCTTTGCTT-ANNNGTTGCTGCATTCTTGGCTATGATTGTGGGAACCCACGTCATCAGTTCGGAG------------------------ATCCGGAATGACTGT---------AGTCATTGGCCCAGT------------TGTTGTCCCAGCAAAGAGCAAGACTCCAC---------------TCAGGA--G--TTGCTGACGTG----------GAACCCTGCATCTACGTC--TCCC-CCAGAGCCTCTGAGCCTC------------ACCTACCACCCAGAATCCTGCAAGGCCAGCAGGGATGGACCCCTCAACAGGAGGGCCATCTCTCCTTGGAGCTATGAGTTGGACAGGGACTTGAACCGGGTCCCCCAGGATCTGTACCATGCAAAATGCCTGTGCCCACACTGCGTCAGCCTACGGACAGGCTCCCACATGGACCTGATGGGCAACTCAGTACCCCTCTACCACAACCAGACGGTCTTCTACCGGCGGCCGTGCCACGG---------------ACAGCAAGGTTGCCATCACGGCTACTGCCTGGAGCGCAGGCTCTACCGTGTCTCCATGGCTTGTGTTTGTGTGCGGCCCCGCGCAATGGCGGCTNNN---------------------------------------------------------------------------
>vs_HLperNas1_IL17E
--------------------ATGGAGNNNCCTGAGAGTACCTTTC---TCACTGGCCTTTGCTT-ANNNGTTGCTGCATTCTTGGCTATGATCGTGGGAACCCACATCATCAGTTCGGAG------------------------ATCCGGAATGACTGT---------AGTCATTGGCCCAGC------------TGCTGCCCCAGCAAAGAACAAGACTCCAC---------------TCAGGA--G--TTGCTGACGTG----------GAACCCTGCATCTACGTC--TCCC-CCAGAGCCTCTGAGTCTC------------ACCTACCACCCAGAATCCTGCAAGGCCAGCAGGGATGGACCCCTCAACAGGAGGGCCATCTCTCCTTGGAGCTATGAGTTGGACAGGGACTTGAACCGGGTCCCCCAGGATCTGTACCATGCAAAATGCCTGTGCCCACACTGTGTCAGCCTACGGACAGGCTCCCACATGGACCTGATGGGCAACTCAGTACCCCTCTACCACAACCAGACGGTCTTCTACCGGCGGCCGTGCCACGG---------------ACAGCAAGGTTGCCATCATGGCTACTGCCTGGAGCGCAGGCTCTACCGCGTCTCCTTGGCTTGCGTTTGTGTGCGGCCCCGCGCAATGGCGGCTNNN---------------------------------------------------------------------------
>vs_HLperPol1_IL17E
--------------------ATGGAGNNNCCTGAGAGTACCTTTC---TCACTGGCCTTTGCTT-ANNNGTTGCTGCATTCTTGGCTATGATTGTGGGAACCCACATCATCAGTTCGGAG------------------------ACCCGGAATGACTGT---------AGTCATTGGCCCAGC------------TGCTGCCCCAGCAAAGAACAAGACTCCAC---------------TCAGGA--G--TTGCTGACGTG----------GAACCCTGCATCTACGTC--TCCC-CCAGAGGCTCTGAGTCTC------------ACCTACCACCCAGAATCCTGCAAGGCCAGCAGGGATGGACCCCTCAACAGGAGGGCCATCTCTCCTTGGAGCTATGAGTTGGACAGGGACTTGAACCGGGTCCCCCAGGATCTGTACCACGCAAAATGCCTGTGCCCACACTGTGTCAGCCTACGGACAGGCTCCCGCATGGACCTGATGGGCAACTCAGTACCCCTCTACCACAACCAGACGGTCTTCTACCGGCGGCCATGCCAGGG---------------ACAGCAGGGTTGCCATCATGGCTACTGCCTGGAGCGCAGGCTCTACCGTGTCTCCTTGGCTTGCGTTTGTGTGCGGCCCCGCGCAATGGCGGCTNNN---------------------------------------------------------------------------
>vs_HLsigHis1_IL17E
-----------------------------CCTGAGAGTAGCTTTC---TCACTGGCTT-TTGCTTGNNNGTTGCTGCATTCTTGGCTATGATCGTGGGAACCCACACCGTCAGTTTGGAGA--TG-------------------ATCCAGAATGACTGT---------AGTCACTGGCCAAGC------------TGCTGCCCCAGCAGAGAACAAGACTCCCC---------------TCAGGA--G--CTGCTGACATG----------GAGCACTC---CTGCATC--TCGT-TCAGAGCCTCTGAGCCTC------------ACCCAGCGCTCAGAATCCTGTAAGGCCAGCAGAGATGGACCCCTCAACAGGAGGGCCATCTCTCCTTGGAGCTATGAGTTGGACAGGGACTTGAACCGGGTTCCTCAGGATCTGTACCATGCACGATGTCTGTGTCCACACTGTGTCAGCCTACGGACAGGCTCCCACATGGACCTACTTGGAAACTCAGTACCTCTCTACCACAACCAGACGGTCTTCTACCGACGGCCATGCCACGG---------------ACAGCAAGGTTGCCACCACGGCTACTGCCTGGAGCGCAGGCTCTATCGTGTCTCTTTGGCTTGTGTTTGTGTGCGGCCCCGTGTAATGGCAGCTNNN---------------------------------------------------------------------------
>vs_HLneoLep1_IL17E
--------------------ATGGGGACCNNNGAGAGTAGCTTTC---TCACTGGCCT-TTGCTTTNNNGTTGCTGCATTCTTGGCTATGATCGTGGGAACCCACACCGTCTGTTTGAAG------------------------ATGCAGAATGACTGT---------AGTCACTGGCCCAGC------------TGCTGCCCCAGCAAAGAACAAGACTCTAC---------------TCAGGA--G--TTGCTGACGTG----------GAGCCCTGCATCTACGTC--TCCC-CCAGAGCCTCTGAGCCTC------------ACCTACCACCCCGAATCCTGCAAGGCTAGCAGGGATGGACCCCTCAACAGGAGGGCCATCTCTCCTTGGAGCTATGAGTTGGACAGGGACTTGAACCGGGTCCCCCAGGATCTGTACCATGCAAAATGCCTGTGCCCACACTGTGTCAGCCTACGGACGGGCTCCCACATGGACCTGATGGGCAACTCAGTACCACTCTACCACAACCAGACAGTCTTCTACCGGCGGCCATGCCACGG---------------ACAGCAAGGTTGCCATCATGGCTACTGCCTGGAGCGCAAGCTCTACCGTGTCTCCCTGGCTTGTGTTTGTGTGCGGCCCCGTGCCATGGCGGCTNNN---------------------------------------------------------------------------
>vs_rn6_IL17E
---------------------ATGGTGACCNNNGAGAATACCCTTCTCA---TTGGCTTTTGCTCACAGGCTGTTGCGTTCTTGGCAATGGTTGTGGGAACCCACACCGTCAGTTT---GC--GG-------------------ATCCAGGAGGACTGC---------AGCCACTTACCCAGA------------TGCTGTCCCAGCAAACAACAAGAATTCCC---------------CGAGGA--G--TGGCTGAAGTG----------GAACCCTGCACCTGTGTC--TCCC-CCAGAGCCTCTGAGGCAC------------ACCCACCACCCAGAATCCTGCAGGGCCAGCAAGGACGGCCCTCTCAACAGCAGGGCCATCTCTCCTTGGAGCTATGAGTTGGACAGGGACTTGAATCGGGTCCCCCAGGATCTGTACCATGCTCGATGCCTGTGCCCACACTGCGTCAGCCTACAGACAGGATCTCACATGGACCCAATGGGCAACTCAGTACCACTCTACCACAACCAGACAGTCTTCTACCGGCGGCCATGCCACGG---------------CGAGCAAGGTGCCCACGGCCGTTACTGCTTGGAGCGCAGGCTCTACCGAGTCTCCTTGGCTTGTGTGTGTGTGCGGCCCCGTATGATGGCTNNN------------------------------------------------------------------------------
>vs_HLratRat7_IL17E
---------------------ATGGTGACCNNNGAGAATAGCCTTCTCA---TTGGCTTTTGCTCACAGGCTGTTGCATTCTTGGCAATGATCGTGGGAACCCACACCGCCAGTTT---GC--GG-------------------ATCCAGGAGGACTGC---------AGCCACTTACCCAGA------------TGCTGTCCCAGCAAACAACAAGAATTCCC---------------CGAGGA--G--TGGCTGAAGTG----------GAACCCTGCACCTGTGTC--TCCC-CCAGAGTCTCTGAGTCAT------------ACCCACCACCCAGAATCCTGCAGGGCCAGCAAGGACGGCCCTCTCAACAGCAGGGCCATCTCTCCTTGGAGCTATGAGTTGGACAGGGACTTGAATCGGGTCCCCCAGGATCTGTACCATGCTCGATGCCTGTGCCCACACTGCGTCAGCCTACAGACAGGATCCCACATGGACCCAATGGGCAACTCAGTACCACTCTACCACAACCAGACGGTCTTCTACCGGCGGCCATGCCACGG---------------CGAGCAAGGTGCCCACGGCCGTTACTGCTTGGAGCGCAGGCTCTACCGAGTCTCCTTGGCGTGTGTGTGTGTGCGGCCCCGTATGATGGCTNNN------------------------------------------------------------------------------
>vs_HLgraSur1_IL17E
------------------------ATGGGACCTGAGAGAGTCACTTTCTTATTGGCTTTTGCTCATNNNGCTGTTGCATTCTTGGCAATGATGGTGGGAACCCACACCGCCAGTTT---GC--GG-------------------ATCCAGGAGAACTGC---------GGTCACTTGCCCAAC------------TGCTGCTCCAGCAAAGAACAAGAACCCCC---------------CGAGGA--G--TGGCTGAAGTG----------GAACTCTGCATCTGTGTC--TCCC-CCAGAGCCTCTGAGCCAC------------ACCCACCACCCAGAATCCTGCAGAGCCAGTAAAGATGGCCCCCTCAACAGCAGGGCCATCTCTCCTTGGAGCTATGAGTTGGACAGGGACTTGAATCGGGTCCCCCAGGATCTGTACCATGCTCGATGCCTGTGCCCACACTGCGTCAGCCTACAGACAGGCTCCCACATGGACCCACTGGGCAACTCAGTACCACTCTACCACAACCAGACAGTCTTCTACCGGCGGCCATGCCATGG---------------CGAGGAAGGTTCCCATCGCCACTACTGCTTGGAGCGCAGGCTCTACCGAGTCTCCTTGGCTTGTGTGTGTGTGCGGCCCCGTGTAATGGCTNNN------------------------------------------------------------------------------
>vs_HLellTal1_IL17E
---------------ATGTACGACAG---GGACCTGNNNCGTAGCTCTCTCACTGGCCTTTGCTTANNNGTTGCTGCATTTTTGGCTGTGATCGTGGGAACCCACACCACCAGTTT---TC--AC-------------------ACCCAGAATGACTGC---------AGTCACTGGCCCAGC------------TGCTGCCCCAGCAAAGAACAAGACTCCAC---------------TCCGGA--G--TTGCTGACGTG----------GAACACTGCCTCTGTATC--TCTT-CCAGAGCTTAA---------------------ACATCACACACAATCCTGTAGGGCCAGCAGTGATGGGCCCCTCAACACCAGGGCCATCTCTCCTTGGAGCTATGAGTTGGACAGGGACTTGAACCGGGTGCCCCAGGACCTGTACCACGCGCGATGCCTGTGCCCACACTGTGTCAGCCTACAGACAGGCTCCCACATGGACCAAAAGGGCAACTCAGTACCAATCTACCACAACCAGACGGTCTTCTACCGGCGGCCATGCCACGG---------------ACAGCAAGGTTGCCATCATGGCTACTGTCTGGAGCGTAAGCTCTACCGCGTCTCCTTAGCTTGTGTGTGTGTGCGGCCCCTTGTAAGCTCTNNN------------------------------------------------------------------------------
>vs_HLmicFor1_IL17E
---------------ATGTGTGACGGGGACCTGAGAGTAGCTTCCTCACTGGCCNNNTTGCTTCTANNNGTTGCTGCTTTCTTGGCTGTGATAGTGGGAACCCACACGGCCAGTTT---GC--AC-------------------ACCCAGAGTGACTGC---------AGTCACTGGCCCAGC------------TGCTGCCCCAGCAAAGAACAAGACTCCAC---------------TCCGGA--G--TTGCTGACGTG----------GAACACTGCCTCTGTCTC--TCTT-A---------A---------------------ACAGCCCACACAATCCTGCAGGGCCAGCAGTGATGGGCCCCTCAACACCAGGGCCATCTCTCCTTGGAGCTATGAGTTGGACAGGGACTTGAACCGGGTGCCCCAGGACCTGTACCATGCGCGCTGCCTGTGCCCACACTGTGTCAGCCTGCAGACAGGCTCCCACATGGACCAAAAGGGCAACTCGGTACCAATCTACCACAACCAGACGGTCTTCTACCGGCGGCCATGCCACGG---------------ACAGCAAGGTTGCCATCATGGCTACTGTCTGGAGCGTAAGCTCTACCGCGTCTCCTTAGCTTGTGTGTGTGTGCGGCCCCTTATAAGCTCTNNN------------------------------------------------------------------------------
>vs_HLmicOec1_IL17E
---------------ATGTGTGACGGGGACCTGAGAGTAGCTTCCTCACTGGCCNNNTTGCTTCTANNNGTTGCTGCTTTCTTGGCTGTGATAGTGGGAACCCACACGGCCAGTTT---GC--AC-------------------ACCCAGAGTGACTGC---------AGTCACTGGCCCAGC------------TGCTGCCCCAGCAAAGAACAAGACTCCAC---------------TCCGGA--G--TTGCTGACGTG----------GAACACTGCCTCTGTCTC--TCTT-A---------A---------------------ACAGCCCACACAATCCTGCAGGGCCAGCAGTGATGGGCCCCTCAACACCAGGGCCATCTCTCCTTGGAGCTATGAGTTGGACAGGGACTTGAACCGGGTGCCCCAGGACCTGTACCATGCGCGCTGCCTGTGCCCACACTGTGTCAGCCTGCAGACAGGCTCCCACATGGACCAAAAGGGCAACTCGGTACCAATCTACCACAACCAGACGGTCTTCTACCGGCGGCCATGCCACGG---------------ACAGCAAGGTTGCCATCATGGCTACTGTCTGGAGCGTAAGCTCTACCGCGTCTCCTTAGCTTGTGTGTGTGTGCGGCCCCTTGTAAGCTCTNNN------------------------------------------------------------------------------
>vs_HLmyoGla2_IL17E
---------------ATGCACGACGGGGACCTGAGAGTAGCTATATCTCT---GGCCTTTCTTATANNNGTTGCTGCATTCTTGGCTGTGATCGTGGGAACCCACACCGCCAGTTT---GC--AC-------------------ACCCAGAATGACTGC---------AGTCACTGGCCCAGC------------TGCTGCCCCAGCAAAGAACAAGACTCCAC---------------TCCGGA--G--CTGCTGACATG----------GAGCACGGCCTCTGTATC--TCTC-CAAGAGCTTAA---------------------ACGTCACCCACAATTCTGCAGGGCCAGCAGTGATGGGCCCCTCAACACCAGGGCCATCTCTCCTTGGAGCTATGAGTTGGACAGGGACTTGAACCGGGTGCCCCAGGACCTGTACCACGCGCGATGCCTGTGCCCACACTGTGTCAGCCTGCAGACAGGCTCCCACATGGACCCAAAGGGCAACTCAGTACCAATCTACCACAACCAGACGGTCTTCTACCGGCGGCCGTGCCACGG---------------ACAGCAAGGTTGTCATCATGGCTACTGCCTGGAGCGTAAGCTCTACCGCGTCTCCTTGGCTTGTGTGTGCGTGCGACCCCTTGTAAGCTCTNNN------------------------------------------------------------------------------
>vs_HLmesAur2_IL17E
--------------ATGCAGGGTGGGGACNNNGACAGTAGCTTTC---TCCCTGGCCT-CTGCTTTCAGGTTGCTGCATTCCTGGCTGTGATGGTGGGACACACC---GTCAGTTC---CC--AG-------------------GTCCAGAGTGACTGC---------AGCCACTGGCCCAGC------------TGCTGCCCCAGCAAAGAACAAGACTCCCT---------------T---GA--G--TTGCCCAAGCT----------GAGCGCTGCATCTGTGTC--TCCC-CCAGAACCTCTGAGCCCC------------ACCTACCACCCAGAATCCTGCAAGGCCAGCAACGATGGACCCCTCAACAGGAGGGCCATCTCTCCTTGGAGTTATGTGTTGGACAGGGACTTGAACCGGGTCCCCCAGGATCTGTACCATGCGCAGTGCCTGTGTCCACACTGTGTCAGCCTACAGAGGGGCTCCCACATGGGCCTCATGGGCAACTCAGTACCACTCTACCACAACCAGACGGTCTTCTACAGGCGGCCATGCCACGG---------------ACAGCAGGGCTGCCGTCATGGCTACTGCCTGGAGCGCAGGCTCTACCGTGTCTCCTTGGCTTGTGTCTGCGTGCGGCCTCTTGTAAAGTCGTCTNNN---------------------------------------------------------------------------
>vs_mesAur1_IL17E
--------------ATGCAGGGTGGGGACNNNGACAGTAGCTTTC---TCCCTGGCCT-CTGCTTTCAGGTTGCTGCATTCCTGGCTGTGATGGTGGGACACACC---GTCAGTTC---CC--AG-------------------GTCCAGAGTGACTGC---------AGCCACTGGCCCAGC------------TGCTGCCCCAGCAAAGAACAAGACTCCCT---------------T---GA--G--TTGCCCAAGCT----------GAGCGCTGCATCTGTGTC--TCCC-CCAGAACCTCTGAGCCCC------------ACCTACCACCCAGAATCCTGCAAGGCCAGCAACGATGGACCCCTCAACAGGAGGGCCATCTCTCCTTGGAGTTATGTGTTGGACAGGGACTTGAACCGGGTCCCCCAGGATCTGTACCATGCGCAGTGCCTGTGTCCACACTGTGTCAGCCTACAGAGGGGCTCCCACATGGGCCTCATGGGCAACTCAGTACCACTCTACCACAACCAGACGGTCTTCTACAGGCGGCCATGCCACGG---------------ACAGCAGGGCTGCCGTCATGGCTACTGCCTGGAGCGCAGGCTCTACCGTGTCTCCTTGGCTTGTGTCTGCGTGCGGCCTCTTGTAAAGTCGTCTNNN---------------------------------------------------------------------------
>vs_HLperLeu1_IL17E
-----------ACTCACATAGGAGGGAGACCTGAGAGTACCTTTC---TCACTGGCCTTTGCTT-ANNNGTTGCTGCATTCTTGGCTATGATTGTGGGAACCCACATCATCAGTTCGGAG------------------------ACCCGGAATGACTGT---------AGTCATTGGCCCAGC------------TGCTGCCCCAGCAAAGAACAAGATTCCAC---------------TCAGGA--G--TTGCTGACGTG----------GAACCCTGCATCTACGTC--TCCC-CCAGAGCCTCTGAGTCTC------------ACCTACCACCCAGAATCCTGCAAGGCCAGCAGGGATGGACCCCTCAACAGGAGGGCCATCTCTCCTTGGAGCTATGAGTTGGACAGGGACTTGAACCGGGTCCCCCAGGATCTGTACCACGCAAAATGCCTGTGCCCACACTGTGTCAGCCTACGGACAGGCTCCCGCATGGACCTGATGGGCAACTCAGTACCCCTCTACCACAACCAGACGGTCTTCTACCGGCGGCCGTGCCACGG---------------ACAGCAGGGTTGCCATCATGGCTACTGCCTGGAGCGCAGGCTCTACCGTGTCTCCTTGGCTTGCGTTTGTGTGCGGCCCCGCGCAATGGCGGCTNNN---------------------------------------------------------------------------
>vs_HLpacDup1_IL17E
---------------------------ATGTGGGCCTGGGAGCCTCCTCATTGGCCTTTGCTTATANNNGTTGTTGCATTCTTGGCAATGATCGTGGGAGCCCACACCATCAGTTT---GC--GG-------------------ATCCGGAAGGACTGC---------AGCCACTGGCCCAGC------------TGCTGCCTCAGCACAGAACAAGGACCCCC---------------CGAAGA--G--TGGCTGAAGTG----------GGAAACTGCATCTGTGTC--TCCC-GCAGAACCTCTGAGCCGC------------ACCCACCCCCCAGAATCCTGCAGGGCCAGCAAGGACGGTCCCATCAACAGCAGGGCCATCTCTCCCTGGAGCTACGAGCTAGACAGGGACTTGAACCGGGTCCCCCAGGATCTGTACCATGCTCGATGCCTGTGCCCACACTGCGTCAGCCTACAGACAGGCTCCCACATGGACCCACTGGGCAACTCAGTACCACTGTACCACAACCAGACGGTCTTCTACCGGCGGCCATGCCATGA---------------CAGGCACGGTTCCCATCGTGGCTACTGCTTGGAGAGCAGGCTCTACCAAGTTTCCTTGGCTTGTGTGTGCGTTCGGCCCCGTGTCATGGCCNNN------------------------------------------------------------------------------
>vs_HLcriGri3_IL17E
-----------------ATGGGATGGGGACCTGATAGTAGCGTTC---TCACTGGTCT-TTGCTTTCAGGTTGCTGCATTCTTGGCTATGATGGTGGGACACGCC---GTCAGTTC---GC--AG-------------------GTCCACAATGACTGC---------AGTCACTGGCCTAGC------------TGCTGTCCCAGCAAAGAACAAGATTCCCT---------------T---GA--G--TTGCCGAAGTT----------GAGCACTGCATCTGTGTC--TCCC-CCAGAACCTCTGAGAGAC------------ACCTCCCACACAGATTCCTGCAAGGCCAGCAACGATGGACCTCTCAACAGGAGGTCCATATCTCCTTGGAGCTATGAGTTGGACAGGGACTTGAACCGGGTCCCCCAGGATCTGTACCATGCGCGATGTCTGTGTACACACTGTGCCAGCTTACAGAGGGGCTCCCACATGGGCCTAATGGGCAACTCAGTACCACTCTACCACAACCAGACGGTCTTCTACCGGCGGCCATGCCACGG---------------ACAGCAAGGTTGTCATCATGGCTACTGCCTGGAGCGCAGGCTCTACCCTGTCTCCTTTGCTTGTGTTTGTGTGCGGCCTCTTCTAAAGTCGTCTNNN---------------------------------------------------------------------------
>vs_HLcriGam1_IL17E
------------------ATGTGGGATGGGGAGNNNGACAGTGGCTTTCTCACTGGCCTTTGCTTACAGGTTGTTGTGCTCTTGGCAATGACCGTGGGGACCCACACCCTCAGTTT---GC--GG-------------------TTCCCGAGGGACTGC---------AGCCATTGGCCCCAC------------TGCTGCCCCAGCAAAGTACAAGACGCCTC---------------TGAAGA--G--CAGCTGAGT-------------------ATATCTGTGTC--TCCC-CCAGAGGCTCTGAGCCTC------------ACCAACCACCAAGAATCTTGCAGGGCCAGCAAAGATGGACCCCTCAACAGCAGGGCCATCTCTCCTTGGAGCTATGAGTTGGACAGGGACTTGAATCGGGTCCCCCAGGACCTGTACCATGCTCGATGCCTGTGCCCACACTGTGTCAGCCTACAGACAGGCTCCCACATGGACCCACTGGGTAACTCAGAACCACTCTACCACAACCAGACAGTCTTCTACCGACGGCCATGCCACGG---------------CAAGCAAGGTTCCCATCGCAGCTACTGCTTGGAGCGTAGGCTCTACCAAGTCTCCTTGGCTTGTGTGTGTGTGCGGCCCCGTGTAATGGCTNNN------------------------------------------------------------------------------
>vs_HLarvAmp1_IL17E
---------------ATGNNNCGACG---GGGACCTGAGAGTAGCTTTCTCACTGGCCTTTGCTTANNNGTTGCTGCTTTCTTGGCTGTGATCGTGGGAACCCACACGGCCAGTTT---GC--AC-------------------ACCCAGAATGACTGC---------AGTCACTGGCCCAGC------------TGCTGCCCCAGCAAAGAACAAGACTCCAC---------------TCCGGA--G--TTGCTGACATG----------GAACACTGCCTCTGTATC--TCTC-CCAGAGCTTGA---------------------AGATCACACACAGTCCTGCAGGGCCAGCAGTGATGGGCCCCTCAACACCAGGGCCATCTCTCCTTGGAGCTATGAGTTGGACAGGGACTTGAACCGGGTGCCCCAGGACCTGTACCACGCGCGCTGCCTGTGCCCACACTGTGTCAGCCTGCAGACAGGCTCCCACATGGACCCAAAGGGCAACTCGGTACCAATCTACCACAACCAGACGGTCTTCTACCGGCGGCCATGCCACGG---------------ACAGCAAGGCTGCCATCACGGCTACTGCCTGGAGCGGAAGCTCTACCGCGTCTCCTTAGCGTGTGTGTGCGTGCGGCCCCTTGTAAGGTCTNNN------------------------------------------------------------------------------
>vs_HLellLut1_IL17E
---------------ATGNNNCGACG---GGGACCTGAGAGTAGCTTTCTCACTGGCCTTTGCTTANNNGTTGCTGCATTCTTGGCTGTGATCGTGGGAACCCACACTGCCAGTTT---GC--AC-------------------ACCCAGAATGACTGC---------AGTCACTGGCCCAGC------------TGCTGCCCCAGCAAAGAACAAGACTCCAC---------------TCCGGA--G--TTGCTGACGTG----------GAACACTGCCTCTGTATC--TCTC-CCAGAGCTTAA---------------------ACAGCACACACAATCCTGCAGGGCCAGCAGTGATGGGCCCCTCAACACCAGGGCCATCTCTCCTTGGAGCTAT---------------------------------------------------------------------------------------------------------------------------------------------------------------------------------------------------------------------------------------------------------------------------------------------------------------------------------------------------------------
>vs_HLpsaObe1_IL17E
-------------------------ATGNNNGGACCTGAGAGCCTTCTCACTGGCCT--TTGTTTACAGGTTGTTGCCTTCTGGGCGATGATGGTGGGAGCCCACACCATGAGTTT---GC--GG-------------------ATCCGGAGGGATTGC---------AGCCACTGGCCCAGC------------TGCTGCCCCAGCAGGGGACAAGTATTCCC---------------TGAGGA--G--CAGCTGAACTG----------GGAAACTGTGTCTGTGCC--TCCC-CCAGAACTGCGGAGCCGC------------ACCCATCCCCTAGAATCCTGCAGGGCCAGCAAGGACGGCCCCCTTCACCGCAGGTCCATCTCTCCCTGGAGCTATGAGCTGGACAGGGACTTGAACCGGGTCCCCCAGGATCTGTACCACGCTCGATGCCTGTGCCCACACTGCGTCAGCCTACAGACAGGCTCCCACATGGACCCACTGGGCAACTCAGTACCGCTGTACCACAACCAGACGGTCTTCTATCGGCGGCCGTGCCATGG---------------CCAGCATGGTTCCCGTCATGGCTACTGCTTGGAGAGCAGGCTCTACCAAGTCTCCTTGGCTTGTGTGTGCGTGCGGCCCCGTGTCATGGCCNNN------------------------------------------------------------------------------
>vs_HLmerUng1_IL17E
-------------------------ATGNNNGGACCTGAGAGCCTTCTCACTGGCCT--TTGCTTACAGGTTGTTGCCTTCTTGGCGATGATGGTGGGAGCCCACACCGTGAGCTT---GC--GG-------------------ATCCGGAGGGACTGC---------AGCCATTGGCCCAGC------------TGCTGCCCCAGCAGAGGGCAAGTATTCCC---------------TGAGGA--G--CGGCTGAAGTG----------GGAAACTGTGTCTGTGCC--TCCC-CCAGAGCTGCTGAGCCGC------------ACCCACCCCCCAGTATCCTGCAGGGCCAGCAAGGACGGCCCCCTTCACCGCAGGTCCATCTCTCCCTGGAGCTATGAGCTGGACAGGGACTTGAACCGGGTCCCCCAGGATCTGTACCACGCCCGATGCCTGTGCCCACACTGCGTCAGCCTACAGACGGGCTCCCACATGGACCCACTGGGCAACTCAGTACCGCTGTACCACAACCAGACCGTCTTCTACCGGCGGCCGTGCCATGG---------------CGAGCATGGTTCCCGTCACGGCTACTGTTTGGAGAGCAGGCTCTACCAAGTCTCCTTGGCTTGTGTGTGCGTGCGGCCCCGAGTCATGGCCNNN------------------------------------------------------------------------------
>vs_HLrhoOpi1_IL17E
-------------------------ATGNNNGGACCTGAGAGCCTTCTCGCTGGCCT--TTGCTTANNNGTTGTTGCATTCTTGGCGATGATCGTGGGAGCCCACACCGTGAGCTT---GC--GG-------------------ATCCGGAGGGACTGC---------AGCCACTGGCCCAGC------------TGCTGCCCCAGCAGAGGACAAGTATTCCC---------------TGAGGA--G--CCGCTGAAGTG----------GGAAACAGCCTCTGTGAC--TCCC-CCAGAGCTGCTGAGCCGC------------ACCCACCCCCCAGAATCCTGCAGGGCCAGCAAGGACGGCCCCCTTCACCGCAGGTCCATCTCTCCCTGGAGCTATGAGCTGGACAGGGACTTGAACCGGGTCCCCCAGGATCTGTACCACGCTCGATGCCTGTGCCCACACTGCGTCAGCCTACAGACGGGCTCCCACATGGACCCACTGGGCAACTCAGTACCGCTGTACCACAACCAGACAGTCTTCTACCGGCGGCCGTGCCACGG---------------CAAGCACGGTTCCCGTCACGGCTACTGCTTGGAGAGCAGGCTCTACCAAGTCTCCTTGGCTTGTGTGTGCGTGCGGCCCCGTGTCATGGCCNNN------------------------------------------------------------------------------
>vs_HLacoRus1_IL17E
------------------------------CCTGAGAGTAGCCTTTCTTACTGGCTTTTGCTCATANNNGTTGTTGCATTCCTGGCCATGATCGTGGGAGCCCACACAGTCAGTTT---GC--GG-------------------ATCCAGAAGGACTGC---------AGCCACTGGCCCAGC------------TGCTGCCCCAGCAAAGAACAAGAGCCCTC---------------TGAGGA--G--TGGGTAAAGTG----------GAACACTGCGGCTCCACC--CGA-------ACCTCTGAGCCAC------------ACCCACCCTCCAGAATCCTGCAGGGCCAGCAAGGATGGCCCTCTCAACAGCCGGGCCATCTCTCCCTGGAGCTACGAGTTAGACAGGGACTTGAACCGGGTTCCCCAGGACCTGTACCATGCTCGATGCCTGTGCCCACACTGTGTCAGCCTACAGACAGGCTCCCACATGGACCCACTGGGCAACTCAGTACCACTCTACCACAACCAGACGGTCTTCTACCGGCGGCCATGCCATGG---------------CGAGCAAGGTTCCCACCGCGGCTACTGCTTGGAGCGCAGGCTCTACCGGGTCTCCTTGGCTTGTGTGTGTGTGCGACCCCGAGTAATGGCTNNN------------------------------------------------------------------------------
>vs_mm10_IL17E
---------ATGGGGGAACTGCAAGTGACCTGCGAGNNNAGCTTTCTCATTGGCNNNTTGCTCATANNNGCTGTTGCATTCTTGGCAATGATCGTGGGAACCCACACCGTCAGCTT---GC--GG-------------------ATCCAGGAGGGCTGC---------AGTCACTTGCCCAGC------------TGCTGCCCCAGCAAAGAGCAAGAACCCCC---------------GGAGGA--G--TGGCTGAAGTG----------GAGCTCTGCATCTGTGTC--CCCC-CCAGAGCCTCTGAGCCAC------------ACCCACCACGCAGAATCCTGCAGGGCCAGCAAGGATGGCCCCCTCAACAGCAGGGCCATCTCTCCTTGGAGCTATGAGTTGGACAGGGACTTGAATCGGGTCCCCCAGGACCTGTACCACGCTCGATGCCTGTGCCCACACTGCGTCAGCCTACAGACAGGCTCCCACATGGACCCGCTGGGCAACTCCGTCCCACTTTACCACAACCAGACGGTCTTCTACCGGCGGCCATGCCATGG---------------CGAGGAAGGTACCCATCGCCGCTACTGCTTGGAGCGCAGGCTCTACCGAGTCTCCTTGGCTTGTGTGTGTGTGCGGCCCCGGGTCATGGCTNNN------------------------------------------------------------------------------
>vs_HLmusCar1_IL17E
---------------------------------------------------------------------GCTGTTGCATTCTTGGCAATGATTGTGGGAACCCACACTGTCAGCTT---GC--GG-------------------ATCCAGGAGGACTGC---------AGTCACTTGCCCAAC------------TGCTGCCCCAGCAAAGAGCAAGAACCCCC---------------GGAGGA--G--TGGCTGAAGTG----------GAGCTCTGCATCTGTGTC--CCCC-CCAGAGCCTCTGAGCCAT------------ACTCACCACCCAGAATCCTGCAGGGCCAGTAAGGATGGCCCCCTCAACAGCAGAGCCATCTCTCCTTGGAGCTATGAGTTGGACAGGGACCTGAATCGGGTCCCCCAGGACCTGTACCACGCTCGATGCCTGTGCCCACACTGCGTCAGCCTACAGACAGGTTCCCACATGGACCCGCTGGGCAACTCGGTCCCACTTTACCACAACCAGACGGTCTTCTACCGGCGGCCATGCCATGG---------------CGAGGAAGGTTCCCATCGCCGCTACTGCTTGGAGCGCAGGCTCTACCGAGTCTCCTTGGCTTGTGTGTGTGTGCGGCCCCGGGTCATGGCTNNN------------------------------------------------------------------------------
>vs_HLpseDes1_IL17E
---------------------ATGNNNGGACCTGAGAGTTGCTTTCTCATTGGCNNNTTGCTCATANNNGCTGTTGCATTCTTGGCAATGATTGTGGGAACCCACACCGTCAGTTT---GC--GG-------------------ATCCGGGAGGACTGC---------AGCCACTTGCCCAGC------------TGCTGCCCCAACAAAGAACAAGAACGCCC---------------AGAGGA--G--TGGCTGAAGTG----------GAACTCTGTGTCTGCGCC--TCCC-CCAGAGCCTCTGAGCCAC------------ACCCGTCACTCAGAATCCTGCAGGGCCAGCAAGGATGGCCCCCTCAACAGCAGGGCCATCTCTCCTTGGAGCTATGAGTTGGACAGGGACTTGAATCGGGTCCCCCAAGATCTGTACCATGCTCGATGCCTGTGCCCACACTGCGTCAGCCTACAGACAGGCTCCCACATGGACCCACTGGGCAACTCAGTACCACTTTACCACAACCAGACAGTCTTCTACCGGCGGCCATGCCACGGCGG------------CCAGGAAGGTTCCCATCACCGCTACTGCTTGGAGCGCAAGCTCTACCAAGTCTCCTTGGCTTGTGTGTGTGTGCGGCCCCGTGTAATGGCTNNN------------------------------------------------------------------------------
>vs_HLmasFus1_IL17E
---------------------ATGNNNGGACCTGAGAGTTGCTTTCTCATTGGCNNNTTGCTCATANNNGCTGTTGCATTCTTGGCAATGATTGTGGGAACCCACACCGTCAGTTT---GC--GG-------------------ATCCAGGAGGACTGC---------AGCCACTTGCCCAGC------------TGCTGCCCCAACAAAGAACAAGAACGCCC---------------AGAGGA--G--TGGCTGAAGTG----------GAACTCTGTGTCTGCGCC--TCCC-CCAGAGCCTCTGAGCCAC------------ACCCATCACTCAGAATCCTGCAGGGCCAGCAAGGATGGCCCCCTCAACAGCAGGGCCATCTCTCCTTGGAGCTATGAGTTGGACAGGGACTTGAATCGGGTCCCCCAAGATCTGTACCATGCTCGATGCCTGTGCCCACACTGCGTCAGCCTACAGACAGGCTCCCACATGGACCCACTGGGCAACTCAGTACCACTTTACCACAACCAGACAGTCTTCTACCGGCGGCCATGCCACAGCGG------------CCAGGAAGGTTCCCATCACCGCTACTGCTTGGAGCGCAAGCTCTACCAAGTCTCCTTGGCTTGTGTGTGTGTGCGGCCCCGTGTAATGGCTNNN------------------------------------------------------------------------------
>vs_HLuroCau1_IL17E
---------------------ATGNNNGGACCTGAGAGTTGCTTTCTCATTGGCNNNTTGCTCATANNNACTGTTGCATTCTTGGCAATGATTGTGGGAACCCACACCGCCAGTTT---GG--GG-------------------ATCCAGGAGGACTGC---------AGCCACTTGCCCAGC------------TGCTGCCCCAGCAAAGAACAAGAACGCCC---------------AGAGGA--G--TGGCTGAAGTG----------GAACTCTGTGTCTGCGCC--TCCC-CCAGAGCCTCTGAGCCAC------------ACCCATCACTCAGAATCCTGCAGGGCCAGCAAGGATGGCCCCCTCAACAGCAGGGCTATCTCTCCTTGGAGCTATGAGTTGGACAGGGACTTGAATCGGGTCCCCCAAGATCTGTACCATGCTCGATGCCTGTGCCCACACTGCGTCAGCCTACAGACAGGCTCCCACATGGACCCACTGGGCAACTCAGTACCACTTTACCACAACCAGACAGTCTTCTACCGGCGGCCATGCCACGG---------------CGAGGAAGGTTCCCATCGCCGCTACTGCTTGGAGCGCAGGCTCTACCGAGTCTCCTTGGCTTGTGTGTGTGTGCGGCCCCGTGTAATGGCTNNN------------------------------------------------------------------------------
>vs_HLmusSpr1_IL17E
---------------------------------------------------------------------GCTGTTGCATTCTTGGCAATGATCGTGGGAACCCACACCTTCAGCTT---GC--GG-------------------ATCCAGGAGGGCTGC---------AGTCACTTGCCCAGC------------TGCTGCCCCAGCAAAGAGCAAGAACCCCC---------------GGAGGA--G--TGGCTGAAGTG----------GAGCTCTGCATCTGTCCC--CCCC-CCAGAGCCTCTGAGCCAC------------ACCCACCACGCAGAATCCTGCAGGGCCAGCAAGGATGGCCCCCTCAACAGCAGGGCCATCTCTCCTTGGAGCTATGAGTTGGACAGGGACTTGAATCGGGTCCCCCAGGACCTGTACCACGCTCGATGCCTGTGCCCACACTGCGTCAGCCTACATTCAGGCTCCCACATGGACCCGCTGGGCAACTCCGTCCCACTTTACCACAACCAGACGGTCTTCTACCGGCGGCCATGCCATGG---------------CGAGGAAGGTACCCATCGCCGCTACTGCTTTGAGAGCAGGCTCTACCGAGTCTCCTTGGCTTGTGTGTGTGTGCGGCCCCGGGTCATGGCTNNN------------------------------------------------------------------------------
>vs_nanGal1_IL17E
------------ATGGGTTGGGGGCCTAGAGTAGGTGAAAGCAGCTCCCTCAGTCGCCTTTGCTTGCAGGTGGTTGCGTTCTTGGTAATGATCGTGGGAACCCACACCCTCAATTT---GC--GG-------------------ATACGGAGGGACTGC---------GGCCGCCGCTGGAAC------------TGCTTCTTCGGCAAAGGACAAGAGCCCTC---------------TGAAGA--G--TGGCTGGTGCA----------GAACACTGTACCTGTGTC--TCCC-CCGGAGCCTGCGAGCCTC------------ACCCACCACACAGAATCCTGCAGGGCCAGCGAAGATGGACCTCTCAACAGCAGGTCCATCTCCCCTTGGAGCTATGTGTTGGACAGGGACTTGAACCGGCTCCCACAGGACCTGTACCAAGCGCACTGCCTATGTCGACACTGCGTCAGCCTAAAGACAGGCTCCCACATGGACCCCCTCGGCAACTCAGAGCCACTCTACCACAATCAAACGGTCTTCTACCGGCGGCCATGCCAGGG---------------CAAGGAGGGTTCCCATGAAGGCTACTGCCTGGAGCGCAGGCTTTACCAAGTTTCCTTGGCTTGTGTGTGTGTGCGGCCCCGTGTGATGGCCNNN------------------------------------------------------------------------------
>vs_HLmicArv1_IL17E
---------------ATGTGTGACAGGGACCTGAGAGTAGCTTCCTCACTGGCCNNNTTGCTTCTANNNGTTGCTGCTTTCTTGGCTGTGATCGTGGGAACCCACACGGCCAGTTT---GC--AT-------------------ACCCAGAGTGACTGC---------AGTCACTGGCCCAGC------------TGCTGCCCCAGCAAAGAACAAGACTCCAC---------------TCCAGA--G--TTGCTGACGTG----------GAACACTGCCTCTGTATC--TCTC-TCAGAGTTTAA---------------------AAAGCGCCCACAATCCTGCAGGGCCAGCAGTGATGGGCCCCTCAACACCAGGGCCATCTCTCCTTGGAGCTATGAGTTGGACAGGGACTTGAACCGGGTGCCCCAGGACCTGTACCACGCACGCTGCCTGTGCCCACACTGTGTCAGCCTGCAGACAGGCTCCCACATGGACCAAAAGGGCAACTCAGTACCAATCTACCACAACCAGACGGTCTTCTACCGGCGGCCATGCCACGG---------------ACAGGAAGGTTGCCATCATGGCTACTGTCTGGAGCGTAAGCTCTACCGCGTCTCCTTAGCTTGTGTGTGTGTGCGGCCCCTTGTAAGCTCTNNN------------------------------------------------------------------------------
>vs_micOch1_IL17E
---------------ATGTGTGACGGGGACCTGAGAGTAGCTTCCTCACTGGCCNNNTTGCTTCTANNNGTTGCTGCTTTCTTGGCTGTGATCGTGGGAACCCACACGGCCAGTTT---GC--AC-------------------ACCCAGAGTGACTGC---------AGTCATTGGCCCAGC------------TGCTGCCCCAGCAAAGAACAAGACTCCAC---------------TCCGGA--G--TTGCTGACATG----------GAACACTGCCTCTGTATC--TCTC-CCAGAGCTTAA---------------------ACATCACACACAATCCTGCAGGGCCAGCAGTGATGGGCCCCTCAACACCAGGGCCATCTCTCCTTGGAGCTATGAGTTGGACAGGGACTTGAACCGGGTGCCCCAGGACCTGTACCACGCGCGCTGCCTGTGCCCACACTGTGTCAGCCTGCAGACAGGCTCCCACATGGACAAAAAGGGCAACTCGGTACCAATCTACCACAACCAGACGGTCTTCTACCGGCGGCCATGCCACGG---------------ACAGCAAGGTTGCCATCATGGCTACTGTCTGGAGCGTAAGCTCTACCGCGTCTCCTTAGCTTGTGTGTGTGTGCGGCCCCTTGTAAGCTCTNNN------------------------------------------------------------------------------
>vs_HLrhiPru1_IL17E
------------ATGGGTTGGGGGCCTAGATTAGGTGAAAGCAGCTCTCTCAGTGGGCTTTGCTTACAGGTGGTTGCATTCTTGGCAATGATTGTGGGAACCCACACCCTCAATTT---GC--GG-------------------CTCCGGAGGGACTGC---------AGCCACTGGTCCAGC------------TGCTTACCCATTAAAGGACAAGACCCCTC---------------TGAAGA--G--TGGCTGAAGTG----------GAACACTGCACCTGTGTC--TCCC-CCAGAGTCTGTGAGCATC------------ATCCACCACGCAGAATCCTGTAGGGCCAGTGAAGATGGACCTCTCAACAGCAGGTCCATCTCCCCTTGGAGCTATGTGTTGGACAGGGACTTGAACCGGCTCCCACAGGACCTGTACCAAGCTCATTGCCTATGTCCGCACTGCGTCAGCCTACAGACAGGCTCCCACATGGATCCCCTGGGCAACTCGGAGTTACTCTACCACAACCAAACGGTCTTCTACCGGCGGCCATGCCACAG---------------CAAGCAGGGCTCCCATCAAGGCTACTGCCTGGAGCGTAGGCTCTACCAAGTTTCGTTCGCTTGTGTGTGTGTCCGGCCCCGTGTGATGGCCNNN------------------------------------------------------------------------------
>vs_HLmicAgr2_IL17E
---------------ATGTGTGACGGGGACCTGAGAGTAGCTTCCTCACTGGCCNNNTTGCTTCTANNNGTTGCTGCTTTCTTGGCTGTGATCGTGGGAACCCACACGGCCAGTTT---GC--AC-------------------ACCCAGAGTGACTGC---------AGTCACTGGCCCAGC------------TGCTGCCCCAGCAAAGAACAAGACTCCAC---------------TCCGGA--G--TTGCTGACGTG----------GAACACTGCCTCTGTCTC--TCTC-CAAGAGCCTAA---------------------CTATCACACACAATCCTGCAGGGCCAGCAGTGATGGGCCCCTCAACACCAGGGCCATCTCTCCTTGGAGCTATGAGTTGGACAGGGACTTGAACCGGGTGCCCCAGGACCTGTACCACGCACGCTGCCTGTGCCCACACTGTGTCAGCCTGCAGACAGGCTCCCACATGGACCAAAAGGGCAACTCGGTACCAATCTACCACAACCAGACGGTCTTCTACCGGCGGCCATGCCACGG---------------ACAGCAAGGTTGCCATCATGGCTACTGTCTGGAGCGTAAGCTCTACCGCGTCTCCTTAGCTTGTGTGTGTGTGCGGCCCCTTGTAAGCTCTNNN------------------------------------------------------------------------------
>vs_HLperCal2_IL17E
TGCCAGGGGAGACTGATATTGGATGGAGACCTCATAGTACCTTTC---TCACTGGCCTTTGCTTATNNNGTTGCTGCATTCTTGGCTATGATCATGGGAACCCACATCATCAGTTCAGAG------------------------ATCCGGAATGACTGT---------AGTCATTGGCCCAGC------------TGCTGCCCCAGCAAAGAACAAGACTCCAC---------------TCAGGA--G--TTGCTGACGTG----------GAACCCTGCATCTACGTC--TCCT-CCAGAGCCTCTGAGTCTC------------ACCTACCACCCAGAATCCTGCAAGGCCAGCAGGGATGGACCCCTCAACAGGAGGGCCATCTCTCCTTGGAGCTATGAGTTGGACAGGGACTTGAACCGGGTCCCCCAGGATCTGTACCATGCAAAATGCCTGTGCCCACACTGTGTCAGCCTACGGACAGGCTCCCGCATGGACCTGATGGGCAACTCGGTACCCCTCTACCACAACCAGACGGTCTTCTACCGGCGGCCGTGCTACGG---------------ACAGCAAGGTTGCCATCATGGCTACTGCCTGGAGCGCAGGCTCTACCGCGTCTCCTTGGCTTGTGTCTGTGTGCGGCCCCGCGCAATGGCGGCTNNN---------------------------------------------------------------------------
>vs_mm39_IL17E
---------ATGGGGGAACTGCAAGTGACCTGCGAGNNNAGCTTTCTCATTGGCNNNTTGCTCATANNNGCTGTTGCATTCTTGGCAATGATCGTGGGAACCCACACCGTCAGCTT---GC--GG-------------------ATCCAGGAGGGCTGC---------AGTCACTTGCCCAGC------------TGCTGCCCCAGCAAAGAGCAAGAACCCCC---------------GGAGGA--G--TGGCTGAAGTG----------GAGCTCTGCATCTGTGTC--CCCC-CCAGAGCCTCTGAGCCAC------------ACCCACCACGCAGAATCCTGCAGGGCCAGCAAGGATGGCCCCCTCAACAGCAGGGCCATCTCTCCTTGGAGCTATGAGTTGGACAGGGACTTGAATCGGGTCCCCCAGGACCTGTACCACGCTCGATGCCTGTGCCCACACTGCGTCAGCCTACAGACAGGCTCCCACATGGACCCGCTGGGCAACTCCGTCCCACTTTACCACAACCAGACGGTCTTCTACCGGCGGCCATGCCATGG---------------CGAGGAAGGTACCCATCGCCGCTACTGCTTGGAGCGCAGGCTCTACCGAGTCTCCTTGGCTTGTGTGTGTGTGCGGCCCCGGGTCATGGCTNNN------------------------------------------------------------------------------
>vs_HLarvNil1_IL17E
---------------------ATGNNNGGACCTGAGAGTCACCTTCTCATTGG---CCTTTGCTCANNNGCCGTTGCATTCTTGGCAATGATTGTGGGAACCCACACCGTCAGTTT---GC--GG-------------------ATCCAGG---ACTGC---------GGTCACTTGCCCAAC------------TGCTGCCCCAGCAAAGAACAAGAACCCCG---------------CGAGGA--G--TGGCTGAAGTG----------GACCTCTGCCTCTGTGCC--TCCC-CCAGAGCCTCTGAGCCAC------------ACCCACCACCCAGAATCCTGCAGAGCCAGCAAGGATGGCCCCCTCAACAGCAGGGCCATCTCTCCTTGGAGCTATGAGTTGGACAGGGACTTGAATCGGGTCCCCCAGGATCTGTACCATGCTCGATGCCTGTGCCCACACTGCGTCAGCCTACAGACAGGCTCCCACATGGACCCACTGGGCAACTCAGTACCACTGTACCACAACCAGACAGTCTTCTACCGGCGGCCATGCCACGG---------------CGAGGAAGGTTCCCCTCGCCGCTACTGCTTGGAGAGCAGGCTCTACCGAGTCTCCTTGGCTTGTGTGTGTGTGCGGCCCCGTGTAATGGCTNNN------------------------------------------------------------------------------
>vs_HLmusSpi1_IL17E
---------ATGNNNGAACTGCAAGTGACCTGCGAGNNNAGCTTTCTCATTGGCNNNTTGCTCATANNNGCTGTTGCATTCTTGGCAATGATCGTGGGAACCCACACCGTCAGCTT---GC--GG-------------------ATCCAGGAGGGCTGC---------AGTCACTTGCCCAGC------------TGCTGCCCCAGCAAAGAGCAAGAACCCCC---------------GGAGGA--G--TGGCTGAAGTG----------GAGCTCTGCATCTGTGTC--CCCC-CCAGAGCCTCTGAGCCAC------------ACCCACCACGCAGAATCCTGCAGGGCCAGCAAGGATGGCCCCCTCAACAGCAGGGCCATCTCTCCTTGGAGCTATGAGTTGGACAGGGACTTGAATCGGGTCCCCCAGGACCTGTACCACGCTCGATGCCTGTGCCCACACTGTGTCAGCCTACAGACAGGCTCCCACATGGACCCGCTGGGCAACTCCGTCCCACTTTACCACAACCAGACCGTCTTCTACCGGCGGCCATGCCATGG---------------CGAGGAAGGTACCCATCGCCGCTACTGCTTGGAGTGCAGGCTCTACCGAGTCTCCTTGGCTTGTGTGTGTGTGCGGCCCCGGGTCATGGCTNNN------------------------------------------------------------------------------
>vs_HLcriGri3_IL17F
----------------------------------------------------------------------------------------------------------------------------------------ATGAAGGGCCCATGCGAGACAACCATGCT-CAAGTCCCTGCTGCTGCTGATGTTGGGGCTT---GCCATTCTCAGGGAGGTAGCAGCT------CGGAAGAACCCCAAA--G----CAGGGGCTCTTGTCCCTCAGAAGGCCGGGAATTGCCCTCCTCT---GGAGGATAACAGTGTGAAAGTTGACATTCGAATCTTCAGTCAAAACCAGGGCGTTTTTGTCTCACATGACTTCCAAAACCGCTCCAGCTCCCCATGGGATTACAACATCACCCGAGACCCCCACCGGTTCCCCTCAGAGATTGCTGAGGCCCAATGCAGATATTCAGGCTGCATCAATGCGCAGGGACAGGAAGA---CAGCTCCATG---AACTCCGTTGCCATCCAACAAGAAATCTTGGTCCTCCGGAGGGAGCCC---------------------------CAGGGCTGTTCTAATTCCTTCAGGCTGGAGAAGATGCT------GGTGAAAGTTGGCTGCACCTGTGTCGCTCCCATCGTCCACCGCGCAGCCNNN------------------------------------------------------------------------
>vs_HLmasFus1_IL17F
----------------------------------------------------------------------------------------------------------------------------------------ATGAAGGGCCCCTGTGAAGCAGCCATGGT-CAAGTCTTTGCTACTGTTAATGTTAGGAC---TTGCCATCCTGAGGGAGGTAGCAGCT------CGGAAGAACCCCAAA--G----CAAGGGTTTCGGCCTTGCAGAAGGCTGGGAATTGCCCTCCCCT---GGAGGATAACAGTGTGAGAGTTGACATTCGCATCTTCAATCACAACCAGGGCATTTCTGTCCCACATGACTTCCAGAACCGCTCTAGCTCCCCATGGGATTACAACATCACCCGCGACCCCCACCGGTTCCCCTCAGAGATCGCTGAGGCACAGTGCAGACACTCAGGCTGCATCAACGCCCAGGGACAGGAAGA---CAGTTCCATG---AACTCCGTTGCCATTCAGCAAGAAATCCTAGTCCTTCGGAGGGAGCCC---------------------------CAGGGCTGCTCTAATTCCTTCAGGTTGGAGAAGATGCT------GGTAAAAGTTGGCTGCACCTGCGTCACGCCCATTGTCCACCACGCGGCCNNN------------------------------------------------------------------------
>vs_HLmesAur2_IL17F
----------------------------------------------------------------------------------------------------------------------------------------ATGAAGGGTCCATGTGAGACAACCATGGT-CAAGTGCCTGCTGCTGCTGATGTTGGGGCTT---GCCATCCTCAGGGAGGTAGCAGCT------CGCAAAAACCCCAAA--GC-CCCAGGGGCTCTGGTCCCTCAGAAGGCTGGGAATTGCCCCCCTCT---GGAGGATAACAGTGTGAGAGTTGACATTCGCATCTTCAGTCAAAACCAGGGCATTTATGTCTCACAGGACTTCCAAAACCGCTCCAGCTCCCCGTGGGATTACAACATCACCCGAGACCCCCACCGGTTCCCCTCAGAGATTGCTGAGGCTCAGTGCAGATATTCAGGCTGCATCAATGCACAGGGACAGGAAGA---CAGCTCCATG---AACTCCGTTGCCATCCAGCAAGAAATCCTGGTCCTCAGGAGGGAGCCC---------------------------CAGGGCTGTTCTAATTCCTTCAGGCTGGAGAAGATGCG------GGTGAAAGTTGGCTGCACCTGTGTGGCTCCCATCGTCCACCGCGCAGCCNNN------------------------------------------------------------------------
>vs_HLonyTor1_IL17F
----------------------------------------------------------------------------------------------------------------------------------------ATGAAGGGTCCGTGTGAGACAGCCGTGGT-CAAGTCCCTGCTGCTGTTGATGTTGGGGCTT---GCCATCCTGAGGGGGGTGGCAGCA------CGGAAGAACCCCAAA--G----CAGGGGTTCCTGTCCCTCAGAAGGCTGGGAATTGTCCTCTCCC---AGAGAATAACAGTGTGAGAGTTGACATCCGCATCTTCAATCAAAATCAGGGCATTTCTGCCTCACAAGACTTCCAGAATCGCTCCAGCTCCCCATGGGATTACAACATCACCCGAGACCCCCACCGGTTCCCCTCAGAGATCGCCGAGGCCCAGTGCAGATATTCAGGCTGCATCAATGCCCAGGGTCAGGAAGA---CAGCTCCATG---AACTCCGTTGCCATCCATCAAGAAATCCTGGTCCTCCGGCGGGAGCCC---------------------------CAGGGCTGTTCTAATTCCTTCAGGCTGGAGAAGATGCG------GGTCAAAGTTGGCTGCACCTGTGTCTCTCCCATCGTGCACCACACAGCCNNN------------------------------------------------------------------------
>vs_HLpacDup1_IL17F
----------------------------------------------------------------------------------------------------------------------------------------ATGAAGGGCCCCTGCGAGACAGCCATGGT-CAAGTCCCTGCTACTGTTGATGTTGGGT---CTTGCCATCCTGAGTGGTGCAGCAGCT------CGTAAGAACCCCAAA--A----CAGGGGTTACTGACCCCCGGAAGGCTGGGAATTGCCCTCCTCT---GGACGATAACAGTGTGAGAGTTGACATTCGCATCTTCAATCAAAACCAGGGCATTTCTGTCCCACATGACTTCCAGAACCGCTCCAGCTCCCCGTGGGATTACAACATCACCCGAGACCCCCACCGGTTCCCCTCAGAGATTGCTGAGGCCCAGTGCAGATACTCAGGCTGCATCAATGCCCAGGGGCAAGAAGA---CAGCTCCATG---AACTCCGTTGCCATCCAGCAAGAAATCCTGGTCCTTCGGCGGGAGCCC---------------------------CAGGGCTGTTCTAACTCCTTCAGGTTGGAGAAGATGCG------GGTGAAAGTTGGCTGCACCTGTGTCACCCCCATCGTCCACCACGCTGCCNNN------------------------------------------------------------------------
>vs_HLperCal2_IL17F
----------------------------------------------------------------------------------------------------------------------------------------ATGAAGGGTCCGTGTGAGACAGCCATGGT-CAAGTCCCTGCTACTGTTGGTGTTGGGGCTT---GCCATCCTGAGAGGTGTAGCAGCA------CGGAAGAACCCCAAA--G----------CTCCTGTCCCTCAGAAGGCTGGGAATTGCCCTCCCCT---GGAGGATAACAGTGTGAGAGTTGACATCCGCATCTTCAATCAAAATCAGGGCATTTCTGTCTCACATGACTTCCAGAATCGCTCCAGCTCCCCATGGGATTACAACATCACCCGAGACCCCCACCGGTTCCCCTCAGAGATCGCCGAGGCCCAGTGCAGATATTCAGGCTGCATCAATGCCCAGGGGCAGGAAGA---CAGCTCCATG---AACTCCGTTGCCATCCATCAAGAAATCCTGGTCCTCCGGCGGGAGCCC---------------------------CAGGGCTGTTCCAATTCCTTCAGGCTGGAGAAGATGCG------CGTCAAAGTTGGCTGCACCTGTGTCGCTCCCATCGTGCACCGCGCAGCCNNN------------------------------------------------------------------------
>vs_HLperCri1_IL17F
----------------------------------------------------------------------------------------------------------------------------------------ATGAAGGGTCCGTGTAAGACAGCCATGGT-CAAGTCCCTGCTACTGTTGGTGTTGGGGCTT---GCCATCCTGAGAGGGGTAGCAGCA------CGGAAGAACCCCAAA--G----------CTCCTGTCCCTCAGAAGACTGGGAATTGCCCTCCCCT---GGAGGATAACAGTGTGAGAGTTGACATCCGCATCTTCAATCAAAATCAGGGCATTTCTGTCTCACATGACTTCCAGAATCGCTCCAGTTCCCCATGGGATTACAACATCACCCGAGACCCCCACCGGTTCCCTTCAGAGATCGCCGAGGCCCAGTGCAGATATTCAGGCTGCATCAATGCCCAGGGGCAGGAAGA---CAGCTCCATG---AACTCCGTTGCCATCCATCAAGAAATCCTGGTCCTCCGGCGGGAGCCC---------------------------CAGGGCTGTTCTAATTCCTTCAGGCTGGAGAAGATGCG------GGTCAAAGTTGGCTGCACCTGTGTTGCTCCCATCGTGCACCGCGCAGCCNNN------------------------------------------------------------------------
>vs_HLperEre1_IL17F
----------------------------------------------------------------------------------------------------------------------------------------ATGAAGGGTCCATGTGAGACAGCCATGGT-CAAGTCCCTGGTACTGTTGGTGTTGGGCCTT---GCCATCCTGAGAGGTGTAGCAGCA------CGGAAGAACCCCAAA--G----------CTCCTGTCCCTCAGAAGGCTGGGAATTGCCCTCCCCT---GGAGGATAACAGTGTGAGAGTTGACATCCGCATCTTCAATCAAAATCAGGGCATTTCTGTCTCACATGACTTCCAGAATCGCTCCAGTTCCCCATGGGATTACAACATCACCCGAGACCCCCACCGGTTCCCCTCAGAGATCGCCGAGGCCCAGTGCAGATATTCAGGCTGCATCAATGCCCAGGGGCAGGAAGA---CAGCTCCATG---AACTCCGTTGCCATCCATCAAGAAATCCTGGTCCTCCGGCGGGAGCCC---------------------------CAGGGCTGTTCTAATTCCTTCAGGCTGGAGAAGATGCG------GGTCAAAGTTGGGTGCACCTGTGTCGCTCCCATCGTGCACCGAGCAGCCNNN------------------------------------------------------------------------
>vs_HLperLeu1_IL17F
----------------------------------------------------------------------------------------------------------------------------------------ATGAAGGGTCCGTGTGAGACAGCCATGTT-CAAGTCCCTGCTACTGTTGATGTTGGGGCTT---GCCATCCTGAGAGGGGTAGCAGCA------CGGAAGAACCCCAAA--G----------CTCCTGTCCCTCAGAAGGCTGGGAATTGCCCTCCCCT---GGAGGATAACAGTGTGAGAGTTGACATCCGCATCTTCAATCAAAATCAGGGCATTTCTGTCTCACATGACTTCCAGAATCGCTCCAGCTCCCCATGGGATTACAACATCACCCGAGACCCCCACCGGTTCCCCTCAGAGATCGCCGAGGCCCAGTGCAGATATTCAGGCTGCATCAATGCCCAGGGGCAGGAAGA---CAGCTCCATG---AACTCCGTTGCCATCCATCAAGAAATCCTGGTCCTCCGGCGGGAGCCC---------------------------CAGGGCTGTTCTAATTCCTTCAGGCTGGAGAAGATGCG------GGTCAAGGTTGGCTGCACCTGCGTCACTCCCATCGTGCACCGCGCGGCCNNN------------------------------------------------------------------------
>vs_HLperManBai2_IL17F
----------------------------------------------------------------------------------------------------------------------------------------ATGAAGGGTCCGTGTGAGACAGCCATGTT-CAAGTCCCTGCTACTGTTGATGTTGGGGCTT---GCCATCCTGAGAGGGGTAGCAGCA------CGGAAGAACCCCAAA--G----------CTCCTGTCCCTCAGAAGGCTGGGAATTGCCCTCCCCT---GGAGGATAACAGTGTGAGAGTTGACATCCGCATCTTCAATCAAAATCAGGGCATTTCTGTCTCACATGACTTCCAGAATCGCTCCAGCTCCCCATGGGATTACAACATCACCCGAGACCCCCACCGGTTCCCCTCAGAGATCGCCGAGGCCCAGTGCAGATATTCAGGCTGCATCAACGCCCAGGGGCAGGAAGA---CAGCTCCATG---AACTCCGTTGCCATCCATCAAGAAATCCTGGTCCTCCGGCGGGAGCCC---------------------------CAGGGCTGTTCTAATTCCTTCCGGCTGGAGAAGATGCG------GGTCAAGGTTGGCTGCACCTGCGTCACTCCCATCGTGCACCGCGCGGCCNNN------------------------------------------------------------------------
>vs_HLperNas1_IL17F
----------------------------------------------------------------------------------------------------------------------------------------ATGAAGGGTCCATGTGAGACAGCCATGGT-CAAGTCCCTGCTACTGTTGATGTTGGGGCTT---GCCATCCTGAGAGGGGTAGCAGCA------CGGAAGAACCCCAAA--G----------CTCCTGTCCCTCAGAAGGCTGGGAATTGCCCTCCCCT---CGAGGATAACAGTGTGAGAGTTGACATCCGCATCTTCAATCAAAATCAGGGCATTTCTGTCTCACATGACTTCCAGAATCGCTCCAGCTCCCCATGGGATTACAACATCACCCGAGACCCCCACCGGTTCCCCTCAGAGATCGCCGAGGCCCAGTGCAGATATTCAGGCTGCGTCAATGCCCAGGGCCAGGAAGA---CAGCTCCATG---AACTCCGTTGCCATCCATCAAGAAATCCTGGTCCTCCGGCGGGAGCCC---------------------------CAGGGCTGTTCTAATTCCTTCAGGCTGGAGAAGATGCG------GGTCAAAGTTGGCTGCACCTGTGTCGCTCCCATCGTGCACCGCGCAGCCNNN------------------------------------------------------------------------
>vs_HLperPol1_IL17F
----------------------------------------------------------------------------------------------------------------------------------------ATGAAGGGTCCGTGTGAGACAGCCATGTT-CAAGTCCCTGCTACTGTTGATGTTGGGGCTT---GCCATCCTGAGAGGGGTAGCAGCA------CGGAAGAACCCCAAA--G----------CTCCTGTCCCTCAGAAGGCTGGGAATTGCCCTCCCCT---GGAGGATAACAGTGTGAGAGTTGACATCCGCATCTTCAATCAAAATCAGGGCATTTCTGTCTCACATGACTTCCAGAATCGCTCCAGCTCCCCATGGGATTACAACATCACCCGAGACCCCCACCGGTTCCCCTCAGAGATCGCCGAGGCCCAGTGCAAATATTCAGGCTGCATCAATGCCCAGGGGCAGGAAGA---CAGCTCCATG---AACTCCGTTGCCATCCATCAAGAAATCCTGGTCCTCCGGCGGGAGCCC---------------------------CAGGGCTGTTCTAATTCCTTCCGGCTGGAGAAGATGCG------GGTCAAGGTTGGCTGCACCTGCGTCACTCCCATCGTGCACCGCGCGGCCNNN------------------------------------------------------------------------
>vs_HLpsaObe1_IL17F
----------------------------------------------------------------------------------------------------------------------------------------ATGAAAGGCCCCTGCGAGACAGCCATGGT-CAAGTCCCTGCTACTGTTGATGTTGGGTCTTCTTGCCATCCTGAGTGGTGCAGCTGCT------CGTAAGAACCCCAAA--A----CAGGGGTTACTGCCTCCCGGAAGGCTGGGAATTGCCCTCCTCT---GGACGATAATAGTGTGAGAGTTGACATTCGTATCTTCAATCAAAACCAGGGCATTTCTGCTCCACATGACTTCCAGAACCGCTCCAGCTCCCCGTGGGATTACAACATCACCCGAGACCCCCACCGCTTCCCCTCAGAGATTGCTGAGGCCCAGTGCAGATACTCAGGCTGCATCAATGCCCAGGGGCAAGAAGA---CAGCTCCATG---AACTCCGTTGCCATCCAGCAAGAAATCCTTGTCCTTCGGCGGGAGCCC---------------------------CAGGGCTGTTCTAACTCCTTCAGGTTGGAGAAGATGCT------GGTAAAAGTTGGCTGCACCTGTGTCACCCCCATTGTCCACCACGCTGCCNNN------------------------------------------------------------------------
>vs_HLpseDes1_IL17F
----------------------------------------------------------------------------------------------------------------------------------------ATGAAGGGCCCCTGTGAAGCAGCCATGGT-CAAGTCTTTGCTACTGTTAATGTTAGGAC---TTGCCATCCTGAGGGAGGTAGCAGCT------CGGAAGAACCCCAAA--G----CAGGGGTTTCTGCCTTGCCGAAGGCTGGGAATTGCCCTCCCCT---GGAGGATAACAGTGTGAGAGTTGACATTCGCATCTTCAATCACAACCAGGGCATTTCTGTCCCACATGACTTCCAGAACCGCTCCAGCTCCCCATGGGATTACAACATCACCCGCGACCCCCACCGGTTCCCCTCAGAGATCGCCGAGGCCCAGTGCAGACACTCAGGCTGCATCAATGCCCAGGGACAGGAAGA---CAGTTCCATG---AACTCCGTCGCCATTCAGCAAGAAATCCTGGTCCTTCGGAGGGAGCCC---------------------------CAGGGCTGCTCTAATTCCTTCAGGTTGGAGAAGATGCT------GGTAAAAGTTGGCTGCACCTGCGTCACTCCCATCGTCCACCACGCGGCCNNN------------------------------------------------------------------------
>vs_mesAur1_IL17F
----------------------------------------------------------------------------------------------------------------------------------------ATGAAGGGTCCATGTGAGACAACCATGGT-CAAGTGCCTGCTGCTGCTGATGTTGGGGCTT---GCCATCCTCAGGGAGGTAGCAGCT------CGCAAAAACCCCAAA--GC-CCCAGGGGCTCTGGTCCCTCAGAAGGCTGGGAATTGCCCCCCTCT---GGAGGATAACAGTGTGAGAGTTGACATTCGCATCTTCAGTCAAAACCAGGGCATTTATGTCTCACAGGACTTCCAAAACCGCTCCAGCTCCCCGTGGGATTACAACATCACCCGAGACCCCCACCGGTTCCCCTCAGAGATTGCTGAGGCTCAGTGCAGATATTCAGGCTGCATCAATGCACAGGGACAGGAAGA---CAGCTCCATG---AACTCCGTTGCCATCCAGCAAGAAATCCTGGTCCTCAGGAGGGAGCCC---------------------------CAGGGCTGTTCTAATTCCTTCAGGCTGGAGAAGATGCG------GGTGAAAGTTGGCTGCACCTGTGTGGCTCCCATCGTCCACCGCGCAGCCNNN------------------------------------------------------------------------
>vs_HLrhoOpi1_IL17F
----------------------------------------------------------------------------------------------------------------------------------------ATGGAGGGCCCCTGCGAGACAGCCATGGT-CAAGTCCCTGCTACTGTTGATGTTGGGTCTTCTTGCCATCCTGAGTGGTGCAGCAGCT------CGTAAGAACCCCAAA--A----CAGGGGTTCCTGCCTCCCGGAAGGCTGGGAATTGCCCTCCTCT---GGACGGTAATAGTGTGAGAGTTGACATCCGCATCTTCAATCAAAACCAGGGCATTTCTGCTCCACATGACTTCCAGAACCGCTCCAGCTCCCCGTGGGATTACAACATCACCCGAGACCCCCACCGCTTCCCCTCAGAGATTGCCGAGGCCGAGTGCAGATACTCAGGCTGCATCAATGCCCAGGGGCAAGAAGA---CAGCTCCATG---AACTCTGTTGCCATCCAGCAAGAAATCCTTGTCCTTCGGCGGGAGCCC---------------------------CAGGGCTGTTCCAACTCCTTCAGGTTGGAGAAGATGCT------GGTAAAAGTTGGCTGCACCTGTGTCACCCCCATTGTCCACCACGCCGCCNNN------------------------------------------------------------------------
>vs_HLuroCau1_IL17F
----------------------------------------------------------------------------------------------------------------------------------------ATGAAGGGCCCCTGTGAAGCAGCCATGGT-CAAGTCTTTGCTACTGTTAATATTAGGAC---TTGCCGTCCTGAGGGAGGTAGCAGCT------CGGAAGAACCCCAAA--G----CAGGGGTTTCTGCCCTGCAGAAGGCTGGGAATTGCCCTCCCCT---GGAGGATAACAGTGTGAGAGTTGACATTCGCATCTTCAATCACAACCAGGGCATTTCTGTCCCACATGACTTCCAGAACCGCTCCAGCTCCCCATGGGATTACAACATCACCCGCGACCCCCACCGGTTCCCCTCAGAAATCGCTGAGGCCCAGTGCAGACACTCAGGCTGCATCAATGCCCAGGGACAGGAAGA---CAGCTCCATG---AACTCCGTCGCCATTCAGCAAGAAATCCTGGTCCTTCGGAGGGAGCCC---------------------------CAGGGCTGCTCTAATTCCTTCAGGTTGGAGAAGATGCT------GGTAAAAGTTGGCTGCACCTGCGTCACGCCCATTGTCCACCACGCGGCCNNN------------------------------------------------------------------------
>vs_HLellLut1_IL17F
----------------------------------------------------------------------------------------------------------------------------------------ATGAAGAGCACACGCGAGACAGCCATGGT-CAAGTCCCTGCTGCTGTTGATATTGGGGCTT---GCCATCCTGAGGGAGGTAACAGCT------CGGAAGAAACCCATA--G----CAGGGGCTCTTGTTCCCCAG---------AATTGCCCTCCTCT---GGGGGATAATAGTGTGAGAGTTGACCTCCGCATCTTCAATCAAAACCAGGGTGTTTCTGTCTCGCATGACTTCCAGAACCGCTCCAGCTCCCCGTGGGATTACAACATCACCCGAGACCCCCATCGGTTCCCCTCAGAGATTGCTGAGGCCCAGTGCAGATATTCAGGCTGCATCAATGAGCAGGGGCAGGAAGA---CAGCTCCATG---AACTCCGTCGCCATCCAGCAAGAGATCCTGGTCCTCCGGAGGGAGCCC---------------------------CAGGGCTGTCCTAATTCCTTCCGGCTGGAGAAGATGCG------GGTGAAGGTCGGCTGCACCTGCGTCAGGCCCATCGTCCGCCAGGCAGCCNNN------------------------------------------------------------------------
>vs_HLellTal1_IL17F
----------------------------------------------------------------------------------------------------------------------------------------ATGAAGAGCACACGTGAGACAGCCGTGGT-CAAGTCCCTGCTGCTGTTGATATTGGGGCTT---GCCATCCTGAGGGAGGTAACAGCT------TGGAAGAAACCCATA--G----CAGGGGCTCTTG------GG---------AATTGCCCTCCTCT---GGAGGATAATAGTGTGAGAGTTGACCTCCGCATCTTCAATCAAAACCAGGGTGTTTCTGTCTCGCATGACTTCCAGAACCGCTCCAGCTCCCCATGGGATTACAACATCACCCGAGACCCCCACCGGTTCCCCTCGGGGATTGCTGAGGCCCAGTGCAGATATTCAGGCTGCATCAATGCACAGGGGCAGGAAGA---CAGCTCCATG---AACTCCGTCGCCATCCAGCAAGAGATCCTGGTCCTCCGGAGGGAGCCC---------------------------CAGGGCTGTCCTAATTCCTTCCGGCTGGAGAAGATGCG------GGTGAAGGTCGGCTGCACCTGCGTCAGGCCCATCGTCCGCCAGGCAGCCNNN------------------------------------------------------------------------
>vs_HLmicFor1_IL17F
----------------------------------------------------------------------------------------------------------------------------------------ATGCAGAGAACACGCGAGACAGCCGTGGT-CAAGTCCCTGCTGCTGTTGATATTGGGGCTT---GCCATCCTGAGGGAGGTAACAGCT------CAGAAGAAACCCATA--G----CAAGGGCTCTTGTCTCCCAGAATGCTGGGAACTGCCCTCCTCT---GGAGGATAACAGTGTGAGAGTTGATCTCCGCATCTTCAATCGAAACCAGGGTGTTTCTGTCTCACATGACTTCCAGAACCGCTCCACCTCCCCGTGGGATTACAACATCACCCGAGACCCCCACCGGTTCCCCTCGGAGATTGCTGAGGCCCAGTGCAGATATTCAGGCTGCATCAATGCGCAGGGGCAGGAAGA---CAGCTCCATG---AACTCCGTCGCCATCCAGCAAGAGATCCTGGTCCTCCGGAGGGAGCCC---------------------------CAGGGCTGTCCTAATTCTTTCCGGCTGGAGAAGATGCG------GGTGAAGGTCGGCTGCACCTGCGTCACGCCCATCGTCCGCCGCACAGCCNNN------------------------------------------------------------------------
>vs_HLmicAgr2_IL17F
----------------------------------------------------------------------------------------------------------------------------------------ATGCAGAGAACACGCGAGACAGCTGTGGT-CAAGTCCCTGCTGCTGTTGATATTGGGGCTT---GCCATCCTGAGGGAGGTAACAGCT------CAGAAGAAACCCATA--G----CAAGGGCTCTTGTCCCCCAGAATGCTGGGAACTGCCCTCCTCT---GGAGGATAACAGTGTGAGAGTTGATCTCCGCATCTTCAATCGAAACCAGGGTGTTTCTGTCTCGCATGACTTCCAGAACCGCTCCACCTCCCCTTGGGATTACAACATTACCCGAGACCCCCACCGGTTCCCCTCGGAGATTGCTGAGGCCCAGTGCAGATATTCAGGCTGCATCAATGCGCAGGGGCAGGAAGA---CAGCTCCATG---AACTCCGTCGCCATCCATCAAGAGATCCTGGTCCTCCGGAGGGAGCCC---------------------------CAGGGCTGTCCTAATTCTTTCCGGCTGGAGAAGATGCG------GGTGAAGGTCGGCTGCACCTGCGTCACGCCCATCGTCCGCCGCGCAGCCNNN------------------------------------------------------------------------
>vs_HLmicArv1_IL17F
----------------------------------------------------------------------------------------------------------------------------------------ATGCAGAGAACACGCGAGACAGCCGTGGT-CAAGTCCCTGCTGCTGTTGATATTGGGGCTT---GCCATCCTGAGGGAGGTAACAGCT------CAGAAGAAACCCATA--G----CAAGGGCTCTTGTCCCCCAGAATGCTGGGAACTGCCCTCCTCT---GGAGGATAACAGTGTGAGAGTTGATCTCCGCATCTTCAATCGAAACCAGGGTGTTTCTGTCTCGCATGACTTCCAGAACCGCTCCACCTCCCCGTGGGATTACAACATTACCCGAGACCCCCACCGGTTCCCCTCGGAGATTGCTGAGGCCCAGTGCAGATATTCAGGCTGCATCAATGCGCAGGGGCAGGAAGA---CAGCTCCATG---AACTCCGTCGCCATCCAGCAAGAGATCCTGGTCCTCCGGAGGGAGCCC---------------------------CAGGGCTGTCCTAATTCTTTCCGGCTGGAGAAGATGCG------GGTGAAGGTCGGCTGCACCTGCGTCACGCCCATCGTCCGCCGCGCAGCCNNN------------------------------------------------------------------------
>vs_HLmicOec1_IL17F
----------------------------------------------------------------------------------------------------------------------------------------ATGCAGAGAACACGCGAGTCAGCCATGGT-CAAGTCCCTGCTACTGCTGATATTGGGGCTT---GCCATCCTGAGGGAGGTAACAGCT------CAGAAGAAACCCATA--G----CAAGGGCTCTTGTACCCCAGAATGCTGGGAACTGCCCTCCTCT---GGAGGGTAACAGTGTGAGAGTTGATCTCCGCATCTTCAACCGAAACCAGGGTGTTTCTGTCTCGCATGACTTCCAGAACCGCTCCACCTCCCCGTGGGATTACAACATCACCCGAGACCCCCACCGGTTCCCCTCGGAGATTGCTGAGGCCCAGTGCAGATATTCAGGCTGCATCAATGAGCAGGGGCAGGAAGA---CAGCTCCATG---AACTCCGTCGCCATCCAGCAAGAGATCCTGGTCCTCCGGAGGGAGCCC---------------------------CAGGGCTGTCCTAATTCCTTCCGGCTGGAGAAGATGCG------GGTGAAGGTCGGCTGCACCTGCGTCACGCCCATCGTCCGCCGCGCAGCCNNN------------------------------------------------------------------------
>vs_micOch1_IL17F
----------------------------------------------------------------------------------------------------------------------------------------ATGCAGAGAACACGCGAGACAGCCGTGGT-CAAGTCCCTGCTGCTGTTGATATTGGGGCTT---GCCATCCTGAGGGAGGTAACAGC------------------------------ACGGACTCTTGTCCCCCAGCAGGCTGGGAATTGCCCTCCTCT---GGAGGGTAAGAGTGTGAGAGTTGACTTCCGGATCTTCAATCAAAACCAGGGTGTTTCTGTCTCGCATGGCTTCCAGAACCGCTCCAGCTCCCCGTGGGATTACAACATCACCCGAGACCCCCACCGGTTCCCCTCAGAGATTGCTGAGGCCCAGTGCAGATATTCAGGCTGCATCAATGCCCAGGGGCAGGAAGA---CAGCTCCATG---AACTCCGTCGCCATCCAGCAAGAGATCCTGGTCCTCCGGAGGGAGCCC---------------------------CAGGGCTGTCCTAATTCCTTCCGGCTGGAGAAGATGCG------GGTGAAGGTGGGCTGCACCTGCGTCACCCCCATCGTCCGCCGCGCAGCCNNN------------------------------------------------------------------------
>vs_mm39_IL17F
----------------------------------------------------------------------------------------------------------------------------------------ATGAAGTGCACCCGTGAAACAGCCATGGT-CAAGTCTTTGCTACTGTTGATGTTGGGAC---TTGCCATTCTGAGGGAGGTAGCAGCT------CGGAAGAACCCCAAA--G----CAGGGGTTCCTGCCTTGCAGAAGGCTGGGAACTGTCCTCCCCT---GGAGGATAACACTGTGAGAGTTGACATTCGAATCTTCAACCAAAACCAGGGCATTTCTGTCCCACGTGAATTCCAGAACCGCTCCAGTTCCCCATGGGATTACAACATCACTCGAGACCCCCACCGGTTCCCCTCAGAGATCGCTGAGGCCCAGTGCAGACACTCAGGCTGCATCAATGCCCAGGGTCAGGAAGA---CAGCACCATG---AACTCCGTCGCCATTCAGCAAGAAATCCTGGTCCTTCGGAGGGAGCCC---------------------------CAGGGCTGTTCTAATTCCTTCAGGTTGGAGAAGATGCT------CCTAAAAGTTGGCTGCACCTGTGTCAAGCCCATTGTCCACCAAGCGGCCNNN------------------------------------------------------------------------
>vs_mm10_IL17F
----------------------------------------------------------------------------------------------------------------------------------------ATGAAGTGCACCCGTGAAACAGCCATGGT-CAAGTCTTTGCTACTGTTGATGTTGGGAC---TTGCCATTCTGAGGGAGGTAGCAGCT------CGGAAGAACCCCAAA--G----CAGGGGTTCCTGCCTTGCAGAAGGCTGGGAACTGTCCTCCCCT---GGAGGATAACACTGTGAGAGTTGACATTCGAATCTTCAACCAAAACCAGGGCATTTCTGTCCCACGTGAATTCCAGAACCGCTCCAGTTCCCCATGGGATTACAACATCACTCGAGACCCCCACCGGTTCCCCTCAGAGATCGCTGAGGCCCAGTGCAGACACTCAGGCTGCATCAATGCCCAGGGTCAGGAAGA---CAGCACCATG---AACTCCGTCGCCATTCAGCAAGAAATCCTGGTCCTTCGGAGGGAGCCC---------------------------CAGGGCTGTTCTAATTCCTTCAGGTTGGAGAAGATGCT------CCTAAAAGTTGGCTGCACCTGTGTCAAGCCCATTGTCCACCAAGCGGCCNNN------------------------------------------------------------------------
>vs_HLmusSpr1_IL17F
----------------------------------------------------------------------------------------------------------------------------------------ATGAAGTGCACCCGTGAAACAGCCATGGT-CAAGTCTTTGCTACTGTTGATGTTGGGAC---TTGCCATTCTGAGGGAGGTAGCAGCT------CGGAAGAACCCCAAA--G----CAGGGGTTCCTGCCTTGCAGAAGGTTGGGAACTGTCCCCCACT---GGAGGATAACACTGTGAGAGTTGACATTCGAATCTTCAACCAAAACCAGGGCATTTCTGTCCCACGTGAATTCCAGAACCGCTCCAGTTCCCCATGGGATTACAACATCACTCGAGACCCCCACCGGTTCCCCTCAGAGATCGCTGAGGCCCAGTGCAGACACTCAGGCTGCATCAATGCCCAGGGTCAGGAAGA---CAGCACCATG---AACTCCGTCGCCATTCAGCAAGAAATCCTGGTCCTTCGGAGGGAGCCC---------------------------CAGGGCTGTTCTAATTCCTTCAGGTTGGAGAAGATGCT------CCTAAAAGTTGGCTGCACCTGTGTCAAGCCCATTGTCCACCAAGCGGCCNNN------------------------------------------------------------------------
>vs_HLmusSpi1_IL17F
----------------------------------------------------------------------------------------------------------------------------------------ATGAAGTGCACCCGTGAAACAGCCATGGT-CAAGTCTTTGCTACTGTTGATGTTGGGAC---TTGCCATTCTGAGGGAGGTAGCAGCT------CGGAAGAACCCCAAA--G----CAGGGGTTCCTGCCTTGCAGAAGGCTGGGAATTGTCCCCCACT---GGAGGATAACACTGTGAGAGTTGACATTCGAATCTTCAACCAAAACCAGGGCATTTCTGTCCCACGTGAATTCCAGAACCGCTCCAGTTCCCCATGGGATTACAACATCACTCGAGACCCCCACCGGTTCCCCTCAGAGATCGCTGAGGCCCAGTGCAGACACTCAGGCTGCATCAATGCCCAGGGTCAGGAAGA---CAGCACCATG---AACTCCGTCGCCATTCAGCAAGAAATCCTGGTCCTTCGGAGGGAGCCC---------------------------CAGGGCTGTTCTAATTCCTTCAGGTTGGAGAAGATGCT------CCTAAAAGTTGGCTGCACCTGTGTCAAGCCCATTGTCCACCAAGCGGCCNNN------------------------------------------------------------------------
>vs_HLarvNil1_IL17F
----------------------------------------------------------------------------------------------------------------------------------------ATGAAGGGCACCTGTCAAACAGCCATGGT-TAAGACTTTGCTACTGTTGATGATGGGAC---TCACCATCCTGAGGGAGGTAGCAGCT------CGGAAGAATCCCAAA--G----CAGGGGTTCCTGCCTTGCAGAAGGCTGGGAATTGCCCTCCCCT---GGAGGATAACAGTGTGAGAGTTGACATTCGCATCTTCAATCAGAACCAGGGTATTTCTGTCCCACATGACTTCCAGAACCGCTCCAGCTCTCCTTGGGATTACAACATCACCCGTGATCCTCACCGGTTCCCCTCAGAGATCGCTGAGGCCCAGTGCAGACACTCAGGTTGCATCAATGCCCAGGGACAGGAAGA---CAGCTCCATG---AACTCTGTCGCCATCAAGCAAGAAATCCTGGTCCTTCGAAGGGAGCCC---------------------------CAGGGCTGTTCTAATTCCTTCAGGTTGGAGAAGATGCT------TGTAAAAGTTGGCTGTACCTGCGTCACGCCCATTGTCCACCGCGCGGCCNNN------------------------------------------------------------------------
>vs_HLratNor7_IL17F
----------------------------------------------------------------------------------------------------------------------------------------ATGAAGGGCTCCTGTGAAACAACCATGGT-CAAGTCTCTGCTGCTGTTGATGTTGGGAT---TTGCCATCATCAGCTCGGGAGCAGCT------CGGAGGAACCCCAAA--G----TAGGGCTTTCTGCTCTGCAGAAAGCCGGGAACTGCCCTCCCCT---GGAGGATAACAGTGTGAGAGTTGACATTCGCATCTTCAATCAAAACCAGGGCATTTCTGTCCCACGTGACTTCCAGAACCGCTCCAGTTCCCCATGGGATTACAATATCACCCGAGACCCCGACCGGTTCCCCTCAGAGATCGCTGAGGCCCAGTGCAGACACTCAGGCTGTATCAACGCCCAGGGGCAGGAAGA---CGGCTCCATG---AACTCCGTCCCCATCCAGCAAGAAATCCTGGTCCTTCGGAGGGAGCCC---------------------------CAGGGCTGTTCTAATTCCTTCAGGTTGGAGAAGATGCT------CATAAAAGTTGGCTGCACTTGCGTCACGCCCATCGTCCACCACGCGGCCNNN------------------------------------------------------------------------
>vs_rn6_IL17F
----------------------------------------------------------------------------------------------------------------------------------------ATGAAGGGCTCCTGTGAAACAACCATGGT-CAAGTCTCTGCTGCTGTTGATGTTGGGAT---TTGCCATCATCAGCTCGGGAGCAGCT------CGGAGGAACCCCAAA--G----TAGGGCTTTCTGCTCTGCAGAAAGCCGGGAACTGCCCTCCCCT---GGAGGATAACAGTGTGAGAGTTGACATTCGCATCTTCAATCAAAACCAGGGCATTTCTGTCCCACGTGACTTCCAGAACCGCTCCAGTTCCCCATGGGATTACAATATCACCCGAGACCCCGACCGGTTCCCCTCAGAGATCGCTGAGGCCCAGTGCAGACACTCAGGCTGTATCAACGCCCAGGGGCAGGAAGA---CGGCTCCATG---AACTCCGTCCCCATCCAGCAAGAAATCCTGGTCCTTCGGAGGGAGCCC---------------------------CAGGGCTGTTCTAATTCCTTCAGGTTGGAGAAGATGCT------CATAAAAGTTGGCTGCACTTGCGTCACGCCCATCGTCCACCACGCGGCCNNN------------------------------------------------------------------------
>vs_HLmerUng1_IL17F
----------------------------------------------------------------------------------------------------------------------------------------ATGAAGGGCACCTGCGAGACAGCCATGGT-CAAGTCCCTGCTACTGTTGATGTTGGGTCTTCTTGCCATCCTGAGTAGTGCAGCAGCT------CGTAAGAACCCCAAA--A----CAGGGGTTACTGCCTCCGGGAAGGCTGGGAATTGCCCTCCTCT---GGACGGTAATAGTGTGAGAGTTGACATTCGCATCTTCAATCAAAACCAGGGCATCTCTGCTACACATGACTTCCAGAACCGCTCCAGCTCCCCATGGGATTACAACATCACCCGAGACCCCCACCGCTTCCCCTCAGAGATTGCTGAGGCCCAGTGCAGATACTCGGGCTGCATCAATGCCCAGGGGCAAGAAGA---CAGCTCCATG---AACTCCGTTGCCATCCAGCAAGAAATCCTTGTCCTTCGGCGGGAGCCC---------------------------CAGGGCTGTTCCAACTCCTTCAGGTTGGAGAAGATGCT------GGTCAAAGTTGGCTGCACCTGTGTCACCCCCATTGTCCACCACGCCGCCNNN------------------------------------------------------------------------
>vs_HLratRat7_IL17F
----------------------------------------------------------------------------------------------------------------------------------------ATGAAGGGCTCCTTTGAAACAGCCATGGT-CAAGTCTCTGCTGCTGTTGATGTTGGGAT---TTGCCATCCTGACCGAGGGAGCAGCT------CGGAGGAACCCCAAA--G----TAGGGCTTTCTGCCCTGCAGAAAGCCGGGAACTGCCCTCCCCT---GGAGGATAACAGTGTGAGAGTTGACATTCGCATCTTCAATCAAAACCAGGGCATTTCTGTCCCACGTGACTTCCAGAACCGCTCCAGTTCCCCATGGGATTACAACATCACCCGAGACCCCGACCGGTTCCCCTCAGAGATCGCTGAGGCCCAGTGCAGACACTCAGGCTGTATCAACGCCCAGGGGAAGGAAGA---CGGCTCCATG---AACTCTGTCCCCATCCAGCAAGAAATCCTGGTCCTTCGGAGGGAGCCT---------------------------AAGGGCTGTTCTAATTCCTTCAGGTTGGAGAAGATGCT------CATAAAAGTTGGCTGCACTTGCGTCACGCCCATTGTCCACCACGCGGCCNNN------------------------------------------------------------------------
>vs_HLgraSur1_IL17F
----------------------------------------------------------------------------------------------------------------------------------------ATGAAGGGCACCTATCAAACAGCCATGGT-TAAGTCTTTGCTCCTGTTGATGTTGGGAC---TCGCCATCCTGAGAGAGGTAGCAGCT------CGGAAGAACCCCAAA--G----CAGGGGTTCCTGCCTTGCAGAAGTCTGGGAATTGCCCTCCCCT---AGAGGATAACAGTGTGAGAGTTGACATTCGCATCTTCAATCAAAACCAGGGCATTTCTGTCTCACATGACTTCCAGAACCGCTCCAGCTCTCCATGGGATTACAACATCACCCGTGACCCCCACCGATTCCCGTCAGAGATCGCTGAGGCCCAGTGCAGACATTCAGGTTGCATCAATGCCCAGGGACAGGAAGA---CAGCTCCATG---AACTCTGTCGCCATCAAGCAAGAAATCCTGGTCCTTCGGAGGGAGCCC---------------------------CAGGGCTGTTCTAATTCCTTCAGGTTGGAGAAGATGCT------TGTAAAAGTTGGCTGTACCTGTGTCACACCCATTGTCCACCGCGCGGCTNNN------------------------------------------------------------------------
>vs_HLmusPah1_IL17F
----------------------------------------------------------------------------------------------------------------------------------------ATGAAGGGCACCCATGAAACAGCCATGGT-CAAGTCTTTGCTACTGTTGATGTTGGGAC---TTGCCATTCTGAGGGAGGCAGCAGCT------CGGAAGAACCCCAAA--G----CAGGGGTTCCTGCCTTGCAGAAGACTGGGAACTGTCCTCCCCT---GGAGGACAACAGTGTGAGAGTTGACATTCGCATCTTCAATCAAAACCAGGGCATTTCTGTCCCACGTGAATTCCAGAACCGCTCCAGTTCCCCATGGGATTACAACATCACCCGAGACCCCCACCGGTTCCCCTCAGAGATCGCTGAGGCCCAATGCAGACACTCAGGCTGCATCAATGCCCAGGGTCAGGAAGA---CGGCACCATG---AACTCCGTTGCCATCCAGCAAGAAATCCTGATCCTTCGGAGGGAGCCC---------------------------CAGGGCTGTTCCAGTTCCTTCAGGTTGGAGAAGATGCT------CCTAAAAGTTGGCTGCACCTGCGTCAAACCCATTGTCCACCACGCGGCCNNN------------------------------------------------------------------------
>vs_HLarvAmp1_IL17F
----------------------------------------------------------------------------------------------------------------------------------------ATGAAGAACACACACGAGACAGCCGTGGT-CAAGTCCTTGCTGCTGTTGATACTGGGGCTT---GCCATCCTGGGGGAGGTAACAGCT------CGGAGGATACCCATA--C----CAGAGGCTCTTGTCCCCCAGAGGGCTGGGAATTGCCCTCCTCT---GGAGGATAACAGTGTGAGAGTTGACCTCCACATCTTCAATCAAAACCAGGGTGTTTCTGTCTCGCATGACTTCCAGAACCGCTCCAGCTCCCCATGGGATTACAACATCACCCGAGACCCCCACCGGTTCCCCTCGGAGATTGCTGAGGCCCAGTGCAGATATTCAGGCTGCATCAATGCGCAGGGGCAGGAAGA---CAGCTCCATG---AACTCCGTCGCCATCCAGCAAGAGATCCTGGTCCTCCGGAGGGAACCC---------------------------CAGGGCTGTCCTAATTCCTTCCGGCTGGAGAAGATGCG------GGTGAAGGTGGGCTGCACCTGCGTCACGCCCATCGTCCGCCGCGCAGCCNNN------------------------------------------------------------------------
>vs_HLondZib1_IL17F
----------------------------------------------------------------------------------------------------------------------------------------ATGAAGAGCACATGCGAGACAGCCATGGT-CAAGTCCCTGCTGCTGTTGATATTGGGGCTT---GCCATCCTGAGGGAGGTAACAGCT------CGAAAGAAACCCATA--G----CAGGGGTTCTTGTCCCCCAGAATGCTGGAAATTGCCCTCCTCT---GGAGAATAACAGTGTGAGAGTTGACCTCCGCATCTTCAATCAAAACCAGGGTGTTTCTGTCTCGCATGTCTTCCAGAACCGCTCCAGCTCCCCATGGGATTACAACATCACCCGAGACCCCCACCGGTTCCCCTCGGAGATTGCCGAGGCTCAGTGCAGATATTCAGGCTGCATCAATGCGCAGGGGCAGGAAGA---CAGCTCCATG---AACTCCGTTGCCATCCAGCAAGAGATCCTGGTACTCCGGAGGGAGCCC---------------------------CAGGGCTGTCCTAATTCCTTCCGGCTGGAGAAGATGCG------AGTGAAGGTCGGCTGCACCTGCGTCACGCCCATTGTCCGCCGTGCAGCCNNN------------------------------------------------------------------------
>vs_HLmyoGla2_IL17F
----------------------------------------------------------------------------------------------------------------------------------------ATGAAGACCACATGCGAGACAGCCACGGT-CAAGTCCCTGCTGCTGTTGATATTGGGGCTT---GCCATCCTGAGGGAGGTAACAGCC------CGG---AAACCCATA--G----CAGCGGCTCTTGTCCCCCAGAAAGCTGGGAACTGCCCTCCTCT---GGAGGATAACAGTGTGAGAGTTGACCTCCGCATCTTCAATCAAAACCAGGGTGTTTCTGTCTCGCATGACTTCCAGAATCGCTCCAGCTCCCCGTGGGATTACAACATCACCCGAGACCCCCACCGGTTCCCCTCAGAGATTGCTGAGGCCCAGTGCAGATACTCAGGCTGCATCAATGCGCAGGGGCAGGAAGA---CGGCTCCATG---AACTCTGTTGCCATCCAGCAAGAGATCCTGGTCCTCCGGAGGGAGCCC---------------------------CAGGGCTGTCCTAATTCCTTCCGGCTGGAGAAGATGCG------GGTGAAGGTGGGCTGCACCTGCGTCACGCCCATTGTCCGCCGTGCAGCCNNN------------------------------------------------------------------------
>vs_HLmasCou1_IL17F
----------------------------------------------------------------------------------------------------------------------------------------ATGAGGAGCTCCTGGGAAACCGCCATGGT-CAAGTCTTTGCTACTGTTGATGTTGGGGC---TTGCCATTCTGGGAGAGGCAGCAGCT------CGGAAGAACCCCAAA--G----CAGGGATTCCTGCCCTGCAGAAGGCTGAGAATTGCCCTCCTCT---GGAGGATAACAATGTGAGAGTTGACATTCGCATCTTCAATCAAAATCAGCGCATTTCTGTCCCACATGATTTCCAGAACCGCTCCACCTCCCCGTGGGATTACAACATCACCCGAGACCCCCTCCGGTTCCCCTCAGAGATCGCTGAGGCCCAGTGCAGACACTCAGGCTGCGTCAATGCCCAGGGTCAGGAAGA---CCGCTCCATG---AACTCCGTTGCCATCCATCAAGAAATCCTGGTCCTTCGGAGGGAGCCC---------------------------CAGGGCTGTTCTAACTCCTTCAGGTTGGAGAAGATGCT------CCTAAAAGTTGGCTGCACCTGCGTCAAGCCCATTGTCCACCACGCGGCCNNN------------------------------------------------------------------------
>vs_HLrhiPru1_IL17F
----------------------------------------------------------------------------------------------------------------------------------------ATGAAGGGCCTGCATGAGACAGCCATGGT-CGCGTCCCTGCTAGTGCTGGTGTTCGGAC---TTGCTCTCCCGAGGGAAGCGGCAGGC------GGGAAAATCCCCAAA--G----CAGGGGCTGCTGCCCTCCAGAAGGCTGGGAATTGCCCTCCTCT---GGAGGACAACAGTGTGAGACTGGACATCCGCATCTTCAATCAAAACCAGGGCATTCCAAGCTCACAGGACTTTCAGAACCGCTCCACCTCCCCATGGGATTATAACATCACCCGAGACCCCAACCGGTTCCCCTCAGAGATTGCCGAGGCCCAGTGCAGACACTCCGGCTGCATCAACGCCCAGGGACAGGAGGA---CAGCTCTATG---AACTCAGTTGCCATCCAGCAAGAAATTCTGATTCTTCGGAGGGAGTCT---------------------------CAGGGCTGCTCTCATTCCTTCCGCTTGGAGAAGATGCG------GGTGACAGTTGGCTGCACCTGTGTCACTCCCATCATCCACCATGTGGCCNNN------------------------------------------------------------------------
>vs_nanGal1_IL17F
----------------------------------------------------------------------------------------------------------------------------------------ATGAAGGGCCTGCGTGAGACAGCCATGGT-CAAGTCCCTGCTAGTGTTGATTTTCGGAC---TTGCCCTCCTGAGGGAAGTGGCAGCC------CGGAAAATCCCCAAA--G----CAGGGGTTACTGCCCTCCAGAAGCCTGGGAATTGCCCTCCTCT---GGAGGATAACAGTGTGAGAGTTGACATTCGCATCTTCAATCAAAACCAGGGCCTCCAAGTCTCACATGACTTCCAGAACCGCTCCACTAGTCCATGGGATTACAACATCACCCGAGACCCCCACCGCTTCCCCTCGGAGATTGCGGAAGCCCAGTGCAGACACTCGGGCTGCATCAACGCCCAGGGGCAGGAGGA---CAGCTCCATG---AACTCCGTTGCCATCCAGCAAGAAATCCTGGTTCTTCGGAGGGAGTCC---------------------------CAGGGCTGCTCTCATTCTTTCCGGTTGGAGAAGATGCG------GGTGACCGTTGGCTGCACCTGTGTCACTCCCATCGTCCACCGGAAAAGCNNN------------------------------------------------------------------------
>Mussel_il17
---------ATGA---------GA-----CTTCGTTTGCAACAGATTTCTACATTGATTGTTTT-TATTTTACTGTTGGACTACATCATGATTGTTGCAAGTGCCAGTATCAATAAATGTA---C-----TCGGCCAAGTCGACGAACAATGAGACGGATACGAGCTGAGTTCTTTCGTAAACTTAAGAGAAGGTTACACGATAGTTTTGGATCATTAACACAC------------CTTACACAACAAACTCTTCGAAGTTC---------AACCAATGAAGGACAGAAATATATCCGTAAACGAAACATTAGT---------------GA--TGACCCAA--AAGAAGGAAGATGCCCAAGAAATAAATATGTAGAAGAATCG--TGTCCGCATTACTTTGTTTTAGATATAGACGATAATAGGATACCAGAAGTAATTGTCCAAGCTAAATGTAAATGTTCTAAGTGCCTGGAGCTCAATTCGTATGGCTC--------ATTTC---AAAACAGTTCATATGCTGGATGTGAAACTGTAGATTACTACAGCCGTGTACTTC-------GTGTTACCGATTGTGTAAATGGTTATTTCAAGTATGGCGAAGTTTGGGAACC------AGTGGCTGTAGCATGTCGTTGTACTAA-------------------------TCGACGTCAAGTTCGGGTAAACGAATAG--------------------------------------------
