# Supplementary material for: Genetic comparisons of interleukin-17 reveal a framework for complex signaling evolution
Source: bioRxiv. 2026 Apr 14:2026.04.13.718218. Preprint. [Version 1] doi: 10.64898/2026.04.13.718218 (PMC13105070; doi:10.64898/2026.04.13.718218)
Supplement: Supplement 3 [file media-3.zip › Supplemental files for paper/Alignments_and_trees/IL17R_paralog_list Alignment PhyML Tree.newick]

((((((((((((mandrill_B:0.0022295900000000035	drill_B:0.001768089999999889)52.0:0.000375	sooty_mangabey_B:0.000906)36.0:0.000259	gelada_B:0.001456090000000021)44.0:0.000146	olive_baboon_B:0.0038906999999999137)27.0:0.000067	(Allens_swamp_monkey_B:0.007968090000000094	((Mona_monkey_B:0.0013288600000000983	De_Brazzas_monkey_B:0.001338150000000038)99.0:0.00367235999999993	(red_guenon_B:0.0012403100000000222	green_monkey_B:0.002095589999999925)74.0:0.00155002999999998)71.0:0.0010475299999999077)70.0:0.0021007500000000956)70.0:0.0016750599999999505	((Rhesus_monkey_B:0.009093760000000062	crabeating_macaque_B:0.0016975900000000266)53.0:0.000675	(Japanese_macaque_B:0.0	pigtailed_macaque_B:0.003357819999999956)44.0:0.000201)85.0:0.0028475400000000928)60.0:0.000963	(((black_snubnosed_monkey_B:0.005839350000000021	Red_shanked_douc_langur_B:0.004940850000000108)35.0:0.000527	(proboscis_monkey_B:0.0015244800000000502	(Hanuman_langur_B:0.0034325100000001108	Francoiss_langur_B:0.000589)61.0:0.0012155099999999752)28.0:0.000125)89.0:0.004083040000000038	(Ugandan_red_Colobus_B:0.006317359999999939	Angolan_colobus_B:0.005144030000000077)82.0:0.002564309999999903)89.0:0.007569560000000086)88.0:0.006956039999999941	(((Human_B:0.0021785899999999803	(chimpanzee_B:0.0019429300000000094	pygmy_chimpanzee_B:0.0026941700000000512)97.0:0.004549820000000038)79.0:0.0012715100000000312	western_lowland_gorilla_B:0.004672559999999937)97.0:0.006902970000000064	((northern_whitecheeked_gibbon_B:0.003288729999999962	silvery_gibbon_B:0.004746560000000066)97.0:0.007775489999999996	Sumatran_organutan_B:0.010553430000000086)32.0:0.000166)94.0:0.005616140000000103)92.0:0.010673939999999993	(((mantled_howler_monkey_B:0.010520990000000063	blackhanded_spider_monkey_B:0.007024829999999982)71.0:0.002415009999999995	(Bolivian_titi_B:0.015460919999999989	whitefaced_saki_B:0.014680470000000057)82.0:0.004934929999999893)18.0:0.000308	(((Bolivian_squirrel_monkey_B:0.013352210000000087	((Tufted_capuchin_B:0.0026116000000000472	(whitefaced_sapajou_B:0.0	whitefronted_capuchin_B:0.000275)90.0:0.002866449999999965)94.0:0.011984929999999894	tamarin_B:0.015109500000000109)17.0:0.000742)19.0:0.001422409999999985	Mas_night_monkey_B:0.009675670000000025)17.0:0.000791	(whitetuftedear_marmoset_B:0.005523179999999961	pygmy_marmoset_B:0.0038536300000000523)97.0:0.009789929999999947)48.0:0.0019376799999999417)98.0:0.01972689999999999)93.0:0.03240796999999995	tarsier_B:0.08586727999999999)100.0:0.45918516	((((((((((((((Cercocebus_atys_C:0.05517583000000004	Cercopithecus_neglectus_C:0.0)5.0:0.007752449999999911	(Semnopithecus_entellus_C:0.012391629999999987	Trachypithecus_francoisi_C:0.0)24.0:0.007271990000000006)0.0:0.0010117899999999569	Pygathrix_nemaeus_C:0.0)0.0:0.003009999999999957	Rhinopithecus_bieti_C:0.0)0.0:0.002662329999999935	Colobus_angolensis_palliatus_C:0.0043935100000001)0.0:0.003492770000000034	Piliocolobus_tephrosceles_C:0.0)0.0:0.007946549999999997	(((((((Mandrillus_leucophaeus_C:0.000841
(((((((((((((((((((((((((((gelada_B:0.00384389	((((Allens_swamp_monkey_B:0.00719502	((Rhesus_monkey_B:0.00915047	crabeating_macaque_B:0.00108764):0.000664	(Japanese_macaque_B:0.0	pigtailed_macaque_B:0.00445683):0.000112):0.00236529):0.000007	((((Francoiss_langur_B:0.000030	Hanuman_langur_B:0.00187815):0.00117608	(proboscis_monkey_B:0.000603	black_snubnosed_monkey_B:0.00513403):0.000093):0.000119	Red_shanked_douc_langur_B:0.00817581):0.00387852	(Angolan_colobus_B:0.00402731	Ugandan_red_Colobus_B:0.00552497):0.0016738):0.00640721):0.00153141	((Mona_monkey_B:0.00126236	De_Brazzas_monkey_B:0.00126799):0.00218447	(red_guenon_B:0.00113449	green_monkey_B:0.00330183):0.00329635):0.000811):0.000249	(sooty_mangabey_B:0.00152493	(drill_B:0.00174202	mandrill_B:0.00205337):0.000970):0.000251):0.000088):0.000319	olive_baboon_B:0.0028568):0.00563309	(((northern_whitecheeked_gibbon_B:0.0038297	silvery_gibbon_B:0.00508119):0.00998544	(western_lowland_gorilla_B:0.00569779	((pygmy_chimpanzee_B:0.00377977	chimpanzee_B:0.000607):0.00401093	Human_B:0.0023691):0.000726):0.00489635):0.000521	Sumatran_organutan_B:0.01001641):0.00351136):0.00869631	(((((Bolivian_squirrel_monkey_B:0.01004701	((whitefaced_sapajou_B:0.0	whitefronted_capuchin_B:0.000578):0.00346967	Tufted_capuchin_B:0.00513846):0.01234028):0.00108174	((pygmy_marmoset_B:0.00467322	whitetuftedear_marmoset_B:0.00423629):0.00919632	tamarin_B:0.00919212):0.00111994):0.000609	Mas_night_monkey_B:0.00635984):0.00284384	(blackhanded_spider_monkey_B:0.00557567	mantled_howler_monkey_B:0.0091482):0.002114):0.000738	(whitefaced_saki_B:0.01891729	Bolivian_titi_B:0.01700445):0.0050375):0.02140403):0.05051522	tarsier_B:0.08202637):0.42692891	Mussel_IL17R:0.77124834):0.23782435	(((((((((Mandrillus_sphinx_A:0.0047824	((Macaca_fuscata_A:0.0	((Macaca_nemestrina_A:0.00361176	(((Erythrocebus_patas_A:0.0	Papio_anubis_A:0.02719571):0.01384118	Cercocebus_atys_A:0.0):0.00760608	Chlorocebus_sabaeus_A:0.01375097):0.00261872):0.00429303	Macaca_fascicularis_A:0.0):0.00204739):0.00145036
((((((((((((((((((((((((((((((((Theropithecus_gelada_D:0.000436	Allenopithecus_nigroviridis_D:0.00229367):0.000037	(Erythrocebus_patas_D:0.00324018	Chlorocebus_sabaeus_D:0.00177811):0.000442):0.000070	((((((Macaca_mulatta_D:0.0	Macaca_fuscata_D:0.0):0.000081	Macaca_fascicularis_D:0.00173773):0.0048744	Cercocebus_atys_D:0.00235985):0.000749	(((((Trachypithecus_francoisi_D:0.00162896	Semnopithecus_entellus_D:0.04457665):0.0035436	(Pygathrix_nemaeus_D:0.00604067	Rhinopithecus_bieti_D:0.00220673):0.000340):0.000127	Nasalis_larvatus_D:0.0034348):0.000863	(Colobus_angolensis_palliatus_D:0.00269509	Piliocolobus_tephrosceles_D:0.0016661):0.000562):0.0095587	Macaca_nemestrina_D:0.00126259):0.000460):0.000099	(Papio_anubis_D:0.00229724	Mandrillus_sphinx_D:0.000888):0.000138):0.000308	Mandrillus_leucophaeus_D:0.00192565):0.000346):0.000381	(Cercopithecus_neglectus_D:0.000448	Cercopithecus_mona_D:0.00182574):0.00341131):0.0091857	((Nomascus_leucogenys_D:0.00253369	Hylobates_moloch_D:0.00798478):0.00458699	((((Pan_paniscus_D:0.00110712	Pan_troglodytes_D:0.00116354):0.00158664	homo_sapien_D:0.00160426):0.00100469	Gorilla_gorilla_gorilla_D:0.00312869):0.00239328	Pongo_abelii_D:0.01026312):0.00150466):0.00334426):0.00683901	(Pithecia_pithecia_D:0.01295374	(((Ateles_geoffroyi_D:0.01099991	Plecturocebus_donacophilus_D:0.01249849):0.00217692	Alouatta_palliata_D:0.01305403):0.000718	((((Cebus_capucinus_imitator_D:0.0	Cebus_albifrons_D:0.0):0.00147832	Sapajus_apella_D:0.00261213):0.00641287	((Saguinus_imperator_D:0.01057134	(Callithrix_jacchus_D:0.00263982	Callithrix_pygmaea_D:0.00695213):0.00554768):0.00310894	Aotus_nancymaae_D:0.00875436):0.00167271):0.00185823	Saimiri_boliviensis_D:0.01077355):0.00389746):0.000263):0.01132242):0.02529079	Carlito_syrichta_D:0.0431426):0.7873722	((((((((((((homo_sapien_A:0.00364611	Pan_troglodytes_A:0.0):0.00338702	Pan_paniscus_A:0.0):0.00328661	Gorilla_gorilla_gorilla_A:0.00423355):0.01105121	((Hylobates_moloch_A:0.00171907	Nomascus_leucogenys_A:0.00698209):0.00748509	Pongo_abelii_A:0.01517293):0.00151189):0.00902808	((((((Macaca_fuscata_A:0.0	(Papio_anubis_A:0.0167728
((((((((((((((((((((((((((((((((((green_monkey_B:0.00335429	((Mona_monkey_B:0.00130972	De_Brazzas_monkey_B:0.00197793):0.00282081	red_guenon_B:0.00179421):0.000443):0.000553	Allens_swamp_monkey_B:0.00811152):0.00112128	(mandrill_B:0.00197282	gelada_B:0.00197197):0.000041):0.000419	(sooty_mangabey_B:0.0	drill_B:0.0):0.000879):0.000620	olive_baboon_B:0.00628887):0.00212183	((pigtailed_macaque_B:0.00330495	Japanese_macaque_B:0.0):0.000138	(Rhesus_monkey_B:0.00624014	crabeating_macaque_B:0.00106084):0.00202199):0.00422969):0.00442598	((((black_snubnosed_monkey_B:0.0057633	Red_shanked_douc_langur_B:0.00753171):0.000322	((Francoiss_langur_B:0.000596	Hanuman_langur_B:0.00468616):0.00252455	proboscis_monkey_B:0.000165):0.000098):0.00402228	Ugandan_red_Colobus_B:0.01177243):0.00126788	Angolan_colobus_B:0.00639287):0.00840043):0.00674956	(((northern_whitecheeked_gibbon_B:0.00245901	silvery_gibbon_B:0.00737684):0.0072175	Sumatran_organutan_B:0.01482594):0.000983	(western_lowland_gorilla_B:0.00342205	(Human_B:0.00263694	(chimpanzee_B:0.00384764	pygmy_chimpanzee_B:0.00202837):0.00397816):0.000970):0.0103619):0.00687199):0.01297064	(((((((whitefronted_capuchin_B:0.000596	whitefaced_sapajou_B:0.0):0.00398412	Tufted_capuchin_B:0.00308345):0.00919049	Bolivian_squirrel_monkey_B:0.00943418):0.00201351	Mas_night_monkey_B:0.01038091):0.00169811	(Bolivian_titi_B:0.01614634	whitefaced_saki_B:0.01562005):0.00105232):0.00159514	(blackhanded_spider_monkey_B:0.00759087	mantled_howler_monkey_B:0.0083053):0.00196658):0.00135341	(tamarin_B:0.01346393	(whitetuftedear_marmoset_B:0.00805774	pygmy_marmoset_B:0.00716405):0.00603369):0.005093):0.02328364):0.04491409	tarsier_B:0.05899961):0.63731967	Mussel_IL17R:0.77728781):0.15784647	(((((Piliocolobus_tephrosceles_REL:0.00696649	(((Nasalis_larvatus_REL:0.03675484	(Semnopithecus_entellus_REL:0.000397	Colobus_angolensis_palliatus_REL:0.00911834):0.00887576):0.00473255	(((Cercopithecus_neglectus_REL:0.00230988	Cercopithecus_mona_REL:0.00296443):0.00213168	(Allenopithecus_nigroviridis_REL:0.00380558	Erythrocebus_patas_REL:0.00678013):0.00225715):0.00334423
(((((((((((((((((((((((((((sooty_mangabey_B:0.00133656	drill_B:0.00198131):0.000602	(gelada_B:0.000660	mandrill_B:0.00132777):0.000062):0.000077	olive_baboon_B:0.00388674):0.000205	(((De_Brazzas_monkey_B:0.0	Mona_monkey_B:0.0):0.00199524	red_guenon_B:0.000658):0.000064	green_monkey_B:0.000601):0.00166164):0.00127048	((((((blackhanded_spider_monkey_B:0.00612423	mantled_howler_monkey_B:0.008635):0.00446472	(whitefaced_saki_B:0.01528641	Bolivian_titi_B:0.0142628):0.00308303):0.000487	((((Tufted_capuchin_B:0.00400516	(whitefaced_sapajou_B:0.00220434	whitefronted_capuchin_B:0.0):0.0010205):0.0106641	(tamarin_B:0.01593319	(whitetuftedear_marmoset_B:0.00579121	pygmy_marmoset_B:0.00287237):0.00848411):0.00322519):0.00154232	Bolivian_squirrel_monkey_B:0.01752641):0.00211498	Mas_night_monkey_B:0.00705054):0.00130618):0.0172168	tarsier_B:0.09939588):0.00904454	((Sumatran_organutan_B:0.01101584	(northern_whitecheeked_gibbon_B:0.00402283	silvery_gibbon_B:0.00531875):0.00381763):0.000810	(((chimpanzee_B:0.00208907	pygmy_chimpanzee_B:0.00185183):0.0049712	Human_B:0.00103945):0.000990	western_lowland_gorilla_B:0.00452365):0.00758187):0.00873791):0.0057578	Allens_swamp_monkey_B:0.00680112):0.000767):0.00103388	((crabeating_macaque_B:0.00165761	Rhesus_monkey_B:0.00842353):0.00135559	(pigtailed_macaque_B:0.00134159	Japanese_macaque_B:0.0):0.000194):0.00537827):0.00555452	(Angolan_colobus_B:0.00691924	Ugandan_red_Colobus_B:0.00518646):0.00166361):0.00382416	Francoiss_langur_B:0.000993):0.00196062	proboscis_monkey_B:0.000321):0.00173902	Hanuman_langur_B:0.0):0.0046562	Red_shanked_douc_langur_B:0.0):0.00733378	black_snubnosed_monkey_B:0.0):0.66166924	Mussel_IL17R:0.86591254):0.18114299	((((((Alouatta_palliata_C:0.01619539	(((((Saguinus_imperator_C:0.01058194	(Callithrix_jacchus_C:0.01503873	Aotus_nancymaae_C:0.03497337):0.00413282):0.00779745	Callithrix_pygmaea_C:0.0):0.01418585	((Cebus_albifrons_C:0.000679	Cebus_capucinus_imitator_C:0.0):0.00133134	Sapajus_apella_C:0.00330616):0.00695195):0.00828948
(((((((((((((((((((((((((sooty_mangabey_B:0.0019827	mandrill_B:0.00330616):0.000001	gelada_B:0.00131878):0.000012	drill_B:0.000645):0.000076	(Allens_swamp_monkey_B:0.00661784	((green_monkey_B:0.00133497	red_guenon_B:0.000648):0.0013018	(Mona_monkey_B:0.00131546	De_Brazzas_monkey_B:0.00199394):0.00202865):0.0027481):0.00256576):0.000310	olive_baboon_B:0.00427908):0.00327324	(((crabeating_macaque_B:0.000543	Rhesus_monkey_B:0.00612952):0.00208599	pigtailed_macaque_B:0.00397308):0.000025	Japanese_macaque_B:0.0):0.00294202):0.00175083	(((((black_snubnosed_monkey_B:0.00517582	Red_shanked_douc_langur_B:0.00622941):0.000686	Hanuman_langur_B:0.00255188):0.000159	proboscis_monkey_B:0.000825):0.000461	Francoiss_langur_B:0.00215897):0.00618302	(Angolan_colobus_B:0.00253236	Ugandan_red_Colobus_B:0.0068331):0.00205966):0.00656765):0.00658831	((western_lowland_gorilla_B:0.00472083	(Human_B:0.00147681	(pygmy_chimpanzee_B:0.00344166	chimpanzee_B:0.00116265):0.0025883):0.0011943):0.00462797	(Sumatran_organutan_B:0.00800432	(northern_whitecheeked_gibbon_B:0.0032034	silvery_gibbon_B:0.00810454):0.00951373):0.000106):0.00478954):0.00915467	(((((((whitefaced_sapajou_B:0.0	whitefronted_capuchin_B:0.000369):0.00378956	Tufted_capuchin_B:0.00244079):0.01436125	(whitefaced_saki_B:0.01276518	Bolivian_titi_B:0.02058432):0.00355316):0.0012097	Bolivian_squirrel_monkey_B:0.01022732):0.00174092	(mantled_howler_monkey_B:0.01279006	blackhanded_spider_monkey_B:0.00729126):0.00233503):0.000498	((pygmy_marmoset_B:0.00529969	whitetuftedear_marmoset_B:0.00530915):0.00990986	tamarin_B:0.02309877):0.00244524):0.000621	Mas_night_monkey_B:0.00897479):0.01753308):0.04727876	tarsier_B:0.06790139):0.53601879	Mussel_IL17R:0.89803437):0.17580422	((((((Hylobates_moloch_REL:0.000820	Nomascus_leucogenys_REL:0.00429249):0.00674938	(((Pan_troglodytes_REL:0.01083706	Pan_paniscus_REL:0.0):0.00554711	Pongo_abelii_REL:0.01544727):0.00572472	homo_sapien_REL:0.0):0.00838543):0.00818699	(Carlito_syrichta_REL:0.12124137	(Cebus_albifrons_REL:0.0
((((((((((((((((((((((((((((((((olive_baboon_B:0.00461629	(((Mona_monkey_B:0.000669	De_Brazzas_monkey_B:0.000669):0.00295479	((red_guenon_B:0.000602	green_monkey_B:0.00274918):0.00160311	Allens_swamp_monkey_B:0.01197168):0.000668):0.00180248	gelada_B:0.000684):0.000051):0.000152	mandrill_B:0.00252379):0.000954	(drill_B:0.00120306	sooty_mangabey_B:0.000800):0.000822):0.00295418	((Japanese_macaque_B:0.0	pigtailed_macaque_B:0.00269491):0.000391	(Rhesus_monkey_B:0.01001422	crabeating_macaque_B:0.0015124):0.000643):0.00455806):0.00326723	((Angolan_colobus_B:0.00271013	Ugandan_red_Colobus_B:0.0053995):0.00203841	(((Francoiss_langur_B:0.000048	Hanuman_langur_B:0.00534409):0.00188455	(black_snubnosed_monkey_B:0.00466508	proboscis_monkey_B:0.000052):0.000035):0.000815	Red_shanked_douc_langur_B:0.00449192):0.00479289):0.00886047):0.01176547	(((northern_whitecheeked_gibbon_B:0.00477322	silvery_gibbon_B:0.0026129):0.00589801	(((pygmy_chimpanzee_B:0.000753	chimpanzee_B:0.00190137):0.00897287	Human_B:0.0031669):0.00106357	western_lowland_gorilla_B:0.00541789):0.00575863):0.000626	Sumatran_organutan_B:0.00828055):0.00731712):0.01177281	((((((Bolivian_titi_B:0.01962937	(Tufted_capuchin_B:0.00685269	(whitefaced_sapajou_B:0.000517	whitefronted_capuchin_B:0.0):0.00354638):0.01507538):0.000945	whitefaced_saki_B:0.01669414):0.00182305	Bolivian_squirrel_monkey_B:0.01174122):0.00201725	(tamarin_B:0.01826666	(whitetuftedear_marmoset_B:0.00751169	pygmy_marmoset_B:0.00596033):0.00740094):0.00235332):0.000796	(mantled_howler_monkey_B:0.01165788	blackhanded_spider_monkey_B:0.00803773):0.00138421):0.0013958	Mas_night_monkey_B:0.00855882):0.02575648):0.02640078	tarsier_B:0.07271115):0.5830217	Mussel_IL17R:0.89810318):0.17681028	(((((((((Callithrix_pygmaea_A:0.01270824	Callithrix_jacchus_A:0.00649584):0.01885893	((((Ateles_geoffroyi_A:0.03513748	(Plecturocebus_donacophilus_A:0.07123685	Cebus_albifrons_A:0.03405275):0.01309129):0.03386282	Alouatta_palliata_A:0.0):0.03636829	Saimiri_boliviensis_A:0.0222354):0.00723	Pithecia_pithecia_A:0.01432909):0.00994114):0.00637693
((((((((((((((((((((((((((((((mandrill_B:0.00393942	gelada_B:0.00196905):0.0	sooty_mangabey_B:0.00196931):0.000011	drill_B:0.000641):0.000114	(((red_guenon_B:0.000653	green_monkey_B:0.000660):0.00131637	(De_Brazzas_monkey_B:0.000647	Mona_monkey_B:0.00132532):0.00463971):0.000626	Allens_swamp_monkey_B:0.00934691):0.00343601):0.000591	olive_baboon_B:0.00262273):0.00146413	((Japanese_macaque_B:0.0	pigtailed_macaque_B:0.00395236):0.000150	(crabeating_macaque_B:0.0011023	Rhesus_monkey_B:0.01432636):0.000691):0.00241262):0.00211841	((((Hanuman_langur_B:0.00571367	Francoiss_langur_B:0.000228):0.0010161	(black_snubnosed_monkey_B:0.00591901	proboscis_monkey_B:0.00391459):0.000116):0.000662	Red_shanked_douc_langur_B:0.00466181):0.00643701	(Ugandan_red_Colobus_B:0.00640773	Angolan_colobus_B:0.00487473):0.0038592):0.00448793):0.00722552	((western_lowland_gorilla_B:0.00750944	((chimpanzee_B:0.00250656	pygmy_chimpanzee_B:0.00270988):0.00288348	Human_B:0.00369443):0.00107231):0.00327905	((northern_whitecheeked_gibbon_B:0.00326113	silvery_gibbon_B:0.00730838):0.00705747	Sumatran_organutan_B:0.01092511):0.000939):0.0046205):0.01191545	(((((Mas_night_monkey_B:0.00475492	((Tufted_capuchin_B:0.00341457	(whitefaced_sapajou_B:0.0	whitefronted_capuchin_B:0.000418):0.00208324):0.01141064	Bolivian_squirrel_monkey_B:0.01174412):0.000838):0.00124127	(blackhanded_spider_monkey_B:0.00315989	mantled_howler_monkey_B:0.00740446):0.00121267):0.000496	tamarin_B:0.01523671):0.00102171	(whitefaced_saki_B:0.01569463	Bolivian_titi_B:0.01602515):0.00383777):0.00223112	(pygmy_marmoset_B:0.00398337	whitetuftedear_marmoset_B:0.00521645):0.01000796):0.01840461):0.03801161	tarsier_B:0.0626692):0.67046455	Mussel_IL17R:0.92721797):0.16314322	((((((Pygathrix_nemaeus_A:0.00732487	((((((((((((Papio_anubis_A:0.02388084	Allenopithecus_nigroviridis_A:0.00182759):0.00792974	Macaca_nemestrina_A:0.000691):0.00464377	Theropithecus_gelada_A:0.0):0.00180406	Macaca_fuscata_A:0.0):0.00202361	Macaca_mulatta_A:0.0):0.00186523	Macaca_fascicularis_A:0.000509):0.00487625
(((((((((((((((((((((((((((((((sooty_mangabey_B:0.0022254	(drill_B:0.00110983	mandrill_B:0.00152381):0.000343):0.000286	gelada_B:0.00140161):0.000142	((green_monkey_B:0.00260967	(red_guenon_B:0.0012997	(Mona_monkey_B:0.00131037	De_Brazzas_monkey_B:0.00198997):0.00266927):0.00137276):0.00170099	olive_baboon_B:0.00630302):0.000167):0.000583	(((Angolan_colobus_B:0.00649039	Ugandan_red_Colobus_B:0.00687867):0.00339318	(((black_snubnosed_monkey_B:0.00730982	proboscis_monkey_B:0.000681):0.000222	(Hanuman_langur_B:0.00226309	Francoiss_langur_B:0.00105477):0.00118803):0.000892	Red_shanked_douc_langur_B:0.00635389):0.00308069):0.00957305	((crabeating_macaque_B:0.00279039	Rhesus_monkey_B:0.00519506):0.000487	(Japanese_macaque_B:0.0	pigtailed_macaque_B:0.00199282):0.000321):0.00313709):0.000911):0.00138318	Allens_swamp_monkey_B:0.00939548):0.01095612	((((pygmy_chimpanzee_B:0.000596	chimpanzee_B:0.00136641):0.00528865	Human_B:0.00269508):0.00127731	western_lowland_gorilla_B:0.00667692):0.01088727	((silvery_gibbon_B:0.00335864	northern_whitecheeked_gibbon_B:0.00393148):0.00602205	Sumatran_organutan_B:0.01414795):0.000840):0.0044491):0.0134167	((mantled_howler_monkey_B:0.00819196	blackhanded_spider_monkey_B:0.00783599):0.00261735	((((((whitefaced_sapajou_B:0.0	whitefronted_capuchin_B:0.000212):0.00178027	Tufted_capuchin_B:0.00218363):0.00907291	Bolivian_squirrel_monkey_B:0.01125739):0.00209982	Mas_night_monkey_B:0.00547772):0.000564	(tamarin_B:0.01370066	(whitetuftedear_marmoset_B:0.00527051	pygmy_marmoset_B:0.00267957):0.00813236):0.00245055):0.00214003	(whitefaced_saki_B:0.0121518	Bolivian_titi_B:0.01403017):0.00411579):0.000423):0.0205449):0.03836263	tarsier_B:0.0678746):0.53619037	Mussel_IL17R:0.98566061):0.19099919	(((((((((Alouatta_palliata_A:0.0	((Ateles_geoffroyi_A:0.0444014	Cebus_albifrons_A:0.03288665):0.01762787	Plecturocebus_donacophilus_A:0.03409024):0.02305062):0.03456044	Pithecia_pithecia_A:0.0):0.01519514	(Callithrix_jacchus_A:0.00455836	Callithrix_pygmaea_A:0.0083594):0.0052912):0.0133482	Saimiri_boliviensis_A:0.01641978):0.01639705
((((((((((((((((((((((((((gelada_B:0.00134275	((((De_Brazzas_monkey_B:0.00133255	Mona_monkey_B:0.000642):0.00202665	(green_monkey_B:0.00261943	red_guenon_B:0.000675):0.00127134):0.0025274	Allens_swamp_monkey_B:0.01278692):0.00151616	olive_baboon_B:0.00259566):0.000012):0.000190	(sooty_mangabey_B:0.000239	(mandrill_B:0.00348659	drill_B:0.00311273):0.00171093):0.000228):0.00398954	((crabeating_macaque_B:0.00109071	Rhesus_monkey_B:0.01093114):0.000701	(pigtailed_macaque_B:0.00199917	Japanese_macaque_B:0.0):0.000143):0.00321453):0.00177776	((((Red_shanked_douc_langur_B:0.0024594	black_snubnosed_monkey_B:0.00550123):0.000595	proboscis_monkey_B:0.000797):0.000267	(Hanuman_langur_B:0.00178879	Francoiss_langur_B:0.00218474):0.000284):0.00432772	(Angolan_colobus_B:0.00514324	Ugandan_red_Colobus_B:0.00617843):0.00344968):0.00457438):0.00452469	(((northern_whitecheeked_gibbon_B:0.00185764	silvery_gibbon_B:0.0040912):0.00655501	Sumatran_organutan_B:0.01018826):0.00105511	((Human_B:0.00229527	(pygmy_chimpanzee_B:0.00182088	chimpanzee_B:0.000787):0.00493491):0.00269689	western_lowland_gorilla_B:0.00540559):0.0055679):0.00887555):0.00811922	((((((pygmy_marmoset_B:0.00287503	whitetuftedear_marmoset_B:0.00636514):0.01138364	tamarin_B:0.00902614):0.00130627	((Tufted_capuchin_B:0.00419947	(whitefronted_capuchin_B:0.0	whitefaced_sapajou_B:0.00126746):0.00199024):0.00811245	Bolivian_squirrel_monkey_B:0.01568315):0.000146):0.00133001	Mas_night_monkey_B:0.01081592):0.00432871	(mantled_howler_monkey_B:0.00982245	blackhanded_spider_monkey_B:0.00614166):0.0020974):0.00140364	(Bolivian_titi_B:0.01792273	whitefaced_saki_B:0.01669363):0.00230467):0.01897066):0.00366142	tarsier_B:0.09907806):0.6122127	Mussel_IL17R:0.91783881):0.12527012	(((((((((((Mandrillus_leucophaeus_REL:0.00319038	((((Macaca_fuscata_REL:0.00403129	Macaca_fascicularis_REL:0.0):0.00151902	Macaca_mulatta_REL:0.0):0.00196642	Macaca_nemestrina_REL:0.000054):0.00698838	(((Papio_anubis_REL:0.00174492	Theropithecus_gelada_REL:0.00230369):0.00137493	Cercocebus_atys_REL:0.00286647):0.000835
((((((((((((((((((((((((gelada_B:0.00132738	sooty_mangabey_B:0.00132867):0.0	(mandrill_B:0.00266741	drill_B:0.000655):0.000672):0.000216	olive_baboon_B:0.00310686):0.000260	(Allens_swamp_monkey_B:0.01313551	((red_guenon_B:0.000658	green_monkey_B:0.00334192):0.00260602	(De_Brazzas_monkey_B:0.0	Mona_monkey_B:0.0):0.00476417):0.000935):0.00161404):0.00110949	(((((Francoiss_langur_B:0.000671	Hanuman_langur_B:0.00402696):0.00123248	proboscis_monkey_B:0.00145193):0.000311	(Red_shanked_douc_langur_B:0.00486424	black_snubnosed_monkey_B:0.00863923):0.00113816):0.00277476	(Ugandan_red_Colobus_B:0.00827311	Angolan_colobus_B:0.00183807):0.00215209):0.00686561	(((Rhesus_monkey_B:0.00613324	Japanese_macaque_B:0.0):0.000047	pigtailed_macaque_B:0.00397269):0.000384	crabeating_macaque_B:0.000923):0.00113121):0.00137773):0.01126513	((western_lowland_gorilla_B:0.00521109	(Human_B:0.000848	(chimpanzee_B:0.00394971	pygmy_chimpanzee_B:0.000674):0.0011441):0.00206296):0.00696057	((silvery_gibbon_B:0.0087716	northern_whitecheeked_gibbon_B:0.000564):0.00260732	Sumatran_organutan_B:0.00753768):0.000648):0.00691789):0.00519566	(((((((whitefronted_capuchin_B:0.000392	whitefaced_sapajou_B:0.0):0.00213696	Tufted_capuchin_B:0.00435213):0.0094016	Bolivian_squirrel_monkey_B:0.01265114):0.00139273	(tamarin_B:0.0111557	Mas_night_monkey_B:0.00698806):0.000973):0.00196077	(whitefaced_saki_B:0.00853894	Bolivian_titi_B:0.01838074):0.00831664):0.000811	(blackhanded_spider_monkey_B:0.00608601	mantled_howler_monkey_B:0.00733159):0.00198375):0.00200189	(pygmy_marmoset_B:0.00410686	whitetuftedear_marmoset_B:0.00322388):0.0130486):0.01737103):0.04160561	tarsier_B:0.07102711):0.56910489	Mussel_IL17R:0.84914836):0.20419876	((((((((((((Cercopithecus_mona_A:0.00731571	Chlorocebus_sabaeus_A:0.00669857):0.000671	Cercopithecus_neglectus_A:0.00416319):0.00450457	Allenopithecus_nigroviridis_A:0.00539108):0.00293878	((((((Papio_anubis_A:0.03295776	Macaca_fascicularis_A:0.0):0.00546845	Macaca_fuscata_A:0.0):0.0029269	Macaca_mulatta_A:0.0):0.00237144
(((((((((((((((((((((((((((((((Erythrocebus_patas_D:0.00542996	(Theropithecus_gelada_D:0.0	Allenopithecus_nigroviridis_D:0.00364681):0.000025):0.000044	Chlorocebus_sabaeus_D:0.00130363):0.000068	((((Macaca_mulatta_D:0.000458	Macaca_fuscata_D:0.0):0.000011	Macaca_fascicularis_D:0.00270219):0.00246659	Macaca_nemestrina_D:0.00205032):0.00342494	((Cercocebus_atys_D:0.00178494	(Mandrillus_sphinx_D:0.00176536	Papio_anubis_D:0.00230476):0.000029):0.000093	Mandrillus_leucophaeus_D:0.00199349):0.000089):0.000136):0.000219	(Cercopithecus_mona_D:0.00228597	Cercopithecus_neglectus_D:0.000877):0.00307598):0.0013512	((Colobus_angolensis_palliatus_D:0.00297674	Piliocolobus_tephrosceles_D:0.000408):0.000700	((Nasalis_larvatus_D:0.000769	(Rhinopithecus_bieti_D:0.00170126	(Semnopithecus_entellus_D:0.04967588	Trachypithecus_francoisi_D:0.0014639):0.00595529):0.000209):0.000053	Pygathrix_nemaeus_D:0.00446668):0.00173389):0.00493583):0.00982261	(((((Pan_troglodytes_D:0.00148957	Pan_paniscus_D:0.00122229):0.000815	homo_sapien_D:0.00373409):0.00166239	Gorilla_gorilla_gorilla_D:0.00155941):0.00203609	Pongo_abelii_D:0.00785927):0.00139302	(Hylobates_moloch_D:0.00500186	Nomascus_leucogenys_D:0.000434):0.00595556):0.00531925):0.00464987	((Pithecia_pithecia_D:0.0116763	(((((Callithrix_jacchus_D:0.00246093	Callithrix_pygmaea_D:0.00755777):0.00576316	Saguinus_imperator_D:0.00836106):0.00527717	Aotus_nancymaae_D:0.00410212):0.00196443	(Sapajus_apella_D:0.0020193	(Cebus_capucinus_imitator_D:0.0	Cebus_albifrons_D:0.0):0.0015979):0.00482678):0.00109129	Saimiri_boliviensis_D:0.01359473):0.00546037):0.000472	((Ateles_geoffroyi_D:0.01300616	Alouatta_palliata_D:0.00859403):0.00324271	Plecturocebus_donacophilus_D:0.01229455):0.000775):0.0167526):0.02242087	Carlito_syrichta_D:0.02985749):0.82280802	((((((Callithrix_pygmaea_A:0.00203309	Callithrix_jacchus_A:0.0107519):0.02187093	((((Cebus_capucinus_imitator_A:0.003941	Sapajus_apella_A:0.00729348):0.00841522	Cebus_albifrons_A:0.02670571):0.02661656	((Ateles_geoffroyi_A:0.0481701	Alouatta_palliata_A:0.0):0.01889979	Plecturocebus_donacophilus_A:0.04273437):0.00651897):0.00622559	Saimiri_boliviensis_A:0.0299281):0.00476269):0.00560476
((((((((((((((((((olive_baboon_B:0.0045264	gelada_B:0.00264111):0.000100	((De_Brazzas_monkey_B:0.0	Mona_monkey_B:0.00197014):0.00223754	(red_guenon_B:0.00126599	green_monkey_B:0.00199379):0.0015574):0.00419791):0.000358	((drill_B:0.00271898	mandrill_B:0.00118221):0.00195081	sooty_mangabey_B:0.0018679):0.000250):0.000416	((((Rhesus_monkey_B:0.01194088	pigtailed_macaque_B:0.00320818):0.000069	Japanese_macaque_B:0.0):0.000277	crabeating_macaque_B:0.00167743):0.00388212	((Angolan_colobus_B:0.00419652	(((((black_snubnosed_monkey_B:0.00326215	Hanuman_langur_B:0.0039761):0.000452	Red_shanked_douc_langur_B:0.00672337):0.000250	proboscis_monkey_B:0.000690):0.000249	Francoiss_langur_B:0.00290709):0.00278754	Ugandan_red_Colobus_B:0.00699119):0.000777):0.00490928	Allens_swamp_monkey_B:0.00556871):0.000585):0.00111615):0.00757587	((((Human_B:0.000615	(chimpanzee_B:0.00188787	pygmy_chimpanzee_B:0.00263151):0.00398268):0.00132082	western_lowland_gorilla_B:0.00522452):0.01078908	(northern_whitecheeked_gibbon_B:0.00459083	silvery_gibbon_B:0.00721319):0.00830171):0.000629	Sumatran_organutan_B:0.00893826):0.00561246):0.00962269	((Bolivian_titi_B:0.01390005	whitefaced_saki_B:0.01120931):0.0034338	((((((whitefaced_sapajou_B:0.00217221	whitefronted_capuchin_B:0.0):0.00381342	Tufted_capuchin_B:0.00414687):0.00943456	Bolivian_squirrel_monkey_B:0.01566785):0.000685	((pygmy_marmoset_B:0.00254841	whitetuftedear_marmoset_B:0.00526929):0.0094727	tamarin_B:0.0118399):0.000454):0.00116665	Mas_night_monkey_B:0.00954642):0.00112557	(mantled_howler_monkey_B:0.01075148	blackhanded_spider_monkey_B:0.00698237):0.00301316):0.000542):0.03061843):0.0585605	tarsier_B:0.05858141):0.53141422	Mussel_IL17R:0.86396757):0.18129906	((((((((((((Saimiri_boliviensis_A:0.000470	((((Plecturocebus_donacophilus_A:0.01462937	Cebus_albifrons_A:0.08079612):0.04979933	Ateles_geoffroyi_A:0.01204285):0.02940433	Alouatta_palliata_A:0.0):0.05135749	Saguinus_imperator_A:0.0):0.04591596):0.03905066	(Callithrix_jacchus_A:0.00266013	Callithrix_pygmaea_A:0.01031132):0.00562922):0.01018483
((((((((((((((((((olive_baboon_B:0.00127679	(((Mona_monkey_B:0.00269845	De_Brazzas_monkey_B:0.000659):0.00474435	(green_monkey_B:0.000678	red_guenon_B:0.0):0.00201371):0.00130571	gelada_B:0.00273079):0.000061):0.000225	((mandrill_B:0.00235644	drill_B:0.00233662):0.000748	sooty_mangabey_B:0.0019343):0.000435):0.000889	((((Rhesus_monkey_B:0.01165992	Japanese_macaque_B:0.0):0.000077	pigtailed_macaque_B:0.00331195):0.000183	crabeating_macaque_B:0.00181638):0.00377217	((((((black_snubnosed_monkey_B:0.00483566	Hanuman_langur_B:0.00257323):0.000249	Francoiss_langur_B:0.000246):0.000426	proboscis_monkey_B:0.000672):0.000213	Red_shanked_douc_langur_B:0.00449534):0.00372855	(Ugandan_red_Colobus_B:0.00645893	Angolan_colobus_B:0.00503717):0.000895):0.00636317	Allens_swamp_monkey_B:0.0107625):0.000185):0.000508):0.00858572	((((pygmy_chimpanzee_B:0.00201547	chimpanzee_B:0.00265467):0.00385672	Human_B:0.00349398):0.000587	western_lowland_gorilla_B:0.00209661):0.00739137	((silvery_gibbon_B:0.00476625	northern_whitecheeked_gibbon_B:0.00397676):0.0029936	Sumatran_organutan_B:0.00854826):0.00120253):0.00381992):0.01226055	(((((((Tufted_capuchin_B:0.000645	(whitefronted_capuchin_B:0.0015654	whitefaced_sapajou_B:0.0):0.00296021):0.01160907	Bolivian_squirrel_monkey_B:0.01161701):0.00208776	tamarin_B:0.01383669):0.00149205	Mas_night_monkey_B:0.00559468):0.000826	(whitetuftedear_marmoset_B:0.01060818	pygmy_marmoset_B:0.00359407):0.00942919):0.00200803	(whitefaced_saki_B:0.01502548	Bolivian_titi_B:0.01410492):0.00521366):0.000063	(blackhanded_spider_monkey_B:0.0059946	mantled_howler_monkey_B:0.00617773):0.00222442):0.01592198):0.04123555	tarsier_B:0.07103982):0.47086311	Mussel_IL17R:0.87913189):0.29009317	(Saguinus_imperator_A:0.0	(((((Colobus_angolensis_palliatus_A:0.0	((((((((Macaca_fuscata_A:0.0	Macaca_nemestrina_A:0.00599663):0.00133412	Theropithecus_gelada_A:0.00219881):0.000832	Macaca_mulatta_A:0.00118819):0.00149483	Macaca_fascicularis_A:0.000915):0.00132041	Cercocebus_atys_A:0.00568641):0.000389
(((((((((((((((((((((((((((((((((((Cercopithecus_neglectus_D:0.00136431	Cercopithecus_mona_D:0.00137354):0.00229078	Allenopithecus_nigroviridis_D:0.00412839):0.000041	(Macaca_fascicularis_D:0.000897	(Macaca_mulatta_D:0.000921	Macaca_fuscata_D:0.0):0.000016):0.00224133):0.000035	Chlorocebus_sabaeus_D:0.00131572):0.000032	Theropithecus_gelada_D:0.00131139):0.000112	Erythrocebus_patas_D:0.00260093):0.000479	Mandrillus_leucophaeus_D:0.000342):0.000207	((Cercocebus_atys_D:0.00227506	(Papio_anubis_D:0.0	Mandrillus_sphinx_D:0.000923):0.000007):0.000025	Macaca_nemestrina_D:0.00270964):0.000088):0.00258638	(((((Semnopithecus_entellus_D:0.04453335	Trachypithecus_francoisi_D:0.000585):0.00542706	Pygathrix_nemaeus_D:0.00528776):0.000952	Nasalis_larvatus_D:0.000403):0.000019	Rhinopithecus_bieti_D:0.00277638):0.00276545	(Piliocolobus_tephrosceles_D:0.00120423	Colobus_angolensis_palliatus_D:0.00858473):0.00172474):0.00730976):0.00654406	(((((Pan_paniscus_D:0.000910	Pan_troglodytes_D:0.000914):0.00179052	homo_sapien_D:0.00278534):0.00123045	Gorilla_gorilla_gorilla_D:0.00243592):0.00391288	Pongo_abelii_D:0.00764313):0.000913	(Hylobates_moloch_D:0.00892111	Nomascus_leucogenys_D:0.00396469):0.00520666):0.00739647):0.00501319	(((((((Callithrix_pygmaea_D:0.00561575	Callithrix_jacchus_D:0.00264526):0.00783313	Saguinus_imperator_D:0.00964549):0.00343082	Aotus_nancymaae_D:0.0112104):0.00209263	((Cebus_albifrons_D:0.0	Cebus_capucinus_imitator_D:0.0):0.00112699	Sapajus_apella_D:0.00206852):0.00471333):0.00219035	Saimiri_boliviensis_D:0.01237423):0.00235369	Pithecia_pithecia_D:0.00808058):0.000987	((Alouatta_palliata_D:0.00773929	Ateles_geoffroyi_D:0.01124129):0.00288139	Plecturocebus_donacophilus_D:0.01566302):0.0011048):0.01195038):0.03726494	Carlito_syrichta_D:0.02233089):0.72081211	(((((((((((((((Pan_troglodytes_A:0.0	homo_sapien_A:0.00444568):0.0014972	Pan_paniscus_A:0.000436):0.00382208	Gorilla_gorilla_gorilla_A:0.00345013):0.01238819	Pongo_abelii_A:0.01153246):0.000610	(Nomascus_leucogenys_A:0.00527494	Hylobates_moloch_A:0.00327075):0.01207175):0.01184712	((Rhinopithecus_bieti_A:0.00880947	(Trachypithecus_francoisi_A:0.0021117
(((((((((((((((((((((((mandrill_B:0.00264182	gelada_B:0.0):0.000005	drill_B:0.00263861):0.0	sooty_mangabey_B:0.0):0.000015	olive_baboon_B:0.0032868):0.000297	(((red_guenon_B:0.000547	green_monkey_B:0.000774):0.00109448	Allens_swamp_monkey_B:0.00692293):0.000683	(De_Brazzas_monkey_B:0.000659	Mona_monkey_B:0.00132348):0.0023873):0.00268657):0.000930	(((Rhesus_monkey_B:0.0093968	Japanese_macaque_B:0.0):0.000057	pigtailed_macaque_B:0.00329337):0.000143	crabeating_macaque_B:0.0024927):0.00139276):0.00296619	((((Hanuman_langur_B:0.00329771	Francoiss_langur_B:0.000006):0.00126676	proboscis_monkey_B:0.00336298):0.000281	(Red_shanked_douc_langur_B:0.004152	black_snubnosed_monkey_B:0.00510589):0.000471):0.00303232	(Angolan_colobus_B:0.00350218	Ugandan_red_Colobus_B:0.0024545):0.00617567):0.00492652):0.0095902	(((silvery_gibbon_B:0.00756176	northern_whitecheeked_gibbon_B:0.00308513):0.0057739	((Human_B:0.0019231	(pygmy_chimpanzee_B:0.00399759	chimpanzee_B:0.00259141):0.00273881):0.00216938	western_lowland_gorilla_B:0.00782703):0.00641421):0.00116239	Sumatran_organutan_B:0.01234632):0.00357555):0.00971829	(((blackhanded_spider_monkey_B:0.00400228	mantled_howler_monkey_B:0.01065216):0.0027979	((((((whitefronted_capuchin_B:0.0	whitefaced_sapajou_B:0.00189142):0.00166018	Tufted_capuchin_B:0.00612551):0.01113132	tamarin_B:0.01661503):0.000821	Bolivian_squirrel_monkey_B:0.0117851):0.00173784	(whitetuftedear_marmoset_B:0.00406142	pygmy_marmoset_B:0.00455189):0.0080276):0.00152586	Mas_night_monkey_B:0.00954317):0.000623):0.000696	(Bolivian_titi_B:0.0135611	whitefaced_saki_B:0.01450833):0.00254584):0.02282721):0.02601529	tarsier_B:0.08704724):0.53123554	Mussel_IL17R:0.87720971):0.27233553	((((((((Saguinus_imperator_A:0.00262557	(Plecturocebus_donacophilus_A:0.02780048	Cebus_albifrons_A:0.05493172):0.0125488):0.00353615	Ateles_geoffroyi_A:0.0335246):0.04633035	Saimiri_boliviensis_A:0.0):0.01654021	(Callithrix_pygmaea_A:0.01103647	Callithrix_jacchus_A:0.00665929):0.00183015):0.02218915	Pithecia_pithecia_A:0.01040104):0.01036512
((((((((((((((((((((olive_baboon_B:0.00321402	(mandrill_B:0.00322123	gelada_B:0.000635):0.000004):0.000016	((De_Brazzas_monkey_B:0.00259701	Mona_monkey_B:0.000631):0.00154718	((red_guenon_B:0.000628	green_monkey_B:0.00259975):0.00167465	Allens_swamp_monkey_B:0.00811221):0.00111846):0.00178741):0.000860	(sooty_mangabey_B:0.0	drill_B:0.000643):0.000416):0.000852	((pigtailed_macaque_B:0.00450453	Japanese_macaque_B:0.0):0.000170	(crabeating_macaque_B:0.00168768	Rhesus_monkey_B:0.00939042):0.00129387):0.00180986):0.000529	(((proboscis_monkey_B:0.000780	(Francoiss_langur_B:0.000733	(Hanuman_langur_B:0.00190599	black_snubnosed_monkey_B:0.00325034):0.000393):0.000323):0.000674	Red_shanked_douc_langur_B:0.00572416):0.00221915	(Angolan_colobus_B:0.00619709	Ugandan_red_Colobus_B:0.00678156):0.00441474):0.0060254):0.00695898	((Sumatran_organutan_B:0.01221862	(((pygmy_chimpanzee_B:0.00130899	chimpanzee_B:0.00316419):0.00450095	Human_B:0.0019355):0.00126584	western_lowland_gorilla_B:0.0045366):0.00388053):0.00123664	(silvery_gibbon_B:0.00330805	northern_whitecheeked_gibbon_B:0.00249596):0.00701167):0.00374357):0.00855126	(((blackhanded_spider_monkey_B:0.00580417	mantled_howler_monkey_B:0.01311803):0.00195925	((whitefaced_saki_B:0.01545187	Bolivian_titi_B:0.0150179):0.00310746	(((((Tufted_capuchin_B:0.00175062	whitefronted_capuchin_B:0.000851):0.00125692	whitefaced_sapajou_B:0.0):0.00723526	Bolivian_squirrel_monkey_B:0.0061988):0.00221965	tamarin_B:0.01607428):0.000960	Mas_night_monkey_B:0.0084177):0.00100559):0.000774):0.00146673	(pygmy_marmoset_B:0.00264911	whitetuftedear_marmoset_B:0.00444181):0.00726498):0.01900277):0.02923322	tarsier_B:0.07136978):0.48133195	Mussel_IL17R:0.99037834):0.22575123	(((((((((((((Pygathrix_nemaeus_D:0.000786	(Semnopithecus_entellus_D:0.04555143	Trachypithecus_francoisi_D:0.00549022):0.00374578):0.00320462	Nasalis_larvatus_D:0.000799):0.00114114	(Piliocolobus_tephrosceles_D:0.0042646	Colobus_angolensis_palliatus_D:0.00398622):0.00277082):0.00743848	Rhinopithecus_bieti_D:0.0):0.0101482	((((Mandrillus_sphinx_D:0.000580
(((((((((((((((((((((((mandrill_B:0.000653	(((De_Brazzas_monkey_B:0.000680	Mona_monkey_B:0.00134944):0.00292994	((red_guenon_B:0.000674	green_monkey_B:0.0013566):0.00216731	Allens_swamp_monkey_B:0.00944697):0.000702):0.00119874	gelada_B:0.000005):0.000016):0.000035	olive_baboon_B:0.00335794):0.000684	(drill_B:0.00255984	sooty_mangabey_B:0.000143):0.000506):0.0014775	((((Francoiss_langur_B:0.000588	Hanuman_langur_B:0.00212958):0.000600	(proboscis_monkey_B:0.000751	(Red_shanked_douc_langur_B:0.00414696	black_snubnosed_monkey_B:0.00816117):0.000553):0.000086):0.004131	(Ugandan_red_Colobus_B:0.00354003	Angolan_colobus_B:0.00463479):0.00468996):0.00824067	((pigtailed_macaque_B:0.00268036	(Rhesus_monkey_B:0.01242805	Japanese_macaque_B:0.0):0.000056):0.000178	crabeating_macaque_B:0.00116694):0.00258994):0.00164033):0.00864037	((Sumatran_organutan_B:0.0104903	(((chimpanzee_B:0.0	pygmy_chimpanzee_B:0.00412753):0.00385884	Human_B:0.00219747):0.00129618	western_lowland_gorilla_B:0.00136654):0.00664826):0.000635	(northern_whitecheeked_gibbon_B:0.00133046	silvery_gibbon_B:0.00548164):0.00705341):0.00569126):0.00927987	(((((Bolivian_squirrel_monkey_B:0.01496919	(Mas_night_monkey_B:0.01078074	tamarin_B:0.01322237):0.00124287):0.000878	((whitefaced_sapajou_B:0.0	whitefronted_capuchin_B:0.000689):0.000781	Tufted_capuchin_B:0.00458141):0.00994316):0.00194059	(whitetuftedear_marmoset_B:0.00177098	pygmy_marmoset_B:0.00433904):0.00896807):0.00223705	(blackhanded_spider_monkey_B:0.00568807	mantled_howler_monkey_B:0.00868973):0.00561062):0.000467	(Bolivian_titi_B:0.01617361	whitefaced_saki_B:0.01317931):0.0039919):0.0218809):0.02664707	tarsier_B:0.08078283):0.49480415	Mussel_IL17R:0.84472502):0.17495027	(Carlito_syrichta_D:0.03091476	(((((Macaca_nemestrina_D:0.0	(((((((((Mandrillus_sphinx_D:0.0016941	Erythrocebus_patas_D:0.00246937):0.000756	Theropithecus_gelada_D:0.000110):0.00161881	Cercocebus_atys_D:0.000022):0.000937	Mandrillus_leucophaeus_D:0.000673):0.000309	Papio_anubis_D:0.00145906):0.00124545
((((((((((((((((((((((gelada_B:0.00190801	(mandrill_B:0.00320168	drill_B:0.00381852):0.00128175):0.000002	sooty_mangabey_B:0.00126711):0.000015	olive_baboon_B:0.00189477):0.000019	(((Rhesus_monkey_B:0.00971449	crabeating_macaque_B:0.0):0.00136326	pigtailed_macaque_B:0.00382655):0.000019	Japanese_macaque_B:0.0):0.0031822):0.000129	(((De_Brazzas_monkey_B:0.000629	Mona_monkey_B:0.00191922):0.0020075	(red_guenon_B:0.00190732	green_monkey_B:0.00127811):0.00247606):0.000804	Allens_swamp_monkey_B:0.00640075):0.00554839):0.00123679	((Ugandan_red_Colobus_B:0.00598446	Angolan_colobus_B:0.00431635):0.00307135	((proboscis_monkey_B:0.00134898	((Hanuman_langur_B:0.00316595	Francoiss_langur_B:0.00132702):0.00161681	black_snubnosed_monkey_B:0.00377195):0.000141):0.000263	Red_shanked_douc_langur_B:0.00551199):0.00216529):0.00332584):0.00809975	(((((chimpanzee_B:0.000555	pygmy_chimpanzee_B:0.00197187):0.00456441	Human_B:0.00251672):0.00329133	western_lowland_gorilla_B:0.00439933):0.00522125	(northern_whitecheeked_gibbon_B:0.00360867	silvery_gibbon_B:0.00792776):0.00970757):0.000123	Sumatran_organutan_B:0.00527672):0.00461195):0.01289394	(((((((whitefaced_sapajou_B:0.0	whitefronted_capuchin_B:0.000677):0.00272125	Tufted_capuchin_B:0.00299708):0.00732042	Bolivian_squirrel_monkey_B:0.01111375):0.00188221	(whitefaced_saki_B:0.01008876	Bolivian_titi_B:0.0113124):0.00176318):0.00275573	Mas_night_monkey_B:0.00754914):0.00105495	(tamarin_B:0.01267408	(pygmy_marmoset_B:0.00515058	whitetuftedear_marmoset_B:0.00438161):0.01319938):0.00375672):0.000680	(blackhanded_spider_monkey_B:0.00717808	mantled_howler_monkey_B:0.00631249):0.00324452):0.01785773):0.03609446	tarsier_B:0.05466009):0.54586459	Mussel_IL17R:0.80220856):0.11541483	((((((Sapajus_apella_A:0.00573988	Cebus_capucinus_imitator_A:0.00514365):0.02478106	(Saimiri_boliviensis_A:0.03458915	(Callithrix_pygmaea_A:0.00523308	Callithrix_jacchus_A:0.00961054):0.01460327):0.00336582):0.00260922	(((Ateles_geoffroyi_A:0.02004078	(Plecturocebus_donacophilus_A:0.04862915	Cebus_albifrons_A:0.04747968):0.02404694):0.00908734
((((((((((((((((((((((((((((((((mandrill_B:0.00320868	gelada_B:0.0):0.000078	((drill_B:0.00255601	sooty_mangabey_B:0.00128033):0.000325	(((Japanese_macaque_B:0.0	Rhesus_monkey_B:0.00851328):0.000049	pigtailed_macaque_B:0.00317402):0.000571	crabeating_macaque_B:0.00262452):0.00472152):0.00164129):0.000097	olive_baboon_B:0.00243235):0.000209	(Allens_swamp_monkey_B:0.0106185	(green_monkey_B:0.00316442	(red_guenon_B:0.00129607	(Mona_monkey_B:0.00191523	De_Brazzas_monkey_B:0.000639):0.00511964):0.000665):0.00104543):0.00190143):0.00227641	(((((Francoiss_langur_B:0.000598	Hanuman_langur_B:0.00197344):0.0010529	black_snubnosed_monkey_B:0.00576922):0.000143	proboscis_monkey_B:0.00200401):0.000545	Red_shanked_douc_langur_B:0.00529309):0.00306254	(Angolan_colobus_B:0.00480401	Ugandan_red_Colobus_B:0.00749753):0.00258774):0.00358415):0.00746413	(Sumatran_organutan_B:0.01147773	((((pygmy_chimpanzee_B:0.00194032	chimpanzee_B:0.00188165):0.00389523	Human_B:0.00189429):0.00130504	western_lowland_gorilla_B:0.00448037):0.00584919	(silvery_gibbon_B:0.00778011	northern_whitecheeked_gibbon_B:0.00510379):0.00846872):0.000675):0.00243131):0.01036127	((Bolivian_titi_B:0.01503804	whitefaced_saki_B:0.01593276):0.00428569	((((((pygmy_marmoset_B:0.00411673	whitetuftedear_marmoset_B:0.00357595):0.00660043	tamarin_B:0.01063529):0.00293369	Mas_night_monkey_B:0.00921681):0.000970	Bolivian_squirrel_monkey_B:0.01357878):0.00138312	((whitefaced_sapajou_B:0.00394685	whitefronted_capuchin_B:0.0):0.00472399	Tufted_capuchin_B:0.0022797):0.01270154):0.000957	(mantled_howler_monkey_B:0.00866597	blackhanded_spider_monkey_B:0.00879265):0.00450002):0.000769):0.02266974):0.04066544	tarsier_B:0.07499217):0.60595784	Mussel_IL17R:0.87830362):0.17328893	(((((((((((Ateles_geoffroyi_A:0.0361984	Plecturocebus_donacophilus_A:0.054548):0.01068693	Cebus_albifrons_A:0.03755907):0.02761268	Alouatta_palliata_A:0.0):0.0395652	Sapajus_apella_A:0.0):0.01607079	Saimiri_boliviensis_A:0.01993835):0.0047933	(Callithrix_pygmaea_A:0.00778251	Callithrix_jacchus_A:0.00536473):0.01599204):0.0066659
((((((((((((((((((((((((((((((mandrill_B:0.00199721	gelada_B:0.000659):0.000019	(((De_Brazzas_monkey_B:0.0013295	Mona_monkey_B:0.00200607):0.00470438	(green_monkey_B:0.0	red_guenon_B:0.0):0.000654):0.000136	Allens_swamp_monkey_B:0.0065727):0.00255752):0.000154	(sooty_mangabey_B:0.000666	drill_B:0.0):0.000504):0.000179	olive_baboon_B:0.00440615):0.0022533	((Rhesus_monkey_B:0.00509798	crabeating_macaque_B:0.00227027):0.00121691	(Japanese_macaque_B:0.0	pigtailed_macaque_B:0.00467697):0.000273):0.00385588):0.0015035	((((Francoiss_langur_B:0.000049	Hanuman_langur_B:0.00195528):0.00198075	proboscis_monkey_B:0.000648):0.000273	(black_snubnosed_monkey_B:0.00585624	Red_shanked_douc_langur_B:0.0076361):0.000963):0.00199148	(Ugandan_red_Colobus_B:0.00578218	Angolan_colobus_B:0.00565178):0.00223698):0.00439402):0.0129987	((((Human_B:0.00102307	(chimpanzee_B:0.000478	pygmy_chimpanzee_B:0.00480341):0.00648149):0.00183748	western_lowland_gorilla_B:0.00590342):0.00642615	(northern_whitecheeked_gibbon_B:0.00397961	silvery_gibbon_B:0.00594052):0.00777798):0.00135729	Sumatran_organutan_B:0.01039515):0.00752097):0.01078504	((((Bolivian_squirrel_monkey_B:0.01748543	(((pygmy_marmoset_B:0.00370439	whitetuftedear_marmoset_B:0.00295257):0.00556038	tamarin_B:0.01847209):0.00184056	Mas_night_monkey_B:0.00558974):0.00117863):0.00119805	(Tufted_capuchin_B:0.00492652	(whitefaced_sapajou_B:0.00155597	whitefronted_capuchin_B:0.0):0.00294214):0.00667107):0.000860	(blackhanded_spider_monkey_B:0.00497925	mantled_howler_monkey_B:0.01181274):0.00249476):0.00135009	(Bolivian_titi_B:0.0209074	whitefaced_saki_B:0.01132582):0.00234331):0.0191834):0.02315117	tarsier_B:0.08966624):0.49405955	Mussel_IL17R:0.78902321):0.12623052	(((((((Gorilla_gorilla_gorilla_A:0.00413845	(homo_sapien_A:0.00236896	(Pan_troglodytes_A:0.000330	Pan_paniscus_A:0.0016027):0.000634):0.000754):0.01225683	Pongo_abelii_A:0.00650275):0.01205011	Nomascus_leucogenys_A:0.00298944):0.0032667	Hylobates_moloch_A:0.00503535):0.02173498	(((((Piliocolobus_tephrosceles_A:0.0
(((((((((((((((((((((((((((((mandrill_B:0.000670	gelada_B:0.00341244):0.000047	olive_baboon_B:0.00404392):0.000023	(((green_monkey_B:0.00131935	red_guenon_B:0.000722):0.00113895	Allens_swamp_monkey_B:0.00705094):0.000966	(De_Brazzas_monkey_B:0.00205332	Mona_monkey_B:0.00135304):0.00355294):0.00202166):0.000513	(drill_B:0.00134156	sooty_mangabey_B:0.00137769):0.000833):0.00153661	(((Rhesus_monkey_B:0.01684228	crabeating_macaque_B:0.00116894):0.00133986	(Japanese_macaque_B:0.0	pigtailed_macaque_B:0.00484114):0.000197):0.00494902	((Red_shanked_douc_langur_B:0.00403023	((proboscis_monkey_B:0.0	(Hanuman_langur_B:0.00270575	Francoiss_langur_B:0.000024):0.00135919):0.000091	black_snubnosed_monkey_B:0.00947915):0.000625):0.00299012	(Ugandan_red_Colobus_B:0.00543674	Angolan_colobus_B:0.0055502):0.00249117):0.00428679):0.000720):0.00364179	(((((pygmy_chimpanzee_B:0.00277447	Human_B:0.000625):0.000093	chimpanzee_B:0.00402177):0.00224112	western_lowland_gorilla_B:0.0072988):0.00628854	Sumatran_organutan_B:0.00461651):0.00109752	(northern_whitecheeked_gibbon_B:0.00393758	silvery_gibbon_B:0.0035817):0.00652821):0.0062234):0.01030493	(((((whitetuftedear_marmoset_B:0.00570646	pygmy_marmoset_B:0.00458042):0.00785209	tamarin_B:0.01582787):0.00455423	(Bolivian_squirrel_monkey_B:0.00858553	(Tufted_capuchin_B:0.001176	(whitefronted_capuchin_B:0.000749	whitefaced_sapajou_B:0.0):0.00197971):0.01115577):0.00193201):0.00236136	(((whitefaced_saki_B:0.01209279	Bolivian_titi_B:0.01542458):0.00251759	Mas_night_monkey_B:0.01159018):0.00110917	blackhanded_spider_monkey_B:0.00633554):0.000798):0.00203095	mantled_howler_monkey_B:0.01273503):0.02371038):0.04378802	tarsier_B:0.0494832):0.52189093	Mussel_IL17R:0.91441127):0.23960903	((((((((Callithrix_jacchus_A:0.00562665	Callithrix_pygmaea_A:0.00444495):0.02842124	Saimiri_boliviensis_A:0.02557514):0.00469263	Pithecia_pithecia_A:0.01613505):0.00947567	(((Plecturocebus_donacophilus_A:0.04715608	Cebus_albifrons_A:0.0453452):0.02219175	Saguinus_imperator_A:0.0):0.01366901	Ateles_geoffroyi_A:0.02944309):0.01375774):0.01996391
((((((((((((((((((((((De_Brazzas_monkey_B:0.000648	Mona_monkey_B:0.00196898):0.00400181	((green_monkey_B:0.00251576	red_guenon_B:0.000104):0.00215659	Allens_swamp_monkey_B:0.00962419):0.00110227):0.00127266	gelada_B:0.00201451):0.000207	((drill_B:0.00116863	sooty_mangabey_B:0.00144918):0.000839	mandrill_B:0.00304635):0.000191):0.000446	olive_baboon_B:0.00342066):0.0016797	((Rhesus_monkey_B:0.00481235	crabeating_macaque_B:0.00111687):0.00130669	(pigtailed_macaque_B:0.00263538	Japanese_macaque_B:0.0):0.000127):0.00363092):0.000957	(((Red_shanked_douc_langur_B:0.00254556	(((Francoiss_langur_B:0.000026	Hanuman_langur_B:0.00460319):0.000634	proboscis_monkey_B:0.000659):0.000059	black_snubnosed_monkey_B:0.00723179):0.000710):0.00547751	Angolan_colobus_B:0.00417823):0.000133	Ugandan_red_Colobus_B:0.0105205):0.00702672):0.00646199	((((Human_B:0.000960	(chimpanzee_B:0.00190168	pygmy_chimpanzee_B:0.00201862):0.00430541):0.00376799	western_lowland_gorilla_B:0.00855808):0.00681841	Sumatran_organutan_B:0.00780566):0.00110819	(silvery_gibbon_B:0.00335781	northern_whitecheeked_gibbon_B:0.00255293):0.00482517):0.00456587):0.01596481	((((((whitefaced_sapajou_B:0.0	whitefronted_capuchin_B:0.00182637):0.00206206	Tufted_capuchin_B:0.00505433):0.01510449	Bolivian_squirrel_monkey_B:0.00708868):0.000337	((pygmy_marmoset_B:0.00416519	whitetuftedear_marmoset_B:0.00565127):0.00637401	tamarin_B:0.01303776):0.00201779):0.00121952	Mas_night_monkey_B:0.01219579):0.00320683	((blackhanded_spider_monkey_B:0.00747898	mantled_howler_monkey_B:0.00776923):0.00394264	(whitefaced_saki_B:0.0122844	Bolivian_titi_B:0.02145988):0.00742262):0.000329):0.01857045):0.04187649	tarsier_B:0.0639744):0.55719981	Mussel_IL17R:0.85565647):0.17032445	(((((((((((((((Macaca_nemestrina_A:0.00362787	(Macaca_fuscata_A:0.00103687	Macaca_fascicularis_A:0.00127215):0.000670):0.00175428	Mandrillus_sphinx_A:0.00763996):0.000642	Macaca_mulatta_A:0.000062):0.00382648	Theropithecus_gelada_A:0.00177639):0.00160369	(Cercocebus_atys_A:0.0	Papio_anubis_A:0.01344892):0.00530586):0.000840
(((((((((((((((((((((((((((((((Macaca_nemestrina_D:0.00213624	((Macaca_fuscata_D:0.0	Macaca_mulatta_D:0.0):0.000023	Macaca_fascicularis_D:0.000425):0.00144231):0.00209369	Mandrillus_leucophaeus_D:0.000849):0.000297	Mandrillus_sphinx_D:0.000101):0.000327	Papio_anubis_D:0.000899):0.000004	Theropithecus_gelada_D:0.0):0.000022	Cercocebus_atys_D:0.00403607):0.000427	((Erythrocebus_patas_D:0.00184526	Chlorocebus_sabaeus_D:0.00220714):0.00180446	Allenopithecus_nigroviridis_D:0.00452071):0.000023):0.000522	(Cercopithecus_mona_D:0.00226541	Cercopithecus_neglectus_D:0.000883):0.0041384):0.000310	((Piliocolobus_tephrosceles_D:0.00128883	Colobus_angolensis_palliatus_D:0.00542241):0.000534	(Nasalis_larvatus_D:0.00256558	((Pygathrix_nemaeus_D:0.0033662	(Trachypithecus_francoisi_D:0.0037716	Semnopithecus_entellus_D:0.0379415):0.004677):0.000792	Rhinopithecus_bieti_D:0.00367754):0.000120):0.00187374):0.01023901):0.00926809	(((Gorilla_gorilla_gorilla_D:0.00297802	((Pan_paniscus_D:0.00171813	Pan_troglodytes_D:0.00187799):0.000838	homo_sapien_D:0.00276905):0.000540):0.000129	Pongo_abelii_D:0.00705855):0.00102248	(Hylobates_moloch_D:0.00633788	Nomascus_leucogenys_D:0.002252):0.00328663):0.00795709):0.00520539	(Pithecia_pithecia_D:0.01237789	(((((Aotus_nancymaae_D:0.00722385	(Saguinus_imperator_D:0.00862178	(Callithrix_pygmaea_D:0.00793387	Callithrix_jacchus_D:0.00153936):0.00843153):0.0048152):0.00151676	((Cebus_capucinus_imitator_D:0.0	Cebus_albifrons_D:0.0):0.00184278	Sapajus_apella_D:0.000853):0.00359434):0.000481	Saimiri_boliviensis_D:0.01131894):0.00360204	(Ateles_geoffroyi_D:0.01124166	Alouatta_palliata_D:0.00929783):0.00390794):0.000837	Plecturocebus_donacophilus_D:0.01338678):0.000466):0.01658292):0.04065783	Carlito_syrichta_D:0.02318677):0.87088073	((((((((((Saimiri_boliviensis_REL:0.02452424	(Alouatta_palliata_REL:0.01934612	Ateles_geoffroyi_REL:0.01727045):0.0035423):0.00168462	Pithecia_pithecia_REL:0.025275):0.00115391	((Cebus_albifrons_REL:0.0	Cebus_capucinus_imitator_REL:0.00485868):0.00265707	Sapajus_apella_REL:0.0069114):0.01441261):0.00549387	Plecturocebus_donacophilus_REL:0.03017673):0.00635495	(Callithrix_jacchus_REL:0.0097591
((((((((((((((((((((((((((((((((olive_baboon_B:0.00188238	(((((pigtailed_macaque_B:0.00392018	Japanese_macaque_B:0.0):0.000220	(crabeating_macaque_B:0.00429983	Rhesus_monkey_B:0.0109119):0.000536):0.00173973	sooty_mangabey_B:0.000104):0.000797	(drill_B:0.00317856	mandrill_B:0.00138173):0.00128572):0.000390	gelada_B:0.000660):0.000065):0.000509	((green_monkey_B:0.00208006	(red_guenon_B:0.0	(De_Brazzas_monkey_B:0.00132623	Mona_monkey_B:0.0):0.00589299):0.00183484):0.00308812	Allens_swamp_monkey_B:0.00678068):0.00256421):0.00114812	(((((Red_shanked_douc_langur_B:0.00544939	black_snubnosed_monkey_B:0.0037364):0.000376	proboscis_monkey_B:0.000194):0.000181	(Hanuman_langur_B:0.00288326	Francoiss_langur_B:0.00236645):0.000988):0.00303515	Ugandan_red_Colobus_B:0.00690032):0.00239694	Angolan_colobus_B:0.00769435):0.00312735):0.00652139	(((((pygmy_chimpanzee_B:0.00129524	chimpanzee_B:0.000638):0.00388268	Human_B:0.000031):0.000617	western_lowland_gorilla_B:0.00782294):0.00428781	Sumatran_organutan_B:0.01213395):0.000818	(silvery_gibbon_B:0.00461757	northern_whitecheeked_gibbon_B:0.00257807):0.00617294):0.00192908):0.00936187	((((((whitefronted_capuchin_B:0.0	whitefaced_sapajou_B:0.00149139):0.0017433	Tufted_capuchin_B:0.00386892):0.0130771	((whitetuftedear_marmoset_B:0.00231055	pygmy_marmoset_B:0.00617391):0.01042606	tamarin_B:0.01348282):0.00165187):0.000152	Bolivian_squirrel_monkey_B:0.00896513):0.0018674	Mas_night_monkey_B:0.00796163):0.000644	((whitefaced_saki_B:0.01313941	Bolivian_titi_B:0.01326309):0.0062967	(mantled_howler_monkey_B:0.01179935	blackhanded_spider_monkey_B:0.00663196):0.000858):0.00101365):0.02159702):0.02099929	tarsier_B:0.08262177):0.5049981	Mussel_IL17R:0.94876267):0.12435816	(((((((((Cebus_capucinus_imitator_REL:0.0	(Sapajus_apella_REL:0.01956089	Cebus_albifrons_REL:0.0):0.00559671):0.02143616	(((((Pithecia_pithecia_REL:0.02694953	Saimiri_boliviensis_REL:0.02339493):0.00474056	((Callithrix_pygmaea_REL:0.00742782	Callithrix_jacchus_REL:0.0):0.01640392	Saguinus_imperator_REL:0.00756794):0.01939673):0.01106644
(((((((((((((((((((((((((crabeating_macaque_B:0.00230333	Rhesus_monkey_B:0.00736957):0.00132539	(pigtailed_macaque_B:0.00276723	Japanese_macaque_B:0.0):0.000286):0.00503947	(drill_B:0.0033012	sooty_mangabey_B:0.000126):0.000197):0.00102275	(mandrill_B:0.00204611	gelada_B:0.00137891):0.000048):0.000084	olive_baboon_B:0.00402279):0.000480	(((red_guenon_B:0.000633	green_monkey_B:0.00211655):0.00212896	(De_Brazzas_monkey_B:0.00278142	Mona_monkey_B:0.000655):0.00237532):0.000739	Allens_swamp_monkey_B:0.00805807):0.00447484):0.00120722	(((proboscis_monkey_B:0.00137285	(Hanuman_langur_B:0.00533327	Francoiss_langur_B:0.000201):0.00120442):0.000345	(Red_shanked_douc_langur_B:0.00574982	black_snubnosed_monkey_B:0.00816281):0.000402):0.00875304	(Angolan_colobus_B:0.00442582	Ugandan_red_Colobus_B:0.00523337):0.00140947):0.00521279):0.00673255	(((silvery_gibbon_B:0.00137304	northern_whitecheeked_gibbon_B:0.0013708):0.00975333	(((chimpanzee_B:0.00197732	pygmy_chimpanzee_B:0.000735):0.00423403	Human_B:0.00125252):0.000707	western_lowland_gorilla_B:0.00485719):0.0084592):0.00202005	Sumatran_organutan_B:0.00904122):0.00574547):0.00852461	((((((Bolivian_titi_B:0.01411634	whitefaced_saki_B:0.01377694):0.00282126	((whitefronted_capuchin_B:0.00141397	whitefaced_sapajou_B:0.0):0.00228124	Tufted_capuchin_B:0.00214314):0.00771481):0.00201791	(tamarin_B:0.0135461	(Mas_night_monkey_B:0.01080839	Bolivian_squirrel_monkey_B:0.01224341):0.000641):0.000786):0.00136697	blackhanded_spider_monkey_B:0.00718106):0.00117089	(pygmy_marmoset_B:0.00623608	whitetuftedear_marmoset_B:0.00270914):0.00836884):0.000921	mantled_howler_monkey_B:0.01190473):0.01283294):0.02045178	tarsier_B:0.08388719):0.77372896	(((((((((((((((Theropithecus_gelada_D:0.000622	(((Macaca_fascicularis_D:0.00141627	Macaca_fuscata_D:0.0):0.000652	Macaca_mulatta_D:0.000732):0.00350128	Cercocebus_atys_D:0.00350886):0.000303):0.000227	Allenopithecus_nigroviridis_D:0.00456669):0.000337	Chlorocebus_sabaeus_D:0.000539):0.000409	Papio_anubis_D:0.0010463):0.000267	Erythrocebus_patas_D:0.00305491):0.000776
(((((((((((((((((((((olive_baboon_B:0.00524568	(mandrill_B:0.0019719	gelada_B:0.0019703):0.000021):0.000128	(((pigtailed_macaque_B:0.00195858	(crabeating_macaque_B:0.00128069	Rhesus_monkey_B:0.0073554):0.000681):0.000014	Japanese_macaque_B:0.0):0.00171716	(sooty_mangabey_B:0.000662	drill_B:0.00130481):0.000255):0.00106391):0.000332	((red_guenon_B:0.00198423	green_monkey_B:0.00262095):0.0032911	(Allens_swamp_monkey_B:0.00594953	(Mona_monkey_B:0.00130685	De_Brazzas_monkey_B:0.00198079):0.00467368):0.000019):0.00221804):0.00362235	((((Hanuman_langur_B:0.00304793	Francoiss_langur_B:0.000246):0.000371	proboscis_monkey_B:0.000077):0.000063	(Red_shanked_douc_langur_B:0.00331856	black_snubnosed_monkey_B:0.00726366):0.00183274):0.00545129	(Ugandan_red_Colobus_B:0.00572026	Angolan_colobus_B:0.00410685):0.00289426):0.00537369):0.00390287	((((chimpanzee_B:0.00122504	pygmy_chimpanzee_B:0.00268249):0.000667	Human_B:0.000686):0.000708	western_lowland_gorilla_B:0.00256496):0.00660071	((silvery_gibbon_B:0.00389958	northern_whitecheeked_gibbon_B:0.00469981):0.00753242	Sumatran_organutan_B:0.0071659):0.00112201):0.00314545):0.00946403	((((((((whitefronted_capuchin_B:0.0	whitefaced_sapajou_B:0.00151117):0.00216934	Tufted_capuchin_B:0.00411641):0.00823755	blackhanded_spider_monkey_B:0.0107891):0.000681	(Bolivian_titi_B:0.01816285	whitefaced_saki_B:0.01563142):0.00542079):0.000431	Bolivian_squirrel_monkey_B:0.01340286):0.00189637	mantled_howler_monkey_B:0.01031164):0.000494	Mas_night_monkey_B:0.01093508):0.000859	(tamarin_B:0.01589243	(whitetuftedear_marmoset_B:0.00753541	pygmy_marmoset_B:0.00370524):0.00706659):0.00543656):0.0205492):0.05658205	tarsier_B:0.0615683):0.59206559	Mussel_IL17R:0.8807681):0.17250012	(((((((((((Trachypithecus_francoisi_E:0.00447543	Pygathrix_nemaeus_E:0.00216262):0.00247483	Piliocolobus_tephrosceles_E:0.00727579):0.00296257	Semnopithecus_entellus_E:0.00507999):0.007633	Colobus_angolensis_palliatus_E:0.000750):0.00748206	(((((((Cercocebus_atys_E:0.000301	((Mandrillus_leucophaeus_E:0.0	(Theropithecus_gelada_E:0.0
(((((((((((((((((((((((((((((((sooty_mangabey_B:0.000065	(mandrill_B:0.00289461	drill_B:0.000413):0.000286):0.000349	((((red_guenon_B:0.000529	green_monkey_B:0.0027849):0.00340008	(De_Brazzas_monkey_B:0.0013332	Mona_monkey_B:0.000651):0.00356142):0.00128641	Allens_swamp_monkey_B:0.00595663):0.00123757	gelada_B:0.00207264):0.000217):0.000421	olive_baboon_B:0.00483308):0.00165681	(((Rhesus_monkey_B:0.00338621	Japanese_macaque_B:0.0):0.000025	pigtailed_macaque_B:0.00397334):0.000349	crabeating_macaque_B:0.00229218):0.00184282):0.00247555	((((Red_shanked_douc_langur_B:0.00237181	black_snubnosed_monkey_B:0.00495974):0.00120528	proboscis_monkey_B:0.0015631):0.000192	(Francoiss_langur_B:0.00107967	Hanuman_langur_B:0.00224293):0.00250725):0.00252113	(Angolan_colobus_B:0.00710073	Ugandan_red_Colobus_B:0.00494019):0.00443843):0.00791156):0.00876676	(((northern_whitecheeked_gibbon_B:0.00258659	silvery_gibbon_B:0.00339486):0.00859244	(((chimpanzee_B:0.00134842	pygmy_chimpanzee_B:0.0):0.00421234	Human_B:0.00243532):0.000346	western_lowland_gorilla_B:0.00482319):0.01104932):0.00204445	Sumatran_organutan_B:0.00924953):0.00694152):0.01263463	(((Mas_night_monkey_B:0.01241816	(((pygmy_marmoset_B:0.00517668	whitetuftedear_marmoset_B:0.00684376):0.01109908	tamarin_B:0.01309797):0.00255077	((Tufted_capuchin_B:0.000260	(whitefaced_sapajou_B:0.0	whitefronted_capuchin_B:0.000272):0.00286846):0.01052422	Bolivian_squirrel_monkey_B:0.01352568):0.00376184):0.000426):0.00365061	(blackhanded_spider_monkey_B:0.0049773	mantled_howler_monkey_B:0.00907868):0.00384861):0.000274	(whitefaced_saki_B:0.01372752	Bolivian_titi_B:0.01595515):0.00862056):0.01959778):0.03231502	tarsier_B:0.07383751):0.62909021	((((((((Hylobates_moloch_REL:0.01059252	Nomascus_leucogenys_REL:0.00332269):0.00589216	(Pan_troglodytes_REL:0.02679865	Pan_paniscus_REL:0.0):0.01614577):0.00583884	Pongo_abelii_REL:0.0):0.01096819	homo_sapien_REL:0.00228863):0.02195805	((((((Theropithecus_gelada_REL:0.0	(Mandrillus_leucophaeus_REL:0.01133757	Mandrillus_sphinx_REL:0.00163588):0.01092049):0.01003226
((((((((((((((((((((((((((green_monkey_B:0.00220839	red_guenon_B:0.000552):0.000906	(Mona_monkey_B:0.0	De_Brazzas_monkey_B:0.000695):0.00291726):0.00267258	Allens_swamp_monkey_B:0.00694403):0.00203449	(mandrill_B:0.0	gelada_B:0.00138146):0.000022):0.000057	olive_baboon_B:0.0040885):0.000414	(drill_B:0.000691	sooty_mangabey_B:0.0):0.000240):0.000669	((pigtailed_macaque_B:0.00134779	(Rhesus_monkey_B:0.01203368	Japanese_macaque_B:0.0):0.000051):0.000084	crabeating_macaque_B:0.00269057):0.000622):0.00207942	((Ugandan_red_Colobus_B:0.00523553	Angolan_colobus_B:0.0066629):0.000749	(((proboscis_monkey_B:0.000685	(black_snubnosed_monkey_B:0.00141197	Hanuman_langur_B:0.00275507):0.00139304):0.000316	Red_shanked_douc_langur_B:0.0045665):0.000173	Francoiss_langur_B:0.00230627):0.00547221):0.00427564):0.00708941	(((silvery_gibbon_B:0.00649025	northern_whitecheeked_gibbon_B:0.0039445):0.00797409	((Human_B:0.00158788	(chimpanzee_B:0.00398737	pygmy_chimpanzee_B:0.00354841):0.00395128):0.000508	western_lowland_gorilla_B:0.00699881):0.00618981):0.000982	Sumatran_organutan_B:0.01161582):0.00346631):0.01037803	((((((pygmy_marmoset_B:0.00239538	whitetuftedear_marmoset_B:0.00522821):0.00385072	tamarin_B:0.01004086):0.00184201	Mas_night_monkey_B:0.01315637):0.000919	(Tufted_capuchin_B:0.00293774	(whitefaced_sapajou_B:0.0	whitefronted_capuchin_B:0.000208):0.00200007):0.01035195):0.000476	Bolivian_squirrel_monkey_B:0.00943153):0.00259528	((blackhanded_spider_monkey_B:0.0088275	mantled_howler_monkey_B:0.01362382):0.00164352	(Bolivian_titi_B:0.01622496	whitefaced_saki_B:0.01035927):0.0021115):0.000233):0.01716997):0.03319328	tarsier_B:0.07141966):0.61732689	(((((((((((Colobus_angolensis_palliatus_D:0.01280369	Pygathrix_nemaeus_D:0.0):0.00437706	Semnopithecus_entellus_D:0.04461697):0.00539511	Piliocolobus_tephrosceles_D:0.0):0.0062604	Nasalis_larvatus_D:0.0):0.00847872	Rhinopithecus_bieti_D:0.0):0.00906696	Trachypithecus_francoisi_D:0.0):0.01502964	(((((Cercopithecus_neglectus_D:0.00107918	(((((Mandrillus_sphinx_D:0.0
((((((((((((((((((((((((((((((((((((red_guenon_B:0.000595	green_monkey_B:0.00269213):0.000563	Allens_swamp_monkey_B:0.00867422):0.000278	(Mona_monkey_B:0.00131346	De_Brazzas_monkey_B:0.00131466):0.00217299):0.00111345	olive_baboon_B:0.00324881):0.000025	(gelada_B:0.0	mandrill_B:0.00196748):0.000006):0.000910	(drill_B:0.00262032	sooty_mangabey_B:0.000001):0.000400):0.00105012	((Rhesus_monkey_B:0.00558735	crabeating_macaque_B:0.00239179):0.00135377	(Japanese_macaque_B:0.0	pigtailed_macaque_B:0.00330727):0.000057):0.00242886):0.000406	(((proboscis_monkey_B:0.0	(Francoiss_langur_B:0.000086	Hanuman_langur_B:0.0025532):0.00124926):0.000262	(Red_shanked_douc_langur_B:0.00557531	black_snubnosed_monkey_B:0.00503498):0.00102429):0.00606192	(Ugandan_red_Colobus_B:0.00650402	Angolan_colobus_B:0.00410482):0.00161927):0.00777008):0.00969572	(((((pygmy_chimpanzee_B:0.00198418	chimpanzee_B:0.00325179):0.00138814	Human_B:0.00256848):0.000654	western_lowland_gorilla_B:0.00263123):0.00502339	Sumatran_organutan_B:0.01363864):0.000860	(northern_whitecheeked_gibbon_B:0.0039157	silvery_gibbon_B:0.00529617):0.0077055):0.00676548):0.00614614	(((whitetuftedear_marmoset_B:0.00604609	pygmy_marmoset_B:0.00316025):0.00682213	(((((whitefaced_sapajou_B:0.000164	whitefronted_capuchin_B:0.0):0.00251975	Tufted_capuchin_B:0.00122039):0.01211928	tamarin_B:0.01212442):0.00138545	Bolivian_squirrel_monkey_B:0.0092399):0.00249804	Mas_night_monkey_B:0.00837892):0.00139814):0.00248416	((mantled_howler_monkey_B:0.0097405	blackhanded_spider_monkey_B:0.00548752):0.000845	(whitefaced_saki_B:0.01462906	Bolivian_titi_B:0.01520734):0.00368083):0.00208113):0.02269826):0.03249004	tarsier_B:0.06901653):0.49470455	Mussel_IL17R:0.90193638):0.12958888	(((((((((Callithrix_pygmaea_D:0.00525672	Callithrix_jacchus_D:0.00247086):0.00664523	Saimiri_boliviensis_D:0.02041791):0.00266442	Saguinus_imperator_D:0.00533486):0.00505217	(((Cebus_albifrons_D:0.0	Cebus_capucinus_imitator_D:0.0):0.00218507	Sapajus_apella_D:0.000530):0.01046029	Aotus_nancymaae_D:0.00807864):0.00151739):0.00112561
(((((((((((((((((((((((((((((((((gelada_B:0.000658	sooty_mangabey_B:0.0):0.000001	mandrill_B:0.0):0.000007	drill_B:0.00196701):0.000114	olive_baboon_B:0.0058205):0.000213	(((red_guenon_B:0.00133276	green_monkey_B:0.00329416):0.000647	Allens_swamp_monkey_B:0.00866844):0.000220	(Mona_monkey_B:0.0026545	De_Brazzas_monkey_B:0.000648):0.0029825):0.00139814):0.00208954	(((Angolan_colobus_B:0.00683546	Ugandan_red_Colobus_B:0.00515732):0.00146857	(((Francoiss_langur_B:0.000295	(Hanuman_langur_B:0.00269387	black_snubnosed_monkey_B:0.00460847):0.000842):0.000357	proboscis_monkey_B:0.00134349):0.000166	Red_shanked_douc_langur_B:0.00442238):0.00332589):0.00646626	((Rhesus_monkey_B:0.00955594	crabeating_macaque_B:0.000443):0.000724	(pigtailed_macaque_B:0.00530639	Japanese_macaque_B:0.0):0.000136):0.0014605):0.00153908):0.00676874	(((silvery_gibbon_B:0.00424781	northern_whitecheeked_gibbon_B:0.00370464):0.00716352	Sumatran_organutan_B:0.01230258):0.000744	(((pygmy_chimpanzee_B:0.0040078	chimpanzee_B:0.00255828):0.00464832	Human_B:0.00201233):0.000617	western_lowland_gorilla_B:0.00332808):0.00448226):0.00395018):0.00591623	(((blackhanded_spider_monkey_B:0.00869999	(whitefaced_saki_B:0.01227125	Bolivian_titi_B:0.0192958):0.00363027):0.00105102	(((Bolivian_squirrel_monkey_B:0.0110503	((Tufted_capuchin_B:0.00186939	(whitefaced_sapajou_B:0.00114877	whitefronted_capuchin_B:0.0):0.00227754):0.01124471	tamarin_B:0.01432575):0.00123597):0.00121804	Mas_night_monkey_B:0.00620734):0.0016446	(pygmy_marmoset_B:0.00274037	whitetuftedear_marmoset_B:0.00389043):0.00749962):0.00161622):0.00214307	mantled_howler_monkey_B:0.01172613):0.0154695):0.05354794	tarsier_B:0.05546928):0.59647655	Mussel_IL17R:0.86496373):0.27363651	((((Sapajus_apella_A:0.00979726	Cebus_capucinus_imitator_A:0.00196593):0.01256265	((((Callithrix_jacchus_A:0.00514809	((((Plecturocebus_donacophilus_A:0.06232264	Ateles_geoffroyi_A:0.03014686):0.05353769	Cebus_albifrons_A:0.0):0.0294179	Alouatta_palliata_A:0.0):0.05950041	Saguinus_imperator_A:0.0):0.02578687):0.00832053
(((((((((((((((((((((((Macaca_fuscata_C:0.00145286	Macaca_mulatta_C:0.0):0.000505	Macaca_fascicularis_C:0.00121623):0.000214	Macaca_nemestrina_C:0.01705109):0.00242977	(((Chlorocebus_sabaeus_C:0.00203572	Erythrocebus_patas_C:0.00222198):0.00255838	(Cercopithecus_mona_C:0.00342003	Cercopithecus_neglectus_C:0.00598813):0.000883):0.000862	Allenopithecus_nigroviridis_C:0.00289538):0.000216):0.000080	((Theropithecus_gelada_C:0.00221405	Papio_anubis_C:0.000792):0.0023009	(Mandrillus_sphinx_C:0.0	(Mandrillus_leucophaeus_C:0.0	Cercocebus_atys_C:0.04547295):0.000246):0.00105465):0.00108521):0.00478939	((Semnopithecus_entellus_C:0.000436	Trachypithecus_francoisi_C:0.00183262):0.00145752	((Colobus_angolensis_palliatus_C:0.00221727	Piliocolobus_tephrosceles_C:0.00332158):0.00320393	(Rhinopithecus_bieti_C:0.00229361	Pygathrix_nemaeus_C:0.00281838):0.000239):0.00116098):0.00472383):0.00887911	(((Gorilla_gorilla_gorilla_C:0.0027727	((Pan_troglodytes_C:0.0	Pan_paniscus_C:0.000862):0.00341172	homo_sapien_C:0.00988862):0.00169927):0.00586192	(Nomascus_leucogenys_C:0.00347666	Hylobates_moloch_C:0.00292597):0.01000197):0.000650	Pongo_abelii_C:0.01178405):0.00986216):0.02063057	(((Plecturocebus_donacophilus_C:0.01216023	Pithecia_pithecia_C:0.01318036):0.00162603	((Alouatta_palliata_C:0.01095351	Ateles_geoffroyi_C:0.00793943):0.00614049	(((Cebus_albifrons_C:0.000393	Cebus_capucinus_imitator_C:0.000026):0.000656	Sapajus_apella_C:0.00267982):0.01659843	((Callithrix_jacchus_C:0.00905804	Callithrix_pygmaea_C:0.00183222):0.01124449	Saguinus_imperator_C:0.01185839):0.00493715):0.00105453):0.00315514):0.0042248	Aotus_nancymaae_C:0.02716047):0.03096296):0.01738211	Carlito_syrichta_C:0.09336074):0.61532203	((((((Aotus_nancymaae_E:0.01737518	((((Callithrix_pygmaea_E:0.00217647	Callithrix_jacchus_E:0.00320256):0.00113391	Alouatta_palliata_E:0.02708116):0.00983094	Saguinus_imperator_E:0.00771006):0.00593271	Saimiri_boliviensis_E:0.02241079):0.00204295):0.00454442	(Cebus_capucinus_imitator_E:0.000471	Cebus_albifrons_E:0.000985):0.01137718):0.0039204	Pithecia_pithecia_E:0.01033249):0.01097985	Sapajus_apella_E:0.0):0.02742978	((((homo_sapien_E:0.0023291
((((((((((((((((((((((((((drill_B:0.00108638	mandrill_B:0.0022284):0.000350	sooty_mangabey_B:0.000166):0.000177	(gelada_B:0.000113	olive_baboon_B:0.00253715):0.000202):0.000285	((green_monkey_B:0.0035461	((De_Brazzas_monkey_B:0.0013186	Mona_monkey_B:0.0026711):0.00271108	red_guenon_B:0.000625):0.00181809):0.00195214	Allens_swamp_monkey_B:0.00955155):0.00349307):0.00197226	((pigtailed_macaque_B:0.00263815	(Rhesus_monkey_B:0.00945136	Japanese_macaque_B:0.0):0.000060):0.000333	crabeating_macaque_B:0.00366513):0.000998):0.00144448	((Red_shanked_douc_langur_B:0.00233187	(((Hanuman_langur_B:0.000819	Francoiss_langur_B:0.00117841):0.000790	black_snubnosed_monkey_B:0.0064021):0.000380	proboscis_monkey_B:0.000094):0.000249):0.00357376	(Ugandan_red_Colobus_B:0.00601286	Angolan_colobus_B:0.00879605):0.00478737):0.00720776):0.00606716	(((silvery_gibbon_B:0.00543049	northern_whitecheeked_gibbon_B:0.00450127):0.00624565	(((chimpanzee_B:0.000612	pygmy_chimpanzee_B:0.00136103):0.00248536	Human_B:0.00286924):0.0034004	western_lowland_gorilla_B:0.00797561):0.00791999):0.00104417	Sumatran_organutan_B:0.01086465):0.00574929):0.01267182	((((Mas_night_monkey_B:0.00806501	Bolivian_squirrel_monkey_B:0.01079397):0.000878	(((whitefaced_sapajou_B:0.0	whitefronted_capuchin_B:0.000921):0.00241044	Tufted_capuchin_B:0.00784256):0.011718	(tamarin_B:0.01258499	(whitetuftedear_marmoset_B:0.00840463	pygmy_marmoset_B:0.00297239):0.00814808):0.00234723):0.000589):0.00100571	(whitefaced_saki_B:0.013437	Bolivian_titi_B:0.01411313):0.00283692):0.000977	(mantled_howler_monkey_B:0.00913852	blackhanded_spider_monkey_B:0.00832803):0.000925):0.01974817):0.03739049	tarsier_B:0.06488315):0.62357828	Mussel_IL17R:0.9457818):0.16996156	((((((Pongo_abelii_A:0.01798962	((((((Cercopithecus_neglectus_A:0.00179968	((Chlorocebus_sabaeus_A:0.00303259	(Papio_anubis_A:0.03030409	((Alouatta_palliata_A:0.0	((Cebus_albifrons_A:0.03962261	Plecturocebus_donacophilus_A:0.04464678):0.0078574	Ateles_geoffroyi_A:0.03087744):0.01135883):0.05481206
(((((((((((((((((((((mandrill_B:0.0	gelada_B:0.00260807):0.000014	((De_Brazzas_monkey_B:0.0	Mona_monkey_B:0.00130647):0.00392321	(red_guenon_B:0.000041	green_monkey_B:0.00125758):0.0019088):0.00129645):0.000058	olive_baboon_B:0.00384225):0.000533	(sooty_mangabey_B:0.000667	drill_B:0.00258625):0.000733):0.00137537	((((crabeating_macaque_B:0.00214339	Rhesus_monkey_B:0.01040656):0.00127544	(Japanese_macaque_B:0.0	pigtailed_macaque_B:0.00261404):0.000332):0.00299942	((Angolan_colobus_B:0.004357	Ugandan_red_Colobus_B:0.00544911):0.0014435	(((Francoiss_langur_B:0.00118196	(black_snubnosed_monkey_B:0.00780855	Hanuman_langur_B:0.00139182):0.000931):0.000370	proboscis_monkey_B:0.000898):0.000378	Red_shanked_douc_langur_B:0.00479102):0.0028689):0.01097578):0.00101944	Allens_swamp_monkey_B:0.00995642):0.00147495):0.00883829	((northern_whitecheeked_gibbon_B:0.000649	silvery_gibbon_B:0.0026087):0.0092075	(Sumatran_organutan_B:0.0084421	(western_lowland_gorilla_B:0.00593814	((chimpanzee_B:0.00248566	pygmy_chimpanzee_B:0.00203758):0.00308452	Human_B:0.00150019):0.0018164):0.00789315):0.000495):0.00678787):0.00444217	(((Bolivian_squirrel_monkey_B:0.01323079	(((whitefaced_sapajou_B:0.00107004	whitefronted_capuchin_B:0.0):0.00254238	Tufted_capuchin_B:0.00207962):0.01095661	((whitetuftedear_marmoset_B:0.00726464	pygmy_marmoset_B:0.00452864):0.01006008	tamarin_B:0.01079832):0.00239854):0.00116844):0.00255432	Mas_night_monkey_B:0.00681045):0.00233226	((blackhanded_spider_monkey_B:0.00523268	mantled_howler_monkey_B:0.01455849):0.00280921	(Bolivian_titi_B:0.01531762	whitefaced_saki_B:0.01191285):0.00532792):0.000609):0.01860953):0.03978803	tarsier_B:0.07355967):0.48892814	Mussel_IL17R:0.84424949):0.18545964	((((Nomascus_leucogenys_A:0.00500439	Hylobates_moloch_A:0.00242336):0.00525612	(((((Semnopithecus_entellus_A:0.00182198	Trachypithecus_francoisi_A:0.00167828):0.00586146	Rhinopithecus_bieti_A:0.00258047):0.00394029	Pygathrix_nemaeus_A:0.00191394):0.00372247	((((((((((Theropithecus_gelada_A:0.0	(Papio_anubis_A:0.02063964
(((((((((((((((((((((((mandrill_B:0.00222651	drill_B:0.00248416):0.000389	sooty_mangabey_B:0.000979):0.000246	gelada_B:0.00142634):0.000276	olive_baboon_B:0.00580652):0.000166	((De_Brazzas_monkey_B:0.00134764	Mona_monkey_B:0.00134088):0.00382207	(green_monkey_B:0.00424683	red_guenon_B:0.00182236):0.00113869):0.00258603):0.00127266	Allens_swamp_monkey_B:0.00900198):0.00155372	(crabeating_macaque_B:0.00397483	(Japanese_macaque_B:0.0	(Rhesus_monkey_B:0.00830127	pigtailed_macaque_B:0.00467227):0.000069):0.000745):0.00274143):0.00100033	((((Francoiss_langur_B:0.000655	Hanuman_langur_B:0.00340712):0.00182625	(black_snubnosed_monkey_B:0.00270838	proboscis_monkey_B:0.0027154):0.000228):0.000184	Red_shanked_douc_langur_B:0.00453241):0.00403405	(Angolan_colobus_B:0.00259285	Ugandan_red_Colobus_B:0.00761295):0.00360948):0.00792481):0.00841471	((((Human_B:0.00306591	(chimpanzee_B:0.00201516	pygmy_chimpanzee_B:0.00199054):0.00303154):0.00191791	western_lowland_gorilla_B:0.00139286):0.00612629	Sumatran_organutan_B:0.01207138):0.000489	(silvery_gibbon_B:0.00411314	northern_whitecheeked_gibbon_B:0.00397869):0.00869214):0.00608641):0.00702912	((blackhanded_spider_monkey_B:0.00501914	mantled_howler_monkey_B:0.01128623):0.00441623	((Mas_night_monkey_B:0.00653238	((Bolivian_squirrel_monkey_B:0.01386657	(Tufted_capuchin_B:0.00329809	(whitefaced_sapajou_B:0.0	whitefronted_capuchin_B:0.00180754):0.00559606):0.01481972):0.000931	(Bolivian_titi_B:0.01495919	whitefaced_saki_B:0.01236443):0.00474815):0.000579):0.000704	(tamarin_B:0.0144432	(pygmy_marmoset_B:0.00217907	whitetuftedear_marmoset_B:0.00592128):0.00840712):0.00521334):0.00143365):0.01734476):0.05372309	tarsier_B:0.05130255):0.68180802	((((((((((((((((((((Cercopithecus_neglectus_A:0.0	Chlorocebus_sabaeus_A:0.01482461):0.00424666	Cercopithecus_mona_A:0.00439082):0.00305213	Theropithecus_gelada_A:0.00723069):0.00106302	Allenopithecus_nigroviridis_A:0.00726713):0.003909	Pygathrix_nemaeus_A:0.012357):0.00227846	Papio_anubis_A:0.01532113):0.000995	Macaca_nemestrina_A:0.00271601):0.000795	Mandrillus_sphinx_A:0.00432942):0.00182436
(((((((((((((((((((((((((gelada_B:0.00269674	sooty_mangabey_B:0.00134641):0.0	(drill_B:0.000663	mandrill_B:0.00337625):0.000682):0.000067	olive_baboon_B:0.00465783):0.000367	(((Mona_monkey_B:0.00202227	De_Brazzas_monkey_B:0.00135235):0.00339568	red_guenon_B:0.0):0.000073	green_monkey_B:0.00264038):0.000888):0.000856	Allens_swamp_monkey_B:0.0048361):0.000383	((crabeating_macaque_B:0.00175656	Rhesus_monkey_B:0.01256766):0.000677	(pigtailed_macaque_B:0.00405747	Japanese_macaque_B:0.0):0.000201):0.00134158):0.00246581	(((Red_shanked_douc_langur_B:0.00494289	black_snubnosed_monkey_B:0.00594497):0.000387	((Francoiss_langur_B:0.000053	Hanuman_langur_B:0.00197346):0.000572	proboscis_monkey_B:0.00140584):0.000335):0.00427116	(Angolan_colobus_B:0.00277495	Ugandan_red_Colobus_B:0.00332164):0.00337016):0.01079385):0.00814238	(((((chimpanzee_B:0.00201664	pygmy_chimpanzee_B:0.00133491):0.00606855	Human_B:0.000719):0.00282535	western_lowland_gorilla_B:0.00525631):0.00722705	Sumatran_organutan_B:0.01038864):0.00102828	(silvery_gibbon_B:0.0040846	northern_whitecheeked_gibbon_B:0.0019938):0.00929357):0.00397824):0.00370213	(((blackhanded_spider_monkey_B:0.00611583	mantled_howler_monkey_B:0.00818602):0.00201084	(Bolivian_titi_B:0.01716921	whitefaced_saki_B:0.01758773):0.00400441):0.000321	(Mas_night_monkey_B:0.00980029	((Tufted_capuchin_B:0.00335961	(whitefronted_capuchin_B:0.0	whitefaced_sapajou_B:0.00157104):0.00461256):0.01303421	(Bolivian_squirrel_monkey_B:0.01870052	((whitetuftedear_marmoset_B:0.00405489	pygmy_marmoset_B:0.00202622):0.00994077	tamarin_B:0.01517645):0.00162481):0.000211):0.00114648):0.00287982):0.02186687):0.03038202	tarsier_B:0.08189992):0.63158883	Mussel_IL17R:0.81882113):0.1801285	(((((((((((Chlorocebus_sabaeus_A:0.00394681	(Erythrocebus_patas_A:0.0019568	(Papio_anubis_A:0.03724408	Cercocebus_atys_A:0.0):0.01844849):0.00843268):0.00678757	Cercopithecus_mona_A:0.00241313):0.00602539	Cercopithecus_neglectus_A:0.00298646):0.00669037	(((((Macaca_nemestrina_A:0.00871284	Macaca_fuscata_A:0.0):0.00283344
((((((((((((((((((((((((((((((((((((olive_baboon_B:0.00589608	gelada_B:0.00329249):0.000185	((mandrill_B:0.00150242	drill_B:0.000457):0.000934	sooty_mangabey_B:0.000129):0.000326):0.000425	(((red_guenon_B:0.000589	green_monkey_B:0.00202727):0.0020415	(De_Brazzas_monkey_B:0.00264516	Mona_monkey_B:0.0):0.00289111):0.00196513	Allens_swamp_monkey_B:0.00426969):0.000938):0.000876	((((proboscis_monkey_B:0.000897	(black_snubnosed_monkey_B:0.00517532	Red_shanked_douc_langur_B:0.00737462):0.000296):0.000153	(Hanuman_langur_B:0.00564924	Francoiss_langur_B:0.00158902):0.00120807):0.00102158	(Angolan_colobus_B:0.00405307	Ugandan_red_Colobus_B:0.00649959):0.00347422):0.01069534	((Japanese_macaque_B:0.0	pigtailed_macaque_B:0.00460469):0.000063	(Rhesus_monkey_B:0.00744716	crabeating_macaque_B:0.00115907):0.00136382):0.00134149):0.00144713):0.01123681	((((Human_B:0.000626	(chimpanzee_B:0.00121179	pygmy_chimpanzee_B:0.00268464):0.00203223):0.000842	western_lowland_gorilla_B:0.00638693):0.0031611	(silvery_gibbon_B:0.00465929	northern_whitecheeked_gibbon_B:0.00521458):0.00539013):0.00203327	Sumatran_organutan_B:0.00589163):0.00398519):0.00440681	tarsier_B:0.11815374):0.01916816	(blackhanded_spider_monkey_B:0.00351251	mantled_howler_monkey_B:0.01036695):0.00338338):0.00124631	(Bolivian_titi_B:0.01546329	whitefaced_saki_B:0.02587166):0.0049903):0.00322968	Mas_night_monkey_B:0.00866889):0.000191	((whitetuftedear_marmoset_B:0.00435753	pygmy_marmoset_B:0.00286684):0.00975735	tamarin_B:0.00900361):0.00301689):0.000816	Bolivian_squirrel_monkey_B:0.01549319):0.01006887	(whitefaced_sapajou_B:0.000765	Tufted_capuchin_B:0.0071437):0.00192229):0.03056347	whitefronted_capuchin_B:0.0):0.57448031	Mussel_IL17R:0.8525162):0.11388225	(((((((((Mandrillus_sphinx_D:0.00244992	((((((((((Pan_troglodytes_D:0.000420	homo_sapien_D:0.00632836):0.00265305	Pan_paniscus_D:0.0):0.0014021	Gorilla_gorilla_gorilla_D:0.007964):0.00197961	((Nomascus_leucogenys_D:0.00256674	Hylobates_moloch_D:0.0060011):0.00647973	Pongo_abelii_D:0.00903493):0.00294687):0.01927295
(((((((((((((((((((((((((((((sooty_mangabey_B:0.00178346	(drill_B:0.00256554	mandrill_B:0.00161021):0.000415):0.000194	(((green_monkey_B:0.000736	((Mona_monkey_B:0.000693	De_Brazzas_monkey_B:0.00209268):0.00210581	red_guenon_B:0.000684):0.00136192):0.000313	Allens_swamp_monkey_B:0.01091451):0.00176465	gelada_B:0.00214124):0.000067):0.000550	olive_baboon_B:0.00295507):0.00182383	(((Red_shanked_douc_langur_B:0.00824201	(((black_snubnosed_monkey_B:0.00291294	Hanuman_langur_B:0.00409817):0.00177241	Francoiss_langur_B:0.000427):0.000269	proboscis_monkey_B:0.00140588):0.00162922):0.00269863	(Ugandan_red_Colobus_B:0.00590337	Angolan_colobus_B:0.00606646):0.00343836):0.00703603	(crabeating_macaque_B:0.00297869	(Japanese_macaque_B:0.0	(pigtailed_macaque_B:0.0	Rhesus_monkey_B:0.00992677):0.000078):0.000545):0.00181137):0.0014526):0.0096692	((Sumatran_organutan_B:0.00677054	(silvery_gibbon_B:0.00351565	northern_whitecheeked_gibbon_B:0.00278291):0.00736441):0.0011746	((chimpanzee_B:0.00324801	pygmy_chimpanzee_B:0.00509705):0.00446042	(Human_B:0.00133516	western_lowland_gorilla_B:0.0063362):0.000508):0.0053525):0.00344889):0.01012499	((((whitetuftedear_marmoset_B:0.00771091	pygmy_marmoset_B:0.00349928):0.00854622	(Mas_night_monkey_B:0.007606	(Bolivian_squirrel_monkey_B:0.01398394	(((whitefaced_sapajou_B:0.0	whitefronted_capuchin_B:0.00136348):0.00274908	Tufted_capuchin_B:0.00137767):0.01256339	tamarin_B:0.01209578):0.00148045):0.00112756):0.000827):0.0029916	((mantled_howler_monkey_B:0.01005722	blackhanded_spider_monkey_B:0.00540124):0.00134864	whitefaced_saki_B:0.01366788):0.00106906):0.00131699	Bolivian_titi_B:0.02046862):0.01684213):0.04617699	tarsier_B:0.06734975):0.37946079	Mussel_IL17R:0.81863611):0.2947249	((((((((Allenopithecus_nigroviridis_A:0.00272238	(((Theropithecus_gelada_A:0.00230502	((((Papio_anubis_A:0.0227654	Cercocebus_atys_A:0.0):0.0140584	Erythrocebus_patas_A:0.0028011):0.01214987	((Macaca_nemestrina_A:0.00883914	Macaca_fuscata_A:0.0):0.00198954	Macaca_mulatta_A:0.0):0.0021564):0.00132097
((((((((((((((((((((((((((((((((((mandrill_B:0.00268279	gelada_B:0.000657):0.000009	((Allens_swamp_monkey_B:0.00881116	(green_monkey_B:0.0020376	red_guenon_B:0.0):0.00265968):0.00136558	(De_Brazzas_monkey_B:0.00133015	Mona_monkey_B:0.00200898):0.00404977):0.00335039):0.000163	olive_baboon_B:0.00251234):0.000735	(drill_B:0.00199538	sooty_mangabey_B:0.00134465):0.000527):0.00253634	((Japanese_macaque_B:0.0	(Rhesus_monkey_B:0.01017523	crabeating_macaque_B:0.0):0.000716):0.000017	pigtailed_macaque_B:0.00468613):0.00214251):0.00116698	((Red_shanked_douc_langur_B:0.00446837	((Francoiss_langur_B:0.000103	Hanuman_langur_B:0.00460551):0.00178933	(proboscis_monkey_B:0.00263982	black_snubnosed_monkey_B:0.0081661):0.000151):0.000272):0.00534521	(Angolan_colobus_B:0.00540479	Ugandan_red_Colobus_B:0.00745957):0.00351123):0.00945289):0.00449104	(((western_lowland_gorilla_B:0.0041541	((pygmy_chimpanzee_B:0.00131351	chimpanzee_B:0.00266529):0.00430528	Human_B:0.0024167):0.000381):0.00483988	Sumatran_organutan_B:0.00820734):0.00137285	(northern_whitecheeked_gibbon_B:0.00334608	silvery_gibbon_B:0.00536978):0.00825091):0.0051485):0.00938206	(((pygmy_marmoset_B:0.00354794	whitetuftedear_marmoset_B:0.00585997):0.00859816	(Mas_night_monkey_B:0.0131244	((Bolivian_squirrel_monkey_B:0.01503692	((whitefaced_sapajou_B:0.0	whitefronted_capuchin_B:0.00200726):0.00231334	Tufted_capuchin_B:0.00546228):0.0098176):0.000851	tamarin_B:0.01649827):0.000595):0.00249134):0.00438797	((blackhanded_spider_monkey_B:0.00754426	(Bolivian_titi_B:0.01816873	whitefaced_saki_B:0.01516679):0.00468405):0.0013118	mantled_howler_monkey_B:0.0077444):0.00115813):0.01758336):0.05290613	tarsier_B:0.05357103):0.6756447	Mussel_IL17R:0.99428825):0.11636951	((((((((((Plecturocebus_donacophilus_A:0.06073058	Cebus_albifrons_A:0.03382574):0.01887155	Saguinus_imperator_A:0.0):0.0095202	Ateles_geoffroyi_A:0.02937329):0.03113067	Alouatta_palliata_A:0.0):0.02804666	Saimiri_boliviensis_A:0.02047159):0.01351745	(Sapajus_apella_A:0.00399448	Cebus_capucinus_imitator_A:0.00419):0.00378113):0.02310671
((((((((((((((((((((((((((((((((olive_baboon_B:0.00449263	(((mandrill_B:0.0017454	drill_B:0.00352821):0.000817	(((Japanese_macaque_B:0.0	pigtailed_macaque_B:0.00462137):0.000283	(Rhesus_monkey_B:0.01177514	crabeating_macaque_B:0.00358204):0.00120885):0.0027964	sooty_mangabey_B:0.00103468):0.000592):0.000364	gelada_B:0.000735):0.000067):0.000704	((red_guenon_B:0.00173021	green_monkey_B:0.0022227):0.00131625	(De_Brazzas_monkey_B:0.000671	Mona_monkey_B:0.0):0.00650254):0.0026716):0.000821	Allens_swamp_monkey_B:0.00883153):0.00286433	(((Hanuman_langur_B:0.00218758	Francoiss_langur_B:0.00111527):0.00300777	(proboscis_monkey_B:0.00153428	(black_snubnosed_monkey_B:0.00547888	Red_shanked_douc_langur_B:0.00438472):0.00118096):0.000244):0.00552176	(Angolan_colobus_B:0.00624955	Ugandan_red_Colobus_B:0.00708588):0.00305786):0.00425798):0.0023826	((((pygmy_chimpanzee_B:0.002011	chimpanzee_B:0.00125826):0.00448018	Human_B:0.0021614):0.00207254	western_lowland_gorilla_B:0.00714488):0.00607288	((northern_whitecheeked_gibbon_B:0.00258569	silvery_gibbon_B:0.00335235):0.00726932	Sumatran_organutan_B:0.01469046):0.00117491):0.00690216):0.00867486	(((blackhanded_spider_monkey_B:0.00919066	mantled_howler_monkey_B:0.01014566):0.000896	Mas_night_monkey_B:0.01364054):0.00107029	((tamarin_B:0.01215101	(pygmy_marmoset_B:0.00510735	whitetuftedear_marmoset_B:0.00816315):0.0067042):0.00129746	(((Tufted_capuchin_B:0.00478866	(whitefaced_sapajou_B:0.000668	whitefronted_capuchin_B:0.0):0.00340118):0.00748033	(Bolivian_titi_B:0.01775957	whitefaced_saki_B:0.01608835):0.000958):0.000980	Bolivian_squirrel_monkey_B:0.01368274):0.00279301):0.000110):0.01737668):0.03317802	tarsier_B:0.08253844):0.49069727	Mussel_IL17R:0.8053202):0.32051397	(((((((((Cercopithecus_mona_A:0.00565518	(Cercopithecus_neglectus_A:0.00130319	Chlorocebus_sabaeus_A:0.01158708):0.0042234):0.00111595	(((((((Theropithecus_gelada_A:0.0	Papio_anubis_A:0.03535348):0.00929231	Mandrillus_sphinx_A:0.0):0.00521844	Macaca_nemestrina_A:0.0):0.00218587	Macaca_fuscata_A:0.0):0.00139323
(((((((((((((((((((((((((((((((mandrill_B:0.0032557	drill_B:0.00128683):0.000655	gelada_B:0.00194627):0.0	sooty_mangabey_B:0.000647):0.000164	(((Mona_monkey_B:0.00196029	De_Brazzas_monkey_B:0.000641):0.00234927	(red_guenon_B:0.00185893	green_monkey_B:0.00269669):0.00147101):0.000646	Allens_swamp_monkey_B:0.00886856):0.00361336):0.000251	olive_baboon_B:0.00419579):0.000674	(((((proboscis_monkey_B:0.000643	black_snubnosed_monkey_B:0.00391756):0.000170	(Hanuman_langur_B:0.00285512	Francoiss_langur_B:0.000398):0.00195996):0.000190	Red_shanked_douc_langur_B:0.00364383):0.00746866	(Angolan_colobus_B:0.00755629	Ugandan_red_Colobus_B:0.00357046):0.00430278):0.00447174	((((((((Mas_night_monkey_B:0.00729811	((whitefronted_capuchin_B:0.00165753	whitefaced_sapajou_B:0.0):0.005262	Tufted_capuchin_B:0.000560):0.01596718):0.000901	tamarin_B:0.01496744):0.000528	Bolivian_squirrel_monkey_B:0.01325915):0.00176718	(whitetuftedear_marmoset_B:0.00653589	pygmy_marmoset_B:0.0051988):0.00951242):0.0026193	(blackhanded_spider_monkey_B:0.00396032	mantled_howler_monkey_B:0.01106576):0.00137155):0.000976	(whitefaced_saki_B:0.01953313	Bolivian_titi_B:0.01570784):0.00298556):0.02373742	tarsier_B:0.09393708):0.00854559	(((western_lowland_gorilla_B:0.00129948	Human_B:0.00129624):0.000243	(pygmy_chimpanzee_B:0.000678	chimpanzee_B:0.00125545):0.0036662):0.00834177	(Sumatran_organutan_B:0.01078824	(silvery_gibbon_B:0.00674802	northern_whitecheeked_gibbon_B:0.00235445):0.00841706):0.000728):0.00496008):0.00600365):0.00273868):0.000800	(pigtailed_macaque_B:0.00390247	Japanese_macaque_B:0.0):0.000195):0.00129116	crabeating_macaque_B:0.00169708):0.00698138	Rhesus_monkey_B:0.00309903):0.63029483	Mussel_IL17R:0.87602546):0.09853105	((((((((((((((((((Callithrix_pygmaea_REL:0.000826	Callithrix_jacchus_REL:0.00430966):0.01560417	(((((((Plecturocebus_donacophilus_REL:0.02487334	Pithecia_pithecia_REL:0.03210466):0.0188467	Saguinus_imperator_REL:0.02810894):0.00183971	Saimiri_boliviensis_REL:0.0187343):0.00512774	Ateles_geoffroyi_REL:0.01343547):0.00684745	(Sapajus_apella_REL:0.00789505
(((((((((((((((((((((((((((((((((Rhesus_monkey_B:0.00764665	crabeating_macaque_B:0.000473):0.000725	(pigtailed_macaque_B:0.00335994	Japanese_macaque_B:0.0):0.000117):0.00368246	(sooty_mangabey_B:0.000119	drill_B:0.00389201):0.000210):0.00167124	(mandrill_B:0.00199793	gelada_B:0.00201278):0.000043):0.000072	(((De_Brazzas_monkey_B:0.00133778	Mona_monkey_B:0.00133781):0.00498789	(red_guenon_B:0.00125142	green_monkey_B:0.0020934):0.00226896):0.00106226	Allens_swamp_monkey_B:0.00542632):0.000599):0.000133	olive_baboon_B:0.00449044):0.00192321	((Angolan_colobus_B:0.00604844	Ugandan_red_Colobus_B:0.00542843):0.00136689	((black_snubnosed_monkey_B:0.00537	Red_shanked_douc_langur_B:0.00747393):0.000894	(proboscis_monkey_B:0.000785	(Francoiss_langur_B:0.000663	Hanuman_langur_B:0.00538398):0.00258216):0.000252):0.00385324):0.01019555):0.00663073	(((((chimpanzee_B:0.000599	pygmy_chimpanzee_B:0.00204578):0.000710	Human_B:0.00133431):0.00204299	western_lowland_gorilla_B:0.0019657):0.00525427	Sumatran_organutan_B:0.01304095):0.00198639	(silvery_gibbon_B:0.00274932	northern_whitecheeked_gibbon_B:0.00126408):0.0062705):0.00557144):0.01348865	(((((((whitefronted_capuchin_B:0.000733	whitefaced_sapajou_B:0.0):0.00461011	Tufted_capuchin_B:0.0):0.00949138	tamarin_B:0.01585202):0.00216711	Bolivian_squirrel_monkey_B:0.01134987):0.000960	Mas_night_monkey_B:0.00900975):0.000791	(whitetuftedear_marmoset_B:0.00456229	pygmy_marmoset_B:0.0028208):0.01031117):0.00386925	((whitefaced_saki_B:0.01141438	Bolivian_titi_B:0.01450266):0.00383177	(mantled_howler_monkey_B:0.00839574	blackhanded_spider_monkey_B:0.00715442):0.00225736):0.00125934):0.02070541):0.04523876	tarsier_B:0.05342399):0.64384941	Mussel_IL17R:0.93053434):0.13839252	(((((((homo_sapien_REL:0.0	((Pan_troglodytes_REL:0.00193754	Pan_paniscus_REL:0.0):0.0064139	((Hylobates_moloch_REL:0.00290492	Nomascus_leucogenys_REL:0.00444897):0.00326347	Pongo_abelii_REL:0.00818713):0.01291323):0.00703204):0.03271081	(((Trachypithecus_francoisi_REL:0.00858635	((Semnopithecus_entellus_REL:0.00207585
((((((((((((((((((((((((((((Mandrillus_sphinx_D:0.000916	Mandrillus_leucophaeus_D:0.00173083):0.000379	((((Macaca_fascicularis_D:0.00132141	(Macaca_fuscata_D:0.0	Macaca_mulatta_D:0.0):0.000030):0.00330535	Macaca_nemestrina_D:0.00163484):0.00153503	Cercocebus_atys_D:0.00168826):0.000096	Papio_anubis_D:0.00321613):0.000028):0.000299	Theropithecus_gelada_D:0.00184241):0.000721	(((Chlorocebus_sabaeus_D:0.000422	Erythrocebus_patas_D:0.00455337):0.000915	Allenopithecus_nigroviridis_D:0.00545322):0.000039	(Cercopithecus_mona_D:0.00181437	Cercopithecus_neglectus_D:0.000891):0.00314956):0.000213):0.00116988	((((((Trachypithecus_francoisi_D:0.00284099	Semnopithecus_entellus_D:0.04328199):0.00254113	Pygathrix_nemaeus_D:0.00404766):0.000536	Rhinopithecus_bieti_D:0.00354971):0.000101	Nasalis_larvatus_D:0.000299):0.00273609	Colobus_angolensis_palliatus_D:0.00477586):0.000777	Piliocolobus_tephrosceles_D:0.00159602):0.00938118):0.0103001	(((Gorilla_gorilla_gorilla_D:0.00387506	(homo_sapien_D:0.00277931	(Pan_troglodytes_D:0.00189224	Pan_paniscus_D:0.000813):0.00223476):0.000660):0.00218038	Pongo_abelii_D:0.01045367):0.00113604	(Hylobates_moloch_D:0.0037001	Nomascus_leucogenys_D:0.000814):0.00866041):0.00373861):0.00387903	(((((Aotus_nancymaae_D:0.007256	(Saguinus_imperator_D:0.00957588	(Callithrix_pygmaea_D:0.00372999	Callithrix_jacchus_D:0.00124308):0.00508949):0.00611358):0.00111215	(Sapajus_apella_D:0.0016799	(Cebus_albifrons_D:0.000430	Cebus_capucinus_imitator_D:0.000020):0.00187032):0.00422122):0.00187615	Saimiri_boliviensis_D:0.01276074):0.0033055	(Pithecia_pithecia_D:0.01265937	Plecturocebus_donacophilus_D:0.01672924):0.00231607):0.00117159	(Ateles_geoffroyi_D:0.01024072	Alouatta_palliata_D:0.0145903):0.00388324):0.01126959):0.01859774	Carlito_syrichta_D:0.03662099):0.86465883	((Saguinus_imperator_A:0.0	((((((Sapajus_apella_A:0.0	Cebus_albifrons_A:0.05457821):0.01055252	Cebus_capucinus_imitator_A:0.0):0.02959411	Saimiri_boliviensis_A:0.02494167):0.00977548	(Callithrix_pygmaea_A:0.01022169	Callithrix_jacchus_A:0.01040281):0.00875051):0.01096661	Pithecia_pithecia_A:0.01660825):0.00286862	((Ateles_geoffroyi_A:0.04440736
(((((((((((((((((((((((((((((gelada_B:0.00131213	sooty_mangabey_B:0.00131427):0.000002	mandrill_B:0.00130918):0.000007	drill_B:0.00262309):0.000064	olive_baboon_B:0.00321854):0.000628	(((red_guenon_B:0.00173035	green_monkey_B:0.00354011):0.00175215	(Mona_monkey_B:0.00330012	De_Brazzas_monkey_B:0.000645):0.00384138):0.00162269	Allens_swamp_monkey_B:0.00958678):0.0035283):0.000273	(((pigtailed_macaque_B:0.0046293	Japanese_macaque_B:0.0):0.000114	(Rhesus_monkey_B:0.01018512	crabeating_macaque_B:0.00179118):0.000677):0.00392928	((Ugandan_red_Colobus_B:0.00816069	Angolan_colobus_B:0.00313089):0.00305152	((proboscis_monkey_B:0.00154686	(Francoiss_langur_B:0.00156956	(black_snubnosed_monkey_B:0.00617422	Hanuman_langur_B:0.00712373):0.00107907):0.000124):0.00139737	Red_shanked_douc_langur_B:0.00582949):0.0022913):0.00652198):0.0018367):0.00407382	(Sumatran_organutan_B:0.00470178	((((pygmy_chimpanzee_B:0.00138692	chimpanzee_B:0.00186957):0.00323514	Human_B:0.000718):0.00133618	western_lowland_gorilla_B:0.00587651):0.00267649	(northern_whitecheeked_gibbon_B:0.00194493	silvery_gibbon_B:0.00398919):0.01069738):0.000547):0.00466739):0.01142984	(((((tamarin_B:0.01267505	((whitefaced_sapajou_B:0.000897	whitefronted_capuchin_B:0.0):0.00150593	Tufted_capuchin_B:0.00199189):0.00760436):0.000475	Bolivian_squirrel_monkey_B:0.01297179):0.00585786	(whitetuftedear_marmoset_B:0.00462205	pygmy_marmoset_B:0.00462107):0.00989906):0.00172886	Mas_night_monkey_B:0.00917055):0.000567	((blackhanded_spider_monkey_B:0.00654909	mantled_howler_monkey_B:0.01211539):0.00371575	(Bolivian_titi_B:0.00973657	whitefaced_saki_B:0.01032551):0.00269652):0.0014622):0.01992228):0.05448654	tarsier_B:0.05768431):0.674483	Mussel_IL17R:0.91842203):0.15504619	((((((((((((((((((Cercocebus_atys_A:0.0	Papio_anubis_A:0.02005209):0.00831084	Theropithecus_gelada_A:0.000037):0.00128965	(((Macaca_fascicularis_A:0.00158586	Macaca_fuscata_A:0.000334):0.000111	Macaca_mulatta_A:0.000689):0.000117	Macaca_nemestrina_A:0.00486665):0.000800):0.00167448	Mandrillus_sphinx_A:0.00786169):0.00194633
((((((((((((((((((((((((((((((sooty_mangabey_B:0.000657	gelada_B:0.000657):0.0	(drill_B:0.00197215	mandrill_B:0.000658):0.000660):0.000114	olive_baboon_B:0.00251907):0.000312	((Mona_monkey_B:0.0019654	De_Brazzas_monkey_B:0.0026503):0.00498067	(green_monkey_B:0.000763	red_guenon_B:0.00121068):0.000447):0.0018232):0.00110319	Allens_swamp_monkey_B:0.00949898):0.000569	(((Angolan_colobus_B:0.00513583	Ugandan_red_Colobus_B:0.00474138):0.00631918	((proboscis_monkey_B:0.000219	(Francoiss_langur_B:0.000645	Hanuman_langur_B:0.00399987):0.00111761):0.000094	(black_snubnosed_monkey_B:0.00763732	Red_shanked_douc_langur_B:0.00436346):0.00112468):0.00361226):0.00691838	((pigtailed_macaque_B:0.00198538	Japanese_macaque_B:0.0):0.000336	(crabeating_macaque_B:0.00154203	Rhesus_monkey_B:0.01047469):0.00130494):0.00194413):0.00182554):0.00906942	(((((pygmy_chimpanzee_B:0.00340691	chimpanzee_B:0.00182701):0.00578787	Human_B:0.000863):0.00113568	western_lowland_gorilla_B:0.00531249):0.00611776	(silvery_gibbon_B:0.00336249	northern_whitecheeked_gibbon_B:0.00722884):0.005938):0.00130411	Sumatran_organutan_B:0.01282297):0.00583771):0.01220809	((whitetuftedear_marmoset_B:0.00376671	pygmy_marmoset_B:0.00548211):0.01320658	((((((whitefronted_capuchin_B:0.0	whitefaced_sapajou_B:0.0013936):0.00247948	Tufted_capuchin_B:0.00144128):0.01038803	tamarin_B:0.01447244):0.000968	(Mas_night_monkey_B:0.01260918	Bolivian_squirrel_monkey_B:0.01210837):0.00165201):0.0024653	(Bolivian_titi_B:0.0183577	whitefaced_saki_B:0.01547228):0.00484792):0.000544	(blackhanded_spider_monkey_B:0.0071913	mantled_howler_monkey_B:0.00949323):0.00222588):0.00241367):0.02283991):0.04081334	tarsier_B:0.07183902):0.58266294	Mussel_IL17R:0.89452682):0.17633666	((((((((((((Chlorocebus_sabaeus_A:0.00788816	Erythrocebus_patas_A:0.00492522):0.000727	Cercopithecus_neglectus_A:0.00568378):0.00199985	Cercopithecus_mona_A:0.00357761):0.00144555	Allenopithecus_nigroviridis_A:0.00821272):0.00332912	(((Macaca_fascicularis_A:0.0	(((Theropithecus_gelada_A:0.0	Papio_anubis_A:0.02692804):0.00827047
((((((((((((((((((((((Mandrillus_leucophaeus_D:0.00241225	(Chlorocebus_sabaeus_D:0.00354898	Erythrocebus_patas_D:0.00373728):0.000308):0.000481	(Mandrillus_sphinx_D:0.00292747	(Cercopithecus_mona_D:0.0	Cercopithecus_neglectus_D:0.00181916):0.0029829):0.000085):0.000107	Theropithecus_gelada_D:0.0):0.000053	(Papio_anubis_D:0.00226569	Allenopithecus_nigroviridis_D:0.00364056):0.000006):0.000200	Cercocebus_atys_D:0.00253611):0.000305	(Macaca_nemestrina_D:0.00136858	(Macaca_fascicularis_D:0.0017956	(Macaca_fuscata_D:0.0	Macaca_mulatta_D:0.00137503):0.000018):0.00271174):0.00181732):0.00107657	(((((Trachypithecus_francoisi_D:0.00227239	Semnopithecus_entellus_D:0.04667495):0.00175009	Pygathrix_nemaeus_D:0.00475575):0.000504	Rhinopithecus_bieti_D:0.00568838):0.000165	Nasalis_larvatus_D:0.00262189):0.00309668	(Colobus_angolensis_palliatus_D:0.00369807	Piliocolobus_tephrosceles_D:0.00254301):0.000466):0.01055898):0.00740533	((Pongo_abelii_D:0.00626572	(Nomascus_leucogenys_D:0.00212446	Hylobates_moloch_D:0.00697836):0.00260713):0.000514	(((Pan_paniscus_D:0.00115982	Pan_troglodytes_D:0.00110426):0.000727	homo_sapien_D:0.00290323):0.00217243	Gorilla_gorilla_gorilla_D:0.00199363):0.00236285):0.00769056):0.00719664	(((Plecturocebus_donacophilus_D:0.01603346	Ateles_geoffroyi_D:0.01199397):0.00268989	Alouatta_palliata_D:0.01524539):0.000733	((((((Callithrix_jacchus_D:0.00207407	Callithrix_pygmaea_D:0.00155571):0.00859193	Saguinus_imperator_D:0.00604929):0.00779755	Aotus_nancymaae_D:0.00897151):0.0041533	((Cebus_capucinus_imitator_D:0.000044	Cebus_albifrons_D:0.000861):0.0015048	Sapajus_apella_D:0.00290472):0.00582388):0.00106336	Saimiri_boliviensis_D:0.01498762):0.00299494	Pithecia_pithecia_D:0.01357777):0.00144354):0.00935278):0.04253579	Carlito_syrichta_D:0.02243463):0.7920813	(((((((((Red_shanked_douc_langur_B:0.00495664	((Angolan_colobus_B:0.00680414	Ugandan_red_Colobus_B:0.00686651):0.00468005	((black_snubnosed_monkey_B:0.00806705	proboscis_monkey_B:0.00144093):0.000860	Francoiss_langur_B:0.000915):0.00169179):0.00158704):0.00150634	Hanuman_langur_B:0.00283811):0.00569777	(((pigtailed_macaque_B:0.0	((Rhesus_monkey_B:0.01212333
((((((((((((((((((((((((((((((drill_B:0.000671	gelada_B:0.000671):0.0	mandrill_B:0.00134477):0.000004	sooty_mangabey_B:0.0):0.000081	olive_baboon_B:0.00462423):0.000094	(Mona_monkey_B:0.000660	De_Brazzas_monkey_B:0.0013568):0.00460205):0.000108	(red_guenon_B:0.00262939	green_monkey_B:0.00140865):0.00232981):0.000760	Allens_swamp_monkey_B:0.00638828):0.00164879	((Rhesus_monkey_B:0.00738725	crabeating_macaque_B:0.00212316):0.00125234	(Japanese_macaque_B:0.0	pigtailed_macaque_B:0.00542457):0.000414):0.0020757):0.00152421	((((proboscis_monkey_B:0.00276667	(Hanuman_langur_B:0.001952	Francoiss_langur_B:0.000074):0.000546):0.000090	black_snubnosed_monkey_B:0.00810664):0.000704	Red_shanked_douc_langur_B:0.00322725):0.00172613	(Angolan_colobus_B:0.00663624	Ugandan_red_Colobus_B:0.0076925):0.00346181):0.00813231):0.00869606	(((pygmy_marmoset_B:0.00209346	whitetuftedear_marmoset_B:0.00463923):0.01216474	((((((whitefaced_sapajou_B:0.000911	whitefronted_capuchin_B:0.0):0.00126662	Tufted_capuchin_B:0.00378211):0.00740372	Bolivian_squirrel_monkey_B:0.01206689):0.0031038	(Bolivian_titi_B:0.01317986	whitefaced_saki_B:0.01876334):0.00468948):0.00221931	(tamarin_B:0.01502954	Mas_night_monkey_B:0.01335241):0.000656):0.000883	(blackhanded_spider_monkey_B:0.00973605	mantled_howler_monkey_B:0.00794099):0.00326423):0.00280922):0.02148994	tarsier_B:0.11725697):0.01176031):0.00894946	((northern_whitecheeked_gibbon_B:0.00517607	silvery_gibbon_B:0.00703097):0.00583482	((Human_B:0.00264955	(chimpanzee_B:0.000561	pygmy_chimpanzee_B:0.00343386):0.00485801):0.000835	western_lowland_gorilla_B:0.00457108):0.00380285):0.000652):0.00169294	Sumatran_organutan_B:0.01340404):0.60399331	Mussel_IL17R:0.89802649):0.23194194	(((((Colobus_angolensis_palliatus_A:0.000267	((((((Cercopithecus_neglectus_A:0.00600984	Chlorocebus_sabaeus_A:0.00842945):0.00247527	Cercopithecus_mona_A:0.00487519):0.00277511	Allenopithecus_nigroviridis_A:0.00463256):0.00261266	(((((Macaca_fascicularis_A:0.000422	(Papio_anubis_A:0.03113463	Theropithecus_gelada_A:0.0):0.00504648):0.00233572
((((((((((((((((((((((((((mandrill_B:0.00330272	drill_B:0.0):0.00198318	gelada_B:0.00130309):0.000006	sooty_mangabey_B:0.0013062):0.000338	(((green_monkey_B:0.00339846	red_guenon_B:0.00119507):0.00283719	(Mona_monkey_B:0.00130228	De_Brazzas_monkey_B:0.00197642):0.00150632):0.0016284	Allens_swamp_monkey_B:0.00947242):0.00402936):0.000470	olive_baboon_B:0.00461308):0.000489	((Rhesus_monkey_B:0.011568	crabeating_macaque_B:0.0030524):0.000580	(pigtailed_macaque_B:0.00395519	Japanese_macaque_B:0.0):0.000210):0.00195152):0.00219797	((((black_snubnosed_monkey_B:0.00390846	proboscis_monkey_B:0.00203121):0.000139	(Francoiss_langur_B:0.000543	Hanuman_langur_B:0.00274957):0.00124359):0.000864	Red_shanked_douc_langur_B:0.00676384):0.0045798	(Angolan_colobus_B:0.00587886	Ugandan_red_Colobus_B:0.00674769):0.00419636):0.00345262):0.00716043	(((western_lowland_gorilla_B:0.00473706	((chimpanzee_B:0.00198733	pygmy_chimpanzee_B:0.00127032):0.00227538	Human_B:0.00300073):0.00182502):0.00822893	Sumatran_organutan_B:0.00574483):0.000695	(silvery_gibbon_B:0.00403221	northern_whitecheeked_gibbon_B:0.00385774):0.004941):0.00563529):0.00864679	(((whitefaced_saki_B:0.01130918	Bolivian_titi_B:0.01516843):0.00453473	(mantled_howler_monkey_B:0.01023194	blackhanded_spider_monkey_B:0.00702274):0.00163957):0.000064	(((tamarin_B:0.0132979	(whitetuftedear_marmoset_B:0.00472677	pygmy_marmoset_B:0.00316837):0.00856356):0.00252155	(((whitefaced_sapajou_B:0.0	whitefronted_capuchin_B:0.000731):0.00391863	Tufted_capuchin_B:0.0):0.01740861	Mas_night_monkey_B:0.00833254):0.000510):0.000464	Bolivian_squirrel_monkey_B:0.01465185):0.00246878):0.02060376):0.03727785	tarsier_B:0.0602137):0.56226365	Mussel_IL17R:0.92167481):0.23329548	(((((((((Cebus_albifrons_A:0.03655498	Plecturocebus_donacophilus_A:0.058148):0.01411283	Pithecia_pithecia_A:0.02192457):0.00604621	(Callithrix_pygmaea_A:0.00282191	Callithrix_jacchus_A:0.01460378):0.02862851):0.00183402	Saimiri_boliviensis_A:0.02822764):0.00916783	(Sapajus_apella_A:0.00990111	Cebus_capucinus_imitator_A:0.000141):0.01454172):0.01893148
(((((((((((((((((((((((olive_baboon_B:0.00523689	gelada_B:0.000652):0.000166	((mandrill_B:0.00220801	drill_B:0.00105816):0.000978	sooty_mangabey_B:0.000841):0.000285):0.000465	(Allens_swamp_monkey_B:0.0067584	((Mona_monkey_B:0.00130549	De_Brazzas_monkey_B:0.000652):0.00436684	(red_guenon_B:0.000536	green_monkey_B:0.000769):0.00209698):0.00158122):0.00265529):0.000319	(((Japanese_macaque_B:0.0	pigtailed_macaque_B:0.00658374):0.000228	(Rhesus_monkey_B:0.01092905	crabeating_macaque_B:0.00167031):0.000639):0.00433061	(((proboscis_monkey_B:0.00100409	(black_snubnosed_monkey_B:0.00459652	Red_shanked_douc_langur_B:0.00595924):0.000875):0.000168	(Hanuman_langur_B:0.00421489	Francoiss_langur_B:0.00169877):0.00173406):0.00601963	(Angolan_colobus_B:0.00268311	Ugandan_red_Colobus_B:0.00454723):0.00251725):0.00676626):0.00170341):0.0137751	(((((pygmy_chimpanzee_B:0.000645	chimpanzee_B:0.00130293):0.00391926	Human_B:0.00331112):0.00268344	western_lowland_gorilla_B:0.00383175):0.00786653	(silvery_gibbon_B:0.00336986	northern_whitecheeked_gibbon_B:0.00320517):0.00492802):0.000926	Sumatran_organutan_B:0.01060389):0.00817506):0.00552473	(((Mas_night_monkey_B:0.00846113	((Bolivian_squirrel_monkey_B:0.0117965	((whitefronted_capuchin_B:0.0	whitefaced_sapajou_B:0.000222):0.00412257	Tufted_capuchin_B:0.00238734):0.01340705):0.00177815	(whitefaced_saki_B:0.00883874	Bolivian_titi_B:0.01319107):0.00455839):0.000399):0.000756	(mantled_howler_monkey_B:0.01472428	blackhanded_spider_monkey_B:0.00586083):0.000859):0.000916	((pygmy_marmoset_B:0.00364531	whitetuftedear_marmoset_B:0.00356958):0.00820609	tamarin_B:0.01549967):0.00405437):0.02167374):0.02017951	tarsier_B:0.09542674):0.5306629	Mussel_IL17R:0.8465298):0.18849146	(((((((((((((Papio_anubis_A:0.02214482	Erythrocebus_patas_A:0.0):0.00692486	Cercopithecus_mona_A:0.00789003):0.00137605	Chlorocebus_sabaeus_A:0.00518425):0.00204549	Cercopithecus_neglectus_A:0.00357278):0.00226205	Allenopithecus_nigroviridis_A:0.00748494):0.00173011	((((Macaca_fascicularis_A:0.000499	Macaca_fuscata_A:0.000665):0.000430
((((((((((((((((((((((((((((((((olive_baboon_B:0.00457666	((mandrill_B:0.00130311	drill_B:0.00261592):0.00131378	gelada_B:0.000646):0.000003):0.0	sooty_mangabey_B:0.00130627):0.000105	(((green_monkey_B:0.00325251	red_guenon_B:0.000015):0.000627	(De_Brazzas_monkey_B:0.000636	Mona_monkey_B:0.00328442):0.0019839):0.001708	Allens_swamp_monkey_B:0.01085465):0.000951):0.00240601	(pigtailed_macaque_B:0.00459135	Japanese_macaque_B:0.0):0.000166):0.000481	Rhesus_monkey_B:0.01025905):0.000425	crabeating_macaque_B:0.00161829):0.00294853	((Angolan_colobus_B:0.00622687	Ugandan_red_Colobus_B:0.00501989):0.00331769	(((Red_shanked_douc_langur_B:0.00400072	black_snubnosed_monkey_B:0.00325567):0.000649	proboscis_monkey_B:0.00198971):0.000211	(Francoiss_langur_B:0.00113688	Hanuman_langur_B:0.00215045):0.00105159):0.00405491):0.00385767):0.00478453	(((silvery_gibbon_B:0.00264272	northern_whitecheeked_gibbon_B:0.00324771):0.00551839	Sumatran_organutan_B:0.00569502):0.000314	(((pygmy_chimpanzee_B:0.00202909	chimpanzee_B:0.0018683):0.00263102	Human_B:0.00131836):0.000692	western_lowland_gorilla_B:0.00388472):0.00868281):0.00381321):0.01110016	(((((Bolivian_squirrel_monkey_B:0.0150807	(Tufted_capuchin_B:0.00138623	(whitefronted_capuchin_B:0.0	whitefaced_sapajou_B:0.000244):0.0020128):0.00999234):0.00134564	tamarin_B:0.01692355):0.00194236	(pygmy_marmoset_B:0.00327613	whitetuftedear_marmoset_B:0.00789234):0.00604217):0.00104123	Mas_night_monkey_B:0.01132597):0.00303463	((Bolivian_titi_B:0.01646278	whitefaced_saki_B:0.01664163):0.0088497	(blackhanded_spider_monkey_B:0.00846008	mantled_howler_monkey_B:0.00871247):0.00236611):0.000612):0.0182346):0.02355186	tarsier_B:0.09486649):0.50105566	Mussel_IL17R:0.86570993):0.26829954	(((((((Callithrix_pygmaea_A:0.00875525	Callithrix_jacchus_A:0.00751104):0.01316994	(Pithecia_pithecia_A:0.00536072	(((Plecturocebus_donacophilus_A:0.06296154	Cebus_albifrons_A:0.02190201):0.01416916	Ateles_geoffroyi_A:0.03127309):0.03722763	Saguinus_imperator_A:0.0):0.03171935):0.01880292):0.00390989	Saimiri_boliviensis_A:0.02683029):0.00784063
((((((((((((((((((Macaca_fascicularis_C:0.00201932	(Macaca_mulatta_C:0.0	Macaca_fuscata_C:0.00136409):0.000550):0.000586	(Macaca_nemestrina_C:0.02076391	Cercocebus_atys_C:0.04179871):0.00141481):0.00191077	(((Allenopithecus_nigroviridis_C:0.00552764	((Theropithecus_gelada_C:0.00170857	Papio_anubis_C:0.00262236):0.000753	(Cercopithecus_neglectus_C:0.00491589	Cercopithecus_mona_C:0.00188418):0.0010961):0.000118):0.000399	Mandrillus_leucophaeus_C:0.000320):0.000094	Mandrillus_sphinx_C:0.00169718):0.000026):0.000474	(Erythrocebus_patas_C:0.00166583	Chlorocebus_sabaeus_C:0.00257202):0.000304):0.00457572	(((Trachypithecus_francoisi_C:0.000531	Semnopithecus_entellus_C:0.0016767):0.000287	(Rhinopithecus_bieti_C:0.00201494	Pygathrix_nemaeus_C:0.00180025):0.00200453):0.000047	(Colobus_angolensis_palliatus_C:0.00343184	Piliocolobus_tephrosceles_C:0.00293169):0.00225951):0.00261038):0.00784133	(((((Pan_troglodytes_C:0.00127465	Pan_paniscus_C:0.000839):0.00480128	homo_sapien_C:0.00801389):0.000322	Gorilla_gorilla_gorilla_C:0.00356079):0.00119035	(Hylobates_moloch_C:0.00120624	Nomascus_leucogenys_C:0.0034589):0.00875706):0.00114237	Pongo_abelii_C:0.00976581):0.00688095):0.01678234	((Plecturocebus_donacophilus_C:0.01081369	Pithecia_pithecia_C:0.0115225):0.00191638	(Aotus_nancymaae_C:0.02633371	((Saguinus_imperator_C:0.01138227	(Callithrix_pygmaea_C:0.00151765	Callithrix_jacchus_C:0.01072991):0.0079652):0.00640991	(((Cebus_albifrons_C:0.000803	Cebus_capucinus_imitator_C:0.000040):0.00343966	Sapajus_apella_C:0.0024462):0.01156812	(Alouatta_palliata_C:0.01028181	Ateles_geoffroyi_C:0.00694062):0.00627259):0.00106028):0.000793):0.000605):0.0357675):0.02182473	Carlito_syrichta_C:0.07751913):0.62449803	((((((((((((((((Macaca_fascicularis_E:0.0	((Cercopithecus_neglectus_E:0.01462625	Macaca_nemestrina_E:0.0):0.00472054	Chlorocebus_sabaeus_E:0.00475911):0.00433621):0.00158433	Macaca_fuscata_E:0.0):0.000555	Macaca_mulatta_E:0.0):0.005045	Cercocebus_atys_E:0.0):0.00153227	Mandrillus_sphinx_E:0.000940):0.000599	Theropithecus_gelada_E:0.000511):0.00121	Papio_anubis_E:0.00242141):0.00151868	Mandrillus_leucophaeus_E:0.00106971):0.00368837
(((((((((((((((((olive_baboon_B:0.00282624	((((drill_B:0.00177034	mandrill_B:0.0028592):0.000346	sooty_mangabey_B:0.000870):0.000309	gelada_B:0.00209629):0.000391	((((De_Brazzas_monkey_B:0.000662	Mona_monkey_B:0.000661):0.00402631	red_guenon_B:0.00128582):0.00128132	green_monkey_B:0.00571707):0.00219613	Allens_swamp_monkey_B:0.00871613):0.00215822):0.000188):0.00214716	(((Ugandan_red_Colobus_B:0.00911755	((Francoiss_langur_B:0.00176665	Hanuman_langur_B:0.00357062):0.00188802	((black_snubnosed_monkey_B:0.00472867	proboscis_monkey_B:0.0):0.000316	Red_shanked_douc_langur_B:0.00168708):0.000183):0.00391814):0.000396	Angolan_colobus_B:0.00395993):0.00911554	(((Japanese_macaque_B:0.0	Rhesus_monkey_B:0.01016635):0.000055	pigtailed_macaque_B:0.00261897):0.000219	crabeating_macaque_B:0.00309434):0.00199014):0.00251779):0.00362505	((northern_whitecheeked_gibbon_B:0.00264691	silvery_gibbon_B:0.00400213):0.00212299	(((Human_B:0.000432	(pygmy_chimpanzee_B:0.00263441	chimpanzee_B:0.000658):0.00356032):0.00106174	western_lowland_gorilla_B:0.00657231):0.00599645	Sumatran_organutan_B:0.00521235):0.00198632):0.0060342):0.01135673	((((whitefaced_saki_B:0.01883833	Bolivian_titi_B:0.01414584):0.00469911	(mantled_howler_monkey_B:0.00790449	blackhanded_spider_monkey_B:0.00884713):0.00326031):0.000752	Mas_night_monkey_B:0.01394951):0.000934	(Bolivian_squirrel_monkey_B:0.01474777	((tamarin_B:0.01716261	(whitetuftedear_marmoset_B:0.0057251	pygmy_marmoset_B:0.00158209):0.01251895):0.00180948	(Tufted_capuchin_B:0.0043988	(whitefronted_capuchin_B:0.0	whitefaced_sapajou_B:0.000467):0.00312702):0.0114593):0.00206052):0.00167401):0.02126526):0.05061796	tarsier_B:0.0752102):0.52890009	Mussel_IL17R:0.79757478):0.25208232	((((((((((Plecturocebus_donacophilus_A:0.01221405	Cebus_albifrons_A:0.07585623):0.04205679	Saguinus_imperator_A:0.0):0.01726006	(Ateles_geoffroyi_A:0.02219144	Alouatta_palliata_A:0.00253688):0.00340669):0.03141227	Saimiri_boliviensis_A:0.01893764):0.01217836	(Cebus_capucinus_imitator_A:0.00424784	Sapajus_apella_A:0.00481192):0.01273745):0.01129378
(((((((((((((((((((((((((((((mandrill_B:0.00226609	drill_B:0.00106193):0.000369	sooty_mangabey_B:0.00148654):0.000155	((((green_monkey_B:0.00212871	red_guenon_B:0.000542):0.00278444	Allens_swamp_monkey_B:0.00602031):0.000282	(De_Brazzas_monkey_B:0.00134056	Mona_monkey_B:0.00132823):0.00576536):0.00299633	gelada_B:0.000720):0.000252):0.000883	olive_baboon_B:0.00518098):0.000621	((pigtailed_macaque_B:0.00264436	(Rhesus_monkey_B:0.00481689	Japanese_macaque_B:0.0):0.000046):0.000192	crabeating_macaque_B:0.00179455):0.00127592):0.00232608	((((Red_shanked_douc_langur_B:0.00623416	black_snubnosed_monkey_B:0.00452918):0.00122126	(proboscis_monkey_B:0.000740	(Hanuman_langur_B:0.0011153	Francoiss_langur_B:0.000220):0.000448):0.000542):0.00374076	Ugandan_red_Colobus_B:0.00543558):0.00175103	Angolan_colobus_B:0.00581458):0.01041934):0.00338537	((((chimpanzee_B:0.00260978	pygmy_chimpanzee_B:0.00335483):0.00272151	(Human_B:0.00217576	western_lowland_gorilla_B:0.00450023):0.000609):0.00595309	Sumatran_organutan_B:0.00941823):0.000673	(northern_whitecheeked_gibbon_B:0.00328224	silvery_gibbon_B:0.00609499):0.00730998):0.00406587):0.00734482	(((((((Tufted_capuchin_B:0.0031866	(whitefronted_capuchin_B:0.0	whitefaced_sapajou_B:0.000028):0.00409185):0.01786031	whitefaced_saki_B:0.01176235):0.00148039	Bolivian_titi_B:0.01589316):0.00114042	Bolivian_squirrel_monkey_B:0.01142426):0.000507	(tamarin_B:0.01596141	(whitetuftedear_marmoset_B:0.00993071	pygmy_marmoset_B:0.00894945):0.00751304):0.00336082):0.000081	(blackhanded_spider_monkey_B:0.00452104	mantled_howler_monkey_B:0.01439092):0.00261183):0.000322	Mas_night_monkey_B:0.0086145):0.01701163):0.01334152	tarsier_B:0.09696612):0.55042568	Mussel_IL17R:0.86901633):0.2371999	(((((((Sapajus_apella_A:0.00518038	Cebus_capucinus_imitator_A:0.01006227):0.01134684	((((Ateles_geoffroyi_A:0.04184923	Plecturocebus_donacophilus_A:0.0600067):0.00923983	Cebus_albifrons_A:0.02812663):0.03247872	Saimiri_boliviensis_A:0.02342477):0.00823855	(Callithrix_jacchus_A:0.00615318	Callithrix_pygmaea_A:0.00468186):0.00936647):0.01625624):0.01110622
((((((((((((((((((((olive_baboon_B:0.00261072	((((green_monkey_B:0.00156885	red_guenon_B:0.00377341):0.000863	(De_Brazzas_monkey_B:0.00134004	Mona_monkey_B:0.000660):0.00563225):0.00180697	Allens_swamp_monkey_B:0.00904708):0.00222463	gelada_B:0.000680):0.000040):0.000319	mandrill_B:0.00236021):0.000966	(drill_B:0.00240221	sooty_mangabey_B:0.00159248):0.000572):0.00200499	(crabeating_macaque_B:0.00299069	(pigtailed_macaque_B:0.00197961	(Rhesus_monkey_B:0.00474208	Japanese_macaque_B:0.0):0.000026):0.000343):0.00203196):0.00162902	((Ugandan_red_Colobus_B:0.0111058	Angolan_colobus_B:0.00515028):0.0026291	((((black_snubnosed_monkey_B:0.0033972	Hanuman_langur_B:0.0046783):0.000418	Red_shanked_douc_langur_B:0.00350355):0.000255	proboscis_monkey_B:0.00280391):0.000111	Francoiss_langur_B:0.00171887):0.00368096):0.00577543):0.00651698	((Sumatran_organutan_B:0.01074828	(northern_whitecheeked_gibbon_B:0.00258382	silvery_gibbon_B:0.00748522):0.01228842):0.000340	((pygmy_chimpanzee_B:0.00344519	chimpanzee_B:0.00184716):0.00248623	(Human_B:0.00126372	western_lowland_gorilla_B:0.005398):0.000294):0.00619995):0.00481801):0.00785216	(((((((whitefronted_capuchin_B:0.0	whitefaced_sapajou_B:0.00106633):0.00155764	Tufted_capuchin_B:0.00278597):0.00887501	Bolivian_squirrel_monkey_B:0.01476419):0.00157412	(whitefaced_saki_B:0.01596663	Bolivian_titi_B:0.01043464):0.00342837):0.000440	Mas_night_monkey_B:0.00985562):0.00279339	(mantled_howler_monkey_B:0.00950266	blackhanded_spider_monkey_B:0.00324945):0.00122517):0.00335104	(tamarin_B:0.01671707	(pygmy_marmoset_B:0.00339206	whitetuftedear_marmoset_B:0.003283):0.00718123):0.00243992):0.02084065):0.02124308	tarsier_B:0.09935454):0.65129813	((((((((Hylobates_moloch_A:0.00428319	Nomascus_leucogenys_A:0.00503016):0.01006085	(Gorilla_gorilla_gorilla_A:0.00297984	((homo_sapien_A:0.0	Pan_paniscus_A:0.0055507):0.00179257	Pan_troglodytes_A:0.0):0.00480278):0.0100697):0.00213724	Pongo_abelii_A:0.01341463):0.00722472	(((Rhinopithecus_bieti_A:0.00665996	((Piliocolobus_tephrosceles_A:0.0
(((((((((((((((((((((((((((((((((((((Mona_monkey_B:0.000674	De_Brazzas_monkey_B:0.00138835):0.00213052	(green_monkey_B:0.00134157	red_guenon_B:0.000033):0.00266948):0.000993	Allens_swamp_monkey_B:0.00661389):0.00381402	gelada_B:0.00204735):0.000013	sooty_mangabey_B:0.00137178):0.000002	(mandrill_B:0.00136749	drill_B:0.00206659):0.000689):0.000376	olive_baboon_B:0.00306473):0.000799	((Japanese_macaque_B:0.0	(Rhesus_monkey_B:0.00973535	crabeating_macaque_B:0.0):0.000774):0.000013	pigtailed_macaque_B:0.00413489):0.000910):0.00181882	(((Hanuman_langur_B:0.00273005	Francoiss_langur_B:0.00143411):0.00115831	((Red_shanked_douc_langur_B:0.00554074	black_snubnosed_monkey_B:0.00411596):0.000065	proboscis_monkey_B:0.000667):0.000233):0.00103634	(Angolan_colobus_B:0.00716031	Ugandan_red_Colobus_B:0.00541593):0.0023348):0.00268831):0.01106779	((((pygmy_chimpanzee_B:0.000666	chimpanzee_B:0.0013792):0.00533448	(Human_B:0.000023	western_lowland_gorilla_B:0.00478603):0.000166):0.00652203	Sumatran_organutan_B:0.01815215):0.000810	(silvery_gibbon_B:0.00489231	northern_whitecheeked_gibbon_B:0.00406108):0.00890817):0.00382286):0.00911693	((((((Bolivian_titi_B:0.01625565	whitefaced_saki_B:0.01014822):0.00145881	(Bolivian_squirrel_monkey_B:0.01173914	((whitefronted_capuchin_B:0.0	whitefaced_sapajou_B:0.000282):0.00187963	Tufted_capuchin_B:0.00391292):0.00928055):0.00166356):0.00442413	blackhanded_spider_monkey_B:0.00940087):0.00154452	((pygmy_marmoset_B:0.00558134	whitetuftedear_marmoset_B:0.00618852):0.0081786	tamarin_B:0.0166525):0.00331402):0.000989	Mas_night_monkey_B:0.01534605):0.000585	mantled_howler_monkey_B:0.01197676):0.0180257):0.0261951	tarsier_B:0.07065935):0.50964199	Mussel_IL17R:0.833877):0.2141929	((((((((((((Macaca_fuscata_A:0.0	((Papio_anubis_A:0.02422399	Cercocebus_atys_A:0.0):0.01364711	Theropithecus_gelada_A:0.0):0.00436895):0.00265504	Macaca_nemestrina_A:0.00312886):0.00178235	Macaca_mulatta_A:0.0):0.00155693	Mandrillus_sphinx_A:0.00773976):0.000967	Macaca_fascicularis_A:0.0):0.0058055
(((((((((((((((((((((((((((((((drill_B:0.00222988	mandrill_B:0.00290825):0.00101272	sooty_mangabey_B:0.0021622):0.000179	(olive_baboon_B:0.00443194	gelada_B:0.00134133):0.000154):0.000322	((((Mona_monkey_B:0.00259461	De_Brazzas_monkey_B:0.0012717):0.00402477	red_guenon_B:0.00115962):0.00144427	green_monkey_B:0.00301984):0.00122283	Allens_swamp_monkey_B:0.00701734):0.000837):0.00114743	(crabeating_macaque_B:0.00233424	((Japanese_macaque_B:0.0	Rhesus_monkey_B:0.01111716):0.000052	pigtailed_macaque_B:0.00319484):0.000231):0.000607):0.003145	((((proboscis_monkey_B:0.000678	black_snubnosed_monkey_B:0.00646715):0.000032	(Francoiss_langur_B:0.000047	Hanuman_langur_B:0.00449211):0.000544):0.000867	Red_shanked_douc_langur_B:0.00559199):0.00347813	(Angolan_colobus_B:0.00661357	Ugandan_red_Colobus_B:0.00578429):0.000952):0.00745616):0.00350982	((western_lowland_gorilla_B:0.00309571	(Human_B:0.00259081	(pygmy_chimpanzee_B:0.00324009	chimpanzee_B:0.00123114):0.00518973):0.0014051):0.00599028	((northern_whitecheeked_gibbon_B:0.0038375	silvery_gibbon_B:0.00259883):0.00981075	Sumatran_organutan_B:0.01043351):0.000555):0.00490863):0.00887793	(((Bolivian_titi_B:0.01926222	whitefaced_saki_B:0.0170413):0.00877692	(((((Tufted_capuchin_B:0.00674167	(whitefaced_sapajou_B:0.00155526	whitefronted_capuchin_B:0.0):0.00496465):0.00587756	tamarin_B:0.01154343):0.00271745	(whitetuftedear_marmoset_B:0.00368962	pygmy_marmoset_B:0.00337737):0.00805456):0.00135959	Bolivian_squirrel_monkey_B:0.01568754):0.00202134	(Mas_night_monkey_B:0.00613337	blackhanded_spider_monkey_B:0.00874068):0.000707):0.00105765):0.000293	mantled_howler_monkey_B:0.01226559):0.02035279):0.02770214	tarsier_B:0.08316467):0.63077884	Mussel_IL17R:0.93775128):0.13730898	((((((((Pan_troglodytes_A:0.0	Pan_paniscus_A:0.00388404):0.00137209	homo_sapien_A:0.00134223):0.00176128	Gorilla_gorilla_gorilla_A:0.00559115):0.02146223	((((((Theropithecus_gelada_A:0.0	(Macaca_mulatta_A:0.0	((((Cercocebus_atys_A:0.0	Papio_anubis_A:0.02435427):0.00953672
(((((((((((((((((((((((((((((gelada_B:0.0	mandrill_B:0.00195518):0.000033	olive_baboon_B:0.0025721):0.000093	((((Rhesus_monkey_B:0.01280915	crabeating_macaque_B:0.00108047):0.00138432	(pigtailed_macaque_B:0.0039425	Japanese_macaque_B:0.0):0.000113):0.00265169	(((((Hanuman_langur_B:0.001883	black_snubnosed_monkey_B:0.00731765):0.000627	proboscis_monkey_B:0.00270766):0.000223	Red_shanked_douc_langur_B:0.00373428):0.000092	Francoiss_langur_B:0.00111776):0.00307803	(Angolan_colobus_B:0.003424	Ugandan_red_Colobus_B:0.00313905):0.00219095):0.00929554):0.00201065	(sooty_mangabey_B:0.000689	drill_B:0.00256823):0.000503):0.000757):0.000250	(((De_Brazzas_monkey_B:0.000636	Mona_monkey_B:0.00197334):0.00344024	(green_monkey_B:0.00399175	red_guenon_B:0.0012408):0.000842):0.00195642	Allens_swamp_monkey_B:0.00712194):0.00155848):0.00809664	((western_lowland_gorilla_B:0.00457286	((pygmy_chimpanzee_B:0.00537793	chimpanzee_B:0.00111088):0.00344704	Human_B:0.00125992):0.000677):0.00395212	(Sumatran_organutan_B:0.01121808	(northern_whitecheeked_gibbon_B:0.00515272	silvery_gibbon_B:0.00461076):0.00803671):0.000734):0.00519619):0.01440375	((pygmy_marmoset_B:0.00160482	whitetuftedear_marmoset_B:0.0042827):0.00810516	((((((whitefaced_sapajou_B:0.0	whitefronted_capuchin_B:0.0017079):0.00262887	Tufted_capuchin_B:0.00429047):0.01647921	Bolivian_squirrel_monkey_B:0.01355185):0.00265329	(Mas_night_monkey_B:0.00760759	tamarin_B:0.01694298):0.00170072):0.00192937	(whitefaced_saki_B:0.01689714	Bolivian_titi_B:0.01555727):0.00495428):0.000571	(mantled_howler_monkey_B:0.01037706	blackhanded_spider_monkey_B:0.0041387):0.00266116):0.00221611):0.01507314):0.03446894	tarsier_B:0.0799879):0.63658206	Mussel_IL17R:0.7853495):0.17655908	((((((((((Mandrillus_sphinx_A:0.00239842	(((((Macaca_fuscata_A:0.0	(Theropithecus_gelada_A:0.0	Macaca_nemestrina_A:0.00674786):0.00271691):0.00330476	Macaca_mulatta_A:0.0):0.00213925	Macaca_fascicularis_A:0.0):0.00133523	(Chlorocebus_sabaeus_A:0.00980125	Allenopithecus_nigroviridis_A:0.00778494):0.00442515):0.00135651
((((((((((((((((((((((((((((Macaca_nemestrina_A:0.0042966	((Macaca_mulatta_A:0.0014588	Macaca_fuscata_A:0.000086):0.00121394	Macaca_fascicularis_A:0.00180279):0.000334):0.0015643	(Mandrillus_sphinx_A:0.00493664	Theropithecus_gelada_A:0.00203848):0.000343):0.000568	(Papio_anubis_A:0.0094711	Cercocebus_atys_A:0.0):0.00595025):0.00378523	((((Chlorocebus_sabaeus_A:0.00780198	Erythrocebus_patas_A:0.00581814):0.00348541	Cercopithecus_neglectus_A:0.00717207):0.00199632	Cercopithecus_mona_A:0.00503387):0.00347805	Allenopithecus_nigroviridis_A:0.00556878):0.000205):0.00403229	(((Pygathrix_nemaeus_A:0.00583394	Rhinopithecus_bieti_A:0.00893234):0.000524	(Trachypithecus_francoisi_A:0.000813	Semnopithecus_entellus_A:0.00189271):0.00506452):0.00282698	(Piliocolobus_tephrosceles_A:0.00148544	Colobus_angolensis_palliatus_A:0.00601676):0.00302079):0.00554879):0.0054511	(((((homo_sapien_A:0.00315402	Pan_paniscus_A:0.00149458):0.000490	Gorilla_gorilla_gorilla_A:0.00718713):0.000208	Pan_troglodytes_A:0.00132756):0.00949056	Pongo_abelii_A:0.01487956):0.00299585	(Hylobates_moloch_A:0.00711952	Nomascus_leucogenys_A:0.00418099):0.01303057):0.00521153):0.0118323	(((((Alouatta_palliata_A:0.00942909	((Saguinus_imperator_A:0.00670036	Ateles_geoffroyi_A:0.03106692):0.00562188	Plecturocebus_donacophilus_A:0.04046578):0.01227654):0.00594727	((Cebus_albifrons_A:0.03144256	Cebus_capucinus_imitator_A:0.00231788):0.00466676	Sapajus_apella_A:0.00387209):0.01997521):0.00425133	(Callithrix_jacchus_A:0.00312761	Callithrix_pygmaea_A:0.00505295):0.01579519):0.00172688	Saimiri_boliviensis_A:0.02464352):0.00190222	Pithecia_pithecia_A:0.01862975):0.03647062):0.02183225	Carlito_syrichta_A:0.15303434):0.2435565	(((((((((((((Macaca_fuscata_REL:0.00244872	Macaca_mulatta_REL:0.0):0.000742	Macaca_fascicularis_REL:0.0):0.000751	Macaca_nemestrina_REL:0.000241):0.00227287	(((Erythrocebus_patas_REL:0.0063441	Chlorocebus_sabaeus_REL:0.00163509):0.00818536	Allenopithecus_nigroviridis_REL:0.00324687):0.00425983	Theropithecus_gelada_REL:0.00566949):0.00203218):0.00347013	Cercopithecus_mona_REL:0.00311304):0.00382141	(Papio_anubis_REL:0.00716937	Cercocebus_atys_REL:0.00485599):0.0010698):0.00338386	Cercopithecus_neglectus_REL:0.00549691):0.00953245
(((((((((((((((((((((((((((((((((((((gelada_B:0.0	(sooty_mangabey_B:0.000654	mandrill_B:0.0):0.000001):0.000001	drill_B:0.0):0.000045	(((red_guenon_B:0.000709	green_monkey_B:0.00190523):0.00213617	Allens_swamp_monkey_B:0.00635502):0.00114901	(Mona_monkey_B:0.000646	De_Brazzas_monkey_B:0.00262593):0.00206606):0.00190185):0.000311	olive_baboon_B:0.00422):0.00143776	((pigtailed_macaque_B:0.0013081	Japanese_macaque_B:0.0):0.000109	(crabeating_macaque_B:0.00243106	Rhesus_monkey_B:0.00677631):0.00128876):0.000766):0.00282838	(Angolan_colobus_B:0.00473266	(((Hanuman_langur_B:0.00510679	(Red_shanked_douc_langur_B:0.0023828	black_snubnosed_monkey_B:0.0067784):0.0015058):0.000162	(proboscis_monkey_B:0.00263036	Francoiss_langur_B:0.0):0.000269):0.00301584	Ugandan_red_Colobus_B:0.00814032):0.00267652):0.00392508):0.00506565	((northern_whitecheeked_gibbon_B:0.00390892	silvery_gibbon_B:0.0033056):0.00548097	(Sumatran_organutan_B:0.00752228	(((pygmy_chimpanzee_B:0.000717	chimpanzee_B:0.00318449):0.0050085	Human_B:0.00284674):0.000538	western_lowland_gorilla_B:0.00463261):0.00944761):0.000813):0.00246563):0.0066917	((((((((whitefaced_sapajou_B:0.0	whitefronted_capuchin_B:0.000442):0.00121844	Tufted_capuchin_B:0.00226131):0.00936027	Bolivian_squirrel_monkey_B:0.01223502):0.000085	(Bolivian_titi_B:0.01861567	whitefaced_saki_B:0.0135644):0.00362488):0.000886	(tamarin_B:0.01696492	Mas_night_monkey_B:0.012516):0.00188024):0.0012269	blackhanded_spider_monkey_B:0.00653325):0.00134766	mantled_howler_monkey_B:0.00766585):0.00198998	(pygmy_marmoset_B:0.00668494	whitetuftedear_marmoset_B:0.00782866):0.0099174):0.01528767):0.02268134	tarsier_B:0.08151002):0.63147403	Mussel_IL17R:0.84377136):0.20385571	(((((((((Semnopithecus_entellus_A:0.00219463	((((Macaca_fascicularis_A:0.00325049	((((Macaca_nemestrina_A:0.00633545	Macaca_fuscata_A:0.0):0.00162299	Macaca_mulatta_A:0.0):0.00278338	Theropithecus_gelada_A:0.0020124):0.00113531	Mandrillus_sphinx_A:0.00142463):0.00249072):0.00118683	((Cercopithecus_mona_A:0.0031184
(((((((((((((((((((((drill_B:0.00263693	(mandrill_B:0.00264275	(gelada_B:0.00463869	sooty_mangabey_B:0.000649):0.000006):0.000006):0.000032	((Allens_swamp_monkey_B:0.0123669	(green_monkey_B:0.00155322	red_guenon_B:0.00108705):0.00102383):0.00170007	(Mona_monkey_B:0.00195796	De_Brazzas_monkey_B:0.0033309):0.00400071):0.0033174):0.000647	olive_baboon_B:0.00130532):0.00330427	((pigtailed_macaque_B:0.00531873	Japanese_macaque_B:0.0):0.000142	(Rhesus_monkey_B:0.00427904	crabeating_macaque_B:0.00371043):0.00120768):0.00193167):0.00271591	((Angolan_colobus_B:0.00528587	Ugandan_red_Colobus_B:0.00941648):0.00198055	(((Francoiss_langur_B:0.000324	(Hanuman_langur_B:0.00320789	black_snubnosed_monkey_B:0.00342922):0.000314):0.000271	proboscis_monkey_B:0.000728):0.000113	Red_shanked_douc_langur_B:0.00520993):0.00464333):0.00635753):0.00533722	((((chimpanzee_B:0.00190278	pygmy_chimpanzee_B:0.00202265):0.0055614	Human_B:0.00232175):0.000503	western_lowland_gorilla_B:0.00200511):0.00635729	(Sumatran_organutan_B:0.00865199	(silvery_gibbon_B:0.00282561	northern_whitecheeked_gibbon_B:0.00180842):0.00949279):0.00124058):0.00688029):0.00592416	((((((tamarin_B:0.00983843	((whitefronted_capuchin_B:0.000495	whitefaced_sapajou_B:0.0):0.00150751	Tufted_capuchin_B:0.00276467):0.01292114):0.00132779	Bolivian_squirrel_monkey_B:0.01070431):0.000844	(pygmy_marmoset_B:0.00496708	whitetuftedear_marmoset_B:0.00428632):0.00780336):0.00167852	Mas_night_monkey_B:0.00838644):0.00202709	(mantled_howler_monkey_B:0.00729001	blackhanded_spider_monkey_B:0.01077737):0.00164721):0.000998	(whitefaced_saki_B:0.01616182	Bolivian_titi_B:0.01248382):0.0019504):0.02631055):0.04636185	tarsier_B:0.07825286):0.52462892	Mussel_IL17R:0.73596235):0.17254124	(((((((((((Theropithecus_gelada_E:0.0	(((((((((Macaca_nemestrina_E:0.00828497	Mandrillus_sphinx_E:0.0):0.00203753	Papio_anubis_E:0.0):0.00158889	Cercocebus_atys_E:0.0):0.00300992	Chlorocebus_sabaeus_E:0.00361512):0.00215543	((Semnopithecus_entellus_E:0.01148834	Pygathrix_nemaeus_E:0.000471):0.00917756
(((((((((((((((((((((((((((((((Macaca_fuscata_D:0.0	(Macaca_mulatta_D:0.000892	Macaca_fascicularis_D:0.00136032):0.000014):0.00226135	Papio_anubis_D:0.00225426):0.000005	Theropithecus_gelada_D:0.00134637):0.0	Cercocebus_atys_D:0.00316372):0.000033	Macaca_nemestrina_D:0.00131574):0.000028	(Mandrillus_sphinx_D:0.000796	Mandrillus_leucophaeus_D:0.00132263):0.00130823):0.000356	(Allenopithecus_nigroviridis_D:0.00227267	(Chlorocebus_sabaeus_D:0.00175351	Erythrocebus_patas_D:0.00275931):0.00135332):0.000050):0.000416	((((((Semnopithecus_entellus_D:0.04863034	Trachypithecus_francoisi_D:0.00343221):0.00328591	Pygathrix_nemaeus_D:0.0035849):0.000587	Rhinopithecus_bieti_D:0.0029818):0.000148	Nasalis_larvatus_D:0.00115544):0.00139244	(Piliocolobus_tephrosceles_D:0.00213359	Colobus_angolensis_palliatus_D:0.00511375):0.00135457):0.00607092	(Cercopithecus_neglectus_D:0.00180564	Cercopithecus_mona_D:0.000445):0.00384518):0.000236):0.00932535	((Hylobates_moloch_D:0.00537509	Nomascus_leucogenys_D:0.00368556):0.00550129	((((Pan_troglodytes_D:0.000981	Pan_paniscus_D:0.000370):0.00214399	homo_sapien_D:0.00332025):0.00117185	Gorilla_gorilla_gorilla_D:0.00324072):0.000243	Pongo_abelii_D:0.00748767):0.000330):0.00612896):0.00649272	(((Saimiri_boliviensis_D:0.0129366	((((Callithrix_jacchus_D:0.00313785	Callithrix_pygmaea_D:0.00547539):0.00749595	Saguinus_imperator_D:0.00510254):0.00551554	((Cebus_albifrons_D:0.000408	Cebus_capucinus_imitator_D:0.000042):0.000714	Sapajus_apella_D:0.00277456):0.00518842):0.000767	Aotus_nancymaae_D:0.00813758):0.00219812):0.0011258	Pithecia_pithecia_D:0.01120587):0.00242934	(Alouatta_palliata_D:0.01072956	(Plecturocebus_donacophilus_D:0.0131148	Ateles_geoffroyi_D:0.01033717):0.00162532):0.00137747):0.01233868):0.02856947	Carlito_syrichta_D:0.0267428):0.76638401	(((Carlito_syrichta_A:0.19350664	(((((Sapajus_apella_A:0.00581129	Cebus_capucinus_imitator_A:0.00712446):0.0079836	((Ateles_geoffroyi_A:0.05529032	Plecturocebus_donacophilus_A:0.03610681):0.01176368	Cebus_albifrons_A:0.03236581):0.01921908):0.02121453	((Callithrix_jacchus_A:0.00595828	Saimiri_boliviensis_A:0.05012919):0.00482662	Callithrix_pygmaea_A:0.0039152):0.02176995):0.00593247
((((((((((((((((((((((((((red_guenon_B:0.00249261	green_monkey_B:0.00283145):0.00187539	(De_Brazzas_monkey_B:0.0013369	Mona_monkey_B:0.000655):0.00539562):0.00188321	Allens_swamp_monkey_B:0.00520623):0.00203734	((mandrill_B:0.00183448	(drill_B:0.00185674	sooty_mangabey_B:0.00146112):0.000885):0.000197	gelada_B:0.00142773):0.000168):0.000454	olive_baboon_B:0.00543436):0.00238448	((pigtailed_macaque_B:0.00397673	(Japanese_macaque_B:0.0	Rhesus_monkey_B:0.0108993):0.000058):0.000352	crabeating_macaque_B:0.00162549):0.00366034):0.000630	((((black_snubnosed_monkey_B:0.00202544	Red_shanked_douc_langur_B:0.00198661):0.00130555	proboscis_monkey_B:0.000703):0.000418	(Hanuman_langur_B:0.00233129	Francoiss_langur_B:0.00168076):0.0016327):0.00547225	(Ugandan_red_Colobus_B:0.00865781	Angolan_colobus_B:0.00616953):0.00295249):0.00487585):0.00730678	((silvery_gibbon_B:0.00408489	northern_whitecheeked_gibbon_B:0.0052276):0.00557826	(Sumatran_organutan_B:0.01635369	(((chimpanzee_B:0.000690	pygmy_chimpanzee_B:0.00526248):0.00365183	Human_B:0.000979):0.00180498	western_lowland_gorilla_B:0.00330594):0.00627529):0.000764):0.00579729):0.01229023	((Mas_night_monkey_B:0.00837047	((pygmy_marmoset_B:0.00299815	whitetuftedear_marmoset_B:0.00501564):0.00966303	tamarin_B:0.02145881):0.00189322):0.00121115	((((((whitefaced_sapajou_B:0.0	whitefronted_capuchin_B:0.00148321):0.00433855	Tufted_capuchin_B:0.00124123):0.01467771	Bolivian_titi_B:0.0132888):0.00144146	whitefaced_saki_B:0.01502557):0.00191845	Bolivian_squirrel_monkey_B:0.0158325):0.000964	(blackhanded_spider_monkey_B:0.00720364	mantled_howler_monkey_B:0.01236575):0.0020161):0.000476):0.01718629):0.03995956	tarsier_B:0.07975313):0.57666718	Mussel_IL17R:0.90004406):0.10239835	((((((((((((Cercocebus_atys_A:0.00412392	(Allenopithecus_nigroviridis_A:0.000127	((Erythrocebus_patas_A:0.0	Papio_anubis_A:0.03537372):0.02044955	Chlorocebus_sabaeus_A:0.0):0.00903944):0.01218054):0.00624036	Cercopithecus_mona_A:0.00253237):0.00151373	Cercopithecus_neglectus_A:0.00164275):0.00759622	(Theropithecus_gelada_A:0.00116281
(((((((((((((((((((((((gelada_B:0.00209056	((mandrill_B:0.00156502	drill_B:0.0024918):0.000401	sooty_mangabey_B:0.0010553):0.000204):0.000086	(((red_guenon_B:0.00169053	green_monkey_B:0.000338):0.0014145	(De_Brazzas_monkey_B:0.00340736	Mona_monkey_B:0.0020201):0.00312355):0.000631	Allens_swamp_monkey_B:0.00625262):0.00243453):0.000849	olive_baboon_B:0.00249556):0.00193391	(((Rhesus_monkey_B:0.00553552	Japanese_macaque_B:0.0):0.000039	pigtailed_macaque_B:0.00403788):0.000296	crabeating_macaque_B:0.00239938):0.00333776):0.00137206	((((Francoiss_langur_B:0.00147914	(Hanuman_langur_B:0.00600867	black_snubnosed_monkey_B:0.00351609):0.000895):0.000411	proboscis_monkey_B:0.00147091):0.000652	Red_shanked_douc_langur_B:0.00686533):0.00341478	(Angolan_colobus_B:0.00642904	Ugandan_red_Colobus_B:0.00660324):0.00169369):0.01062793):0.00554235	((((Human_B:0.00204415	(pygmy_chimpanzee_B:0.00282156	chimpanzee_B:0.00390199):0.00408643):0.00164343	western_lowland_gorilla_B:0.0048209):0.00634401	Sumatran_organutan_B:0.01178475):0.00152318	(northern_whitecheeked_gibbon_B:0.00530312	silvery_gibbon_B:0.00491134):0.00833213):0.00463025):0.01094072	((((((whitetuftedear_marmoset_B:0.00383891	pygmy_marmoset_B:0.00499087):0.01092036	tamarin_B:0.01395181):0.00315803	(Bolivian_squirrel_monkey_B:0.00637412	((whitefronted_capuchin_B:0.00141908	whitefaced_sapajou_B:0.0):0.00286426	Tufted_capuchin_B:0.00433107):0.01069243):0.00134403):0.000972	Mas_night_monkey_B:0.0133751):0.00156704	(Bolivian_titi_B:0.01731859	whitefaced_saki_B:0.014337):0.00522889):0.00101196	(mantled_howler_monkey_B:0.01005568	blackhanded_spider_monkey_B:0.00775457):0.00329814):0.01888199):0.03154256	tarsier_B:0.0884973):0.50218593	Mussel_IL17R:0.74610415):0.1696649	(((((((Pongo_abelii_E:0.00798698	((Pan_troglodytes_E:0.00120705	Pan_paniscus_E:0.0):0.01737438	homo_sapien_E:0.0):0.00836629):0.0031783	(Nomascus_leucogenys_E:0.00498828	Hylobates_moloch_E:0.0):0.00503165):0.00732499	Gorilla_gorilla_gorilla_E:0.00305862):0.02162251	((((((((((Papio_anubis_E:0.000345
((((((((((((((((((((((green_monkey_B:0.00408143	red_guenon_B:0.00186053):0.00278434	(Mona_monkey_B:0.00129662	De_Brazzas_monkey_B:0.00265726):0.00433395):0.00129527	Allens_swamp_monkey_B:0.00634751):0.00184767	(gelada_B:0.00272352	((sooty_mangabey_B:0.00144818	drill_B:0.000522):0.000697	mandrill_B:0.00102993):0.000390):0.000197):0.000342	olive_baboon_B:0.00350756):0.00232797	((Japanese_macaque_B:0.0	pigtailed_macaque_B:0.00530121):0.000193	(crabeating_macaque_B:0.00165399	Rhesus_monkey_B:0.00971079):0.000701):0.00277767):0.000955	(((((Francoiss_langur_B:0.00112393	Hanuman_langur_B:0.00218077):0.00348301	black_snubnosed_monkey_B:0.00968076):0.000353	proboscis_monkey_B:0.00345709):0.00110515	Red_shanked_douc_langur_B:0.00467718):0.000838	(Ugandan_red_Colobus_B:0.0036341	Angolan_colobus_B:0.00766728):0.00796224):0.00378878):0.00594653	((((Human_B:0.00455085	(chimpanzee_B:0.00117372	pygmy_chimpanzee_B:0.00275847):0.00549789):0.000456	western_lowland_gorilla_B:0.00274918):0.00542635	Sumatran_organutan_B:0.00992199):0.000281	(silvery_gibbon_B:0.00204989	northern_whitecheeked_gibbon_B:0.00388194):0.00533514):0.00704159):0.00989809	((((((Bolivian_squirrel_monkey_B:0.01120166	(Tufted_capuchin_B:0.00306565	(whitefaced_sapajou_B:0.0	whitefronted_capuchin_B:0.000712):0.00276351):0.012113):0.00154313	(whitefaced_saki_B:0.02065983	Bolivian_titi_B:0.01942916):0.000829):0.00106999	Mas_night_monkey_B:0.00717556):0.000964	blackhanded_spider_monkey_B:0.00697967):0.00121467	((whitetuftedear_marmoset_B:0.00484838	pygmy_marmoset_B:0.00706485):0.00550996	tamarin_B:0.01253982):0.00390971):0.000545	mantled_howler_monkey_B:0.01172334):0.01823632):0.01902779	tarsier_B:0.07905156):0.56878123	Mussel_IL17R:0.80604379):0.17508564	(((((((((((((Macaca_fuscata_A:0.000534	Macaca_fascicularis_A:0.00139619):0.000885	Macaca_nemestrina_A:0.00291634):0.000827	Macaca_mulatta_A:0.0):0.00301352	((Cercocebus_atys_A:0.0	Papio_anubis_A:0.01819787):0.00611182	Allenopithecus_nigroviridis_A:0.01114424):0.00156261):0.00119531	Theropithecus_gelada_A:0.0):0.00100441
(((((((((((((((((((((((((((((sooty_mangabey_B:0.0	(drill_B:0.0	mandrill_B:0.00200694):0.000003):0.0	gelada_B:0.000668):0.000148	olive_baboon_B:0.00386506):0.000395	(((red_guenon_B:0.000538	green_monkey_B:0.00348298):0.000162	(Mona_monkey_B:0.00131149	De_Brazzas_monkey_B:0.00270762):0.00483919):0.00158687	Allens_swamp_monkey_B:0.01119755):0.00199372):0.00248459	((((proboscis_monkey_B:0.000233	((Hanuman_langur_B:0.00367951	black_snubnosed_monkey_B:0.00850366):0.00120704	Francoiss_langur_B:0.00110129):0.000691):0.000193	Red_shanked_douc_langur_B:0.00432557):0.00473798	(Angolan_colobus_B:0.0031034	Ugandan_red_Colobus_B:0.00977535):0.00246059):0.00907223	((pigtailed_macaque_B:0.00401616	(Japanese_macaque_B:0.0	Rhesus_monkey_B:0.00616661):0.000032):0.000308	crabeating_macaque_B:0.00101452):0.00277836):0.00158242):0.00513083	((((pygmy_chimpanzee_B:0.00350063	chimpanzee_B:0.00182698):0.00453016	Human_B:0.00227951):0.00322124	western_lowland_gorilla_B:0.00541815):0.00803128	(Sumatran_organutan_B:0.00686907	(northern_whitecheeked_gibbon_B:0.00260034	silvery_gibbon_B:0.00613007):0.00601942):0.000747):0.00365694):0.0077689	((whitetuftedear_marmoset_B:0.00716191	pygmy_marmoset_B:0.0036105):0.01691408	(((whitefaced_saki_B:0.02300545	Bolivian_titi_B:0.0165657):0.00164821	(((((whitefronted_capuchin_B:0.00105176	whitefaced_sapajou_B:0.0):0.00235019	Tufted_capuchin_B:0.00119445):0.01528739	tamarin_B:0.00959972):0.00219307	Mas_night_monkey_B:0.01039818):0.000350	Bolivian_squirrel_monkey_B:0.01765659):0.00293256):0.000787	(mantled_howler_monkey_B:0.00839158	blackhanded_spider_monkey_B:0.0044483):0.00251726):0.00110055):0.02173124):0.04308941	tarsier_B:0.08426463):0.62830708	Mussel_IL17R:0.86907919):0.17972444	(((((((((((Colobus_angolensis_palliatus_REL:0.00450088	Semnopithecus_entellus_REL:0.00468607):0.00315905	((Hylobates_moloch_REL:0.00191497	(Pongo_abelii_REL:0.01135887	Nomascus_leucogenys_REL:0.00294816):0.00119916):0.00620389	(homo_sapien_REL:0.01001156	(Pan_troglodytes_REL:0.01418049	Pan_paniscus_REL:0.0):0.00679926):0.00400834):0.02468764):0.00234075
((((((((((((((((((((mandrill_B:0.00134457	gelada_B:0.00134361):0.000101	(sooty_mangabey_B:0.00134862	drill_B:0.00133956):0.000573):0.000170	((((De_Brazzas_monkey_B:0.00202544	Mona_monkey_B:0.00201361):0.00211253	red_guenon_B:0.00125859):0.000900	green_monkey_B:0.00154809):0.00119535	Allens_swamp_monkey_B:0.00406134):0.00113473):0.000159	olive_baboon_B:0.00304435):0.00124161	((Japanese_macaque_B:0.0	pigtailed_macaque_B:0.00337938):0.000212	(crabeating_macaque_B:0.00105581	Rhesus_monkey_B:0.00915721):0.00136773):0.0032461):0.000490	((Ugandan_red_Colobus_B:0.00428936	Angolan_colobus_B:0.00725845):0.000645	((((black_snubnosed_monkey_B:0.00749138	Hanuman_langur_B:0.000647):0.00203302	proboscis_monkey_B:0.00137725):0.000106	Francoiss_langur_B:0.000559):0.000806	Red_shanked_douc_langur_B:0.00669784):0.00268214):0.00247093):0.00599608	(((((chimpanzee_B:0.00386026	pygmy_chimpanzee_B:0.00282433):0.0051417	Human_B:0.00231661):0.00105473	western_lowland_gorilla_B:0.00554593):0.00622305	(silvery_gibbon_B:0.00544662	northern_whitecheeked_gibbon_B:0.00470393):0.00950303):0.000421	Sumatran_organutan_B:0.00900878):0.00371129):0.01101294	((((whitetuftedear_marmoset_B:0.00463361	pygmy_marmoset_B:0.00279741):0.007039	tamarin_B:0.01347087):0.00412523	((((Tufted_capuchin_B:0.00444115	(whitefaced_sapajou_B:0.0	whitefronted_capuchin_B:0.00148513):0.00284264):0.01574044	Bolivian_squirrel_monkey_B:0.01504044):0.00154815	(Bolivian_titi_B:0.01745843	whitefaced_saki_B:0.0151814):0.00312595):0.000972	Mas_night_monkey_B:0.01021187):0.000255):0.00103319	(blackhanded_spider_monkey_B:0.00762157	mantled_howler_monkey_B:0.01150187):0.00335982):0.02041796):0.03600772	tarsier_B:0.07799307):0.57666052	Mussel_IL17R:0.88363584):0.22233191	(((((Saimiri_boliviensis_A:0.0097154	((((((Plecturocebus_donacophilus_A:0.07747889	Cebus_albifrons_A:0.01543171):0.05475848	Saguinus_imperator_A:0.0):0.02952869	Ateles_geoffroyi_A:0.00434066):0.03279962	Alouatta_palliata_A:0.0):0.06899087	Sapajus_apella_A:0.0):0.0152326	Cebus_capucinus_imitator_A:0.0):0.02600738):0.02188482
((((((((((((((((((((((((((((((((mandrill_B:0.00264233	gelada_B:0.000705):0.000046	(((((De_Brazzas_monkey_B:0.000671	Mona_monkey_B:0.000667):0.00480173	red_guenon_B:0.000580):0.000185	green_monkey_B:0.00270629):0.000816	Allens_swamp_monkey_B:0.01131568):0.00240801	olive_baboon_B:0.0052482):0.000039):0.000461	(drill_B:0.00388428	sooty_mangabey_B:0.000811):0.000763):0.00141698	(((Ugandan_red_Colobus_B:0.00744828	Angolan_colobus_B:0.0033641):0.00132432	(((Francoiss_langur_B:0.0	(black_snubnosed_monkey_B:0.00133935	proboscis_monkey_B:0.00336949):0.000003):0.000051	Hanuman_langur_B:0.00196631):0.000476	Red_shanked_douc_langur_B:0.00827572):0.00530213):0.00580832	(((Japanese_macaque_B:0.0	Rhesus_monkey_B:0.00890071):0.000033	pigtailed_macaque_B:0.00403264):0.000316	crabeating_macaque_B:0.00168261):0.00373112):0.00191727):0.00638037	((silvery_gibbon_B:0.00748828	northern_whitecheeked_gibbon_B:0.00330242):0.01132486	((((pygmy_chimpanzee_B:0.00394984	chimpanzee_B:0.00338494):0.00465412	Human_B:0.00348796):0.00210605	western_lowland_gorilla_B:0.00390208):0.00456182	Sumatran_organutan_B:0.00333515):0.000594):0.00365936):0.00754538	(((((((whitefronted_capuchin_B:0.000713	whitefaced_sapajou_B:0.0):0.00234228	Tufted_capuchin_B:0.00592049):0.0102758	Bolivian_squirrel_monkey_B:0.01090412):0.00150687	((whitetuftedear_marmoset_B:0.00607589	pygmy_marmoset_B:0.00468642):0.00882653	tamarin_B:0.01802399):0.0020031):0.00142395	Mas_night_monkey_B:0.00983418):0.00114742	(blackhanded_spider_monkey_B:0.00587543	(whitefaced_saki_B:0.01546205	Bolivian_titi_B:0.01244486):0.00256208):0.000633):0.00126038	mantled_howler_monkey_B:0.01054578):0.02831607):0.02375795	tarsier_B:0.07307744):0.63031553	Mussel_IL17R:0.82168161):0.14293696	(((((((((((((((Cercocebus_atys_A:0.0	Papio_anubis_A:0.03000286):0.01400371	Erythrocebus_patas_A:0.0):0.00774659	Chlorocebus_sabaeus_A:0.000739):0.00623726	Cercopithecus_mona_A:0.00341112):0.00149673	Allenopithecus_nigroviridis_A:0.0085348):0.00138	Cercopithecus_neglectus_A:0.00581684):0.00446351	(((((Macaca_fascicularis_A:0.0
((((((((((((((((((((((mandrill_B:0.00172289	((((red_guenon_B:0.00175711	green_monkey_B:0.00143086):0.00180609	Allens_swamp_monkey_B:0.00524624):0.000695	(De_Brazzas_monkey_B:0.00191901	Mona_monkey_B:0.00127181):0.00194862):0.00253968	gelada_B:0.000633):0.000190):0.000447	(drill_B:0.0011484	sooty_mangabey_B:0.000759):0.000578):0.000624	olive_baboon_B:0.00683831):0.00158246	((Rhesus_monkey_B:0.00725868	crabeating_macaque_B:0.00175586):0.00130376	(pigtailed_macaque_B:0.00256478	Japanese_macaque_B:0.0):0.000067):0.00261478):0.00306496	(((proboscis_monkey_B:0.00141988	(Francoiss_langur_B:0.000653	Hanuman_langur_B:0.00318375):0.00241399):0.000096	(Red_shanked_douc_langur_B:0.00425466	black_snubnosed_monkey_B:0.00730386):0.00181305):0.00652677	(Ugandan_red_Colobus_B:0.00690649	Angolan_colobus_B:0.00726245):0.000831):0.00577161):0.00474199	(Sumatran_organutan_B:0.01256328	(((chimpanzee_B:0.00252026	pygmy_chimpanzee_B:0.00319892):0.00604412	(Human_B:0.00167825	western_lowland_gorilla_B:0.0078811):0.000152):0.00780824	(silvery_gibbon_B:0.00254397	northern_whitecheeked_gibbon_B:0.0057599):0.00725394):0.000859):0.00561246):0.01473989	(((((((whitetuftedear_marmoset_B:0.00364913	pygmy_marmoset_B:0.00659215):0.00498434	tamarin_B:0.01087858):0.00257582	((whitefronted_capuchin_B:0.00108711	whitefaced_sapajou_B:0.0):0.00244821	Tufted_capuchin_B:0.00286901):0.01070017):0.00120348	Bolivian_squirrel_monkey_B:0.01111742):0.00163448	Mas_night_monkey_B:0.00732432):0.000495	(blackhanded_spider_monkey_B:0.00747256	mantled_howler_monkey_B:0.00603581):0.00147115):0.0013566	(whitefaced_saki_B:0.01207599	Bolivian_titi_B:0.01563842):0.00379655):0.02099929):0.0253598	tarsier_B:0.07895942):0.48159137	Mussel_IL17R:0.81157619):0.24641049	(((((((((Callithrix_pygmaea_A:0.00845486	Callithrix_jacchus_A:0.00466854):0.0052549	((((Cebus_albifrons_A:0.03708333	Ateles_geoffroyi_A:0.04507846):0.01330077	Plecturocebus_donacophilus_A:0.03988314):0.01207794	Alouatta_palliata_A:0.0):0.03571503	Saguinus_imperator_A:0.0):0.02836393):0.02298278	Pithecia_pithecia_A:0.01397303):0.00870016
(((((((((((((((((((((((((((((olive_baboon_B:0.00121747	((((red_guenon_B:0.00195551	green_monkey_B:0.0019974):0.00179606	(De_Brazzas_monkey_B:0.000650	Mona_monkey_B:0.00132353):0.00350496):0.000718	Allens_swamp_monkey_B:0.00775593):0.000661	gelada_B:0.00135069):0.000085):0.000526	((mandrill_B:0.00190235	drill_B:0.00138714):0.00272771	sooty_mangabey_B:0.00178153):0.000253):0.000871	(((Rhesus_monkey_B:0.00873624	Japanese_macaque_B:0.0):0.000045	pigtailed_macaque_B:0.00128114):0.000192	crabeating_macaque_B:0.000469):0.00334152):0.00167052	((Angolan_colobus_B:0.0071389	Ugandan_red_Colobus_B:0.0075504):0.0014522	((((black_snubnosed_monkey_B:0.00132216	Hanuman_langur_B:0.00198603):0.000673	proboscis_monkey_B:0.00131435):0.000288	Francoiss_langur_B:0.00103652):0.000742	Red_shanked_douc_langur_B:0.00589631):0.0010826):0.00593141):0.0045048	((silvery_gibbon_B:0.00467888	northern_whitecheeked_gibbon_B:0.00125819):0.00621585	(Sumatran_organutan_B:0.00665496	((chimpanzee_B:0.00127875	pygmy_chimpanzee_B:0.00198742):0.00254092	(western_lowland_gorilla_B:0.00516305	Human_B:0.00209333):0.000056):0.00865665):0.000360):0.00779961):0.00913573	(((((pygmy_marmoset_B:0.00987177	whitetuftedear_marmoset_B:0.00472639):0.01148759	tamarin_B:0.01038629):0.00188627	Mas_night_monkey_B:0.01157477):0.000876	((Tufted_capuchin_B:0.00426047	(whitefaced_sapajou_B:0.0	whitefronted_capuchin_B:0.000207):0.00311001):0.01279098	Bolivian_squirrel_monkey_B:0.01285703):0.000790):0.00230783	((mantled_howler_monkey_B:0.00953576	blackhanded_spider_monkey_B:0.00712653):0.00361609	(whitefaced_saki_B:0.01545659	Bolivian_titi_B:0.02260889):0.002459):0.00158366):0.01905811):0.01786574	tarsier_B:0.09168972):0.48300533	Mussel_IL17R:0.83744645):0.19583033	(((((((((((Chlorocebus_sabaeus_A:0.0092447	Cercopithecus_neglectus_A:0.00663892):0.00226024	Cercopithecus_mona_A:0.0038089):0.0021279	((Theropithecus_gelada_A:0.0	Papio_anubis_A:0.03355244):0.01122597	Mandrillus_sphinx_A:0.0):0.00752437):0.00147263	Erythrocebus_patas_A:0.00493568):0.00844546	Allenopithecus_nigroviridis_A:0.00551893):0.00542518
(((((((((((((((((((((((gelada_B:0.00128553	sooty_mangabey_B:0.00128682):0.000003	(mandrill_B:0.00452952	drill_B:0.00127075):0.00129813):0.000020	olive_baboon_B:0.00449057):0.000202	(Allens_swamp_monkey_B:0.01074506	((red_guenon_B:0.000531	green_monkey_B:0.000756):0.000952	(De_Brazzas_monkey_B:0.000644	Mona_monkey_B:0.000643):0.00218432):0.000701):0.000842):0.000153	((pigtailed_macaque_B:0.00193491	Japanese_macaque_B:0.0):0.000057	(crabeating_macaque_B:0.00184088	Rhesus_monkey_B:0.01315268):0.000653):0.00153047):0.00421085	(((proboscis_monkey_B:0.00271126	(Francoiss_langur_B:0.000028	Hanuman_langur_B:0.000618):0.00180278):0.000575	(Red_shanked_douc_langur_B:0.00560165	black_snubnosed_monkey_B:0.00611776):0.00134195):0.00281197	(Angolan_colobus_B:0.0047424	Ugandan_red_Colobus_B:0.00305279):0.00283864):0.0056909):0.00512144	((Sumatran_organutan_B:0.00817796	(silvery_gibbon_B:0.00511791	northern_whitecheeked_gibbon_B:0.000691):0.00543743):0.000633	((chimpanzee_B:0.00254569	pygmy_chimpanzee_B:0.0012882):0.00499501	(western_lowland_gorilla_B:0.00195788	Human_B:0.00189942):0.000163):0.00719065):0.00337109):0.00935404	((((((tamarin_B:0.01411501	((whitefronted_capuchin_B:0.00122978	whitefaced_sapajou_B:0.0):0.00414979	Tufted_capuchin_B:0.0):0.01223596):0.00229665	(whitetuftedear_marmoset_B:0.00739282	pygmy_marmoset_B:0.00426077):0.00599506):0.000427	Bolivian_squirrel_monkey_B:0.01384836):0.00221685	Mas_night_monkey_B:0.00703202):0.00252709	(blackhanded_spider_monkey_B:0.01136369	(Bolivian_titi_B:0.01209563	whitefaced_saki_B:0.01394196):0.00658125):0.000233):0.000693	mantled_howler_monkey_B:0.01286075):0.02035634):0.01785094	tarsier_B:0.08251387):0.52105146	Mussel_IL17R:0.87851064):0.1994404	(((((((((((((Cebus_albifrons_C:0.0	Sapajus_apella_C:0.00693589):0.00109159	Cebus_capucinus_imitator_C:0.0):0.01329829	((Ateles_geoffroyi_C:0.0	Alouatta_palliata_C:0.01996866):0.00814029	Pithecia_pithecia_C:0.01339099):0.000793):0.00187452	Aotus_nancymaae_C:0.02462804):0.000689	((Callithrix_jacchus_C:0.00467212
((((((((((((((((((((((((mandrill_B:0.00134939	drill_B:0.00265865):0.00201111	sooty_mangabey_B:0.00200336):0.0	gelada_B:0.00267595):0.000155	((De_Brazzas_monkey_B:0.000665	Mona_monkey_B:0.00133785):0.000268	((green_monkey_B:0.00216528	red_guenon_B:0.000509):0.00209396	Allens_swamp_monkey_B:0.00812121):0.000248):0.00227356):0.000641	olive_baboon_B:0.00530776):0.00199098	(crabeating_macaque_B:0.00229019	((Rhesus_monkey_B:0.00952948	Japanese_macaque_B:0.0):0.000069	pigtailed_macaque_B:0.0060349):0.000360):0.00189261):0.00115667	((((Hanuman_langur_B:0.00755499	Francoiss_langur_B:0.000544):0.000169	proboscis_monkey_B:0.000032):0.000290	(black_snubnosed_monkey_B:0.00452018	Red_shanked_douc_langur_B:0.00357165):0.000398):0.00466922	(Angolan_colobus_B:0.00476445	Ugandan_red_Colobus_B:0.00741047):0.00461886):0.00689123):0.00460687	(((silvery_gibbon_B:0.00479131	northern_whitecheeked_gibbon_B:0.00192053):0.00495415	(((chimpanzee_B:0.00191759	pygmy_chimpanzee_B:0.00340292):0.00842233	Human_B:0.00105097):0.000980	western_lowland_gorilla_B:0.00740522):0.00461448):0.000482	Sumatran_organutan_B:0.00754952):0.00430985):0.01119285	(((Bolivian_titi_B:0.01559676	whitefaced_saki_B:0.01147701):0.00572316	((((((whitefronted_capuchin_B:0.00304819	whitefaced_sapajou_B:0.0):0.00515644	Tufted_capuchin_B:0.0):0.01222025	tamarin_B:0.01600374):0.00474588	(pygmy_marmoset_B:0.00681102	whitetuftedear_marmoset_B:0.00597258):0.00890398):0.00185183	Bolivian_squirrel_monkey_B:0.0111285):0.00119025	Mas_night_monkey_B:0.01103492):0.00178416):0.00170441	(mantled_howler_monkey_B:0.01039577	blackhanded_spider_monkey_B:0.00928648):0.00242443):0.02180073):0.03122372	tarsier_B:0.07647383):0.62934371	Mussel_IL17R:0.84728922):0.19415304	(((((Sapajus_apella_E:0.00564652	(((((Cebus_capucinus_imitator_E:0.000871	Cebus_albifrons_E:0.000083):0.01491796	(Saguinus_imperator_E:0.0	((Callithrix_pygmaea_E:0.000485	Alouatta_palliata_E:0.02538337):0.00281759	Callithrix_jacchus_E:0.00238487):0.01866021):0.00893466):0.00191183	Pithecia_pithecia_E:0.01117857):0.00259059
((((((((((((((((((((((((((((Papio_anubis_D:0.00134002	Macaca_nemestrina_D:0.000424):0.000106	(Mandrillus_leucophaeus_D:0.00133596	Mandrillus_sphinx_D:0.000764):0.00133723):0.000169	(Cercocebus_atys_D:0.0028931	((Macaca_mulatta_D:0.000894	Macaca_fascicularis_D:0.0):0.000007	Macaca_fuscata_D:0.0):0.00241462):0.00113603):0.000124	Theropithecus_gelada_D:0.000046):0.00124419	(Allenopithecus_nigroviridis_D:0.00403468	(Erythrocebus_patas_D:0.00402366	Chlorocebus_sabaeus_D:0.00306881):0.000400):0.000128):0.000151	(Cercopithecus_mona_D:0.00178753	Cercopithecus_neglectus_D:0.000859):0.00518921):0.00172263	(((((Semnopithecus_entellus_D:0.04408019	Trachypithecus_francoisi_D:0.00233822):0.00342157	Pygathrix_nemaeus_D:0.00281388):0.00155924	Rhinopithecus_bieti_D:0.00277047):0.000410	Nasalis_larvatus_D:0.0027504):0.00118214	(Colobus_angolensis_palliatus_D:0.00228936	Piliocolobus_tephrosceles_D:0.00147249):0.00135434):0.00779197):0.00941549	((Nomascus_leucogenys_D:0.00471302	Hylobates_moloch_D:0.00641572):0.00280542	(Pongo_abelii_D:0.00791081	(Gorilla_gorilla_gorilla_D:0.0024178	((Pan_troglodytes_D:0.00264148	Pan_paniscus_D:0.00133746):0.00264988	homo_sapien_D:0.00401276):0.00292475):0.00159684):0.000672):0.00592108):0.00776866	(((((Aotus_nancymaae_D:0.00976522	(Saguinus_imperator_D:0.00680448	(Callithrix_jacchus_D:0.00193353	Callithrix_pygmaea_D:0.00606664):0.00450256):0.0066601):0.00144081	(Sapajus_apella_D:0.00389129	(Cebus_albifrons_D:0.000824	Cebus_capucinus_imitator_D:0.000059):0.00258434):0.00481045):0.00117373	(Plecturocebus_donacophilus_D:0.02026168	Pithecia_pithecia_D:0.01436581):0.00194658):0.000973	Saimiri_boliviensis_D:0.01409067):0.000432	(Alouatta_palliata_D:0.01244695	Ateles_geoffroyi_D:0.01093221):0.00570305):0.01140436):0.04413649	Carlito_syrichta_D:0.03377296):0.7634988	((((((((((((((Chlorocebus_sabaeus_C:0.000926	((Erythrocebus_patas_C:0.00235965	Cercopithecus_mona_C:0.0014464):0.000624	Cercopithecus_neglectus_C:0.00351835):0.00187251):0.00193642	(Allenopithecus_nigroviridis_C:0.000890	(Mandrillus_sphinx_C:0.000487	Mandrillus_leucophaeus_C:0.000356):0.00159169):0.000483):0.000339	Macaca_fascicularis_C:0.00162751):0.000478	Macaca_fuscata_C:0.0026823):0.00132043
((((((((((((((((((((((((((((((((((sooty_mangabey_B:0.00127949	(drill_B:0.0	mandrill_B:0.00128282):0.000641):0.000003	gelada_B:0.000635):0.000239	olive_baboon_B:0.00617712):0.000272	(((red_guenon_B:0.000564	green_monkey_B:0.00135542):0.00326672	(Mona_monkey_B:0.00191923	De_Brazzas_monkey_B:0.00128211):0.00421378):0.000821	Allens_swamp_monkey_B:0.00715206):0.00191909):0.00134591	(crabeating_macaque_B:0.000535	(pigtailed_macaque_B:0.0044911	(Rhesus_monkey_B:0.01238117	Japanese_macaque_B:0.0):0.000043):0.000081):0.00327544):0.00158426	(((proboscis_monkey_B:0.00150116	(Francoiss_langur_B:0.00121556	Hanuman_langur_B:0.00330091):0.00111605):0.000059	(black_snubnosed_monkey_B:0.00421389	Red_shanked_douc_langur_B:0.00680902):0.00101843):0.00527588	(Ugandan_red_Colobus_B:0.00655861	Angolan_colobus_B:0.0030721):0.00221986):0.00570719):0.00440771	(((western_lowland_gorilla_B:0.000663	Human_B:0.00125685):0.000241	(pygmy_chimpanzee_B:0.00326445	chimpanzee_B:0.00312406):0.00489398):0.00537151	((silvery_gibbon_B:0.00785852	northern_whitecheeked_gibbon_B:0.00246222):0.00969933	Sumatran_organutan_B:0.0053511):0.000432):0.00228404):0.00776452	((((((pygmy_marmoset_B:0.00439718	whitetuftedear_marmoset_B:0.00590565):0.00931608	tamarin_B:0.0152504):0.00232253	(((whitefronted_capuchin_B:0.0	whitefaced_sapajou_B:0.000567):0.0027208	Tufted_capuchin_B:0.00185597):0.01143826	Bolivian_squirrel_monkey_B:0.01365481):0.000727):0.000597	Mas_night_monkey_B:0.011419):0.000653	(Bolivian_titi_B:0.01859764	whitefaced_saki_B:0.00860954):0.00353327):0.00103223	(mantled_howler_monkey_B:0.00674799	blackhanded_spider_monkey_B:0.00619802):0.00309769):0.01458534):0.03209825	tarsier_B:0.08304881):0.467834	Mussel_IL17R:0.75143833):0.29760325	((((Rhinopithecus_bieti_A:0.005255	(((Semnopithecus_entellus_A:0.00283298	Pygathrix_nemaeus_A:0.00850244):0.000767	Trachypithecus_francoisi_A:0.00108769):0.00324139	Piliocolobus_tephrosceles_A:0.00581605):0.00373352):0.00995151	Colobus_angolensis_palliatus_A:0.0):0.00812137	(((((((((Chlorocebus_sabaeus_A:0.0071623	(Erythrocebus_patas_A:0.00205353
(((((((((((((((((((((mandrill_B:0.00268364	drill_B:0.000666):0.000675	sooty_mangabey_B:0.0):0.000002	gelada_B:0.000668):0.000200	olive_baboon_B:0.00248137):0.000176	((red_guenon_B:0.00126149	green_monkey_B:0.00210133):0.000304	(De_Brazzas_monkey_B:0.00134652	Mona_monkey_B:0.00134199):0.00565174):0.00142417):0.000828	((((pigtailed_macaque_B:0.00201381	Japanese_macaque_B:0.0):0.000122	(crabeating_macaque_B:0.000486	Rhesus_monkey_B:0.0089779):0.000714):0.000748	((((Francoiss_langur_B:0.000501	Hanuman_langur_B:0.00422836):0.00219223	(black_snubnosed_monkey_B:0.00539805	proboscis_monkey_B:0.000002):0.000111):0.000739	Red_shanked_douc_langur_B:0.00388568):0.00249642	(Ugandan_red_Colobus_B:0.0070271	Angolan_colobus_B:0.00519368):0.0043777):0.01088629):0.000922	Allens_swamp_monkey_B:0.00780024):0.000435):0.00798746	((((pygmy_chimpanzee_B:0.000727	chimpanzee_B:0.00193394):0.00641853	(Human_B:0.00129228	western_lowland_gorilla_B:0.00406912):0.000341):0.00396031	(northern_whitecheeked_gibbon_B:0.00206007	silvery_gibbon_B:0.00534053):0.00739343):0.000680	Sumatran_organutan_B:0.01452193):0.00368052):0.0039333	((((whitefaced_saki_B:0.01421909	Bolivian_titi_B:0.01562329):0.0023769	blackhanded_spider_monkey_B:0.00408205):0.000725	(((((whitefronted_capuchin_B:0.000454	whitefaced_sapajou_B:0.0):0.00299762	Tufted_capuchin_B:0.000609):0.01313501	Bolivian_squirrel_monkey_B:0.01056809):0.00156623	(tamarin_B:0.01384065	Mas_night_monkey_B:0.00864389):0.000774):0.00273114	(whitetuftedear_marmoset_B:0.00407765	pygmy_marmoset_B:0.0033184):0.00974952):0.00259299):0.00164944	mantled_howler_monkey_B:0.01640252):0.02698198):0.03494866	tarsier_B:0.07829161):0.64053003	(((((Saguinus_imperator_A:0.00385988	(((Saimiri_boliviensis_A:0.026005	((((Cebus_albifrons_A:0.02971354	Plecturocebus_donacophilus_A:0.05722495):0.01323093	Ateles_geoffroyi_A:0.02937324):0.02391958	Alouatta_palliata_A:0.0):0.02873778	(Cebus_capucinus_imitator_A:0.0	Sapajus_apella_A:0.01175178):0.0096891):0.01276232):0.00426043	(Callithrix_jacchus_A:0.01009084
((((((((((((((((((((((((((((((mandrill_B:0.00322049	((Allens_swamp_monkey_B:0.00863889	((red_guenon_B:0.000635	green_monkey_B:0.00271436):0.00136591	(Mona_monkey_B:0.000665	De_Brazzas_monkey_B:0.000672):0.00403832):0.000137):0.00123863	gelada_B:0.0013441):0.000120):0.000119	olive_baboon_B:0.00521082):0.000677	(sooty_mangabey_B:0.00147589	drill_B:0.00253215):0.000420):0.00156181	((pigtailed_macaque_B:0.0020206	Japanese_macaque_B:0.0):0.000126	(Rhesus_monkey_B:0.01039768	crabeating_macaque_B:0.00178991):0.000691):0.00177064):0.000956	((((Hanuman_langur_B:0.00249264	Francoiss_langur_B:0.000179):0.00244244	proboscis_monkey_B:0.00141712):0.000149	(black_snubnosed_monkey_B:0.00492634	Red_shanked_douc_langur_B:0.00503814):0.000500):0.00714007	(Ugandan_red_Colobus_B:0.0041284	Angolan_colobus_B:0.0045938):0.00470519):0.00538669):0.00864926	(((((pygmy_chimpanzee_B:0.00149255	chimpanzee_B:0.00314357):0.00487699	Human_B:0.00309473):0.00111787	western_lowland_gorilla_B:0.00479253):0.00745284	Sumatran_organutan_B:0.01313009):0.000934	(northern_whitecheeked_gibbon_B:0.00461658	silvery_gibbon_B:0.00274933):0.01007653):0.00757296):0.01294559	((((((Bolivian_squirrel_monkey_B:0.01062927	(Tufted_capuchin_B:0.00444534	(whitefronted_capuchin_B:0.0	whitefaced_sapajou_B:0.000277):0.00200259):0.00771044):0.00210077	(Bolivian_titi_B:0.02093488	whitefaced_saki_B:0.01466015):0.00647892):0.000712	blackhanded_spider_monkey_B:0.00846322):0.00109541	((pygmy_marmoset_B:0.0028442	whitetuftedear_marmoset_B:0.00317894):0.0064194	tamarin_B:0.01557884):0.00384788):0.000386	Mas_night_monkey_B:0.00853551):0.00180114	mantled_howler_monkey_B:0.01217399):0.0195618):0.04054843	tarsier_B:0.06652711):0.50487258	Mussel_IL17R:0.75762955):0.20248193	(((((((((Alouatta_palliata_A:0.0	(Saguinus_imperator_A:0.0	((Plecturocebus_donacophilus_A:0.05547076	Ateles_geoffroyi_A:0.0470131):0.00383749	Cebus_albifrons_A:0.03275768):0.02816673):0.02808129):0.02815529	(Callithrix_jacchus_A:0.00741591	Callithrix_pygmaea_A:0.00541147):0.00257336):0.02340909	Saimiri_boliviensis_A:0.01494363):0.01366022
((((((((((((((((((((((((((((Cercocebus_atys_A:0.0	Papio_anubis_A:0.00791128):0.00736157	(Mandrillus_sphinx_A:0.00615834	Theropithecus_gelada_A:0.000421):0.000589):0.000429	((Macaca_fascicularis_A:0.000751	(Macaca_mulatta_A:0.000778	Macaca_fuscata_A:0.000379):0.000408):0.000759	Macaca_nemestrina_A:0.00388073):0.0021161):0.0040891	(Cercopithecus_mona_A:0.00380232	(Cercopithecus_neglectus_A:0.00401806	(Chlorocebus_sabaeus_A:0.00721347	Erythrocebus_patas_A:0.00690803):0.000960):0.00223323):0.00305662):0.000645	Allenopithecus_nigroviridis_A:0.00657565):0.00201126	((Pygathrix_nemaeus_A:0.00385782	((Semnopithecus_entellus_A:0.000818	Trachypithecus_francoisi_A:0.000339):0.00269218	Rhinopithecus_bieti_A:0.00743215):0.000009):0.000886	(Piliocolobus_tephrosceles_A:0.00255001	Colobus_angolensis_palliatus_A:0.00652695):0.00135456):0.0036963):0.00795415	((((Gorilla_gorilla_gorilla_A:0.00606629	(Pan_paniscus_A:0.0022913	homo_sapien_A:0.00311485):0.000473):0.000895	Pan_troglodytes_A:0.00229493):0.00951893	Pongo_abelii_A:0.01540253):0.00169039	(Hylobates_moloch_A:0.00308036	Nomascus_leucogenys_A:0.00428959):0.00957924):0.00744039):0.01572755	(((((Plecturocebus_donacophilus_A:0.04318327	Saguinus_imperator_A:0.000977):0.00789639	(Ateles_geoffroyi_A:0.03566805	Alouatta_palliata_A:0.0):0.02050953):0.01398754	(Callithrix_jacchus_A:0.00773813	Callithrix_pygmaea_A:0.00512207):0.00868009):0.00417552	Pithecia_pithecia_A:0.01549623):0.00199787	(Saimiri_boliviensis_A:0.02106911	(Sapajus_apella_A:0.00334522	(Cebus_albifrons_A:0.03750822	Cebus_capucinus_imitator_A:0.00584972):0.000442):0.02597268):0.00330196):0.02554562):0.01793595	Carlito_syrichta_A:0.16372677):0.20937691	((((((((((((Allenopithecus_nigroviridis_REL:0.00512284	Erythrocebus_patas_REL:0.01076663):0.00972551	(((Semnopithecus_entellus_REL:0.0	(Colobus_angolensis_palliatus_REL:0.0	Nasalis_larvatus_REL:0.06699735):0.00395308):0.00751303	Piliocolobus_tephrosceles_REL:0.0):0.00645931	(Pongo_abelii_REL:0.00761951	((Pan_troglodytes_REL:0.01821974	Pan_paniscus_REL:0.0):0.0054464	homo_sapien_REL:0.00884622):0.00756671):0.01985572):0.00297493):0.00348785	Macaca_fuscata_REL:0.00367563):0.00163263	Macaca_mulatta_REL:0.0):0.00142335
((((((((((((((((((((gelada_B:0.000641	mandrill_B:0.00128285):0.0	sooty_mangabey_B:0.000642):0.000007	drill_B:0.00191922):0.000053	((((Ugandan_red_Colobus_B:0.00477092	Angolan_colobus_B:0.00365475):0.00393205	(((Hanuman_langur_B:0.00452046	Francoiss_langur_B:0.000658):0.0017719	proboscis_monkey_B:0.000807):0.000093	(Red_shanked_douc_langur_B:0.00432357	black_snubnosed_monkey_B:0.0086786):0.000510):0.00366074):0.00710466	((Japanese_macaque_B:0.0	pigtailed_macaque_B:0.00517525):0.000036	(Rhesus_monkey_B:0.00470401	crabeating_macaque_B:0.00180084):0.00132092):0.00145746):0.00143965	(((green_monkey_B:0.00205775	red_guenon_B:0.00115594):0.00150332	(Mona_monkey_B:0.00193543	De_Brazzas_monkey_B:0.00128001):0.00351336):0.00133456	Allens_swamp_monkey_B:0.01261945):0.00216929):0.000340):0.000308	olive_baboon_B:0.00354024):0.00716684	((((chimpanzee_B:0.000566	pygmy_chimpanzee_B:0.00327558):0.00189133	Human_B:0.000732):0.00128639	western_lowland_gorilla_B:0.00445646):0.00465506	((silvery_gibbon_B:0.00590012	northern_whitecheeked_gibbon_B:0.00371012):0.00907175	Sumatran_organutan_B:0.01297216):0.000596):0.00801554):0.00703294	((((whitefaced_saki_B:0.01686246	Bolivian_titi_B:0.01366006):0.00276556	(((((whitefronted_capuchin_B:0.0	whitefaced_sapajou_B:0.000881):0.00179765	Tufted_capuchin_B:0.00385777):0.00567275	Bolivian_squirrel_monkey_B:0.0150349):0.00272359	tamarin_B:0.01294239):0.00203816	Mas_night_monkey_B:0.00695523):0.00129533):0.00158788	(mantled_howler_monkey_B:0.00606165	blackhanded_spider_monkey_B:0.00953176):0.00492446):0.00147626	(whitetuftedear_marmoset_B:0.00582377	pygmy_marmoset_B:0.00451023):0.01364767):0.02103422):0.05417218	tarsier_B:0.05100744):0.67332734	(((((((((((((Macaca_fuscata_A:0.0	(Macaca_fascicularis_A:0.00146057	Macaca_nemestrina_A:0.00399615):0.00330123):0.00238892	Mandrillus_sphinx_A:0.00708603):0.00109301	Macaca_mulatta_A:0.0):0.00259737	Cercocebus_atys_A:0.00216489):0.00221049	(((((Theropithecus_gelada_A:0.0	Papio_anubis_A:0.03000424):0.01047708	Chlorocebus_sabaeus_A:0.00521588):0.00552394
(((((((((((((((((((((olive_baboon_B:0.00510505	((((De_Brazzas_monkey_B:0.00193811	Mona_monkey_B:0.0):0.00388212	(green_monkey_B:0.00182368	red_guenon_B:0.000101):0.000539):0.00126044	Allens_swamp_monkey_B:0.00976281):0.00474043	gelada_B:0.00259642):0.000021):0.000148	mandrill_B:0.00112978):0.000404	(drill_B:0.00115662	sooty_mangabey_B:0.000765):0.000657):0.00154063	((Rhesus_monkey_B:0.00693416	crabeating_macaque_B:0.00273213):0.00121558	(pigtailed_macaque_B:0.002585	Japanese_macaque_B:0.0):0.000297):0.00492038):0.00100644	(((((black_snubnosed_monkey_B:0.00523756	Hanuman_langur_B:0.00251449):0.000555	Francoiss_langur_B:0.000950):0.000754	proboscis_monkey_B:0.00274749):0.000476	Red_shanked_douc_langur_B:0.00659415):0.00739968	(Ugandan_red_Colobus_B:0.00610809	Angolan_colobus_B:0.0075178):0.00211172):0.00675188):0.01118579	((silvery_gibbon_B:0.0020691	northern_whitecheeked_gibbon_B:0.00309588):0.00676038	(((chimpanzee_B:0.00386016	pygmy_chimpanzee_B:0.00255019):0.00558317	(Human_B:0.0	western_lowland_gorilla_B:0.00258098):0.000245):0.00724556	Sumatran_organutan_B:0.01203703):0.000818):0.00437664):0.01073409	(((Mas_night_monkey_B:0.01276213	((tamarin_B:0.01546422	(pygmy_marmoset_B:0.0043754	whitetuftedear_marmoset_B:0.0046653):0.00880674):0.0025116	(((whitefronted_capuchin_B:0.000434	whitefaced_sapajou_B:0.0):0.00349455	Tufted_capuchin_B:0.00220994):0.01427823	Bolivian_squirrel_monkey_B:0.01227109):0.00114394):0.00118723):0.00323433	(blackhanded_spider_monkey_B:0.00824239	mantled_howler_monkey_B:0.01134731):0.00356567):0.000666	(whitefaced_saki_B:0.01448327	Bolivian_titi_B:0.01551891):0.00510875):0.02471484):0.02132623	tarsier_B:0.09529079):0.5996975	Mussel_IL17R:0.84465182):0.09151247	((((((((((((((((((Chlorocebus_sabaeus_A:0.00670535	Papio_anubis_A:0.0223891):0.00729449	Macaca_nemestrina_A:0.00423439):0.00811835	Macaca_fascicularis_A:0.0):0.00429412	Macaca_fuscata_A:0.0):0.0036876	Macaca_mulatta_A:0.0):0.0026753	Theropithecus_gelada_A:0.0016899):0.00315319	(Cercopithecus_mona_A:0.00491903
((((((((((((((((((((((((((((((((green_monkey_B:0.00194439	(red_guenon_B:0.0	(Mona_monkey_B:0.000666	De_Brazzas_monkey_B:0.000671):0.00403606):0.000073):0.000171	Allens_swamp_monkey_B:0.00787128):0.00107804	olive_baboon_B:0.0025788):0.000081	gelada_B:0.000687):0.000171	(drill_B:0.00182721	mandrill_B:0.000843):0.00178717):0.000238	sooty_mangabey_B:0.00158304):0.000607	((crabeating_macaque_B:0.000464	Rhesus_monkey_B:0.00829517):0.0013796	(pigtailed_macaque_B:0.00201392	Japanese_macaque_B:0.0):0.000137):0.00217117):0.000605	((((Hanuman_langur_B:0.00131853	Francoiss_langur_B:0.000020):0.000637	proboscis_monkey_B:0.0020246):0.000275	(black_snubnosed_monkey_B:0.00526602	Red_shanked_douc_langur_B:0.00823744):0.000948):0.00432645	(Ugandan_red_Colobus_B:0.00798108	Angolan_colobus_B:0.00485416):0.00149127):0.00485691):0.00658238	(((((pygmy_chimpanzee_B:0.00130955	chimpanzee_B:0.00402028):0.00333371	Human_B:0.00137401):0.000042	western_lowland_gorilla_B:0.0039491):0.00718599	Sumatran_organutan_B:0.01662573):0.000431	(northern_whitecheeked_gibbon_B:0.00331736	silvery_gibbon_B:0.0013711):0.00612383):0.0040906):0.00634985	(((((((whitefronted_capuchin_B:0.0	whitefaced_sapajou_B:0.000071):0.00125671	Tufted_capuchin_B:0.00228496):0.01141521	(tamarin_B:0.01554856	(pygmy_marmoset_B:0.00360613	whitetuftedear_marmoset_B:0.00511841):0.00262617):0.00252291):0.0010748	Bolivian_squirrel_monkey_B:0.01337994):0.00100906	Mas_night_monkey_B:0.00678398):0.00288455	(mantled_howler_monkey_B:0.00860596	blackhanded_spider_monkey_B:0.00556804):0.00206668):0.00170156	(whitefaced_saki_B:0.01378761	Bolivian_titi_B:0.01126089):0.00222421):0.01819904):0.02123734	tarsier_B:0.08857472):0.45385294	Mussel_IL17R:0.8134696):0.28255341	(Carlito_syrichta_A:0.16808383	((((((((((Cercopithecus_neglectus_A:0.00610937	((Erythrocebus_patas_A:0.000653	Papio_anubis_A:0.01954457):0.01228644	Chlorocebus_sabaeus_A:0.00183328):0.00639633):0.00208957	((((Theropithecus_gelada_A:0.000478	((Macaca_fascicularis_A:0.000515	(Macaca_nemestrina_A:0.00373943
(((((((((((((((((((((((((((((((gelada_B:0.000637	((mandrill_B:0.00519188	drill_B:0.0):0.000654	sooty_mangabey_B:0.00129007):0.000006):0.000233	olive_baboon_B:0.00755007):0.000400	((red_guenon_B:0.00103553	(De_Brazzas_monkey_B:0.0019488	Mona_monkey_B:0.000632):0.00220173):0.000591	green_monkey_B:0.00544397):0.00155221):0.000957	Allens_swamp_monkey_B:0.00742491):0.00184304	(((Ugandan_red_Colobus_B:0.00806508	Angolan_colobus_B:0.00567813):0.0023314	((Red_shanked_douc_langur_B:0.00481319	black_snubnosed_monkey_B:0.0076167):0.000990	((Hanuman_langur_B:0.00307169	Francoiss_langur_B:0.000825):0.00361248	proboscis_monkey_B:0.000192):0.000201):0.00510083):0.00665066	((crabeating_macaque_B:0.00153453	Rhesus_monkey_B:0.01159819):0.000660	(pigtailed_macaque_B:0.00456678	Japanese_macaque_B:0.0):0.000303):0.00183125):0.00241495):0.00785088	((western_lowland_gorilla_B:0.00394204	((chimpanzee_B:0.0038066	pygmy_chimpanzee_B:0.00263802):0.00435542	Human_B:0.00279585):0.00184148):0.0039089	((northern_whitecheeked_gibbon_B:0.00369976	silvery_gibbon_B:0.0060125):0.00683417	Sumatran_organutan_B:0.00967308):0.000283):0.00431014):0.00648978	(((blackhanded_spider_monkey_B:0.00845905	(((((whitetuftedear_marmoset_B:0.00643913	pygmy_marmoset_B:0.00328313):0.01096428	tamarin_B:0.01404288):0.00180689	Bolivian_squirrel_monkey_B:0.01113135):0.000499	((whitefronted_capuchin_B:0.000042	whitefaced_sapajou_B:0.0):0.00542766	Tufted_capuchin_B:0.0):0.0122227):0.00180894	(Bolivian_titi_B:0.01202607	whitefaced_saki_B:0.01301336):0.00432752):0.00108192):0.00169873	Mas_night_monkey_B:0.00945365):0.00189504	mantled_howler_monkey_B:0.01620127):0.0204913):0.03568176	tarsier_B:0.07778257):0.66925459	(((((((((Pithecia_pithecia_A:0.00791444	(((Alouatta_palliata_A:0.0	((Ateles_geoffroyi_A:0.02860705	Cebus_albifrons_A:0.05002516):0.01529936	Plecturocebus_donacophilus_A:0.04809774):0.03236333):0.04762328	Saguinus_imperator_A:0.0):0.02371684	Saimiri_boliviensis_A:0.01869467):0.01245985):0.01101675	(Callithrix_jacchus_A:0.00992044	Callithrix_pygmaea_A:0.00891695):0.01777043):0.00448255
(((((((((((((((((((Macaca_mulatta_D:0.0013953	Macaca_fuscata_D:0.0):0.000063	Macaca_fascicularis_D:0.00269275):0.00201502	Macaca_nemestrina_D:0.00161951):0.0019915	((Mandrillus_leucophaeus_D:0.00109063	Mandrillus_sphinx_D:0.000502):0.000296	(Cercocebus_atys_D:0.00321424	Papio_anubis_D:0.00369576):0.000146):0.000063):0.000264	Theropithecus_gelada_D:0.00143325):0.000623	((Cercopithecus_neglectus_D:0.000465	Cercopithecus_mona_D:0.0):0.00270389	((Chlorocebus_sabaeus_D:0.000487	Erythrocebus_patas_D:0.00226738):0.000454	Allenopithecus_nigroviridis_D:0.00459236):0.000051):0.000307):0.000143	((Piliocolobus_tephrosceles_D:0.00319057	Colobus_angolensis_palliatus_D:0.00460465):0.000428	((((Semnopithecus_entellus_D:0.04359281	Trachypithecus_francoisi_D:0.00177335):0.00436248	Pygathrix_nemaeus_D:0.00425352):0.00107625	Rhinopithecus_bieti_D:0.00237306):0.000380	Nasalis_larvatus_D:0.0010653):0.00270827):0.00970382):0.01066315	((Gorilla_gorilla_gorilla_D:0.00400329	((Pan_paniscus_D:0.000801	Pan_troglodytes_D:0.00149154):0.0022383	homo_sapien_D:0.00240064):0.0015273):0.00414263	((Hylobates_moloch_D:0.00291841	Nomascus_leucogenys_D:0.00260412):0.00606277	Pongo_abelii_D:0.0083809):0.000544):0.00688486):0.0055377	(((((Sapajus_apella_D:0.00187538	(Cebus_capucinus_imitator_D:0.0	Cebus_albifrons_D:0.0):0.000418):0.00308605	Saimiri_boliviensis_D:0.0197839):0.000296	((Saguinus_imperator_D:0.01045549	(Callithrix_pygmaea_D:0.00408274	Callithrix_jacchus_D:0.00329422):0.00816075):0.00501949	Aotus_nancymaae_D:0.00915108):0.00115386):0.00415904	(Ateles_geoffroyi_D:0.0120683	Alouatta_palliata_D:0.0088905):0.00535296):0.000529	(Plecturocebus_donacophilus_D:0.0143805	Pithecia_pithecia_D:0.01316149):0.000692):0.00905005):0.02383449	Carlito_syrichta_D:0.0394753):0.85355515	(((((((((((((((Mandrillus_sphinx_A:0.00501416	Papio_anubis_A:0.01660662):0.000667	Macaca_fascicularis_A:0.0018402):0.000446	Cercopithecus_mona_A:0.0053139):0.00200682	Theropithecus_gelada_A:0.000356):0.00261336	Macaca_nemestrina_A:0.00205963):0.000629	Macaca_fuscata_A:0.0010267):0.00146978	((Chlorocebus_sabaeus_A:0.00705436	Cercopithecus_neglectus_A:0.00506913):0.00136621
((((((((((((((((((olive_baboon_B:0.00577973	((sooty_mangabey_B:0.000224	(drill_B:0.00240446	mandrill_B:0.00346677):0.000341):0.000341	gelada_B:0.00137696):0.000123):0.000210	(((green_monkey_B:0.00171668	red_guenon_B:0.00350317):0.00370489	Allens_swamp_monkey_B:0.00667438):0.000824	(De_Brazzas_monkey_B:0.000645	Mona_monkey_B:0.00130701):0.00475672):0.000820):0.0014169	(((Ugandan_red_Colobus_B:0.00566351	Angolan_colobus_B:0.00622112):0.00349915	(((Hanuman_langur_B:0.00375725	Francoiss_langur_B:0.000176):0.00233199	(black_snubnosed_monkey_B:0.0058877	proboscis_monkey_B:0.000684):0.000099):0.000658	Red_shanked_douc_langur_B:0.00833542):0.00445267):0.0049679	(((Japanese_macaque_B:0.0	Rhesus_monkey_B:0.01206992):0.000069	pigtailed_macaque_B:0.0032414):0.000576	crabeating_macaque_B:0.00400427):0.00291271):0.000570):0.00726806	(((Human_B:0.000890	(pygmy_chimpanzee_B:0.000750	chimpanzee_B:0.00248899):0.00231729):0.00245635	western_lowland_gorilla_B:0.00525329):0.0043483	((silvery_gibbon_B:0.00590642	northern_whitecheeked_gibbon_B:0.00380625):0.0111581	Sumatran_organutan_B:0.00866494):0.00142056):0.00591864):0.01667985	(((((((whitefronted_capuchin_B:0.00212061	whitefaced_sapajou_B:0.0):0.00684776	Tufted_capuchin_B:0.000283):0.01512834	Bolivian_squirrel_monkey_B:0.01007484):0.00253909	Mas_night_monkey_B:0.00959068):0.00140473	((pygmy_marmoset_B:0.00423405	whitetuftedear_marmoset_B:0.00491707):0.00710262	tamarin_B:0.01775948):0.00269037):0.00301442	(blackhanded_spider_monkey_B:0.00872598	(whitefaced_saki_B:0.01438272	Bolivian_titi_B:0.01584636):0.00309954):0.000796):0.00110479	mantled_howler_monkey_B:0.01417597):0.018006):0.02629532	tarsier_B:0.09098056):0.50333256	Mussel_IL17R:0.76556206):0.23472661	(((((((((((((((((Macaca_nemestrina_A:0.0	Papio_anubis_A:0.02576917):0.00579881	Macaca_fuscata_A:0.0):0.00301406	Macaca_mulatta_A:0.0):0.00303537	Macaca_fascicularis_A:0.0):0.00439981	Theropithecus_gelada_A:0.0):0.00211226	Allenopithecus_nigroviridis_A:0.00957787):0.00337297	(Erythrocebus_patas_A:0.00608693
(((((((((((((((((((((((((((((((sooty_mangabey_B:0.00151443	(drill_B:0.00286296	mandrill_B:0.00108963):0.00152148):0.000164	(gelada_B:0.00205082	(((green_monkey_B:0.00138091	red_guenon_B:0.000594):0.000798	(Mona_monkey_B:0.000643	De_Brazzas_monkey_B:0.00133147):0.00426134):0.000806	Allens_swamp_monkey_B:0.00865637):0.00233243):0.000201):0.000823	olive_baboon_B:0.00375795):0.0016565	((crabeating_macaque_B:0.00217096	Rhesus_monkey_B:0.00713161):0.000600	(Japanese_macaque_B:0.0	pigtailed_macaque_B:0.00331663):0.000312):0.00383175):0.00143209	(((((Hanuman_langur_B:0.00187033	black_snubnosed_monkey_B:0.00744616):0.000423	Francoiss_langur_B:0.000853):0.000926	proboscis_monkey_B:0.00149618):0.000236	Red_shanked_douc_langur_B:0.00438955):0.00610265	(Ugandan_red_Colobus_B:0.00903479	Angolan_colobus_B:0.00568556):0.00252183):0.00578735):0.00678883	((silvery_gibbon_B:0.00610243	northern_whitecheeked_gibbon_B:0.00450785):0.00916842	((western_lowland_gorilla_B:0.00214746	(Human_B:0.00178097	(pygmy_chimpanzee_B:0.00206456	chimpanzee_B:0.00119704):0.00288813):0.000987):0.00690932	Sumatran_organutan_B:0.00977868):0.000351):0.00506152):0.00645111	((Bolivian_titi_B:0.01195987	whitefaced_saki_B:0.01481046):0.00468356	(((((((whitefaced_sapajou_B:0.0	whitefronted_capuchin_B:0.000934):0.00378538	Tufted_capuchin_B:0.00124764):0.01401113	tamarin_B:0.01104374):0.00134291	Bolivian_squirrel_monkey_B:0.0116939):0.000971	(whitetuftedear_marmoset_B:0.00386457	pygmy_marmoset_B:0.00606411):0.01160305):0.00168848	Mas_night_monkey_B:0.00826345):0.00318432	(blackhanded_spider_monkey_B:0.00650808	mantled_howler_monkey_B:0.01017417):0.00208991):0.000353):0.01618413):0.01137864	tarsier_B:0.10643834):0.57132353	Mussel_IL17R:0.83535905):0.13328115	((((((((Callithrix_pygmaea_A:0.00644511	(((Plecturocebus_donacophilus_A:0.04704655	(Alouatta_palliata_A:0.0	(Ateles_geoffroyi_A:0.02576845	Cebus_albifrons_A:0.05174092):0.0186228):0.01229863):0.01708638	Saguinus_imperator_A:0.0):0.0278157	Callithrix_jacchus_A:0.00377722):0.00428254):0.02513937	Saimiri_boliviensis_A:0.02370091):0.00396372
(((((((((((((((((((((((((((((red_guenon_B:0.00120636	green_monkey_B:0.00143423):0.000964	(Mona_monkey_B:0.000659	De_Brazzas_monkey_B:0.000660):0.00296512):0.000334	(olive_baboon_B:0.0019792	gelada_B:0.000656):0.000032):0.000337	mandrill_B:0.00295469):0.000324	(drill_B:0.000546	sooty_mangabey_B:0.00142946):0.000657):0.00111334	(((Rhesus_monkey_B:0.00611914	Japanese_macaque_B:0.0):0.000052	pigtailed_macaque_B:0.00127753):0.000712	crabeating_macaque_B:0.00326534):0.00365484):0.000504	Allens_swamp_monkey_B:0.00798726):0.00129701	((((Francoiss_langur_B:0.0	Hanuman_langur_B:0.00200671):0.0019258	(black_snubnosed_monkey_B:0.00334724	proboscis_monkey_B:0.00195434):0.000075):0.000658	Red_shanked_douc_langur_B:0.00662384):0.0016618	(Angolan_colobus_B:0.00466009	Ugandan_red_Colobus_B:0.00396947):0.00416801):0.01113748):0.00629506	(Sumatran_organutan_B:0.00840826	((northern_whitecheeked_gibbon_B:0.0058618	silvery_gibbon_B:0.0047782):0.00662446	(western_lowland_gorilla_B:0.00400754	((pygmy_chimpanzee_B:0.00329887	chimpanzee_B:0.00193847):0.00472418	Human_B:0.000591):0.00198391):0.00480857):0.00101306):0.00490152):0.00966829	(((blackhanded_spider_monkey_B:0.00768297	mantled_howler_monkey_B:0.01241607):0.0016013	((((((whitefronted_capuchin_B:0.000559	whitefaced_sapajou_B:0.0):0.00285579	Tufted_capuchin_B:0.00336491):0.01181607	Bolivian_squirrel_monkey_B:0.0141059):0.00101051	tamarin_B:0.00810725):0.00207673	(whitetuftedear_marmoset_B:0.00847204	pygmy_marmoset_B:0.00483871):0.00792786):0.000960	Mas_night_monkey_B:0.00794583):0.00211214):0.000621	(Bolivian_titi_B:0.01553289	whitefaced_saki_B:0.01849915):0.00274059):0.01051513):0.02880137	tarsier_B:0.08678869):0.56902474	Mussel_IL17R:0.78075757):0.25316157	((((((((((((Cercopithecus_mona_A:0.00412619	((Papio_anubis_A:0.01736687	Erythrocebus_patas_A:0.00400715):0.00135256	Chlorocebus_sabaeus_A:0.00845274):0.00560428):0.00377881	Allenopithecus_nigroviridis_A:0.00685574):0.00336396	Cercopithecus_neglectus_A:0.0047165):0.00537473	(((Macaca_mulatta_A:0.0	((Macaca_nemestrina_A:0.00823161
((((((((((((((((((((((((((((((gelada_B:0.00199721	(mandrill_B:0.000700	drill_B:0.00195798):0.000649):0.0	sooty_mangabey_B:0.000665):0.000007	((((Japanese_macaque_B:0.0	((Rhesus_monkey_B:0.00881745	crabeating_macaque_B:0.00194269):0.0013748	pigtailed_macaque_B:0.00333362):0.000006):0.00192559	((Angolan_colobus_B:0.00414354	Ugandan_red_Colobus_B:0.0025486):0.00246332	((((black_snubnosed_monkey_B:0.00347361	Hanuman_langur_B:0.00254953):0.00232001	Francoiss_langur_B:0.000276):0.000315	proboscis_monkey_B:0.0020814):0.000440	Red_shanked_douc_langur_B:0.00429123):0.00261246):0.00916722):0.000600	Allens_swamp_monkey_B:0.00425758):0.000656	(red_guenon_B:0.0	green_monkey_B:0.000668):0.000423):0.000239):0.000029	(Mona_monkey_B:0.00132991	De_Brazzas_monkey_B:0.000665):0.00465647):0.000483	olive_baboon_B:0.00350132):0.00692742	(((((pygmy_chimpanzee_B:0.00153335	chimpanzee_B:0.0043998):0.00127566	Human_B:0.00130659):0.00419674	western_lowland_gorilla_B:0.00247483):0.00619686	Sumatran_organutan_B:0.00803262):0.000281	(silvery_gibbon_B:0.00265753	northern_whitecheeked_gibbon_B:0.00269369):0.0082421):0.00548829):0.0059965	(((Bolivian_titi_B:0.01367849	whitefaced_saki_B:0.01132034):0.00488761	((((pygmy_marmoset_B:0.00233462	whitetuftedear_marmoset_B:0.0016604):0.00607668	tamarin_B:0.01741616):0.00233664	(((whitefronted_capuchin_B:0.00154356	whitefaced_sapajou_B:0.0):0.00450154	Tufted_capuchin_B:0.00390277):0.01677193	Bolivian_squirrel_monkey_B:0.00841856):0.00198449):0.000490	Mas_night_monkey_B:0.01038067):0.00310998):0.0012953	(blackhanded_spider_monkey_B:0.00995702	mantled_howler_monkey_B:0.00757029):0.00155341):0.01981709):0.0093129	tarsier_B:0.09840058):0.63678098	Mussel_IL17R:0.93854093):0.15384595	((((((((Gorilla_gorilla_gorilla_A:0.00704624	((Pan_troglodytes_A:0.000597	Pan_paniscus_A:0.00171002):0.000904	homo_sapien_A:0.00340899):0.000506):0.01829161	(Nomascus_leucogenys_A:0.00270437	Hylobates_moloch_A:0.00619702):0.00692648):0.00608122	(((((Allenopithecus_nigroviridis_A:0.01415928	(Chlorocebus_sabaeus_A:0.01723049
(((((((((((((((((((((((((((((((gelada_B:0.000774	(sooty_mangabey_B:0.000947	(mandrill_B:0.00215457	drill_B:0.00245363):0.00106049):0.000216):0.000144	olive_baboon_B:0.0031408):0.000106	(((Mona_monkey_B:0.00131722	De_Brazzas_monkey_B:0.0013161):0.00336542	(red_guenon_B:0.0013745	green_monkey_B:0.00323816):0.00258398):0.00147628	Allens_swamp_monkey_B:0.00517969):0.00104578):0.00185415	(((crabeating_macaque_B:0.0	Rhesus_monkey_B:0.00881673):0.0020603	Japanese_macaque_B:0.0):0.000031	pigtailed_macaque_B:0.00328143):0.00274455):0.00207677	((Red_shanked_douc_langur_B:0.00221889	((black_snubnosed_monkey_B:0.00729056	proboscis_monkey_B:0.00135047):0.000032	(Francoiss_langur_B:0.00117653	Hanuman_langur_B:0.000808):0.000584):0.000432):0.00205579	(Angolan_colobus_B:0.00497865	Ugandan_red_Colobus_B:0.00490412):0.000465):0.00441568):0.00372216	(((silvery_gibbon_B:0.00460064	northern_whitecheeked_gibbon_B:0.000671):0.00415707	Sumatran_organutan_B:0.00912027):0.00160815	(western_lowland_gorilla_B:0.00207044	((chimpanzee_B:0.00257987	pygmy_chimpanzee_B:0.00136524):0.00238963	Human_B:0.00222329):0.000516):0.0069756):0.00584264):0.01294056	((((((whitefronted_capuchin_B:0.000609	whitefaced_sapajou_B:0.0):0.00232765	Tufted_capuchin_B:0.0):0.01250551	(whitefaced_saki_B:0.01197826	Bolivian_titi_B:0.01803112):0.00299145):0.00163063	Bolivian_squirrel_monkey_B:0.01246281):0.00105418	(mantled_howler_monkey_B:0.01149073	blackhanded_spider_monkey_B:0.00650806):0.00295959):0.000236	((whitetuftedear_marmoset_B:0.00487276	pygmy_marmoset_B:0.00306683):0.01048635	(Mas_night_monkey_B:0.01076316	tamarin_B:0.01130234):0.00116871):0.00114578):0.01887897):0.03334962	tarsier_B:0.07034266):0.48065275	Mussel_IL17R:0.92508253):0.27061128	((((((((((((Piliocolobus_tephrosceles_D:0.000731	(Trachypithecus_francoisi_D:0.00905924	Nasalis_larvatus_D:0.00249255):0.00164654):0.00110364	Colobus_angolensis_palliatus_D:0.00287126):0.000908	Pygathrix_nemaeus_D:0.00384957):0.00110394	Rhinopithecus_bieti_D:0.00587835):0.00639509	((Cercopithecus_neglectus_D:0.000602	Cercopithecus_mona_D:0.00168003):0.00379802
(((((((((((((((((((((mandrill_B:0.00270337	gelada_B:0.000667):0.000046	(((green_monkey_B:0.000677	red_guenon_B:0.0):0.00272729	(De_Brazzas_monkey_B:0.000671	Mona_monkey_B:0.00135116):0.00405513):0.000138	Allens_swamp_monkey_B:0.00736443):0.00122221):0.000077	olive_baboon_B:0.00328823):0.000259	(sooty_mangabey_B:0.0014233	drill_B:0.00262804):0.000352):0.000334	((pigtailed_macaque_B:0.00199604	(Japanese_macaque_B:0.0	(crabeating_macaque_B:0.0	Rhesus_monkey_B:0.01455552):0.000758):0.000042):0.00203714	(((proboscis_monkey_B:0.00409052	(Hanuman_langur_B:0.00255897	Francoiss_langur_B:0.000151):0.000529):0.000168	(black_snubnosed_monkey_B:0.00496361	Red_shanked_douc_langur_B:0.00182381):0.000618):0.00475278	(Ugandan_red_Colobus_B:0.00429564	Angolan_colobus_B:0.00520543):0.00334865):0.00964289):0.00243767):0.00895414	((((Human_B:0.000874	(pygmy_chimpanzee_B:0.00484316	chimpanzee_B:0.00188492):0.00736053):0.0012165	western_lowland_gorilla_B:0.00402509):0.00653524	Sumatran_organutan_B:0.00633918):0.000250	(silvery_gibbon_B:0.00136787	northern_whitecheeked_gibbon_B:0.00268381):0.00975247):0.00686489):0.00808436	(((mantled_howler_monkey_B:0.0101126	blackhanded_spider_monkey_B:0.00762809):0.00168183	(((Bolivian_squirrel_monkey_B:0.01802141	((whitefaced_sapajou_B:0.0	whitefronted_capuchin_B:0.000458):0.00604204	Tufted_capuchin_B:0.000957):0.01206356):0.00161918	(Mas_night_monkey_B:0.00757101	tamarin_B:0.01433951):0.0012628):0.00223627	(whitetuftedear_marmoset_B:0.00263891	pygmy_marmoset_B:0.00276778):0.0070024):0.00497028):0.000397	(Bolivian_titi_B:0.01158571	whitefaced_saki_B:0.01442422):0.00641973):0.02527732):0.04862474	tarsier_B:0.04918748):0.53086249	Mussel_IL17R:0.8807961):0.23829844	(((((Hylobates_moloch_A:0.00574476	Nomascus_leucogenys_A:0.000859):0.00791627	((((((((((Cebus_albifrons_A:0.02132933	(Plecturocebus_donacophilus_A:0.04180757	Ateles_geoffroyi_A:0.04558807):0.01890726):0.0406289	Alouatta_palliata_A:0.0):0.04574687	Saguinus_imperator_A:0.0):0.02734677	Sapajus_apella_A:0.00134853):0.00641361
(((((((((((((((((((sooty_mangabey_B:0.000660	gelada_B:0.00132309):0.000015	(drill_B:0.001303	mandrill_B:0.00266658):0.000655):0.000499	((((Mona_monkey_B:0.00199871	De_Brazzas_monkey_B:0.0):0.00406121	red_guenon_B:0.00192292):0.000867	green_monkey_B:0.00489255):0.000739	Allens_swamp_monkey_B:0.00777733):0.00201083):0.000543	olive_baboon_B:0.00574016):0.000902	(((Ugandan_red_Colobus_B:0.00743769	Angolan_colobus_B:0.00598889):0.00317782	((((Hanuman_langur_B:0.00126326	black_snubnosed_monkey_B:0.0047438):0.000192	Francoiss_langur_B:0.000127):0.000497	proboscis_monkey_B:0.000705):0.000616	Red_shanked_douc_langur_B:0.00805935):0.00314304):0.00640482	(((Rhesus_monkey_B:0.0156027	Japanese_macaque_B:0.0):0.000088	pigtailed_macaque_B:0.00528965):0.000332	crabeating_macaque_B:0.00162571):0.00416919):0.00264883):0.00392614	((((Human_B:0.00195656	western_lowland_gorilla_B:0.00668974):0.000501	(chimpanzee_B:0.0032497	pygmy_chimpanzee_B:0.00200691):0.00288474):0.00515017	Sumatran_organutan_B:0.00948096):0.000758	(silvery_gibbon_B:0.00537852	northern_whitecheeked_gibbon_B:0.00261133):0.0117341):0.00351241):0.01506761	(((((((Tufted_capuchin_B:0.00455913	(whitefronted_capuchin_B:0.000303	whitefaced_sapajou_B:0.0):0.00279704):0.0094927	tamarin_B:0.01699295):0.000596	Bolivian_squirrel_monkey_B:0.01417214):0.002643	(pygmy_marmoset_B:0.00290366	whitetuftedear_marmoset_B:0.00573968):0.00975592):0.000417	Mas_night_monkey_B:0.01021646):0.00185667	(blackhanded_spider_monkey_B:0.00873781	mantled_howler_monkey_B:0.00936037):0.00336457):0.00194704	(whitefaced_saki_B:0.01430523	Bolivian_titi_B:0.01079811):0.00360764):0.01043888):0.03758088	tarsier_B:0.08125586):0.58954059	Mussel_IL17R:0.83605386):0.20257807	(((((((Pan_paniscus_A:0.00167369	Pan_troglodytes_A:0.00337082):0.0021552	homo_sapien_A:0.0):0.00434346	Gorilla_gorilla_gorilla_A:0.00424056):0.01577578	(((Sapajus_apella_A:0.01082925	Cebus_capucinus_imitator_A:0.00213501):0.01826044	((Alouatta_palliata_A:0.0148172	((Saimiri_boliviensis_A:0.01832791
((((((((((((((((((((((((((((olive_baboon_B:0.00318327	(((drill_B:0.00178754	mandrill_B:0.00360369):0.000332	sooty_mangabey_B:0.000864):0.000353	gelada_B:0.00212719):0.000226):0.000400	(((green_monkey_B:0.00228577	red_guenon_B:0.00379023):0.00122319	(De_Brazzas_monkey_B:0.00270563	Mona_monkey_B:0.000666):0.00329234):0.00182448	Allens_swamp_monkey_B:0.00768414):0.00287728):0.00162738	(((((Francoiss_langur_B:0.000600	Hanuman_langur_B:0.00277846):0.00185791	(black_snubnosed_monkey_B:0.0034089	proboscis_monkey_B:0.0):0.000228):0.000399	Red_shanked_douc_langur_B:0.00222396):0.00367922	(Angolan_colobus_B:0.00684353	Ugandan_red_Colobus_B:0.00816272):0.00359962):0.00477782	(((Japanese_macaque_B:0.0	Rhesus_monkey_B:0.00962692):0.000095	pigtailed_macaque_B:0.00265445):0.000296	crabeating_macaque_B:0.00307737):0.00174646):0.000843):0.00959676	((Sumatran_organutan_B:0.01297154	((Human_B:0.00278316	(chimpanzee_B:0.000656	pygmy_chimpanzee_B:0.00201761):0.00661377):0.00200432	western_lowland_gorilla_B:0.00679375):0.00406716):0.00117512	(silvery_gibbon_B:0.00548152	northern_whitecheeked_gibbon_B:0.0026336):0.00687632):0.00221089):0.0161337	(((((((whitefaced_sapajou_B:0.000228	whitefronted_capuchin_B:0.0):0.00276752	Tufted_capuchin_B:0.00276338):0.0089886	Bolivian_squirrel_monkey_B:0.01284988):0.00117829	whitefaced_saki_B:0.0156121):0.00266907	Bolivian_titi_B:0.01296966):0.00121208	(blackhanded_spider_monkey_B:0.01005868	mantled_howler_monkey_B:0.00973389):0.00250278):0.000878	(((pygmy_marmoset_B:0.00275918	whitetuftedear_marmoset_B:0.00809176):0.01011937	tamarin_B:0.01288517):0.00233276	Mas_night_monkey_B:0.01652966):0.00144032):0.02514146):0.03861944	tarsier_B:0.06893915):0.54744771	Mussel_IL17R:0.71428493):0.1664724	((((((((((((((((((((Cercopithecus_neglectus_A:0.0027565	(Chlorocebus_sabaeus_A:0.00531707	Erythrocebus_patas_A:0.00559438):0.00431988):0.00352975	Cercopithecus_mona_A:0.00273925):0.00181325	Allenopithecus_nigroviridis_A:0.00806683):0.00124255	Papio_anubis_A:0.02431174):0.00316863	Theropithecus_gelada_A:0.00189846):0.000373	Mandrillus_sphinx_A:0.00556537):0.000582
(((((((((((((((((((((((((((((((sooty_mangabey_B:0.000748	drill_B:0.00122275):0.000351	(crabeating_macaque_B:0.00230899	(pigtailed_macaque_B:0.00260718	(Japanese_macaque_B:0.0	Rhesus_monkey_B:0.01005258):0.000103):0.000325):0.00221164):0.000832	mandrill_B:0.00315564):0.000122	(gelada_B:0.00199827	olive_baboon_B:0.00459028):0.000100):0.000553	((De_Brazzas_monkey_B:0.00133103	Mona_monkey_B:0.0019592):0.00437251	(green_monkey_B:0.00355406	red_guenon_B:0.00106339):0.0016756):0.00239773):0.000357	Allens_swamp_monkey_B:0.00350269):0.00187362	((((proboscis_monkey_B:0.00231653	(Francoiss_langur_B:0.00255384	(Hanuman_langur_B:0.00463687	black_snubnosed_monkey_B:0.00667202):0.00107902):0.000895):0.000376	Red_shanked_douc_langur_B:0.00660358):0.00444896	Ugandan_red_Colobus_B:0.0076479):0.00163851	Angolan_colobus_B:0.00594707):0.00526815):0.00228178	(((western_lowland_gorilla_B:0.00260901	(Human_B:0.00135349	(chimpanzee_B:0.00306162	pygmy_chimpanzee_B:0.00216663):0.00520188):0.00132355):0.00469481	(silvery_gibbon_B:0.00670098	northern_whitecheeked_gibbon_B:0.0012304):0.01011389):0.000695	Sumatran_organutan_B:0.01129681):0.00761506):0.01004825	(((((((Tufted_capuchin_B:0.0	(whitefaced_sapajou_B:0.0	whitefronted_capuchin_B:0.000726):0.0027384):0.01309485	Bolivian_squirrel_monkey_B:0.0117312):0.00148502	((whitetuftedear_marmoset_B:0.00300783	pygmy_marmoset_B:0.00425469):0.0070416	tamarin_B:0.01281002):0.00185347):0.000260	Mas_night_monkey_B:0.00905115):0.00259811	(whitefaced_saki_B:0.01303203	Bolivian_titi_B:0.01427411):0.0074748):0.00115603	blackhanded_spider_monkey_B:0.00693687):0.00110501	mantled_howler_monkey_B:0.01349918):0.01908927):0.02181179	tarsier_B:0.09908037):0.5856361	Mussel_IL17R:0.82908303):0.15593419	(((((((((Macaca_mulatta_A:0.00169872	(Macaca_fascicularis_A:0.00144054	((((Macaca_nemestrina_A:0.00483232	Mandrillus_sphinx_A:0.00485404):0.00128802	Macaca_fuscata_A:0.0):0.00158637	Theropithecus_gelada_A:0.000151):0.00173512	Cercocebus_atys_A:0.00479899):0.00118923):0.000545):0.00209164	(((Cercopithecus_neglectus_A:0.0
(((((((((((((((((((((Macaca_fascicularis_C:0.000404	(Macaca_fuscata_C:0.000910	Macaca_mulatta_C:0.0):0.0021623):0.00130398	Allenopithecus_nigroviridis_C:0.00168424):0.000045	((Papio_anubis_C:0.00131131	(Theropithecus_gelada_C:0.00154382	Macaca_nemestrina_C:0.01762781):0.000768):0.00175797	((Mandrillus_sphinx_C:0.0	Cercocebus_atys_C:0.04021783):0.000765	Mandrillus_leucophaeus_C:0.0012545):0.000968):0.000714):0.000199	(Cercopithecus_neglectus_C:0.00335654	Cercopithecus_mona_C:0.00131058):0.00188583):0.000402	(Chlorocebus_sabaeus_C:0.00426346	Erythrocebus_patas_C:0.00296269):0.00225386):0.00251375	((Piliocolobus_tephrosceles_C:0.00255317	Colobus_angolensis_palliatus_C:0.00381959):0.00116964	((Semnopithecus_entellus_C:0.00261049	Trachypithecus_francoisi_C:0.00125571):0.00188904	(Rhinopithecus_bieti_C:0.00411594	Pygathrix_nemaeus_C:0.00225912):0.00139067):0.00141137):0.00644557):0.01055011	(((((Pan_paniscus_C:0.000425	Pan_troglodytes_C:0.0012668):0.00290242	homo_sapien_C:0.01120972):0.000292	Gorilla_gorilla_gorilla_C:0.00485728):0.00311729	(Nomascus_leucogenys_C:0.00435411	Hylobates_moloch_C:0.00245282):0.007384):0.00106919	Pongo_abelii_C:0.01214999):0.00807538):0.01240908	((((((Callithrix_jacchus_C:0.01041725	Callithrix_pygmaea_C:0.00487083):0.00977932	Saguinus_imperator_C:0.00756134):0.00671331	((Cebus_albifrons_C:0.0	Cebus_capucinus_imitator_C:0.0):0.00199823	Sapajus_apella_C:0.00308561):0.01218147):0.000340	(Ateles_geoffroyi_C:0.00852948	Alouatta_palliata_C:0.01339748):0.00407591):0.00316571	(Plecturocebus_donacophilus_C:0.01415972	Pithecia_pithecia_C:0.01390137):0.00401388):0.00461673	Aotus_nancymaae_C:0.02593013):0.02457925):0.02891031	Carlito_syrichta_C:0.0788986):0.6797872	(((((((Mandrillus_leucophaeus_E:0.0	(((((Mandrillus_sphinx_E:0.00131104	(((Cercopithecus_mona_E:0.0	Cercopithecus_neglectus_E:0.00738842):0.00368644	((Macaca_mulatta_E:0.0	Macaca_fuscata_E:0.00144909):0.000352	Macaca_fascicularis_E:0.00205855):0.00151468):0.00191623	Papio_anubis_E:0.000133):0.000493):0.000831	Cercocebus_atys_E:0.0):0.00163796	((Rhinopithecus_bieti_E:0.00425906	Theropithecus_gelada_E:0.00637642):0.01612088
(((((((((((((((((((((((((((((mandrill_B:0.000228	drill_B:0.00177883):0.000440	((((green_monkey_B:0.000891	red_guenon_B:0.00112478):0.000779	(Mona_monkey_B:0.000670	De_Brazzas_monkey_B:0.000673):0.00544238):0.00133768	Allens_swamp_monkey_B:0.00806242):0.00262456	gelada_B:0.000691):0.000037):0.000182	sooty_mangabey_B:0.00111392):0.000495	olive_baboon_B:0.00350879):0.000506	((Japanese_macaque_B:0.0	pigtailed_macaque_B:0.00403547):0.000135	(crabeating_macaque_B:0.0018167	Rhesus_monkey_B:0.00764505):0.000666):0.00241639):0.00188988	((((proboscis_monkey_B:0.00136932	(black_snubnosed_monkey_B:0.0081972	Red_shanked_douc_langur_B:0.00610465):0.000641):0.000019	Hanuman_langur_B:0.0013204):0.000113	Francoiss_langur_B:0.000553):0.00401155	(Angolan_colobus_B:0.00259226	Ugandan_red_Colobus_B:0.00554385):0.00286824):0.00381074):0.00625682	((Sumatran_organutan_B:0.01088776	(((pygmy_chimpanzee_B:0.00607818	chimpanzee_B:0.000566):0.00430344	Human_B:0.00183287):0.000347	western_lowland_gorilla_B:0.00412992):0.00314657):0.000654	(northern_whitecheeked_gibbon_B:0.00540812	silvery_gibbon_B:0.00470164):0.00741225):0.00466736):0.01647818	((pygmy_marmoset_B:0.00155667	whitetuftedear_marmoset_B:0.00381192):0.01274047	((((whitefaced_saki_B:0.02136864	Bolivian_titi_B:0.02028643):0.00192544	Mas_night_monkey_B:0.00864944):0.000590	(mantled_howler_monkey_B:0.0075333	blackhanded_spider_monkey_B:0.00666524):0.00332473):0.000500	((Bolivian_squirrel_monkey_B:0.01165668	tamarin_B:0.01540317):0.000082	((whitefronted_capuchin_B:0.0	whitefaced_sapajou_B:0.000280):0.000956	Tufted_capuchin_B:0.00493512):0.00829714):0.0013918):0.00301721):0.02187089):0.01760111	tarsier_B:0.0873547):0.64674662	(((((((((((((Cercopithecus_mona_A:0.00652669	(((((Macaca_fuscata_A:0.000458	Macaca_fascicularis_A:0.0014755):0.000178	Macaca_nemestrina_A:0.00327163):0.000053	Macaca_mulatta_A:0.000952):0.00376913	Theropithecus_gelada_A:0.00146554):0.000580	(((Papio_anubis_A:0.021041	Chlorocebus_sabaeus_A:0.01014452):0.00560184	Allenopithecus_nigroviridis_A:0.00379005):0.00553155
((((((((((((((((((((((((((((((((gelada_B:0.000658	mandrill_B:0.00333479):0.000041	((((De_Brazzas_monkey_B:0.00335118	Mona_monkey_B:0.000654):0.00241807	(red_guenon_B:0.0012514	green_monkey_B:0.000746):0.00108234):0.000956	Allens_swamp_monkey_B:0.01007771):0.000541	olive_baboon_B:0.00455228):0.000065):0.000281	(drill_B:0.00198887	sooty_mangabey_B:0.000004):0.000379):0.00121571	(((Rhesus_monkey_B:0.00816462	Japanese_macaque_B:0.0):0.000036	pigtailed_macaque_B:0.00265401):0.000123	crabeating_macaque_B:0.000529):0.00278682):0.00124856	(((proboscis_monkey_B:0.00154769	(Red_shanked_douc_langur_B:0.00679913	black_snubnosed_monkey_B:0.00260552):0.000206):0.000144	(Francoiss_langur_B:0.000756	Hanuman_langur_B:0.00395149):0.00247751):0.00287051	(Ugandan_red_Colobus_B:0.0072877	Angolan_colobus_B:0.00488349):0.00267499):0.00714257):0.00363741	((((Human_B:0.000885	(chimpanzee_B:0.000354	pygmy_chimpanzee_B:0.00428095):0.0074193):0.00184159	western_lowland_gorilla_B:0.00264969):0.00310954	Sumatran_organutan_B:0.00696414):0.000608	(silvery_gibbon_B:0.0073917	northern_whitecheeked_gibbon_B:0.00401585):0.00740293):0.00423249):0.01220273	(Mas_night_monkey_B:0.0109678	(((((Tufted_capuchin_B:0.00566858	(whitefronted_capuchin_B:0.0	whitefaced_sapajou_B:0.00265777):0.00354125):0.00632437	tamarin_B:0.01403356):0.00234413	Bolivian_squirrel_monkey_B:0.01539804):0.00142478	(whitetuftedear_marmoset_B:0.0047999	pygmy_marmoset_B:0.00321756):0.00771337):0.00218025	((blackhanded_spider_monkey_B:0.00203496	mantled_howler_monkey_B:0.01207769):0.00194975	(whitefaced_saki_B:0.01279427	Bolivian_titi_B:0.01555703):0.00296705):0.00117856):0.000219):0.0203412):0.00199326	tarsier_B:0.10645515):0.66233711	Mussel_IL17R:0.96982509):0.17618608	((((((((((((Semnopithecus_entellus_A:0.00229134	Trachypithecus_francoisi_A:0.00233877):0.00511753	Rhinopithecus_bieti_A:0.00794242):0.0088345	((((((Allenopithecus_nigroviridis_A:0.00594479	(Macaca_fuscata_A:0.0	Macaca_nemestrina_A:0.00496449):0.00133874):0.000499	Macaca_mulatta_A:0.000200):0.0011228	Macaca_fascicularis_A:0.00159827):0.000741
((((((((((((((((((((((((((Mandrillus_sphinx_REL:0.00120109	Mandrillus_leucophaeus_REL:0.0095019):0.000718	Cercocebus_atys_REL:0.00163393):0.00173404	(Theropithecus_gelada_REL:0.000246	Papio_anubis_REL:0.00686836):0.000592):0.00156719	(Macaca_fuscata_REL:0.0	(Macaca_fascicularis_REL:0.0	(Macaca_nemestrina_REL:0.00103588	Macaca_mulatta_REL:0.0):0.000015):0.000008):0.0059032):0.00236697	((Allenopithecus_nigroviridis_REL:0.00341609	(Erythrocebus_patas_REL:0.00769481	Chlorocebus_sabaeus_REL:0.00247503):0.000915):0.00128006	(Cercopithecus_mona_REL:0.00349809	Cercopithecus_neglectus_REL:0.00464045):0.00370776):0.00508677):0.00531309	(((Semnopithecus_entellus_REL:0.00104065	Colobus_angolensis_palliatus_REL:0.00810354):0.000367	((Rhinopithecus_bieti_REL:0.00311903	Trachypithecus_francoisi_REL:0.01648914):0.00683882	Nasalis_larvatus_REL:0.05443529):0.0011571):0.0016895	Piliocolobus_tephrosceles_REL:0.01071038):0.00390065):0.01305054	((((Pan_troglodytes_REL:0.00481386	Pan_paniscus_REL:0.00127448):0.00926176	homo_sapien_REL:0.00641589):0.01196611	(Nomascus_leucogenys_REL:0.01062792	Hylobates_moloch_REL:0.00679878):0.00348919):0.00311638	Pongo_abelii_REL:0.00821037):0.01656551):0.02046959	(((((Cebus_capucinus_imitator_REL:0.00306024	Sapajus_apella_REL:0.00199336):0.0011113	Cebus_albifrons_REL:0.0):0.016038	((Saguinus_imperator_REL:0.01608692	(Callithrix_jacchus_REL:0.00507275	Callithrix_pygmaea_REL:0.00919169):0.01177075):0.01071965	Saimiri_boliviensis_REL:0.022371):0.00366994):0.00246426	(Ateles_geoffroyi_REL:0.01669152	Alouatta_palliata_REL:0.0306165):0.0098294):0.0062785	(Pithecia_pithecia_REL:0.01658477	Plecturocebus_donacophilus_REL:0.03059737):0.00768998):0.03392975):0.01504478	Carlito_syrichta_REL:0.13854868):0.66932898	(((Rhinopithecus_bieti_A:0.0085492	(((((((Ateles_geoffroyi_A:0.0072147	Saguinus_imperator_A:0.03065745):0.02161181	Alouatta_palliata_A:0.0):0.019313	Cebus_albifrons_A:0.01935563):0.01438	Plecturocebus_donacophilus_A:0.0442003):0.01174875	(Sapajus_apella_A:0.00564676	Cebus_capucinus_imitator_A:0.00373039):0.0173743):0.00200519	(((Callithrix_pygmaea_A:0.00451139	Callithrix_jacchus_A:0.00953819):0.02976293	Saimiri_boliviensis_A:0.01733717):0.00730866	Pithecia_pithecia_A:0.02157016):0.00404331):0.05023149
((((((((((((((((((((olive_baboon_B:0.00252358	(((drill_B:0.0018067	mandrill_B:0.00294912):0.00170502	sooty_mangabey_B:0.00159143):0.000370	gelada_B:0.00141566):0.000191):0.000268	(((De_Brazzas_monkey_B:0.0	Mona_monkey_B:0.00205424):0.0035356	(red_guenon_B:0.000626	green_monkey_B:0.00346155):0.000811):0.0022131	Allens_swamp_monkey_B:0.00664575):0.00230885):0.000583	(((((Francoiss_langur_B:0.00128204	(black_snubnosed_monkey_B:0.00842848	Hanuman_langur_B:0.0025944):0.000489):0.000350	proboscis_monkey_B:0.00162244):0.000343	Red_shanked_douc_langur_B:0.00520372):0.00393925	(Angolan_colobus_B:0.00108062	Ugandan_red_Colobus_B:0.00371534):0.00108229):0.00321043	((pigtailed_macaque_B:0.0	Japanese_macaque_B:0.0):0.000063	(crabeating_macaque_B:0.0012116	Rhesus_monkey_B:0.01119115):0.00140872):0.00507461):0.0020852):0.00792883	((Sumatran_organutan_B:0.01487633	(northern_whitecheeked_gibbon_B:0.00272129	silvery_gibbon_B:0.00477853):0.00377346):0.000571	((Human_B:0.00552468	(pygmy_chimpanzee_B:0.00276371	chimpanzee_B:0.00127534):0.00686257):0.00119629	western_lowland_gorilla_B:0.00282039):0.005907):0.00344015):0.00841572	((((((whitefaced_sapajou_B:0.0	whitefronted_capuchin_B:0.00175463):0.00404321	Tufted_capuchin_B:0.000805):0.00926224	Bolivian_squirrel_monkey_B:0.00741682):0.00198479	(((pygmy_marmoset_B:0.00247275	whitetuftedear_marmoset_B:0.00776961):0.00734764	tamarin_B:0.01437564):0.00153603	Mas_night_monkey_B:0.01359497):0.000355):0.00204528	(blackhanded_spider_monkey_B:0.00997077	mantled_howler_monkey_B:0.0071653):0.00293467):0.000219	(whitefaced_saki_B:0.01632055	Bolivian_titi_B:0.00912776):0.00670965):0.02172523):0.02618413	tarsier_B:0.08434737):0.69369643	((((((Saguinus_imperator_D:0.01049712	((Alouatta_palliata_D:0.01265428	Ateles_geoffroyi_D:0.01207735):0.00419367	(((Cebus_albifrons_D:0.0	(Cebus_capucinus_imitator_D:0.0	Sapajus_apella_D:0.0028441):0.000299):0.00376743	Pithecia_pithecia_D:0.0172529):0.00201285	Saimiri_boliviensis_D:0.01568134):0.00219437):0.00313609):0.00214135	Aotus_nancymaae_D:0.00759745):0.00455253
(((((((((((((((((((((((((((mandrill_B:0.00132345	drill_B:0.00196204):0.000651	(sooty_mangabey_B:0.00131311	gelada_B:0.00197421):0.000007):0.000195	(Allens_swamp_monkey_B:0.00565522	((red_guenon_B:0.00153599	green_monkey_B:0.00308275):0.00301541	(De_Brazzas_monkey_B:0.00132037	Mona_monkey_B:0.00263514):0.000880):0.00183989):0.00329125):0.000578	olive_baboon_B:0.00521531):0.0028351	(((Japanese_macaque_B:0.0	Rhesus_monkey_B:0.01074666):0.000050	pigtailed_macaque_B:0.00260755):0.000123	crabeating_macaque_B:0.000524):0.00308249):0.00192922	((Red_shanked_douc_langur_B:0.00447996	((Hanuman_langur_B:0.00402858	Francoiss_langur_B:0.00195156):0.000559	(black_snubnosed_monkey_B:0.00198124	proboscis_monkey_B:0.00199525):0.000121):0.000142):0.00353584	(Ugandan_red_Colobus_B:0.0090082	Angolan_colobus_B:0.00232857):0.00337144):0.00225958):0.00326851	(((((pygmy_chimpanzee_B:0.00531369	chimpanzee_B:0.000562):0.0050412	Human_B:0.00164761):0.00102014	western_lowland_gorilla_B:0.00540466):0.00831984	Sumatran_organutan_B:0.01105858):0.00154667	(silvery_gibbon_B:0.00594016	northern_whitecheeked_gibbon_B:0.00200736):0.01035991):0.00468168):0.01412882	((pygmy_marmoset_B:0.00370301	whitetuftedear_marmoset_B:0.00614779):0.01264135	(((((Tufted_capuchin_B:0.00244453	(whitefaced_sapajou_B:0.0	whitefronted_capuchin_B:0.000032):0.0018683):0.01035377	Bolivian_squirrel_monkey_B:0.00934866):0.00184947	(tamarin_B:0.01468154	Mas_night_monkey_B:0.01315701):0.000896):0.00200403	(mantled_howler_monkey_B:0.01120364	blackhanded_spider_monkey_B:0.00814377):0.00345013):0.000508	(Bolivian_titi_B:0.01650109	whitefaced_saki_B:0.01680288):0.00648945):0.00218987):0.01465431):0.06391972	tarsier_B:0.05017831):0.67270048	(((((((((((((Theropithecus_gelada_A:0.00222959	(Allenopithecus_nigroviridis_A:0.00327765	((Papio_anubis_A:0.02765569	Erythrocebus_patas_A:0.0):0.00768053	Chlorocebus_sabaeus_A:0.00510801):0.00572146):0.0044058):0.00106265	Mandrillus_sphinx_A:0.00210677):0.00296844	Macaca_fascicularis_A:0.00240527):0.000387	Macaca_fuscata_A:0.0):0.000437	Macaca_mulatta_A:0.0):0.00104343
((((((((((((((((((((((((((((((mandrill_B:0.00153448	drill_B:0.00366069):0.000371	((((red_guenon_B:0.000630	green_monkey_B:0.00261525):0.000658	(Mona_monkey_B:0.00195511	De_Brazzas_monkey_B:0.000638):0.00326685):0.000025	Allens_swamp_monkey_B:0.00388103):0.00259462	gelada_B:0.00129607):0.000184):0.000146	sooty_mangabey_B:0.000310):0.000869	olive_baboon_B:0.00562101):0.00175335	(((Japanese_macaque_B:0.0	(Rhesus_monkey_B:0.0106213	crabeating_macaque_B:0.0):0.000706):0.000024	pigtailed_macaque_B:0.00520387):0.00133049	(((proboscis_monkey_B:0.000062	(Francoiss_langur_B:0.000120	Hanuman_langur_B:0.0037939):0.00112689):0.000087	(Red_shanked_douc_langur_B:0.00562311	black_snubnosed_monkey_B:0.00486505):0.000472):0.00482682	(Angolan_colobus_B:0.00481918	Ugandan_red_Colobus_B:0.00898441):0.00102577):0.00712957):0.000146):0.00930729	((((pygmy_chimpanzee_B:0.00202674	chimpanzee_B:0.000550):0.00649781	(Human_B:0.00132174	western_lowland_gorilla_B:0.00256964):0.000736):0.00587696	Sumatran_organutan_B:0.01204917):0.000711	(northern_whitecheeked_gibbon_B:0.00462696	silvery_gibbon_B:0.00451583):0.00782566):0.00443376):0.00865901	(((Bolivian_titi_B:0.01834462	whitefaced_saki_B:0.01502026):0.00307016	(blackhanded_spider_monkey_B:0.0070182	mantled_howler_monkey_B:0.01267617):0.00181207):0.000681	(((pygmy_marmoset_B:0.0031327	whitetuftedear_marmoset_B:0.00599311):0.00716739	tamarin_B:0.01579718):0.00449769	((((whitefronted_capuchin_B:0.00278387	whitefaced_sapajou_B:0.0):0.00369256	Tufted_capuchin_B:0.00259749):0.01491069	Bolivian_squirrel_monkey_B:0.01260036):0.00274315	Mas_night_monkey_B:0.00963765):0.000862):0.00307453):0.02521972):0.01655143	tarsier_B:0.09950001):0.54396124	Mussel_IL17R:0.78778978):0.12191047	((((((Chlorocebus_sabaeus_D:0.000064	(((Papio_anubis_D:0.000299	((((((((Colobus_angolensis_palliatus_D:0.00143376	(Semnopithecus_entellus_D:0.04852466	Pygathrix_nemaeus_D:0.01208377):0.00408264):0.00792297	Piliocolobus_tephrosceles_D:0.0):0.00843971	(((((Nomascus_leucogenys_D:0.00337515	Hylobates_moloch_D:0.00516439):0.009598
((((((((((((((((((((((Macaca_fascicularis_REL:0.0	((Macaca_fuscata_REL:0.00202375	Macaca_nemestrina_REL:0.00202382):0.000023	Macaca_mulatta_REL:0.0):0.000025):0.00157362	((Papio_anubis_REL:0.00410177	Theropithecus_gelada_REL:0.00198039):0.00102042	((Mandrillus_sphinx_REL:0.00473561	Mandrillus_leucophaeus_REL:0.00474438):0.000644	Cercocebus_atys_REL:0.00290527):0.000115):0.000369):0.0013657	(((Chlorocebus_sabaeus_REL:0.00500903	Erythrocebus_patas_REL:0.01239982):0.00422373	Allenopithecus_nigroviridis_REL:0.00399435):0.000400	(Cercopithecus_mona_REL:0.00379949	Cercopithecus_neglectus_REL:0.00433904):0.000672):0.00459908):0.0056452	((((Semnopithecus_entellus_REL:0.00255667	Nasalis_larvatus_REL:0.05535337):0.000269	Colobus_angolensis_palliatus_REL:0.00636629):0.000537	(Trachypithecus_francoisi_REL:0.01076066	Rhinopithecus_bieti_REL:0.00354637):0.00702801):0.00168311	Piliocolobus_tephrosceles_REL:0.00691238):0.00408889):0.00929265	((Pongo_abelii_REL:0.00494469	(Hylobates_moloch_REL:0.00860114	Nomascus_leucogenys_REL:0.000528):0.01497247):0.00129155	(homo_sapien_REL:0.00842863	(Pan_troglodytes_REL:0.00215583	Pan_paniscus_REL:0.000875):0.00241099):0.00401918):0.01336663):0.0187038	((((Saimiri_boliviensis_REL:0.01893515	((Cebus_capucinus_imitator_REL:0.0	Cebus_albifrons_REL:0.0031256):0.00142044	Sapajus_apella_REL:0.00398851):0.01286247):0.00302785	Alouatta_palliata_REL:0.01265117):0.00311073	(Ateles_geoffroyi_REL:0.0234238	(Pithecia_pithecia_REL:0.01804906	Plecturocebus_donacophilus_REL:0.03049153):0.01087213):0.00191718):0.00299894	((Callithrix_jacchus_REL:0.01318903	Callithrix_pygmaea_REL:0.00630836):0.00655897	Saguinus_imperator_REL:0.01561072):0.01065564):0.04180357):0.0059592	Carlito_syrichta_REL:0.11325049):0.73277231	((((((((Cercopithecus_neglectus_A:0.00125441	((((Pygathrix_nemaeus_A:0.0243659	Erythrocebus_patas_A:0.00446197):0.00602767	Chlorocebus_sabaeus_A:0.00208823):0.01154678	Cercopithecus_mona_A:0.000364):0.00520785	((((Pan_paniscus_A:0.0	(Pan_troglodytes_A:0.00501942	homo_sapien_A:0.001185):0.00249915):0.00283779	Gorilla_gorilla_gorilla_A:0.00417402):0.00961298	Pongo_abelii_A:0.02094806):0.00329068	(Hylobates_moloch_A:0.00695358	Nomascus_leucogenys_A:0.000815):0.01500986):0.01575503):0.0022446):0.00400023
((((((((((((((((((((((((((((((((Mona_monkey_B:0.00134875	De_Brazzas_monkey_B:0.0020388):0.00409531	(red_guenon_B:0.00134188	green_monkey_B:0.0027218):0.000674):0.000120	Allens_swamp_monkey_B:0.00738794):0.000580	gelada_B:0.000692):0.000127	((drill_B:0.00321222	mandrill_B:0.00623714):0.000322	sooty_mangabey_B:0.000878):0.000326):0.00126506	olive_baboon_B:0.00280161):0.00308338	((crabeating_macaque_B:0.0011535	Rhesus_monkey_B:0.00496622):0.00138943	(Japanese_macaque_B:0.0	pigtailed_macaque_B:0.00135626):0.000084):0.00321072):0.00115365	((((Francoiss_langur_B:0.000111	Hanuman_langur_B:0.00191937):0.00118979	(proboscis_monkey_B:0.0	black_snubnosed_monkey_B:0.00747661):0.000073):0.000186	Red_shanked_douc_langur_B:0.00390722):0.00333581	(Angolan_colobus_B:0.0084788	Ugandan_red_Colobus_B:0.00726295):0.00210116):0.00710429):0.00665572	((northern_whitecheeked_gibbon_B:0.0026852	silvery_gibbon_B:0.00204912):0.00985902	((((chimpanzee_B:0.00135535	pygmy_chimpanzee_B:0.00133317):0.00464422	Human_B:0.00283452):0.000902	western_lowland_gorilla_B:0.00427844):0.0092514	Sumatran_organutan_B:0.013572):0.00115299):0.00392464):0.00868827	((((Mas_night_monkey_B:0.01215272	(((whitefronted_capuchin_B:0.000160	whitefaced_sapajou_B:0.0):0.00317466	Tufted_capuchin_B:0.00207767):0.0114282	Bolivian_squirrel_monkey_B:0.01665404):0.000991):0.000455	(Bolivian_titi_B:0.01148559	whitefaced_saki_B:0.01591961):0.00528124):0.00206806	(blackhanded_spider_monkey_B:0.00700504	mantled_howler_monkey_B:0.00458512):0.00284662):0.00175014	((whitetuftedear_marmoset_B:0.00537249	pygmy_marmoset_B:0.00410412):0.01274815	tamarin_B:0.01544739):0.00227953):0.02038832):0.05683788	tarsier_B:0.05643681):0.56901417	Mussel_IL17R:0.78505951):0.1747192	((((Pongo_abelii_A:0.00951639	((Hylobates_moloch_A:0.00876566	Nomascus_leucogenys_A:0.0):0.01376013	(((Pan_paniscus_A:0.000695	Pan_troglodytes_A:0.000853):0.00164465	homo_sapien_A:0.00150747):0.00443561	Gorilla_gorilla_gorilla_A:0.0032105):0.0076072):0.00531784):0.00919895	(((((((Semnopithecus_entellus_A:0.00378142
((((((((((((((((((((((((((((((gelada_B:0.000030	olive_baboon_B:0.00326043):0.000092	((drill_B:0.000855	mandrill_B:0.00243893):0.00115843	(((pigtailed_macaque_B:0.00327719	(Japanese_macaque_B:0.0	Rhesus_monkey_B:0.01006812):0.000050):0.000479	crabeating_macaque_B:0.00348567):0.00154926	sooty_mangabey_B:0.000943):0.000275):0.00136965):0.000763	((Mona_monkey_B:0.00133748	De_Brazzas_monkey_B:0.0):0.00277806	(green_monkey_B:0.00273849	red_guenon_B:0.000562):0.00148972):0.00308135):0.00124434	(((proboscis_monkey_B:0.000866	Red_shanked_douc_langur_B:0.00377271):0.000076	(Francoiss_langur_B:0.00188772	(Hanuman_langur_B:0.00519059	black_snubnosed_monkey_B:0.00478175):0.00147999):0.000434):0.00550168	(Ugandan_red_Colobus_B:0.00640733	Angolan_colobus_B:0.00894922):0.00459095):0.01209023):0.00134192	Allens_swamp_monkey_B:0.0112125):0.00591699	(((((pygmy_chimpanzee_B:0.00207375	chimpanzee_B:0.00250144):0.00396576	Human_B:0.00135411):0.00200536	western_lowland_gorilla_B:0.00326343):0.01020521	Sumatran_organutan_B:0.00776763):0.000868	(northern_whitecheeked_gibbon_B:0.00387782	silvery_gibbon_B:0.00275831):0.00411719):0.00445942):0.01038182	(((mantled_howler_monkey_B:0.00837126	blackhanded_spider_monkey_B:0.00627531):0.00171101	(Bolivian_titi_B:0.01691639	whitefaced_saki_B:0.00930594):0.00488477):0.00190923	((((tamarin_B:0.01502298	(whitetuftedear_marmoset_B:0.00422364	pygmy_marmoset_B:0.00438049):0.00966847):0.00219209	Bolivian_squirrel_monkey_B:0.01450935):0.000860	((whitefaced_sapajou_B:0.000915	whitefronted_capuchin_B:0.0):0.00181393	Tufted_capuchin_B:0.00167384):0.00881723):0.000875	Mas_night_monkey_B:0.01277691):0.00638701):0.02195262):0.02884102	tarsier_B:0.07854385):0.56287873	Mussel_IL17R:0.92446422):0.2012159	(((((((Callithrix_jacchus_A:0.00584695	Callithrix_pygmaea_A:0.00705566):0.01153123	((Alouatta_palliata_A:0.0	(Plecturocebus_donacophilus_A:0.02726372	(Cebus_albifrons_A:0.0394814	Ateles_geoffroyi_A:0.04471585):0.02500853):0.0403234):0.03385399	Saguinus_imperator_A:0.0):0.01200044):0.01250235	Pithecia_pithecia_A:0.01207271):0.0115111
(((((((((((((((((((((((((((((((sooty_mangabey_B:0.0	(mandrill_B:0.000638	drill_B:0.0):0.000001):0.0	gelada_B:0.000639):0.000225	((((De_Brazzas_monkey_B:0.000637	Mona_monkey_B:0.000638):0.00397416	red_guenon_B:0.00114424):0.000774	green_monkey_B:0.000850):0.00158112	Allens_swamp_monkey_B:0.00670708):0.00206908):0.000587	olive_baboon_B:0.00311492):0.00163378	(((((Red_shanked_douc_langur_B:0.00456485	(Hanuman_langur_B:0.002049	black_snubnosed_monkey_B:0.00374008):0.000945):0.000336	proboscis_monkey_B:0.00135241):0.000241	Francoiss_langur_B:0.00103186):0.0068338	(Angolan_colobus_B:0.00828432	Ugandan_red_Colobus_B:0.00596383):0.00255654):0.00475045	(crabeating_macaque_B:0.00211628	(pigtailed_macaque_B:0.00251441	(Rhesus_monkey_B:0.01049787	Japanese_macaque_B:0.0):0.000068):0.000441):0.00330308):0.00186652):0.0072074	(Sumatran_organutan_B:0.01135382	((((pygmy_chimpanzee_B:0.00138178	chimpanzee_B:0.00179112):0.00215466	Human_B:0.00297464):0.00176063	western_lowland_gorilla_B:0.0065951):0.00824143	(northern_whitecheeked_gibbon_B:0.00430659	silvery_gibbon_B:0.00665728):0.00685226):0.000689):0.00371633):0.00716243	(((((whitefaced_saki_B:0.01046373	Bolivian_squirrel_monkey_B:0.00986895):0.000406	Bolivian_titi_B:0.01164269):0.00205747	((whitefaced_sapajou_B:0.00278818	Tufted_capuchin_B:0.00284716):0.000654	whitefronted_capuchin_B:0.0):0.01201295):0.000684	((blackhanded_spider_monkey_B:0.00767984	mantled_howler_monkey_B:0.0123799):0.002316	((whitetuftedear_marmoset_B:0.00491823	pygmy_marmoset_B:0.00468631):0.00712205	tamarin_B:0.0180093):0.00227981):0.000281):0.00154519	Mas_night_monkey_B:0.00750669):0.01608564):0.04239118	tarsier_B:0.05789766):0.61837187	Mussel_IL17R:0.89499457):0.1531895	(((((((Rhinopithecus_bieti_A:0.00544183	Pygathrix_nemaeus_A:0.00414544):0.000093	((((Cercocebus_atys_A:0.001389	(((Macaca_nemestrina_A:0.00194455	((Macaca_fuscata_A:0.0	(Macaca_fascicularis_A:0.0	(Allenopithecus_nigroviridis_A:0.00623283	Papio_anubis_A:0.01993301):0.00855628):0.00334476):0.00191057
[truncated: 185 more columns]
