# Supplementary material for: Genetic comparisons of interleukin-17 reveal a framework for complex signaling evolution
Source: bioRxiv. 2026 Apr 14:2026.04.13.718218. Preprint. [Version 1] doi: 10.64898/2026.04.13.718218 (PMC13105070; doi:10.64898/2026.04.13.718218)
Supplement: Supplement 3 [file media-3.zip › Supplemental files for paper/Alignments_and_trees/IL17R_paralog_list Alignment.fasta]

>Pithecia_pithecia_A
ATGGGGGCCGCACGCTGCCCGCCGCCCGCCGTCCCGGGGTTCCCGCCGGGGCTGCTCCTGCTGCTCCTGCTGTTCCTGGGCGTGCTGGTCCCGC-----GCGGCGCCTCCCTGCGACTCCTGGACCACCCGGCGCTGGGCT----GCTCCCAGCCGGGGCTAAACTGCACGGTCAAGAATAGTACCTGCCTGGATGACAGCTGGATCCACCCTCAAAACCTGACCCCCTCCTCCCCAAAAGAGCTGCAGATCGAGCTCCGCTTTGCCCGCACCCAGCAAGGAGACCTATTCCCCGTGGCTCACATTGAATGGACACT-------GCAGACAGACGCCAGCATCC--TGTACCTCGAGGGCGCAGAGTTATCTGTCCTACAGCTA--AACACC---AATGAACGTTTGTG-CGTC--AGGTTTGAGTTTCTGTCCAAACTGAGGCAT-----CACCACAAGCGGTGGCGTTTTACCTGCAGCCACTTCGTGGTCGACCCTAACCAGGAGTATGAGGTG----------ACCGTTCACCACCTGCCCAA----GCCCATCCCTGACGGGGACCCAAA--------CCACCAGTCCAAGAACTTCCTCGTGCCTGGCTGCGAGGACATGAGGATGAAAGGAACCACGCCATGCGTGAGCGCAGG---------------------TAGCCTGTGGGACCCCGACATCACTGTGGAGACCCTAGAGGCCCACCAGCTGCGTGTGAGCTTCAC--CCT------GTGGAACGAATCTACCCGTTACCAGA--TCCTGCTGACCAGTTTTCCA-CATATGGAGAACCACAGCTGCTTTGAGCACATGCACCACATGCCTGCGCCCAGACCAGAGGACTTCCA------CCAGCGAT-----CCAACATCAC---------GCTCACTCTACGCAGCCTTAGAGGGTGCTGTCGCCACCGAGT------G--------------------------CAGATCCAGCCCTTCTTCAGCAGCTGCCTCAATGACTGCT------TCAGACACTCTGTGACTGTTTCCTGCC--CAGAAACGCCAGACACTCCAGAACCAATTCCGGACTACATGCCCCTGTGGGTGTACTGGTTCAT--CACGGGTGTCTCCATCC---TGCTGGTGGGCTCCGTCATCCTG-------CTGATCGTCTGCATGACCTGGAGGTTACCCGGGCCTGCAAGCGAAAA--ACACAGTAATGACACCAAAC-ACACCGATGGCCTGCCTGCTGCTGACC-TGACGCCCCCACC-ACTGAAGCCCAGGAAGGTCTGGATCATCTACTCAGCCGACCACCCCCTCTACGTGGAC---GTGGTCCTGAAATTCGCCCAGTTCC-TGCTCACTGCCTGTGGCACGGAAG---------------TGGCCCTGGACCTGCTGGAAGAGCAGGCC---ATCTCGGA---GGTGGGAGTCATGACCTGGGTGGGCCGCCAGAAGCAGGAGAT-GGTGGAGAGCAACTCCAAGATCA--------TCATCCTGTGCTCCCGCGGCACGCG-CGCCAAGTGGCAGGCG-CTCCTAGGCCGGGGGGCGCCTGTGCGGCTGCGCTGCGACCACGGGAAGCCCGCGGGGGACCTGTTCACGGCAGCCATGAACATGATCCT-----------------------CCCGGACTTCAAGAGGCCAGCCTGCTTCGGCAC----CTACGTGGTCTGCTACTTC-CGCGAGGTCAGCGGCGAGGGCGACGTCCC---CGACCTGTTCGGTGCAGC---GCCGCGGTAC---GCGCTCATGGACAGGTTCGAGGAGGTGTA-----CTTCCGCATCCAGGACCTGGAGATGTTCCAGCCGGGCCGCATGCACCGCGTCGGGGAGCTGTCGGG-----GGACAACTACCTGC-GCAGCCCGGGCG----GCAGGCAGCTCCACGCCGC-CCTGGACAAGTTCCGGGACTGGCAGGCCCGCTGCCCCGACTGGTTCGAGCGCGAGAGCC--TCTGCCTGGCCGATGACCAGGACGCCCCATCCCTGGACGAAGACGTGTTCGAGGAGCCGCTGCTGCCTTC------------------AGGAACCGGCATCGTGAAGCGGGCGCCCCTGGTCCGTGAACCTGGGTCCCCGGCCTGCCTGGCGGTGGACCTCCTGGTCGGGGAGGAAGGAGGAGCAGC---AGTGGCGAAGCTGGAGC------------CTCACCTGCAGCCCCGGGGGCAGCCGGCGACACAGCCCCTCCACACCCTGGTGCTCCCCGCGGAGGAGGGCACCCCAG-C---GGCCGCGGTGGAGCC--CGGG---CCCCTGGCTGACGGTGCTGCTGGCCGGCTGGCGCTGGCCAGGGAGGACGAGGCGTGCCCGCTGCTGGGTGGCCTGGGCGCTGGGCGAAATAGCGTCCTCTTCCACCCTGTGGACCCCGAGGACTCACCCCTTGGCCGCACCC---CCATGGCGTCTCCTGACCTCCTTCCAGAGGACGTGAGGGAGCAGCT--GGAAGGCTTGATGCTCTCGCTCTTCCAGCAGAGTCTGAGCTGTCAGGCC---CAGGGGGGCTGCGGGAGACCCGCTGTGGTCCTCAAAGACC-CGCACACACCCT--GCGAGGAGGAGCAGCGGCAGTCGGTACAGTCTGACCAGGGCTACATCTCCAGGAGCTCCCCGCAGCCCCCCGACGGACTCACGGAAACGG---AGGAGGA------AGAAGAGCAGGACCCAGGGAAGCCCGCCTCACCACTCTCTCCCGAGGCCCTGGAGAGCCTGAGGAGCCTCCAACGGCAGCTGCTCTTCCGCCAGCTGCAGGAGAACTCGGGCTGGGATACGGTGGGGTCAGAGTCAGAGAGGCCCCGTGCCNNN
>homo_sapien_A
ATGGGGGCCGCACGCAGCCCGCCGTCCGCTG---------TCCCGGGGCCCCTGCTGGGGCTGCTCCTGCTGCTCCTGGGCGTGCTGGCCCCGG-----GTGGCGCCTCCCTGCGACTCCTGGACCACCGGGCGCTGGTCT----GCTCCCAGCCGGGGCTAAACTGCACGGTCAAGAATAGTACCTGCCTGGATGACAGCTGGATTCACCCTCGAAACCTGACCCCCTCCTCCCCAAAGGACCTGCAGATCCAGCTGCACTTTGCCCACACCCAACAAGGAGACCTGTTCCCCGTGGCTCACATCGAATGGACACT-------GCAGACAGACGCCAGCATCC--TGTACCTCGAGGGTGCAGAGTTATCTGTCCTGCAGCTG--AACACC---AATGAACGTTTGTG-CGTC--AGGTTTGAGTTTCTGTCCAAACTGAGGCAT-----CACCACAGGCGGTGGCGTTTTACCTTCAGCCACTTTGTGGTTGACCCTGACCAGGAATATGAGGTG----------ACCGTTCACCACCTGCCCAA----GCCCATCCCTGATGGGGACCCAAA--------CCACCAGTCCAAGAATTTCCTTGTGCCTGACTGTGAGCACGCCAGGATGAAGGTAACCACGCCATGCATGAGCTCAGG---------------------CAGCCTGTGGGACCCCAACATCACCGTGGAGACCCTGGAGGCCCACCAGCTGCGTGTGAGCTTCAC--CCT------GTGGAACGAATCTACCCATTACCAGA--TCCTGCTGACCAGTTTTCCG-CACATGGAGAACCACAGTTGCTTTGAGCACATGCACCACATACCTGCGCCCAGACCAGAAGAGTTCCA------CCAGCGAT-----CCAACGTCAC---------ACTCACTCTACGCAACCTTAAAGGGTGCTGTCGCCACCAAGT------G--------------------------CAGATCCAGCCCTTCTTCAGCAGCTGCCTCAATGACTGCC------TCAGACACTCCGCGACTGTTTCCTGCC--CAGAAATGCCAGACACTCCAGAACCAATTCCGGACTACATGCCCCTGTGGGTGTACTGGTTCAT--CACGGGCATCTCCATCC---TGCTGGTGGGCTCCGTCATCCTG-------CTCATCGTCTGCATGACCTGGAGGCTAGCTGGGCCTGGAAGTGAAAA--ATACAGTGATGACACCAAAT-ACACCGATGGCCTGCCTGCGGCTGACC-TGATCCCCCCACC-GCTGAAGCCCAGGAAGGTCTGGATCATCTACTCAGCCGACCACCCCCTCTACGTGGAC---GTGGTCCTGAAATTCGCCCAGTTCC-TGCTCACCGCCTGCGGCACGGAAG---------------TGGCCCTGGACCTGCTGGAAGAGCAGGCC---ATCTCGGA---GGCAGGAGTCATGACCTGGGTGGGCCGTCAGAAGCAGGAGAT-GGTGGAGAGCAACTCTAAGATCA--------TCGTCCTGTGCTCCCGCGGCACGCG-CGCCAAGTGGCAGGCG-CTCCTGGGCCGGGGGGCGCCTGTGCGGCTGCGCTGCGACCACGGAAAGCCCGTGGGGGACCTGTTCACTGCAGCCATGAACATGATCCT-----------------------CCCGGACTTCAAGAGGCCAGCCTGCTTCGGCAC----CTACGTAGTCTGCTACTTC-AGCGAGGTCAGCTGTGACGGCGACGTCCC---CGACCTGTTCGGCGCGGC---GCCGCGGTAC---CCGCTCATGGACAGGTTCGAGGAGGTGTA-----CTTCCGCATCCAGGACCTGGAGATGTTCCAGCCGGGCCGCATGCACCGCGTAGGGGAGCTGTCGGG-----GGACAACTACCTGC-GGAGCCCGGGCG----GCAGGCAGCTCCGCGCCGC-CCTGGACAGGTTCCGGGACTGGCAGGTCCGCTGTCCCGACTGGTTCGAATGTGAGAACC--TCTACTCAGCAGATGACCAGGATGCCCCGTCCCTGGACGAAGAGGTGTTTGAGGAGCCACTGCTGCCTCC------------------GGGAACCGGCATCGTGAAGCGGGCGCCCCTGGTGCGCGAGCCTGGCTCCCAGGCCTGCCTGGCCATAGACCCGCTGGTCGGGGAGGAAGGAGGAGCAGC---AGTGGCAAAGCTGGAAC------------CTCACCTGCAGCCCCGGGGTCAGCCAGCGCCGCAGCCCCTCCACACCCTGGTGCTCGCCGCAGAGGAGGGGGCCCTGG-T---GGCCGCGGTGGAGCC--TGGG---CCCCTGGCTGACGGTGCCGCAGTCCGGCTGGCACTGGCGGGGGAGGGCGAGGCCTGCCCGCTGCTGGGCAGCCCGGGCGCTGGGCGAAATAGCGTCCTCTTCCTCCCCGTGGACCCCGAGGACTCGCCCCTTGGCAGCAGCACCCCCATGGCGTCTCCTGACCTCCTTCCAGAGGACGTGAGGGAGCACCT--CGAAGGCTTGATGCTCTCGCTCTTCGAGCAGAGTCTGAGCTGCCAGGCC---CAGGGGGGCTGCAGTAGACCCGCCATGGTCCTCACAGACC-CACACACGCCCT--ACGAGGAGGAGCAGCGGCAGTCAGTGCAGTCTGACCAGGGCTACATCTCCAGGAGCTCCCCGCAGCCCCCCGAGGGACTCACGGAAATGG---AGGAAGAGGAGGAAGAGGAGCAGGACCCAGGGAAGCCGGCCCTGCCACTCTCTCCCGAGGACCTGGAGAGCCTGAGGAGCCTCCAGCGGCAGCTGCTTTTCCGCCAGCTGCAGAAGAACTCGGGCTGGGACACGATGGGGTCAGAGTCAGAGGGGCCCAGTGCANNN
>Gorilla_gorilla_gorilla_A
ATGGGGGCCGCACGCAGCCCGCCGTCCGCTG---------TCCCGGGGCCCCTGCTGGGGCTGCTCCTGCTGCTCCTGGGCGTGCTGGCCCCGG-----GTGGCGCCTCCCTGCGACTCCTGGACCACCGGGCGCTGGTCT----GCTCCCAGCCGGGGCTAAACTGCACGGTCAAGAATAGTACCTGCCTGGATGACAGCTGGATTCACCCTCGAAACCTGACCCCCTCCTCCCCAAAGGACCTGCAGATCCAGCTGCACTTTGCCCACACCCAACAAGGAGGCCTGTTCCCCGTGGCTCACATCGAATGGACGCT-------GCAGACAGACGCCAGCATCC--TGTACCTTGAGGGTGCAGAGTTATCTGTCCTGCAGCTG--AACACC---AATGAACGTTTGTG-CGTC--AGGTTTGAGTTTCTGTCCAAACTGAGGCAT-----CACCACAGGCGGTGGCGTTTTACCTTCAGCCACTTTGTGGTCGACCCTGACCAGGAATATGAGGTG----------ACCGTTCACCACCTGCCCAA----GCCCATCCCTGATGGGGACCCAAA--------CCACCAGTCCAAGAATTTCCTTGTGCCTGACTGTGAGCACGCCAGGATGAAGGTAACCACGCCATGCATGAGCTCAGG---------------------CAGCCTGTGGGACCCCAACATTACCGTGGAGACCCTGGAGGCCCACCAGCTGCGTGTGAGCTTCAC--CCT------GTGGAACGAATCTACCCATTACCAGA--TCCTGCTGACCAGTTTTCCG-CACATGGAGAACCACAGTTGCTTTGAGCACATGCACCACATACCTGCGCCCAGACCAGAAGAGTTCCA------CCAGCGAT-----CCAACGTCAC---------ACTCACTCTACGCAACCTTAAAGGGTGCTGTCGCCACCAAGT------G--------------------------CAGATCCAGCCCTTCTTCAGCAGCTGCCTCAATGACTGCC------TCAGACACTCCATGACTGTTTCCTGCC--CAGAAATGCCAGACACTCCAGAACCAATTCCAGACTACATGCCCCTGTGGGTGTACTTGTTTAT--CACGGGCATCTCCATCC---TGCTGGTGGGCTCCGTCATCCTG-------CTCATCGTCTGCATGACCTGGAGGCTAGCTGGGCCTGGAAGTGAAAA--ATACAGTGATGACACCAAAT-ACACCGATGGCCTGCCTGCGGCTGACC-TGATCCCCCCACC-GCTGAAGCCCAGGAAGGTCTGGATCATCTACTCAGCCGACCACCCCCTCTACGTGGAC---GTGGTCCTGAAATTCGCCCAGTTCC-TGCTCACCGCCTGCGGCACGGAAG---------------TGGCCCTGGACCTGCTGGAAGAGCAGGCC---ATCTCGGA---GGCAGGAGTCATGACCTGGGTGGGCCGTCAGAAGCAGGAGAT-GGTGGAGAGCAACTCTAAGATCA--------TCGTCCTGTGCTCCCGCGGCACGCG-CGCCAAGTGGCAGGCG-CTCCTGGGCCGGGGGGCGCCTGTGCGGCTGCGCTGCGACCACGGAAAGCCCGTGGGGGACCTGTTCACTGCAGCCATGAACATGATCCT-----------------------CCCGGACTTCAAGAGGCCAGCCTGCTTCGGCAC----CTACGTAGTCTGCTACTTC-AGCGAGGTCAGCTGTGATGGCGACGTCCC---CGACCTGTTCGGCGCGGC---GCCGCGGTAC---CCGCTCATGGACAGGTTCGAGGAGGTGTA-----CTTCCGCATCCAGGACCTGGAGATGTTCCAGCCGGGCCGCATGCACCGCGTAGGGGAGCTGTCGGG-----GGACAACTACCTGC-GGAGCCCGGGCG----GCAGGCAGCTCCGCGCCGC-CCTGGACAGGTTCCGGGACTGGCAGGTCCGCTGTCCCGACTGGTTCGAACGTGAGAACC--TCTACTCGGCAGATGACCAGGATGCCCCGTCCCTGGACGAAGAGGTGTTTGAGGAGCCACTGCTGCCTCC------------------GGGAACCGGCATCGTGAAGCGGGCGCCCCTGGTGCGCGAGCCTGGCTCCCAGGCCTGCCTGGCCATAGACCCGCTGGTCAGGGAGGAAGGAGGAGCAGC---AGTGGCAAAGCTAGAAC------------CTCACCTGCTGCCCCGGGGTCAGCCAGCGCCGCAGCCCCTCCACACCCTGGTGCTCGCCGCAGAGGAGGGGGCCCTGG-T---GGCCGCGGTGGAGCC--TGGG---CCCCTGGCTGACGGTGCCGCAGTCCGGCTGGCACTGGCGGGGGTGGGCGAGGCCTGCCCGCTGCTGGGCAGCCCGGGCGCTGGGCGAAATAGCGTCCTCTTCCTCCCTGTGGAGCCCGAGGACTCGCCCCTTGGCAG---CACCCCCATGGCGTCTCCTGATCTCCTTCCAGAGGACGTGAGGGAGCACCT--CGAAGGCTTGATGCTCTCGCTCTTCCAGCAGAGTCTGAGCTGCCAGGCC---CCGGGGGGCTGCAGTAGACCCGCCATGGTCCTCACAGACC-CGCACACGCCCT--ACGAGGAGGAGCAGCGGCAGTCAGTGCAGTCTGACCAGGGCTACATCTCCAGGAGCTCCCCGCAGCCCCCCGAGGGACTCACGGAAATGG---AGGAAGAGGAAGAAGAGGAGCAGGACCCAGGGAAGCCGGCCCTGCCACTCTCTCCCGAGGACCTGGAGAGCCTGAGGAGCCTCCAGCGGCAGCTGCTTTTCCGCCAGCTGCAGAAGAACTCGGGCTGGGACACGATGGGGTCAGAGTCAGAGAGGCCCAGTGCANNN
>Pan_paniscus_A
ATGGGGGCCGCACGCAGCCCGCCGTCCGCTG---------TCCCGGGGCCCCTGCTGGGGCTGCTCCTGCTGCTCCTGGGCGTGCTGGCCCCGG-----GTGGCGCCTCCCTGCGACTCCTGGACCACCGGGCGCTGGTCT----GCTCCCAGCCGGGGCTAAACTGCACGGTCAAGAATAGTACCTGCCTGGATGACAGCTGGATTCACCCTCGAAACCTGACCCCCTCCTCCCCAAAGGACCTGCAGATCCAGCTGCACTTTGCCCACACCCAACAAGGAGACCTGTTCCCCGTGGCTCACATCGAATGGACACT-------GCAGACAGACGCCAGCATCC--TGTACCTCGAGGGTGCAGAGTTATCTGTCCTGCAGCTG--AACACC---AATGAACGTTTGTG-CATC--AGGTTTGAGTTTCTGTCCAAACTGAGGCAT-----CACCACAGGCGGTGGCGTTTTACCTTCAGCCACTTTGTGGTTGACCCTGACCAGGAATATGAGGTG----------ACCGTTCACCACCTGCCCAA----GCCCATCCCTGATGGGGACCCAAA--------CCACCAGTCCAAGAATTTCCTTGTGCCTGACTGTGAGCACACCAGGATGAAGGTAACCACGCCATGCATGAGCTCAGG---------------------CAGCCTGTGGGACCCCAACATCACCGTGGAGACCCTGGAGGCCCACCAGCTGCGTGTGAGCTTCAC--CCT------GTGGAACGAATCTACCCATTACCAGA--TCCTGCTGACCAGTTTTCCG-CACATGGAGAACCACAGTTGCTTTGAGCACATGCACCACATACCTGCGCCCAGACCAGAAGAGTTCCA------CCAGCGAT-----CCAACGTCAC---------ACTCACTCTACGCAACCTTAAAGGGTGCTGTCGCCACCAAGT------G--------------------------CAGATCCAGCCCTTCTTCAGCAGCTGCCTCAATGACTGCC------TCAGACACTCCGCGACTGTTTCCTGCC--CAGAAATGCCAGACACTCCAGAACCAATTCCGGACTACATGCCCCTGTGGGTGTACTGGTTCAT--CACGGGCATCTCCATCC---TGCTGGTGGGCTCCGTCATCCTG-------CTCATCGTCTGCATGACCTGGAGGCTAGCTGGGCCTGGAAGTGAAAA--ATACAGTGATGACACCAAAT-ACACCGATGGCCTGCCTGCGGCTGACC-TGATCCCCCCACC-GCTGAAGCCCAGGAAGGTCTGGATCATCTACTCAGCCGACCACCCCCTCTACGTGGAC---GTGGTCCTGAAATTCGCCCAGTTCC-TGCTCACCGCCTGCGGCACGGAAG---------------TGGCCCTGGACCTGCTGGAAGAGCAGGCC---ATCTCGGA---GGCAGGAGTCATGACCTGGGTGGGCCGTCAGAAGCAGGAGAT-GGTGGAGAGCAACTCTAAGATCA--------TCGTCCTGTGCTCCCGCGGCACGCG-CGCCAAGTGGCAGGCG-CTCCTGGGCCGGGGGGCGCCTGTGCGGCTGCGCTGCGACCACGGAAAGCCGGTGGGGGACCTGTTCACTGCAGCCATGAACATGATCCT-----------------------CCCGGACTTCAAGAGGCCAGCCTGCTTCGGCAC----CTACGTAGTCTGCTACTTC-AGCGAGGTCAGCTGTGACGGCGACGTCCC---CGACCTGTTCGGCGCGGC---GCCGCGGTAC---CCGCTCATGGACAGGTTCGAGGAGGTGTA-----CTTCCGCATCCAGGACCTGGAGATGTTCCAGCCGGGCCGCATGCACCGCGTAGGGGAGCTGTCGGG-----GGACAACTACCTGC-GGAGCCCGGGCG----GCAGGCAGCTCCGCGCCGC-CCTGGACAGGTTCCGGGACTGGCAGGTCCGCTGTCCCGACTGGTTCGAATGTGAGAACC--TCTACTCGGCAGATGACCAGGATGCCCCGTCCCTGGACGAAGAGGTGTTTGAGGAGCCACTGCTGCCTCC------------------GGGAACCGGCATCGTGAAGCGGGCGCCCCTGGTGCGCGAGCCTGGCTCCCAGGCCTGCCTGGCCATAGACCCGCTGGTCAGGGAGGAAGGAGGAGCAGC---AGTGGCAAAGCTGGAAC------------CTCACCTGCAGCCCCGGGGTCAGCCAGCGCCGCAGCCCCTCCACACCCTGGTGCTCGCCGCAGAGGAGGGGGCCCTGG-T---GGCCGCGGTGGAGCC--TGGG---CCCCTGGCTGACGGTGCCGCAGTCCGGCTGGCACTGGCGGGGGAGGGCGAGGCCTGCCCGCTGCTGGGCAGCCCGGGCGCTGGGCGAAATAGCGTCCTCTTCCTCCCTGTGGACCCCGAGGACTCGCCCCTTGGCAG---CACCCCCATGGCGTCTCCTGACCTCCTTCCAGAGGATGTGAGGGAGCACCT--CGAAGGCTTGATGCTCTCGCTCTTCCAGCAGAGTCTGAGCTGCCAGGCC---CAGGGGGGCTGCAGTAGACCCGCCATGGTCCTCACAGACC-CACACACGCCCT--ACGAGGAGGAGCAGCGGCAGTCAGTGCAGTCTGACCAGGGCTACATCTCCAGGAGCTCGCCGCAGCCCCCCGAGGGACTCACGGAAATGG---AGGAAGAGGAAGAAGAGGAGCAGGACCCAGGGAAGCCGGCCCTGCCACTCTCTCCCGAGGACCTGGAGAGCCTGAGGAGCCTCCAGCGGCAGCTGCTTTTCCGCCAGCTGCAGAAGAACTCGGGCTGGGACACGATGGGGTCAGAGTCAGAGAGGCCCAGTGCANNN
>Pan_troglodytes_A
ATGGGGGCCGCACGCAGCCCGCCGTCCGCTG---------TCCCGGGGCCCCTGCTGGGGCTGCTCCTGCTGCTCCTGGGCGTGCTGGCCCCGG-----GTGGCGCCTCCCTGCGACTCCTGGACCACCGGGCGCTGGTCT----GCTCCCAGCCGGGGCTAAACTGCACGGTCAAGAATAGTACCTGCCTGGATGACAGCTGGATTCACCCTCGAAACCTGACCCCCTCCTCCCCAAAGGACCTGCAGATCCAGCTGCACTTTGCCCACACCCAACAAGGAGACCTGTTCCCCGTGGCTCACATCGAATGGACACT-------GCAGACAGACGCCAGCATCC--TGTACCTCGAGGGTGCAGAGTTATCTGTCCTGCAGCTG--AACACC---AATGAACGTTTGTG-CGTC--AGGTTTGAGTTTCTGTCCAAACTGAGGCAT-----CACCACAGGCGGTGGCGTTTTACCTTCAGCCACTTTGTGGTTGACCCTGACCAGGAATATGAGGTG----------ACCGTTCACCACCTGCCCAA----GCCCATCCCTGATGGGGACCCAAA--------CCACCAGTCCAAGAATTTCCTTGTGCCTGACTGTGAGCACGCCAGGATGAAGGTAACCACGCCATGCATGAGCTCAGG---------------------TAGCCTGTGGGACCCCAACATCACCGTGGAGACCCTGGAGGCCCACCAGCTGCGTGTGAGCTTCAC--CCT------GTGGAACGAATCTACCCATTACCAGA--TCCTGCTGACCAGTTTTCCG-CACATGGAGAACCACAGTTGCTTTGAGCACATGCACCACATACCTGCGCCCAGACCAGAAGAGTTCCA------CCAGCGAT-----CCAACGTCAC---------GCTCACTCTACGCAACCTTAAAGGGTGCTGTCGCCACCAAGT------G--------------------------CAGATCCAGCCCTTCTTCAGCAGCTGCCTCAATGACTGCC------TCAGACACTCCGCGACTGTTTCCTGCC--CAGAAATGCCAGACACTCCAGAACCAATTCCGGACTACATGCCCCTGTGGGTGTACTGGTTCAT--CACGGGCATCTCCATCC---TGCTGGTGGGCTCCGTCATCCTG-------CTCATCGTCTGCATGACCTGGAGGCTAGCTGGGCCTGGAAGTGAAAA--ATACAGTGATGACACCAAAT-ACACCGATGGCCTGCCTGCGGCTGACC-TGATCCCCCCACC-GCTGAAGCCCAGGAAGGTCTGGATCATCTACTCAGCCGACCACCCCCTCTACGTGGAC---GTGGTCCTGAAATTCGCCCAGTTCC-TGCTCACCGCCTGCGGCACGGAAG---------------TGGCCCTGGACCTGCTGGAAGAGCAGGCC---ATCTCGGA---GGCAGGAGTCATGACCTGGGTGGGCCGTCAGAAGCAGGAGAT-GGTGGAGAGCAACTCTAAGATCA--------TCGTCCTGTGCTCCCGCGGCACGCG-CGCCAAGTGGCAGGCG-CTCCTGGGCCGGGGGGCGCCTGTGCGGCTGCGCTGCGACCACGGAAAGCCCGTGGGGGACCTGTTCACTGCAGCCATGAACATGATCCT-----------------------CCCGGACTTCAAGAGGCCAGCCTGCTTCGGCAG----CTACGTAGTCTGCTACTTC-AGCGAGGTCAGCTGTGACGGCGACGTCCC---CGACCTGTTCGGCGCGGC---GCCGCGGTAC---CCGCTCATGGACAGGTTCGAGGAGGTGTA-----CTTCCGCATCCAGGACCTGGAGATGTTCCAGCCGGGCCGCATGCACCGCGTAGGGGAGCTGTCGGG-----GGACAACTACCTGC-GGAGCCCGGGCG----GCAGGCAGCTCCGCGCCGC-CCTGGACAGGTTCCGGGACTGGCAGGTCCGCTGTCCCGACTGGTTCGAATGTGAGAACC--TCTACTCGGCAGATGACCAGGATGCCCCGTCCCTGGACGAAGAGGTGTTTGAGGAGCCACTGCTGCCTCC------------------GGGAACCGGCATCGTGAAGCGGGCGCCCCTGGTGCGCGAGCCTGGCTCCCAGGCCTGCCTGGCCATAGACCCGCTGGTCAGGGAGGAAGGAGGAGCAGC---AGTGGCAAAGCTGGAAC------------CTCACCTGCAGCCCCGGGGTCAGCCAGCGCCGCAGCCCCTCCACACCCTGGTGCTCGCCGCAGAGGAGGGCGCCCTGG-T---GGCCGCGGTGGAGCC--TGGG---CCCCTGGCTGACGGTGCCGCAGTCCGGCTGGCACTGGCGGGGGAGGGCGAGGCCTGCCCGCTGCTGGGCAGCCCGGGCGCTGGGCGAAATAGCGTCCTCTTCCTCCCTGTGGACCCCGAGGACTCGCCCCTTGGCAG---CACCCCCATGGCGTCTCCTGACCTCCTTCCAGAGGACGTGAGGGAGCACCT--CGAAGGCTTGATGCTCTCGCTCTTCCAGCAGAGTCTGAGCTGCCAGGCC---CAGGGGGGCTGCAGTAGACCCGCCATGGTCCTCACAGACC-CACACACGCCCT--ACGAGGAGGAGCAGCGGCAGTCAGTGCAGTCTGACCAGGGCTACATCTCCAGGAGCTCCCCGCAGCCCCCCGAGGGACTCACGGAAATGG---AGGAAGAGGAAGAAGAGGAGCAGGACCCAGGGAAGCCGGCCCTGCCACTCTCTCCCGAGGACCTGGAGAGCCTGAGGAGCCTCCAGCGGCAGCTGCTTTTCCGCCAGCTGCAGAAGAACTCGGGCTGGGACACGATGGGGTCAGAGTCAGAGAGGCCCAGTGCANNN
>Allenopithecus_nigroviridis_A
ATGGGGGCCGCACGCAGCCCGCCGCCCGCTG---------TCCCGGGGCCCCCGCTGGGACTGGTCCTGCTGCTCCTGGGCGTGCTGGCCCCGG-----GTGGCGCCTCCCTGCGACTCCTGGACCACCCGGCGCTGGTCT----GCTCCCAGCCGGGGCTAAACTGCACAGTCAAGAACAGTACCTGCCTAGATGACAGCTGGATTCACCCTCGAAACCTGACCCCCTCCTCCCCAAAGGACCTGCAGATCCAGCTGCGCTTTGCCCACACCCAGCAAGGAGACCTGTTCCCCGTGGCTCACATCGAATGGACACT-------GCAGACAGACGCCAGCATCC--TGTACCTCGAGGGTGCAGAGTTATCTGTCCTACAGCTG--AACACC---AATGAACGTTTGTG-CGTC--AAGTTTGAGTTTCTCTCCAAACTGAGACAT-----CACCACAAGCGGTGGCGTTTTACCTTCAGCCACTTTGTGGTTGACCCTGACCAGGAATATGAGGTG----------ACCGTTCACCACCTGCCCAA----GCCCATCCCTGACGGGGACCCAAA--------CCACCAGTCCAAGAATTTCCTCGTGCCTGACTGCGAGCACACCAGAATGAAGGTAACCACGCCATGCATGAGCTCAGCCTGCGTTGTGACCTTGGCAGGCAGCCTGTGGGACCCCAACATCACTGTGGAGACCCTGGAGGCCCAGCAGCTGCGTGTGGGCTTCAC--CCT------GTGGAATGAATCTACCCATTACCAGA--TCCTGCTGACCAGTTTTCCG-CACATGGAGAACCACAGCTGCTTTGAGCACATGTACCACGTACCTGCGCCCAGACCAGAGGACTTCCA------CCAGCGAT-----CCAACGTCAC---------ACTCACTCTACGCAACCTGAAGGGGTGCTGCCGCCACCAAGT------G--------------------------CAGATCCAGCCCTTCTTCAGCAGCTGCCTCAATGACTGCC------TCAGACACTCCGTGACTGTTTCCTGCC--CAGAAATGCCAGACATTCCAGAACCAATTCCAGACTCCATGCCCCTGTGGTTGTACTGGTTCAT--CACGGGCATCTCCGTCC---TGCTGGTGGGCTCCGCCATCCTG-------CTGATCGTCTGCATGACCTGGAGGCTAGCCGGGCCTGGAAATGAAAA--ATGCAGTAATGACACCAAAT-ACACCGATGGCCTGCCTGCGGCTGACC-TGACCCCCCCACC-GCTGAAGCCCAGGAAGGTCTGGATCATCTACTCAGCCGACCACCCGCTCTACGTGGAC---GTGGTCCTGAAATTCGCCCAGTTCC-TGCTCACCGCCTGCGGCACGGAAG---------------TCGCCCTGGACCTGCTGGAAGAGCAGGCC---ATCTCGGA---GGCGGGAGTCATGACCTGGGTGGGCCGCCAGAAGCAGGAGAT-GGTGGAGAGCAACTCTAAGATCA--------TCATCCTGTGCTCCCGCGGCACGCG-CGCCAAGTGGCAGGCG-CTCCTGGGCCGGGGAGCGCCTGTGCGGCTGCGCTGTGACCACGGGAAGCCCGTGGGGGACCTGTTCACCGCAGCCATGAACATGATCCT-----------------------CCCGGACTTCAAGAGGCCAGCCTGCTTCGGCAC----CTACGTAGTCTGCTACTTC-AGCGAGGTCAGCGGTGACGGCGACGTCCC---GGACCTGTTCGGCGCGGC---GCCGCGGTAC---CCGCTCATGGACAGGTTCGAGGAGGTGTA-----CTTCCGCATCCAGGAGCTGGAGATGTTCCAGCCGGGCCGCATGCACCGCGTGGGGGAGCTGTCGGG-----AGACAACTACCTGC-GGAGCCCGGGCG----GCAGGCAGCTCCGCGCCGC-CCTGGACAGGTTCCGGGACTGGCAGGCCCGCTGCCCCGACTGGTTCGAGCGTGAGAACC--TCTACTCGGCCGATGACCAGGATGCCCCGTCCCTGGACGAAGAGGTGTTTGAGGAGCCACTGCTGCCTCC------------------GGGAACCGGCATCATGAAGCGGGCGCCCCTGGTGCGCGAGCCTGGCTCCCAGGCCTGCCTGGCCATAGACCTCCTGGTCGGGGAGGAAGGAGCAGCAGC---AGTGGCAAAGCTGGAAC------------CTCACCTGCAGCCCCGGGGTCAGCCAGCGCCGCAGCCCCTCCACACCCTGGTGGTCCCCGCAGAGGAGGGCGCCCTGG-T---GGCCGCGGTGGAGCC--TGGG---CCCCTGGCTGACGGTGCCGCTATCCGGTTGGCACTGGCGGGGGAGGGCGAGGCCTGCCCGCTGCTGGGCAGCCCGGGCGCTGGGCGAAATAGCGTCCTCTTCCTCCCTGTGGACCCCGAGGACTCGCCGCTTGGCAGCACCC---CCATGGCGTCTCCTGACCACCTTCCAGAGGACATGAGGGAGCACCT--CGAAGGCTTGATGCTCTCGCTCTTCCAGCAGAGTCTGAGCTGCCAGGCC---CAGGGGGGCTGCAGTAGACCCGCCATGGTCCTCACAGACC-CACACACGCCCT--ACGAGGAGGAACAGCGGCGGTCAGTGCAGTCTGACCAGGGCTACATCTCCAGGAGCTCCCCGCAGCCCCCCGACGGACTCACGGAAATGG---AGGAAGAGGAAGAAGAAGAGCAGGACCCAGGGAAGCCGGCCCTGCCACTCTCTCCTGAGGACCTGGAGAGCCTGAGGAGCCTCCAGCGGCAGCTGCTTTTCCGCCAGCTGCAGAAGAACTCGGGCTGGGACACGGTGGAGTCAGAGTCAGAGAGGCCCAGTGCANNN
>Cercopithecus_neglectus_A
ATGGGGGCCGCACGCAGCCCGCCGCCTGCTG---------TCCCGGGGCCCCCGCTGGGACTGCTCCTGCTGCTCCTGGGCGTGCTGGCCCCAG-----GTGGCGCCTCCCTGCGACTCCTGGACCACCCGGCGCTGGTCT----GCTCCCAGCCGGGGCTAAACTGCACAGTCAAGAACAGTACCTGCCTAGATGACAGCTGGATTCACCCTCGAAACCTGACCCCCTCCTCCCCAAAGGACCTGCAGATCCAGCTGCGCTTTGCCCACACCCAGCAAGGAGACCTGTTCCCCGTGGCTCACATCGAATGGACACT-------GCAGACAGACGCCAGCATCC--TATACCTCGAGGGTGCAGAGTTATCTGTCCTACAGCTG--AACACC---AATGAACGTTTGTG-CGTC--AAGTTTGAGTTTCTGTCCAAACTGAGGCAT-----CACCACAAGCGGTGGCGTTTTACCTTCAGCCACTTTGTGGTTGACCCTGACCAGGAATATGAGGTG----------ACCGTTCACCACCTGCCCAA----GCCCATCCCTGACGGGGACCCAAA--------CCACCAGTCCAAGAATTTCCTCGTGCCTGACTGCGAGCACACCAGAATGAAGGTAACCACGCCATGCATGAGCTCAGG---------------------CAGCCTGTGGGACCCCAACATCACTGTGGAGACCCTGGAGGCCCAGCAGCTGCGTGTGGGCTTCAC--CCT------ATGGAATGAATCTACCCATTACCAGA--TCCTGCTGACCAGTTTTCCG-CACATGGAGAACCACAGCTGCTTTGAGCACATGTACCACGTTCCTGCGCCCAGACCAGAGGACTTCCA------CCAGCGAT-----CCAACGTCAC---------ACTCACTCTACACAACCTGAAAGGGTGCTGCCGCCACCAAGT------G--------------------------CAGATCCAGCCCTTCTTCAGCAGCTGCCTCAATGACTGCC------TCAGACACTCCGTGACTGTTTCCTGCC--CAGAAATGCCAGACATTCCAGAACCAATTCCAGACTACATGCCCCTGTGGTTGTACTGGTTCAT--CACGGGCATCTCCGTCC---TGCTGGTGGGCTCCGCCATCCTG-------CTGATCGTCTGCATGACCTGGAGGCTAGCCGGGCCTGGAAATGAAAA--ATGCAGTAATGACACCAAAT-ACACCGATGGCCTGCCTGCGGCTGACC-TGACCCCCCCGCC-GCTGAAGCCCAGGAAGGTCTGGATCATCTACTCAGCCGACCACCCCCTCTACGTGGAC---GTGGTCCTGAAATTCGCCCAGTTCC-TGCTCACCGCCTGCGGCACAGAAG---------------TGGCCCTGGACCTGCTGGAAGAGCAGGCC---ATCTCGGA---GGCGGGAGTCATGACCTGGGTGGGCCGCCAGAAGCAGGAGAT-GGTGGAGAGCAACTCTAAGATCA--------TCATCCTGTGCTCCCGCGGCACGCG-CGCCAAGTGGCAGGCG-CTCCTGGGCCGGGGAGCGCCTGTGCGGCTCCGCTGTGACCACGGGAAGCCCGTGGGGGACCTGTTCACCGCAGCCATGAACATGATCCT-----------------------CCCGGACTTCAAGAGACCAGCCTGCTTCGGCAC----CTACGTAGTCTGCTACTTC-AGCGAGGTCAGCGGTGACGGCGACGTCCC---CGACCTGTTCGGCGCGGC---GCCGCGGTAC---CCGCTCATGGACAGGTTCGAGGAGGTGTA-----CTTCCGCATCCAGGACCTGGAGATGTTCCAGCCGGGCCGCATGCACCGCGTGGGGGAGCTGTCGGG-----AGACAACTACCTAC-GGAGCCCGGGCG----GCAGGCAGCTCCGCGCCGC-CCTGGACAGGTTCCGGGACTGGCAGGCCCGCTGCCCCGACTGGTTCGAGCGTGAGAACC--TCTACTCGGCCGATGACCAGGATGCCCCGTCCCTGGACGAAGAGGTGTTTGAGGAGCCACTGCTGCCTCC------------------GGGAACCGGCATCATGAAGCGGGCGCCCCTGGTGCGCGAGCCTGGCTCCCAGGCCTGCCTGGCCATAGACCTCCTGGTCGGGGAGGAAGGAGGAGCAGC---AGTGGCAAAGCTGGAAC------------CTCACCTGCAGCCCCGGGGTCAGCCAGCGCCGCAGCCCCTCCACAACCTGGTGCTCCCCGTGGAGGAGGGCGCCCTGG-T---GGCCGCGGTGGAGCC--TGGG---CCCTTGGCTGACGGTGCCGCTATCCGGTTGGCACTGGCGGGGGAGGGCGAGGCCTGCCCGCTGCTGGGCAGCCCGGTCGCTGGGCGAAATAGCATCCTCTTCCTCCCTGTGGACCCCGAGGACTCGCCCCTTGGCAGCACCC---CCATGGCGTCTCCTGACCACCTTCCAGAGGACATGAGGGAGCACCT--CGAAGGCTTGATGCTCTCGCTCTTCCAGCAGAGTCTGAACTGCCAGGCC---CAGGGGGGCTGCAGTAGACCCGCCCTGGTCCTCAAAGACC-CACACACGCCCT--ACGAGGAGGAGCAGCGGCGGTCAGTGCAGTCTGACCAGGGCTACATCTCCAGGAGCTCCCCGCAGCCCCCCGACGGACTCATGGAAATGG---AGGAAGAGGAAGAAGAGGAACAGGACCCAGGGAAGCCGGCCCTGCCACTCTCCCCGGAGGACCTGGAGAGCCTGAGGAGCCTCCAGCGGCAGCTGCTTTTCCGCCAGCTGCAGAAGAACTCGGGCTGGGACACGGTGGAGTCGGAGTCAGAGAGGCCCAGTGCANNN
>Mandrillus_sphinx_A
ATGGGGGCCGCACGCAGCCCGCCGCCCGCTG---------TCCCGGGGCCCCCGCTGGGAGTGCTCCTGCTGCTCCTGGGCGTGCTGGCCCCGG-----GTGGCGCCTCCCTGCGACTCTTGGACCACCCGGCGCTGGTCT----GCTCCCAGCCGGGGCTAAACTGCACAGTCAAGAACAGTACCTGCTTAGATGACAGCTGGATTCACCCTCGAAACCTGACTCCCTCCTCCCCAAAGGACCTGCAGATCCAGCTGCGCTTTGCCCACACCCAGCAAGGCGACCTGTTCCCCGTGGCTCACATCGAATGGACACT-------GCAGACAGACGCCAGCATCC--TATACCTCGAGGGTGCAGAGTTATCTGTCCTGCAGCTG--AACACC---AATGAACGTTTGTG-CGTC--AAGTTTGAGTTTCTGTCCAAACTGAGGCAT-----CACCACAAGCGGTGGCGTTTTACCTTCAGCCACTTTGTGGTTGACCCTGACCAGGAATATGAGGTG----------ACCGTTCACAACCTGCCCAA----GCCCATCCCTGACGGGGACCCAAA--------CCACCAGTCCAAGAATTTCCTCGTGCCTGACTGCGAGCACACCAGAATGAAGGTAACCACGCCATGCATGAGCTCAGG---------------------CAGCCTGTGGGACCCCAACATCACTGTGGAGACCCTGGAGGCCCAGCAGCTGCGTGTGGGCTTCAC--CCT------GTGGAATGAATCTACCCATTACCAGA--TCCTGCTGACCAGTTTTCCA-CACATGGAGAACCACAGCTGCTTTGAGCACATGCACCACGTACCTGCGCCCAGACCAGAGGACTTCCA------CCAGCGAT-----CCAATGTCAC---------ACTCACTCTACACAACCTGAAAGGGTGCTGCCGCCACCGAGT------G--------------------------CAGATCCAGCCCTTCTTCAGCAGCTGCCTCAATGACTGCC------TCAGACACTCCGTGACTGTTTCCTGCC--CAGAAATGCCAGACACTCCAGAACCAATTCCAGACTACATGCCCCTGTGGTTGTACTGGTTCAT--CACGGGCATCTCCGTCC---TGCTGGTGGGCTCCGCCATCCTG-------CTGATCGTCTGCATGACCTGGAGGCTAGCCGGGCCTGGAAATGAAAA--ATGCAGTAATGACACCAAAT-ACACCGATGGCCTGCCTGCGGCTGACC-TGACCCCCCCACC-GCTGAAGCCCAGGAAGGTCTGGATCATCTACTCAGCCGACCACCCCCTCTACGTGGAC---GTGGTCCTGAAATTCGCCCAGTTCC-TGCTCACCGCCTGCGGCACGGAAG---------------TGGCTCTGGACCTGCTGGAAGAGCAGGCC---ATCTCGGA---GGCGGGAGTCATGACCTGGGTGGGCCGCCAGAAGCAGGAGAT-GGTGGAGAGCAACTCTAAGATCA--------TCGTCCTGTGCTCCCGCGGCACGCG-CGCCAAGTGGCAGGCG-CTCCTGGGCCGGGGAGCGCCTGTGCGGCTGCGCTGTGACCACGGGAAGCCCGTGGGGGACCTGTTCACCGCAGCCATGAACATGATCCT-----------------------CCCGGACTTCAAGAGGCCAGCCTGCTTCGGCAC----CTACGTAGTCTGCTACTTC-AGCGAGGTCAGCGGTGACAGCGACGTCCC---CGACCTGTTCGGCGCGGC---CTCGCGGTAC---CCGCTCATGGACAGGTTCGAGGAGGTGTA-----CTTCCGCATCCAGGACCTGGAGATGTTCCAGCCGGGCCGCATGCACCGCGTGGGGGAGCTGTCGGG-----AGACAACTACCTGC-GGAGCCCGGGCG----GCAGGCAGCTCCGCGCTGC-CCTGGACAGGTTCCGGGACTGGCAGGCCCGCTGCCCCGACTGGTTCGAGCGTGAGAACC--TCTACTCAGCCGATGACCAGGATGCCCCGTCCCTGGACGAAGAGGTGTTTGAGGAGCCACTGCTGCCTCC------------------GGGAACCGGCATCATGAAGCGGGCGCCCCTGGTGCGCGAGCCTGGCTCCCAGGCCTGCCTGGCCATAGACCTCCTGGTCGAGGAGGAAGGAGGAGCAGC---AGTGGCAAAACTGGAAC------------CTCACCTGCAGCCCCGGGGTCAGCTAGCGCCGCAGCCCCTCCACACCCTGGTGCTCCCCGCAGAGGAGGGCGCCCTGG-T---GGCCGCGGTGGTGCC--TGGG---CCCCTGGCTGACGGTGCCGCTATGCGGTTGGCACTGGCGGGGGAGGGCGAGGCCTGCCCGCTGCTGGGCAGTCCGGGCGCTGGGCGAAATAGCGTCCTCTTCCTCCCTGTGGACCCCGAGGACTCACCGCTTGGCAGCACCC---CCATGGCGTCTCCTGACCACCTTCCAGAGGACATGAGGGAGCACCT--CGAAGGCTTGATGCTCTCGCTCTTCCAGCAGAGTCTGAGCTGCCAGGCC---CAGGGGGGCTGCAGTAGACCCGCCATGGTGCTCAAAGACC-CACACACGCCCT--ACGAGGAGGAGCAGCGGCGGTCAGTGCAGTCTGACCAGGGCTACATCTCCAGGAGCTCCCCGCAGCCCCCCGACGGACTCACGGAAATGG---AGGAAGAGGAAGAAGAAGAGCAGGACCCAGGGAAGCCGGCCCTGCCACTCTCTCCTGAGGACCTGGAGAGCCTGAGGAGCCTCCAGCGGCAGCTGCTTTTCCGCCAGCTGCAGAAGAACTCGGGCTGGGACACGGTGGAGTCAGAGTCAGAGAGGCCCAGTGCANNN
>Pygathrix_nemaeus_A
ATGGGGGCCGCACGCAGCCCGCCGCCCGCTG---------TCCCGGGGCCCCCGCTGGGACTGCTTCTGCTGCTCCTGGGCGTGCTGGCCCCGG-----GTGGCGCCTCCCTGCGACTCCTGGACCACCCGGCGCTGGTCT----GCTCCCAGCCGGGGCTAAACTGCACAGTCAAGAACAGTACATGCCTAGATGACAGCTGGATTCACCCTCGAAACCTGACCCCCTCCTCCCCAAAGGACCTGCAGATCCAGCTGCGCTTTGCCCACACCCAGCAAGGAGACCTGTTCCCCGTGGCTCACATCGAATGGACACT-------GCAGACAGATGCCAGCATCC--TATACCTCGAGGGTGCAGAGTTATCTGTCCTGCAGCTG--AACACC---AATGAACGTTTGTG-CGTC--AAGTTTGAGTTTCTGTCCAAACTGAGGCAT-----CACCACAAGCGGTGGCGTTTTACCTTCAGCCACTTTGTGGTTGACCCTGACCAGGAATATGAGGTG----------ACTGTTCACCACCTGCCCAA----GCCCATCCCTGATGGGGACCCAAA--------CCACCAGTCCAAGAATTTCCTCGTGCCTGACTGCGAGCACACCAGAATGAAGGTAACCACGCCATGCATGAGCTCAGG---------------------CAGCCTGTGGGACCCCAACATCACTGTGGAGACCCTGGCGGCCCAGCAGCTGCGTGTGGGCTTCAC--CCT------GTGGAATGAATCTACCCATTACCAGA--TCCTGCTGACCAGCTTTCCG-CACATGGAGAACCACAGCTGCTTTGAGCACATGCACCACGTTCCTGCGCCCAGACCAGAGGACTTCCA------CCAGCGAT-----CCAACGTCAC---------ACTCACTCTACGCAACCTGAAAGGGTGCTGCCGCCACCAAGT------T--------------------------C-----------------------------------------------------------------------------------------------------------------------------------------------------------------------------------------------------------------------------AGCCTGGAAATGAAAA--ATACAGTAATGACACCAAAT-ACACCGATGGCCTGCCTGCAGCTGACC-TGACCCCCCCACC-GCTAAAGCCCAGGAAGGTCTGGATCATCTACTCAGCTGACCACCCCCTCTACGTGGAC---GTGGTCCTGAAATTCGCCCAGTTCC-TGCTCACTGCCTGCGGCACGGAAG---------------TGGCCCTGGACCTGCTGGAAGAGCAGGCT---ATCTCGGA---GGTGGGAGTCATGACCTGGGTGGGCCGCCAGAAGCAGGAGAT-GGTGGAGAGCGACTCTAAGATCA--------TCATCCTGTGCTCCCGCGGCACGCG-CGCAAAGTGGCAGGCG-CTCCTGGGCCGGGGAGCGCCTGTGCGGCTGCGCTGTGACCACGGGAAGCCCGTGGGGGACCTGTTCACCGCAGCCATGAACATGATCCT-----------------------CCCGGACTTCAAGAGGCCAGCCTGCTTCGGCAC----CTACGTAGTCTGCTACTTC-AGCGAGGTCAGCGGTGACGGCGACGTCCC---CGACCTGTTCGGCGCGGC---GCCGCGGTAC---CCGCTCATGGACAGGTTCGAGGAGGTGTA-----CTTCCGCATCCAGGACCTGGAGATGTTCCAGCCCGGCCGCATGCACCGCGTGGGGGAGCTGTCAGG-----AGACAACTACCTGC-GGAGCCCGGGCG----GCAGGCAGCTCCGCGCCGC-CCTGGACAGGTTCCGGGACTGGCAGGCCTGCTGCCCCGACTGGTTCGAGCGTGAGAACC--TCTACTCGGCCGATGACCAGGATGCCCCGTCCCTGGACGAAGAGGTGTTTGAGGAGCCACTGCTGCCTCC------------------GGGAACCGGCATCATGAAGCGGGCGCCCCTGGTACGCGAGCCTGGCTCCCAGGCCTGCCTGGCCATAGACCTCCTGGTCGGGGAGGAAGGAGGAGCAGC---AGTGGCAAAGCTGGAAC------------CTCACCTGCAGCCCCGGGGTCAGCCAGCGCCGCAGCCCCTCCACACCCTGGTGCTCCCCGCAGAGGAGGGCGCCCTGG-T---GGCAGCGGTGGAGCC--TGGG---CCCCTAGCTGACGGTGCTGCTATCCGGTTGGCACTGGCGGGGGAGGGCGAGGCCTGCCCGCTGCTGGGCAGCCCAGGCGCTGGGCGAAATAGCGTCCTCTTCCTCCCTGTGGACCCCGAGGACTCGCCCCTTGGCAGCACCC---CCATGGCGTCTCCTGACCACCTTTCAGAGGACATGAGGGAGCACCT--CGAAGGCTTGATGCTCTCGCTCTTCCAGCAGAGTCTGAGCTGCCAGGCC---CAGGGGGGCTGCAGTAGACCCGCCATGGTCCTCAAAGACG-CACACACACCCT--ACGAGGAGGAGCAGCGGCGGTCAGTGCAGTCTGACCAGGGCTACATCTCCAGAAGCTCCCCGCAGCCCCCCGACGGACTCACGGAAATGG---AGGAAGAGGAAGAAGAAGAGCAGGACCCAGGGAAGCCGGCCCTGCCACTCTCTCCCGAGGACCTGGAGAGTCTGAGGAGCCTCCAGCGGCAGCTGCTTTTTCACCAGCTGCAGAAGAACTCGGGCTGGGACACGGTGGAGTCAGAGTCAGAGAGGCCCAGTGCANNN
>Semnopithecus_entellus_A
ATGGGGGCCGCACGCAGCCCGCCGCCCGCTG---------TCCCGGGGCCCCCGCTGGGACTGCTTCTGCTGCTCCTGGGCGTGCTGGCCCCGG-----GTGGCGCCTCCCTGCGACTCCTGGACCACCCGGCGCTGGTCT----GCTCCCAGCCGGGGCTAAACTGCACAGTCAAGAACAGTACATGCCTAGATGACAGCTGGATTCACCCTCGAAACCTGACCCCCTCCTCCCCAAAGGACCTGCAGATCCAGCTGCGCTTTGCCCACACCCAGCAAGGAGACCTGTTCCCCGTGGCTCACATCGAATGGACACT-------GCAGACAGACGCCAGCATCC--TATACCTCGAGGGTGCAGAGTTATCTGTCCTGCAGCTG--AACACC---AATGAACGTTTGTG-CGTC--AAGTTTGAGTTTCTGTCCAAACTGAGGCAT-----CACCACAAGCGGTGGCGTTTTACCTTCAGCCACTTTGTGGTTGACCCTGACCAGGAATATGAGGTG----------ACCGTTCACCACCTGCCCAA----GCCCATCCCTGACGGGGACCCAAA--------CCACCAGTCCAAGAATTTCCTTGTGCCTGACTGTGAGCACACCAGAATGAAGGTAACCACGCCATGCATGAGCTCAGG---------------------CAGCCTGTGGGACCCCAACATCACTGTGGAGACCCTGGCGGCCCAGCAGCTGCGTGTGGGCTTCAC--CCT------GTGGAATGAATCTACCCATTACCAGA--TCCTGCTGACCAGTTTTCCG-CACATGGAGAACCACAGCTGCTTTGAGCACATGTACCACGTTCCTGCGCCCAGACCAGAGGACTTCCA------CCAGCGAT-----CCAACGTCAC---------ACTCACTCCACGCAACCTGAAAGGGTGCTGCCGCCACCAAGT------T--------------------------CAGATCCAGCCCTTCTTCAGCAGCTGCCTCAATGACTGCC------TCAGACACTCCGTGACTGTTCCCTGCC--CAGAAATGCCAGACACTCCAGAACCAATTCCGGACTACATGCCCCTGTGGGTGTACTGGTTCAT--CACGGGCATCTCCGTCC---TGCTGGTGGGCTCTGCCATCCTG-------CTGATCGTCTGCATGACCTGGAGGCTAGCCGGGCCTGGAAATGAAAA--ATACAGTAATGACACCAAAT-ACACCGATGGCGTGCCTGCGGCTGACT-TGACCCCCCCACC-GCTGAAGCCCAGGAAGGTCTGGATCATCTACTCAGCTGACCACCCCCTCTACGTGGAC---GTGGTCCTGAAATTCGCCCAGTTCC-TGCTCACTGCCTGCGGCACGGAAG---------------TGGCCCTGGACCTGCTGGAAGAGCAGGCT---ATTTCGGA---GGTGGGAGTCATGACCTGGGTGGGCCGCCAGAAGCAGGAGAT-GGTGGAGAGCAACTCTAAGATCA--------TCATCCTGTGCTCCCGCGGCACGCG-CGCAAAGTGGCAGGCG-CTCCTGGGCCGGGGAGCGCCTGTGCGGCTGCGCTGTGACCACGGGAAGCCCGTGGGGGACCTGTTCACCGCAGCCATGAACATGATCCT-----------------------CCCGGACTTCAAGAGGCCAGCCTGCTTCGGCAC----CTACGTAGTCTGCTACTTC-AGCGAGGTCAGCGGTGACGGCGACGTCCC---CGACCTGTTCGGCGCGGC---GCCGCGGTAC---CCGCTCATGGACAGGTTCGAGGAGGTGTA-----CTTCCGCATCCAGGACCTGGAGATGTTCCAGCCCGGCCGCATGCACCGCGTGGGGGAGCTGTCAGG-----AGACAACTACCTGC-GGAGCCCGGGCG----GCAGGCAGCTCCGCGCCGC-CCTGGACAGGTTCCGAGACTGGCAGGCCCGCTGCCCCGACTGGTTCGAGCGTGAGAACC--TCTACTCGGCTGATGACCAGGATGCCCCGTCCCTGGACGAAGAGGTGTTTGAGGAGCCACTGCTGCCTCC------------------GGGAACCGGCATCATGAAGCGGGCGCCCCTGGTACGCGAGCCTGGCTCCCAGGCCTGCCTGGCCATAGACCTCCTGGTCGGGGAGGAAGGAGGAGCAGC---AGTGGCAAAGCTGGAAC------------CTCACCTGCAGCCCCGGGGTCAGCCAGCGCCGCAGCCCCTCCACACCCTGGTGCTCCCCGCAGAGGAGGGCGCCCTGG-T---GGCAGCGGTGGAGCC--TGGG---CCCCTAGCTGACGGTGCTGCTATCCGGTTGGCACTGGCGGGGGAGGGCGAGGCCTGCCCGCTGCTGGGCAGCCCAGGCGCTGGGCGAAATAGCGTCCTCTTCCTCCCTGTGGACCCCGAGGACTCGCCCCTTGGCAGCACCC---CCATGGCGTCTCCTGACCACCTTCCAGAGGACATGAGGGAGCACCT--CGAAGGCTTGATGCTCTCCCTCGTCCAGCAGAGTCTGAGCTGCCAGGCC---CAGGGAGGCTGCAGTAGACCCGCCATGGTCCTCAAAGACC-CACACACACCCT--ACGAGGAGGAGCAGCGGCGGTCAGTGCAGTCTGACCAGGGCTACATCTCCAGAAGCTCCCCGCAGCCCCCCGACGGACTCACGGAAATGG---AGGAAGAGGAAGAAGAAGAGCAGGACCCAGGGAAGCCGGCCCTGCCACTCTCTCCCGAGGACCTGGAGAGCCTGAGGAGCCTCCAGCGGCAGCTGCTTTTTCACCAGCTGCAGAAGAACTCGGGCTGGGACACGGTGGAGTCAGAGTCAGAGAGGCCCGGTGCANNN
>Theropithecus_gelada_A
ATGGGGGCCGCACGCAGCCCGCCGCCCGCTG---------TCCCGGGGCCCCCGCTGGGACTGCTCCTGCTGCTCCTGGGCGTGCTGGCCCCGG-----GTGGCGCCTCCCTGCGACTCCTGGACCACCCGGCGCTGGTCT----GCTCCCAGCCGGGGCTAAACTGCACAGTCAAGAACAGTACCTGCTTAGATGACAGCTGGATTCACCCTCGAAACCTGACCCCCTCCTCCCCAAAGGACCTGCAGATCCAGCTGCGCTTTGCCCACACCCAGCAAGGCGACCTGTTCCCCGTGGCTCACATCGAATGGACACT-------GCAGACAGACGCCAGCATCC--TATACCTCGAGGGTGCAGAGTTATCTGTCCTGCAGCTG--AACAGC---AATGAACGTTTGTG-CGTC--AAGTTTGAGTTTCTGTCCAAACTGAGGCAT-----CACCACAAGCGGTGGCGTTTTACCTTCAGCCACTTTGTGGTTGACCCTGACCAGGAATATGAGGTG----------ACCGTTCACAACCTGCCCAA----GCCCATCCCTGACGGGGACCCAAA--------CCACCAGTCCAAGAATTTCCTCGTGCCTGACTGCGAGCACACCAGAATGAAGGTAACCACGCCATGCATGAGCTCAGG---------------------CAGCCTGTGGGACCCCAACATCACTGTGGAGACCCTGGAGGCTCAGCAGCTGCGTGTGGGCTTCAC--CCT------GTGGAATGAATCTACCCATTACCAGA--TCCTGCTGACCAGTTTTCCG-CACATGGAGAACCACAGCTGCTTTGAGCACATGCACCACGTACCTGCGCCCAGACCAGAGGACTTCCA------CCAGCGAT-----CCAATGTCAC---------ACTCACTCTACACAACCTGAAAGGGTGCTGCCGCCACCGAGT------G--------------------------CAGATCCAGCCCTTCTTCAGCAGCTGCCTCAATGACTGCC------TCAGACACTCCGTGACTGTTTCCTGCC--CAGAAATGCCAGACACTCCAGAACCAATTCCAGACTACATGCCCCTGTGGTTGTACTGGTTCAT--CACGGGCATCTCCGTCC---TGCTGGTGGGCTCCGCCATCCTG-------CTGATCGTCTGCATGACCTGGAGGCTAGCCGGGCCTGGAAATGAAAA--ATGCAGTAATGACACCAAAT-ACACCGATGGCCTGCCTGCGGCTGACC-TGACCCCCCCACC-GCTGAAGCCCAGGAAGGTCTGGATCATCTACTCAGCCGACCACCCCCTCTACGTGGAC---GTGGTCCTGAAATTCGCCCAGTTCC-TGCTCACCGCCTGCGGCACGGAAG---------------TGGCCCTGGACCTGCTGGAAGAGCAGGCC---ATCTCGGA---GGCGGGAGTCATGACCTGGGTGGGCCGCCAGAAGCAGGAGAT-GGTGGAGAGCAACTCGAAGATCA--------TCGTCCTGTGCTCCCGCGGCACGCG-CGCCAAGTGGCAGGCG-CTCCTGGGCCGGGGAGCGCCTGTGCGGCTGCGCTGTGACCACGGGAAGCCCGTGGGGGACCTGTTCACCGCAGCCATGAACATGATCCT-----------------------CCCGGACTTCAAGAGGCCAGCCTGCTTCGGCAC----CTACGTAGTCTGCTACTTC-AGCGAGGTCAGCGGTGACCGCGACGTCCC---CGACCTGTTCGGCGCGGC---GCCGCGGTAC---CCGCTCATGGACAGGTTCGAGGAGGTGTA-----CTTCCGCATCCAGGACCTGGAGATGTTCCAGCCGGGCCGCATGCACCGCGTGGGGGAGCTGTCGGG-----AGACAACTACCTGC-GGAGCCCGGGCG----GCAGGCAGCTCCGCGCCGC-CCTGGACAGGTTCCGGGACTGGCAGGCCCGCTGCCCCGACTGGTTCGAGCGTGAGAACC--TCTACTCAGCCGATGACCAGGATGCCCCGTCCCTGGACGAAGAGGTGTTTGAGGAGCCACTGCTGCCTCC------------------GGGAACCGGCATCATGAAGCGGGCGCCCCTGGTGCGCGAGCCTGGCTCCCAGGCCTGCCTGGCCATAGACCTCCTGGTCGGGGAGGAAGGAGGAGCAGC---AGTGGCAAAGCTGGAAC------------CTCACCTGCAGCCCCGGGGTCAGCCAGCGCCGCAGCCCCTCCACACCCTGGTGCTCCCCGCAGAGGAGGGCGCCCTGG-T---GGCCGCGGTGGAGCC--TGGG---CCCCTGGCTGAAGGTGCCGCTATGCGGTTGGCACTGGCGGGGGAGGGCGAGGCCTGCCCGCTGCTGGGCAGCCCGGGCGCTGGGCGAAATAGCGTCCTCTTCCTCCCTGTGGACCCCGAGGACTCACCGCTTGGCAGCACCC---CCATGGCGTCTCCTGACCACCTTCCAGAGGACATGAGGGAGCACCT--CGAAGGCTTGATGCTCTCGCTCTTCCAGCAGAGTCTGAGCTGCCAGGCC---CAGGGGGGCTGCAGTAGACCCGCCATGGTCCTCAAAGACC-CACACACGCCCT--ACGAGGAGGAGCAGCGGCGGTCAGTGCAGTCTGACCAGGGCTACATCTCCAGGAGCTCCCCGCAGCCCCCCGACGGACTCACGGAAATGG---AGGAAGAGGAAGAAGAAGAGCAGGACCCAGGGAAGCCGGCCCTGCCACTCTCTCCTGAGGACCTGGAGAGCCTGAGGAGCCTCCAGCGGCAGCTGCTTTTCCGCCAGCTGCAGAAGAACTCGGGCTGGGACACGGTGGAGTCAGAGTCAGAGAGGCCCAGTGCANNN
>Trachypithecus_francoisi_A
ATGGGGGCCGCACGCAGCCCGCCGCCCGCTG---------TCCCGGGGCCCCCGCTGGGACTGCTTCTGCTGCTCCTGGGCGTGCTGGCCCCGG-----GTGGCGCCTCCCTGCGACTCCTGGACCACCCGGCGCTGGTCT----GCTCCCAGCCGGGGCTAAACTGCACAGTCAAGAACAGTACATGCCTAGATGACAGCTGGATTCACCCTCGAAACCTGACCCCCTCCTCCCCAAAGGACCTGCAGATCCAGCTGCGCTTTGCCCACACCCAGCAAGGAGACCTGTTCCCCGTGGCTCACATCGAATGGACACT-------GCAGACAGATGCCAGCATCC--TATACCTCGAGGGTGCAGAGTTATCTGTCCTGCAGCTG--AACACC---AATGAACGTTTGTG-CGTC--AAGTTTGAGTTTCTGTCCAAACTGAGGCAT-----CACCACAAGCGGTGGCGTTTTACCTTCAGCCACTTTGTGGTTGACCCTGACCAGGAATATGAGGTG----------ACCGTTCACCACCTGCCCAA----GCCCATCCCTGACGGGGACCCAAA--------CCACCAGTCCAAGAATTTCCTTGTGCCTGACTGTGAGCACACCAGAATGAAGGTAACCACGCCATGCATGAGCTCAGG---------------------CAGCCTGTGGGACCCCAACATCACTGTGGAGACCCTGGCGGCCCAGCAGCTGCGTGTGGGCTTCAC--CCT------GTGGAATGAATCTACCCATTACCAGA--TCCTGCTGACCAGTTTTCCG-CACATGGAGAACCACAGCTGCTTTGAGCACATGTACCACGTTCCTGCGCCCAGACCAGAGGACTTCCA------CCAGCGAT-----CCAACGTCAC---------ACTCACTCCACGCAACCTGAAAGGGTGCTGCCGCCACCAAGT------T--------------------------CAGATCCAGCCCTTCTTCAGCAGCTGCCTCAATGACTGCC------TCAGACACTCCGTGACTGTTCCCTGCC--CAGAAATGCCAGACACTCCAGAACCAATTCCGGACTACATGCCCCTGTGGGTGTACTGGTTCAT--CACGGGCATCTCCGTCC---TGCTGGTGGGCTCTGCCATCCTG-------CTGATCGTCTGCATGACCTGGAGGCTAGCCGGGCCTGGAAATGAAAA--ATACAGTAATGACACCAAAT-ACACCGATGGCCTGCCTGCGGCTGACT-TGACCCCCCCACC-GCTGAAGCCCAGGAAGGTCTGGATCATCTACTCAGCTGACCACCCCCTCTACGTGGAC---GTGGTCCTGAAATTCGCCCAGTTCC-TGCTCACTGCCTGCGGCACGGAAG---------------TGGCCCTGGACCTGCTGGAAGAGCAGGCT---ATTTCGGA---GGTGGGAGTCATGACCTGGGTGGGCCGCCAGAAGCAGGAGAT-GGTGGAGAGCAACTCTAAGATCA--------TCATCCTGTGCTCCCGCGGCACGCG-CGCAAAGTGGCAGGCG-CTCCTGGGCCGGGGAGCGCCTGTGCGGCTGCGCTGTGACCACGGGAAGCCCGTGGGGGACCTGTTCACCGCAGCCATGAACATGATCCT-----------------------CCCGGACTTCAAGAGGCCAGCCTGCTTCGGCAC----CTACGTAGTCTGCTACTTC-AGCGAGGTCAGCGGTGACGGCGACGTCCC---CGACCTGTTCGGCGCGGC---GCCGCGGTAC---CCGCTCATGGACAGGTTCGAGGAGGTGTA-----CTTCCGCATCCAGGACCTGGAGATGTTCCAGCCCGGCCGCATGCACCGCGTGGGGGAGCTGTCAGG-----AGACAACTACCTGC-GGAGCCCGGGCG----GCAGGCAGCTCTGCGCCGC-CCTGGACAGGTTCCGAGACTGGCAGGCCCGCTGCCCCGACTGGTTCGAGCGTGAGAACC--TCTACTCGGCCGATGACCAGGATGCCCCGTCCCTGGACGAAGAGGTGTTTGAGGAGCCACTGCTGCCTCC------------------GGGAACCGGCATCATGAAGCGGGCGCCCCTGGTACGCGAGCCTGGCTCCCAGGCCTGCCTGGCCATAGACCTCCTGGTCGAGGAGGAAGGAGGAGCAGC---AGTGGCAAAGCTGGAAC------------CTCACCTGCAGCCCCGGGGTCAGCCAGCGCCGCAGCCCCTCCACACCCTGGTGCTCCCCGCAGAGGAGGGCGCCCTGG-T---GGCAGCGGTGGAGCC--TGGG---CCCCTAGCTGACGGTGCTGCTATCCGGTTGGCACTGGCGGGGGAGGGCGAGGCCTGCCCGCTGCTGGGCAGCCCAGGCGCTGGGCGAAATAGCGTCCTCTTCCTCCCTGTGGACCCCGAGGACTCGCCCCTTGGCAGCACCC---CCATGGCGTCTCCTGACCACCTTCCAGAGGACATGAGGGAGCACCT--CGAAGGCTTGATGCTCTCCCTCTTCCAGCAGAGTCTGAGCTGCCAGGCC---CAGGGAGGCTGCAGTAGACCCGCTATGGTCCTCAAAGACC-CACACACACCCT--ACGAGGAGGAGCAGCGGCGGTCAGTGCAGTCTGACCAGGGCTACATCTCCAGAAGCTCCCCGCAGCCCCCCGACGGACTCACGGAAATGG---AGGAAGAGGAAGAAGAAGAGCAGGACCCAGGGAAGCCGGCCCTGCCACTCTCTCCCGAGGACCTGGAGAGCCTGAGGAGCCTCCAGCGGCAGCTGCTTTTTCGCCAGCTGCAGAAGAACTCGGGCTGGGACACGGTGGAGTCAGAGTCAGAGAGGCCCAGTGCANNN
>Cercocebus_atys_A
ATGGGGGCCGCACGCAGCCCGCCGCCCGCTG---------TCCCGGGGCCCCCGCTGGGACTGCTCCTGCTGCTCCTGGGCGTGCTGGCCCCGG-----GTGGCGCCTCCCTGCGACTCCTGGACCACCCGGCGCTGGTCT----GCTCCCAGCCGGGGCTAAACTGCACAGTCAAGAACAGTACCTGCTTAGATGACAGCTGGATTCACCCTCGAAACCTGACCCCCTCCTCCCCAAAGGACCTGCAGATCCAGCTGCGCTTTGCCCACACCCAGCAAGGCGACCTGTTCCCCGTGGCTCACATCGAATGGACACT-------GCAGACAGACGCCAGCATCC--TATACCTCGAGGGTGCAGAGTTATCTGTCCTGCAGCTG--AACACC---AATGAACGTTTGTG-CGTC--AAGTTTGAGTTTCTGTCCAAACTGAGGCAT-----CACCACAAGCGGTGGCGTTTTACCTTCAGCCACTTTGTGGTTGACCCTGACCAGGAATATGAGGTG----------ACCGTTCACAACCTGCCCAA----GCCCATCCCTGACGGGGACCCAAA--------CCACCAGTCCAAGAATTTCCTCGTGCCTGACTGCGAGCACACCAGAATGAAGGTAACCACACCATGCATGAGCTCAGG---------------------CAGCCTGTGGGACCCCAACATCACTGTGGAGACCCTGGAGGCCCAGCAGCTGCGTGTGGGCTTCAC--CCT------GTGGAATGAATCTACCCATTACCAGA--TCCTGCTGACCAGTTTTCCG-CACATGGAGAACCACAGCTGCTTTGAGCACATGCACCACGTACCTGC----------------------------------------------------------------------------------------------------------------------------------------GATCCAGCCCTTCTTCAGCAGCTGCCTCAATGACTGCC------TCAGACACTCCGTGACTGTTTCCTGCC--CAGAAATGCCAGACACTCCAGAACCCATTCCAGACTACATGCCCCTGTGGTTGTACTGGTTCAT--CACGGGCATCTCCGTCC---TGCTGGTGGGCTCCGCCATCCTG-------CTGATCGTCTGCATGACCTGGAGGCTAGCTGGGCCTGGAAATGAAAA--ACGCAGTAATGACACCAAAT-ACACCGATGGCCTGCCTGCGGCTGACC-TGACCCCCCCACC-GCTGAAGCCCAGGAAGGTCTGGATCATCTACTCAGCCGACCACCCCCTCTACGTGGAC---GTGGTCCTGAAATTCGCCCAGTTCC-TGCTCACCGCCTGCGGCACAGAAG---------------TGGCCCTGGACCTGTTGGAAGAGCAGGCC---ATCTCGGA---GGCGGGAGTCATGACCTGGGTGGGCCGCCAGAAGCAGGAGAT-GGTGGAGAGCAACTCTAAGATCA--------TCGTCCTGTGCTCCCGCGGCACGCG-CGCCAAGTGGCAGGCG-CTCCTGGGCCGGGGAGCGCCTGTGCGGCTGCGCTGTGACCACGGGAAGCCCGTGGGGGACCTGTTCACCGCAGCCATGAACATGATCCT-----------------------CCCGGACTTCAAGAGGCCAGCCTGCTTCGGCAC----CTACGTAGTCTGCTACTTC-AGCGAGGTCAGCGGTGACGGCGACGTCCC---CGACCTGTTCGGCGCGGC---GCCGCGGTAC---CCGCTCATGGACAGGTTCGAGGAGGTGTA-----CTTCCGCATCCAGGACCTGGAGATGTTCCAGCCGGGCCGCATGCACCGCGTGGGGGAGCTGTCGGG-----AGACAACTACCTGC-GGAGCCCGGGCG----GCAGGCAGCTCCGCGCTGC-CCTGGACAGGTTCCGGGACTGGCAGGCCCGCTGCCCCGACTGGTTCGAGCGTGAGAACC--TCTACTCAGCCGATGACCAGGATGCCCCGTCCCTGGACGAAGAGGTGTTTGAGGAGCCACTGCTGCCTCC------------------GGGAACCGGCATCATGAAGCGGGCGCCCCTGGTGCGCGAGCCTGGCTCCCAGGCCTGCCTGGCCATAGACCTCCTGGTCCGGGAGGAAGGAGGAGCAGC---AGTGGCAAAGCTGGAAC------------CTCACCTGCAGCCCCGGGGTCAGCCAGCGCCGCAGCCCCTCCACACCCTGGTGCTCCCCACAGAGGAGGGCGCCCTGG-T---GGCCGCGGTGGAGCC--TGGG---CCCCTGGCTGACGGTGCCGCTATGCGGTTGGCACTGGCGGGGGAGGGCGAGGCCTGCCCGCTGCTGGGCAGCCCGGGCGCTGGGCGAAATAGCGTCCTCTTCCTCCCTGTGGACCCCGAGGACTCACCGCTTGGCAGCACCC---CCATGGCGTCTCCTGACCACCTTCCAGAGGACATGAGGGAGCACCT--CGAAGGCTTAATGCTCTCGCTCTTCCAGCAGAGTCTGAGCTGCCAGGCC---CAGGGGGGCTGCAGTAGACCCGCCATGGTCCTCAAAGACC-CACACACGCCCT--ACGAGGAGGAGCAGCGGCGGTCAGTGCAGTCTGACCAGGGCTACATCTCCAGGAGCTCCCCGCAGCCCCCTGACGGACTCACGGAAATGG---AGGAAGAGGAAGAAGAAGAGCAGGACCCAGAGAAGCCAGCCCTGCCACTCTCTCCTGAGGACCTGGAGAGCCTGAGGAGCCTCCAGCGGCAGCTGCTTTTCCGCCAGCTGCAGAAGAACTCGGGCTGGGACACGGTGGAGTCAGAGTCAGAGAGGCCCAGTGCANNN
>Cercopithecus_mona_A
ATGGGGGCCGAACGCAGCCCGCCGCCCGCTG---------TCCCGGGGCCCCCGCTGGGACTGCTCCTGCTGCTCCTGGGCGTGCTGGCCCCGG-----GTGGCGCCTCCCTGCGACTCCTGGACCACCCGGCGCTGGTCT----GCTCCCAGCCGGGGCTAAACTGCACAGTCAAGAACAGTACCTGCCTAGATGACAGCTGGATTCACCCTCGAAACCTGACCCCCTCCTCCCCAAAGGACCTGCAGATCCAGCTGCGCTTTGCCCACACCCAGCAAGGAGACCTGTTCCCCGTGGCTCACATCGAATGGACACT-------GCAGACAGACGCCAGCATCC--TATACCTCGAGGGTGCAGAGTTATCTGTCCTGCAGCTG--AACACC---AATGAACGTCTGTG-CGTC--AAGTTTGAGTTTCTGTCCAAACTGAGGCAT-----CACCACAAGCGGTGGCGTTTTACCTTCAGCCACTTTGTGGTTGACCCTGACCAGGAATATGAGGTG----------ACCGTTCACCACCTGCCCAA----GCCCATCCCTGACGGGGACCCAAA--------CCACCAGTCCAAGAATTTCCTCGTGCCTGACTGCGAGCACACCAGAATGAAGGTAACCACGCCATGCATGAGCTCAGG---------------------CAGCCTGTGGGACCCCAACATCACTGTGGAGACCCTGGAGGCCCAGCAGCTGCGTGTGGGCTTCAC--CCT------ATGGAATGAATCTACCCATTACCAGA--TCCTGCTGACCAGTTTTCCG-CACATGGAGAACCACAGCTGCTTTGAGCACATGTACCACGTTCCTGCGCCCAGACCAGAGGACTTCCA------CCAGCGAT-----CCAACGTCAC---------ACTCACTCTACACAACCTGAAAGGGTGCTGTCGCCACCAAGT------G--------------------------CAGATCCAGCCCTTCTTCAGCAGCTGCCTCAATGACTGCC------TCAGACACTCCGTGACTGTTTCCTGCC--CAGAAATGCCAGACATTCCAGAACCAATTCCAGACTACATGCCCCTGTGGTTGTACTGGTTCAT--CACGGGCATCTCCGTCC---TGCTGGTGGGCTCCGCCATCCTG-------CTGATCGTCTGCATGACCTGGAGGCTAGCCGGGCCTGGAAATGAAAA--ATGCAGTAATGACACCAAAT-ACACCGATGGCCTGCCTGCGGCTGATC-TGACCCCCCCACC-GCTGAAGCCCAGGAAGGTCTGGATCATCTACTCAGCCGACCACCCCCTCTACGTGGAC---GTGGTCCTGAAATTCGCCCAGTTCC-TGCTCACCGCCTGCGGCACAGAAG---------------TGGCCCTGGACCTGCTGGAAGAGCAGGCC---ATCTCGGA---GGCGGGAGTCATGACCTGGGTGGGCCGCCAGAAGCAGGAGAT-GGTGGAGAGCAACTCTAAGATCA--------TCATCCTGTGCTCCCGCGGCACGCG-CGCCAAGTGGCAGGCG-CTCCTGGGCCGGGGAGCGCCTGTGCGGCTGCGCTGTGACCACGGGAAGCCCGTGGGGGACCTGTTCACCGCAGCCATGAACATGATCCT-----------------------CCCGGACTTCAAGAGACCAGCCTGCTTCGGCAC----CTACGTAGTCTGCTACTTC-AGCGAGGTCAGCGGTGACGGCGACGTCCC---CGACCTGTTCGGCGCGGC---CCCGCGGTAC---CCGCTCATGGACAGGTTCGAGGAGGTGTA-----CTTCCGCATCCAGGACCTGGAGATGTTCCAGCCGGGCCGCATGCACCGCGTGGGGGAGCTGTCGGG-----AGACAACTACCTAC-GGAGCCCGGGCG----GCAGGCAGCTCCGCGCCGC-CCTGGACAGGTTCCGGGACTGGCAGGCCCGCTGCCCCGACTGGTTCGAGCGTGAGAACC--TCTACTCGGCCGATGACCAGGATGCCCCGTCCCTGGACGAAGAGGTGTTTGAGGAGCCACTGCTGCCTCC------------------GGGAACCGGCATCATGAAGCGGGCGCCCCTGGTGCGCGAGCCTGGCTCCCAGGCCTGCCTGGCCATAGACCTCCTGGTTGGGGAGGAAGGAGGAGCAGC---AGTGGCAAAGCTGGAAC------------CTCACCTGCAGCCCCCGGGTCAGCCAGCGCCGCAGCCCCTCCACACCGTGGTGCTCCCCGCGGAGGAGCGCGCCCTGG-T---GGCCACGGTGGAGCC--TGGG---CCCCTGGCTGACGGTGCCGCTATCCGGTTGGCACTGGCGGGGGAGGGCGAGGCCTGCCCGCTGCTGGGCAGCCCGGTCGCTGGGCGAAATAGCATCCTCTTCCTCCCTGTGGACCCCGAGGACTCGCTGCTAGGCACCACCC---CCATGGCGTCTCCTGACCACCTTCCAGAGGACATGAGGGAGCACCT--CGAAGGCTTGATGCTCTCGCTCTTCCAGCAGAGTCTGAGCTGCCAGGCC---CAGGGGGGCTGCAGTAGACCCGCCATGGTCCTCAAAGACC-CACACACGCCCT--ACGAGGAGGAGCAGCGGCGGTCAGTGCAGTCTGACCAGGGCTACATCTCCAGGAGCTCCCCGCAGCCCCCCGACGGACTCACGGAAATGG---AGGAAGAGGAAGAAGAAGAGCAGGACCCAGGGAAGCCTGCCCTGCCACTCTCTCCTGAGGACCTGGAGAGCCTGAGGAGCCTCCAGCGGCAGCTGCTTTTCCGCCAGCTGCAGAAGAACTCGGGCTGGGACACGGTGGAGTCAGAGTCAGAGAGGCCCAGTGCANNN
>Chlorocebus_sabaeus_A
ATGGGGGCCGAACGGAGCCCGCCGCCCGCTG---------TCCCGGGGCCCCCGCTGGGACTGCTCCTGCTGCTCCTGGGCGTGCTGGCCCCGG-----GTGGCGCCTCCCTGCGACTCCTGGACCACCCGGCGCTGGTCT----GCTCCCAGCCGGGGCTAAACTGCACAGTCAAGAACAGTACCTGCCTAGATGACAGCTGGATTCACCCTCGAAACCTGACCCCCTCGTCCCCAAAGGACCTGCAGATCCAGCTGCGCTTTGCCCACACACGGCAAGGAGACCTGTTCCCCGTGGCTCACATCGAATGGACACT-------GCAGACAGATGCCAGCATCC--TATACCTCGAGGGTGCAGAGTTATCTGTCCTGCAGCTG--AACACC---AATGAACGTTTATG-CGTC--AAGTTTGAGTTTCTGTCCAAACTGAGGCAT-----CACCACAAGCGGTGGCGTTTTACCTTCAGCCACTTTGTGGTTGACCCTGACCAGGAATATGAGGTG----------ACTGTTCACCACCTGCCCAA----GCCCATCCCTGACGGGGACCCAAA--------CCACCAGTCCAAGAATTTCCTCGTGCCTGACTGCGAGCACACCAGAATGAAGCTAACCACGCCATGCATGAGCTCAGG---------------------CAGCCTGTGGAACCCCAACATCACTGTGGAGACCCTGGAGGCCCAGCAGCTGCGTGTGGGCTTCAC--CCT------ATGGAATGAATCTACCCATTACCAGA--TCCTGCTGACCAGTTTTCCG-CACATGGAGAACCACAGCTGCTTTGAGCACATGTACCACGTTCCTGCGCCCAAACCAGAGGACTTCCA------CCAGCGAT-----CCAACGTCAC---------ACTCACTCTACACAACCTGAAAGGGTGCTGCCGCCACCAAGT------G--------------------------CAGATCCAGCCCTTCTTCAGCAGCTGCCTCAATGACTGCC------TCAGACACTCCGTGACTGTTTCCTGCC--CAGAAATGCCAGACATTCCAGAACCAATTCCAGACTACATGCCCCTGTGGTTGTACTGGTTCAT--CACGGGCATCTCCGTCC---TGCTGGTGGGCTCCGCCATCCTG-------CTGATCGTCTGCATGACCTGGAGGCTAGCCGGGCCTGGAAATGAAAA--ATGCAGTAATGACATCAAAT-ACACCGATGGCCTGCCTGCGGCTGACC-TGACCCCCCCACC-GCTGAAGCCCAGGAAGGTCTGGATCATCTACTCAGCCGACCACCCCATCTACGTGGAC---GTGGTCCTGAAATTCGCCCAGTTCC-TGCTCACCGCCTGCGGCACAGAAG---------------TGGCCCTGGACCTGCTGGAAGAGCAGGCC---ATCTCGGA---GGCGGGAGTCATGACCTGGGTGGGCCGCCAGAAGCAGGAGAT-GGTGGAGAGCAACTCTAAGATCA--------TCATCCTGTGCTCCCGCGGCACGCG-CGCCAAGTGGCAGGCG-CTCCTGGGCCGGGGAGCGCCTGTGCGGCTGCGCTGTGACCACGGGAAGCCCGTGGGGGACTTGTTCACCGCAGCCATGAACATGATCCT-----------------------CCCGGACTTCAAGAGACCAGCCTGCTTCGGCAC----CTACGTAGTCTGCTACTTC-AGCGAGGTCAGCGGTGATGGCGACGTCCC---CGACCTGTTCGGCGCGGC---GCCGCGGTAC---CCGCTCATGGACAGGTTCGAGGAGGTGTA-----CTTCCGCATCCAGGACCTGGAGATGTTCCAGCCGGGCCGCATGCACCGCGTGGGGGAGCTGTCGGG-----AGACAACTACCTAC-GGAGCCCGGGCG----GCAGGCAGCTCCGCGCCGC-CCTGGACAGGTTCCGGGACTGGCAGGCCCGCTGCCCCGACTGGTTCGAGCGTGAGAACC--TCTACTCAGCCGATGACCAGGATGCCCCGTCCCTGGAGGAAGAGGTGTTTGAGGAGCCACTGCTGCCTCC------------------GGGAACCGGCATCATGAAGCGGGCGCCCCTGGTGCGCGAGCCTGGCTCCCAGGCCTGCCTGGCCATAGACCTCCTGGTCGGGGAGGAAGGAGGAGCAGC---AGTGGCAAAGCTGGAAC------------CTCACCTGCAGCCCCGGGGTCAGCCAGCGCCGCAGCCCCTCCACACCCTGGTGCTCCCCGCGGAGGAGGGCGCCCTGG-T---GGCCGCGGTGGAGCC--TGGG---CCCTTGGCTGACGGTGCCGCTATCCGGTTGGCACTGGCGGGGGAGGGCGAGGCCTGCCCGCTGCTGGGCAGCCCGGGCGCTGGGCGAAATAGCGTCCTCTTCCTCCCTGTGGACCCCGAGGATTCGCCCCTTGGCAGCACCC---CCATGGCGTCTCCTGACCACCTTCCAGAGGACATGAGGGAGCACTT--CGAAGGCTTGATGCTCTCGCTCTTCCAGCAGAGTCTGAGCTGCCAGGCC---CAGGGGGGCTGCAGTAGACCCGCCATGGTCCTCAAAGACC-CACACACGCCCT--ACGAGGAGGAGCAGCGGCGGTCAGTGCAGTCTGACCAGGGCTACATCTCCAGGAGCTCCCCGCAGCCCCCCGACGGACTCACGGAAATGG---AGGAAGAGGAGGAAGAGGAGCAGGACCCAGGGAAGCCGGCCCTGCCACTCTCCCCCGAGGACCTGGAGAGCCTGAGGAGCCTCCAGCGGCAGCTGCTTTTCCGCCAGCTGCAGAAGAACTCGGGCTGGGACACGGCGGAGTCGGAGTCAGAGAGGCCCAGTGCANNN
>Piliocolobus_tephrosceles_A
ATGGGGGCCGCACGCAGCCCGCCGCCCGCTG---------TCCGGGGGCCCCGGCTGGGACTGCTCCTGCTGCTCCTGGGCGTGCTGGCCCCGG-----GTGGCGCCTCCCTGCGACTCCTGGACCACCCGGCGCTGGTCT----GCTCCCAGCCGGGGCTAAACTGCACAGTCAAGAACAGTACATGCCTAGATGACAGCTGGATTCACCCTCGAAACCTGACCCCCTCCTCCCCAAAGGACCTGCAGATCCAGCTGCGCTTTGCCCACACCCAGCAAGGAGACCTGTTCCCCGTGGCTCACATTGAATGGACACT-------GCAGACGGACGCCAGCATCC--TATACCTCGAGGGTGCAGAGTTATCTGTCCTGCAGCTG--AACACC---AATGAACGTTTGTG-CGTC--AAGTTTGAGTTTCTGTCCAAACTGAGGCAT-----CACCACAAGCGGTGGCGTTTTACCTTCAGCCACTTTGTGGTTGACCCTGACCAGGAATATGAGGTG----------ACCGTTCACCACCTGCCCAA----GCCCATCCCTGACGGGGACCCAAA--------CCACCAGTCCAAGAATTTCCTCGTGCCTGACTGCGAGCACACCAGAATGAAGGTAACCACGCCATGCATGAGCTCAGG---------------------CAGCCTGTGGGACCCCAACATCACTGTGGAGACCCTGGCGGCCCAGCAGCTGCGTGTGGGCTTCAC--CCT------GTGGAATGAATCTACCCATTACCAGA--TCCTGCTGACCAGTTTTCCG-CACATGGAGAACCACAGCTGCTTTGAGCACATGCACCACGTTCCTGCGCCCAGACCAGAGGACTTCCA------CCAGCGAT-----CCAACGTCAC---------ACTCACTCGACGCAACCTGAAAGGGTGCTGCCGCCACCAAGT------G--------------------------CAGATCCAGCCCTTCTTCAGCAGCTGCCTCAATGACTGCC------TCAGACACTCCGTGACTGTTCCCTGCC--CAGAAATGCCAGACACTCCAGAACCAATTCCGGACTACATGCCCCTGTGGGTGTACTGGTTCAT--CACGGGCATCTCCGTCC---TGCTGGTGGGCTCTGCCATCCTG-------CTGATCGTCTGCATGACCTGGAGGCTAGCCGGGCCTGGAAATGAAAA--ATACAGTAATGACACCAAAT-ACACCGATGGCCTGCCTGCGGCTGACC-TGACCCCCCCACC-GCTGAAGCCCAGGAAGGTCTGGATCATCTACTCAGCTGACCACCCCCTCTACGTGGAG---GTGGTCCTGAAATTCGCCCAGTTCC-TGCTCACTGCCTGCGGCACGGAAG---------------TGGCCCTGGACCTGCTGGAAGAGCAGGCT---ATCTCGGA---GGTGGGAGTCATGACCTGGGTGGGCCGCCAGAAGCAGGAGAT-GGTGGAGAGCAACTCTAAGATCA--------TCATCCTGTGCTCCCGCGGCACGCG-CGCCAAGTGGCAGGCG-CTCCTGGGCCGGGGAGCGCCTGTGCGGCTGCGCTGTGACCACGGGAAGCCCGTGGGGGACCTGTTCACCGCAGCCATGAACATGATCCT-----------------------CCCGGACTTCAAGAGGCCAGCCTGCTTCGGCAC----CTACGTAGTCTGCTACTTC-AGCGAGGTCAGCGGTGACGGCGACGTCCC---CGACCTGTTCGGCGCCGC---GCCGCGGTAC---CCGCTCATGGACAGGTTCGAGGAGGTGTA-----CTTCCGCATCCAGGACCTGGAGATGTTCCAGCCCGGCCGCATGCACCGCGTGGGGGAGCTGTCAGG-----AGACAACTACCTGC-GGAGCCCGGGCG----GCAGGCAGCTCCGCGCCGC-CCTGGACAGGTTCCGGGACTGGCAGGCCCGCTGCCCCGACTGGTTCGAGCTTGAGAACC--TCTACTCGGCCGATGACCAGGATGCCCCGTCCCTGGACGAAGAGGTGTTTGAGGAGCCACTGCTGCCTCC------------------GGGAACCGGCATCATGAAGCGGGCGCCCCTGGTGCGCGAGCCTGGCTCCCAGGCCTGCCTGGCCATAGACCTCCTGGTCGGGGAGGAAGGAGGAGCAGC---AGTGGCAAAGCTGGAAC------------CTCACCTGCAGCCCCGGGGTCAGCCAGCACCGCAGCCCCTCCACACCCTGGTGCTCCCCGCAGAGGAGGGCGCCCTAG-T---GGCAGCGGTGGAGCC--TGGG---CCCCTGGCTGACGGTGCCGCTATCCGGTTGGCACTGGCGGGGGAGGGCGAGGCCTGCCCGCTGCTGGGCAGCCCAGGCGCTGGGCGAAATAGCGTCCTCTTCCTCCCTGTGGACCCCGAGGACTTGCCCCTTGGCAGCACCC---CCATGGCGTCTCCTGACCACCTTCCAGGGGACATGAGGGAGCACCT--CGAAGGCTTGATGCTCTCGCTCTTCCAGCAGAGTCTGAGCTGCCAGGCC---CAGGGGGGCTGCAGTAGACCCGCCATGGTCCTCAAAGACC-CACACACACCCT--ACGAGGAGGAGCAGCGGCGGTCAGTGCAGTCTGACCAGGGCTACATCTCCAGAAGCTCCCCGCAGCCCCCCGACGGACTCACGGAAATGG---AGGAAGAGGAAGAAGAAGAGCAGGACCCAGGGAAGCCGGCCCTGCCACTCTCTCCCGAGGACCTGGAGAGCCTGAGGAGCCTCCAGCGGCAGCTGCTTTTCCGCCAGCTGCAGAAGAACTCAGGCTGGGACGCGGTGGAGTCAGAGTCAGAGAGGCCCAGTGCANNN
>Papio_anubis_A
ATGGGGGCCGCACGCAGCCCGCCGCCCGCTG---------TCCCGGGGCCCCCGCTGGGACTGCTCCTGCTGCTCCTGGCCGTGCTGGCCCCGG-----GTGGCGCCTCCCTGCGACTCCTGGACCACCCGGCGCTGGTCT----GCTCCCAGCCGGGGCTAAACTGCACAGTCAAGAACAGTACCTGCTTAGATGACAGCTGGATTCACCCTCGAAACCTGACCCCCTCCTCCCCAAAGGACCTGCAGATCCAGCTGCGCTTTGCCCACACCCAGCAAGGCGACCTGTTCCCCGTGGCTCACATCGAATGGACACT-------GCAGACAGACGCCAGCATCC--TATACCTCGAGGGTGCAGAGTTATCCGTCCTGCAGCTG--AACACC---AATGAACGTTTGTG-CGTC--AAGTTTGAGTTTCTGTCCAAACTGAGGCAT-----CACCACAAGCGGTGGCGTTTTACCTTCAGCCACTTTGTGGTTGACCCTGACCAGGAATATGAGGTG----------ACCGTTCACAACCTGCCCAA----GCCCATCCCTGACGGGGACCCAAA--------CCACCAGTCCAAGAATTTCCTCGTGCCTGACTGCGAGCACACCAGAATGAAGGTAACCACGCCATGCATGAGCTCAGG---------------------CAGCCTGTGGGACCCCAACATCACTGTGGAGACCTTGGAGGCCCAGCAGCTGCGTGTGGGCTTCAC--CCT------GTGGAATGAATCTACCCATTACCAGA--TCCTGCTGACCAGTTTTCCG-CACATGGAGAACCACAGCTGCTTTGAGCACATGCACCACGTACCTGCGCCCAGACCAGAGGAGGACTT------CCTGNNNG-----ATCAATGTCC---------TCCTCTACAACAGCCCAGAGGTGCTGCCTGCCGCCACCCGAG------G--------------------------TTGATCCAGCCCTTCTTCAGCAGCTGCCTCAATGACTGCC------TCAGACACTCCGTGACTGTTTCCTGCC--CAGAAATGCCAGACACTCCAGAACCAATTCCAGACTACATGCCCCTGTGGTTGTACTGGTTCAT--CACGGGCATCTCCGTCC---TGCTGGTGGGCTCCGCCATCCTG-------CTGATCGTCTGCATGACCTGGAGGCTAGCTGGGCCTGGAAATGAAAA--ATGCAGTAATGACACCAAAT-ACACCGATGGCCTGCCTGCGGCTGACC-TGACCCCCCCACC-GCTGAAGCCCAGGAAGGTCTGGATCATCTACTCAGCCGACCACCCCCTCTACGTGGAC---GTGGTCCTGAAATTCGCCCAGTTCC-TGCTCACCGCCTGCGGCACGGAAG---------------TGGCCCTGGACCTGCTGGAAGAGCAGGCC---ATCTCGGA---GGCGGGAGTCATGACCTGGGTGGGCCGCCAGAAGCAGGAGAT-GGTGGAGAGCAACTCTAAGATCA--------TCGTCCTGTGCTCCCGCGGCACGCG-CGCCAAGTGGCAGGCG-CTCCTGGGCCGGGGAGCGCCTGTGCGGCTGCGCTGTGACCACGGGAAGCCCGTGGGGGACCTGTTCACCGCAGCCATGAACATGATCCT-----------------------CCCGGACTTCAAGAGGCCAGCCTGCTTCGGCAC----CTACGTAGTCTGCTACTTC-AGCGAGGTCAGCGGTGACGGCGACGTCCC---CGACCTGTTCGGCGCGGC---GCCGCGGTAC---CAGCTCATGGACAGGTTCGAGGAGGTGTA-----CTTCCGCATCCAGGACCTGGAGATGTTCCAGCCGGGCCGCATGCACCGCGTGGGGGAGCTGTCGGG-----AGACAACTACCTGC-GGAGCCCGGGCG----GCAGGCAGCTCCGCGCCGC-CCTGGACAGGTTCCGGGACTGGCAGGCCTGCTGCCCCGACTGGTTCGAGCGTGAGAACC--TCTACTCAGCCGATGACCAGGATGCCCCGTCCCTGGACGAAGAGGTGTTTGAGGAGCCACTGCTGCCTCC------------------GGGAACCGGCATCATGAAGCGGGCGCCCCTGGTGCGCGAGCCTGGCTCCCAGGCCTGCCTGGCCATAGACCTCCTGGTCGGGGAGGAAGGAGGAGCAGC---AGTGGCAAAGCTGGAAC------------CTCACCTGCAGCCCCGGGGTCAGCCAGCGCCGCAGCCCCTCCACACCCTGGTGCTCCCCGCAGAGGAGGGCGCCCTGG-T---GGCCGCGGTGGAGCC--TGGG---CCCCTGGCTGAAGGTGCCGCTATGCGGTTGGCACTGGCGGGGGAGGGCGAGGCCTGCCCGCTGCTGGGCAGCCCGGGCGCTGGGCGAAATAGCGTCCTCTTCCTCCCTGTGGACCCCGAGGACTCACCGCTTGGCAGCACCC---CCATGGCGTCTCCTGACCACCTTCCAGAGGACATGAGGGAGCACCT--CGAAGGCTTGATGCTCTCGCTCTTCCAGCAGAGTCTGAGCTGCCAGGCC---CAGGGGGGCTGCAGTAGACCCGCCATGGTCCTCAAAGACC-CACACACGCCCT--ACGAGGAGGAGCAGCGGCGGTCAGTGCAGTCTGACCAGGGCTACATCTCCAGGAGCTCCCCGCAGCCCCCCGACGGACTCACGGAAATGG---AGGAAGAGGAAGAAGAAGAGCAGGACCCAGGGAAGCCGGCCCTGCCACTCTCTCCTGAGGACCTGGAGAGCCTGAGGAGCCTCCAGCGGCAGCTGCTTTTCCGCCAGCTGCAGAAGAACTCGGGCTGGGACACGGTGGAGTCAGAGTCAGAGAGGCCCAGTGCANNN
>Macaca_nemestrina_A
ATGGGGGCCGCACGCAGCCCGCCGCGTGCTG---------TCCCGGGGCCCCCGCTGGGACTGCTCCTGCTGCTCCTGGGCGTGCTGGCCCCGG-----GTGGCGCCTCCCTGCGACTGCTGGACCACCCGGCGCTGGTCT----GCTCCCAGCCGGGGCTAAACTGCACAGTCAAGAACAGTACCTGCTTAGATGACAGCTGGATTCACCCTCGAAACCTGACCCCCTCCTCCCCAAAGGACCTGCAGATCCAGCTGCGCTTTGCCCACACCCAGCAAGGCGACCTGTTCCCCGTGGCTCACATCGAATGGACACT-------GCAGACAGACGCCAGCATCC--TATACCTCGAGGGTGCAGAGTTATCTGTCCTGCAGCTG--AACACC---AATGAACGTTTGTG-CGTC--GAGTTTGAGTTTCTGTCCAAACTGAGGCAT-----CACCACAAGCGGTGGCGTTTTACCTTCAGCCACTTTGTGGTTGACCCTGACCAGGAATATGAGGTG----------ACCGTTCACAACCTGCCCAA----GCCCATCCCTGACGGGGACCCAAA--------CCACCAGTCCAAGAATTTCCTCGTGCCTGACTGCGAGCACACCAGAATGAAGGTAACCACGCCATGCATGAGCTCAGG---------------------CAGCCTGTGGGACCCCAACATCACTGTGGAGACCCTGGAGGCCCAGCAGCTGCGTGTGGCCTTCAC--CCT------GTGGAATGAATCTACCCATTACCAGA--TCCTGCTGACCAGTTTTCCG-CACATGGAGAACCACAGCTGCTTTGAGCACATGCACCACGTACCTGCGCCCAGACCAGAGGACTTCCA------CCAGCGAT-----CCAATGTCAC---------ACTCACTCTACACAACCTGAAAGGGTGCTGCCGCCACCGAGT------G--------------------------CAGATCCAGCCCTTCTTCAGCAGCTGCCTCAATGACTGCC------TCAGACACTCCGTGACTGTTTCCTGCC--CAGAAATGCCAGACACTCCAGAACCAATTCCAGACTACATGCCCCTGTGGTTGTACTGGTTCAT--CACGGGCATCTCCGTCC---TGCTGGTGGGCTCCGCCATCCTG-------CTGATCGTCTGCATGACCTGGAGGCTAGCCGGGCCTGGAAATGAAAA--ATGCAGTAATGACACCAAAT-ACACCGATGGCCTGCCTGCGGCTGACC-TGACCCCCCCACC-GCTGAAGCCCAGGAAGGTCTGGATCATCTACTCAGCCGACCACCCCCTCTACGTGGAC---GTGGTCCTGAAATTCGCCCAGTTCC-TGCTCACCGCCTGCGGCACGGAAG---------------TGGCCCTGGACCTGCTGGAAGAGCAGGCC---ATCTCGGA---GGCGGGAGTCATGACCTGGGTGGGCCGCCAGAAGCAGGAGAT-GGTGGAGAGCAACTCGAAGATCA--------TCGTCCTGTGCTCCCGCGGCACGCG-CGCCAAGTGGCAGGCG-CTCCTGGGCCGGGGAGCGCCTGTGCGGCTGCGCTGTGACCACGGGACGCCCGTGGGGGACCTATTCACCGCAGCCATGAACATGATCCT-----------------------CCCGGACTTCAAGAGGCCAGCCTGCTTCGGCAC----CTACGTAGTCTGCTACTTC-AGCGAGGTCAGCGGTGACGGCGACGTCCC---CGACCTGTTCGGCGCGGC---GCCGCGGTAC---CCGCTCATGGACAGGTTCGAGGAGGTGTA-----CTTCCGCATCCAGGACCTGGAGATGTTCCAGCCGGGCCGCATGCACCGCGTGGGGGAGCTGTCGGG-----AGACAACTACCAGC-GGAGCCCGGGCG----GCAGGCAGCTCCGCGCCGC-CCTGGACAGGTTCCGGGACTGGCAGGCCCGCTGCCCCGACTGGTTCGAGCGTGAGAACC--TCTACCCGGCCGATGACCAGGATGCCCCGTCCCTGGACGAGGAGGTGTTTGAGGAGCCACTGCTGCCTCC------------------GGGAACCGGCATCATGAAGCGGGCGCCCCTGGTGCGCGAGCCTGGCTCCCAGGCCTGCCTGGCCATAGACCTCCTGGTCAGGGAGGAAGGAGGAGCAGC---AGTGGCAAAGCTGGAAC------------CTCACCTGCAGCCCCGGGGTCAGCCAGCGCCACAGCCCCTCCACACCCTGGTGCTCCCCGCAGAGGAGGGCGCCCTGG-T---GGCCGCGGTGGAGCC--TGGG---CCCCTGGCTGACGGTGCCGCTATTCGGTTGGCACTGGCGGGGGAGGGCGAGGCCTGCCCGCTGCTGGGCAGCCCGGGCGCTGGGCGAAATAGCGTCCTCTTCCTCCCTGTGGACCCCGAGGACTCACCGCTTGGCAGCACCC---CCATGGCGTCTCCTGACCACCTTCCAGAGGACATGAGGGAGCACCT--CGAAGGCTTGATGCTCTCGCTCTTCCAGCAGAGTCTGAGCTGCCAGGCC---CAGGGGGGCTGCGGTAGACCCGCCATGGTCCTCAAAGACC-CACACACGCCCT--ACGAGGAGGAGCAGCGGCGGTCAGTGCAGTCTGACCAGGGCTACATCTCCAGGAGCTCCCCGCAGCCCCCCGACGGACTCACGGAAATGG---AGGAAGAGGAAGAAGAAGAGCAGGACCCAGGGAAGCCGGCCCTGCCACTCTCTCCTGAGGACCTGGAGAGCCTGAGGAGCCTCCAGCGGCAGCTGCTTTTCCGCCAGCTGCAGAAGAACTCGGGCTGGGACACGGTGGAGTCAGAGTCAGAGAGGCCCAGTGCANNN
>Macaca_fascicularis_A
ATGGGGGCCGCACGCAGCCCGCCGCGCGCTG---------TCCCGGGGCCCCCGCTGGGACTGCTCCTGCTGCTCCTGGGCGTGCTGGCCCCGG-----GTGGCGCCTCCCTGCGACTGCTGGACCACCCGGCGCTGGTCT----GCTCCCAGCCGGGGCTAAACTGCACAGTCAAGAACAGTACCTGCTTAGATGACAGCTGGATTCACCCTCGAAACCTGACCCCCTCCTCCCCAAAGGACCTGCAGATCCAGCTGCGCTTTGCCCACACCCAGCAAGGCGACCTGTTCCCCGTGGCTCACATCGAATGGACACT-------GCAGACAGACGCCAGCATCC--TGTACCTCGAGGGTGCAGAGTTATCTGTCCTGCAGCTG--AACACC---AATGAACGTTTGTG-CGTC--AAGTTTGAGTTTCTGTCCAAACTGAGGCAT-----CACCACAAGCGGTGGCGTTTTACCTTCAGCCACTTTGTGGTTGACCCTGACCAGGAATATGAGGTG----------ACCGTTCACAACCTGCCCAA----GCCCATCCCTGACGGGGACCCAAA--------CCACCAGTCCAAGAATTTCCTCGTGCCTGACTGCGAGCACACCAGAATGAAGGTAACCACGCCATGCATGAGCTCAGG---------------------CAGCCTGTGGGACCCCAACATCACTGTGGAGACCCTGGAGGCCCAGCAGCTGCGTGTGGGCTTCAC--CCT------GTGGAATGAATCTACCCATTACCAGA--TCCTGCTGACCAGTTTTCCG-CACATGGAGAACCACAGCTGCTTTGAGCACATGCACCACGTACCTGCGCCCAGACCAGAGGACTTCCA------CCAGCGAT-----CCAATGTCAC---------ACTCACTCTACACAACCTGAAAGGGTGCTGCCGCCACCGAGT------G--------------------------CAGATCCAGCCCTTCTTCAGCAGCTGCCTCAATGACTGCC------TCAGACACTCCGTGACTGTTTCCTGCC--CAGAAATGCCAGACACTCCAGAACCAATTCCAGACTACATGCCCCTGTGGTTGTACTGGTTCAT--CACGGGCATCTCCGTCC---TGCTGGTGGGCTCCGCCATCCTG-------CTGATCGTCTGCATGACCTGGAGGCTAGCCGGGCCTGGAAATGAAAA--ATGCAGTAATGACACCAAAT-ACACCGATGGCCTGCCTGCGGCTGACC-TGACCCCCCCACC-GCTGAAGCCCAGGAAGGTCTGGATCATCTACTCAGCCGACCACCCCCTCTACGTGGAC---GTGGTCCTGAAATTCGCCCAGTTCC-TGCTCACCGCCTGCGGCACAGAAG---------------TGGCCCTGGACCTGCTGGAAGAGCAGGCC---ATCTCGGA---GGCGGGAGTCATGACCTGGGTGGGCCGCCAGAAGCAGGAGAT-GGTGGAGAGCAACTCGAAGATCA--------TCGTCCTGTGCTCCCGCGGCACGCG-CGCCAAGTGGCAGGCG-CTCCTGGGCCGGGGAGCGCCTGTGCGGCTGCGCTGTGACCACGGGAAGCCCGTGGGGGACCTATTCACCGCAGCCATGAACATGATCCT-----------------------CCCGGACTTCAAGAGGCCAGCCTGCTTCGGCAC----CTACGTAGTCTGCTACTTC-AGCGAGGTCAGCGGTGACGGCGACGTCCC---CGACCTGTTCGGCGCGGC---GCCGCGGTAC---CCGCTCATGGACAGGTTCGAGGAGGTGTA-----CTTCCGCATCCAGGACCTGGAGATGTTCCAGCCGGGCCGCATGCACCGCGTCGGGGAGCTGTCGGG-----AGACAACTACCTGC-GGAGCCCGGGCG----GCAGGCAGCTCCGCGCCGC-CCTGGACAGGTTCCGGGACTGGCAGGCCCGCTGCCCCGACTGGTTCGAGCGTGAGAACC--TCTACCCGGCCGATGACCAGGATGTCCCGTCCCTGGACGAAGAGGTGTTTGAGGAGCCACTGCTGCCTCC------------------GGGAACCGGCATCATGAAGCGGGCGCCCCTGGTGCGCGAGCCTGGCTCCCAGGCCTGCCTGGCCATAGACCTCCTGGTCGGGGAGGAAGGAGGAGCAGC---AGTGGCAAAGCTGGAAC------------CTCACCTGCAGCCCCGGGGTCAGCCAGCGCCGCAGCCCCTCCACACCCTGGTGCTCCCCGCAGAGGAGGGCGCCCTGG-T---GGCCGCGGTGGAGCC--TGGG---CCCCTGGCTGACGGTGCCGCTATGCGGTTGGCAGTGGCGGGGGAGGGCGAGGCCTGCCCGCTGCTGGGCAGCCCGGGCGCTGGGCGAAATAGCGTCCTCTTCCTCCCTGTGGACCCCGAGGACTCACCACTTGGCAGCACCC---CCATGGCGTCTCCTGACCACCTTCCAGAGGACATGAGGGAGCACCT--CGAAGGCTTGATGCTCTCGCTCTTCCAGCAGAGTCTGAGCTGCCAGGCC---CAGGGGGGCTGCGGTAGACCCGCCATGGTCCTCAAAGACC-CACACACGCCCT--ACGAGGAGGAGCAGCGGCGGTCAGTGCAGTCTGACCAGGGCTACATCTCCAGGAGCTCCCCGCAGCCCCCCGACGGACTCACGGAAATGG---AGGAAGAGGAAGAAGAAGAGCAGGACCCAGGGAAGCCGGCCCTGCCACTCTCTCCTGAGGACCTGGAGAGCCTGAGGAGCCTCCAGCGGCAGCTGCTTTTCCGCCAGCTGCAGAAGAACTCGGGCTGGGACACGGTGGAGTCAGAGTCAGAGAGGCCCAGTGCANNN
>Macaca_fuscata_A
ATGGGGGCCGCACGCAGCCCGCCGCGCGCTG---------TCCCGGGGCCCCCGCTGGGACTGCTCCTGCTGCTCCTGGGCGTGCTGGCCCCGG-----GTGGCGCCTCCCTGCGACTGCTGGACCACCCGGCGCTGGTCT----GCTCCCAGCCGGGGCTAAACTGCACAGTCAAGAACAGTACCTGCTTAGATGACAGCTGGATTCACCCTCGAAACCTGACCCCCTCCTCCCCAAAGGACCTGCAGATCCAGCTGCGCTTTGCCCACACCCAGCAAGGCGACCTGTTCCCCGTGGCTCACATCGAATGGACACT-------GCAGACAGACGCCAGCATCC--TGTACCTCGAGGGTGCAGAGTTATCTGTCCTGCAGCTG--AACACC---AATGAACGTTTGTG-CGTC--AAGTTTGAGTTTCTGTCCAAACTGAGGCAT-----CACCACAAGCGGTGGCGTTTTACCTTCAGCCACTTTGTGGTTGACCCTGACCAGGAATATGAGGTG----------ACCGTTCACAACCTGCCCAA----GCCCATCCCTGACGGGGACCCAAA--------CCACCAGTCCAAGAATTTCCTCGTGCCTGACTGCGAGCACACCAGAATGAAGGTAACCACGCCATGCATGAGCTCAGG---------------------CAGCCTGTGGGACCCCAACATCACTGTGGAGACCCTGGAGGCCCAGCAGCTGCGTGTGGGCTTCAC--CCT------GTGGAATGAATCTACCCATTACCAGA--TCCTGCTGACCAGTTTTCCG-CACATGGAGAACCACAGCTGCTTTGAGCACATGCACCACGTACCTGCGCCCAGACCAGAGGACTTCCA------CCAGCGAT-----CCAATGTCAC---------ACTCACTCTACACAACCTGAAAGGGTGCTGCCGCCACCGAGT------G--------------------------CAGATCCAGCCCTTCTTCAGCAGCTGCCTCAATGACTGCC------TCAGACACTCCGTGACTGTTTCCTGCC--CAGAAATGCCAGACACTCCAGAACCAATTCCAGACTACATGCCCCTGTGGTTGTACTGGTTCAT--CACGGGCATCTCCGTCC---TGCTGGTGGGCTCCGCCATCCTG-------CTGATCGTCTGCATGACCTGGAGGCTAGCCGGGCCTGGAAATGAAAA--ATGCAGTAATGACACCAAAT-ACACCGATGGCCTGCCTGCGGCTGACC-TGACCCCCCCACC-GCTGAAGCCCAGGAAGGTCTGGATCATCTATTCAGCCGACCACCCCCTCTACGTGGAC---GTGGTCCTGAAATTCGCCCAGTTCC-TGCTCACCGCCTGCGGCACGGAAG---------------TGGCCCTGGACCTGCTGGAAGAGCAGGCC---ATCTCGGA---GGCGGGAGTCATGACCTGGGTGGGCCGCCAGAAGCAGGAGAT-GGTGGAGAGCAACTCGAAGATCA--------TCGTCCTGTGCTCCCGCGGCACGCG-CGCCAAGTGGCAGGCG-CTCCTGGGCCGGGGAGCGCCTGTGCGGCTGCGCTGTGACCACGGGAAGCCCGTGGGGGACCTATTCACCGCAGCCATGAACATGATCCT-----------------------CCCGGACTTCAAGAGGCCAGCCTGCTTCGGCAC----CTACGTAGTCTGCTACTTC-AGCGAGGTCAGCGGTGACGGCGACGTCCC---CGACCTGTTCGGCGCAGC---GCCGCGGTAC---CCGCTCATGGACAGGTTCGAGGAGGTGTA-----CTTCCGCATCCAGGACCTGGAGATGTTCCAGCCGGGCCGCATGCACCGCGTGGGGGAGCTGTCGGG-----AGACAACTACCTGC-GGAGCCCGGGCG----GCAGGCAGCTCCGCGCCGC-CCTGGACAGGTTCCGGGACTGGCAGGCCCGCTGCCCCGACTGGTTCGAGCGTGAGAACC--TCTACCCGGCCGATGACCAGGATGCCCCGTCCCTGGACGAAGAGGTGTTTGAGGAGCCACTGCTGCCTCC------------------GGGAACCGGCATCATGAAGCGGGCGCCCCTGGTGCGCGAGCCTGGCTCCCAGGCCTGCCTGGCCATAGACCTCCTGGTCGGGGAGGAAGGAGGAGCAGC---AGTGGCAAAGCTGGAAC------------CTCACCTGCAGCCCCGGGGTCAGCCAGCGCCGCAGCCCCTCCACACCCTGGTGCTCCCCGCAGAGGAGGGCGCCCTGG-T---GGCCGCGGTGGAGCC--TGGG---CCCCTGGCTGACGGTGCCGCTATGCGGTTGGCACTGGCGGGGGAGGGCGAGGCCTGCCCGCTGCTGGGCAGCCCGGGCGCTGGGCGAAATAGCGTCCTCTTCCTCCCTGTGGACCCCGAGGACTCACCGCTTGGCAGCACCC---CCATGGCGTCTCCTGACCACCTTCCAGAGGACATGAGGGAGCACCT--CGAAGGCTTGATGCTCTCGCTCTTCCAGCAGAGTCTGAGCTGCCAGGCC---CAGGGGGGCTGCGGTAGACCCGCCATGGTCCTCAAAGACC-CACACACGCCCT--ACGAGGAGGAGCAGCGGCGGTCAGTGCAGTCTGACCAGGGCTACATCTCCAGGAGCTCCCCGCAGCCCCCCGACGGACTCACGGAAATGG---AGGAAGAGGAAGAAGAAGAGCAGGACCCAGGGAAGCCGGCCCTGCCACTCTCTCCTGAGGACCTGGAGAGCCTGAGGAGCCTCCAGCGGCAGCTGCTTTTCCGCCAGCTGCAGAAGAACTCGGGCTGGGACACGGTGGAGTCAGAGTCAGAGAGGCCCAGTGCANNN
>Hylobates_moloch_A
ATGGGGGCCGCACGCAGCCAGCCGCCCGCTG---------TCCCGGGGCCCCCGCTGGGGCTGCTCCTGCTGCTCCTGGGCGTGCTGGCCCCGG-----GTGGCGCCTCCCTGCGACTCCTGGACCACCGGGCGCTGGTCT----GCTCGCAGCCGGGGCTAAACTGCACGGTCAAGAATAGTACCTGCCTGGATGACAGCTGGATTCACCCTCGAAACCTGACCCCCTCCTCCCCAAAGGACCTGCAGATCCAGCTGCACTTTGCCCACACCCAGCAAGGAGACCTATTCCCCGTGGCTCACATCGAATGGACGCT-------GCAGACAGACGCCAGCATCC--TGTACCTTGAGGGTGCAGAGTTATCTGTCCTGCAGCTG--AACACC---AATGAACGTTTGTG-CGTC--AAGTTTGAGTTTCTGTCCAAACTGAGGCAT-----CACCACAGGAGGTGGCGTTTTACCTTCAGCCACTTTGTGGTCGACCCTGACCAGGAATATGAGGTG----------ACTGTTCACCACCTGCCCAA----GCCCATCCCTGATGGGGACCCAAA--------CCACCAGTCCAAGAACTTCCTCGTGCCTGACTGTGAGCACACCAGGATGAAGGTAACCACACCATGCATGAGCTCAGG---------------------CAGCCTGTGGGACCCCAACATCACTGTGGAGACCCTGGAGGCCCACCAGCTGCGTGTGAGCTTCAC--CCT------GTGGAACGAATCTACCCATTACCAGA--TCCTGCTGACCAGTTTTCCG-CACATGGAGAACCACAGCTGCTTTCAGCACATGTACCACATACCTGCGCCCAGACCAGAGGAGTTCCA------CCAGCGAT-----CCAACGTCAC---------ACTCACTCTACGCAACCTTAAAGGGTGCTGCCGCCACCAAGT------G--------------------------CAGATCCAGCCCTTCTTCAGCAGCTGCCTCAATGACTGCC------TCAGACACTCCGCGACTGTTTCCTGCC--CAGAAATGCCAGACACTCCAGAACCAATTCCGGACTACATGCCCCTGTGGGTGTACTGGTTCAT--TACGGGCATCTCCATCC---TGCTGGTGGGCTCCGTCATCCTG-------CTCATCGTCTGCATGACCTGGAGGCTGGCCGGGCCTGGAAGTGAAAA--ATACAGTGAAGACACCAAAT-ACACCGATGGCCTGCCTGCGGCTGACC-TGACCCCCCCACC-GCTGAAGCCCAGGAAGGTCTGGATCATCTACTCAGCTGACCACCCCCTCTACGTGGAC---GTGGTCCTGAAATTCGCCCAGTTCC-TGCTCACCGCCTGCGGCACGGAAG---------------TGGCCCTGGACCTGCTGGAAGAGCAGGCC---ATCTCGGA---GGCGGGAGTCATGACCTGGGTGGGCCGTCAGAAGCAGGAGAT-GGTGGAGAGCAACTCGAAGATCA--------TCATCCTGTGCTCCCGCGGCACGCG-TGCCAAGTGGCAGGCG-CTCCTGGGCCGGGGGGCACCTATGCGGCTGCGCTGCGACCACCGGAAGCCCGTGGGGGACCTGTTCACCGCAGCCATGAACATGATCCT-----------------------CCCGGACTTCAAGAGGCCAGCCTGCTTCGGCAC----CTACGTAGTCTGCTACTTC-AGCGAGGTCAGCTGTGACGGCGACGTCCC---CGACCTGTTTGGCGCGGC---GCCGCGGTAC---CCGCTCATGGATAGGTTCGAGGAGGTGTA-----CTTCCGCATCCAGGACCTGGAGATGTTCCAGCCGGGCCGCATGCACCGTGTGGGGGAGCTGTCGGG-----GGACAACTACCTGC-GGAGCCCGGGCG----GCAGGCAACTCCGCACCGC-CCTGGACAGGTTCCGGGACTGGCAGGTCCGCTGCCCCGACTGGTTCGAACGTGAGAACC--TCTACTTGGCCGATGACCAGGATGCCCCGTCCCTAGATGAAGAGGTGTTTGAGGAGCCACTGCTGCCTGC------------------GGGAACCGGCATCGTGAAGCGGGCGCCCCTGGTGCGCGAGCCTGGCTCCCAGGCCTGCCTGGCGATAGACCTCCTGGTCAGGGAGGAAGGAGGAGCAGC---AGGGGCAAAGCTGGAAC------------CTCACCTGCAGCCCCGGGGTCAGCCAGCACCGCAGCCCCTCCACACCCTGGTGCTCGCCGCAGAGGAGGGGGCCCTGG-T---GGCCGCGGTGGAGCC--TGGG---CCCCTGGCTGACGGTGCCGCTATCCGGCTGGCACTGGCGGGGGAGGGCGAGGCCTGCCCGCTGCTGGGCAGCCCGGGCGCTGGGCGAAATAGCGTCCTCTTCCTCCCTGTGGACCCCGAGGACTCGCCCCTTGGCAGCACCCCCA---TGGCGTG---TCCTGACCTTCCAGAGGACGTGAGGGAGCACCT--CGAAGGCTTGATGCTCTCGCTCTTCCAGCAGAGTCTGAGCTGCCAGGCC---CAGGGGGACTGCAGTAGACCCGCCATGGTCCTCAAAGACC-CACACACGCAGT--ACGAGGAAGAGCAGCGGCAGTCAGTGCAGTCTGACCAGGGCTACATCTCCAGGAGCTCCCCGCAGCCCCCCGACGGACTCACGGAAATGG---AGGAAGAGGAAGAAGAGGAGCAGGACCCAGGGAAGCCGGCCCTGCCACTCTCTCCCGAGGACTTGGAGAGCCTGAGGAGCCTCCAGCGGCAGCTGCTTTTCCGCCAGCTGCAGAAGAACTCGGGCTGGGACACGGTGGGGTCGGAGTCAGAGAGGCCCAGTGCANNN
>Nomascus_leucogenys_A
ATGGGGGCCGCACGCAGCCAGCCGCCCGCTG---------TCGCGGGGCCCCCGCTGGGGCTGCTCCTGCTGCTCCTGGGCGTGCTGGCCCCGG-----GTGGCGCCTCCCTGCGACTCCTGGACCACCGGGCGCTGGTCT----GCTCCCAGCCGGGGCTAAACTGCACGGTCAAGAATAGTACCTGCCTGGATGACAGCTGGATTCACCCTCGAAACCTGACCCCCTCCTCCCCAAAGGACCTGCAGATCCAGCTGCACTTTGCCCACACCCAGCAAGGAGACCTGTTCCCCGTGGCTCACATCGAATGGACGCT-------GCAGACAGACGCCAGCATCC--TGTACCTCGAGGGTGCAGAGTTATCTGTCCTGCAGCTG--AACACC---AATGAACGTTTGTG-CGTC--AAGTTTCAGTTTCTGTCCAAACTGAGGCAT-----CACCACAGGAGGTGGCGTTTTACCTTCAGCCACTTTGTGGTCGACCCTGACCAGGAATATGAGGTG----------ACTGTTCACCACCTGCCCAA----GCCCATCCCTGATGGGGACCCAAA--------CCACCAGTCCAAGAATTTCCTCGTGCCTGACTGTGAGCACACCAGGATGAAGGTAACCACGCCATGCATGAGCTCAGG---------------------CAGCCTGTGGGACCCCAACATCACTGTGGAGACCCTGGAGGCCCACCAGCTGCGTGTGAGCTTCAC--CCT------GTGGAACGAATCTACCCATTACCAGA--TCCTGCTGACCAGTTTTCCG-CACATGGAGAACCACAGCTGCTTTCAGCACATGTACCACATACCTGCGCCCAGACCAGAGGAGTTCCA------CCAGCGAT-----CCAACGTCAC---------ACTCACTCTACGCAACCTTAAAGGGTGCTGCCGCCACCAAGT------G--------------------------CAGATCCAGCCCTTCTTCAGCAGCTGCCTCAATGACTGCC------TCAGACACTCCGCGACTGTTTCCTGCC--CAGAAATGCCAGACACTCCAGAACCAATTCCGGACTACATGCCCCTGTGGGTGTACTGGTTCAT--TACGGGCATCTCCATCC---TGCTGGTGGGCTCCGTCATCCTG-------CTCATCGTCTGCATGACCTGGAGGCTGGCCGGGCCTGGAAGTGAAAA--ATACAGTGAAGACACCAAAT-ACACCGATGGCCTGCCTGCGGCTGACC-TGACCCCCCCACC-GCTGAAGCCCAGGAAGGTCTGGATCATCTACTCAGCCGACCACCCCCTCTACGTGGAC---GTGGTCCTGAAATTCGCCCAGTTCC-TGCTCACCGCCTGCGGCACGGAAG---------------TGGCCCTGGACCTGCTGGAAGAGCAGGCC---ATCTCGGA---GGTGGGAGTCATGACCTGGGTGGGCCGTCAGAAGCAGGAGAT-GGTGGAGAGCAACTCGAAGATCA--------TCATCCTGTGCTCCCGCGGCACGCG-TGCCAAGTGGCAGGCG-CTCCTGGGCCGGGGGGCACCTGTGCGGCTGCGCTGCGACCACCGGAAGCCCGTGGGGGACCTGTTCACCGCAGCCATGAACATGATCCT-----------------------CCCGGACTTCAAGAGGCCAGCCTGCTTCGGCAC----CTACGTAGTCTGCTACTTC-AGCGAGGTCAGCTGTGACGGCGACGTCCC---CGACCTGTTTGGCGCGGC---GCCGCGGTAC---CCGCTCATGGATAGGTTCGAGGAGGTGTA-----CTTCCGCATCCAGGACCTGGAGATGTTCCAGCCGGGCCGCATGCACCGCGTGGGGGAGCTGTCGGG-----GGACAACTACCTGC-GGAGCCCGGGCG----GCAGGCAGCTCCGCGCCGC-CCTGGACAGGTTCCGGGACTGGCAGGTCCGCTGCCCCGACTGGTTCGAACGTGAGAACC--TCTACTTGGCCGATGACCAGGATGCCCCTTCCCTAGACGAAGAGGTGTTTGAGGAGCCACTGCTGCCTGC------------------GGGAACCGGCATCGTGAAGCGGGCGCCCCTGGTGCGCGAGCCTGGCTCCCAGGCCTGCCTGGCGATAGACCTCCTGGTCAGGGAGGAAGGAGGAGCAGC---AGTGGCAAAGCTGGAAC------------CTCACCTGCAGCCCCGGGGTCAGCCAGCACCGCAGCCCCTCCACACCCTGGTGCTCGCCGCAGAGGAGGGGGCCCTGG-T---GGCCGCGGTGGAGCC--TGGG---CCCCTGGCTGACGGTGCCGCTATCCGGCTGGCACTGGCGGGGGAGGGCGAGGCCTGCCCGCTGCTGGGCAGCCCGGGCGCTGGGCGAAATAGCGTCCTTTTCCTCCCTGTGGACCCCGAGGACTCGCCCCTTGGCAGCACCCCCA---TGGCGTC---TCCTGACCTTCCAGAGGACGTGAGGGAGCACCT--CGAAGGCTTGATGCTCTCGCTCTTTCAGCAGAGTCTGAGCTGCCAGGCC---CAGGGGGACTGCAGTAGACCCGCCATGGTCCTCAAAGACC-CACACACGCAGT--ACGAGGAGGAGCAGCGGCAGTCAGTGCAGTCTGACCAGGGCTACATCTCCAGGAGCTCCCCGCAGCCCCCCGACGGACTCACAGAAATGG---AGGAAGAGGAAGAAGAGGAGCAGGACCCAGGGAAGCCGGCCCTGCCACTCTCTCCCGAGGACCTGGAGAGCCTGAGGAGTCTCCAGCGGCAGCTGCTTTTCCGCCAGCTGCAGAAGAACTCGGGCTGGGACACGGTGGGGTCGGAGTCAGAGAGGCCCAGTGCANNN
>Pongo_abelii_A
ATGGGGGCCGCACGCAGCCCGCCGCCCGCTG---------TCCCGGGGCCCCCGCTGGGGCTGCTTCTGCTGCTTCTGGGCGTGCTGGCCCCGG-----GTGGCGCCTCCCTGCGACTCCTGGACCACCGGCCGCTGGTCT----GCTCCCAGCCGGGGCTAAACTGCACGGTCAAGAATAGTACCTGCCTGGATGACAGCTGGATTCACCCTCGAAACCTGACCCCCTCCTCCCCAAAGGACCTGCAGATCCAGCTGCACTTTGCCCACACCCAGCAAGGAGACCTGTTCCCCGTGGCTCACATTGAATGGACGCT-------GCAGACAGACGCCAGCATCC--TGTACCTCGAGGGTGCAGAGTTATCTGTCCTACAGCTG--AACACC---AATGAACGTTTATG-CGTC--AAGTTTGAGTTTCTGTCCAAACTGAGGCAT-----CACCACAGGAGGTGGCGTTTTACCTTCAGCCACTTTGTGGTCGACCCTGACCAGGAATATGAGGTG----------ACCGTTCACCACCTGCCCAA----GCCCATCCCTGACGGGGACCCAAA--------CCACCAGTCCAAGAATTTCCTCGTGCCTGACTGTGAGCACACCAGGATGAAGGTAACCACGCCATGCATGAGCTCAGG---------------------CAGCCTATGGGACCCCAACATCACTGTGGAAACCCTGGAGGCCCACCAGCTGCATGTGAGCTTCAC--CCT------GTGGAACGAATCTACCCATTACCAGA--TCCTGCTGACCAGTTTTCCG-CACATGGAGAACCACAGTTGCTTTGAGCACATGCACCACGTTCCTGCGCCCAGACCACAGGAGTTCCA------CCAGCGAT-----CCAACGTCAC---------GCTCACTCTACGCAACCTTAAAGGGTGCTGCCGCCACCAAGT------G--------------------------CAGATCCAGCCCTTCTTCAGCAGCTGCCTCAATGACTGCC------TCAGACACTCCGCGACTATTTCCTGCC--CAGAAATGCCAGACACTCCAGAACCAATTCCGGACTACATGCCCCTGTGGGTGTACTGGTTCAT--CACGGGCATCTCCATCC---TGCTGGTGGGCTCCGTCATCCTG-------TTCATCGTCTGCATGACCTGGAGGCTAGCCGGGCCTGGAAGTGAAAA--ATACAGTGATGACACCAAAT-ACACCGATGGCCTGCCTGTGGCTGACC-TGACCCCCCCACC-GCTGAAGCCCAGGAAGGTCTGGATCATCTACTCAGCTGACCACCCCCTCTACGTGGAC---GTGGTCCTGAAATTCGCCCAGTTCC-TGCTCACCGCCTGCGGCACGGAAG---------------TGGCCCTGGACCTACTGGAAGAGCAGGCC---ATCTCGGA---GGCGGGAGTCATGACCTGGGTGGGCCGTCAGAAGCAGGAGAT-GGTGGAGAGCAACTCTAAGATCA--------TCATCCTGTGCTCCCGCGGCACGCG-TGCCAAGTGGCAGGCG-CTCCTGGGCCGGGGGGCGCCTGTGCGGCTGCGCTGCGACCACGGGAAGCCCGTGGGGGACCTGTTCACCGCAGCCATGAACATGATCCT-----------------------CCCGGACTTCAAGAGGCCAGCCTGCTTCGGCAC----CTACGTAGTTTGCTACTTC-AGCGAGGTCAGCTGTGACGGCGACGTCCC---CGACCTGTTCGGCGCGGC---GCCACGGTAC---CCGCTCATGGACAGGTTCGAGGAGGTGTA-----CTTCCGCATCCAGGACCTGGAGATGTTCCAGCCGGGCCGCATGCACCGCGTGGGGGAGCTGTCGGG-----GGACAACTACCTGC-GAAGCCCGGGCG----GCAGGCAGCTCCGCGCCGC-CCTGGACAGGTTCCGGGACTGGCAGGTCCGCTGCCCCGACTGGTTCGAACGTGAGAACC--TCTACTCGGCCGATGACCAGGATGCCCCGTCCCTGGACGAAGAGGTGTTTGAGGAGCCACTGCTGCCTCC------------------GGGAACCGGCATCGTGAAGCGGGCGCCCCTGGTGCGCGAGCCTGGCTCCCAGGCCTGCCTGGCCATAGACCTCCTGATCAGAGAAGAAGGAGGATCAGC---AGTGGCAAAGCTGGAAC------------CTCACCTGCAGCCCCGGGGTCAGCCAGCGCCGCAGCCCCTCCACACCCTGGTGCTTGCCGCAGAAGAGGGGGCCCTGG-T---GGCCGCGGTGGAGCC--TGGG---CCCCTGGCTGACGGTGCCGCAGTCCGGCTGGCACTGGCGGAGGAGGGCGAGGCCTGCCCGCTGCTGGGCAGCCCGGGCGCTGGGCGAAATAGCGTCCTCTTCCTCCCTGTGGACCCCGAGGACTCATCCCTTGGCAG---CACCCCCATGGCGTCTCCTGACCTGCTTCCGGAGGACGTGAGGGAGCACCT--CGAAGGCTTGATGCTCTCGCTCTTCCAGCAGAGTCTGAACTGCCAGGCC---CAGGGGGGCTGCAGTAGACCCGCCATGGTCCTCAAAGACC-CACACACGCCTT--ACGAGGAGGAGCAGCGGCAGTCAGTGCAGTCTGACCAGGGCTACATCTCCAGGAGCTCCCCGCAGCCCCCCGACGGACTCACGGAAATGG---AGGAAGAGGAAGAAGAGGAGCAGGACCCAGGGAAGCCGGCCCTGCCACTCTCTCCCGAGGACCTGGAGAGCCTGAGGAGCCTCCAGCGGCAGCTGCTTTTCCGCCAGCTGCAGAAGAACTCGGGCTGGGACACGGTGGGGTCAGAGTCAGAGAGGCCCAGTGCANNN
>Ateles_geoffroyi_A
-------------------------------------------------------------------------------------------------------------------------------------------------------------------------------------------------------------------------------------------------------------------------------------------------------------------------------------------------------------------------------------------------------------------------------------------------------------------------------------------------------------------------------------------------------------------------------------------------------------------------------------------------------------------------------------------------------------------------------------------------------------------------------AT------GGGGGCCGCACGCGGCCTTCCG-------CCCGCCGTCCCGGGGCCCC-C-GCTGGGGCTGCT---------------CCTGCTGTTCCTGGGCGTGCTGGCCCCGGGTGGCGCCCC------CCTGCGACTC--CTGGACCACCC---------GGCGCTGGTCTGCTCCCAGCCGGGGCTAAACTGCACGGTCAA------G--------------------------AATATCCAGCCCTTCTTCAGCAGCTGCCTCAATGACTGCT------TCAGACATTCTGTGACTGTTTCCTGCC--CAGAAACGCCAGACGCTCCAGAACCAATTGCGGACTACATGCCCCTGTGGGTGTACTGGTTCAT--CACGGGCGTCTCCATCC---TGCTGGTGGGATCCGTCATCCTG-------CTCATCGTCTGCATGACCTGGAGGCTACCCGGGCCTGCAAGCGAAAA--ACACAGTAATGACACCAAAC-ACACCGATGGCCTGCCTGCTGCTGACC-TGACGCCCCCACC-GCTGAAGCCCAGGAAGGTCTGGATCATCTACTCAGCCGACCACCCCCTCTACGTGGAC---GTGGTCCTGACATTCGCCCAGTTCC-TGCTCACTGCCTGCGGCACGGAAG---------------TGGCCCTGGACCTGCTGGAGGAGCAGGCC---ATCTCGGA---GGTGGGAGTCATGACCTGGGTGGGCCGCCAGAAGCAGGAGAT-GGTGGAGAGCAACTCCAAGATCA--------TCATCCTGTGCTCCCGCGGCACGCG-CGCCAAATGGCAGGCG-CTCCTGGGCCGGGGGGCGCCTGTGCGGCTGCGCTGCGACCATGGGAAGCCCGCAGGGGACCTGTTCACGGCAGCCATGAACATGATCCT-----------------------GCCGGACTTCAAGAGGCCAGCCTGCTTCGGCAC----CTACGTGGTCTGCTACTTC-CGCGAGGTCAGCAGCGAGGGCGACGTCCC---CGACCTGTTCGGTGCGGC---GCCGCGGTAC---GCGCTCATGGACAGCTTCGAGGAGGTGTA-----TTTCCGCATCCAGGACCTGGAGATGTTCCAGCCGGGCCGCATGCACCGCGTCGGGGAGCTGTCGGG-----GGACAACTACCTGC-GCCGCCCGGGCG----GCAGGCAGCTCCGCGCCGC-CCTGGACAGGTTCCGGGACTGGCAGGCCCGCTGCCCCGAGTGGTTCGAGCGCGAGAGCC--TCTGCCCAGCCGATGACCAGGACGCCCCATCCCTGGACGAAGACGTGTTCGAGGAGCCGCTGCTGCCTTC------------------AGGAACCGGCATCGTGAAGCGGGCGCCCCTGGTCCGTGAACCTGGGTCCCAGGCCTGCCTGGCGGTAGACCTCCTGGTCGGGGAGGAAGGAGGAGAAGC---AGTGGCGAAGCTGGAGC------------CTCACCTGCAGCCCCGGGGGCAGCCGGCGACGCAGCCCCTCCACACGCTGGTACTCCCCGCGGAGGAGGGCACCCCGG-C---GGCCGTGGTGGAGCC--CGGG---CCCCTGGCTGACGGTGCTGCTGGCCGGCTGGCGCTGGCCGGGGAGGACGAGGCGTGCCCGCTGCTGGGTGGCCTGGGCGCTGGGCGAAATAGCGTCCTCTTCCTCCCTGTGGACCCCGAGGACTCACCCCTTGGCAGCACCC---CCATGGCGTCTCCTGACCTCCTTCCAGAGGACGTGAGGGAGCAGCT--CGAAGGCTTGATGCTCTCGCTCTTCCAGCAGAGTCTGAGCTGCCAGGCC---CAGGGGGGCTGCGGGAGACCCGCCGTGGTCCTCAAAGACC-CGCACACACCCT--GCGAGGAGGAGCAGCGGCAGTCGGTACAGTCCGACCAGGGTTACATCTCCAGGAGCTCCCCCCAGCCCCCCGACGGACTCACGGAAATGG---AGGAGGA------AGAAGAGCAGGACCCAGGGAAGCCCGCCTCGCCGCTCTCTCCCGAGGACATGGAGAGCCTGAGGAGCCTCCAACGGCAGCTGCTATTCCGCCAGCTGCAGGAGAACTCGGGCTGGGACACGGTGGGGTCAGAGTCAGAGAGGCCCCGGGCCNNN
>Callithrix_jacchus_A
ATGGGGGTCGCACGCAGCCCGCCGCCCGCCGTCCCGGG---------GCCCCCCCTGGGGCTACTCCTGCTGTTCCTGGGCGTGCTGGCCCCGG-----GTGGCGCCTCCCTGCGACTCCTGGACCACCCGGCGCTGGTCT----GCTCCCAGCCGGGGCTAAACTGCACAGTCAAAAATAGTACCTGCCTGGATGACAGCTGGATCCACCCTCAAAACCTGACCCCCTCCTCCCCAAAAGAGCTGCAGATCGAGCTTCGCTTTGTCCGCACCCAGCAAGGAGACCTGTTCCCCGTGGCTCACATTGAATGGACGCT-------GCAGACAGACGCCAGCATCC--TGTACCTCGAGGGTGCAGAGTTATCTGTCCTGCAGCTA--AACACC---AATGAACGTTTGTG-TGTC--AGGTTCGAGTTTCTGTCCAAACTGAGGCAT-----CACCACAAGCGGTGGCGTTTCACCTGCAGCCACTTCGTGGTTGACCCTAACCAGGAGTATGAGGTG----------ACCGTTCACCACCTGCCCAA----ACCCATCCCTGACGGGGACCCAAA--------CCACCAGTCCAAGAATTTCCTCGTGCCTGGCTGCGAGGACACCAGGATGAAAGGAACCATGCCGTGTGTGAGCGCAGG---------------------CAGCATGTGGGACCCCGACATCACTGTGGAGACCCTGGAGGCCCACCAGCTGCGCGTGAGCTTCAC--CCT------GTGGAACGAATCTGCCCGCTACCAGG--TCCTGCTGACCAGCTTTCCA-CATATGGAGAACCACAGCTGCTTTGAGCACATGTACCACGTGCCTGCGCCCAGGCCGCAGGATTTCCA------CCAGCGAT-----CCAACATCAC---------ACTCACCGTACGCAGCCTCAGAGGGTGCTGTCGCCATCGAGT------G--------------------------CAGATCCAGCCCTTCTTCAGCAGCTGCCTCAATGACTGCT------TCAGACACTCTATGACTGTTTCCTGCC--CAGAAACGCCAGACACTCCAGAACCTGTTGTGGTCTACATGCCCCTGTGGGTGTACTGGTTCAT--CACGGGCATCTCCATGC---TGCTGGTGGGCTCCGTCATCCTG-------CTGATCGTCTGCATGACCTGGAGGCTACCCGGGCCTGCAAGCGAAAA--ACACAGTAATGACACCAAAC-ACACCGATGGCCTGCCTGCTGCTGAGC-TGACGCCCCCACC-GCTGAAGCCCAGGAAGGTCTGGATCATCTACTCAGCCGACCACCCCCTCTACGTGGAC---GTGGTCCTGAAATTCGCCCAGTTCC-TGCTCACTGCCTGCGGCACGGAAG---------------TGGCCCTGGACCTGCTGGAAGAGCAGGCC---ATCTCGGA---GGTGGGAGTCATGACCTGGGTGGGCCGCCAGAAGCAGGAGAT-GGTGGAGAGCAACTCTAAGATCA--------TCATCCTGTGCTCCCGCGGCACGCG-CGCCAAGTGGCAGGCG-CTCCTGGGCCGGGGGGCGCCTGTGCGGCTGCGCTGCGACCACAGGAAGCCCGCGGGGGACCTGTTCACGGCAGCCATGAACATGATCCT-----------------------CCCGGACTTCAAGAGGCCAGCCTGCTTCGGCAC----CTATGTGGTCTGCTACTTC-CACGAGGTCAGCGGCGAGGGCGACGTCCC---TGACCTGTTCGGTGCGGC---GCCGCGGTAC---GCGCTCATGGACAAGTTCGAGGAGGTGTA-----CTTCCGCATCCAGGACCTGGAGATGTTCCAGCCGGGCCGCATGCACCGCGTCGGGGAGCTGTCCGG-----GGACAACTACCTGC-GGAGCCCGGGCG----GCAGGCAGCTCCGCGCCGC-CCTGGACAGGTTCCGGGACTGGCAGGCCCGCTGCCCCGACTGGTTCGAGCACGAGAGCC--TCTGCCCGGCCGACGACCAGGACGCCCCATCCCTGGACGAAGACGTGTTCGAGGAGCCGCTGCTGCCTTC------------------AGGAACCGGCATCGTGAAGCAGGCGCCCCTGGTCCGTGAACCTGGGTCCCAGGCCTGCCTGGCGGTAGACCTCCTGGTCGGGGAGGAAGGAGGAGCAGC---AGTGGCGAAGCTGGAGC------------CTCACCTGCAGCCCCAGGGGCAGCCGGCGACACAGCCCCTCCACACCCTGGTGCTCCCCGCGGAGGAGGGCACCCCGG-T---GGCCGCGGTGGAGCC--CGGG---CCCCTGGCTGATGGTGCTGCTGGCCGGCTGGCGCTGGCCGGGGAGGACGAGGCGTGCCCGTTGCTGGGTGGCCTGGGTGCTGGGCGAAATAGCGTCCTCTTCCTTCCTGTGGACCCCGGGGACTCACCCCTCAGCAGCACCC---CCATGGCGTCTCCTGACCTCCTTCCAGAGGATGTGAGGGAACAACT--GGAAGGCTTGATGCTCTCGCTTTTCCAGCAGAGTCTGAGCTGCCAGGCC---CAGGGGGGCTGCGGGAGACCTGCCATGGTCCTCAAAGACC-CGCACACACCCT--GCGAGGAGGAGCAGCGGCAGTCGGTACAGTCTGACCAGGGCTACATCTCCAGGAGCTCCCCACAGCCACCCGATGGACTCACGGAAATGG---AGGAGGA------AGACAAGCAGGACCCAGGGAAGCCAGCCTCGCCACTCTCTCCCGAGGACCTGGAGAACCTGAGGAGCCTCCAACAGCAGCTGCTCTTCCGCCAGCTGCAAGAGAACTCGGGCTGGGACACGGTGGGGTCGGAGTCAGAGAGGCCCCGGGCCNNN
>Callithrix_pygmaea_A
ATGGGGGTCGCACGCAGCCCGCCGCCCGCCGTCCCGGG---------GCCCCCCCTCGGGCTACTCCTGCTGTTCCTGGGCGTGCTGGCCCCGG-----GTGGCGCCTCCCTGCGACTCCTGGACCACCCGGCGCTGGTCT----GCTCCCAGCCGGGGCTAAACTGCACAGTCAAAAATAGTACCTGCCTGGATGACAGCTGGATCCACCCTCAAAACCTGACCCCTTCCTCCCCAAAAGAGCTGCAGATCGAGCTTCGCTTTGTCCGCACCCAGCAAGGAGACCTGTTCCCCGTGGCTCACATTGAATGGACACT-------GCAGACAGACGCCAGCATCC--TGTACCTCGAGGGTGCAGAGTTATCTGTCCTGCAGCTA--AACACC---AATGAACGTTTGTG-TGTC--AGGTTCGAGTTTCTGTCCAAACTGAGGCAT-----CACCACAAGCGGTGGCGTTTCACCTGCAGCCACTTCGTGGTTGACCCTAACCAGGAGTATGAGGTG----------ACCGTTCACCACCTGCCCAA----GCCCATCCCTGACGGGGACCCAAA--------CCACCAGTCCAAGAATTTCCTCGTGCCTGGCTGCGAGGACACCAGGATGAAAGGAACCACGCCGTGTGTGAGCGCAGG---------------------CAGCCTGTGGGACCCCGACATCACTGTGGAGACCCTGGAGGCCCACCAGCTGCGCGTGAGCTTCAC--CCT------GTGGAACGAATCTGCACGTTACCAGG--TCCTGCTGACCAGCTTTCCA-CATACGGAGAACCACAGCTGCTTTGAGCACATGTACCACATGCCTGCGCCCAGGCCGCAGGATTTCCA------CCAGCGAT-----CCAACATCAC---------ACTCACCGTACACAGCCTCAGAGGGTGCTGTCGCCATCGAGT------G--------------------------CAGATCCAGCCCTTCTTCAGCAGCTGCCTCAATGACTGCT------TCAGACACTCTGTGACTGTTTCCTGCC--CAGAAACGCCAGACACTCCAGAACCAGTTGTGGACTACATGCCCCTGTGGGTGTACTGGTTCAT--CACGGGCATCTCCATGC---TGCTGGTGGGCTCTGTCATCCTG-------CTGATCGTCTGCATGACCTGGAGGCTACCCGGGCCTGCAAGCGAAAA--ACACAGTAATGACACCAAAC-ACACCGATGGCCTGCCTGCTGCTGACC-TGACGCCCCCACC-GCTGAAGCCCAGGAAGGTCTGGATCATCTACTCAGCCGACCACCCCCTCTATGTGGAC---GTCGTCCTGAAATTCGCCCAGTTCC-TGCTCACTGCCTGCGGCACGGAAG---------------TGGCCCTGGACCTGCTGGAAGAGCAGGCC---ATCTCGGA---GGTGGGAGTCATGACCTGGGTGGGCCGCCAGAAGCAGGAGAT-GGTGGAGAGCAACTCTAAGATCA--------TCATCCTGTGCTCCCGCGGCACGCG-CGCCAAGTGGCAGGCG-CTCCTGGGCCGGGGGGCGCCTGTGCGGCTGCGCTGCGACCACGGGAAGCCCGCGGGGGACCTGTTCACGGCAGCCATGAACATGATCCT-----------------------CCCGGACTTCAAGAGGCCAGCCTGCTTCGGCAC----CTATGTGGTCTGCTACTTC-CACGAGGTCAGCGGCGAGGGTGACGTCCC---TGACCTGTTCGGTGCGGC---GCCGCGGTAC---GCGCTCATGGACAAGTTCGAGGAGGTGTA-----CTTCCGCATCCAGGACCTGGAGATGTTCCAGCCGGGACGCATGCACCGCGTCGGGGAGCTGTCCGG-----GGACAACTACCTGC-GGAGCCCGGGCG----GCAGGCAGCTCCGCGCCGC-CCTGGACAGGTTCCGGGACTGGCAGGCCCGCTGCCCCGGCTGGTTCGAGCACGAGAGCC--TCTGTCCGGCCGACGACCAGGACGCCCCATCCCTGGACGAAGACGTGTTCGAGGAGCCGTTGCTGCCTTC------------------AGGAACCGGCATCGTGAAGCGGGCGCCCCTGGTCCGTGAACCTGGGTCCCAGGCCTGCCTGGCGGTAGACCTCCTGGTCGGGGAGGAAGGAGCAGCAGC---AGTGGCGAAGCTGGAGC------------CTCACCTGCAGCCCCAGGGGCAGCCGGCGACACAGCCCCTCCACACCCTGGTGCTCCCCGCGGAGGAGGGCACCCCGG-T---GGCCGCAGTGGAGCC--CGGG---CCCCTGGCTGATGGTGCTGCTGGCCGGCTGGCACTGGCCGGGGAGGACGAGGCGTGCCCGTTGCTGGGTGGCCTGGGTGCTGGGCGAAATAGCGTCCTCTTCCTTCCTGTGGACCCCGGGGACTCACCCCTCAGCAGCACCC---CCATAGCGTCTCCTGACCTCCTTCCAGAGGACGTGAGGGAACAACT--GGAAGGCTTGATGCTCTTGCTTTTCCAGCAGAGTCTGAGCTGCCAGGCC---CAGGGGGGCTGCGGGAGACCTGCCATGGTCCTCAAAGACC-CGCACACACCCT--ACGAGGAGGAGCAGCGGCAGTCAGTACAGTCTGACCAGGGCTACATCTCTAGGAGCTCCCCACAGCCACCCGATGGACTCACGGAAATGG---AGGAGGA------AGACAAGCAGGACCCAGGGAAGCCAGCCTCGCCACTATCTCCCGAGGACCTGGAGAGCCTGAGGAGCCTCCAACAGCAGCTGCTCTTCCGCCAGTTGCAAGAGAACTCGGGCTGGGACACGGTGGGGTCGGAGTCAGAGAGGCCCCGGGCCNNN
>Saimiri_boliviensis_A
ATGGGGGCCGCACGCAGCCCGCCGCCCGCCGTCCCGGGG---------CCCCCCCTGGGGCTGCTCCTGCTGTTCCTGGGCGTGCCGGCCCCGG-----GTGGCGCCTCCCTGCGACTCCTGGACCACCCGGCGCTGGTCT----GCTCGCAGCCGGGGCTAAACTGCACGGTCAAGAATAGTACCTGCCTGGATGACAGCTGGATCCACCCTCAAAACCTGACCCCGTCCTCCCCGAAAGACCTGCAGATCGAGCTCCGCTTTGCCCGCACCCAGCGAGGAGACCTGTTCCCCGTGGCTCACATTGAATGGACACT-------GCAGACAGATGCCAGCATCC--TGTACCTCGAGGGCGCAGAGTTATCTGTCCTGCAGCTC--AACACC---AATGAACGGTTGTG-CGTG--AGGTTCGACTTTCTGTCCAAACTGAGGCAT-----CACCACAAGCGGTGGCGTTTTACCTGCAGCCACTTCGTGGTGGACCCTAACCAGGAGTATGAGGTG----------ACCGTTCACCACCTGCCCAA----GCCCATCCCTGACGGGGACCCAAA--------CCACCAGTCCAAGAATTTCCTCGTGCCTGGTTGCGAGGACACCAGGATGAAAGGAACCACGCCGTGCGTGAGCGCAGG---------------------CAGCCTGTGGGACCCCGAGATCACCGTGGAGACCCTGGAGGCCCACCAGCTGCGCGTGAGCTTCAC--CCT------GTGGAACGAATCTACCCATTACCAGG--TCCTGCTGACCAGCTTTCCA-CATACGGAGAACCACAGCTGCTTTGAGCACCTGTACCACATGCCTGCGCCCAGACCAGAGGACTTCCA------CCAGCGAA-----CCAACATCAC---------ACTCACTGTACGCAGCCTTAGAGGGTGCTGTCGCCACCGAGT------G--------------------------CAGATCCAGCCCTTCTTCAGCAGCTGCCTCAATGACTGCT------TCAGACACTCTGTGACTGTTTCCTGCC--CAGAAATGCCAGACACTCCAGAACCAATTGCGGACTCCATGCCCCTGTGGGTGTACTGGTTCAT--CACAGGCGTGTCCATCC---TGCTGGTGGGCTCCGTCATCCTG-------CTCACCGTCTGCATGACCTGGAGGCTACCCGGGCCTGCAAGCGAAAA--ACACAGTAATGACACCAAAC-ACGCCGATGGCCTGCCTGCCACTGACC-TGACGCCCCCACC-GCTGAAGCCCAGGAAGGTCTGGATCATCTACTCAGCCGACCACCCCCTCTACGTGGAC---GTGGTCCTGAAATTCGCCCAGTTCC-TGCTCACGGCCTGCGGCACAGAAG---------------TGGCCCTGGACCTGCTGGAGGAGCAGGCC---ATCTCGGA---GGTGGGAGTCATGACCTGGGTGGGCCGCCAGAAGCACGAGAT-GGTGGAGAGCAACTCCAAGATTA--------TCATCCTGTGCTCCCGCGGCACGCG-CGCCAAGTGGCAGGCG-CTCCTGGGCCAGGGGGCGCCTGTGCAGCTGCGCTGCGACCACGGGAAGCCCGCGGGGGACCTGTTCACGGCAGCCATGAACATGATCCT-----------------------CCCGGACTTCAAGAGGCCAGCCTGCTTCGGCAC----CTACGTGGTCTGCTACTTC-CGCGAGGTCAGCGGCGAGGGCGACGTCCC---CGACCTGTTCGGTGCGGC---GCCGCGGTAC---GCGCTCATGGACAGGTTCGAGGAGGTGTA-----CTTCCGCATCCAGGACCTGGAGATGTTCCAGCCCGGCCGCATGCACCGCGTCGGGGAGCTGTCGGG-----GGACAACTACCTGC-ACAGCCCGGGCG----GCAGGCAGCTCCGCGCCGC-CCTGGACAGGTTCCGGGACTGGCAGGCCCGCTGCCCCGACTGGTTCGAGCGCGAGAGCC--TCTGCCCGGCGGATGACCAGGACGCCCAATCCCTGGACGAAGACGTGTTCCAGGAGCCGCTGCTGCCTTC------------------GGGAACCGGCATCGTGAAGAGGGCGCCCCTGGTCCGTGAACCTGGGTCCCAGGCCTGCCTGGCGGTAGACCTCCTGGTCGGGGAAGGAGGAGGAGCAGC---AGTGGCGAAGCTGGAGC------------CTCATCTGCAGCCCCGGGGGCAGCCAGCGGCGCAGCCCCTCCACACCCTGGTGCTCCCCGCGGAGGAAGGCACCCCGG-C---CGCCGCGGTGGAGCC--CAGG---CCCCTGGCTGATGGTGCTGCTGGCCGGCTGGCGCTGGCCGGGGAGGACGAGGCGTGCCCGCTGCTGGGTGGCCTGGGTGCTGGGCGAAATAGCGTCCTCTTCCTCCCTGTGGACCCCGAGGACTCAGCCCTTGGCAGCACCC---CCATGGCGTCTCCTGACCTCCTTCCAGCGGACGTGAGGGAGCAGCT--GGAAGGCTTGATGCTCTCGCTCTTCCAGCAGAGTCTGAGCTGCCAGGCC---CAGCGGGACCGCGGGAGACCCGCCGTGGCCCTCAAAGACC-CGCACACACCCT--GCGAGGAGGAGCAGCGGCAGTCGGTACAGTCGGACCAGGGCTACATCTCCAGGAGCTCCCCGCAGCCCCCCGATGGACTCGCAGAAGCGG---AGGAGGA------GGAAGAGCAGGACCCAGGGAAGCCCGCCTCCCCGCTCTCTCCCGAGGACCTGGAGAGCCTGAGGAGCCTCCAACAGCAGCTGCTCTTCCGCCAGCTGCAGGAGAACTCGGTCTGGGACACGGCGGGGTCGGAGTCAGAGAGGCCGCGGGCCNNN
>Cebus_capucinus_imitator_A
ATGGGGGCCGCACGCAGCCCGCCGCCCGCCGT---------CCCGGGGCCCCAGCTGGGGCTGCTGCTGCTGTTCCTGGGCGTGCTGGCCCCAG-----GTGGCGCCTCCCTGCGACTCCTGGACCACCCGGCGCTGGTCT----GCTCCCAGCCGGGGCTAAACTGCACGGTCAAGAATAGTACCTGCCTGGATGACAGCTGGATCCACCCTCAAAACCTGACCCCCTCCTCCCCGAAAGAGCTGCAGATCGAGCTCCGCTTTGCCCGCACCCAGCAAGGAGACCTGTTCCCCGTGGCTCACATTGAATGGACGCT-------GCAGACAGACGCCAGCATCC--TGTACCTCGAGGGCGCAGAGTTATCTGTTCTACAACTA--AACACC---AATGAACGTTTGTG-CGTC--ACGTTCGAGTTTCTGTCCAAACTGAGACAT-----CACCACAAGCGGTGGCGTTTTACCTGCAGCCACTTCGTGGTTGACCCTAACCAGGAGTATGAAGTG----------ACCGTTCACCACCTGCCCAA----GCCCATCCCTGACGGGGACCCAAA--------CCACCAGTCCAAGAATTTCCTCGTGCCTGGCTGCGAGGACACCAGGATGAAAGGAACCGCACCGTGCGTGAGCGCAGG---------------------CAGCCTGTGGGACCCCAGCATCACTGTGGAGACCCCGGAGGCCCACCAGCTGCGCGTGAGCTTCAC--CCT------GTGGAACGAATCTACCCGCTACCAGG--TCCTGCTGACCAGCTTTCCA-CATACGGAGAACCATAGCTGCTTTGAGCACATGTATCACA-TGCCTGCGCC-CAGACCA-GAGGACTT------CCACCAGCGA--ACCAACATCAC---------ATTCACTGTAGGCAGCCTTAGAGGGTGCTGTCGCCACCAAGT------G--------------------------CAGATCCAGCCCTTCTTCAGCAGCTGCCTCAACGACTGCT------TCAGACACTCTGTGACTGTTTCCTGCC--CAGAAATGCCAGACACTCCAGAACCAATTGCGGACTACATGCCCCTGTGGGTGTACTGGTTCAT--CACGGGCGTCTCTATCC---TGCTGGTGGGCTCCGTCATCCTG-------CTGATCGTCTGCATGACCTGGAGGCTACCAGGGCCTGCAAGCGAAAA--ACACAGTAATGACACCAAAC-ACACGGATGGCCTGCCTGCCGCTGACC-TGACGCCCCCACC-GCTGAAGCCCAGGAAGGTCTGGATCATCTACTCAGCCGACCACCCCCTCTACGTGGAC---GTGGTCCTGAAATTCGCCCAGTTCC-TGCTCACTGCCTGCGGCACAGAAG---------------TGGCCCTGGACCTGCTGGAGGAGCAGGCC---ATCTCGGA---GGTGGGAGTCATGACCTGGGTGGGCCGCCAGAAGCAGGAGAT-GGTGGAGAGCAACTCCAAGATCA--------TCATCCTGTGCTCCCGCGGCACGCG-CGCCAAGTGGCAGGCG-CTCCTGGGCCGGGGGGCACCTGTGCGGCTGCGCTGCGACCACGGGAAGCCCGCGGGGGACCTGTTCACGGCAGCCATGAACATGATCCT-----------------------CCCAGACTTCAAGAGGCCAGCCTGCTTCGGCAC----CTACGTGGTCTGCTACTTC-CGCGAGGTCAGCAGCGAGGGCGATGTTCC---CGACCTGTTCGGTGCGGC---GCCGCGGTAC---GCACTCATGGACAGGTTCGAGGAGGTGTA-----CTTCCGCATCCAGGACCTGGAGATGTTCCAGCCAGGCCGCATGCACCGCGTCGGGGAACTGTCGGG-----GGACAACTACCTGC-GCAGCCCGGGCG----GCAGGCAGCTCCGCGCCGC-CCTGGACAGGTTCCGGGACTGGCAGGCCCGCTGCCCCGACTGGTTCGAGCGCGAGAGCC--TCTGCCCGGCCGAAGACCAGGACGCCCCACCCCTGGACGAAGACGTGTTCGAGGAGCCGCTGCTGCCTTC------------------GGGAACCGGCATCGTGAAGCAGGCGCCCCTGGTCCGTGAACCGGGGTCCCAGGACTGCCTGGCGATAGACCTCCTGGTCGGGGAGGAAGGAGGA---GC---AGTGGTGAAGCTGGAGC------------CTCACCTGCAGCTCGGGGGGCAGCCGGCGACGCAGCCCCTCCACACCCTGGTGCTCCCTGCAGAGGAGGGCACCCC-------GGCCGCGGTGGAGCC--CGGG---CCCCTGGCTGACGGTGCTGCTGGCCGGCTGGCGCTGGCTGGGGAGGATGAGGCGTGCCCGCTGCTGGGTGGCCTGGGCGCTGGGCGAAATAGCGTCCTCTTCCTCCCTGTGGACCTTGAGGACTCACCCCTTGGCAGCACCC---CCATGGCGTCTCCTGACCTCCTTCCAGAGGACGTGAGGGAGCAGCT--GGAAGGCTTGATGCTCTCGCTCTTCCAGCAGAGTCTGAGCTGTCAGGAGGCGCAGGGAGGCTGCGGGAGACCCGCCATGGTCCTCAAAGACG-CGCACACACCCT--GCGAGGAGGAGCAGCGGCAGTCGGTACAGTCTGACCAGGGCTACATCTCCAGGAGTTCCCCGCAGCCCCCAGACGGACTCACGGAAACGG---AGGAG---------GATGAGCAGGACCCAGGGAAGCCCGCCTCGCCACTCTCTCCGGAAGACCTGGAGAGCCTGAGGAGCCTCCAACGGCAGCTGCTCTTCCGCCAGCTGCAGGAGAACTCGGGCTGGGACACGGTGGGGTCGGAGTCAGAGAGGCCCAGGGCCNNN
>Sapajus_apella_A
ATGGGGGCCGCACGCAGCCCGCCGCCCGCCGC---------CCCGGGGCCCCAGCTGGGGCTGCTGCTGCTGTTCTTCGGCGTGCTGGCCCCAG-----GTGGCGCCTCCCTGCGACTCCTGGACCACCCGGCGCTGGTCT----GCTCCCAGCCTGGGCTAAACTGCACGGTCAAGAATAGTACCTGCCTGGATGACAGCTGGATCCACCCTCAAAACCTGACACCCTCCTCCCCGAAAGAGCTGCAGATCGAGCTCCGCTTTGCCCGCACACAGCAAGGAGACCTGTTCCCCGTGGCTCACATTGAATGGACGCT-------GCAGACAGACGCCAGCATCC--TGTACCTCGAGGGCGCAGAGTTATCTGTTCTGCAACTA--AACACC---AATGAACGTTTGTG-CATC--ACGTTCGAGTTTCTGTCCAAACTGAGACAT-----CACCACAAGCGGTGGCGTTTTACCTGCAGCCACTTCGTGGTTGACCCTAACCAGGAGTATGAAGTG----------ACCGTTCACCACCTGCCCAA----GCCCATCCCTGACGGGGACCCAAA--------CCACCAGTCCAAGAATTTCCTCGTGCCTGGCTGCGAGGACACCAGGATGAAAGGAACCGCGCCGTGCGTGAGCGCAGG---------------------CAGCCTGTGGGACCCCAACATCACTGTGGAGACCCTGGAGGCCCACCAGCTGCGCGTGAGCTTCAC--CCT------GTGGAACGAATCTACCCGTTACCAGG--TCCTGCTGACCAGCTTTCCA-CATACGGAGAACCACAGCTGCTTTGAGCACATGTATCACA-TGCCGGCGCC-CAGACCA-GAGGACTT------CCACCAGCGA--ACCAACATCAC---------ATTCACTGTACGCAGCCTTAGAGGGTGCTGTCGCCACCAAGT------G--------------------------CAGATCCAGCCCTTCTTCAGCAGCTGCCTCAACGACTGCT------TCAGACACTCTGTGACTGTTTCCTGCC--CAGAAATGCCAGACACTCCAGAACCAATTGCGGACTACATGCCCCTGTGGGTGTACTGGTTCAT--CACGGGCGTCTCTATCC---TGCTGGTGGGCTCCGTCATCCTG-------CTGATCGTCTGCATGACCTGGAGGCTACCAGGGCCTGCAAGCGAAAA--ACACAGTAATGACACCAAAC-ACACGGATGGCCTGCCTGCCGCTGACC-TGACGCCCCCACC-GCTGAAGCCCAGAAAGGTCTGGATCATCTACTCAGCCGACCACCCCCTCTACGTGGAC---GTGGTCCTGAAATTCGCCCAGTTCC-TGCTCACTGCCTGCGGCACAGAAG---------------TGGCCCTGGACCTGCTGGAGGAGCAGGCC---ATCTCGGA---GGTGGGAGTCATGACCTGGGTGGGCCGCCAGAAGCAGGAGAT-GGTGGAGAGCAACTCCAAGATCA--------TCATCCTGTGCTCCCGCGGCACGCG-CGCCAAGTGGCAGGCG-CTCCTGGGCCGGGGGGCACCTGTGCGGCTGCGCTGCGACCACGGGAAGCCCGCGGGGGACCTGTTCACGGCAGCCATGAACATGATCCT-----------------------CCCAGACTTCAAGAGGCCAGCCTGCTTCGGCAC----CTACGTGGTCTGCTACTTC-CGCGAGGTCAGCAGCGAGGGCGATGTCCC---CGACCTGTTCGGTGCGGC---GCCGCGGTAC---GCACTCATGGACAGGTTCGAGGAGGTGTA-----CTTCCGCATCCAGGACCTGGAGATGTTCCAGCCGGGCCGCATGCACCGCGTCGGGGAACTGTCGGG-----GGACAACTACCTGC-GCAGCCCGGGCG----GCAGGCAGCTCCGCGCCGC-CCTGGACAGGTTCCGGGACTGGCAGGCCCGCTGCCCCGACTGGTTCGAGCGCGAGAGCC--TCTGCCCGGCCGAAGACCAGGACGCCCCACCCCTGGACGAAGACGTGTTCGAGGAGCCGCTGCTGCCTTC------------------GGGAACCGGCATCGTGAAGCAGGCGCCCCTGGTCCGTGAACCGGGGTCCCAGGCCTGCCTGGCGATAGACCTCCTGGTCGGGGAGGAAGGAGGA---GC---AGTGGTGAAGCTGGAGC------------CTCACCTGCAGCTCGGGGGGCAGCCGGCGACGCAGCCCCTCCACACCCTGGTGCTCCCTGCAGAGGAGGGCACCCC-------GGCCGCGGTGGAGCC--CGGG---CCCCTGGCTGACGGTGCTGCTGGCCGGCTGGCGCTGGCTGGGGAGGATGAGGCGTACCCGCTGCTGGGTGGCCTGGGCGCTGGGCGAAATAGCGTCCTCTTCCTCCCTGTGGACCTCGAGGACTCACCCCTTGGCAGCACCC---CCATGGCGTCTCCTGACCTCCTTCCAGAGGACGTGAGGGAGCAGCT--GGAAGGCTTGATGCTCTCGCTCTTCCAGCAGAGTCTGAGCTGCCAGGAGGCCCAGGGAGGCTGCGGGAGACCCGCCATGGTCCTCAAAGATC-CGCACACACCCT--GCGAGGAGGAGCAGCGGCAGTCGGTACAGTCTGACCAGGGCTACATCTCCAGGAGCTCCCCGCAGCCCCCAGACGGACTCACGGAAACGG---AGGAG---------GATGAGCAGGACCCAGGGAAGCCCGCCTCGCCACTCTCTCCGGAAGACCTGGAGAGCCTGAGGAGCCTCCAACGGCAGCTGCTCTTCCGCCAGCTGCAGGAGAACTCGGGCTGGGACACGGTGGGGTCGGAGTCAGAGAGGCCCAGGGCCNNN
>Cebus_albifrons_A
-------------------------------------------------------------------------------------------------------------------------------------------------------------------------------------------------------------------------------------------------------------------------------------------------------------------------------------------------------------------------------------------------------------------------------------------------------------------------------------------------------------------------------------------------------------------------------------------------------------------------------------------------------------------------------------------------------------------------------------------------------------------------------------------------------------------------------------------ATGGG-------GGCCGCACGCAGCCCGCCGCCCGCCGTCCCGGGACCCCCGCTGG-GCGTGCTT------GCCCCGGGTG---------GCGC---------CTCCCTGCGACTCCTGGACCACCCGGCGCTGGTCGGCTCCCA------G--------------------------CCGATCCAGCCCTTCTTCAGCAGCTGCCTCAACGACTGCT------TCAGACACTCTGTGACTGTTTCCTGCC--CAGAAATGCCAGACACTCCAGAACCAATTGCGGACTACATGCCCCTGTGGGTGTACTGGTTCAT--CACGGGCGTCTCTATCC---TGCTGGTGGGCTCCGTCATCCTG-------CTGATCGTCTGCATGACCTGGAGGCTACCAGGGCCTGCAAGCGAAAA--ACACAGTAATGACACCAAAC-ACACGGATGGCCTGCCTGCCGCTGACC-TGACGCCCCCACC-GCTGAAGCCCAGGAAGGTCTGGATCATCTACTCAGCCGACCACCCCCTCTACGTGGAC---GTGGTCCTGAAATTCGCCCAGTTCC-TGCTCACTGCCTGCGGCACAGAAG---------------TGGCCCTGGACCTGCTGGAGGAGCAGGCC---ATCTCGGA---GGTGGGAGTCATGACCTGGGTGGGCCGCCAGAAGCAGGAGAT-GGTGGAGAGCAACTCCAAGATCA--------TCATCCTGTGCTCCCGCGGCACGCG-CGCCAAGTGGCAGGCG-CTCCTGGGCCGGGGGGCACCTGTGCGGCTGCGCTGCGACCACGGGAAGCCCGCGGGGGACCTGTTCACGGCAGCCATGAACATGATCCT-----------------------CCCAGACTTCAAGAGGCCAGCCTGCTTCGGCAC----CTACGTGGTCTGCTACTTC-CGCGAGGTCAGCAGCGAGGGCGATGTTCC---CGACCTGTTCGGTGCGGC---GCCGCGGTAC---GCACTCATGGACAGGTTCGAGGAGGTGTA-----CTTCCGCATCCAGGACCTGGAGATGTTCCAGCCAGGCCGCATGCACCGCGTCGGGGAACTGTCGGG-----GGACAACTACCTGC-GCAGCCCGGGCG----GCAGGCAGCTCCGCGCCGC-CCTGGACAGGTTCCGGGACTGGCAGGCCCGCTGCCCCGACTGGTTCGAGCGCGAGAGCC--TCTGCCCGGCCGAAGACCAGGACGCCCCACCCCTGGACGAAGACGTGTTCGAGGAGCCGCTGCTGCCTTC------------------GGGAACCGGCATCGTGAAGCAGGCGCCCCTGGTCCGTGAACCGGGGTCCCAGGACTGCCTGGCGATAGACCTCCTGGTCGGGGAGGAAGGAGGA---GC---AGTGGTGAAGCTGGAGC------------CTCACCTGCAGCTCGGGGGGCAGCCGGCGACGCAGCCCCTCCACACCCTGGTGCTCCCTGCAGAGGAGGGCACCCC-------GGCCGCGGTGGAGCC--CGGG---CCCCTGGCTGACGGTGCTGCTGGCCGGCTGGCGCTGGCTGGGGAGGATGAGGCGTGCCCGCTGCTGGGTGGCCTGGGCGCTGGGCGAAATAGCGTCCTCTTCCTCCCTGTGGACCTTGAGGACTCACCCCTTGGCAGCACCC---CCATGGCGTCTCCTGACCTCCTTCCAGAGGACGTGAGGGAGCAGCT--GGAAGGCTTGATGCTCTCGCTCTTCCAGCAGAGTCTGAGCTGTCAGGAGGCGCAGGGAGGCTGCGGGAGACCCGCCATGGTCCTCAAAGACG-CGCACACACCCT--GCGAGGAGGAGCAGCGGCAGTCGGTACAGTCTGACCAGGGCTACATCTCCAGGAGTTCCCCGCAGCCCCCAGACGGACTCACGGAAACGG---AGGAG---------GATGAGCAGGACCCAGGGAAGCCCGCCTCGCCACTCTCTCCGGAAGACCTGGAGAGCCTGAGGAGCCTCCAACGGCAGCTGCTCTTCCGCCAGCTGCAGGAGAACTCGGGCTGGGACACGGTGGGGTCGGAGTCAGAGAGGCCCAGGGCCNNN
>Plecturocebus_donacophilus_A
-----------------------------------------------------------------------------------------------------------------------------------------------------------------------------------------------------------------------------------------------------------------------------------------------------------------------------------------------------------------------------------------------------------------------------------------------------------------------------------------------------------------------------------------------------------------------------------------------------------------------------------------------------------------------------------------------------------------------------------------------------------------------------------------------------ATGGGGGCCGCA--CGCTGCCGGCCGCCTGCCGT-CCTG--------------------GGGCCCCCATTGGGGCTGCTCCTG--CTGTTCCTGGGCGTGCTG------GCCCCGGGTGGCGCCTCGCTGCG---------ACTCCTGGACCACCCAGCGCTGGTCTGCTCCCAGCCGCTAAT------T--------------------------TTTGTCCAGCCCTTCTTCAGCAGCTGTCTCAATGACTGCT------TCAGACACTCTGTGACTGTTTCCTGCC--CGGAAATGCCAGACACTCCAGAACCAATTGCGGACTACATGCCCCTATGGGTGTACTGGTTCAT--CACGGGCGTCTCCATCC---TGCTGGTGGGCTCCGTCATCCTG-------CTCATCGTCTGCATGACCTGGAGGCTACCCGGGCCTGCAAGCGAAAA--AAACAGTAATGACACCAAAC-ACACCGATGGCCTGCCTGCTGCTGACC-TGACGCCCCCACC-ACTGAAGCCCAGGAAGGTCTGGATCATCTACTCAGCCGACCACCCCCTCTATGTGGAC---GTGGTCCTGAAATTCGCCCAGTTTC-TGATCACTGCCTGCGGCACGGAAG---------------TGGCCCTGGACCTGCTGGAAGAGCAGACC---ATCTCGGA---GGTGGGAGTCATGACCTGGGTGGGCCGCCAGAAGCAGGAGAT-GGTGGAGAGCAACTCCAAGATCA--------TCATCCTGTGCTCCCGCGGCACGCG-CACCAAGTGGCAGGCG-CTCCTGGGCCGGGGGGCGCCTGTTCGGCTGCGCTGCGACCACGGGAAGCCCGTGGGGGACCTGTTCACGGCAGCCATGAACATGATCCT-----------------------CCCGGACTTCAAGAGGCCAGCCTGCTTCGGCAC----CTACGTGGTCTGCTACTTC-GACGAGGTCAGCGGCGAGGGCGACATCCC---CGACCTGTTCGGTGCGGC---TCCGCGGTAC---GCGCTCATGGACAGGTTCGAGGAGGTGTA-----CTTCCGCATCCAGGACCTGGAGATGTTCCAGCCGGGCCGCATGCACCGCGTCGGGGAGCTGTCGGG-----GGACAACTACCTGC-GCAGCCCGGGTG----GCAAGCAGCTCCGTGCAGC-CCTGGACAAGTTCCGGGACTGGCAGGCCCGCTGCCCCGACTGGTTCGAGCGCGAGAGCC--TCTGCCTGGCAGATGACCAGGACGCCCCATCCCTGGACGAAGATGTGTTCGAGGAGCCGCTGCTGCCTTC------------------AGGAACCGGCATCGTGAAGCGGGTGCCCCTGGTCCGTGAACCTGGGTCCCAGGCCTGCCTGGCGGTAGACCTCCTGGTCGGAGAGGAAGGAGGAGCAGC---AGTGGCGAAGCTGGAGC------------CTCACCTGCAGCCCCGGGGGCAGCTGGCGACACAACCCCTTCACACCCTGGTGCTCCCCGCGGAGGAGGGCACCCCGG-CGGCGGTGGCGGTGGAGCC--CGGG---CCCCTGGCTGATGGTGCTGCTGGCCGGCTGGTGCTGGCCAGGGAGGACGAGGTGTGCCCGCTGCTGGGTGGCCTGGGCGCTGGGCGAAATAGCGTCCTCTTCCTCCCTGTGGACCCCGAGGACTCACCCCTTGGCAGCACCC---CCATGGCGTCTCCTGACCTCCTTCCAGAGGACGTGAGGGAGCAGCT--GGAAGGCTTGATGCTCTCGCTCTTCCAGGAGAGTCTGAGCTGTCAGGCC---CAGGGGGGCTGCGGGAGACCTGCTGTGGTCCTCAAAGACC-CGCACACACCCT--GCGAGGAGGAGCAGCGGCAGTCGGTACAGTCTGACCAGGGCTACATCTCCAGGAGCTCCCCACAGCCCCCCGACGGACTCACAGAAATGG---AGGAG---------GAAGAGCAGGACCCAGGGAAGTCTGCTTCACCACTCTCTCCCGAGGACCTGGAGAGCCTGAGGAGCCTCCAACGGCAGCTGCTCTTCCGCCAGCTGCAGGAGAACTCAGGCTGGGATACGGTGGGGTCAGAGTCAGAGAGGCCCCGTGCCNNN
>Rhinopithecus_bieti_A
ATGGTGGCCGCACGCAGCCCGCCGCCCGCTG---------TCCCGGGCCCCCCGCTGGGACTGCTTCTGCTGCTCCTGGGCGTGCTGGCCCCGG-----GTGGCGCCTCCCTGCGACTCCTGGACCACCCGGCGCTGGTCT----GCTCCCAGCCGGGGCTAAACTGCACAGTCAAGAACAGTACATGCCTAGATGACAGCTGGATTCACCCTCGAAACCTGACCCCCTCCTCCCCAAAGGACCTGCAGATCCAGCTGCGCTTTGCCCACACCCAGCAAGGAGACCTGTTCCCCGTGGCTCACATCGAATGGACACT-------GCAGACAGACGCCAGCATCC--TATACCTCGAGGGTGCAGAGTTATCTGTCCTGCAGCTG--AACACC---AATGAACGTTTGTG-CGTC--AAGTTTGAGTTTCTGTCCAAACTGAGGCAT-----CACCACAAGCGGTGGCGTTTTACCTTCAGCCACTTTGTGGTTGACCCTGACCAGGAATATGAGGTG----------ACTGTTCACCACCTGCCCAA----GCCCATCCCTGACGGGGACCCAAA--------CCACCAGTCCAAGAATTTCCTCGTGCCTGACTGCGAGCACACCAGAATGAAGGTAACCACGCCATGCATGAGCTCAGG---------------------CAGCCTGTGGGACCCCAACATCACTGTGGAGACCCTGGCGGCCCAGCAGCTGCGTGTGGGCTTCAC--CCT------GTGGAATGAATCTACCCATTACCAGA--TCCTGCTGACCAGTTTTCCG-CACATGGAGAACCACAGCTGCTTTGAGCACATGCACCACGTTCCTGCGCCCAGACCAGAGGACTTCCA------CCAGCGAT-----CCAACGTCAC---------ACTCACTCTACGCAACCTGAAAGGGTGCTGCCGCCACCAAGT------T--------------------------CAGATCCAGCCCTTCTTCAGCAGCTGCCTCAATGACTGCC------TCAGACACTCCGTGACTGTTCCCTGCC--CAGAAATGCCAGACACTCCAGAACCAATTCCGGACTACATGCCCCTGTGGGTGTACTGGTTCAT--CACGGGCATCTCCGTCC---TGCTGGTGGGCTCTGCCATCCTG-------CTGATCGTCTGCATGACCTGGAGGCTAGCCGGGCCTGGAAATGAAAA--ATACAGTAATGACACCAAAT-ACACCGATGGCCTGCCTGCGGCTGACC-TGACCCCCCCACC-GCTGAAGCCCAGGAAGGTCTGGATCATCTACTCAGCTGACCACCCCCTCTACGTGGAC---GTGATCCTGAAATTCGCCCAGTTCC-TGCTCACTGCCTGCGGCACGGAAG---------------TGGCCCTGGACCTGCTGGAAGAGCAGGCT---ATCTCGGA---GGTGGGAGTCATGACCTGGGTGGGCCGCCAGAAGCAGGAGAT-GGTGGAGAGCAACTCTAAGATCA--------TCATCCTGTGCTCCCGCGGCACGCG-CGCAAAGTGGCAGGCG-CTCCTGGGCCGGGGAGCGCCTGTGCGGCTGCGCTGTGACCACAGGAAGCCCGTGGGGGACCTGTTCACCGCAGCCATGAACATGATCCT-----------------------CCCGGACTTCAAGAGGCCAGCCTGTTTCGGCAC----CTACGTAGTCTGCTACTTC-AGCGAGGTCAGCGGTGACGGCGACGTCCC---CGACCTGTTCGGCGCGGC---GCCGCGGTAC---CCGCTCATGGACAGGTTCGAGGAGGTGTA-----CTTCCGCATCCAAGACCTGGAGATGTTCCAGCCCGGCCGCATGCACCGCGTGGGGGAGCTGTCAGG-----AGACAACTACCTGC-GGAGCCCGGGCG----GCAGGCAGCTCCGCGCCGC-CCTGGACAGGTTCCGGGACTGGCAGGCCCGCTGCCCCGACTGGTTCGAGCGTGAGAATC--TCTACTCGGCCGATGACCAGGATGGCCCGTCCCTGGACGAAGAGGTGTTTGAGGAGCCACTGCTGCCTCC------------------GGGAACCGGCATCATGAAGCGGGCGCCCCTGGTACGCGAGCCTGGCTCCCAGGCCTGCCTGGCCATAGACCTCCTGGTCGGGGAGGAAGGAGGAGCAGC---AGTGGCAAAGCTGGAAC------------CTCACCTGCAGCCCCGGGGTCAGCCAGCGCCGCAGCCCCTCCACACCCTGGTGCTCCCCGCAGAGGAGGGCGCCCTGG-T---GGCAGCGGTGGAGCC--TGGG---CCCCTAGCTGACGGTGCTGCTATCCGGTTGGCACTGGCGGGGGAGGGCGAGGCCTGCCCGCTGCTGGGCAGCCCATGCGCTGGGCGAAATAGCGTCCTCTTCCTCCCTGTGGACCCCGAGGACTCGCCCCTTGGCAGCACCC---CCATGGCGTCTCCTGACCACCTTCCAGAGGACATGAGGGAGCACCT--CGAAGGCTTGATGCTCTCGCTCTTCCAGCAGAGTCTGAGCTGCCAGGCC---CAGGGGGGCTGCAGTAGACCCGCCATGGTCCTCAAAGACC-CACACACACCCT--ACGAGGAGGAGCAGCGGCGGTCAGTGCAGTCTGACCAGGGCTACATCTCCAGAAGCTCCCCGCAGCCCCCCGACGGACTCACGGAAATGG---AGGAAGAGGAAGAAGAAGAGCAGGACCCAGGGAAGCCGGCTCTGCCACTCTCTCCCGAGGACCTGGAGAGCCTGAGGAGCCTCCAGCGGCAGCTGCTTTTTCGCCAGCTGCAGAAGAACTCGGGCTGGGACACGGTGGAGTCAGAGAGGCCCAGTGCANNN------
>Erythrocebus_patas_A
ATGGGGGCCGAACGCAGCCCGCCGCCCGCTG---------TCCCGGGGCCCCCGCTGGGACTGCTCTTGCTGCTCCTGGGCGTGCTGGCCCCGG-----GTGGCGCCTCCCTGCGACTCCTGGACCACCCGGCGCTGGTCT----GCTCCCAGCCGGGGCTAAACTGCACAGTCAAGAACAGTACCTGCCTAGATGACAGCTGGATTCACCCTCGAAACCTGACCCCCTCCTCCCCAAAGGACCTGCAGATCCAGCTGCGCTTTGCCCACACCCAGCAAGGAGACCTGTTCCCCGTGGCTCACATCGAATGGACACT-------GCAGACAGACGCCAGCATCC--TATACCTCGAGGGTGCAGAGTTATCTGTCCTGCAGCTG--AACACC---AATGAACGTTTATG-CGTC--AAGTTTGAGTTTCTGTCCAAACTGAGGCAT-----CACCACAAGCGGTGGCGTTTTACCTTCAGCCACTTTGTGGTTGACCCTGACCAGGAATATGAGGTG----------ACCGTTCACCACCTGCCCAA----GCCCATCCCTGACGGGGACCCAAA--------CCACCAGTCCAAGAATTTCCCCGTGCCTGACTGCGAGCACACCAGAATGAAGGTAACCACGCCATGCATGAGCTCAGG---------------------CAGCCTGTGGAACCCCAACATCACTGTGGAGACCCTGGAGGCCCAGCAGCTGCGTGTGGGCTTCAC--CCT------ATGGAATGAATCTACCCATTACCAGA--TCCTGCTGACCAGTTTTCCG-CACATGGAGAACCACAGCTGCTTTGAGCACATGTACCACGTTCCTGCG----------------------------------------------------------------------------------------------------------------------------------------ATCCAGCCCTTCTTCAGCAGCTGCCTCAATGACTGCC------TCAGACACTCCATGACTGTTTCCTGCC--CAGAAATGCCAGACATTCCAGAATCAATTCCAGACTACATGCCCCTGTGGTTGTACTGGTTCAT--CACGGGCATCTCCGTCC---TGCTGGTGGGCTCCGCCATCCTG-------CTGATCGTCTGCATGACCTGGAGGCTAGCCGGGCCTGGAAATGAAAA--ATGCAGTAATGACATCAAAT-ACACCGATGGCCTGCCTGCGGCTGACC-TGACCCCCCCACC-GCTGAAGCCCAGGAAGGTCTGGATCATCTACTCAGCCGACCACCCCCTCTACGTGGAC---GTGGTCCTGAAATTCGCCCAGTTCC-TGCTCACCGCCTGTGGCACAGAAG---------------TGGCCCTGGACCTGCTGGAAGAGCAGGCC---ATCTCGGA---GGCGGGAGTCATGACCTGGGTGGGCCGCCAGAAGCAGGAGAT-GGTGGAGAGCAACTCTAAGATCA--------TCATCCTGTGCTCCCGCGGCACGCG-CGCCAAGTGGCAGGCG-CTCCTGGGCCGGGGAGCGCCTGTGCGGCTGCGCTGTGACCACGGGAAGCCCGTGGGGGACCTGTTCACCGCAGCCATGAACATGATCCT-----------------------CCCGGACTTCAAGAGACCAGCCTGCTTCGGTAC----CTACGTAGTCTGCTACTTC-AGCGAGGTCAGCGGTGACGGCGACGTCCC---CGACCTGTTCGGCGCGGC---CCCGCGGTAT---CCGCTCATGGACAGGTTCGAGGAGGTGTA-----CTTCCGCATCCAGGACCTGGAGATGTTCCAGCCGGGCCGCATGCACCGCGTGGGGGAGCTGTCGGG-----AGACAACTACCTAC-GGAGCCCGGGCG----GCAGGCAGCTCCGCACCGC-CCTGGACAGGTTCCGGGACTGGCAGGCCCGCTGTCCCGACTGGTTCGAGCGTGAGAACC--TCTATTCGGCCGATGACCAGGATGCCCCGTCCCTGGAGGAAGAGGTGTTTGAGGAGCCACTGCTGCCTCC------------------GGGAACCGGCATCATGAAGCGGGCGCCCCTGGTGCGCGAGCCTGGCTCCCAGGCCTGCCTGGCCATAGACCCCCTGGTCGGGGAGGAAGGAGGAGCAGC---AGTGGCAAAGCTGGAAC------------CTCACCTGCAGCCCCGGGGTCAGCCAGCGCCGCAGCCCCTCCACACCCTGGTGCTCCCCGCGGAGGAGGGCGCCCTGG-T---GGCCGCGGTGGAGCC--TGGG---CCCTTGGCTGACGGTGCCGCTATCCGGTTGGCACTGGCGGGGGAGGGCGAGGCCTGCCCGCTGCTGGGCAGCCCGGCCGCTGGGCGTAATAGCGTCCTCTTCCTCCCTGTGGACCCCGAGGACTCGCCCCTTGGCAGCACCC---CCATGGCGTCTCCTGACCACCTTCCAGAGGACATGAGGGAGCATCT--CGAAGGCTTGATGCTCTCGCTCTTCCAGCAGAGTCTGAGCTGCCAGGCC---CAGGGGGGCTGCAGTAGACCCGCCATGGTCCTCAAAGACC-CACACACGCCCT--ACGAGGAGGAACAGCGGCGGTCAGTGCAGTCTGACCAGGGCTACATCTCCAGGAGCTCCCCGCAGCCCCCCGACGGACTCATGGAAATGG---AGGAAGAGGAAGAAGAGGAGCAGGACCCAGGGAAGCCGGCCCTGCCACTCTCCCCCGAGGACCTGGAAAGCCTGAGGAGCCTCCAGCGGCAGCTGCTTTTCCGCCAGCTGCAGAAGAACTCGGGCTGGGACACGGTGGAGTCGGAGTCAGAGAGGCCCAGTGCANNN
>Macaca_mulatta_A
ATGGGGGCCGCACGCAGCCCGCCGCGCGCTG---------TCCCGGGGCCCCCGCTGGGACTGCTCCTGCTGCTCCTGGGCGTGCTGGCCCCGG-----GTGGCGCCTCCCTGCGACTGCTGGACCACCCGGCGCTGGTCT----GCTCCCAGCCGGGGCTAAACTGCACAGTCAAGAACAGTACCTGCTTAGATGACAGCTGGATTCACCCTCGAAACCTGACCCCCTCCTCCCCAAAGGACCTGCAGATCCAGCTGCGCTTTGCCCACACCCAGCAAGGCGACCTGTTCCCCGTGGCTCACATCGAATGGACACT-------GCAGACAGACGCCAGCATCC--TGTACCTCGAGGGTGCAGAGTTATCTGTCCTGCAGCTG--AACACC---AATGAACGTTTGTG-CGTC--AAGTTTGAGTTTCTGTCCAAACTGAGGCAT-----CACCACAAGCGGTGGCGTTTTACCTTCAGCCACTTTGTGGTTGACCCTGACCAGGAGTATGAGGTG----------ACCGTTCACAACCTGCCCAA----GCCCATCCCTGACGGGGACCCAAA--------CCACCAGTCCAAGAATTTCCTCGTGCCTGACTGCGAGCACACCAGAATGAAGGTAACCACGCCATGCATGAGCTCAGG---------------------CAGCCTGTGGGACCCCAACATCACTGTGGAGACCCTGGAGGCCCAGCAGCTGCGTGTGGGCTTCAC--CCT------GTGGAATGAATCTACCCATTACCAGA--TCCTGCTGACCAGTTTTCCG-CACATGGAGAACCACAGCTGCTTTGAGCACATGCACCACGTACCTGCGCCCAGACCAGAGGACTTCCA------CCAGCGAT-----CCAATGTCAC---------ACTCACTCTACACAACCTGAAAGGGTGCTGCCGCCACCGAGT------G--------------------------CAGATCCAGCCCTTCTTCAGCAGCTGCCTCAATGACTGCC------TCAGACACTCCGTGACTGTTTCCTGCC--CAGAAATGCCAGACACTCCAGAACCAATTCCAGACTACATGCCCCTGTGGTTGTACTGGTTCAT--CACGGGCATCTCCGTCC---TGCTGGTGGGCTCCGCCATCCTG-------CTGATCGTCTGCATGACCTGGAGGCTGGCCGGGCCTGGAAATGAAAA--ATGCAGTAATGACACCAAAT-ACACCGATGGCCTGCCTGCGGCTGACC-TGACCCCCCCACC-GCTGAAGCCCAGGAAGGTCTGGATCATCTATTCAGCCGACCACCCCCTCTACGTGGAC---GTGGTCCTGAAATTCGCCCAGTTCC-TGCTCACCGCCTGCGGCACGGAAG---------------TGGCCCTGGACCTGCTGGAAGAGCAGGCC---ATCTCGGA---GGCGGGGGTCATGACCTGGGTGGGCCGCCAGAAGCAGGAGAT-GGTGGAGAGCAACTCGAAGATCA--------TCGTCCTGTGCTCCCGCGGCACGCG-CGCCAAGTGGCAGGCG-CTCCTGGGCCGGGGAGCGCCTGTGCGGCTGCGCTGTGACCACGGGAAGCCCGTGGGGGACCTATTCACCGCAGCCATGAACATGATCCT-----------------------CCCGGACTTCAAGAGGCCAGCCTGCTTCGGCAC----CTACGTAGTCTGCTACTTC-AGCGAGGTCAGCGGTGACGGCGACGTCCC---CGACCTGTTCGGCGCGGC---GCCGCGGTAC---CCGCTCATGGACAGGTTCGAGGAGGTGTA-----CTTCCGCATCCAGGACCTGGAGATGTTCCAGCCGGGCCGCATGCACCGCGTGGGGGAGCTGTCGGG-----AGACAACTACCTGC-GGAGCCCGGGCG----GCAGGCAGCTCCGCGCCGC-CCTGGACAGGTTCCGGGACTGGCAGGCCCGCTGCCCCGACTGGTTCGAGCGTGAGAACC--TCTACCCGGCCGATGACCAGGATGCCCCGTCCCTGGACGAAGAGGTGTTTGAGGAGCCACTGCTGCCTCC------------------GGGAACCGGCATCATGAAGCGGGCGCCCCTGGTGCGCGAGCCTGGCTCCCAGGCCTGCCTGGCCATAGACCTCCTGGTCGGGGAGGAAGGAGGAGCAGC---AGTGGCAAAGCTGGAAC------------CTCACCTGCAGCCCCGGGGTCAGCCAGCGCCGCAGCCCCTCCACACCCTGGTGCTCCCCGCAGAGGAGGGCGCCCTGG-T---GGCCGCGGTGGAGCC--TGGG---CCCCTGGCTGATGGTGCCGCTATGCGGTTGGCACTGGCGGGGGAGGGCGAGGCCTGCCCGCTGCTGGGCAGCCCGGGCGCTGGGCGAAATAGCGTCCTCTTCCTCCCTGTGGACCCCGAGGACTCACCGCTTGGCAGCACCC---CCATGGCGTCTCCTGACCACCTTCCAGAGGACATGAGGGAGCACCT--CGAAGGCTTGATGCTCTCGCTCTTCCAGCAGAGTCTGAGCTGCCAGGCC---CAGGGGGGCTGCGGTAGACCCGCCATGGTCCTCAAAGACC-CACACACGCCCT--ACGAGGAGGAGCAGCGGCGGTCAGTGCAGTCTGACCAGGGCTACATCTCCAGGAGCTCCCCGCAGCCCCCCGACGGACTCACGGAAATGG---AGGAAGAGGAAGAAGAAGAGCAGGACCCAGGGAAGCCGGCCCTGCCACTCTCTCCTGAGGACCTGGAGAGCCTGAGGAGCCTCCAGCGGCAGCTGCTTTTCCGCCAGCTGCAGAAGAACTCGGGCTGGGACACGGTGGAGTCAGAGTCAGAGAGGCCCAGTGCANNN
>Saguinus_imperator_A
-------------------------------------------------------------------------------------------------------------------------------------------------------------------------------------------------------------------------------------------------------------------------------------------------------------------------------------------------------------------------------------------------------------------------------------------------------------------------------------------------------------------------------------------------------------------------------------------------------------------------------------------------------------------------------------------------------------------------------------------------------------------------------------------------------------------------------------------------------------------------------------------------------------------------------------------------------------------------------------------------------------------------------------------------------------------------------------------------------------------------------------------------------------------------------------------------------------------------------------------------------------CCTGCAGGCGAAAA--ACACAGCAATGACACCAAAC-ACACCGATGGCCTGGCTGCTGCCGACC-TGACACCCCCACC-GCTGAAGCCCAGGAAGGTCTGGATCATCTACTCAGCCGACCATCCCCTCTACGTGGAC---GTGGTCCTGAAATTTGCCCAGTTCC-TGCTCACTGCCTGCGGCACGGAAG---------------TGGCCCTGGACCTGCTGGAAGAGCAGGCC---ATCTCGGA---GGTGGGAGTCATGACCTGGGTGGGCCGCCAGAAGCAGGAGAT-GGTGGAGAGCAACTCCAAGATCA--------TCATCCTGTGCTCCCGCGGCACACG-TGCCAAGTGGCAGGCG-CTCCTGGGCCGGGGGGTGCCTGTGCGGCTGCGCTGCGACCACGGGAAGCCCGCGGGGGACTTGTTCACGGCAGCCATGAACATGATCCT-----------------------CCCGGACTTCAAGAGGCCAGCCTGCTTCGGCAC----CTACGTGGTCTGCTACTTC-TGCGAGGTCAGCTGCGAGGGCGACGTCCC---GGACCTGTTCGGTGCGGC---GCCGCGGTAC---GCGCTCATGGACAGGTTCGAGGAGGTGTA-----CTTCCGCATCCAGGACCTGGAGATGTTCCAGCCGGGCCGCATGCACCGCGTCGGGGAGCTGTCGGG-----GGACAACTACCTGC-GCAGCCCGGGCG----GCAGGCAGCTCCGCGCCGC-CCTGGACAGGTTCCGGGACTGGCAGGCCCGCTGCCCCGACTGGTTCGAGCACGAGAGCC--TCTGCCCGGCCGATGACCAGGACGCCCCATCCCTGGACGAAGACGTGTTCGAGGAGCCGCTGCTGCCTTC------------------AGGAACCGGCATCGTGAAGCGGGCGCCCCTGGTCCGTGAACCTGGGTCCCAGGCCTGCCTGGCGGTAGACCCCCTGGTCGGGGAGGAAGGAGGAGCAGC---AGTGGCGAAGCTGGAGC------------CTCACCTGCAGCCCCGGGGGCAGCCGGCGACACAGCTCCTCCACACCCTGGTGCTCCCCGTGGAGGAGGGCACCCCGG-T---GGCCATGGTGGAGCC--CGGG---CCCCTGGCTGATGGTACTGCTGGCCGGCTGGTGCTGGCCAGGGAGGACGAGGCGTGCCCGTTGCTGGGTGGCCTGGGCGCTGGGCGAAATAGCATCCTCTTCCTCCCTGTGGACCCCGAGGACTCACCCCTTGGCAGCACCC---CCATGGCATCTCCTGACCTCCTTCCACAGGACGTGAGGGAGGAACT--GGAAGGCTTGATGCTCTCACTTTTCCAGCAGAGTCTGAGCTGCCAGGCC---CAGGGGGTCTGCGGGAGACCCGCCATGGTCCTCAAAGACC-CGCACACACCCT--GCGAGGAGGAGCAGCGGCAGTCGGTACAGTCTGACCAGGGCTACATCTCCAGGAGCTCCCCGCAGCCACCCGACGGACTCACGGAAATGG---AGGAGGA------AGAAGAGCAGGACCCAGGGAAGCCCACCTCGCCACTCTCTCCCGAGGACCTGGAGAGCCTGAGGAGCCTCCAACAGCAGCTGCTCTTCCGCCAGCTGCAAGAGAACTCGGGCTGGGACACAGTGGGGTCAGAGTCAGAGAGGCCCCGGGCCNNN
>Alouatta_palliata_A
--------------------------------------------------------------------------------------------------------------------------------------------------------------------------------------------------------------------------------------------------------------------------------------------------------------------------------------------------------------------------------------------------------------------------------------------------------------------------------------------------------------------------------------------------------------------------------------------------------------------------------------------------------------------------------------------------------------------------------------------------------------------------------------------------------------------------------------------------------------------------------------------------------------------------------------------------------------------------------------------------------------------------------ATCCAGCCCTTCTTCAGCAGCTGCCTCAATGACTGCT------TCAGACACTCTGTGACTGTTTCCTGCC--CAGAAACGCCAGACACTCCAGAACCAATTGCGAACTACATGCCCCTGTGGGTTTACTGGTTCAT--CACGGGCGTCTCCATCC---TGCTAGTGGGCTCCGTCATCCTG-------CTCATCGTCTGCATGACCTGGAGGCTACCGGGGCCTGCAAGCGAAAA--ACACAGTAATGACACCAAAC-ACACCGATGGCCTGCCTGCTGCCGACC-TGACGCCCCCACC-GCTGAAGCCCAGGAAGGTCTGGATCATCTACTCAGCCGACCACCCCCTCTACGTGGAC---GTGGTCCTGACTTTCGCCCAGTTCC-TGCTCACTGCCTGCGGCACGGAAG---------------TGGCCCTGGACCTGCTGGAGGAGCAGGCC---ATCTCGGA---GGTGGGAGTCATGACCTGGGTGGGCCGCCAGAAGCAGGAGAT-GGTGGAGAGCAACTCCAAGATCA--------TCATCCTGTGCTCCCGCGGCACGCG-CGCCAAGTGGCAGGCA-CTCCTGGGCAGGGGGGCGCCTGTGCGGCTGCGCTGCGATCATGGGAAGCCCGCGGGGGACCTGTTCACAGCAGCCATGAACATGATCCT-----------------------CCCGGACTTCAAGAGGCCAGCCTGCTTCGGCAC----CTACGTGGTCTGCTACTTC-CGCGAGGTCAGTGGCGAGGGCGATGTCCC---CGACCTGTTCGGTGCGGC---GCCGCGATAC---GCGCTCATGGACAGGTTCGAGGAGGTGTA-----CTTCCGCATCCAGGACCTGGAGATGTTCCAGCCGGGCCGCATGCACCGCGTCGGGGAGCTGTCGGG-----GGACAACTACCTGC-ACAGCCCGGGCG----GCAGGCAGCTCCGCGCCGC-CCTGGACAGGTTCCGGGACTGGCAGGCCCGCTGCCCCGACTGGTTCGAGCGCGAGTGCC--TCTGCCCAGCCGATGACCAGGACGCCACATCCCTGGACGAAGACGTGTTCGAGGAGCCGCTGCTGCCTTC------------------CGGAACCGGCATCGTGAAGCGGGCACCCCTGGTCCGTGAACCTGGGTCCCAGGCCTGCCTGGCGGTAGACCTCCTGGTCGGGGAGGAAGGAGGAGAAGC---AGTGGCGAAGCTGGAGC------------CTCACCTGCAGCCCCAGGGGCAGCCGGCGACGCAGCCCCTCCACACGCTGGTACTCCCCGCAGAGGAGGGCACCCCGG-G---GGCCGTGGTGGAGCC--CGGG---CCCCTGGCTGACGGTGCTGCTGGCCGGCTGGCGCTGGCCGGGGAGGACGAGGCGTGCCCGCTGCTGGGTGGCCTGGGCGCTGGGCGAAATAGCGTCCTCTTCCTCCCTGTGGACCCCGAGGACTCACCCCTTGGCAGCACCC---CAATGGCGTCTCCTGACCTCCTTCCAGAGGATGTGAGGGAGCAGCT--CGAAGGCTTGATGCTCTCGCTCTTCCAGCAGAGTCTGAGCTGCCAGGCC---CAGGGGGGCTGCGGGAGACCCGCCATAGGCCTCAAAGACC-CGCACGCACCCT--GCGAGGAGGAGCAGCGGCAGTCGGTACAGTCTGACCAGGGCTACATCTCCAGGAGCTCCCCCCAGCCCCCTGACGGACTCACGGAAATGG---AGGAGGA------AGAAGAGCAGGACCCAGGGAAGCCCGCCTCGCCACTCTCTCCCGAGGACATGGAGAGCCTGAGGAGCCTCCAACGGCAGCTGCTTTTCTGCCAGCTGCAGGAGAACTCGGGCTGGGACACGGTGGGGTCAGAGTCAGAGAGGCCCCGGGCCNNN
>Carlito_syrichta_A
------------------------------------------------------------------------------------------------------------------------------------------------------------GGGCTGAACTGCACCGTCAGAAACAGTACCTGCCTGGATGACAGCTGGATCCACCCTCGAAACCTCACCCCTTCATCCCCAAAAGACGTCCAGATCCAGCTGCGCTTTGTCCACACCCAGGGTGGAGAGCTACTCCCTGTGGCCCACATCGAGTGGACACT-------TCAGACAGACGCCAGCATCC--TGTACCTCGAGGGCGCAGAATTGTCCATCCTGCAACTG--AACACC---AATGAACGTTTGTG-TGTC--AAGTTTGAGTTTCTGTCCAGACTGTGGAAT-----CACCACAAGCGGTGGCGTTTTTCCTTCAGCCACTTTGTGGTAGACCCTGACCAGGAGTATGAGGTG----------ACAGTCCACCACCTGCCCAA----GCCCATCCCTGACGGGGACCCAAA--------CCACCAGTCCAGGGACTTCCTCGTGCCTGGCTGCGAGGACTCCAGGATGAAGGTAACCACGCCATGCGTGAGCTCAGG---------------------CAGCCTGTGGGAGCCCAACATCACCGTGGAGACCCCGGAGGCCCACCAGCTGCGCGTGACCTTCAC--CTT------GTGGAAGGAGGCCACCCCCTACCTGG--TCCTGCTGAACAGCTTCTCA-CGCACGGAGAATCGCAGCTGTCCCGGGCATGGGCAGCGCGTTCCTGCGCCTCGGCAAGAGGATTTCCA------CCAGCGAG-----CCAACGTTAC---------GTTCACGCTGGACAAGTTTGAGGTGTGCTGCCGCCACCAAGT------G--------------------------CAGGTCCAGCCCTTCTTCAGCAGCTGCCTCAGCGACTGCC------TCAGACACTCCGTGACCATCCCCTGCC--CAGAAACCACAGGCCCTCCAGACCCAGATGCAGACTACATGCCCCTGTGGGTATACGGGTGCAT--CACGGGCGTCTCCATCC---TGCTGGTGGGCTCCGCCATCCTG-------ATGGTTCTTTGCATGACCTGGAGACTGTCCGGATCTCATCATGACAA--GTGTGCTAATGACACCAGAT-GCACAGATGTCCTCTCTGAGGCTGACC-TGACGCCCCCGCC-CCTGAAGCCCAGGAAGGTCTGGCTCGTCTACTCAGCTGACCACCCCCTCTACGTGGAC---GTGGTCCTGAAATTCGCCCAGTTCC-TGCTCACCACCTGTGGCACCGAGG---------------TGGCCCTCGACCTGCTGGAAGAGCAGACC---ATCTCGGA---GGTGGGGGTCATGACCTGGGTGGGCCGCCAGAAGCAGGAGAT-GGTGGAAAGCAACTCCAAGATCG--------TCATCCTGTGTTCCCGAGGCACCCG-GGCCAAGTGGCAAGCC-ATCCTGGGCTGGGAGGAGCCCGCCCTCCGGCTGCGCTGTGACCGCTGGCCCGCCGGGGACCTCTTCACGGCCGCCATGAACATGATCCT-----------------------GCCGGATTTCAAGAAGCCGGCCTGCTTTGGCAC----CTACATTGTCTGCTACTTC-AGCGGCATCAGCAGTGAGGGCGATGTGCC---CGACCTCTTCAACATCAC---ATCCAGGTAT---GCGCTCATGGACAGGTTCGAGGAGGTCTA-----CTTCCGCATCCAGGACCTGGAGATGTTCGAGCCCGGCCGCATGCACCGCGTCGGGGAGCTTGCAGG-----GGACGGCTACCTGC-AGAGTCCCGGCG----GCCAGCAGCTCCGGGAGGC-CCTGGACAGGTTCCAGGAGTGGCAGGCCCAGTGCCCCGACTGGTTTGAGCGCGAGAATC--TCTGCCCGGCGGACGACCAGGACCTCCCATCCCTGGACGAAGAGGTGTTCGAGGAGCCGCCGCTGCCCCC------------------AGGAATTGGGATCGTGAAACAGATGCCCCTGGTGCGGGAGCCCGGCTCCCAGGGCTGCCTGGCCGTCGGCCTCCTCGTGGGTGAGGAGGAAGGC---GG---GCTGGCAAGGCTGGAGC------------CTCGCCCTCCGCTCCCGGGGGAGCCGGTGGCCCAGTCCCTGCAAACCCTGGTGCTCCCCGTGGAGAAGGTTCCTCCGG-CTGGGGCAGTGGAGCCCGT--GTCCCTCGCCGATGGCGGCAGCGCAGCCAGCCAGCTGGCCGTGGTGGAGCAGAGCGAGGCCTGGCCACTGCTGGGGGACTGTGGCCCTCGGCGTAACAGCGTCCTGCTCCTCCCGGGGGACCCGGAGCACTCGCCTCTCTGCAGCACCC---CCGTGGCATCTCCCGACCCCCTGCCAGACGGCGTGAGGGAGCAGCT--TGAGGACCTGATGCTGTCACTCTTCCAGCAGAGCCTGGGCTGCCAGG---------------------GCCCCGCCGCGGTCCTCAAGGACG-CACACACGCCCT--ACGAGGAGGAGCAGCGGCAGTCGGTGCAGTCCGACCAGGGCTACATCTCCAGGAGCTCCCCGAGGCTCCCGGAGGGACCCTCGGAGGTGG---AGGAAGAGGAGGAGGAAGAGCCGGGTCTGGGGAAGCCCCCCCCGCCGCTCTCTCCGGAGGACCTGGCCAGCCTGAGGAGGCTTCAGCAGCGGCTCCTCTTCCCCGAGCTGCCGAAGAGCTCGGGCTGGGACGGGGTGGCGTCGGAGAGGCCGCCCGCCNNN------
>Colobus_angolensis_palliatus_A
---------------------------------------------------------------------------------------------------------------------------------------------------------------------------------------ACATGCCTAGATGACAGCTGGATTCACCCTCGAAACCTGACCCCCTCCTCCCCAAAGGACCTGCAGATACAGCTGCGCTTTGCCCACACCCAACAAGGAGACCTGTTCCCCGTGGCTCACATCGAATGGACGCT-------GCAGACAGACGCCAGCATCC--TATACCTCGAGGGTGCAGAGTTATCTGTCCTGCAGCTG--AACACC---AATGAACGTTTGTG-CGTC--AAGTTTGAGTTTCTGTCCAAACTGAGGCAT-----CACCACAAGCGGTGGCGTTTTACCTTCAGCCACTTTGTGGTTGACCCTGACCAGGAATATGAGGTG----------ACCGTTCACCACCTGCCCAA----GCCCATCCCTGACGGGGACCCAAA--------CCACCAGTCCAAGAATTTCCTCGTGCCTGACTGCGAGCACACCAGAATGAAGGTAACCACGCCATGCATGAGCTCAGG---------------------CAGCCTGTGGGACCCCAACATCACTGTGGAGACCCTGGCGGCCCAGCAGCTGCGTGTGGGCTTCAC--CCT------GTGGAATGAATCTACCCATTACCAGA--TCCTGCTGACCAGTTTTCCG-CACATGGAGAACCACAGCTGCTTTGAGCACATGCACCACGTTCCTGCGCCCAGACCAGAGGACTTCCA------CCAGCGAT-----CCAACGTCAC---------ACTCACTCGACGCAACCTGAAAGGGTGCTGCCGCCACCAAGT------G--------------------------CAGATCCAGCCCTTCTTCAGCAGCTGCCTCAATGACTGCC------TCAGACACTCCGTGACTGTTCCCTGCC--CAGAAATGCCAGACACTCCAGAACCGATTCCGGACTACATGCCCCTGTGGGTGTACTGGTTCAT--CACGGGCATCTCCGTCC---TGCTGGTGGGCTCTGCCATCCTG-------CTGATCGTCTGCATGACCTGGAGGCTAGCCGGGCCTGGAAATGAAAA--ATACAGTAATGACACCAAAT-ACACCGATGGCCTGCCTGCGGCTGACC-TGACCCCCCCACC-GCTGAAGCCCAGGAAGGTCTGGATCATCTACTCAGCTGACCACCCCCTCTACGTGGAC---GTGGTCCTGAAATTCGCCCAGTTCC-TGCTCACTGCCTGCGGCACGGAAG---------------TGGCCCTGGACCTGCTGGAAGAGCAGGCT---ATCTCGGA---GGTGGGAGTCATGACCTGGGTGGGCCGCCAGAAGCAGGAGAT-GGTGGAGAGCAACTCTAAGATCA--------TCATCCTGTGCTCCCGCGGCACGCG-CGCCAAGTGGCAGGCG-CTCCTGGGCCGGGGAGCGCCTGTGCGGCTGCGCTGTGACCACGGGAAGCCCGTGGGGGACCTGTTCACCGCAGCCATGAACATGATCCT-----------------------CCCGGACTTCAAGAGGCCAGCCTGCTTCGGCAC----CTACGTAGTCTGCTACTTC-AGCGAGGTCAGCAGTGACGGCGACGTCCC---CGACCTGTTCGGCGCAGC---GCCGCGGTAC---CCGCTCATGGACAGGTTCGAGGAGGTGTA-----CTTCCGCATCCAGGACCTGGAGATGTTCCAGCCCGGCCGCATGCACCGCGTGGGGGAGCTGTCAGG-----AGACAACTACCTGC-GGAGCCCGGGCG----GCAGGCAGCTCCGCGCCGC-CCTGGACAGGTTCCGGGACTGGCAGGCCCGCTGCCCCGACTGGTTCGAGCTTGAGAACC--TCTACTCGGCCGATGACCAGGATGCCCCGTCCCTGGACGAAGAGGTGTTTGAGGAGCCACTGCTGCCTCC------------------GGGAACCGGCATCATGAAGCGGGCGCCCCTGGTGCGCGAGCCCGGCTCCCAGGCCTGCCTGGCCATAGACCTCCTGGTCGGGGAGGAAGGAGGAGCAGC---AGTGGCAAAGCTGGAAC------------CTCACCTGCAGCCCCGGGGTCAGCCAGCACCGCAGCCCCTCCACACCCTGGTGCTCCCCGCAGAGGAGGGCGCCCTGG-T---GGCAGCGGTGGAGCC--TGGG---CCCCTGGCTGACGGTGCCGCTATCCGGTTGGCACTGGCAGGGGAGGGCGAGGCCTGCCCGCTGCTGGGCAGCCCAGGCGCTGGGCGAAATAGCGTCCTCTTCCTCCCTGTGGACACCGAGGACTCGCCCCTTGGCAGCACCC---CCATGGCGTCTCCTGACCACCTTCCAGAGGACATGAGGGAGCACCT--CCAAGGCTTGATGCTCTCGCTCTTCCAGCAGAGTCTGAGCTGCCAGGCC---CAGGGGGGCTGCAGTAGACCCGCCATAGTCCTCAAAGACC-CACACACACCCT--ACGAGGAGGAGCAGCGGCAGTCAGTGCAGTCTGACCAGGGCTACATCTCCAGAAGCTCCCCGCAGCCCCCCGACGGACTCACGGAAATGG---AGGAAGAGGAAGAAGAAGAGCAGGACCCAGGGAAGCCGGCCCTGCCACTCTCTCCCGAAGACCTGGAGAGCCTGAGGAGCCTCCAGCGGCAGCTGCTTTTCCGCCAGCTGCAGAAGAACTCAGGCTGGGACAGGGTGGAGTCAGAGCCAGAGAGGCCCAGTGCANNN
>Human_B
---------------------------------------ATGTCGCTCGTGCTGCTAAGCCTGGCCGCGCTGTGCAGGAGCGCC---GTACCCCGAGAGCCGACCGTTCAATGTGGCTCTGAA---------------ACTGGGCCATCTCCAGAGTGGATGCTACA----------------ACATGATCTAATCCCCGGAG--------------ACT--TGAGGGACCTCCGAGTAGAACCTGTTAC--------------AACTAGTGTTGCAACAGGGGACTATTCAA------TTTTGATGAATGTAAGCTGGGTACTCCGGGCAGATGCCAGCATCCGCTTGTTGAAGGCCACCAAGATTTGTGTGACGGGCAAAAGCAACTTCCAGTCCTACAGCTGTGTGAGGTGCAATTACACAGAGGCCTTCCAGACTCAGACCAGACCCTCTGGTGGTAAATGGACATTTTCCTACATCGGCTTCCCTGTAGAGCTGAACACAGTCTATTTCATT----------------------GGGGCCCA----TAATATTCCTA----ATGCAAATA--------TGAATGAAGATGGCCCTTCCATGTCTGTGAATTTCACCTCACCAGGCTGCCTAGACCACA-TA----ATGAAATATAAAAAAAAGTGTGTCAAGGCCGGAAGCCTGTGGGATCCGAACATCACTGCTTGTAAGAAGAATGAGGAGACAGTAGAAGTGAACTTCACAACCACTC----------------------------------------------CC------CTGGGA--------------------AACAGATACATGGCTCTTATCCAACACAG---------CACTATCATCGGGTTTTCTCAGGTGTTTGAGCCACACCAGAAGAAACAAACGCGAGCTTCAGTGGTGATTCCAGTGACTGGGGATAGTG------------AAGGTGCTACGGTGCAGCTGACTCCATATTTTCCTACTTGTGGCAGCGACTGCA------TCCGACATAAAGGAACAGT--------------T-------GTGCTCTGCCCA-CAAACAGGCGTCCCTTTCCCTCTGGATAACAACAAAAGCAAGCCGGGAGGCTGGCTGCCTCTCCTCCTGCTGTCTCTGCTGG-------------------TGGCCACATGGGTGCTGGTGGCAGG-------GATCTATCTAATGTGGAGGCACGAAAGGATCAAGAAGACTTCCTTTTCTACCACC-ACACTA---------CTGCCCCCCATTAAGGTTCTTGTGGTTTACCCAT-----------CTGAAATATGTT----TCCATCACACAATTTGTTACTTCACTGAA-------TTTCTTCAAAACCATTGCAGAAGTGAGGTCATCCTTGAAAAGTGGCAGAAAAAGAAA---ATAGCAGA---GATGGGTCCAGTGCAGTGGCTTGCCACTCAAAAGAAGG------CAGCAGAC-------AAAGT--------CGTCTTCCTTCTTTCCAATGACGTCAA-CAGTGTGTGCGATGGTACCTGTGGCAAGAGCGAGGGC----------------AGTCCCAGTGAGAACTCTCAAGACCTCTTCCCCCTTGCCTTTAACC---------------------TTTT---CTGCAGTGATCTAAGAAGCCAGATTCATCTGCACA---AATACGTGGTGGTCTACTTT-AGAGAGATTGATACAAAAGACGATTACAA---TGCTCTCAGTGTCTGCCC---------CAAGTACCACCTCATGAAGGATGCCACTGCTT-----------------------------------TCTGTGCAGAACTTCTCCATGTCAAGCAGCAGGTGTCAGCAGGAAAAAGATCACAA--G-CCTGCCACGATG-----------------------------------------------------GCT---------------------------------------------------------------------GCTGCTCCTTGNNN----------------------------------------------------------------------------------------------------------------------------------------------------------------------------------------------------------------------------------------------------------------------------------------------------------------------------------------------------------------------------------------------------------------------------------------------------------------------------------------------------------------------------------------------------------------------------------------------------------------------------------------------------------------------------------------------------------------------------------------------------------------------------------------------------------------------------------------------------------------
>Allens_swamp_monkey_B
---------------------------------------ATGTCGCTCGTGCTGCTGACCCTGGCCGCCCTGTGCAGGAGCGCC---GTACCCCGAGAGCCGACCGTTCAGTGTGGCTCTGAA---------------ACTGGGCCATCTCCAGAGTGGATGCTACA----------------ACATGATCTAACCCCTGGAG--------------ACT--TGAGGGACCTCCGAGTAGAACCTGTTAA--------------AACTAGTGTTGCAACAGGGGACTATTCAA------TTTTGATGAATGTAAGCTGGGTACTCCGGGCAGATGCCAGCATCCGCTTGTTGAAGGCTACCAAGATTTGTGTGACGGGCAAAAGCAACTTCCAGTCCTACAGCTGTGTGAGGTGCAATTACACGGAGGCCTTCCAGACTCAGACCAGACCCTCAGGTGGTAAATGGACGTTTTCCTACATCGGATTCCCTGTAGAGCTGAACACAGTCTATTTCATT----------------------GGGGCCCA----TAATATTCCTA----ATGCAAATA--------TGAATGAAGATGGCCCTTCCATGTCTGTGAATTTCACCTCACCAGGCTGCCTAGACCACA-TA----ATGAAATATAAAAAAAAGTGTGTCAAGGCCGGAAGCCTGTGGGATCCGAACATCACTGCTTGTAAGAAGAATGAGGAGACGGTAGAAGTGAACTTCACAACCAGTC----------------------------------------------CC------CTGGGA--------------------AACAGATACATGGCTCTTATCCAACACAGC---------ACCATCATCGGGTTTTCTCAGGTGTCTGAGCCACACCAGAACAAACCAATGCGAGCTTCAGTGGTGATTCCAGTGACTGAGGAAAGTG------------AAGGTGCTATGGTGCAGCTGACTCCGTATTTTCCTACTTGTGGCAACGACTGCA------TCCGACATAAAGGAACGGT--------------T-------GTGCTCTGCCCA-CAAACAGGCATCCCCTTCCCTCTGGATAACAAGAGAAGCAAGCGGGGAGGCTGGCTGCCTCTCCTCCTGCCGTCTCTGCTGG-------------------TGGTCACATGGGTGCTGGTGGCAGG-------GATCTATCTAATGTGGAGGCACGAAAGGAACAAGATGACTTCCTTTTCTACCACC-ACACTA---------CTGCCCCCCATTAAGGTTCTTGTGGTTTACCCAT-----------CTGAAATATGTT----TCCATCACACAATTTGTTACTTCGCTGAA-------TTTCTTCAAAACCATTGCAGAAGTGAGGTCATCCTTGAAAAGTGGCAGAAAAAGAAA---ATAGCAGA---GATGGGTCCAGTGCAGTGGCTTGCCACTCAAAAGAAGG------CAGCAGAC-------AAAGT--------TGTCTTCCTTCTTTCCAATGACGTCAA-CAGTGTTTGCGATGGTACCTGTGCCAAGAGTGAGGGC----------------AGTCCCAGTGGGAACTCTCAAGACCTCTTCCCCCTTGCCTTTAACC---------------------TTTT---CTGCAGTGATCTAAGCAGCCAGACTCATCTGCACA---AATATGTGGTGGTCTACTTT-AGAGAGACTGATACCAAAGACAATTACAA---TGCTCTCAGTGTCTGCCC---------CAAGTACCAACTCATGAAGGATGCCACTGCTT-----------------------------------TCTGTGCAGAACTTCA---CGTCAAGCAGCAGGTGTCAGCAGGAAAAAGANNNCAA--G-CCTGCCACAATG-----------------------------------------------------GCT---------------------------------------------------------------------GCTGCTCCTTGNNN----------------------------------------------------------------------------------------------------------------------------------------------------------------------------------------------------------------------------------------------------------------------------------------------------------------------------------------------------------------------------------------------------------------------------------------------------------------------------------------------------------------------------------------------------------------------------------------------------------------------------------------------------------------------------------------------------------------------------------------------------------------------------------------------------------------------------------------------------------------
>mantled_howler_monkey_B
---------------------------------------ATGTCGCTTGTGATGCTGAGCCTGGCCGCCCTGTGCAGGAGCGCC---GTACCCCAAGAGCCGACCATTCAATGTGGCTCTGAA---------------ACTGGGCCATCTCCAGAGTGGATGCTACA----------------ACATGATCTAACCCCCGGAG--------------ACT--TGAAGGACCTCCGAGTGGAAACTATTAA--------------AACGAATGTTGCAACAGGGGACTATTCAA------TTTTGATGAATATAAGCTGGGTACTCCGGGCAGATGCCAGCATCCGCTTGTTGAAGGCCACCAAGATATGTGTGACAGGCAAAAGCAACTTCCAGTCCTACAGCTGTGTGAGGTGCAATTACACAGAGGCCTTCCAGACTCAGACCAGACCCTCCGGCGGCAAATGGACATTTTCCTACATAGGCTTCCCTGTGGAGCTGAACACAGTCTATTTCATT----------------------GGAGCCCA----TAATATTCCTA----ACGCAAATA--------TGAATGAAGATGGCCCTTCCATGTCTGTGAATTTCACCTCACCAGGCTGCCTAGACCACA-TA----ATGAAATATAAAAAGAAGTGTGTCAAGGCCGGAAGCCTGTGGGCTCCGAACATCACTGCTTGTAAGAAGAATG---AGACGGTAGAAGTGAACTTCACAACCAGTC----------------------------------------------CC------CTTGGA--------------------AACAGATACATGGCTCTTATCCAACACAGC---------ACCGTCATTGGGTTTTCTCAGGTGTTAGAGCCATACCAGAATGAACAAACGCGAGCTTCAGTGGTGATTCCAGTGACTGGGGAAAGTG------------AAGGTGCTGTGGTGCAGCTGACTCCGTATTTTCCTACTTGTGGCACTGACTGCA------TCCGACACAAAGGAAAGGT--------------G-------GTGCTCTGCCCA-CACAGGGGCGTCCCTTTCCCTTTGGATAACAACAGAAGCAAGCTGGGAGGCTGGCTGCCTCTCCTCCTGCCATCTCTGCTGG-------------------TGGCCACATGGGTGCTGGTGGCAGG-------GATCTATCTAATGTGGAGGCACGAAAGGATCAAGAAGACTTCCTTTTCTACCACC-ACACTA---------CTGCCTCCCATTAAGGTTCTTGTGGTTTACCCAT-----------CTGAAATATGTT----TCCATCACACAGTTTGTCACTTCACTGAG-------TTTCTTCAAAACCAGTGCAGAAGTGAGGTCATCCTTGAAAAGTGCCAGAAAAAGAAA---ATAGCAGA---GATGGGTCCAGTGCAGTGGCTTGCTGCTCAAAAGAAGG------CAGTGGAC-------AAAGT--------CATCTTCCTTGTTTCCAATGACGTCAA-CAGTGTGTGTGATGGTACCTGTGACAAGAGTGAGGGC----------------AGCCCCAGTGAAAACTCTCAAGACCTCTTCCCCCTTGCCTTTAACC---------------------TTTT---CTGCAGTGATCTAAGAAGCCAGACTCATCTGCACA---AATATGTGGTGGTCTACTTT-ACAGAGACTGATACCAGAGACGATTATGA---TGCTCTCAGTGTCTGCCC---------CAAGTACCACCTCATGAAGGATGCCACTGCTT-----------------------------------TCTGTGCAGAACTTCTCCACATCAAGCAGCAGGTGTCAGTGGGAAAAAGACCACAA--G-CCTGCCACAATG-----------------------------------------------------GCT---------------------------------------------------------------------GCTGCTCCTTGNNN----------------------------------------------------------------------------------------------------------------------------------------------------------------------------------------------------------------------------------------------------------------------------------------------------------------------------------------------------------------------------------------------------------------------------------------------------------------------------------------------------------------------------------------------------------------------------------------------------------------------------------------------------------------------------------------------------------------------------------------------------------------------------------------------------------------------------------------------------------------
>blackhanded_spider_monkey_B
---------------------------------------ATGTCGCTCGTGCTGCTGAGCCTGGCCGCCCTGTGCAGGAGCGCC---GTACCCCGAGAGCCGACCATTCAATGTGGCTCTGAA---------------ACTGGGCCATCTCCAGAGTGGATGCTACA----------------ACATGATCTAACCCCCGGAG--------------ACT--TGAAGGACCTCCGAGTGGAAACTGTTAA--------------AACGAATATTGCAACAGGGGACTATTCAA------TTTTGATGAATATAAGCTGGGTACTCCGGGCAGATGCCAGCATCCGCTTGTTGAAGGCCACCAAGATATGTGTGACAGGCAAAAGCAACTTCCAGTCCTACAGCTGTGTGAGGTGCAATTACACAGAGGCCTTCCAGACTCAGACCAGACCCTCCGGCGGCAAATGGACATTTTCCTACATAGGCTTCCCTGTGGAGCTGAACACAGTCTATTTCATT----------------------GGAGCCCA----TAATATTCCTA----ATGCAAATA--------TGAATGAAGATGGCCCTTCCATGTCTGTGAATTTCACCTCACCAGGCTGCCTAGACCACA-TA----ATGAAATATAAAAAGAAGTGTGTCAAGGCCGGCAGCCTGTGGGCTCCGAACATCACTGCTTGTAAGAAGAATG---AGATGGTAGAAGTGAACTTCACAACCAGTC----------------------------------------------CC------CTTGGA--------------------AACAGATACATGGCTCTTATCCAGCACAGC---------ACCGTCATTGGGTTTTCTCAGGTGTTAGAGCCATACCAGAACGAACAAACGCGAGCTTCAGTGGTGATTCCAGTGACCGGGGAAAGTG------------AAGGTGCTGTGGTGCAGCTGACTCCGTATTTTCCTATTTGTGGCACCGACTGCA------TCCGACACAAAGGAAAGGT--------------G-------GTGCTCTGCCCA-CAGACAGGCGTCCCTTTCCCTCTGGATAACAACAGAAGCAAGCTGGGAGGCTGGCTGCCTCTCCTCCTGCCATCTCTGCTGG-------------------TGGCCACATGGGTGCTGGCGGCAGG-------GATCTATCTAATGTGGAGGCACGAAAGGATCAAGAAGACTTCCTTTTCTACCACC-ACACTA---------CTGCCCCCCATTAAGGTTCTTGTGGTTTACCCAT-----------CTGAAATATGTT----TCCATCACACAGTTTGTCACTTCACTGAG-------TTTCTTCAAAACCAGTGCAGAAGTGAGGTCATCCTTGAAAAGTGGCAGAAAAAGAAA---ATAGCAGA---GATGGGTCCAGTGCAGTGGCTTGCCGCTCAAAAGAAGG------CAGTGGAC-------AAAGT--------CATCTTCCTTCTTTCCAATGACGTCAA-CAGTGTGTGTGATGGTACCTGTGACAAGAGTGAGGGC----------------AGCCCCAGTGAAAACTCTCAAGACCTCTTCCCCCTTGCCTTTAACC---------------------TTTT---CTGCAGTGATCTAAGAAGCCAGACTCATCTGCACA---AATATGTGGTGGTCTACTTT-ACAGAAACTGATACCAAAGACGATTATGA---TGCTCTCAGTGTCTGCCC---------CAAGTACCACCTCATGAAGGATGCCACTGCTT-----------------------------------TCTGTGCAGAACTTCTCCACATCAAACAGCAGGTGTCAGTGGGAAAAAGACCACAA--G-CCTGCCACAATG-----------------------------------------------------GCT---------------------------------------------------------------------GCTACTCCTTGNNN----------------------------------------------------------------------------------------------------------------------------------------------------------------------------------------------------------------------------------------------------------------------------------------------------------------------------------------------------------------------------------------------------------------------------------------------------------------------------------------------------------------------------------------------------------------------------------------------------------------------------------------------------------------------------------------------------------------------------------------------------------------------------------------------------------------------------------------------------------------
>Mona_monkey_B
---------------------------------------ATGTCGCTCGTGCTGCTGACCCTGGCCGCGCTGTGCAGGAGCGCC---GTACCCCGAGAGCCGACCGTTCAGTGTGGCTCTGAA---------------ACTGGGCCGTCTCCAGAATGGATGCTACA----------------ACATGATCTAACCCCTGGAG--------------ACT--TGAGGGACCTCCGAGTAGAACCTGTTAA--------------AACTAGTGTTGCAACAGGGGACTATTCAA------TTTTGATGAATGTAAGCTGGGTACTCCGGGCAGATGCCAGCATCCGCTTGTTGAAGGCTACCAAGATTTGTGTGACGGGTAAAAGCAACTTCCAGTCCTACAGCTGTGTGAGGTGCAATTACACGGAGGCCTTCCAGACTCAGACCAGACCCTCAGGTGGTAAATGGACGTTTTCCTACATCGGCTTCCCTGTAGAGCTGAACACAGTCTATTTCATT----------------------GGGGCCCA----TAATATTCCTA----ATGCAAATA--------TGAATGAAGATGGCCCTTCCATGTCTGTGAATTTCACCTCACCAGGCTGCCTAGACCACA-TA----ATGAAATATAAAAAAAAGTGTGTCAAGGCCGGAAGCCTGTGGGATCCGAACATCACTGCTTGTAAGAAGAATGAGGAGACGGTAGAAGTGAACTTCACCACCAGTC----------------------------------------------CC------CTGGGA--------------------AACAGATACATGGCTCTTATCCAACACAGC---------ACCATCATCGGGTTTTCTCAGGTGTCTGAGCCACACCAGAACAAACCAGTGCGAGCTTCAGTGGTGATTCCAGTGACTGAGGAAAGTG------------AAGGTGCTATGGTGCAGCTGACTCCGTATTTTCCTACTTGTGGCAGCGACTGCA------TCCGACATAAAGGAACGGT--------------T-------GTGCTCTGCCCA-CAGACAGGCGTCCCTTTCCCTCTGGATAACAACAGAAGCAAGCGGGGAGGCTGGCTGCCTCTCCTCCTGCCGTCTCTGCTGG-------------------TGGCCACATGGGTGCTGGTGGCAGG-------GATCTATCTAATGTGGAGGCACGAAAGGAACAAGATGACTTCCTTTTCTACCACC-ACACTA---------CTGCCTCCCATTAAGGTTCTTGTGGTTTACCCAT-----------CTGAAATATGTT----TCCATCACACAATTTGTTACTTCACTGAA-------TTTCTTCAAAACCATTGCAGAAGTGAGGTCATCCTTGAAAAGTGGCAGAAAAAGAAA---ATAGCAGA---GATGGGTCCAGTGCAGTGGCTTGCCACTCAAAAGAAGG------CAGCAGAC-------AAAGT--------TGTCTTCCTTCTTTCCAATGACGTCAA-CAGTGTTTGCGATGGTACCTGTGCCAAGAGTGAGGGC----------------AGTCCCAGTGAGAACTCTCAAGACCTCTTCCCCCTTGCCTTTAACC---------------------TTTT---CTGCAGTGATCTAAGAAGCCAGACTCATCTGCACA---AATATGTAGTGGTCTACTTT-AGAGAGACTGATACCAAAGACAATTATAA---CGCTCTCAGTGTCTGCCC---------CAAGTACCACCTCATGAAGGATGCCACTGCTT-----------------------------------TCTGTGCAGAACTTCA---CATCAAGCAGCAGGTGTCAGCAGGAAAAAGATCACAA--G-CCTGCCACAATG-----------------------------------------------------GCT---------------------------------------------------------------------GCTGCTCCTTGNNN----------------------------------------------------------------------------------------------------------------------------------------------------------------------------------------------------------------------------------------------------------------------------------------------------------------------------------------------------------------------------------------------------------------------------------------------------------------------------------------------------------------------------------------------------------------------------------------------------------------------------------------------------------------------------------------------------------------------------------------------------------------------------------------------------------------------------------------------------------------
>De_Brazzas_monkey_B
---------------------------------------ATGTCGCTCGTGCTGCTGACCCTGGCCGCGCTGTGCAGGAGCGCC---GTACCCCGAGAGCCGACCGTTCAGTGTGGTTCTGAA---------------ACTGGGCCGTCTCCAGAATGGATGCTACA----------------ACATGATCTAACCCCTGGAG--------------ACT--TGAGGGACCTCCGAGTAGAACCTGTTAA--------------AACTAGTGTTGCAACAGGGGACTATTCAA------TTTTGATGAATGTAAGCTGGGTACTCCGGGCAGATGCCAGCATCCGCTTGTTGAAGGCTACCAAGATTTGTGTGACGGGTAAAAGCAACTTCCAGTCCTACAGCTGTGTGAGGTGCAATTACACGGAGGCCTTCCAGACTCAGACCAGACCCTCAGGTGGTAAATGGACGTTTTCCTACATCGGCTTCCCTGTAGAGCTGAACACAGTCTATTTCATT----------------------GGGGCCCA----TAATATTCCTA----ATGCAAATA--------TGAATGAAGATGGCCCTTCCATGTCTGTGAATTTCACCTCACCAGGCTGCCTAGACCACA-TA----ATGAAATATAAAAAAAAGTGTGTCAAGGCCGGAAGCCTGTGGGATCCGAACATCACTGCTTGTAAGAAGAATGAGGAGACGGTAGAAGTGAACTTCACAACCAGTC----------------------------------------------CC------CTGGGA--------------------AACAGATACATGGCTCTTATCCAACACAGC---------ACCATCATCGGGTTTTCTCAGGTGTCTGAGCCACACCAGAACAAACCAGTGCGAGCTTCAGTGGTGATTCCAGTGACTGAGGAAAGTG------------AAGGTGCTATGGTGCAGCTGACTCCGTATTTTCCTACTTGTGGCAGCGACTGCA------TCCGACATAAAGGAACGGT--------------T-------GTGCTCTGCCCA-CAGACAGGCGTCCCTTTCCCTCTGGATAACAACAGAAGCAAGCGGGGAGGCTGGCTGCCTCTCCTCCTGCCGTCTCTGCTGG-------------------TGGCCACATGGGTGCTGGTGGCAGG-------GATCTATCTAATGTGGAGGCACGAAAGGAACAAGATGACTTCCTTTTCTACCACC-ACACTA---------CTGCCTCCCATTAAGGTTCTTGTGGTTTACCCAT-----------CTGAAATATGTT----TCCATCACACAATTTGTTACTTCACTGAA-------TTTCTTCAAAACCATTGCAGAAGTGAGGTCATCCTTGAAAAGTGGCAGAAAAAGAAA---ATAGCAGA---GATGGGTCCAGTGCAGTGGCTTGCCACTCAAAAGAAGG------CAGCAGAC-------AAAGT--------TGTCTTCCTTCTTTCCAATGACGTCAA-CAGTGTTTGCGATGGTACCTGTGCCAAGAGTGAGGGC----------------AGTCCCAGTGAGAACTCTCAAGACCTCTTCCCCCTTGCCTTTAACC---------------------TTTT---CTGCAGTGATCTAAGAAGCCAGACTCATCTGCACA---AATATGTGGTGGTCTACTTT-AGAGAGACTGATACCAAAGACAATTATAA---CACTCTCAGTGTCTGCCC---------CAAGTACCACCTCATGAAGGATGCCACTGCTT-----------------------------------TCTGTGCAGAACTTCA---CATCAAGCAGCAGGTGTCAGCAGGAAAAAGATCACAA--G-CCTGCCACAATG-----------------------------------------------------GCT---------------------------------------------------------------------GCTGCTCCTTGNNN----------------------------------------------------------------------------------------------------------------------------------------------------------------------------------------------------------------------------------------------------------------------------------------------------------------------------------------------------------------------------------------------------------------------------------------------------------------------------------------------------------------------------------------------------------------------------------------------------------------------------------------------------------------------------------------------------------------------------------------------------------------------------------------------------------------------------------------------------------------
>Bolivian_squirrel_monkey_B
---------------------------------------ATGTCGCTCGTCCTGCTGAGCCTGGCCGCCCTGTGCAGGAGCGCC---GTACCCCGAGAGCCGACCATTCAGTGTGGCTCTGAA---------------ACTGGGCCATCTCCAGAGTGGATGCTACA----------------ACATGATCTAACCCCTGGAG--------------ACT--TGAAGGACCTCCAAGTGGAAACTGTTAA--------------AACGAATGTTGCAACAGGGGACTATTCAA------TTTTGATGAATATAAGCTGGGTACTCCGGGCAGATGCCAGCATCCGCTTGTTGAAGGCCACCAAGATATGTGTGACGGGCAAAAGCAACTTCCAGTCCTACAGCTGTGTGAGGTGCAATTACACAGAGGCCTTCCAGACTCAGACCAGACCCTCTGGCGGCAAATGGACATTTTCCTACATAGGCTTCCCTGTGGAGCTGAACACAGTCTATTTCATT----------------------GGAGCCCA----TAATATTCCTA----ATGCAAATA--------TGAATGAAGATGGCCCTTCCATGTCTGTGAATTTCACCTCACCAGGCTGCTTAGACCACA-TA----ATGAAATATAAAAAGAAGTGTGTCAAGGCTGGAAGCCTGTGGGCTCCGAACATCACTGCTTGTAAGAAGAATG---AGACAGTAGAAGTGAACTTCACAACCAGCC----------------------------------------------CC------CTTGGA--------------------AACAGATACATGGCTCTTATCCAACACAGC---------ACCGTCATTGGGTTTTCTCAGGTGTTAGAGCCATACCAGAACGAACAAACGCGAGCTTCAGTGGTGATTCCAGTGACCGGGGAAAGTG------------AAGGCGCTGTGGTGCAGCTGACTCCGTATTTTCCTACTTGTGGCACCGACTGCA------TCCGACACAAAGGAAAGGT--------------G-------GTGCTCTGCCCA-CAGACAGGCGTCCCTTTCCCTCTGGATAACAACAGAAGCAACCTGGAAGGCTGGCTGCCTCTCCTCCTGCCATCTCTGCTGG-------------------TGGCCACATGGGTGCTGGCGGCAGG-------GATCTATCTAATGTGGAGGCACGAAAGGATCAAGAAGACTTCCTTTTCCACCACC-ACATTA---------CTGCCGCCCATTAAGGTTCTCGTGGTTTACCCAT-----------CTGAAATATGTT----TCCATCACACAGTTTGTCACTTCACTGAG-------TTTCTTCAAAACCAGTGCAGAAGTGAGGTCATCCTTGAAAAGTGGCAGAAAAAGAAA---ATAGCAGA---GATGGGTCCAGTGCAGTGGCTTGCCGCTCAAAAGGCGG------CAGTGGAC-------AAAGT--------CATCTTCCTTCTTTCCAATGACATCAA-CAGTGTGTGTGATGGTACCTGTGACAAGAGTGAGGGC----------------AGCCCCAGTGAAAACTCTCAAGACCTCTTCCCCCTTGCCTTTAACC---------------------TTTT---CTGCAGTGATTTAAGAAGCCAGACTCATCTGCACA---AATATGTGGTGGTCTACTTT-ACAGAGACTGATACCAAAGACGATTATGA---TGCTCTCAGTGTCTGCCC---------CAAGTACCACCTCATGAAGGATACCACTGCTT-----------------------------------TCTGTGCAGAACTTCTCCATGTCAAGCAGGTG---TCAATGGGAAAAAGATCACAA--G-CCTGCTACAACG-----------------------------------------------------GCT---------------------------------------------------------------------GCTGCTCCTTGNNN----------------------------------------------------------------------------------------------------------------------------------------------------------------------------------------------------------------------------------------------------------------------------------------------------------------------------------------------------------------------------------------------------------------------------------------------------------------------------------------------------------------------------------------------------------------------------------------------------------------------------------------------------------------------------------------------------------------------------------------------------------------------------------------------------------------------------------------------------------------
>black_snubnosed_monkey_B
---------------------------------------ATGTCGCTTGTGCTGCTGAGCCTGGCCGCGCTGTGCAGGAGCGCA---GTACCTCGAGAGCCGACCGTTCAATGTGGCTCTGAA---------------ACTGGGCCGTCTCCAGAGTGGATGCTACA----------------ACATGATCTAACCCCTGGAG--------------ACT--TGAGGGACCTCCGAGTAGAACCTGTTAA--------------AACTAGTGTTGCAACAGGGGACTATTCAA------TTTTGATGAACGTAAGCTGGGTACTCCGGGCAGATGCCAGCATCCGCTTATTGAAGGCCACCAAGATCTGTGTGACGGGCAAAAGCAACTTCCAGTCCTACAGCTGTGTGAGGTGCAATTACACGGAGGCCTTCCAGACTCAGACCAGACCCTCAGGTGGTAAATGGACGTTCTCCTACGTCGGCTTCCCTGTAGAGCTGAACACAGTCTATTTCATT----------------------GGGGCCCA----TAATATTCCTA----ATGCAAATA--------TGAATGAAGATGGCCCTTCCATGTCTGTGAATTTCACCTCACCAGGCTGCCTAGACCACA-TA----ATGAAATATAAAAAAAAGTGTGTCGAGGCCGGAAGCCTGTGGGATCCGAACATCACTGCTTGTAAAAAGAATGAGGAGACGGTAGAAGTGAACTTCACAACCAGTC----------------------------------------------CT------CTGGGA--------------------AACAGATACATGGCTCTTATCCAACACAGC---------ACCATCATCGGGTTTTCTCAAGTGTCTGAGCCACACCAGAACAAACGCACGCGAGCTTCAGTGGTGATTCCAGTGACTGAGGAAAGTG------------AAGGTGCTATGGTGCAGCTGACTCCGTATTTTCCTACTTGTGGCAGCGACTGCA------TCCGACATAAAGGAACGGT--------------T-------GTGCTCTGCCCA-CAAACAGGCGTCCCTTTCCCTCTGGATAACAACAGAAGCAAACCGGGAGGCTGGCTGCCTCTCCTCCTGCCGTCTCTGCTGG-------------------TGGTGACATGGGTGGTGGTGGCAGG-------GATTTATCTAATGTGGAGGCACGAAAGGAACAAGATGACTTCCTTTTCTACCACC-ACA---------------CCCTCCATTAAGGTTCTTGTTGTTTACCCAT-----------CTGAAATATGTT----TTCATCACACAATTTGTTACTTCACTGAA-------TTTCTTCAAAACCATTGCAGAAGTGAGGTCATCCTTGAAAAGTGGCAGAAAAAGAAA---ATAGCAGA---GATGGGTCCAGTGCAGTGGCTTGCCACTCAAAAGAAGG------CAGCAGAC-------AAAGT--------TGTCTTCCTTCTTTCCAGTGACGTAAA-CAGTGTTTGTGATGGTACCTGTGCCAAGAGTGAGGGC----------------AGTCCCAGTGAGAACTCTCAAGACCTCTTCCCCCTTGCCTTTAACC---------------------TTTT---CTGCAGTGATCTAAGAAGCCAGACTCATCTGCACA---AATATGTGGTGGTCTACTTT-AGAGAGACTGATACCAAAGACATTTATAA---TGCTCTCAGTGTCTGCCC---------CAAGTACCACCTCATGAAGGATGCCACTGCTT-----------------------------------TCTGTGCAGAACTTCTCCATGTCAAGCAGCAGGTGTCAGCAGGAAAAAGATCANNN--G-CCTGCCACAATG-----------------------------------------------------GCT---------------------------------------------------------------------GCTGCTCCTTGNNN----------------------------------------------------------------------------------------------------------------------------------------------------------------------------------------------------------------------------------------------------------------------------------------------------------------------------------------------------------------------------------------------------------------------------------------------------------------------------------------------------------------------------------------------------------------------------------------------------------------------------------------------------------------------------------------------------------------------------------------------------------------------------------------------------------------------------------------------------------------
>Rhesus_monkey_B
---------------------------------------ATGTCGCTCGTGCTGCTGACCCTGGCCGCGCTGTGCAGGAGCGCC---GTACCCCGAGAGCCGACCGTTCAGTGTGGCTCTGAA---------------ACTGGGCCGTCTCCAGAGTGGATGCTACA----------------ACATGATCTAACCCCTGGAG--------------ACT--TGAGGGACCTCCGAGTAGAACCTGTTAA--------------AACTAGTGTTGCAACAGGGGACTATTCAA------TTNNNATGAATGTAAGCTGGGTACTCCGGGCAGATGCCAGCATCCGCTTGTTGAAGGCCACCAAGATTTGTGTGACTGGCAAAAGCAACTTCCAGTCCTACAGTTGTGTGAGGTGCAATTACACGGAGGCCNNNCAGACTCAGACCAGACCCTCAGGTGGTAAATGGACGTTTTCCTACATCGGCTTCCCTGTAGAGCTGAACACAGTCTATTTCATT----------------------NNNGCCCA----TAATATTCCTA----ATGCAAATA--------TGAATGAAGATGGCCCTTTCCATGTCTTTGAATTCACCTCACCANNNTGCCTAGACCACA-TA----ATGAAATATAAAAAAAAGTGTGTCAAGGCCGGAAGCCTGTGGGATCCGAACATCACTGCTTGTAAGAAGAATGAGGAGACGGTAGAAGTGAACTTCACAACCAGTC----------------------------------------------CC------CTGGGA--------------------AACAGATACATGGCTCTTATCCAACACAGC---------ACCATCATCGGGTTTTCTCAGGTGTCTGAGCCATACCAGAACAAACAAACGCGAGCTTCAGTGGTGATTCCAGTGACTGAGGAAAGTG------------AAGGTGCTATGGTGCAGCTGACTCCGTATTTTCCTACTTGTGGCAGCGACTGCA------TCCGACATAAAGGAACGGT--------------T-------GTGCTCTGCCCA-CAAACAGGTGTCCCTTTCCCTCTGGATAACAACAGAAGCAAGCCGGGAGGCTGGCTGCCTCTCCTCCTGCCATCTCTGCTGG-------------------TGGTGACATGGGTACTGGTGGCAGG-------GATCTATCTAATGTGGAGGCACGAAAGGAACAAGATGACTTCCTTTTCTACCACC-ACACTA---------CTGCCCCCCATTAAGGTTCTTGTGGTTTACCCAT-----------CTGAAATATGTT----TCCATCACACAATTTGTTACTTCACTGAA-------TTTCTTCAAAACCATTGCAGAAGTGAGGTCATCCTTGAAAAGTGGCAGAAAAAGAAA---ATAGCAGA---GATGGGTCCAGTGCAGTGGCTTGCCACTCAAAAGAAGG------CAGCAGAC-------AAAGT--------TGTCTTCCTTCTTTCCAATGACGTCAA-CAGTGTTTGCGATGGTACCTGTGCCAAGAGTGAGGGC----------------AGTCCCAGTGAGAACTCTCAAGACCTCTTCCCCCTTGCCTTTAACC---------------------TTTT---CTGCAGTGATCTAAGAAGCCAGACTCATCTGCACA---AATATGTGGTGGTCTACTTT-AGAGAGACTGATACCAAAGACAATTATAA---TGCTCTCAGTGTCTGCCC---------CAAGTACCACCTCATGAAGGATGCCACTGCTT-----------------------------------TCTGTGCAGAACTTCTCCACGTCAAGCAGCAGGTGTCAGCAGGAAAAAGATCGCAA--G-CCTGCCACAATG-----------------------------------------------------GCT---------------------------------------------------------------------GCTGCTCCTTGNNN----------------------------------------------------------------------------------------------------------------------------------------------------------------------------------------------------------------------------------------------------------------------------------------------------------------------------------------------------------------------------------------------------------------------------------------------------------------------------------------------------------------------------------------------------------------------------------------------------------------------------------------------------------------------------------------------------------------------------------------------------------------------------------------------------------------------------------------------------------------
>red_guenon_B
---------------------------------------ATGTCGCTCGTGCTGCTGACCCTGGCCGCGCTGTGCAGGAGCGCC---GTACCCCGAGAGCCGACCGTTCAGTGTGGCTCTGAA---------------ACTGGGCCGTCTCCAGAGTGGATGCTACA----------------ACATGATCTAACCCCTGGAG--------------ACT--TGAGGGACCTCCGAGTAGAACCTGTTAA--------------AACTAGTGTTGCAACAGGGGACTATTCAA------TTTTGATGAATGTAAGCTGGGTACTCCGGGCAGATGCCAGCATCCGCTTGTTGAAGGCTACCAAGATTTGTGTGACGGGTAAAAGCAACTTCCAGTCCTACAGCTGTGTGAGGTGCAATTACACGGAGGCCTTCCAGACTCAGACCAGACCCTCAGGTGGTAAATGGACGTTTTCCTACATCGGCTTCCCTGTAGAGCTGAACACAGTCTATTTCATT----------------------GGGGCCCA----TAATATTCCTA----ATGCAAATA--------TGAATGAAGATGGCCCTTCCATGTCTGTGAATTTCACCTCACCAGGCTGCCTAGACCACA-TA----ATGAAATATAAAAAAAAGTGTGTCAAGGCCGGAAGCCTGTGGGATCCGAACATCACTGCTTGTAAGAAGAATGAGCAGACGGTAGAAGTGAACTTCACAACCAGTC----------------------------------------------CC------CTGGGA--------------------AACAGATACATGGCTCTTATCCAACACAGC---------ACCATCATTGGGTTTTCTCAGGTGTCTGAGCCACACCAGAACAAACCAATGCGAGCTTCAGTGGTGATTCCAGTGACTGAGGAAAGTG------------AAGGTGCTATGGTGCAGCTGACTCCGTATTTTCCTACTTGTGGCAGCGACTGCA------TCCGACATAAAGGAACGGT--------------T-------GTGCTCTGCCCA-CAGACAGGCGTCCCTTTCCCTCTGGATAACAACAGAAGCAAGCGGGGAGGCTGGCTGCCTCTCCTCCTGCCGTCTCTGCTGG-------------------TGGCCACATGGGTGCTGGTGGCAGG-------GATCTATCTAATGTGGAGGCACGAAAGGAACAAGATGACTTCCTTTTCTACCACC-ACACTA---------CTGCCCCCCATTAAGGTTCTTGTGGTTTACCCAT-----------CTGAAATATGTT----TCCATCACACAATTTGTTACTTCACTGAA-------TTTCTTCAAAACCATTGCAGAAGTGAGGTCATCCTTGAAAAGTGGCAGAAAAAGAAA---ATAGCAGA---GATGGGTCCAGTGCAGTGGCTTGCCACTCAAAAGAAGG------CAGCAGAC-------AAAGT--------TGTCTTCCTTCTTTCCAATGACGTCAA-CAGTGTTTGCGATGGTACCTGTGCCAAGAGTGAGGGC----------------AGTCCCAGTGAGAACTCTCAAGACCTCTTCCCCCTTGCCTTTAACC---------------------TTTT---CTGCAGTGATCTAAGAAGCCAGACTCATCTGCACA---AATATGTGGTGGTCTACTTT-AGAGAGACTGATACCAAAGACAATTATAA---TGCTCTCAGTGTCTGCCC---------CAAGTACCAACTCATGAAGGATGCCACTGCTT-----------------------------------TCTGTGCAGAACTTCA---CGTCAAGCAGCAGGTGTCAGGAGGAAAAAGATCACAA--G-CCTGCCACAATG-----------------------------------------------------GCT---------------------------------------------------------------------GCTGCTCCTTGNNN----------------------------------------------------------------------------------------------------------------------------------------------------------------------------------------------------------------------------------------------------------------------------------------------------------------------------------------------------------------------------------------------------------------------------------------------------------------------------------------------------------------------------------------------------------------------------------------------------------------------------------------------------------------------------------------------------------------------------------------------------------------------------------------------------------------------------------------------------------------
>chimpanzee_B
---------------------------------------ATGTCGCTCGTGCTGCTAAGCCTGGCCGCGCTGTGCAGGAGCGCC---GTACCCCGAGAGCCGACCGTTCAATGTGGCTCTGAA---------------ACTGGGCCATCTCCAGAGTGGATGCTACA----------------ACATGATCTAATCCCCGGAG--------------ACT--TGAGGGACCTCCGAGTAGAACTTGTTAC--------------AACTAGTGTTGCAACAGGGGACTATTCAA------TTTTGATGAATGTAAGCTGGGTACTCCGGGCAGATGCCAGCATCCGCTTGTTGAAGGCCACCAAGATTTGTGTGACGGGCAAAAGCAACTTCCAGTCCTACAGCTGTGTGAGGTGCAATTACACAGAGGCCTTCCAGACTCAGACCAGACCCTCTGGTGGTAAATGGACATTTTCCTACGTCGGCTTCCCTGTAGAGCTGAACACAGTCTATTTCATT----------------------GGGGCCCA----TAATATTCCTA----ATGCAAATA--------TGAATGAAGATGGCCCCTCCATGCCTGTGAATTTCACCTCACCAGGCTGCCTAGACCACA-TA----ATGAAATATAAAAAAAAGTGTGTCAAGGCCGGAAGCCTGTGGGATCCGAACATCACTGCTTGTAAGAAGAATGAGGAGACAGTAGAAGTGAACTTCACAACCACTC----------------------------------------------CC------CTGGGA--------------------AACAGATACATGGCTCTTATCCAACACAGCACTCACAGCACTGTCATCGGGTTTTCTCAGGTGTTTGAGCCACACCAGAAGAAACAAACGCGAGCTTCAGTGGTGATTCCAGTGACTGGGGATAGTG------------AAGGTGCTATGGTGCAGCTGACTCCATATTTTCCCACTTGTGGCAGCGATTGCA------TCCGACATAAAGGAATAGT--------------T-------GTGCTCTGCCCA-CAAACAGGCGTCCCTTTCCCTCTGGATAACAACAAAAGCAAGCTGGGAGGCTGGCTGCCTCTCCTCCTGCTGTCTCTGCTGG-------------------TGGCCACATGGGTGCTGGTGGCAGG-------GATCTATCTAATGTGGAGGCACGAAAGGATCAAGAAGACTTCCTTTTCTACCACC-ACACTA---------CTGCCCCCCATTAAGGTTCTTGTGGTTTACCCAT-----------CTGAAATATGTT----TCCATCACACAATTTGTTACTTCACTGAA-------TTTCTTCAAAACCATTGCAGAAGTGAGGTCATCCTTGAAAAGTGGCAGAAAAAGAAA---ATAGCAGA---GATGGGTCCAGTGCAGTGGCTTGCCACTCAAAAGAAGG------CAGCAGAC-------AAAGT--------CGTCTTCCTTCTTTCCAATGACGTCAA-CAGTGTGTGCGATGGTACCTGTGGCAAGAGCGAGGGC----------------AGTCCCAGTGAGAACTCTCAAGACCTCTTCCCCCTTGCCTTTAACC---------------------TTTT---CTGCAGTGATCTAAGAAGCCAGATTCATCTGCACA---AATACGTGGTGGTCTACTTT-AGAGAGACTGATACAAAAGACGATTATAA---TGCTCTCAGTGTCTGCCC---------TAAGTACCACCTCATGAAGGATGCCACTGCTT-----------------------------------TCTGTGCAGAACTTCTCCATGTCAAGCAGCAGGTGTCAGCAGGAAAAAGATCACAA--G-CCTGCCACGATG-----------------------------------------------------GCT---------------------------------------------------------------------GCTGCTCCTTGNNN----------------------------------------------------------------------------------------------------------------------------------------------------------------------------------------------------------------------------------------------------------------------------------------------------------------------------------------------------------------------------------------------------------------------------------------------------------------------------------------------------------------------------------------------------------------------------------------------------------------------------------------------------------------------------------------------------------------------------------------------------------------------------------------------------------------------------------------------------------------
>pygmy_chimpanzee_B
---------------------------------------ATGTCGCTCGTGCTGCTAAGCCTGGCCGCGCTGTGCAGGAGCGCC---GTACCCCGAGAGCCGACCGTTCAATGTGGCTCTGAA---------------ACTGGGCCATCTCCAGAGTGGATGCTACA----------------ACATGATCTAATCCCCGGAG--------------ACT--TGAGGGACCTCCGAGTAGAACTTGTTAC--------------AACTAGTGTTGCAACAGGGGACTATTCAA------TTTTGATGAATGTAAGCTGGGTACTCCGGGCAGATGCCAGCATCCGCTTGTTGAAGGCCACCAAGATTTGTGTGACGGGCAAAAGCAACTTCCAGTCCTACAGCTGTGTGAGGTGCAATTACACAGAGGCCTTCCAGACTCAGACCAGACCCTCTGGTGGTAAATGGACATTTTCCTACATCGGCTTCCCTGTAGAGCTGAACACAGTCTATTTCATT----------------------GGGGCCCA----TAATATTCCTA----ATGCAAATA--------TGAATGAAGATGGCCCTTCCATGTCTGTGAATTTCACCTCACCAGGCTGCCTAGACCACA-TA----ATGAAATATAAAAAAAAGTGTGTCAAGGCCGGAAGCCTGTGGGATCCGAACATCACTGCTTGTAAGAAGAATGAGGAGACAGTAGAAGTGAACTTCACAACCACTC----------------------------------------------CC------CTGGGA--------------------AACAGATACATGGCTCTTATCCAACACAGCACTCACAGCACTGTCATCGGGTTTTCTCGGGTGTTTGAGCTACACCAGAAGAAACAAACGCGAGCTTCAGTGGTGATTCCAGTGACTGGGGATAGTG------------AAGGTGCTATGGTGCAGCTGACTCCATATTTTCCCACTTGTGGCAGCGATTGCA------TCCGACATAAAGGAATAGT--------------T-------GTGCTCTGCCCA-CAAACAGGCGTCCCTTTCCCTCTGGATAACAACAAAAGCAAGCTGGGAGGCTGGCTGCCTCTCCTCCTGCTGTCTCTGCTGG-------------------TGGCCACATGGGTGCTGGTGGCAGG-------GATCTATCTAATGTGGAGGCACGAAAGGATCAAGAAGACTTCCTTTTCTACCACC-ACACTA---------CTGCCCCCCCTTAAGGTTCTTGTGGTTTACCCAT-----------CTGAAATATGTT----TCCATCACACAATTTGTTACTTCACTGAA-------TTTCTTCAAAACCATTGCAGAAGTGAGGTCATCCTTGAAAAGTGGCAGAAAAAGAAA---ATAGCAGA---GATGGGTCCAGTGCAGTGGCTTGCCACTCAAAAGAAGG------CAGCAGAC-------AAAGT--------CGTCTTCCTTCTTTCCAATGACGTCAA-CAGTGTGTGCGATGGTACCTGTGGCAAGAGCGAGGGC----------------AGTCCCAGTGAGAACTCTCAAGACCTCTTCCCCCTTGCCTTTAACC---------------------TTTT---CTGCAGTGATCTAAGAAGCCAGATTCATCTGCACA---AATACGTGGTGGTCTACTTT-AGAGAGACTGATACAAAAGACGATTATAA---TGCTCTCAGTGTCTGCCC---------TAAGTACCACCTCATGAAGGATGCCACTGCTT-----------------------------------TCTGTGCAGAACTTCTCCATGTCAAGCAGCAGGTGTCACCAGGAAAAAGATCACAA--G-CCTGCCACGATG-----------------------------------------------------GCT---------------------------------------------------------------------GCTGCTCCTTGNNN----------------------------------------------------------------------------------------------------------------------------------------------------------------------------------------------------------------------------------------------------------------------------------------------------------------------------------------------------------------------------------------------------------------------------------------------------------------------------------------------------------------------------------------------------------------------------------------------------------------------------------------------------------------------------------------------------------------------------------------------------------------------------------------------------------------------------------------------------------------
>crabeating_macaque_B
---------------------------------------ATGTCGCTCGTGCTGCTGACCCTGGCCGCGCTGTGCAGGAGCGCC---GTACCCCGAGAGCCGACCGTTCAGTGTGGCTCTGAA---------------ACTGGGCCATCTCCAGAGTGGATGCTACA----------------ACATGATCTAACCCCTGGAG--------------ACT--TGAGGGACCTCCGAGTAGAACCTGTTAA--------------AACTAGTGTTGCAACAGGGGACTATTCAA------TTTTGATGAATGTAAGCTGGGTACTCCGGGCAGATGCCAGCATCCGCTTGTTGAAGGCCACCAAGATTTGTGTGACTGGCAAAAGCAACTTCCAGTCCTACAGCTGTGTGAGGTGCAATTACACGGAGGCCTTCCAGACTCAGACCAGACCCTCAGGTGGTAAATGGACGTTTTCCTACATCGGCTTCCCTGTAGAGCTGAACACAGTCTATTTCATT----------------------GGGGCCCA----TAATATTCCTA----ATGCAAATA--------TGAATGAAGATGGCCCTTCCATGTCTTTGAATTTCACCTCACCAGGCTGCCTAGACCACA-TA----ATGAAATATAAAAAAAAGTGTGTCAAGGCCGGAAGCCTGTGGGATCCGAACATCACTGCTTGTAAGAAGAATGAGGAGACGGTAGAAGTGAACTTCACAACCAGTC----------------------------------------------CC------CTGGGA--------------------AACAGATACATGGCTCTTATCCAACACAGC---------ACCATCATCGGGTTTTCTCAGGTGTCTGAGCCATACCAGAACAAACAAACGCGAGCTTCAGTGGTGATTCCAGTGACTGAGGAAAGTG------------AAGGTGCTATGGTGCAGCTGACTCCGTATTTTCCTACTTGTGGCAGCGACTGCA------TCCGACATAAAGGAACGGT--------------T-------GTGCTCTGCCCA-CAGACAGGCGTCCCTTTCCCTCTGGATAACAACAGAAGCAAGCCGGGAGGCTGGCTGCCTCTCCTCCTGCCATCTCTGCTGG-------------------TGGTGACATGGGTGCTGGTGGCAGG-------GATCTATCTAATGTGGAGGCACGAAAGGAACAAGATGACTTCCTTTTCTACCACC-ACACTA---------CTGCCCCCCATTAAGGTTCTTGTGGTTTACCCAT-----------CTGAAATATGTT----TCCATCACACAATTTGTTACTTCACTGAA-------TTTCTTCAAAACCATTGCAGAAGTGAGGTCATCCTTGAAAAGTGGCAGAAAAAGAAA---ATAGCAGA---GATGGGTCCAGTGCAGTGGCTTGCCACTCAAAAGAAGG------CAGCAGAC-------AAAGT--------TGTCTTCCTTCTTTCCAATGACGTCAA-CAGTGTTTGCGATGGTACCTGTGCCAAGAGTGAGGGC----------------AGTCCCAGTGAGAACTCTCAAGACCTCTTCCCCCTTGCCTTTAACC---------------------TTTT---CTGCAGTGATCTAAGAAGCCAGACTCATCTGCACA---AATATGTGGTGGTCTACTTT-AGAGACACTGATACCAAAGACAATTATAA---TGCTCTCAGTGTCTGCCC---------CAAGTACCACCTCATGAAGGATGCCACTGCTT-----------------------------------TCTGTGCAGAACTTCTCCACGTCAAGCAGCAGGTGTCAGCAGGAAAAAGATCGCAA--G-CCTGCCACAATG-----------------------------------------------------GCT---------------------------------------------------------------------GCTGCTCCTTGNNN----------------------------------------------------------------------------------------------------------------------------------------------------------------------------------------------------------------------------------------------------------------------------------------------------------------------------------------------------------------------------------------------------------------------------------------------------------------------------------------------------------------------------------------------------------------------------------------------------------------------------------------------------------------------------------------------------------------------------------------------------------------------------------------------------------------------------------------------------------------
>Japanese_macaque_B
---------------------------------------ATGTCGCTCGTGCTGCTGACCCTGGCCGCGCTGTGCAGGAGCGCC---GTACCCCGAGAGCCGACCGTTCAGTGTGGCTCTGAA---------------ACTGGGCCGTCTCCAGAGTGGATGCTACA----------------ACATGATCTAACCCCTGGAG--------------ACT--TGAGGGACCTCCGAGTAGAACCTGTTAA--------------AACTAGTGTTGCAACAGGGGACTATTCAA------TTTTGATGAATGTAAGCTGGGTACTCCGGGCAGATGCCAGCATCCGCTTGTTGAAGGCCACCAAGATTTGTGTGACTGGCAAAAGCAACTTCCAGTCCTACAGCTGTGTGAGGTGCAATTACACGGAGGCCTTCCAGACTCAGACCAGACCCTCAGGTGGTAAATGGACGTTTTCCTACATCGGCTTCCCTGTAGAGCTGAACACAGTCTATTTCATT----------------------GGGGCCCA----TAATATTCCTA----ATGCAAATA--------TGAATGAAGATGGCCCTTCCATGTCTGTGAATTTCACCTCACCAGGCTGCCTAGACCACA-TA----ATGAAATATAAAAAAAAGTGTGTCAAGGCCGGAAGCCTGTGGGATCCGAACATCACTGCTTGTAAGAAGAATGAGGAGACGGTAGAAGTGAACTTCACAACCAGTC----------------------------------------------CC------CTGGGA--------------------AACAGATACATGGCTCTTATCCAACACAGC---------ACCATCATCGGGTTTTCTCAGGTGTCTGAGCCATACCAGAACAAACAAACGCGAGCTTCAGTGGTGATTCCAGTGACTGAGGAAAGTG------------AAGGTGCTATGGTGCAGCTGACTCCGTATTTTCCTACTTGTGGCAGCGACTGCA------TCCGACATAAAGGAACGGT--------------T-------GTGCTCTGCCCA-CAAACAGGCGTCCCTTTCCCTCTGGATAACAACAGAAGCAAGCCGGGAGGCTGGCTGCCTCTCCTCCTGCCATCTCTGCTGG-------------------TGGTGACATGGGTGCTGGTGGCAGG-------GATCTATCTAATGTGGAGGCACGAAAGGAACAAGATGACTTCCTTTTCTACCACC-ACACTA---------CTGCCCCCCATTAAGGTTCTTGTGGTTTACCCAT-----------CTGAAATATGTT----TCCATCACACAATTTGTTACTTCACTGAA-------TTTCTTCAAAACCATTGCAGAAGTGAGGTCATCCTTGAAAAGTGGCAGAAAAAGAAA---ATAGCAGA---GATGGGTCCAGTGCAGTGGCTTGCCACTCAAAAGAAGG------CAGCAGAC-------AAAGT--------TGTCTTCCTTCTTTCCAATGACGTCAA-CAGTGTTTGCGATGGTACCTGTGCCAAGAGTGAGGGC----------------AGTCCCAGTGAGAACTCTCAAGACCTCTTCCCCCTTGCCTTTAACC---------------------TTTT---CTGCAGTGATCTAAGAAGCCAGACTCATCTGCACA---AATATGTGGTGGTCTACTTT-AGAGAGACTGATACCAAAGACAATTATAA---TGCTCTCAGTGTCTGCCC---------CAAGTACCACCTCATGAAGGATGCCACTGCTT-----------------------------------TCTGTGCAGAACTTCTCCACGTCAAGCAGCAGGTGTCAGCAGGAAAAAGATCGCAA--G-CCTGCCACAATG-----------------------------------------------------GCT---------------------------------------------------------------------GCTGCTCCTTGNNN----------------------------------------------------------------------------------------------------------------------------------------------------------------------------------------------------------------------------------------------------------------------------------------------------------------------------------------------------------------------------------------------------------------------------------------------------------------------------------------------------------------------------------------------------------------------------------------------------------------------------------------------------------------------------------------------------------------------------------------------------------------------------------------------------------------------------------------------------------------
>mandrill_B
---------------------------------------ATGTCGCTCGTGCTGCTGACCCTGGCCGCGCTGTGCAGGAGCGCC---GTACCCCGAGAGCCGACCGTTCAGTGTGGCTCTGAA---------------ACTGGGCCGTCTCCAGAGTGGATGCTACA----------------ACATGATCTAACCCCTGGAG--------------ACT--TGAGGGACCTCCGAGTAGAACCTGTTAA--------------AACTAGTGTTGCAACAGGGGACTATTCAA------TTTTGATGAATGTAAGCTGGGTACTCCGGGCAGATGCCAGCATCCGCTTGTTGAAGGCTACCAAGATTTGTGTGACGGGCAAAAGCAACTTCCAGTCCTACAGCTGTGTGAGGTGCAATTACACGGAGGCCTTCCAGACTCAGACCAGACCTTCAGGTGGTAAATGGACGTTTTCCTACATCGGCTTCCCTGTAGAGCTGAACACAGTCTATTTCATT----------------------GGGGCCCA----TAATATTCCTA----ATGCAAATA--------TGAATGAAGATGGCCCTTCCATGTCTGTGAATTTCACCTCACCAGGCTGCCTAGACCACG-TA----ATGAAATATAAAAAAAAGTGTGTCAAGGCCGGAAGCCTGTGGGATCCGAACATCACTGCTTGTAAGAAGAATGAGGAGACGGTAGAAGTGAACTTCACAACCAGTC----------------------------------------------CC------CTGGGA--------------------AACAGATACATGGCTCTTATCCAACACAGC---------ACCATCATCGGGTTTTCTCAGGTGTCTGAGCCACACCAGAACAAACAAACGCGAGCTTCAGTGGTGATTCCAGTGACTGAGGAAAGTG------------AAGGTGCTATGGTGCAGCTGACTCCGTATTTTCCTACTTGTGGCAGCGACTGCA------TCCGACATAAAGGAACGGT--------------T-------GTGCTCTGCCCA-CAAACAGGCGTCCCTTTCCCTCTGGATAACAACAGAAGCAAGCGGGGAGGCTGGCTGCCTCTCCTCCTGCCGTCTCTGCTGG-------------------TGGCCACATGGGTGCTGGTGGCAGG-------GATCTATCTAATGTGGAGGCACGAAAGGAACAAGATGACTTCCTTTTCTACCACC-ACGCTA---------CTGCCCCCCATTAAGGTTCTTGTGGTTTACCCAT-----------CTGAAATATGTT----TCCATCACACAATTTGTTACTTCACTGAA-------TTTCTTCAAAACCATTGCAGAAGTGAGGTCATCCTTGAAAAGTGGCAGAAAAAGAAA---ATAGCAGA---GATGGGTCCAGTGCAGTGGCTTGCCACTCAAAAGAAGG------CAGCAGAC-------AAAGT--------TGTCTTCCTTCTTTCCAATGACGTCAA-CAGTGTTTGCGATGGTACCTGTGCCAAGAGTGAGGGC----------------AGTCCCAGTGAGAACTCTCAAGACCTCTTCCCCCTTGCCTTTAACC---------------------TTTT---CTGCAGTGATCTAAGAAGCCAGACTCATCTGCACA---AATATGTGGTGGTCTACTTT-AGAGAGACTGATACCAAAGACAATTATAA---TGCTCTCAGTGTCTGCCC---------CAAGTACCACCTCATGAAGGATGCCACTGCTT-----------------------------------TCTGTGCAGAACTTCTCCACGTCAAGCAGCAGGTGTCAGCAGTAAAAAGATCACAA--G-CCTGCCACAATG-----------------------------------------------------GCT---------------------------------------------------------------------GCTGCTCCTTGNNN----------------------------------------------------------------------------------------------------------------------------------------------------------------------------------------------------------------------------------------------------------------------------------------------------------------------------------------------------------------------------------------------------------------------------------------------------------------------------------------------------------------------------------------------------------------------------------------------------------------------------------------------------------------------------------------------------------------------------------------------------------------------------------------------------------------------------------------------------------------
>proboscis_monkey_B
---------------------------------------ATGTCGCTCGTGCTGCTGAGCCTGGCCGCGCTGTGCAGGAGCGCC---GTACCTCGAGAGCCGACCGTTCAATGTGGCTCTGAA---------------ACTGGGCCGTCTCCAGAGTGGATGCTACA----------------ACATGATCTAACCCCTGGAG--------------ACT--TGAGGGACCTCCAAGTAGAACCTGTTAA--------------AACTAGTGTTGCAACAGGGGACTATTCAA------TTTTGATGAACGTAAGCTGGGTACTCCGGGCAGATGCCAGCATCCGCTTATTGAAGGCCACCAAGATTTGTGTGACGGGCAAAAGCAACTTCCAGTCCTACAGCTGTGTGAGGTGCAATTACACGGAGGCCTTCCAGACTCAGACCAGACCCTCAGGTGGTAAATGGACGTTCTCCTACATCGGCTTCCCTGTAGAGCTGAACACAGTCTATTTCATT----------------------GGGGCCCA----TAATATTCCTA----ATGCAAATA--------TGAATGAAGATGGCCCTTCCATGTCTGTGAATTTCACCTCACCAGGCTGCCTAGACCACA-TA----ATGAAATATAAAAAAAAGTGTGTCGAGGCCGGAAGCCTGTGGGATCCGAACATCACTGCTTGTAAGAAGAATGAGGAGACGGTAGAAGTGAACTTCACAACCAGTC----------------------------------------------CT------CTGGGA--------------------AACAGATACATGGCTCTTATCCAACACAGC---------ACCATCATCGGGTTTTCTCAAGTGTCTGAGCCACACCAGAACAAACGCACGCGAGCTTCAGTGGTGATTCCAGTGACTGAGGAAAGTG------------AAGGTGCTATGGTGCAGCTGACTCCGTATTTTCCTACTTGTGGCAGCGACTGCA------TCCGACATAAAGGAACGGT--------------T-------GTGCTCTGCCCA-CAAACAGGCGTCCCTTTCCCTCTGGATAACAACAGAAGCAAACCGGGAGGCTGGCTGCCTCTCCTCCTGCCGTCTCTGCTGG-------------------TGGTGACATGGGTGCTGGTGGCAGG-------GATCTATCTAATGTGGAGGCACGAAAGGAACAAGATGACTTCCTTTTCTACCACC-ACA---------------CCCTCCATTAAGGTTCTTGTTGTTTACCCAT-----------CTGAAATATGTT----TTCATCACACAATTTGTTACTTCACTGAA-------TTTCTTCAAAACCATTGCAGAAGTGAGGTCATCCTTGAAAAGTGGCAGAAAAAGAAA---ATAGCAGA---GATGGGTCCAGTGCAGTGGCTTGCCACTCAAAAGAAGG------CAGCAGAC-------AAAGT--------TGTCTTCCTTCTTTCCAATGACGTAAA-CAGTGTTTGTGATGGTACCTGTGCCAAGAGTGAGGGC----------------AGTCCCAGTGAGAACTCTCAAGACCTCTTTCCCCTTGCCTTTAACC---------------------TTTT---CTGCAGTGATCTAAGAAGCCAGACTCATCTGCACA---AATATGTGGTGGTCTACTTT-AGAGAGACTGATACCAAAGACAATTATAA---TGCTCTCAGTGTCTGCCC---------CAAGTACCACCTCATGAAGGATGCCACTGCTT-----------------------------------TCTGTGCAGAACTTCTCCATGTCAAGCAGCAGGTGTCAGCAGGAAAAAGATCANNN--G-CCTGCCACAATG-----------------------------------------------------GCT---------------------------------------------------------------------GCTGCTCCTTGNNN----------------------------------------------------------------------------------------------------------------------------------------------------------------------------------------------------------------------------------------------------------------------------------------------------------------------------------------------------------------------------------------------------------------------------------------------------------------------------------------------------------------------------------------------------------------------------------------------------------------------------------------------------------------------------------------------------------------------------------------------------------------------------------------------------------------------------------------------------------------
>olive_baboon_B
---------------------------------------ATGTCGCTAGTGCTGCTGACCCTGGCCGCGCTGTGCAGGAGCGCC---GTACCCCGAGAGCCGACCGTTCAGTGTGGCTCTGAA---------------ACTGGGCCGTCTCCAGAGTGGATGCTACA----------------ACATGATCTAACCCCTGGAG--------------ACT--TGAGGGACCTCCGAGTAGAACCTGTTAA--------------AACTAGTGTTGCAACAGGGGACTATTCAA------TTTTGATGAATGTAAGCTGGGTACTCCGGGCAGATGCCAGCATCCGCTTGTTGAAGGCTACCAAGATTTGTGTGACGGGCAAAAGCAACTTCCAGTCCTACAGCTGTGTGAGGTGCAATTACACGGAGGCCTTCCAGACTCAGACCAGACCCTCAGGTGGTAAATGGACGTTTTCCTACATCGGCTTCCCTGTAGAGCTGAACACAGTCTATTTCATT----------------------GGGGCCCA----TAATATTCCTA----ATGCAAATA--------TGAATGAAGATGGCCCTTCCATGTCTGTGAATTTCACCTCACCAGGCTGCCTAGACCACA-TA----ATGAAATATAAAAAAAAGTGTGTCAAGGCCGGAAGCCTGTGGGATCCCAACATCACTGCTTGTAAGAAGAATGAGGAGACGGTAGAAGTGAACTTCACAACCAGTC----------------------------------------------CC------CTGGGA--------------------AACAGATACATGGCTCTTATCCAACACAGC---------ACCATCATCGGGTTTTCTCAGGTGTCTGAGCCACACCAGAACAAACAAACGCGAGCTTCAGTGGTGATTCCAGTGACTGAGGAAAGTG------------AAGGTGCTATGGTGCAGCTGACTCCGTATTTTCCTACTTGTGGCAGCGACTGCA------TCCGACATAAAGGAACGGT--------------T-------GTGCTCTGCCCA-CAAACAGGCGTCCCTTTCCCTCTGGATAACAACAGAAGCAAGCTGGGAGGCTGGCTGCCTCTCCTCCTGCCGTCTCTGCTGG-------------------TGGCCACATGGGTGCTGGTGGTAGG-------GATCTATCTAATGTGGAGGCACGAAAGGAACAAGATGACTTCCTTTTCTACCACC-ACACTA---------CTGCCCCCCATTAAGGTTCTTGTGGTTTACCCAT-----------CTGAAATATGTT----TCCATCACACAATTTGTTACTTCACTGAA-------TTTCTTCAAAACCATTGCAGAAGTGAGGTCATCCTTGAAAAGTGGCAGAAAAAGAAA---ATAGCAGA---GATGGGTCCAGTGCAGTGGCTTGCCACTCAAAAGAAGG------CAGCAGAC-------AAAGT--------TGTCTTCCTTCTTTCCAATGACGTCAA-CAGTGTTTGCGATGGTACCTGTGCCAAGAGTGAGGGC----------------AGTCCCAGTGAGAACTCTCAAGACCTCTTCCCCCTTGCCTTTAACC---------------------TTTT---CTGCAGTGATCTAAGAAGCCAGACTCATCTGCACA---AATATGTGGTGGTCTACTTT-ACAGAGACTGATACCAAAGACAATTATAA---TGCTCTCAGTGTCTGCCC---------CAAGTACTACCTCATGAAGGATGCCACTGCTT-----------------------------------TCTGTGCAGAACTTCTCCACGTCAAGCAGCAGGTGTCAGCAGGAAAAAGATCACAA--G-CCTGCCACAATG-----------------------------------------------------GCT---------------------------------------------------------------------GCTGCTCCTTGNNN----------------------------------------------------------------------------------------------------------------------------------------------------------------------------------------------------------------------------------------------------------------------------------------------------------------------------------------------------------------------------------------------------------------------------------------------------------------------------------------------------------------------------------------------------------------------------------------------------------------------------------------------------------------------------------------------------------------------------------------------------------------------------------------------------------------------------------------------------------------
>Ugandan_red_Colobus_B
---------------------------------------ATGTCTCTCGTGCTACTGAGCCTGGCCGCGCTGTGCAGGAGCGCC---GTACCTCGAGAGCCGACCGTTCAATGTGGCTTTGAA---------------ACTGGACCATCTCCAGAGTGGATGCTACA----------------ACATGATCTAACCCCTGGAG--------------ACT--TGAGGGACCTCCGAGTAGAACCTGTTAA--------------AACTAGTGTTGCAACAGGGGACTATTCAA------TTTTGATGAACGTAAGCTGGGTACTCCGGGCAGATGCCAGCATCCGCTTTTTGAAGGCCACCAAGATTTGTGTGACGGGCAAAAGCAACTTCCAGTCCTACAGCTGTGTGAGGTGCAATTACACGGAGGCCTTCCAGACTCAGACCAGACCCTCAGGTGGTAAATGGACGTTTTCCTACATCGGCTTCCCTGTAGAGCTGAACACAGTCTATTTCATT----------------------GGGGCCCA----TAATATTCCTA----ATGCAAATA--------TGAATGAAGATGGCCCTTCCATGTCTGTGAATTTCACTTCACCAGGCTGCCTAGACCACA-TA----ATGAAATATAAAAAAAAGTGTGTCAAGGCCGGAAGCCTGTGGGATCCAAACATCACTGCTTGTAAGAAGAATGAGGAGACGGTAGAAGTGAACTTCACAACCAGTC----------------------------------------------CT------CTGGGA--------------------AACAGATACATGGCTCTTATCCAACACAGC---------ACCATCATCGGGTTTTCTCAAGTGTCTGAGCCACACCAGAACAAACAAACGCGAGCTTCAGTGGTGATTCCAGTGACTGAGGAAAGTG------------AAGGTGCTATGGTGCAGCTGACTCCGTATTTTCCTACTTGTGGCAACGACTGCA------TCCGACATAAAGGAACGGT--------------T-------GTGCTCTGCCCA-CAAACAGGCGTCCCTTTCCCTCTGGATAATAACAGAAGCAAACTGGGAGGCTGGCTGCCTCTCCTCCTGCCGTCTCTGCTGG-------------------TGGTGATATGGGTGCTGGTGGCAGG-------GATCTATCTAATGTGGAGGCACGAAAGGAACAAGATGATTTCCTTTTCTACTACC-ACA---------------CCCTCCATTAAGGTTCTTGTGGTTTACCCAT-----------CTGAAATATGTT----TTCATCACACAATTTGTTACTTCACTGAA-------TTTCTTCAAAACCATTGCAGAAGTGAGGTCATCCTTGAAAAGTGGCAGAAAAAGAAA---ATAGCAGA---GATGGGTCCAGTGCAGTGGCTTGCCACTCAAAAGAAGG------CAGCAGAC-------AAAGT--------TGTCTTCCTTCTTTCCAATGACGTAAA-CAGTGTTTGTGATGGTACCTGTGCCAAGAGTGAGGGC----------------AGTCCCAGTGAGAACTCTCAAGACCTCTTCCCCCTTGCCTTTAACC---------------------TTTT---CTGCAGTGATCTAAGAAGCCAGACTCATCTGCACA---AATATGTGGTGGTCTACTTT-AGAGAGACTGATACCAAAGACAATTATAA---TGCTCTCAGTGTCTGCCC---------CAAGTACCACCTCATGAAGGATGCCACTGCTT-----------------------------------TCTGTGCAGAACTTCTCCATGTCAAGCAGCAGGTGTCAGCAGGAAAAAGATCANNN--G-CCTGCCACAATG-----------------------------------------------------GCT---------------------------------------------------------------------GCTGCTCCTTGNNN----------------------------------------------------------------------------------------------------------------------------------------------------------------------------------------------------------------------------------------------------------------------------------------------------------------------------------------------------------------------------------------------------------------------------------------------------------------------------------------------------------------------------------------------------------------------------------------------------------------------------------------------------------------------------------------------------------------------------------------------------------------------------------------------------------------------------------------------------------------
>Bolivian_titi_B
---------------------------------------ATGTCGCTCGTGCTGCTCAGCCTGGCCGCCCTGTGCAGGAGCGCT---GTACCCCGAGAGCCGACCATTCAGTGTGGCTCTGAA---------------ACTGGGCCATCTCCAGAGTGGATGCTACA----------------ACATGATCTAACCCCCGGAG--------------ACT--TGAAGGACCTCCGAGTGGAAACTGTTAA--------------AACAAATGTTGCAACAGGGGACTATTCAA------TTTTAATGAATATAAGCTGGGTACTCCGGGCAGATGCCAGCATCCGCTTGTTGAAGGCCACCAAGATATGTGTGACGGGCAAAAGCAACTTCCAGTCCTACAGCTGTGTGAGGTGCAATTACACAAAGCCCTTCCAGACTCAGACCAGACCCTCTGGCAGCAAATGGACATTTTCCTACATAGGCTTCCCTGTGGAGCTGAACACAGTCTATTTCATT----------------------GGAGCCCA----TAATATTCCTA----ATGCAAATA--------TGAATGAAGATGGCCCTTCCATGTCTGTGAATTTCACCTCACCAGGCTGCCTAGACCACA-TA----ATGAAACATAAAAAGAAGTGTATCAAGGCCGGAAGCCTGTGGGCTCCGAACATCACTGCTTGTAAGAAGAATG---AGACGGTAGAAGTGAACTTCACAACCAGTC----------------------------------------------CC------CTTGGA--------------------AACAGATACATGGCTCTTATCCAACACAGC---------ACTGTCATTGGGTTTTCTCAGGTGTTAGAGCCATACCAGAACGAACAAACGCGAGCTTCAGTGGTGATTCCAGTGACCGGGGAAAGTG------------AAGGTGCTATGGTGCAGCTGACTCCGTATTTTCCTACTTGTGGCACCGACTGCA------TCCGACACAAAGGAAAAGT--------------G-------GTGCTCTGCCCA-CAGACAGGCGTCCCTTTCCCTCTGGATAACAACAGAAGCAAGCTGGGAGGCTGGCTGCCTCTCCTCCTGCCATCTCTGCTGG-------------------TGGCCACATGGGTGCTGGCAGCAGG-------GATCTATCTACTGTGGAGGCACGACAGGATCAAGAAGACTTCCTTTTCTACCACC-ATACTA---------CTGCCCCCCATTAAGGTTCTTGTGGTTTACCCAT-----------CTGAAATATGTT----TCCGTCACACAATTTGTCACTTCACTGAG-------TTTCTTCAAGACCAGTGCAGAAGTGAGGTCATCCTTGAAAAGTGGCAGAAAAAGAAA---ATAGCAGA---GATGGGTCCAGTGCAGTGGCTTGCCGCTCAAAAGAAGG------CAGTGGAC-------AAAGT--------CATCTTCCTTCTTTCCAATGATAGCAA-CAGTATGTGTGATGGCACCTGTGACAAGAGTCAGGGC----------------AGCCCCAGTGTAAATTCTCAAGACCTCTTCCCCCTTGCCTTTAACC---------------------TTTT---CTGCAGTGATCTAAGAAGCCAGACTCATCTGCACA---AATATGTGGTTGTCTACTTT-ACAGAGACTGATACCAAAGATGATTATGA---TGCTCTCAGTGTCTGCCC---------CAAGTACCACCTCATGAAGGATGCCACTGCTT-----------------------------------TCTGTGCAGAACTTCTCCACATCAAGCAGCAGGTGTCAGTGGGGAAAAGATCACAA--G-CCTGCCACAACG-----------------------------------------------------GCT---------------------------------------------------------------------GCTGCTCCTTGNNN----------------------------------------------------------------------------------------------------------------------------------------------------------------------------------------------------------------------------------------------------------------------------------------------------------------------------------------------------------------------------------------------------------------------------------------------------------------------------------------------------------------------------------------------------------------------------------------------------------------------------------------------------------------------------------------------------------------------------------------------------------------------------------------------------------------------------------------------------------------
>Red_shanked_douc_langur_B
---------------------------------------ATGTCGCTTGTGCTGCTGAGCCTGGCCGCGCTGTGCAGGAGCGCC---GTACCTCGAGAGCCGACCGTTCAATGTGGCTCTGAA---------------ACTGGGCCGTCTCCAGAGTGGATGCTACA----------------ACATGATCTAACCCCTGGAG--------------ACT--TGAGGGACCTCCGAGTAGAACCTGTTAA--------------AACTAGTGTTGCAACAGGGGACTATTCAA------TTTTGATGAACGTAAGCTGGGTACTCCGGGCAGATGCCAGCATCCGCTTATTGAAGGCCACCAAGATTTGTGTGACGGGCAAAAGCAACTTCCAGTCCTACAGCTGTGTGAGGTGCAATTACACGGAGGCCTTCCAGACTCAGACCAGACCCTCAGGTGGTAAATGGACGTTCTCCTACATCGGCTTCCCTGTAGAGCTGAACACAGTCTATTTCATT----------------------GGGGCCCA----TAATATTCCTA----ATGCAAATA--------TGAATGAAGATGGCCCTTCCATGTCTGTGAATTTCACCTCACCAGGCTGCCTAGACCACA-TA----ATGAAATATAAAAAAAAGTGTGTCGAGGCCGGAAGCCTGTGGGATCCGAACATCACTGCTTGTAAGAAGAATGAGGAGACGGTAGAAGTGAACTTCACAACCAGTC----------------------------------------------CT------CTGGGA--------------------AACAGATACATGGCTCTTATCCAACACAGC---------ACCATCATCGGGTTTTCTCAAGTGTCTGAGCCACACCAGAACAAACGCACGCGAGCTTCAGTGGTGATTCCAGTGACTGAGGAAAGTG------------AAGGTGCTATGGTGCAGCTGACTCCGTATTTTCCTACTTGTGGCAGCGACTGCA------TCCGACATAAAGGAACGGT--------------T-------GTGCTCTGCCCA-CAAACAGGCGTCCTTTTCCCTCTGGATAACAAGAGAAGCAAACCAGGAGGCTGGTTGCCTCTCCTCCTGCCGTCTCTGCTGG-------------------TGGTGACATGGGTGCTGGTGGCAGG-------GATCTATCTAATGTGGAGGCACGAAAGGAACAAGATGACTTCCTTTTCTACCACC-ACA---------------CCCTCCATTAAGGTTCTTGTTGTTTACCCAT-----------CTGAAATATGTT----TTCATCACACAATTTGTTACTTCACTGAA-------TTTCTTCAAAACCATTGCAGAAGTGAGGTCATCCTTGAGAAGTGGCAGAAAAAGAAA---ATAGCAGA---GATGGGTCCAGTGCAGTGGCTTGCCACTCAAAAGAAGG------CAGCAGAC-------AAAGT--------TGTCTTCCTTCTTTCCAATGACGTGAA-CAGTGTTTGTGATGGTACCTGTGCCAAGAGTGAGGGC----------------AGTCCCAGTGAGAACTCTCAAGACCTCTTCCCCCTTGCCTTTAACC---------------------TTTT---CTGCAGTGATCTAAGAAGCCAGACTCATCTGCACA---AATATGTGGTGGTCTACTTT-AGAGAGACTGATACCAAAGACAATTATAA---TGCTCTCAGTGTCTGCCC---------CAAGTACCACCTCATGAAGGATGCCACTGCTT-----------------------------------TCTGTGCAGAACTTCTCCATGTCAAGCAGCAGGTGTCAGCAGGAAAAAGATCGNNN--G-CCTGCCACAATG-----------------------------------------------------GCT---------------------------------------------------------------------GCTGCTCCTTANNN----------------------------------------------------------------------------------------------------------------------------------------------------------------------------------------------------------------------------------------------------------------------------------------------------------------------------------------------------------------------------------------------------------------------------------------------------------------------------------------------------------------------------------------------------------------------------------------------------------------------------------------------------------------------------------------------------------------------------------------------------------------------------------------------------------------------------------------------------------------
>drill_B
---------------------------------------ATGTCGCTCGTGCTGCTGACCCTGGCCGCGCTGTGCAGGAGCGCC---GTACCCCGAGAGCCGACCGTTCAGTGTGGCTCTGAA---------------ACTGGGCCGTCTCCAGAGTGGATGCTACA----------------ACATGATCTAACCCCTGGAG--------------ACT--TGAGGGACCTCCGAGTAGAACCTGTTAA--------------AACTAGTGTTGCAACAGGGGACTATTCAA------TTTTGATGAATGTAAGCTGGATACTCCGGGCAGATGCCAGCATCCGCTTGTTGAAGGCTACCAAGATTTGTGTGACGGGCAAAAGCAACTTCCAGTCCTACAGCTGTGTGAGGTGCAATTACACGGAGGCCTTCCAGACTCAGACCAGACCCTCAGGTGGTAAATGGACGTTTTCCTACATCGGCTTCCCTGTAGAGCTGAACACAGTCTATTTCATT----------------------GGGGCCCA----TAATATTCCTA----ATGCAAATA--------TGAATGAAGATGGCCCTTCCATGTCTGTGAATTTCACCTCACCAGGCTGCCTAGACCACA-TA----ATGAAATATAAAAAAAAGTGTGTCAAGGCCGGAAGCCTGTGGGATCCGAACATCACTGCTTGTAAGAAGAATGAGGAGACGGTAGAAGTGAACTTCACAACCAGTC----------------------------------------------CC------CTGGGA--------------------AACAGATACATGGCTCTTATCCAACACAGC---------ACCATCATCGGGTTTTCTCAGGTGTCTGAGCCACACCAGAACAAACAAACGCGAGCTTCAGTGGTGATTCCAGTGACTGAGGAAAGTG------------AAGGTGCTATGGTGCAGCTGACTCCGTATTTTCCTACTTGTGGCAGCGACTGCA------TCCGACATAAAGGAACGGT--------------T-------GTGCTCTGCCCA-CAAACAGGCGTCCCTTTCCCTCTGGATAACAACAGAAGCAAGCGGGGAGGCTGGCTGCCTCTCCTCCTGCCATCTCTGCTGG-------------------TGGCCACATGGATGCTGGTGGCAGG-------GATCTATCTAATGTGGAGGCACGAAAGGAACAAGATGACTTCCTTTTCTACCACC-ACGCTA---------CTGCCCCCCATTAAGGTTCTTGTGGTTTACCCAT-----------CTGAAATATGTT----TCCATCACACAATTTGTTACTTCACTGAA-------TTTCTTCAAAACCATTGCAGAAGTGAGGTCATCCTTGAAAAGTGGCAGAAAAAGAAA---ATAGCAGA---GATGGGTCCAGTGCAGTGGCTTGCCACTCAAAAGAAGG------CAGCAGAC-------AAAGT--------TGTCTTCCTTCTTTCCAATGACGTCAA-CAGTGTTTGCGATGGTACCTGTGCCAAGAGTGAGGGC----------------AGTCCCAGTGAGAACTCTCAAGACCTCTTCCCCCTTGCCTTTAACC---------------------TTTT---CTGCAGTGATCTAAGAAGCCAGACTCATCTGCACA---AATATGTGGTGGTCTACTTT-AGAGAGACTGATACCAAAGACAATTATAA---TGCTCTCAGTGTCTGCCC---------CAAGTACCACCTCATGAAGGATGCCACTGCTT-----------------------------------TCTGTGCAGAACTTCTCCACGTCAAGCAGCAGGTGTCAGCAGGAAAAAGATCACAA--G-CCTGCCACAATG-----------------------------------------------------GCT---------------------------------------------------------------------GCTGCTCCTTGNNN----------------------------------------------------------------------------------------------------------------------------------------------------------------------------------------------------------------------------------------------------------------------------------------------------------------------------------------------------------------------------------------------------------------------------------------------------------------------------------------------------------------------------------------------------------------------------------------------------------------------------------------------------------------------------------------------------------------------------------------------------------------------------------------------------------------------------------------------------------------
>pigtailed_macaque_B
---------------------------------------ATGTCGCTCGTGCTGCTGACCCTGGCCGCGCTGTGCAGGAGCGCC---GTACCCCGAGAGCCGACCGTTCAGTGTGGCTCTGAA---------------ACTGGGCCGTCTCCAGAGTGGATGCTACA----------------ACATGATCTAACCCCTGGAG--------------ACT--TGAGGGACCTCCGAGTAGAACCTGTTAA--------------AACTAGTGTTGCAACAGGGGACTATTCAA------TTTTGATGAATGTAAGCTGGGTACTCCGGGCAGATGCCAGCATCCGCTTGTTGAAGGCCACCAAGATTTGTGTGACTGGCAAAAGCAACTTCCAGTACTACAGCTGTGTGAGGTGCAATTACACGGAGGCCTTCCAGACTCAGATCAGACCCTCAGGTGGTAAATGGACGTTTTCCTACATCGGCTTCCCTGTAGAGCTGAACACAGTCTATTTCATT----------------------GGGGCCCA----TAATATTCCTA----ATGCAAATA--------TGAATGAAGATGGCCCTTCCATGTCTGTGAATTTCACCTCACCAGGCTGCCTAGACCACA-TA----ATGAAATATAAAAAAAAGTGTGTCAAGGCCGGAAGCCTGTGGGATCCGAACATCACTGCTTGTAAGAAGAATGAGGAGACGGTAGAAGTGAACTTCACAACCAGTC----------------------------------------------CC------CTGGGA--------------------AACAGATACATGGCTCTTATCCAACACAGC---------ACCATCATCGGGTTTTCTCAGGTGTCTGAGCCATACCAGAACAAACAAACGCGAGCTTCAGTGGTGATTCCAGTGACTGAGGAAAGTG------------AAGGTGCTATGGTGCAGCTGACTCCGTATTTTCCTACTTGTGGCAGCGACTGCA------TCCGACATAAAGGAACGGT--------------T-------GTGCTCTGCCCA-CAAACAGGCGTCCCTTTCCCTCTGGATAACAACAGAAGCAAGCCGGGAGGCTGGCTGCCTCTCCTCCTGCCATCTCTGCTGG-------------------TGGTGACATGGGTGCTGGTGGCAGG-------GATCTATCTAATGTGGAGGCACGAAAGGAACAAGATGACTTCCTTTTCTACCACC-ACACTA---------CTGCCCCCTATTAAGGTTCTTGTGGTTTACCCAT-----------CTGAAATATGTT----TCCATCACACAATTTGTTACTTCACTGAA-------TTTCTTCGAAACCATTGCAGAAGTGAGGTCATCCTTGAAAAGTGGCAGAAAAAGAAA---ATAGCAGA---GATGGGTCCAGTGCAGTGGCTTGCCACTCAAAAGAAGG------CAGCAGAC-------AAAGT--------TGTCTTCCTTCTTTCCAATGACATCAA-CAGTGTTTGCGATGGTACCTGTGCCAAGAGTGAGGGC----------------AGTCCCAGTGAGAACTCTCAAGACCTCTTCCCCCTTGCCTTTAACC---------------------TTTT---CTGCAGTGATCTAAGAAGCCAGACTCATCTGCACA---AATATGTGGTGGTCTACTTT-AGAGAGACTGATACCAAAGACAATTATAA---TGCTCTCAGTGTCTGCCC---------CAAGTACCACCTCATGAAGGATGCCACTGCTT-----------------------------------TCTGTGCAGAACTTCTCCACGTCAAGCAGCAGGTGTCAGCAGGAAAAAGATCGCAA--G-CCTGCCACAATG-----------------------------------------------------GCT---------------------------------------------------------------------GCTGCTCCTTGNNN----------------------------------------------------------------------------------------------------------------------------------------------------------------------------------------------------------------------------------------------------------------------------------------------------------------------------------------------------------------------------------------------------------------------------------------------------------------------------------------------------------------------------------------------------------------------------------------------------------------------------------------------------------------------------------------------------------------------------------------------------------------------------------------------------------------------------------------------------------------
>Tufted_capuchin_B
---------------------------------------ATGTCGCTCGTGCTGCTGAGCCTGGCCGCCCTGTGCAGGAGCGCC---GTACCCCGAGAGCCGACCATTCAATGTGGCTCTGAA---------------ACTGGGCCGTCTCCAGAGTGGATGCTACA----------------ACATGATCTAACCCCTGGAG--------------ACT--TGAAGGACGTCCGAGTGGAAACTGTTAA--------------AATGAATGTTGCAACAGGGGACTATTCAA------TTTTGATGAATATAAGCTGGGTACTCCGGGCAGATGCCAGCATCCGCTTGTTGAAGGCCACCAAGATATGTGTGACGGGCAAAAGCAACTTCCAGTCCTACAGCTGTGTGAGGTGCAATTACACAGAGGCCTTCCAGACTCAGACCAGACCCTCTGGCGGCAAATGGACATTTTCCTACATAGGCTTCCCTGTGGAGCTGAACACAGTCTATTTCATT----------------------GGAGCCCA----TAATATTCCTA----ATGCAAATA--------TGAATGAAGATGGCCCATCCATGTCTGTGAATTTCACCTCACCAGGCTGCCTAGACCACA-TA----ATGAAATATAAAAAGAAATGTGTCAAGGCTGGAAGCCTATGGGCTCCGAACATCACTGCTTGTAAGAAGAATG---AGACGGTAGAAGTGAACTTCACAACCAGTC----------------------------------------------CC------CTTGGA--------------------AACAGATACATGGCTCTTATCCAACACAGC---------ACCGTCATTGGGTTTTCTCAGGTGTTAGAGCCATACCAGAACGAACAAGCGCGAGCTTCAGTGGTGATTCCAGTGACCGGGGAAAGTG------------AAGGTGCTGTGGTGCAGCTGACTCCGTATTTTCCTACTTGTGGCACCGACTGCA------TCCGGCACAAAGGAAAGGT--------------G-------GTGCTCTGCCCA-CAGACAGGCGTCCCTTTCCCTCTGGATAACAACAGAAGCAACCTGGGAGGCTGGCTGCCTTTCCTCCTGCCATCTATATTGG-------------------TGGCCACATGGGTGCTGGCAGCAGG-------GATCTATCTAATATGGAGGCACGAAAGGATCAAGAAGACTTCCTTTTCCACCACC-ACGCTA---------CTGCCCCCCATTAAGGTTCTTGTGGTTTACCCAT-----------CTGAAATATGTT----TCCATCACACAGTTTGTCACTTCACTGAG-------TTTCTTCAAAACCAGTGCAGAAGTGAGGTCATCCTTGAAAAGTGGCAGAAAAAGAAA---ATAGCAGA---GATGGGTCCAGTGCAGTGGCTTGCTGCTCAAAAGAAGG------CAGTGGAC-------AAAGT--------CATCTTCCTTCTTTCCAATGACATCAA-CAGTGTGTGTGATGGTACCTGTGACAAGACTGAGGGC----------------AACCCCAGTGAAAACTCTCAAGACCTCTTCCCCCTTGCCTTTAACC---------------------TTTT---CTGCAGTGATCTAAGAAGCCAGACTCATCTGCACA---AATATGTGGTGGTCTACTTT-ACAGAGACTGATACCAAAGATGATTATGA---TGCTCTCAGTGTCTGCCC---------CAAGTACCACCTCATGAAGGATACCACTGCTT-----------------------------------TCTGTGCAGAACTTCTCCACGTCAAGCAGCAGGTGTCAGTGGGAAAAAGATCACAA--G-CCTGCCACAACA-----------------------------------------------------GCT---------------------------------------------------------------------GCTGCTCCTTANNN----------------------------------------------------------------------------------------------------------------------------------------------------------------------------------------------------------------------------------------------------------------------------------------------------------------------------------------------------------------------------------------------------------------------------------------------------------------------------------------------------------------------------------------------------------------------------------------------------------------------------------------------------------------------------------------------------------------------------------------------------------------------------------------------------------------------------------------------------------------
>Hanuman_langur_B
---------------------------------------ATGTCGCTCGTGCTGCTGAGCCTGGCCGCGCTGTGCAGGAGCGCC---GTACCTCGAGAGCCGACCGTTCAATGTGGCTCTGAA---------------ACTGGGCCGTCTCCAGAGTGGATGCTACA----------------ACATGATCTAACCCCTGGAG--------------ACT--TGAGGGACCTCCGAGTAGAACCTGTTAA--------------AACTAGTGTTGCAACAGGGGACTATTCAA------TTTTGATGAACGTAAGCTGGGTACTCCGGGCAGATGCCAGCATCCGCTTATTGAAGGCCACCAAGATTTGTGTGACGGGCAAAAGCAATTTCCAGTCCTACAGCTGTGTGAGGTGCAATTACACGGAGGCCTTCCAGACTCAGACCAGACCCTCAGGTGGTAAATGGACATTCTCCTACGTCGGCTTCCCTGTAGAGCTGAACACAGTCTATTTCATT----------------------GGGGCCCA----TAATATTCCTA----ATGCAAATA--------TGAATGAAGATGGCCCTTCCATGTCTGTGAATTTCACCTCACCAGGCTGCCTAGACCACA-TA----ATGAAATATAAAAAAAAGTGTGTCGAGGCCGGAAGCCTGTGGGATCCGAACATCACTGCTTGTAAGAAGAATGAGGAGACGGTAGAAGTGAACTTCACAACCAGTC----------------------------------------------CT------CTGGGA--------------------AACAGATACATGGCTCTTATCCAACACAGC---------ACCATCATCGGGTTTTCTCAAGTGTCTGAGCCACACCAGAACAAACGCACGCGAGCTTCAGTGGTGATTCCAGTGACTGAGGAAAGTG------------AAGGTGCTATGGTGCAGCTGACTCCGTATTTTCCTACTTGTGGCAGCGACTGCA------TCCGACATAAAGGAACGGT--------------T-------ATGCTCTGCCCA-CAAACAGGCGTCCCTTTCCCTCTGGATAATAACAGAAGCAAACCGGGAGGCTGGCTGCCTCTCCTCCTGCCGTCTCTGCTGG-------------------TGGTGACATGGGTGCTGGTGGCAGG-------GATCTATCTAATGTGGAGGCACGAAAGGAACAAGATGACTTCCTTTTCTACCACC-ACA---------------CCCTCCATTAAGGTTCTTGTTGTTTACCCAT-----------CTGAAATATGTT----TTCATCACACAATTTGTTACTTCACTGAA-------TTTCTTCAAAACCATTGCAGAAGTGAGGTCATCCTTGAAAAGTGGCAGAAAAAGAAA---ATAGCAGA---GATGGGTCCAGTGCAGTGGCTTGCCACTCAAAAGAAGG------CAGCAGAC-------AAAGT--------TGTCTTCCTTCTTTCCAATGACGTAAA-CAGTGTTTGTGATGGTACCTGTGCCAAGAGTGAGGGC----------------AGTCCCAGTGAGAACTCTCAAGACCTCTTCCCCCTTGCCTTTAACC---------------------TTTT---CTGCAGTGATCTAAGAAGCCAGACTCATCTGCACA---AATATGTGGTGGTCTACTTT-AGAGAGACTGAGACCAAAGACAATTATAA---TGCTCTCAGTGTCTGCCC---------CAAGTACCACCTCATGAAGGATGCCACTGCTT-----------------------------------TCTGTGCAGAACTTCTCCATGTCAAGCAGCAGGTGTCGGCAGGAAAAAGATCANNN--G-CCTGCCACAATG-----------------------------------------------------GCT---------------------------------------------------------------------GCTGCTCCTTGNNN----------------------------------------------------------------------------------------------------------------------------------------------------------------------------------------------------------------------------------------------------------------------------------------------------------------------------------------------------------------------------------------------------------------------------------------------------------------------------------------------------------------------------------------------------------------------------------------------------------------------------------------------------------------------------------------------------------------------------------------------------------------------------------------------------------------------------------------------------------------
>western_lowland_gorilla_B
---------------------------------------ATGTCGCTCGTGCTGCTAAGCCTGGCCGCGCTGTGCAGGAGCGCC---GTACCCCGAGAGCCGACTATTCAATGTGGCTCTGAA---------------ACTGGGCCATCTCCAGAGTGGATGCTACA----------------ACATGATCTAATCCCCGGAG--------------ACT--TGAGGGACCTCCGAGTAGAACCTGTTAA--------------AACTAGTGTTGCAACAGGGGACTATTCAA------TTTTGATGAATGTAAGCTGGGTACTCCGGGCAGATGCCAGCATCCGCTTGTTGAAGGCCACCAAGATTTGTGTGACGGGCAAAAGCAACTTCCAGTCCTACAGCTGTGTGAGGTGCAATTACACAGAGGCCTTCCAGACTCAGACCAGACCCTCTGGTGGTAAATGGACATTTTCCTACATCGGCTTCCCTGTAGAGCTGAACACAGTCTATTTCATT----------------------GGGGCCCA----TAATATTCCTA----ATGCAAATA--------TGAATGAAGATGGCCCTTCCATGTCTGTGAATTTCACCTCACCAGGCTGCCTAGACCACA-TA----ATGAAATATACAAAAAAATGTGTCAAGGCCGGAAGCCTGTGGGATCCGAACATCACTGCTTGTAAGAAGAATGAGGAGACAGTAGAAGTGAACTTCACAACCACTC----------------------------------------------CC------CTGGGA--------------------AACAGATACATGGCTCTTATCCAACACAG---------CACTATCATCGGGTTTTCTCAGGTGTTTGAGCCACACCAGAAGAAACAAACGCGAGCTTCAGTGGTGATTCCAGTGACTGGGGATAGTG------------AAGGTGCTATGGTGCAGCTGACTCCATATTTTCCTACTTGTGGCAGCGACTGCA------TCCGACATAAAGGAACAGT--------------T-------GTGCTCTGCCCA-CAAACAGGCGTCCCTTTCCCGCTGGATAACAACAAAAGCAAGCCGGGAGGCTGGCTGCCTCTCCTCCTGCTGTCTCTGCTGG-------------------TGGCCACATGGGTGCTGGTGGCAGG-------GATCTATCTAATGTGGAGGCACGAAAGGATCAAGAAGACTTCCTTTTCTACCACC-ACACTA---------CTGCCCCCCATTAAGGTTCTTGTGGTTTACCCAT-----------CTGAAATATGTT----TCCATCACACAATTTGTTACTTCACTGAA-------TTTCTTCAAAACCATTGCAGAAGTGAGGTCATCCTTGAAAAGTGGCAGAAAAAGAAA---ATAGCAGA---GATGGGTCCAGTGCAGTGGCTTGCCACTCAAAAGAAGG------CAGCAGAC-------AAAGT--------CGTCTTCCTTCTTTCCAATGACGTCAA-CAGTGTGTGCGATGGTACCTGTGGCAAGAGCGAGGGC----------------AGTCCCAGTGAGAACTCTCAAGACCTCTTCCCCCTTGCCTTTAACC---------------------TTTT---CTGCAGTGATCTAAGAAGCCAGATTCATCTGCACA---AATACGTGGTGGTCTACTTT-AGAGAGACTGATACCAAAGATGATTATAA---TGCTCTCAGTGTCTGCCC---------CAAGTACCACCTCATGAAGGATGCCACTGCTT-----------------------------------TCTGTGCAGAACTTCTCCATGTCAAGCAGCAGGTGTCAGCAGGAAAAAGATCACAA--G-CCTGCCATGATG-----------------------------------------------------GCT---------------------------------------------------------------------GCTGCTCCTTGNNN----------------------------------------------------------------------------------------------------------------------------------------------------------------------------------------------------------------------------------------------------------------------------------------------------------------------------------------------------------------------------------------------------------------------------------------------------------------------------------------------------------------------------------------------------------------------------------------------------------------------------------------------------------------------------------------------------------------------------------------------------------------------------------------------------------------------------------------------------------------
>gelada_B
---------------------------------------ATGTCGCTCGTGCTGCTGACCCTGGCCGCGCTGTGCAGGAGCGCC---GTACCCCGAGAGCCGACCGTTCAGTGTGGCTCTGAA---------------ACTGGGCCGTCTCCAGAGTGGATGCTACA----------------ACATGATCTAACCCCTGGAG--------------ACT--TGAGGGACCTCCGAGTAGAACCTGTTAA--------------AACTAGTGTTGCAACAGGGGACTATTCAA------TTTTGATGAATGTAAGCTGGGTACTCCGGGCAGATGCCAGCATCCGCTTGTTGAAGGCTACCAAGATTTGTGTGACGGGCAAAAGCAACTTCCAGTCCTACAGCTGTGTGAGGTGCAATTACACGGAGGCCTTCCAGACTCAGACCAGACCCTCAGGTGGTAAATGGACGTTTTCCTACATCGGCTTCCCTGTAGAGCTGAACACAGTCTATTTCATT----------------------GGGGCCCA----TAATATTCCTA----ATGCAAATA--------TGAATGAAGATGGCCCTTCCATGTCTGTGAATTTCACCTCACCAGGCTGCCTAGACCACA-TA----ATGAAATATAAAAAAAAGTGTGTCAAGGCCGGAAGCCTGTGGGATCCGAACATCACTGCTTGTAAGAAGAATGAGGAGACGGTAGAAGTGAACTTCACAACCAGTC----------------------------------------------CC------CTGGGA--------------------AATAGATACATGGCTCTTATCCAACACAGC---------ACCATCATCGGGTTTTCTCAGGTGTCTGAGCCACACCAGAACAAACAAACGCGAGCTTCAGTGGTGATTCCAGTGACTGAGGAAAGTG------------AAGGTGCTATGGTGCAGCTGACTCCGTATTTTCCTACTTGTGGCAGCGACTGCA------TCCGACATAAAGGAACGGT--------------T-------GTGCTCTGCCCA-CAAACAGGCGTCCCTTTCCCTCTGGATAACAACAGAAGCAAGCGGGGAGGCTGGCTGCCTCTCCTCCTGCCGTCTCTGCTGG-------------------TGGCCACATGGGTGCTGGTGGCAGG-------GATCTATCTAATGTGGAGGCACGAAAGGAACAAGATGACTTCCTTTTCTACCACC-ACACTA---------CTGCCCCCCATTAAGGTTCTTGTGGTTTACCCAT-----------CTGAAATATGTT----TCCATCACACAATTTGTTACTTCACTGAA-------TTTCTTCAAAACCATTGCAGAAGTGAGGTCATCCTTGAAAAGTGGCAGAAAAAGAAA---ATAGCAGA---GATGGGTCCAGTGCAGTGGCTTGCCACTCAAAAGAAGG------CAGCAGAC-------AAAGT--------TGTCTTCCTTCTTTCCAATGACGTCAA-CAGTGTTTGCGATGGTACCTGTGCCAAGAGTGAGGGC----------------AGTCCCAGTGAGAACTCTCAAGACCTCTTCCCCCTTGCCTTTAACC---------------------TTTT---CTGCAGTGATCTAAGAAGCCAGACTCATCTGCACA---AATATGTGGTGGTCTACTTT-AGAGAGACTGATACCAAAGACAATTATAA---TGCTCTCAGTGTCTGCCC---------CAAGTACCACCTCATGAAGGATGCCACTGCTT-----------------------------------TCTGTGCAGAACTTCTCCACGTCAAGCAGCAGATGTCAGCAGGAAAAAGATCACAA--G-CCTGCCACAATG-----------------------------------------------------GCT---------------------------------------------------------------------GCTGCTCCTTGNNN----------------------------------------------------------------------------------------------------------------------------------------------------------------------------------------------------------------------------------------------------------------------------------------------------------------------------------------------------------------------------------------------------------------------------------------------------------------------------------------------------------------------------------------------------------------------------------------------------------------------------------------------------------------------------------------------------------------------------------------------------------------------------------------------------------------------------------------------------------------
>Francoiss_langur_B
---------------------------------------ATGTCGCTCGTGCTGCTGAGCCTGGCCGCGCTGTGCAGGAGCGCC---GTACCTCGAGAGCCGACCGTTCAATGTGGCTCTGAA---------------ACTGGGCCGTCTCCAGAGTGGATGCTACA----------------ACATGATCTAACCCCTGGAG--------------ACT--TGAGGGACCTCCGAGTAGAACCTGTTAA--------------AACTAGTGTTGCAACAGGGGACTATTCAA------TTTTGATGAACGTAAGCTGGGTACTCCGGGCAGATGCCAGCATCCGCTTATTGAAGGCCACCAAGATTTGTGTGACGGGTAAAAGCAACTTCCAGTCCTACAGCTGTGTGAGGTGCAATTACACGGAGGCCTTCCAGACTCAGACCAGACCCTCAGGTGGTAAATGGACGTTCTCCTACATCGGCTTCCCTGTAGAGCTGAACACAGTCTATTTCATT----------------------GGGGCCCA----TAATATTCCTA----ATGCAAATA--------TGAATGAAGATGGCCCTTCCATGTCTGTGAATTTCACCTCACCAGGCTGCCTAGACCACA-TA----ATGAAATATAAAAAAAAGTGTGTCGAGGCCGGAAGCCTGTGGGATCCGAACATCACTGCTTGTAAGAAGAATGAGGAGACGGTAGAAGTGAACTTCACAACCAGTC----------------------------------------------CT------CTGGGA--------------------AACAGATACATGGCTCTTATCCAACACAGC---------ACCATCATCGGGTTTTCTCAAGTGTCTGAGCCACACCAGAACAAACGCACGCGAGCTTCAGTGGTGATTCCAGTGACTGAGGAAAGTG------------AAGGTGCTATGGTGCAGCTGACTCCGTATTTTCCTACTTGTGGCAGCGACTGCA------TCCGACATAAAGGAACGGT--------------T-------GTGCTCTGCCCA-CAAACAGGCGTCCCTTTCCCTCTGGATAATAACAGAAGCAAACCGGGAGGCTGGCTGCCTCTCCTCCTGCCGTCTCTGCTGG-------------------TGGTGACATGGGTGCTGGTGGCAGG-------GATCTATCTAATGTGGAGGCACGAAAGGAACAAGATGACTTCCTTTTCTACCACC-ACA---------------CCCTCCATTAAGGTTCTTGTTGTTTACCCAT-----------CTGAAATATGTT----TTCATCACACAATTTGTTACTTCACTGAA-------TTTCTTCAAAACCATTGCAGAAGTGAGGTCATCCTTGAAAAGTGGCAGAAAAAGAAA---ATAGCAGA---GATGGGTCCAGTGCAGTGGCTTGCCACTCAAAAGAAGG------CAGCAGAC-------AAAGT--------TGTCTTCCTTCTTTCCAATGACGTAAA-CAGTGTTTGTGATGGTACCTGTGCCAAGAGTGAGGGC----------------AGTCCCAGTGAGAACTCTCAAGACCTCTTCCCCCTTGCCTTTAACC---------------------TTTT---CTGCAGTGATCTAAGAAGCCAGACTCATCTGCACA---AATATGTGGTGGTCTACTTT-AGAGAGACTGATACCAAAGACAATTATAA---TGCTCTCAGTGTCTGCCC---------CAAGTACCACCTCATGAAGGATGCCACTGCTT-----------------------------------TCTGTGCAGAACTTCTCCATGTCAAGCAGCAGGTGTCGGCAGGAAAAAGATCANNN--G-CCTGCCACAATG-----------------------------------------------------GCT---------------------------------------------------------------------GCTGCTCCTTGNNN----------------------------------------------------------------------------------------------------------------------------------------------------------------------------------------------------------------------------------------------------------------------------------------------------------------------------------------------------------------------------------------------------------------------------------------------------------------------------------------------------------------------------------------------------------------------------------------------------------------------------------------------------------------------------------------------------------------------------------------------------------------------------------------------------------------------------------------------------------------
>Mas_night_monkey_B
---------------------------------------ATGTCGCTCGTGCTGCTGAGCCTGGCCGCCCTGTGCAGGAGCGCC---GTACCCCGAGAGCCGACCATTCAATGTGGCTCTGAA---------------ACTGGGCCATCTCCAGAGTGGATGCTACA----------------ACATGATCTAACTCCCGGAG--------------ACT--TGAAGGACCTCCGAGTGGAAACTGTTAA--------------AACCAGTGTTCCAACAGGGGACTATTCAA------TTTTGATGAATATAAGCTGGGTACTCCGGGCAGATGCCAGCATCCGCTTGTTGAAGGCCACCAAGATATGTGTGACGGGCAAAAGCAACTTCCAGTCCTACAGCTGTGTGAGGTGCAATTACACAGAGGCCTTCCAGACTCAGACCAGACCCTCTGGCGGCAAATGGACATTTTCCTACATAGGCTTCCCTGTGGAGCTGAACACAGTCTATTTCATT----------------------GGAGCCCA----TAATATTCCTA----ATGCAAATA--------TGAATGAAGATGGCCCTTCCATGTCTGTGAATTTCACCTCACCAGGCTGCCTAGACCACA-TA----ATGAAATATAAAAAGAAGTGTGTCAAGGCCGGAAGCCTGTGGGCTCCGAACATCACTGCTTGTAAGAAGAATG---AGACGGTAGAAGTGAACTTCACAACCAGTC----------------------------------------------CC------CTTGGA--------------------AACAGATACATGGCTCTTATCCAACACAGC---------ACCGTCATTGGGTTTTCTCAGGTGTTAGAGCCATACCAGAACGAACAAACACGAGCTTCAGTGGTGATTCCAGTGACCGGGGAAAGTG------------AAGGGGCTGTGGTGCAGCTGACTCCGTATTTTCCTACTTGTGGCACCGACTGCA------TCCGACACAAAGGAAAGGT--------------G-------GTGCTCTGCCCA-CAGACAGGCGTCCCTTTCCCTCTGGATAACAACAGAAGCAACCTGGGAGGCTGGCTACCTCTCCTCCTGCCATCCCTGCTGG-------------------TGGCCACATGGGTGCTGGTGGCAGG-------GATCTATCTAATGTGGAGGCACGAAAGGATCAAGAAGACTTCCTTTTCCACCACC-ACACTA---------CTGCCCCCCATTAAGGTTCTTGTGGTTTACCCAT-----------CTGAAATATGTT----TCCATCACACAGTTTGTCACTTCACTGAG-------TTTCTTCAAAACCAGTGCAGAAGTGAGGTCATCCTTGAAAAATGGCAGAAAAAGAAA---ATAGCAGA---GATGGGTCCAGTGCAGTGGCTTGCCGCTCAAAAGAAGG------CAGTGGAC-------AAAGT--------CATCTTCCTTCTTTCCAATGATGTCAA-CAGTGTGTGTGATGCTACCTGTGACAAGAGTGAGGGC----------------AGCCCCAGTGAAAACTCTCAAGACCTCTTCCCCCTTGCCTTTAACC---------------------TTTT---CTGCAGTGATCTAAGAAGCCAGACTCATCTGCACA---AGTATGTGGTGGTCTACTTT-ACAGAGACTGATACCAAAGACGATTATGA---TGCTCTCAGTGTCTGCCC---------CAAGTACCACCTCATGAAGGATACCACTGCTT-----------------------------------TCTGTGAAGAACTTCTCCACATCAAGCAGCAGGTATCAGTGGGAAAAAGATCACAA--G-CCTGCCACAACG-----------------------------------------------------GCT---------------------------------------------------------------------GCTGCTCCTTGNNN----------------------------------------------------------------------------------------------------------------------------------------------------------------------------------------------------------------------------------------------------------------------------------------------------------------------------------------------------------------------------------------------------------------------------------------------------------------------------------------------------------------------------------------------------------------------------------------------------------------------------------------------------------------------------------------------------------------------------------------------------------------------------------------------------------------------------------------------------------------
>whitefaced_sapajou_B
---------------------------------------ATGTCGCTCGTGCTGCTGAGCCTGGCTGCCCTGTGCAGGAGCGCC---GTACCCCGAGAGCCGACCATTCAATGTGGCTCTGAA---------------ACTGGGCCGTCTCCAGAGTGGATGCTACA----------------ACATGATCTAACCCCTGGAG--------------ACT--TGAAGGACCTCCGAGTGGAAACTGTTAA--------------AACGAATGTTGCAACAGGGGACTATTCAA------TTTTGATGAATATAAGCTGGGTACTCCGGGCAGA---------------------------------------------------------------------------------------------------------------------------------TTGGACATTTTCCTACATAGGCTTCCCTGTGGAGCTGAACACAGTCTATTTCATT----------------------GGAGCCCA----TAATATTCCTA----ATGCAAATA--------TGAATGAAGATGGCCCATCCATGTCTGTGAATTTCACCTCACCAGGCTGCCTAGACCACA-TA----ATGAAATATAAAAAGAAGTGTGTCAAGGCTGGAAGCCTATGGGCTCCGAACATCACTGCTTGTAAGAAGAATG---AGACGGTAGAAGTGAACTTCACAACCAGTC----------------------------------------------CC------CTTGGA--------------------AACAGATACATGGCTCTTATCCAACACAGC---------ACCGTCATTGGGTTTTCTCAGGTGTTAGAGCCATACCAGAACGAACAAGCGCGAGCTTCAGTGGTGATTCCAGTGACCGGGGAAAGTG------------AAGGTGCTGTGGTGCAGCTGACTCCGTATTTTCCTACTTGTGGCACCGACTGCA------TCCGGCACAAAGGAAAGGT--------------G-------GTGCTCTGCCCA-CAGACAGGCGTCCCTTTCCCTCTGGATAACAACAGAAGCAACCTGGGAGGCTGGCTGCCTTTCCTCCTGCCATCTATACTGG-------------------TGGCCACATGGGTGCTGGCAGCAGG-------GATCTATCTAATATGGAGGCACGAAAGGATCAAGAAGACTTCCTTTTCCACCACC-ACGCTA---------CTGCCCCCCATTAAGGTTCTTGTGGTTTACCCAT-----------CTGAAATATGTT----TCCATCACACAGTTTGTCACTTCACTGAG-------TTTCTTCAAAACCAGTGCAGAAGTGAGGTCATCCTTGAAAAGTGGCAGAAAAAGAAA---ATAGCAGA---GATGGGTCCAGTGCAGTGGCTTGCTGCTCAAAAGAAGG------CAGTGGAC-------AAAGT--------CATCTTCCTTCTTTCCAATGACATCAA-CAGTGTGTGTGATGGTACCTGTGACAAGACTGAGGGC----------------AACCCCAGTGAAAACTCTCAAGACCTCTTCCCCCTTGCCTTTAACC---------------------TTTT---CTGCAGTGATCTAAGAAGCCAGACTCATCTGCACA---AATATGTGGTGGTCTACTTT-ACAGAGACTGATACCAAAGACGATTATGA---TGCTCTCAGTGTCTGCCC---------CAAGTACTACCTCATGAAGGATACCACTGCTT-----------------------------------TCTGTGCAGAACTTCTCCACGTCAAGCAGCAGGTGTCAGTGGGAAAAAGATCACAA--G-CCTGCCACAACA-----------------------------------------------------GCT---------------------------------------------------------------------GCTGCTCCTTGNNN----------------------------------------------------------------------------------------------------------------------------------------------------------------------------------------------------------------------------------------------------------------------------------------------------------------------------------------------------------------------------------------------------------------------------------------------------------------------------------------------------------------------------------------------------------------------------------------------------------------------------------------------------------------------------------------------------------------------------------------------------------------------------------------------------------------------------------------------------------------
>sooty_mangabey_B
---------------------------------------ATGTCGCTCGTGCTGCTGACCCTGGCCGCGCTGTGCAGGAGCACC---GTACCCCGAGAGCCGACCGTTCAGTGTGGCTCTGAA---------------ACTGGGCCGTCTCCAGAGTGGATGCTACA----------------ACATGATCTAACCCCTGGAG--------------ACT--TGAGGGACCTCCGAGTAGAACCTGTTAA--------------AACTAGTGTTGCAACAGGGGACTATTCAA------TTTTGATGAATGTAAGCTGGGTACTCCGGGCAGATGCCAGCATCCGCTTGTTGAAGGCTACCAAGATTTGTGTGACGGGCAAAAGCAACTTCCAGTCCTACAGCTGTGTGAGGTGCAATTACACGGAGGCCTTCCAGACTCAGACCAGACCCTCAGGTGGTAAATGGACGTTTTCCTACATCGGCTTCCCTGTAGAGCTGAACACAGTCTATTTCATT----------------------GGGGCCCA----TAATATTCCTA----ATGCAAATA--------TGAATGAAGATGGCCCTTCCATGTCTGTGAATTTCACCTCACCAGGCTGCCTAGACCACA-TA----ATGAAATATAAAAAAAAGTGTGTCAAGGCCGGAAGCCTGTGGGATCCGAACATCACTGCTTGTAAGAAGAATGAGGAGACGGTAGAAGTGAACTTCACAACCAGTC----------------------------------------------CC------CTGGGA--------------------AACAGATACATGGCTCTTATCCAACACAGC---------ACCATCATCGGGTTTTCTCAGGTGTCTGAGCCACACCAGAACAAACAAACGCGAGCTTCAGTGGTGATTCCAGTGACTGAGGAAAGTG------------AAGGTGCTATGGTGCAGCTGACTCCGTATTTTCCTACTTGTGGCAGCGACTGCA------TCCGACATAAAGGAACGGT--------------T-------GTGCTCTGCCCA-CAAACAGGCGTCCCTTTCCCTCTGGATAACAACAGAAGCAAGCGGGGAGGCTGGCTGCCTCTCCTCCTGCCATCTCTGCTGG-------------------TGGCCACATGGGTGCTGGTGGCAGG-------GATCTATCTAATGTGGAGGCACGAAAGGAACAAGATGACTTCCTTTTCTACCACC-ACACTA---------CTGCCCCCCATTAAGGTTCTTGTGGTTTACCCAT-----------CTGAAATATGTT----TCCATCACACAATTTGTTACTTCACTGAA-------TTTCTTCAAAACCATTGCAGAAGTGAGGTCATCCTTGAAAAGTGGCAGAAAAAGAAA---ATAGCAGA---GATGGGTCCAGTGCAGTGGCTTGCCACTCAAAAGAAGG------CAGCAGAC-------AAAGT--------TGTCTTCCTTCTTTCCAATGACGTCAA-CAGTGTTTGCGATGGTACCTGTGCCAAGAGTGAGGGC----------------AGTCCCAGTGAGAACTCTCAAGACCTCTTCCCCCTTGCCTTTAACC---------------------TTTT---CTGCAGTGATCTAAGAAGCCAGACTCATCTGCACA---AATATGTGGTGGTCTACTTT-AGAGAGACTGATACCAAAGACAATTATAA---TGCTCTCAGTGTCTGCCC---------CAAGTACCACCTCATGAAGGATGCCACTGCTT-----------------------------------TCTGTGCAGAACTTCTCCACGTCAAGCAGCAGGTGTCAGCAGGAAAAAGATCACAA--G-CCTGCCACAATG-----------------------------------------------------GCT---------------------------------------------------------------------GCTGCTCCTTGNNN----------------------------------------------------------------------------------------------------------------------------------------------------------------------------------------------------------------------------------------------------------------------------------------------------------------------------------------------------------------------------------------------------------------------------------------------------------------------------------------------------------------------------------------------------------------------------------------------------------------------------------------------------------------------------------------------------------------------------------------------------------------------------------------------------------------------------------------------------------------
>green_monkey_B
---------------------------------------ATGTCGCTCGTGCTGCTGACCCTGGCCGCGCTGTGCAGGAGCGCC---GTACCCCGAGAGCCGACCGTTCAGTGTGGCTCTGAA---------------ACTGGGCCGTCTCCAGAGTGGATGCTACA----------------ACATGATCTAACCCCTGGAG--------------ACT--TGAGGGACCTCCGAGTAGAACCTGTTAA--------------AACTAGTGTTGCAACAGGGGACTATTCAA------TTTTGATGAATGTAAGCTGGGTACTCCGGGCAGATGCCAGCATCCGCTTGTTGAAGGCTACCAAGATTTGTGTGACGGGTAAAAGCAACTTCCAGTCCTACAGCTGTGTGAGATGCAATTACACGGAGGCCTTCCAGACTCAGACCAGACCCTCAGGTGGTAAATGGACGTTTTCCTACATCGGCTTCCCTGTAGAGCTAAACACAGTCTATTTCATT----------------------GGGGCCCA----TAATATTCCTA----ATGCAAATA--------TGAATGAAGATGGCCCTTCCATGTCTGTGAATTTCACCTCACCAGGCTGCCTAGACCACA-TA----ATGAAATATAAAAAAAAGTGTGTCAAGGCCGGAAGCCTGTGGGATCCAAACATCACTGCTTGTAAGAAGAATGAGCAGACGGTAGAAGTGAACTTCACAACCAGTC----------------------------------------------CC------CTGGGA--------------------AACAGATACATGGCTCTTATCCAACACAGC---------ACCATCATTGGGTTTTCTCAGGTGTCTGAGCCACACCAGAACAAACCAATGCGAGCTTCAGTGGTGATTCCAGTGACTGAGGAAAGTG------------AAGGTGCTATGGTGCAGCTGACTCCGTATTTTCCTACTTGTGGCAGCGACTGCA------TCCGACATAAAGGAACGGT--------------T-------GTGCTCTGCCCA-CAAACAGGCGTCCCTTTCCCTCTGGATAACAACAGAAGCAAGCGGGGAGGCTGGCTGCCTCTCCTCCTGCCGTCTCTGCTGG-------------------TGGCCACATGGGTGCTGGTGGCAGG-------GATCTATCTAATGTGGAGGCACGAAAGGAACAAGATGACTTCCTTTTCTACCACC-ACACTA---------CTGCCCCCCATTAAGGTTCTTGTGGTTTACCCAT-----------CTGAAATATGTT----TCCATCACACAATTTGTTACTTCACTGAA-------TTTCTTCAAAACCATTGCAGAAGTGAGGTCATCCTTGAAAAGTGGCAGAAAAAGAAA---ATAGCAGA---GATGGGTCCAGTGCAGTGGCTTGCCACTCAAAAGAAGG------CAGCAGAC-------AAAGT--------TGTCTTCCTTCTTTCCAATGACGTCAA-CAGTGTTTGCGATGGTACCTGTGCCAAGAGTGAGGGC----------------AGTCCCAGTGAGAACTCTCAAGACCTCTTCCCCCTTGCCTTTAACC---------------------TTTT---CTGCAGTGATCTAAGAAGCCAGACTCATCTGCACA---AATATGTGGTGGTCTACTTT-AGAGAGACTGATACCAAAGACAATTATAA---TGCTCTCAGTGTCTGCCC---------CAAGTACCAACTCATGAAGGATGCCACTGCTT-----------------------------------TCTGTGCAGAACTTCA---CGTCAAGCAGCAGGTGTCAGCAGGAAAAAGATCACAA--G-CCTGCCACAATG-----------------------------------------------------GCT---------------------------------------------------------------------GCTGCTCCTTGNNN----------------------------------------------------------------------------------------------------------------------------------------------------------------------------------------------------------------------------------------------------------------------------------------------------------------------------------------------------------------------------------------------------------------------------------------------------------------------------------------------------------------------------------------------------------------------------------------------------------------------------------------------------------------------------------------------------------------------------------------------------------------------------------------------------------------------------------------------------------------
>Angolan_colobus_B
---------------------------------------ATGTCGCTCGTGCTGCTGAGCCTGGCCGCGCTGTGCAGGAGCGCC---GTACCTCGAGAGCCGACCGTTCAATGTGGCTCTGAA---------------ACTGGACCATCTCCAGAGTGGATGCTACA----------------ACATGATCTGACCCCTGGAG--------------ACT--TGAGGGACCTCCGAGTAGAACCTGTTAA--------------AACTAGTGTTGCAACAGGGGACTATTCAA------TTTTGATGAACGTAAGCTGGGTACTCCGGGCAGATGCCAGCATCCGCTTGTTGAAGGCCACCAAGATTTGTGTGACGGGCAAAAGCAACTTCCAGTCCTACAGCTGTGTGAGGTGCAATTACACGGAGGCCTTCCAGACTCAGACCAGACCCTCAGGTGGTAAATGGACGTTTTCCTACATCGGCTTCCCTGTAGAGCTGAACACAGTCTATTTCATT----------------------GGGGCCCA----TAATATTCCTA----ATGCAAATA--------TGAATGAAGATGGCCCTTCCATGTCTGTGAATTTCACTTCACCAGGCTGCCTAGACCACA-TA----ATGAAATATAAAAAAAAGTGTGTCAAGGCCGGAAGCCTGTGGGATCCGAATATCACTGCTTGTAAGAAGAATGAAGAGACAGTAGAAGTGAACTTCACAACCAGTC----------------------------------------------CT------CTGGGA--------------------AACAGATACATGGCTCTTATCCAACACAGC---------ACCATCATCGGGTTTTCTCAAGTGTCTGAGCCACACCAGAACAAACAAACGCGAGCTTCAGTGGTGATTCCAGTGACTGAGGAAAGTG------------AAGGTGCTATGGTGCAGCTGACTCCGTATTTTCCTACTTGTGGCAGCGACTGCA------TCCGACATAAAGGAACGGT--------------T-------GTGCTCTGCCCA-CAAACAGGCGTCCCTTTCCCTCTGGATAATAACAGAAGCAAACCGGGAGGCTGGCTGCCTCTCCTCCTGCCGTCTCTGCTGG-------------------TGGTGATATGGGTGCTGGTGGCAGG-------GATCTATCTAATGTGGATGCACGAAAGGAACAAGATGACTTCCTTTTCTACCACC-ACA---------------CCCTCCATTAAGGTTCTTGTGGTTTACCCAT-----------CTGACATATGTT----TTCATCACACAATTTGTTACTTCACTGAA-------TTTCTTCAAAACCATTGCAGAAGTGAGGTCATCCTTGAAAAGTGGCAGAAAAAGAAA---ATAGCAGA---GATGGGTCCAGTGCAGTGGCTTGCCACTCAAAAGAAGG------CAGCAGAC-------AAAGT--------TGTCTTCCTTCTTTCCAATGACGTAAA-CAGTGTTTGCGATGGTACCTGTGCCAAGAGTGAGGGC----------------AGTCCCAGTGAGAACTCTCAAGACCTCTTCCCCCTTGCCTTTAACC---------------------TTTT---CTGCAGTGATCTAAGAAGCCAGACTCATCTGCACA---AATATGTGGTGGTCTACTTT-AGAGAGACTGATACCAAAGACAATTATAA---TGCTCTCAGTGTCTGCCC---------CAAGTACCACCTCATGAAGGATGCCACTGCTT-----------------------------------TCTGTGCAGAACTTCTCCATGTCAAGCAGCAGGTGTCAGCAGGAAAAAGATCANNN--G-CCTGCCACAATG-----------------------------------------------------GCT---------------------------------------------------------------------ACTGCTCCTTGNNN----------------------------------------------------------------------------------------------------------------------------------------------------------------------------------------------------------------------------------------------------------------------------------------------------------------------------------------------------------------------------------------------------------------------------------------------------------------------------------------------------------------------------------------------------------------------------------------------------------------------------------------------------------------------------------------------------------------------------------------------------------------------------------------------------------------------------------------------------------------
>whitefaced_saki_B
---------------------------------------ATGTCGTTCGTGCTGCTCAGCCTGGCCGCCCTGTGCAGGAGCGCC---GTACCCCGAGAGCCGACCATTCAATGTGGCTCTGAA---------------ACTGGGCCATCTCCAGAGTGGATGCTACA----------------ACATGATCTAACCCCCGGAG--------------ACT--TGAAGGACCTCCGAGTGGAAACTGTTAA--------------AATGAATGTTGCAACAGGGGACTATTCAA------TTTTGATGAATATAAGCTGGGTACTCCGGGCAGATGCCAGCATCCGCTTGTTGAAGGCCACCAAGATATGTGTGACGGGCAAAAGCAACTTCCAGTCCTACAGCTGTGTGAGGTGCAATTACACAGAGGCCTTCCAGACTCAGACCAGACCCTCTGGCGGCAAATGGACATTTTCCTACATAGGCTTCCCTGTGGAGCTGAACACAGTCTATTTCATT----------------------GGAGCCCA----TAATATTCCTA----ATGCAAATA--------TGAATGAAGATGGCCCTTCCATGTCTGTGAATTTCACCTCACCAGGCTGCCTAGACCACA-TA----ATGAAATATAAAAATAAGTGTGTCAAGGCCGGAAGCCTGTGGGCTCCGAACATCACTGCTTGTAAGAAGAATG---AGACAGTGGAAGTGAACTTCACAACCAGTC----------------------------------------------CC------CTTGGA--------------------AACAGATACATGGCTCTTATCCAACACAGC---------ACCGTCATTGGGTTTTCTCAGGTGTTAGAG---------AACGAACAAACGCGAGCTTCAGTGGTGATTCCAGTGACCGGGGAAAGTG------------AAGGTGCTGTGGTGCTGCTGACTCCGTATTTTCCTACTTGTGGCACCGACTGCA------TCCGACACAAAGGAAAGGT--------------G-------GTGCTCTGCCCA-CAGACAGGCGTCCCTTTCCCTCTGGATAACAACAGAAGCAGGCTGGGAGACTGGCTGCCTCTCCTCCTGCCATCTCTGCTGG-------------------TGGCCACATGGGTGCTGACGGCAGG-------GATCTATCTAATGTGGAGGCACGAAAGGATCAAGAAGACTCCCTTTTCTACCACC-ACACTA---------CTGCCCCCCATTAAGGTTCTTGTGGTTTACCCAT-----------CTGAAATATGTT----TCCGTCACACAATTTGTCACTTCACTGAG-------TTTCTTCAAGACCAGTGCAGAAGTGAGGTCATCCTTGAAAAGTGGCAGAAAAAGAAA---ATAGCAGA---GCTGGGTCCAGTGCAGTGGCTTGCTGCTCAAAAGAAGG------CAGTGGAC-------AAAGT--------CATCTTCCTTCTTTCTAATGACATCAA-CAGTGTGTGTGATGGCACCTGTGACAAGAGAAAGGGC----------------AGCCCCAGTGAAAACTCTCAAGACCTCTTCCCCCTTGCCTTTAACC---------------------TTTT---CTGCAGTGATCTAAGAAGCCAGACTCATCTGCACA---AATATGTGGTGGTCTACTTT-ACAGAGACTGATACCAAAGACGATTATGA---TGCTCTCAGTGTCTGCCC---------CAAGTACCACCTTATGAAGGATGCCACTGCTT-----------------------------------TCTGTGCGGAACTTCTACAAATCAAGCAGCAGGTGTCAGTGGGGAAAAGATCACAA--G-CCTGCCACAACA-----------------------------------------------------ACT---------------------------------------------------------------------GCTGCTCCTTGNNN----------------------------------------------------------------------------------------------------------------------------------------------------------------------------------------------------------------------------------------------------------------------------------------------------------------------------------------------------------------------------------------------------------------------------------------------------------------------------------------------------------------------------------------------------------------------------------------------------------------------------------------------------------------------------------------------------------------------------------------------------------------------------------------------------------------------------------------------------------------
>tamarin_B
---------------------------------------ATGTCGCTGGTGCTGCTGAGCCTGGTTGCCCTGTGCAGGAGCGCC---GTACCCCGAGAGCCGACCATTCAATGTGGCTCTGAA---------------ACTGGACCATCTCCAGAGTGGATGCTACA----------------ACATGATCTAACCCCTGGAG--------------ACT--TGAAGGACCTCCGAGTGGAAACTGTTAA--------------AACGAATGTTGCAACAGGGGACTATTCAA------TTTTGATGAATATAAGCTGGGTACTCCGGGCAGATGCCAGTATCCGCTTGTTGAAGGCCACCAAGATATGTGTGACGGGCAAAAGCAACTTCCAGTCCCACAGCTGTGTGAGGTGCAATTACACAGAGGCCTTCCAGACTCAGACCAGACCCTCTGGCGGCAAATGGACATTTTCCTACATAGGCTTCCCTGTGGAGCTGAACACAGTCTATTTCATT----------------------GGAGCCCA----TAATATTCCTA----ATGCAAATA--------TGAATGAAGATGGCCCTACCAAGTCTGTGAATTTCACCTCACCAGGCTGCCTAGACCACA-TA----ATGAAATATAAAAAGAAGTGTGTCAAGGCTGGAAGCCTGTGGGCTCCGAACATCACTGCTTGTAAGAAGAATG---AGACGGTAGAAGTGAACTTCACAACCAGTC----------------------------------------------CC------CTTGGA--------------------AACAGATACATGGCTCTTATCCAACACAGC---------ACCGTCATTGGGTTTTCTCAGGTGTTAGAGCCATACCAGAACGAACGAACGCGAGCTTCAGTGGTGATTCCAGTGACCGGAGAAAGTG------------AAGGTGCTGTGGTGCAGGTGACTCCATATTTTCCTACTTGTGGCACCGACTGCA------TCCGACACAAAGGAAAGGT--------------G-------GTGCTCTGCCCA-CAGACAGGCGTCCCTTTCCCTCTGGATAACAACAGAAGCAACCTGGGAGGCTGGCTACCTCTTCTCCTGCCATCTTTGCTGG-------------------TGGCCACATGGGTGCTGGCGGCAGG-------GATCTATCTAATGTGGAGGCACGAAAGGATCAAGAAGACTTCCTTTTCCACCACC-GCACTA---------CTGCCCCCTATTAAGGTTCTTGTGGTTTACCCAT-----------CTGAAATATGTT----TCCATCACACAGTTTGTCACTTCACTGAG-------TTTCTTCAAAACCAGTGCAGAAGTGAGGTCATCCTTGAAAAGTGGCAGAAAAAGAAA---ATAGCAGA---GATGGGTCCAGTGCAGTGGCTTGCTGCTCAAAAGAAGG------CAGTGGAC-------AAAGT--------CATCTTCCTTCTTTCCAATGAGGTCAA-CAGTGTGTGTGATGGTACCTGTGACAAGAGTGAGGGC----------------AGCCCCAGTGAAAACTCTCAAGACCTCTTCCCCCTTGCCTTTAACC---------------------TTTT---CTGCAGTGATCTAAGAAGCCAGACTCATCTGCACA---AATATGTGGTGGTCTACTTT-ACGGAGACTGATACCAAAGACGATTATGA---TGCTCTCAGTGTCTGCCC---------CAAGTACCACCTCATGAAGGATACCACTGCCT-----------------------------------TCTGTGCAGAACTTCTCCACGTCAAGCGGCAGGTATCAGCGGGAAAAAGATCACAA--G-CCTACCACAATG-----------------------------------------------------GCT---------------------------------------------------------------------GCTGCTCCTTGNNN----------------------------------------------------------------------------------------------------------------------------------------------------------------------------------------------------------------------------------------------------------------------------------------------------------------------------------------------------------------------------------------------------------------------------------------------------------------------------------------------------------------------------------------------------------------------------------------------------------------------------------------------------------------------------------------------------------------------------------------------------------------------------------------------------------------------------------------------------------------
>northern_whitecheeked_gibbon_B
---------------------------------------ATGTCGCTCGTGCTGCTGAGCCTGGTCGCGCTGTGCAGGAGCGCC---GTACCCCGAGAGCCGACCGTTCAATGTGGCTCTGAA---------------ACTGGGCCATCTCCAGAGTGGATGCTACA----------------ACATGATCTAACCCCTGGAG--------------ACT--TGAGGGACCTCCGAGTAGAACCTGTTAA--------------AATTAGTGTTGCAACAGGGGACTATTCAA------TTTTGATGAATGTAAGCTGGGTACTCCGGGCAGATGCCAGCATCCGCTTGTTGAAGGCCACCAAGATTTGTGTGACGGGCAAAAGCAACTTCCGGTCCTACAGCTGTGTGAGGTGCAATTACACAGAGGCCTTCCAGACTCAGACCAGACCCTCTGGTGGTAAATGGACATTTTCCTACATCGGCTTCCCTGTAGAGCTGAACACAGTCTATTTCATT----------------------GGGGCCCA----TAATATTCCTA----ATGCAAATA--------TGAATGAAGATGGCCCTTCCATGTCTGTGAATTTCACCTCACCAGGCTGCCTAGACCACA-TA----ATGAAATATAAAAAAAAGTGTGTCAAGGCCGGAAGCCTGTGGGATCCGAACATCACTGCTTGTAAGAAGAATGAAGAGACGGTAGAAGTGAACTTCACAACCACTC----------------------------------------------CC------CTGGGA--------------------AACAGATACATGGTTCTTATCCAACACAGC---------TCCATCATCGGGTTTTCTCAGGTGTTTGAGCCACACCAGAAGAAACAAAAGCGAGCTTCAGTGGTGATTCCAGTGACTGGGGAAAGTG------------AAGGTGCTATGGTGCAGCTGACTCCGTATTTTCCTACTTGTGGCAGCGACTGCA------TCCGACATAAAGGAACGGT--------------T-------GTGCTCTGCCCA-CAAACAGGCATCCCTTTCGCTTTGGATAACAACAAAAGCAAGCCAGGAGGCTGGCTGCCTCTCCTCCTGCCGTCTCTGCTGG-------------------TGGCCACATGGATGCTGGTGGCAGG-------GATCTATCTAATGTGGAGGCACGAAAGGATCAAG---ACTTCCTTTTCTACCACC-ACACTA---------CTGCCCCCCATTAAGGTTCTTGTGGTTTACCCAT-----------CTGAAATATGTT----TCCATCACACAATTTGTTACTTCACTGAA-------TTTCTTCAAAACCATTGCAGAAGTGAGGTCATCCTTGAAAAGTGGCAGAAAAAGAAA---ATAGCAGA---GATAGGTCCAGTGCAGTGGCTTGCCACTCAAAAGAAGG------CAGCAGAC-------AAAGT--------CGTCTTCCTTCTTTCCAATGATGTCAA-CAGTGTGTGCGATGGTACCTGTGGCAAGAGCGAGAGC----------------AGTCCCAGTGAGAACTCTCAAGACCTCTTCCCCCTTGCCTTTAACC---------------------TTTT---CTGCAGTGATCTAAGAAGCCAGATTCATCTGCACA---AATACGTGGTGGTCTACTTT-AGAGAGACTGATACCAAAGACGATTATAA---TGCTCTCAGTGTCTGCCC---------CAAGTACTACCTCATGAAGGATGCCACAGCTT-----------------------------------TCTGTGCAGAACTTCTCCACGTCAAGCAGCAGGTGTCAGCAGGAAAAAGATCACAA--G-CCTGCCACGATG-----------------------------------------------------GCT---------------------------------------------------------------------GCTGCTCCTTGNNN----------------------------------------------------------------------------------------------------------------------------------------------------------------------------------------------------------------------------------------------------------------------------------------------------------------------------------------------------------------------------------------------------------------------------------------------------------------------------------------------------------------------------------------------------------------------------------------------------------------------------------------------------------------------------------------------------------------------------------------------------------------------------------------------------------------------------------------------------------------
>silvery_gibbon_B
---------------------------------------ATGTCGCTCGTGCTGCTGAGCCTGGTCGCGCTGTGCAGAAGCGCC---GTACCCCGAGAGCCGACCGTTCAATGTGGCTCTGAA---------------ACTGGGCCATCTCCAGAGTGGATGCTACA----------------ACATGATCTAACCCCTGGAG--------------ACT--TGAGGGACCTCCGAGTAGAACCTGTTAA--------------AACCAGTGTTGCAGCAGGGGACTATTCAA------TTTTGATGAATGTAAGCTGGGTACTCCGGGCAGATGCCAGCATCCGCTTGTTGAAGGCCACCAAGATTTGTGTGACGGGCAAAAGCAACTTCCAGTCCTACAGCTGTGTGAGGTGCAATTACACAGAGGCCTTCCAGACTCAGACCAGACCCTCTGGTGGTAAATGGACATTTTCCTACATCGGCTTCCCCGTAGAGCTGAACACAGTCTATTTCATT----------------------GGGGCCCA----TAATATTCCTA----ATGCAAATA--------TGAATGAAGATGGCCCTTCCATGTCTGTGAATTTCACCTCACCAGGCTGCCTAGACCACA-TA----ATGAAATATAAAAAAAAGTGTGTCAAGGCCGGAAGCCTGTGGGATCCGAACATCACTGCTTGTAAGAAGAATGAGGAGACGGTAGAAGTGAACTTCACAACCACTC----------------------------------------------CC------CTGGGA--------------------AACAGATACATGGTTCTTATCCAACACAGC---------TCCATCATCGGGTTTTCTCAGGTGTTTGAGCCACACCAGAAGAAACAAAAGCGAGCTTCAGTGGTTATTCCAGTGACTGGGGAAAGTG------------AAGGTGCTATGGTGCAGCTGACTCCGTATTTTCCTACTTGTGGCAGCGACTGCA------TCCGACATAAAGGAACGGT--------------T-------GTGCTCTGCCCA-CAAACAGGCATCCCTTTCGCTTTGGATAACAACAAAAGCAAGCCAGGAGGCTGGCTGCCTCTCCTCCTGCCGTCTCTGCTGG-------------------TGGCCACATGGATGCTGGTGGCAGG-------GATCTATCTAATGTGGAGGCACGAAAGGATCAAG---ACTTCCTTTTCTACCACC-ACACTA---------CTGCCCCCCATTAAGGTTCTTGTGGTTTACCCAT-----------CTGAAATATGTT----TCCATCACACAATTTGTTACTTCACTGAA-------TTTCTTCAAAACCATTGCAGAAGTGAGGTCATCCTTGAAAAGTGGCAGAAAAAGCAA---ATAGCAGA---GATAGGTCCAGTGCAGTGGCTTGCCACTCAAAAGAAGG------CAGCAGAC-------AAAGT--------CGTCTTCCTTCTTTCCAATGACGTCAA-CAGTGTGTGCGATGGTACCTGTGGCAAGAGCGAGAGC----------------AGTCCCAGTGAGAACTCTCAAGACCTCTTCCCCCTTGCCTTTAACC---------------------TTTT---CTGCAGTGATCTAAGAAGCCAGATTCATCTGCACA---AATACGTGGTGGTCTACTTT-AGAGAGACTGATACCAAAGACGATTATAA---TGCTCTCAGTGTCTGCCC---------CAAGTACTACCTCATGAAGGATGCCACTGCTT-----------------------------------TCTGTGCAGAACTTCTCCACGTCAAGCAGCAGGTGTCAGCAGGGAAAAGATCACAA--G-CCTGCCACGATG-----------------------------------------------------GCT---------------------------------------------------------------------GCTGCTCCTTGNNN----------------------------------------------------------------------------------------------------------------------------------------------------------------------------------------------------------------------------------------------------------------------------------------------------------------------------------------------------------------------------------------------------------------------------------------------------------------------------------------------------------------------------------------------------------------------------------------------------------------------------------------------------------------------------------------------------------------------------------------------------------------------------------------------------------------------------------------------------------------
>whitetuftedear_marmoset_B
---------------------------------------ATGTCGCTCTTGCTACTGAGCCTGGCCGCCCTGTGTAGGAGCGCC---GTATCCCGAGAGCCGACCATTCAATGTGGCCCTGAA---------------ACTGGGCCATCTCCAGAGTGGATGCTACA----------------ACATGACCTAACCCCTGGAG--------------ACT--TGAAGGACCTCCGAGTGGAAACTGTTAA--------------AACAAATGTTGCAACAGGGGACTATTCAA------TTTTGATGAATATAAGCTGGGTACTCCGGGCAGATGCCAGCATCCGCTTGTTGAAGGCCACCAAGATATGTGTGACAGGAAAAAGCAACTTCCAGTCCCACAGCTGTGTGAGGTGCAATTACACAGAGGCCTTCCAGACTCAGACCAGACCCTCTGGCGGCAAATGGACGTTTTCCTACATAGGCTTTCCTGTGGAGCTGAACACAGTCTATTTCATT----------------------GGAGCCCA----TAATATTCCTA----ATGCAAATA--------TGAATGAAGATGGCCCTACCATGTCTGTGAATTTCACCTCACCAGGCTGCCTAGACCACA-TA----ATGAAATATAAAAAGAAGTGTGTCACGGCCGGAAGCCTGTGGGCTCCGAACATCACTGCTTGTAAGAAGAATG---AGACGGTAGAAGTGAACTTCACAACCAGTC----------------------------------------------CC------CTTGGA--------------------AACAGATACATGGCTCTTATCCAACACAGC---------ACCGTCATTGGGTTTTCTCAGGTGTTAGAGCCATACCAGAACAAACAAATGCGAGCCTCAGTGGTGATTCCAGTGACCGGGGAAAGTG------------AAGGTGCTGTGGTGCAGCTGACTCCGTATTTTCCTACTTGTGGCACCGACTGCA------TCCGACACAAAGGAAAGGT--------------G-------GTGCTCTGCCCA-CAGACAGGCGTCCCTTTCCCTCTGGATAACAACAGAAGCAACTTGGGAGGCTGGCTGCCTCTCCTCCTGCCATCTTTGCTGG-------------------TGGCCACGTGGGTGCTGGCGGCAGG-------GATCTATCTAATGTGGAGGCACGAAAGGATCAAGAAGACTTCCTTTTCCACCACC-ACACTA---------CTGCCCCCCATTAAGGTTCTTGTGGTTTACCCAT-----------CTGAAATATGTT----TCCATCACACAGTTTGTCACTTCACTGAG-------TTTCTTCAAAACCAGTGCAGAAGTGAGGTCATCCTTGAAAAGTGGCAGAAAAAGAAA---ATAGCAGA---GATGGGTCCAGTGCAGTGGCTTGCCGCTCAAAAGGCGG------CAGTGGAC-------AAAGT--------CATCTTCCTTCTTTCCAATGAGGTCAA-CAGTGTGTGTGATGGTACCTGTGACAAGAGTGAGGGC----------------AGCCCCAGTGAAAACTCTCAAGACCTCTTCCCCCTTGCCTTTAACC---------------------TTTT---CTGCAGTGATCTAAGAAGCCAGACTCATCTGCACA---AATATGTGGTGGTCTACTTT-TCAGAGACTGATACCAAAGACGATTATGA---TGCTCTCAGTGTCTGCCC---------CAAGTACCACCTCATGAAGGATACCACTGCTT-----------------------------------TCTGTGCAGAACTTCTCCATGTCAAGCAGCAGGTATCAGCGGGAAAAAGATCACAA--G-CCTGCCACAATG-----------------------------------------------------GCT---------------------------------------------------------------------GCTGCTCCTTGNNN----------------------------------------------------------------------------------------------------------------------------------------------------------------------------------------------------------------------------------------------------------------------------------------------------------------------------------------------------------------------------------------------------------------------------------------------------------------------------------------------------------------------------------------------------------------------------------------------------------------------------------------------------------------------------------------------------------------------------------------------------------------------------------------------------------------------------------------------------------------
>pygmy_marmoset_B
---------------------------------------ATGTCGCTCTTGCTGCTGAGCCTGGCCGCCCTGTGCAGGAGCGCC---GTATCCCGAGAGCCGACCATTCACTGTGGCCCTGAA---------------AGTGGGCCATCTCCAGAGTGGATGCTACA----------------ACATGACCTAACCCCTGGAG--------------ACT--TGAAGGACCTCCGAGTGGAAACTGTTAA--------------AACAAATGTTGCAACAGGGGACTATTCAA------TTTTGATGAATATAAGCTGGGTACTGCGGGCAGATGCCAGCATCCGCTTGTTGAAGGCCACCAAGATATGTGTGACAGGAAAAAGCAACTTCCAGTCCCACAGCTGTGTGAGGTGCAATTACACAGAGGCCTTCCAGACTCAGACCAGACCCTCTGGCGGCAAATGGACGTTTTCCTACATAGGCTTTCCTGTGGAGCTGAACACAGTCTATTTCATT----------------------GGAGCCCA----TAATATTCCTA----ATGCAAATA--------TGAATGAAGATGGCCCTACCATGTCTGTGAATTTCACCTCACCAGGCTGCCTAGACCACA-TA----ATGAAATATAAAAAGAAGTGTGTCATGGCCGGAAGCCTGTGGGCTCCGAACATCACTGCTTGTAAGAAGAATG---AGACGGTAGAAGTGAACTTCACAACCAGTC----------------------------------------------CC------CTTGGA--------------------AACAGATACATGGCTCTTATCCAACACAGC---------ACCGTCATTGGGTTTTCTCAGGTGTTAGAGCCATACCAGAACAAACAAACGCGAGCCTCAGTGGTGATTCCAGTGACCGGGGAAAGTG------------AAGGTGCTGTGGTGCAGCTGACTCCGTATTTTCCTACTTGTGGCACCGACTGCA------TCCGACACAAAGGAAAGGT--------------G-------GTGCTCTGCCCA-CAGACAGGCGTCCCTTTCCCTCTGGATAACAAGAGAAGCAACTTGGGAGGCTGGCTGCCTCTCCTCCTGCCATCTTTGCTGG-------------------TGGCCACATGGGTGCTGGTGGCAGG-------GATCTATCTAATGTGGAGGCACGAAAGGATCAAGAAGACTTCCTTTTCCACCACC-ACACTA---------CTGCCCCCCATTAAGGTTCTTGTGGTTTACCCAT-----------CTGAAATATGTT----TCCATCACACAGTTTGTCACTTCACTGAG-------TTTCTTCAAAACCAGTGCAGAAGTGAGGTCATCCTTGAAAAGTGGCAGAAAAAGAAA---ATAGCAGA---GATGGGTCCAGTGCAGTGGCTTGCCGCTCAAAAGAAGG------CAGTGGAC-------AAAGT--------CATCTTCCTTCTTTCCAATGAGGTCAA-CAGTGTGTGTGATGGTACCTGTGACAAGAGTGAGGGC----------------AGCCCCAGTGAAAACTCTCAAGACCTCTTCCCCCTTGCCTTTAACC---------------------TTTT---CTGCAGTGATCTAAGAAGCCAGACTCATCTGCACA---AATATGTGGTGGTCTACTTT-TCAGAGACTGATACCAAAGACGATTATGA---TGCTCTCAGTGTCTGCCC---------CAAGTACCAACTCATGAAGGATACCACTGCTT-----------------------------------TCTGTGCAGAACTTCTCCACGTCAAGCAGCAGGTATCAGCGGGAAAAAGATCACAA--G-CCTGCCACAATG-----------------------------------------------------GCT---------------------------------------------------------------------GCTGCTCCTTGNNN----------------------------------------------------------------------------------------------------------------------------------------------------------------------------------------------------------------------------------------------------------------------------------------------------------------------------------------------------------------------------------------------------------------------------------------------------------------------------------------------------------------------------------------------------------------------------------------------------------------------------------------------------------------------------------------------------------------------------------------------------------------------------------------------------------------------------------------------------------------
>whitefronted_capuchin_B
-------------------------------------------------------------------------------------------------------------------------------------------------------------------------------------------------------------------------------------------------------------------------------------------------------------------------------------------------------------------------------------------------------------------------------------------------------------------------------TGGACATTTTCCTACATAGGCTTCCCTGTGGAGCTGAACACAGTCTATTTCATT----------------------GGAGCCCA----TAATATTCCTA----ATGCAAATA--------TGAATGAAGATGGCCCATCCATGTCTGTGAATTTCACCTCACCAGGCTGCCTAGACCACA-TA----ATGAAATATAAAAAGAAGTGTGTCAAGGCTGGAAGCCTATGGGCTCCGAACATCACTGCTTGTAAGAAGAATG---AGACGGTAGAAGTGAACTTCACAACCAGTC----------------------------------------------CC------CTTGGA--------------------AACAGATACATGGCTCTTATCCAACACAGC---------ACCGTCATTGGGTTTTCTCAGGTGTTAGAGCCATACCAGAACGAACAAGCGCGAGCTTCAGTGGTGATTCCAGTGACCGGGGAAAGTG------------AAGGTGCTGTGGTGCAGCTGACTCCGTATTTTCCTACTTGTGGCACCGACTGCA------TCCGGCACAAAGGAAAGGT--------------G-------GTGCTCTGCCCA-CAGACAGGCGTCCCTTTCCCTCTGGATAACAACAGAAGCAACCTGGGAGGCTGGCTGCCTTTCCTCCTGCCATCTATACTGG-------------------TGGCCACATGGGTGCTGGCAGCAGG-------GATCTATCTAATATGGAGGCACGAAAGGATCAAGAAGACTTCCTTTTCCACCACC-ACGCTA---------CTGCCCCCCATTAAGGTTCTTGTGGTTTACCCAT-----------CTGAAATATGTT----TCCATCACACAGTTTGTCACTTCACTGAG-------TTTCTTCAAAACCAGTGCAGAAGTGAGGTCATCCTTGAAAAGTGGCAGAAAAAGAAA---ATAGCAGA---GATGGGTCCAGTGCAGTGGCTTGCTGCTCAAAAGAAGG------CAGTGGAC-------AAAGT--------CATCTTCCTTCTTTCCAATGACATCAA-CAGTGTGTGTGATGGTACCTGTGACAAGACTGAGGGC----------------AACCCCAGTGAAAACTCTCAAGACCTCTTCCCCCTTGCCTTTAACC---------------------TTTT---CTGCAGTGATCTAAGAAGCCAGACTCATCTGCACA---AATATGTGGTGGTCTACTTT-ACAGAGACTGATACCAAAGACGATTATGA---TGCTCTCAGTGTCTGCCC---------CAAGTACTACCTCATGAAGGATACCACTGCTT-----------------------------------TCTGTGCAGAACTTCTCCACGTCAAGCAGCAGGTGTCAGTGGGAAAAAGATCACAA--G-CCTGCCACAACA-----------------------------------------------------GCT---------------------------------------------------------------------GCTGCTCCTTGNNN----------------------------------------------------------------------------------------------------------------------------------------------------------------------------------------------------------------------------------------------------------------------------------------------------------------------------------------------------------------------------------------------------------------------------------------------------------------------------------------------------------------------------------------------------------------------------------------------------------------------------------------------------------------------------------------------------------------------------------------------------------------------------------------------------------------------------------------------------------------
>Sumatran_organutan_B
---------------------------------------ATGGCGCTCGTGCTGCTGAGCCTGGCCGCGCTGTGCAGGAGCGCC---GTACCCCGAGAGCCGACCGTTCAATGTGGCTCTGAA---------------ACTGGGCCATCTCCAGAATGGATGCTACA----------------ACATGATCTAACCCCCGGAG--------------ACT--TGAGGGACCTCCGAGTAGAACCTGTTAA--------------AACTAGTGTTGCAACAGGGGACTATTCAA------TTTTGATGAATGTAAGCTGGGTACTCCGGGCAGATGCCAGCATCCGTTTGTTGAAGGCCACCAAGATTTGTGTGACGGGCAAAAGCAACTTCCAGTCCTACAGCTGTGTGAGGTGCAATTACACAGAGGCCTTCCAGACTCAGACCAGACCCTCTGGTGGTAAATGGACATTTTCCTACATCGGCTTCCCTGTAGAGCTGAACACAGTCTATTTCATT----------------------GGGGCCCA----TAATATTCCTA----ATGCAAATA--------TGAATGAAGATGGCCCTTCCATGTCTGTGAATTTCACCTCACCAGGCTGCCTAGACCACA-TA----ATGAAATATAAAAAAAAGTGTGTGAAGGCCGGAAGCCTGTGGGATCCGAACATCACTGCTTGTAAGAAGAATGAGGAGACGGTAGAAGTAAACTTCACAACCAGTC----------------------------------------------CC------CTGGGA--------------------AACAGATACATGGCTCTTATCCAACACAGC---------ACCATTATCGGGTTTTCTCAGGTGTTTGAGCCACACCAGAAGAAACAAACGCGAACTTCGGTGGTGATTCCAGTGACTGGGGAAAGTG------------AAGGTGCTATGGTGCAGCTGACTCCGTATTTTCCTACTTGTGGCAGCGACTGCA------TCCGACATAAAGGAATGGT--------------T-------GTGCTCTGCCCA-CAAACAGGCATCCCTTTCCCTCCGGATCACAACAAAAGCAAGCCGGGAGGCTGGCTGCCTCTCCTCCTGCCGTCTCTGCTGG-------------------TGGCCCCATGGGTGCTGGTGGCAGG-------GATCTATCTAATGTGGAGGCACGAAAGGATCAAGACGACTTCCTTTTCTACCACC-ACACTA---------CTGCCCCCCATTAAGGTTCTTGTGGTTTACCCAT-----------CTGAAATATGTT----TCCATCACACAATTTGTTACTTCACTGAA-------TTTCTTCAAAACCATTGCAGAAGTGAGGTCATCCTTGAAAAGTGGCAGAAAAAGAAA---ATAGCAGA---GATGGGTCCAGTGCAGTGGCTTGCCACTCAAAAGAAGG------CAGCAGAC-------AAAGT--------CGTCTTCCTTCTTTCCAATGACGTCAA-CAGTGTGTGCGATGGTACCTGTGGCAAGAGCGAGGGC----------------AGTCCCAGTGAGAACTCTCAAGACCTCTTCCCCCTTGCTTTTAACC---------------------TTTT---CTGCAGTGATCTAAGAAGCCAGATTCATCTGCACA---AATACGTGGTGGTCTACTTT-AGAGAGACTGATACCAAAGACGATTATAA---TGCTCTCAGTGTCTGCCC---------CAAGTACCACCTCATGAAAGATGCCACTGCTT-----------------------------------TCTGTGCAGAACTTCTCCACGTCAAGCAGCAGGTGTCAGCAGGAAAAAGATCACAA--G-CCTGCCACGATG-----------------------------------------------------GCT---------------------------------------------------------------------GCTGCTCCTTGNNN----------------------------------------------------------------------------------------------------------------------------------------------------------------------------------------------------------------------------------------------------------------------------------------------------------------------------------------------------------------------------------------------------------------------------------------------------------------------------------------------------------------------------------------------------------------------------------------------------------------------------------------------------------------------------------------------------------------------------------------------------------------------------------------------------------------------------------------------------------------
>tarsier_B
---------------------------------------ATGTCTCTCGTGCTGCTGAGCCTGGCCGCGCTCTGCAGGAGCGCC---ATGCCCCAGGAGCCGACTGTTCAGTGTGGCTGTGAA---------------ACTGGGCCATCTCCAGAATGGATGGTCCC----------------ACATGATCTGACCCCAGGAG--------------ATT--TGAGGGACCTCCAAGTGGAACTTGTTAA--------------AACCAGTGTTGCAACGGAAGACTATTCAA------TTTTGATGAATGTAAGCTGGACACTCCGGGCAGATGCCAGCATCTGCTTACTGAAGGCCACCAAGATCTGCGTAACAGGCAAAAGCAACTTCCAGTCCTACAGCTGTGTGAGGTGCAATTACACAGAGGCCTTCCAGAGTCAGACCAGACCCTCTGGCGGCAAATGGACGTTTTCCTATGTAGGCTTTCCTGTGGAGCTGAACACGGTCTATTTCATT----------------------GGGGCCCA----TAATATCCCCA----ATGCAAACA--------TGAATGAAGATGGTCCTTCCATGTCTGTGAATTTCACCTCACCAGGCTGCCTGGACCACA-CA----ATGAAATATAAAAAAGAATGCATCGAGGCAGGAAGCCTCTGGGATCCCAACATCACTGCTTGTAAGAAGAATGACAAGACAGTAGAAGTGACATTTACGACCAGCC----------------------------------------------CC------CTTGGA--------------------GAGAGATACCTGGCTCTTATCCAACAGAACATCGTAATCG---------GGCACTCTT---------ATGTGAAGGAGCACAAACAAACACGAACTTCAGTAGTGATTCCAGTGACTAAGGAAAGTG------------AAGGTGCTATGGTACAGTTGATGCCGTATTTCAACACTTGTGGCAATGACTGCA------TCCGACGCAAAGGAACTGT--------------T-------GCGCTTTGCCCA-CAGACAGGTATTACCTTCCCTCTGGATAACAACAAAGGTGTGCTAAGAGGCTGGCTGCCTCTCCTCCTCCCGTCTCTGCTGG-------------------GAGTCACCTGGGTGCTGGCGGCTGG-------GATCTATCTAATGTGGAGGCACGAAAGGATTAAGAAGACTTCCTTTTCTACTGTC-ACACTA---------CTACCCCCCATCAAGGTTCTTGTGGTTTACCCAT-----------CTGAAATATGTT----TCCATCACACAGTTTGTTATTTCACTGAA-------TTTCTTCAAAACCACTGCAGAAGTGAAGTCATCCTTGAAAAGTGGCAGAAAAAGAAA---ATAGCAGA---GATGGGTCCAGTACAATGGCTTACCACTCAGAAGAAAG------CAGCAGAT-------AAAGT--------CATCTTTCTTCTTTCTAATGAGGTCAC-TGCAGACTGCGATGGAACCTGTAGCAAGAGTGAGGGC----------------AGCCCCAGCGAGAACTCCCAAGACCTGTTCCCCCTTGCCTTTAACC---------------------TTTT---CTGCAGTGATCTAAGAAGCCAGCC---TCTGCACA---AATATGTGGTGGTCTACTTT-AGAGAGGTTGACACCGCAGATGATTATAA---TGCTCTCAATGTCTGCCC---------CAAATACCACCTCATGAAGGATGCAACTGCTT-----------------------------------TCTGCACAGAACTTCTTCATGTCAAGCAGCACNNNTCAGTGGAAAAAAGATCACAA--A-TCTGTCATAATA-----------------------------------------------------GCT---------------------------------------------------------------------GCTGCTCCTTGNNN----------------------------------------------------------------------------------------------------------------------------------------------------------------------------------------------------------------------------------------------------------------------------------------------------------------------------------------------------------------------------------------------------------------------------------------------------------------------------------------------------------------------------------------------------------------------------------------------------------------------------------------------------------------------------------------------------------------------------------------------------------------------------------------------------------------------------------------------------------------
>Macaca_nemestrina_C
AT-------GCCTGTGCCCTGGTTCTTGCTGTCCT-----TGGCACTGGGTCGAAGCCCCATTGTCCTTTCTCTGGAGAGGCTTGTGGGGCCTC-----AGGACGCTACC---------------------------CACT----GCTCTCCGGTGAGTCTGGAACCCTGGGGAGATGGG-------GGAAGGCTCAGAGTTC----AGTTCTTG---GCTCAGCAAAGCCCTAGCCTGGCTCCTGTCA---CTGC--------TGCCACCGCCA--GAACTGCCCTGTCTGGTCTGTCTGGTACTGATGGGAGAAGAGAAGAATGGGGAAGGGGCAAGAGCTGGGTCTGTCTTCCTCTGGGAGGGTCTGGGAATACGGAGCC--------------CCA----------GAAA--NNNAAGGGCCTCTCCTGCCACCTCTGGGAC-----AGTGACATACTCTGCCTGCC------------TGGGGACATCGTGCCTGCTCCGGGCCCCGTGCTG----------GCGCCTACGCACCTGCAGAC----AGAGCTGGTGCTGAGGTGCCGCAA--------GGAGACCTACTGTGACCTCTGTGTGCGTGTGGCTGTCCA-----------------CTTGGCCGTGCATGGGCACTGGGAAGAACCTG---------------------------------AAGATGAGGAAAAGTTTGGAGGAGCAGCTGACTCAGGGGTGGAGGAGCC------TAGGAATGCCTCTCTCCAGGCCCAAG--TCGTGCTCTCCTTCCAGGC----CTACCCTACTGCCCGCTGCGTCCTGCTGGAGGTGCAAGTGCCTGCTGCCCTTGTGCAGTTTGGTCA------GTCTGTGGGCTCTGTAGTATATG---------ACTGCTTCGAGGCTGCCCTAGGGAGTGAGGTACGAATCTGGT------CCT---ATACTCAGCCCAGGTACGAGAAGGAGCTCAACCTCACACAGCAGCTGCCTGACTGCAGGGG------GCTCGAAGTCCGGAACAGCATCCCGAG--CTGCTGGGCCTGCCTGGCCAAC---------------GTGTCAGCGN---NNGATGGTGATNNN--AATTGGCATCTAGTTCT-GAATG------TCTCTGAGGAGCAG----CACTTTGGCCTCTCCCTGTACTGGAATCAGGTCCAGGGCCCCCCAAAAC---CCC-GGTGGCA-----CAAA-AACCTGACTGGACCGCAGATCATTACCTTGAACCACA---------CAGACCTGGTTCC--CTGCCTCTGTATTCAGGTGTGG--CCTCTGGAACCTGACTCCGTTAGGACAAACATCTGCCCCTTCAGGGAGGACCCCCGTGCACACCAGAACCTCTGG-CGAGCAGCCCGGCTGCGACTGCTGACCCTGCAGAGCTGGCTGCTGGA--------------CGCGCCGTGTTCGCTGCCCGCAGAAGCCGCACTGTGCTGGCAGGCTCCAGGTGGGGACCCCTGCCAGCCACTGGTCCCGCCACTTTCCTGGGAGAATGT-----C-ACTGTGGACAAGGTTCTCGAGTTCCCATTGCTGAAAGTCCACCCTAACCTCTGTGTTCAGCAGGTGAACAGTTGGGAGAAGCTGCAGCT-----------------------GCAGGAGTGCTTGTGGGCTGACTCCCTGGGGCCTCTCAAAGACGATGTGCTACTGT-TGGAGA-CACGAGGCCCCCAGGACAACAGAT-CCCTCTGTGCCTTGGAACCCAGTGGCTGTACTTCACTACCCAGCAAAGCCTCCACGAGGGCAGCTCGCCTTGGAGAGTACTTACTACAAGACCTGCAGTCAGGCCAATGTCTGCAG--------------------------------------------------------------ATCCA-------CAAGCGCTGGGCCCTCTTGTGGCTGGCCTGCCTA-----CTCTTTGCCGCTGCGCTTTCCCTCATCCTCCTTCTCAAAAAGGATCACGCGAAAGGGTGGCTGAGGCTCTTGAAACAGGACGTCTGCTCGGGG---------------------GCGGCCGCCAGGGGCCGTGCGGCTCTGCTCCTCTACTCAGCCG------ATGACTCGGGCTTCGAGCGCCTGGTGGGCGCCC---TGGCGTCGGC---GCTGTGCCAGCTGCCGCTGCGCGTGGCCGTAGACCTGTGGAGCCGTCGTGAAATGAGCGCGCAGGGACC-CGTGGCCTGGTTCCACGCGCAGCGGCGCCAGACCCTGCAGGAGGGCGGCGTGGTGGTCCTGCTCTTCTCGCCCGGGGCGGTGGCGCTGTGCAGTGAGTGGCTAC-------AGGAGGGGGTGTCCGCGCC--------CGGGG----------------------------------------------------C--------T--------------------CACGGCCCACACGACGCCTTCCGTGCCTCGCT--CAGCTGCGTGCTGCCC---GACTTCTTGCAGGGCCGGGCGCCCGGCCGCTACGTGGGGGCCTGCTTC-GACAG--GCTGCTCCACCCGGACTCCGTACCCGCCCTTTTCCGTACAGTGCCCGTCTTCTCACTGCCCTCCCAACTGCCGGACTTCCTGGGGGCCCTGCAGCAGCCCCGCGCCCCGCGTCCCGGGCGGCTCCAAGAGAGGGCGGAGCAAGTGTCCCGGGCCCTTCAGCCAGCCCTGGATAGCTACTTCCA-----------TCCCCCGGGGACTCCCGCGC------------------------CTGGACGCGGGTTGGGACCTGGGGCCGGGGACGGGACTNNN-------------
>Cercopithecus_mona_C
AT-------GCCTGTGCCCTGGTTCTTGCTGTCCT-----TGGCACTGGGTCGAAGCCCCATTGTCCTTTCTCTGGAGAGGCTTGTGGGGCCTC-----AGGACGCTACC---------------------------CACT----GCTCTCCGGTGAGTCTGGAACCCTGGGGAGATGGG----NNNGGAAGGCTCAGAGTTC----AGTTCTTG---GCTCAGCAAAGCCCTAGCCTGGCTCCTGTCA---CTGC--------TGCCACCGCCA--GAACTGCCCTGTCTGGTCTGTCTGGTACTGATGGGAGAAGAGAAGAATGGGGAAGGGGCAAGAACTGGGTCTGTCTTCCTCTGGGAGG---GTCTGGGAATACGGA--------------GCC----------CCAG--AAAAAGGGCCTCTCCTGCCACCTCTGGGAC-----AGTGACATACTCTGCCTGCC------------TGGGGACATTGTGCCTGCTCCGGGCCCCGTGCTG----------GCGCCTACGCACCTGCAGAC----AGAGCTGGTGCTGAGGTGCCACAA--------GGAGACCTACTGTGACCTCTGTGTGCGTGTGGCTGTCCA-----------------CTTGGCCGTGCATGGGCACTGGGAAGAACCTG---------------------------------AAGATGAGGAAAAGTTTGGAGGAGCAGCTGACTCAGGGGTGGAGGAGCC------TAGGAATGCCTCTCTCCAGGCCCAAG--TCGTGCTCTCCTTCCAGGC----CTACCCTACTGCCCGCTGCGTCCTGCTGGAGGTACAAGTGCCTGCTGACCTTGTGCAGTTTGGTCA------GTCTGTGGGCTCTGTAGTATATG---------ACTGCTTCGAGGCTGCCCTAGGGAGTGAGGTACGAATCTGGT------CCT---ATACTCAGCCCAGGTACAAGAAGGAGCTCAACCTCACACAGCAGCTGCCTGACTGCAGGGG------GCTCGAAGTCCGGAACAGCATCCCGAG--CTGCTGGGCCCTGCCCTGG------------------CTCAACGTGT---CAGCAGATGGTGAC--AATGTGCATCTAGTTCT-GAATG------TATCTGAGGAGCAG----CACTTTGGCCTCTCCCTGTACTGGAATCAGGTCCAGGGCCCCCCAAAAC---CCC-GGTGGCA-----CAAA-AACCTGACTGGACCGCAGATCATTACCTTGAACCACA---------CAGACCTGGTTCC--CTGCCTCTGTATTCAGGTGTGG--CCTCTGGAACCTGACTCCGTTAGGACAAACATCTGCCCCTTCAGGGAGGACCCCCGCGCACACCAGAACCTCTGG-CGAGCAGCCCGGCTGCGACTGCTGACCCTGCAGAGCTGGCTGCTGGA--------------CGCGCCGTGTTCGCTGCCCGCAGAAGCCGCACTGTGCTGGCAGGCTCCAGGTGGGGACCCCTGCCAGCCACTGGTCCCGCCGCTTTCCTGGGAGAATGT-----C-ACTGTGGACAAGGTTCTCGAGTTCCCATTGCTGAAAGTCCACCCTAACCTCTGTGTTCAGCAGGTGAACAGTTGGGAGAAGCTGCAGCT-----------------------GCAGGAGTGCTTGTGGGCTGACTCCCTGGGGCCTCTCAAAGACGATGTGCTACTGT-TGGAGA-CACGAGGCCCCCAGGACAACAGAT-CCCTCTGTGCCTTGGAACCCAGTGGCTGTACTTCACTACCCAGCAAAGCCTCCACGAGGGCAGCTCGCCTTGGAGAGTACTTACTACAAGACCTGCAGTCAGGCCAATGTTTGCAGCTATGGGATGATGACTTG-----GGAGCGCTATG-GG-CCTGCCCCATGG----ACAAATACATCCA-------CAAGCGCTGGGCCCTCTTGTGGCTGGCCTGCCTA-----CTCTTTGCCGCTGCGCTTTCCCTCATCCTCCTTCTCAAAAAGGATCACGCGAAAGGGTGGCTGAGGCTCTTGAAACAGGACGTCCGCTCGGGG---------------------GCGGCCGCCAGGGGCCGCGCGGCTCTGCTCCTCTACTCAGCCG------ATGACTCGGGCTTCGAGCGCCTGGTGGGCGCCC---TGGCGTCGGC---GCTGTGCCAGCTGCCGCTGCGCGTGGCCGTAGACCTGTGGAGCCGTCGTGAAATGAGCGCGCAGGGACC-CGTGGCCTGGTTCCACGCGCAGCGGCGCCAGACCCTGCAGGAGGGCGGAGTGGTGATCCTGCTCTTCTCGCCCGGGGCGGTGGCGCTGTGCAGTGAGTGGCTAC-------AGGACGGGGTGTCCGCGCC--------CGGGG----------------------------------------------------C--------G--------------------CACGGCCCACACGACGCCTTCCGTGCCTCGCT--CAGCTGCGTGCTGCCT---GACTTCTTGCAGGGCCGGGCGCCCGGCCGCTACGTGGGGGCCTGCTTC-GACAG--GCTGCTCCACCCGGACTCCGTACCCGCCCTTTTCCGTACCGTGCCCGTCTTTTCACTGCCCTCCCAACTGCCGGACTTCCTGGGGGCCCTGCAGCAGCCCCGCGCCCCGCGTCCCGGGCGGCTCCAAGAGAGGGCGGAGCACGTGTCCCGGGCCCTTCAGCCAGCCCTGGATAGCTACTTCCA-----------TCCCCTGGGGACTCCCGCGC------------------------CTGGACGCGGGGTGGGACCTGGGGCCGGGGACGGGACTNNN-------------
>homo_sapien_C
AT-------GCCTGTGCCCTGGTTCTTGCTGTCCT-----TGGCACTGGGCCGAAGCCCAGTGGTCCTTTCTCTGGAGAGGCTTGTGGGGCCTC-----AGGACGCTACC---------------------------CACT----GCTCTCCGGTGAGTCTGGAACCCTGGGGAGACGAG-------GAAAGGCTCAGGGTTC----AGTTTTTG---GCTCAGCAAAGCCTTAGCCTGGCTCCTGTCA---CTGC--------TGCCACTGCCA--GAACTGCCCTGTCTGGTCTGTCTGGTGCTGATGGTAGAAGAGAAGAACGGGGAAGGGGCAAGAGCTGGGTCTGTCTTTCTCTGGGAGGGTCT---GGGAATACGGA--------------GCC----------CCAG--AAAAAGGGCCTCTCCTGCCGCCTCTGGGAC-----AGTGACATACTCTGCCTGCC------------TGGGGACATCGTGCCTGCTCCGGGCCCCGTGCTG----------GCGCCTACGCACCTGCAGAC----AGAGCTGGTGCTGAGGTGCCAGAA--------GGAGACCGACTGTGACCTCTGTCTGCGTGTGGCTGTCCA-----------------CTTGGCCGTGCATGGGCACTGGGAAGAGCCTG---------------------------------AAGATGAGGAAAAGTTTGGAGGAGCAGCTGACTCAGGGGTGGAGGAGCC------TAGGAATGCCTCTCTCCAGGCCCAAG--TCGTGCTCTCCTTCCAGGC----CTACCCTACTGCCCGCTGCGTCCTGCTGGAGGTGCAAGTGCCTGCTGCCCTTGTGCAGTTTGGTCA------GTCTGTGGGCTCTGTGGTATATG---------ACTGCTTCGAGGCTGCCCTAGGGAGTGAGGTACGAATCTGGT------CCT---ATACTCAGCCCAGGTACGAGAAGGAACTCAACCACACACAGCAGCTGCCTGACTGCAGGGG------GCTCGAAGTCTGGAACAGCATCCCGAG--CTGCTGGGCCCTGCCCTGG------------------CTCAACGTGT---CAGCAGATGGTGAC--AACGTGCATCTGGTTCT-GAATG------TCTCTGAGGAGCAG----CACTTCGGCCTCTCCCTGTACTGGAATCAGGTCCAGGGCCCCCCAAAAC---CCC-GGTGGCA-----CAAA-AACCTGACTGGACCGCAGATCATTACCTTGAACCACA---------CAGACCTGGTTCC--CTGCCTCTGTATTCAGGTGTGG--CCTCTGGAACCTGACTCCGTTAGGACGAACATCTGCCCCTTCAGGGAGGACCCCCGCGCACACCAGAACCTCTGG-CAAGCCGCCCGACTGCAACTGCTGACCCTGCAGAGCTGGCTGCTGGA--------------CGCACCGTGCTCGCTGCCCGCAGAAGCGGCACTGTGCTGGCGGGCTCCGGGTGGGGACCCCTGCCAGCCACTGGTCCCACCGCTTTCCTGGGAGAACGT-----C-ACTGTGGACAAGGTTCTCGAGTTCCCATTGCTGAAAGGCCACCCTAACCTCTGTGTTCAG---GTGAACAGCTCGGAGAAGCTGCAGCT-----------------------GCAGGAGTGCTTGTGGGCTGACTCCCTGGGGCCTCTCAAAGACGATGTGCTACTGT-TGGAGA-CACGAGGCCCCCAGGACAACAGAT-CCCTCTGTGCCTTGGAACCCAGTGGCTGTACTTCACTACCCAGCAAAGCCTCCACGAGGGCAGCTCGCCTTGGAGAGTACTTACTACAAGACCTGCAGTCAGGCCAGTGTCTGCAGCTATGGGACGATGACTTG-----GGAGCGCTATG-GG-CCTGCCCCATGG----ACAAATACATCCA-------CAAGCGCTGGGCCCTCGTGTGGCTGGCCTGCCTA-----CTCTTTGCCGCTGCGCTTTCCCTCATCCTCCTTCTCAAAAAGGATCACGCGAAAGGGTGGCTGAGGCTCTTGAAACAGGACGTCCGCTCGGGG---------------------GCGGCCGCCAGGGGCCGCGCGGCTCTGCTCCTCTACTCAGCCG------ATGACTCGGGTTTCGAGCGCCTGGTGGGCGCCC---TGGCGTCGGC---CCTGTGCCAGCTGCCGCTGCGCGTGGCCGTAGACCTGTGGAGCCGTCGTGAACTGAGCGCGCAGGGGCC-CGTGGCTTGGTTTCACGCGCAGCGGCGCCAGACCCTGCAGGAGGGCGGCGTGGTGGTCTTGCTCTTCTCTCCCGGTGCGGTGGCGCTGTGCAGCGAGTGGCTAC-------AGGATGGGGTGTCCGGGCC--------CGGGG----------------------------------------------------C--------G--------------------CACGGCCCGCACGACGCCTTCCGCGCCTCGCT--CAGCTGCGTGCTGCCC---GACTTCTTGCAGGGCCGGGCGCCCGGCAGCTACGTGGGGGCCTGCTTC-GACAG--GCTGCTCCACCCGGACGCCGTACCCGCCCTTTTCCGCACCGTGCCCGTCTTCACACTGCCCTCCCAACTGCCAGACTTCCTGGGGGCCCTGCAGCAGCCTCGCGCCCCGCGTTCCGGGCGGCTCCAAGAGAGAGCGGAGCAAGTGTCCCGGGCCCTTCAGCCAGCCCTGGATAGCTACTTCCA-----------TCCCCCGGGGACTCCCGCGC------------------------CGGGACGCGGGGTGGGACCAGGCGCGGGACCTGGGGCGGGGGACGGGACTNNN-
>Pan_paniscus_C
AT-------GCCTGTGCCCTGGTTCTTGCTGTCCT-----TGGCACTGGGCCGAAGCCCAGTGGTCCTTTCTCTGGAGAGGCTTGTGGGGCCTC-----AGGACGCTACC---------------------------CACT----GCTCTCCGGTGAGTCTGGAACCCTGGGGAGACGAG-------GAAAGGCTCAGAGTTC----AGTTTTTG---GCTCAGCAAAGCCTTAGCCTGGCTCCTGTCA---CTGC--------TGCCACCGCCA--GAACTGCCCTGTCTGGTCTGTCTGGTGCTGATGGTAGAAGAGAAGAACGGGGAAGGGGCAAGAGCTGGGTCTGTCTTCCTCTGGGAGGGTCT---GGGAATACCGA--------------GCC----------CCAG--AAAAAGGGCCTCTCCTGCCACCTCTGGGAC-----AGTGACATACTCTGCCTGCC------------TGGGGACATCGTGCCTGCTCCGGGCCCCGTGCTG----------GCGCCTACGCACCTGCAGAC----AGAGCTGGTGCTGAGGTGCCAGAA--------GGAGACCGACTGTGACCTCTGTCTGCGTGTGGCTGTCCA-----------------CTTGGCCGTGCATGGGCACTGGGAAGAGCCTG---------------------------------AAGATGAGGAAAAGTTTGGAGGAGCAGCTGACTCAGGGGTGGAGGAGCC------TAGGAATGCCTCTCTCCAGGCCCAAG--TCGTGCTCTCCTTCCAGGC----CTACCCTACTGCCCGCTGCGTCCTGCTGGAGGTGCAAGTGCCTGCTGCCCTTGTGCAGTTTGGTCA------GTCTGTGGGCTCTGTGGTATATG---------ACTGCTTCGAGGCTGCCCTAGGGAGTGAGGTACGAATCTGGT------CCT---ATACTCAGCCCAGGTACGAGAAGGAACTCAACCACACACAGCAGCTGCCTGACTGCAGGGG------GCTCGAAGTCCGGAACAGCATCCCGAG--CTGCTGGGCCCTGCCCTGG------------------CTCAACGTGT---CAGCAGATGGTGAC--AACGTGCATCTGGTTCT-GAATG------TCTCTGAGGAGCAG----CACTTCGGCCTCTCCCTGTATTGGAATCAGGTCCAGGGCCCCCCAAAAC---CCC-GGTGGCA-----CAAA-AACCTGACTGGACCGCAGATCATTACCTTGAACCACA---------CAGACCTGGTTCC--CTGCCTCTGCATTCAGGTGTGG--CCTCTGGAACCTGACTCCGTTAGGACGAACATCTGCCCCTTCAGGGAGGACCCCCGCGCACACCGGAACCTCTGG-CAAGCCGCCCGGCTGCGACTGCTGACCCTGCAGAGCTGGCTGCTGGA--------------CGCACCGTGCTGGCTGCCCGCAGAAGCGGCACTGTGCTGGCGGGCTCCGGGTGGGGACCCCTGCCAGCCACTGGTCCCACCGCTTTCCTGGGAGAATGT-----C-ACTGTGGACAAAGTTCTCGAGTTCCCATTGCTGAAAGGCCACCCTAACCTTTGTGTTCAGCAGGTGAACAGCTCGGAGAAGCTGCAGCT-----------------------GCAGGAGTGCTTGTGGGCTGACTCCCTGGGGCCTCTCAAAGATGATGTGCTACTGT-TGGAGA-CACGAGGCCCCCAGGACAACAGAT-CCCTCTGTGCCTTGGAACCCAGTGGCTGTACTTCACTACCCAGCAAAGCCTCCACGAGGGCAGCTCGCCTTGGAGAGTACTTACTACAAGACCTGCAGTCAGGCCAGTGTCTGCAGCTATGGGATGATGACTTG-----GGAGCACTATG-GG-CCTGCCCCACGG----ACAAATACATCCA-------CAAGCGCTGGGCCCTCGTGTGGCTGGCCTGCCTA-----CTCTTTGCCGCTGCGCTTTCCCTCATCCTCCTTCTCAAAAAGGATCACGCGAAAGGGTGGCTGAGGCTCTTGAAACAGGACGTCCGCTCGGGG---------------------GCGGCCGCCAGGGGCCGCGCGGCTCTGCTCCTCTACTCAGCCG------ATGACTCGGGCTTCGAGCGCCTGGTGGGCGCCC---TGGCGTCGGC---CCTGTGCCAGCTGCCGCTGCGCGTGGCCGTAGACCTGTGGAGCCGTCGTGAACTGAGCGCGCAGGGGCC-CGTAGCTTGGTTTCACGCGCAGCGGCGCCAGACCCTGCAGGAGGGCGGCGTGGTGGTCTTGCTCTTCTCGCCCGGTGCGGTGGCGCTGTGCAGCGAGTGGCTAC-------AGGACGGGGTGTCCGGGCC--------CGGGG----------------------------------------------------C--------G--------------------CACGGCCCGCACGACGCCTTCCGCGCCTCGCT--CAGCTGCGTGCTGCCC---GACTTCTTGCAGGGCCGGGCGCCCGGCAGCTACGTGGGGGCCTGCTTC-GACAG--GCTGCTCCACCCGGACGCCGTACCCGCCCTTTTCCGCACCGTGCCCGTCTTCACACTGCCCTCCCAACTGCCAGACTTCCTGGGGGCCCTGCAGCAGCCTCGCGCCCCGCGTTCCGGGCGGCTCCAAGAGAGAGCGGAGCAAGTGTCCCGGGCCCTTCAGCCAGCCCTGGATAGCTACTTCCA-----------TCCCCCGGGGACTCCCGCGC------------------------CGGGACGCGGGGTGGGACCTGGGGCGGGGGACGGGACTNNN-------------
>Pan_troglodytes_C
AT-------GCCTGTGCCCTGGTTCTTGCTGTCCT-----TGGCACTGGGCCGAAGCCCAGTGGTCCTTTCTCTGGAGAGGCTTGTGGGGTCTC-----AGGACGCTACC---------------------------CACT----GCTCTCCGGTGAGTCTGGAACCCTGGGGAGACGAG-------GAAAGGCTCAGAGTTC----AGTTTTTG---GCTCAGCAAAGCCTTAGCCTGGCTCCTGTCA---CTGC--------TGCCACCGCCA--GAACTGCCCTGTCTGGTCTGTCTGGTGCTGATGGTAGAAGAGAAGAACGGGGAAGGGGCAAGAGCTGGGTCTGTCTTCCTCTGGGAGGGTCT---GGGAATACCGA--------------GCC----------CCAG--AAAAAGGGCCTCTCCTGCCACCTCTGGGAC-----AGTGACATACTCTGCCTGCC------------TGGGGACATCGTGCCTGCTCCGGGCCCCGTGCTG----------GCGCCTACGCACCTGCAGAC----AGAGCTGGTGCTGAGGTGCCAGAA--------GGAGACCGACTGTGACCTCTGTCTGCGTGTGGCTGTCCA-----------------CTTGGCCGTGCATGGGCACTGGGAAGAGCCTG---------------------------------AAGATGAGGAAAAGTTTGGAGGAGCAGCTGACTCAGGGGTGGAGGAGCC------TAGGAATGCCTCTCTCCAGGCCCAAG--TCGTGCTCTCCTTCCAGGC----CTACCCTACTGCCCGCTGCGTCCTGCTGGAGGTGCAAGTGCCTGCTGCCCTTGTGCAGTTTGGTCA------GTCTGTGGGCTCTGTGGTATATG---------ACTGCTTCGAGGCTGCCCTAGGGAGTGAGGTACGAATCTGGT------CCT---ATACTCAGCCCAGGTACGAGAAGGAACTCAACCACACACAGCAGCTGCCTGACTGCAGGGG------GCTCGAAGTCCGGAACAGCATCCCGAG--CTGCTGGGCCCTGCCCTGG------------------CTCAACGTGT---CAGCAGATGGTGAC--AACGTGCATCTGGTTCT-GAATG------TCTCTGAGGAGCAG----CACTTCGGCCTCTCCCTGTATTGGAATCAGGTCCAGGGCCCCCCAAAAC---CCC-GGTGGCA-----CAAA-AACCTGACTGGACCGCAGATCATTACCTTGAACCACA---------CAGACCTGGTTCC--CTGCCTCTGCATTCAGGTGTGG--CCTCTGGAACCTGACTCCGTTAGGACGAACATCTGCCCCTTCAGGGAGGACCCCCGCGCACACCGGAACCTCTGG-CAAGCCGCCCGGCTGCGACTGCTGACCCTGCAGAGCTGGCTGCTGGA--------------CGCACCGTGCTGGCTGCCCGCAGAAGCGGCACTGTGCTGGCGGGCTCCGGGTGGGGACCCCTGCCAGCCACTGGTCCCACCGCTTTCCTGGGAGAATGT-----C-ACTGTGGACAAAGTTCTCGAGTTCCCATTGCTGAAAGGCCACCCTAACCTCTGTGTTCAGCAGGTGAACAGCTCGGAGAAGCTGCAGCT-----------------------GCAGGAGTGCTTGTGGGCTGACTCCCTGGGGCCTCTCAAAGATGATGTGCTACTGT-TGGAGA-CACGAGGCCCCCAGGACAACAGAT-CCCTCTGTGCCTTGGAACCCAGTGGCTGTACTTCACTACCCAGCAAAGCCTCCACGAGGGCAGCTCGCCTTGGAGAGTACTTACTACAAGACCTGCAGTCAGGCCAGTGTCTGCAGCTATGGGATGATGACTTG-----GGAGCACTATG-GG-CCTGCCCCATGG----ACAAATACATCCA-------CAAGCGCTGGGCCCTCGTGTGGCTGGCCTGCCTA-----CTCTTTGCCGCTGCGCTTTCCCTCATCCTCCTTCTCAAAAAGGATCACGCGAAAGGGTGGCTGAGGCTCTTGAAACAGGACGTCCGCTCGGGG---------------------GCGGCCGCCAGGGGCCGCGCGGCTCTGCTCCTCTACTCAGCCG------ATGACTCGGGCTTCGAGCGCCTGGTGGGCGCCC---TGGCGTCGGC---CCTGTGCCAGCTGCCGCTGCGCGTGGCCGTAGACCTGTGGAGCCGTCGTGAACTGAGCGCGCAGGGGCC-CGTGGCTTGGTTTCACGCGCAGCGGCGCCAGACCCTGCAGGAGGGCGGCGTGGTGGTCTTGCTCTTCTCGCCCGGTGCGGTGGCGCTGTGCAGCGAGTGGCTAC-------AGGACGGGGTGTCCGGGCC--------CGGGG----------------------------------------------------C--------G--------------------CACGGCCCGCACGACGCCTTCCGCGCCTCGCT--CAGCTGCGTGCTGCCC---GACTTCTTGCAGGGCCGGGCGCCCGGCAGCTACGTGGGGGCCTGCTTC-GACAG--GCTGCTCCACCCGGACGCCGTACCCGCCCTTTTCCGCACCGTGCCCGTCTTCACACTGCCCTCCCAACTGCCAGACTTCCTGGGGGCCCTGCAGCAGCCTCGCGCCCCGCGTTCCGGGCGGCTCCTAGAGAGAGCGGAGCAAGTGTCCCGGGCCCTTCAGCCAGCCCTGGATAGCTACTTCCA-----------TCCCCCGGGGACTCCCGCGC------------------------CGGGACGCGGGGTGGGACCTGGGGCGGGGGACGGGACTNNN-------------
>Hylobates_moloch_C
AT-------GCCTGTGCCCTGGTTCTTGCTGTCCT-----TGGCACTGGGCCGAAGCCCAGTGGTCCTTTCTCTGGAGAGGCTTGTGGGGCCTC-----AGGACGCTACC---------------------------CACT----GCTCTCCGGTGAGTCTGGAACCCTGGGGAGACGAG-------GAAAGGCTCAGAGTTC----AGTTTTTG---GCTCAGCAAAGCCTTAGCCTGGCTCCTGTCA---CTGC--------TGCCACCGCCA--GAACTGCCCTGTCTGGTCTGTCTGGTGCTGATGGCAGAAGAGAAGAATGGGGAAGGGGCAAGAGCNNNGTCTGTCTTCCTCTGGGAGGGTCT---GGGAATACGGA--------------GCC----------CCAG--AAAAAGGGCCTCTCCTGCCACCTCTGGGGC-----AGTGACATACTCTGCCTGCC------------TGGGGACATCATGCCTGCTCCGGGCCCTGTGCTG----------GCGCCTACGCACCTGCAGAC----AGAGCTGGTGCTGAGGTGCCCCAA--------GGAGACCGACTGTGACCTCTGTGTGCGTGTGGCTGTCCA-----------------CTTGGAGGTGCATGGGCACTGGGAAGAGCCTG---------------------------------AAGATGAGGAAAAGTTTGGAGGAGCAGCTGACCCAGGGGAGGAGGAGCC------TAGGAATGCCTCTCTCCAGGCCCAAG--TCGTGCTCTCCTTCCAGGC----CTACCCTACTGCCCGCTGCGTCCTGCTGGAGGTGCAAGTGCCTGCTGCCCTTGTGCAGTTTGGTCA------GTCTGTGGGCTCTGTGGTATATG---------ACTGCTTCGAGGCTGCCCTAGGGAGTGAGGTACGAATCTGGT------CCT---ATACTCAGCCCAGGTACGAGAAGGAACTCAACCTCACACAGCAGCTGCCTGACTGCAGGGG------GCTCGAAGTCCGGAACAGCATCCCGAG--CTGCTGGGCCCTGCCCTGG------------------CTCAATGTGT---CAGCAGATGGTGAC--AACGTGCATCTGGTTCT-GAATG------TCTCTGAGGAGCAG----CACTTCGGCCTCTCCCTGTACTGGAATCAGGTCCAGGGCCCCCCAAAAC---CCC-GGTGGCA-----CAAA-AACCTGACTGGACCGCAGATCATTACCTTGAACCACA---------CAGACCTGGTTCC--CTGCCTCTGTATTCAGGTGTGG--CCTCTGGAACCTGACTCTGTTAGGACGAACATCTGCCCCTTCAGGGAGGACCCCCGCGCACACCGGAACCTCTGG-CGAGCCGCCCGACTGCGACTGCTGACCCTGCAGAGCTGGCTGCTGGA--------------CGCACCGTGCTCGCTGCCCGCAGAAGCGGCACTGTGCTGGCGGGCTCTGGGTGGGGACCCCTGCCAGCCACTGGTCCCACCGCTTTCCTGGGAGAATGT-----C-ACTGTGGACAAGGTTCTCGAGTTTCCATTGCTGAAAGGCCACCCTAACCTCTGTGTTCAGCAGGTGAACAGCTGGAAGAAGCTGCAGCT-----------------------GCAGGAGTGCTTGTGGGCTGACTCCCTGGGGCCTCTCAAAGACGATGTGCTACTGT-TGGAGA-CACGAGACCCCCAGGACAACAGAT-CCCTCTGTGCCTTGGAACCCAGTGGCTGTACTTCACTACCCAGCAAAGCCTCCACGAGGGCAGCTCGCCTTGGAGAGTACTTACTACAAGACCTGCAGTCAGGCCAGTGTCTGCAGCTATGGGATGATGACTTG-----GGAGCGCTATG-GG-CCTGCCCCATGG----ACAAATACATCCA-------CAAGCGCTGGGCCCTCGTGTGGCTGGCCTGCCTA-----CTCTTTGCCGCTGCGCTTTCCCTCATCCTCCTTCTCAAAAAGGATCACGCGAAAGGGTGGCTGAGGCTCTTGAAACAGGACGTCCGCTCGGGG---------------------GCGGCCGCCGGGGGCCGCGCGGCTCTGCTCCTCTACTCAGCCG------ATGACTCGGGTTTCGAGCGCCTGGTGGGCGCCC---TGGCGTCGGC---GCTGTGCCAGCTGCCGCTGCGCGTGGCCGTAGACCTGTGGAGCCGTCGTGAACTGAGTGCGCAGGGGCC-CGTGGCTTGGTTCCACGCGCAGCGGCGCCAGACCCTGCAGGAGGGCGGCGTGGTGGTCTTGCTCTTCTCGCCCGGTGCGGTGGCGCTGTGCAGCGAGTGGCTAC-------AGGACGGGGTGTCCGAGCC--------CGGGG----------------------------------------------------C--------GCCC-----------GGGGCGCACGGCCCGAACGACGCCTTCCGCGCCTCGCT--CAGCTGCGTGCTGCCC---GACTTCTTGCAGGGCCGGGCGCCCGGCCGCTACGTGGGGGCCTGCTTC-GACAG--GCTGCTCCACCCGGACGCCGTACCCGCCCTTTTCCGCACCGTGCCCGTCTTCACACTGCCCTCCCAACTGCCGGACTTCCTGGCGGCCCTGCAGCAGCCCCGCGCCCCGCGTTCTGGGCGGCTCCAAGAGAGAGCGGAGCAAGTGTCCCGGGCCCTTCAGCCAGCCCTGGATAGCTACTTCCA-----------TTCCCCGGGGACTCCCGCGC------------------------CGGGACGCGGGGTGGGAGCTGGGGCTGGGGACGGGACTNNN-------------
>Gorilla_gorilla_gorilla_C
AT-------GCCTGTGCCCTGGTTCTTGCTGTCCT-----TGGCACTGGGCCGAAGCCCAGTGGTCCTTTCTCTGGAGAGGCTTGTGGGGCCTC-----AGGACGCTACC---------------------------CACT----GCTCTCCGGTGAGTCTGGAACCCTGGGGAGACGAG-------GAAAGGCTCAGAGTTC----AGTTTTTG---GCTCAGCAAAGCCTTAGCCTGGCTCCTGTCA---CTGC--------TGCCACCGCCA--GAACTGCCCTGTCTGGTCTGTCTGGTGCTGATGGTAGAAGAGAAGAATGGGGAAGGGGCAAGAGCTGGGTCTGTCTTCCTCTGGGAGGGTCT---GGGAATACGGA--------------GCC----------CCAG--AAAAAGGGCCTCTCCTGCCACCTCTGGGAC-----AGTGACATACTCTGCCTGCC------------TGGGGACATCCTGCCTGCTCCGGGCCCCGTGCTG----------GCGCCTACGCACCTGCAGAC----AGAGCTGGTGCTGAGGTGCCAAAA--------GGAGACCGACTGTGACCTCTGTCTGCGTGTGGCTGTCCA-----------------CTTGGCCGTGCATGGGCACTGGGAAGAGCCTG---------------------------------AAGATGAGGAAAAGTTTGGAGGAGAAGCTGACTCAGGGGTGGAGGAGCC------TAGGAATGCCTCTCTCCAGGCCCAAG--TCGTGCTCTCCTTCCAGGC----CTACCCTACTGCCCGCTGCGTCCTGCTGGAGGTGCAAGTGCCTGCTGCCCTTGTGCAGTTTGGTCA------GTCTGTGGGCTCTGTGGTATATG---------ACTGCTTCGAGGCTGCCCTAGGGAGTGAGGTACGAATCTGGT------CCT---ATACTCAGCCCAGGTACGAGAAGGAACTCAACCACACACAGCAGCTGCCTGACTGCAGGGG------GCTCGAAGTCCGGAACAGCATCCCGAG--CTGCTGGGCCCTGCCCTGG------------------CTCAACGTGT---CAGCAGATGGTGAC--AACGTGCATCTGGTTCT-GAATG------TCTCTGAGGAGCAG----CACTTCGGCCTCTCCCTGTACTGGAATCAGGTCCAGGGCCCCCCAAAAC---CCC-GGTGGCA-----CAAA-AACCTGACTGGACCGCAGATCATTACCTTGAACCACA---------CAGACCTGGTTCC--CTGCCTCTGTATTCAGGTGTGG--CCTCTGGAACCTGACTCCGTTAGGACGAACATCTGCCCCTTCAGGGAGGACCCCCGCGCACACCGAAACCTCTGG-CAAGCCGCCCGACTGCGACTGCTGACCCTGCAGAGCTGGCTGCTGGA--------------CGCACCGTGCTCGCTGCCCGCAGAAGCAGCACTGTGCTGGCGGGCTCTGGGTGGGGACCCCTGCCAGCCACTGGTCCCACCGCTTTCCTGGGAGAATGT-----C-ACTGTGGACAAGGTTCTCGAGTTCCCATTGCTGAAAGGCCACCCTAACCTCTGTGTTCAGCAGGTGAACAGCTCGGAGAAGCTGCAGCT-----------------------GCAGGAGTGCTTGTGGGCTGACTCCCTGGGGCCTCTCAAAGACGATGTGCTACTGT-TGGAGA-CACGAGGCCCCCAGGACAACAGAT-CCCTCTGTGCCTTGGAACCCAGTGGCTGTACTTCACTACCCAGCAGAGCCTCCACGAGGGCAGCTCGCCTTGGAGAGTACTTACTACAAGACCTGCAGTCAGGCCAGTGTCTGCAGCTATGGGATGATGACTTG-----GGAGCGCTATG-GG-CCTGCCCCATGG----ACAAATACATCCA-------CAAGCGCTGGGCCCTCGTGTGGCTGGCCTGCCTA-----CTCTTTGCCGCTGCGCTTTCCCTCATCCTCCTTCTCAAAAAGGATCACGCGAAAGGGTGGCTGAGGCTCTTGAAACAGGACGTCCGCTCGGGG---------------------GCGGCCGCCAGGGGCCGCGCGGCTCTGCTCCTCTACTCAGCCG------ATGACTCGGGCTTCGAGCGCCTGGTGGGCGCCC---TGGCGTCGGC---CCTGTGCCAGCTGCCGCTGCGCGTGGCCGTAGACCTGTGGAGCCGTCGTGAACTGAGCGCGCAGGGGCC-CGTGGCTTGGTTTCACGCGCAGCGGCGCCAGACCCTGCAGGAGGGCGGCGTGGTGGTCTTGCTCTTCTCGCCCGGTGCGGTGGCGCTGTGCAGCGAGTGGCTAC-------AGGACGGGGTGTCCGGGCC--------CGGGG----------------------------------------------------C--------G--------------------CACGGCCCGCACGACGCCTTCCGCGCCTCGCT--CAGCTGCGTGCTGCCC---GACTTCTTGCAGGGCCGGGCGCCCGGCAGCTACGTGGGGGCCTGCTTC-GACAG--GCTGCTCCACCCGGACGCCGTACCCGCCCTTTTCCGCACCGTGCCCGTCTTCACACTGCCCTCCCAACTGCCAGACTTCCTGGGGGCCCTGCAGCAGCCTCGCGCCCCGCGTTCCGGGCGGCTCCAAGAGAGAGCGGAGCAAGTGTCCCGGGCCCTTCAGCCAGCCCTGGATTGCTACTTCCA-----------TCCCCCGGGGACTCCCGCGC------------------------CGGGACGCGGGGTGGGACCTGGGGCGGGGGACGGGACTNNN-------------
>Pongo_abelii_C
AT-------GCCTGTGCCCTGGTTCTTGCTGTCCT-----TGGCACTGGGCCGAAGCCCAGTGGTCCTTTCTCTGGAGAGGCTTGTGGGGCCTC-----AGGACGCTACC---------------------------CACT----GCTCTCCGGTGAGTCTGGAACCCTGGGGAGATGAG-------GAAAGGCTCAGAGTTC----AGTTTTTG---GCTCAGCAAAGCCTTAGCCTGGCTCCTGTCA---CTGC--------TGCCACCGCCA--GAACTGCCCTGTCTGGTCTGTCTGGTGCTGATGGTAGAAGAGAAGAATGGGGAAGGGGCAAGAGCTGGGTCTGTCTTCCTCTGGGAGGGTCT---GGGAATACGGA--------------GCC----------CCAG--AAAAAGGGCCTCTCCTGCCACCTCTGGGAC-----AGTGACATACTCTGCCTGCC------------TGGGGACATCATGCCTGCTCCGGGCCCCGTGCTG----------GCGCCTACACATCTGCAGAC----AGAGCTGGTGCTGAGGTGCCACAA--------GGAGGCCGACTGTGACCTCTGTGTGCGTGTGGCTGTCCA-----------------CTTGGCCGTGCATGGGCACTGGGAAGAGCCTG---------------------------------AAGATGAGGAAAAGTTTGGAGGAGCAGCTGACCCAGGGGTGGAGGAGCC------TAGGAATGCCTCTCTCCAGGCCCAAG--TCGTGCTCTCCTTCCAGGC----CTACCCTACTGCCCGCTGTGTCCTGCTGGAGGTGCAAGTGCCTGCTGCCCTTGTGCAGTTTGGTCA------GTCTGTGGGCTCTGTGGTATATG---------ACTGCTTCGAGGCTGCCCTAGGGAGTGAGGTACGAATCTGGT------CCT---ATACTCAGCCCAGGTACGAGAAGGAACTCAACCTCACACAGCAGCTGCCTGACTGCAGGGG------GCTGGAAGTCCGGAACAGCATCCCGAG--CTGCTGGGCCCTGCCCTGG------------------CTCAACGTGT---CAGCAGATGGTGAC--AACGTGCATCTTGTTCT-GAATG------TCTCTGAGGAGCAG----CACTTCGGCCTCTCCCTGTACTGGAATCAGGTCCAGGGCCCCCCAAAAC---CCC-GGTGGCA-----CAAA-AACCTGACTGGACCGCAAATCATTACCTTGAACCACA---------CAGACCTGGTTCC--CTGCCTCTGTATTCAGGTGTGG--CCTCTGGAACCTGACTCCGTTAGGACGAACATCTGCCCCTTCAGGGAGGACCCCCGCGCACACCGGAACCTCTGG-CGAGCCGCCCGCCTGCGACTGCTGACCCTGCAGAGCTGGCTGCTGGA--------------CGCACCGTGCTCGCTGCCCGCAGAAGCGGCACTGTGCTGGCGGGCTCCGGGTGGGGACCCCTGCCAGCCACTGGTCCCACCGCTTTCCTGGGAGAATGT-----C-ACTGTGGATAAGGTTCTCGAGTTCCCATTGCTGAAAGGCCACCCTAACCTCTGTGTTCAG---GTGAACAGCTGGGAGAAGCTGCAGCT-----------------------GCAGGAGTGCTTGTGGGCTGACTCCCTGGGGCCTCTCAAAGACGATGTGCTACTGT-TGGAGA-CACGAGGCCCCCAGGACAACAGAT-CCCTTTGTGCCTTGGAACCCAGTGGCTGTACTTCACTACCCAGCAAAGCCTCCACGAGGGCAGCTCGCCTTGGAGAGTACTTACTACAAGACCTGCAGTCAGGCCAGTGTCTGCAGCTATGGGATGATGACTTG-----GGAGCGCTATG-GG-CCTGCCCCATGG----ACAAATACATCCA-------CAAGCGCTGGGCCCTCGTGTGGCTGGCCTGCCTA-----CTCTTTGCCGCTGCGCTTTCCCTCATCCTCCTTCTCAAAAAGGATCATGCGAAAGAGTGGCTGAGGCTCTTGAAACAGGACGTCCGGTCGGGG---------------------GCGGCCGCCAGAAGCCGCGCGGCTCTGCTCCTCTACTCAGCCG------ATGACTCGGGCTTCGAGCGCCTGGTTGGCGCCC---TGGCGTCGGC---GCTGTGCCAGCTGCCGCTGCGCGTAGCCGTAGACCTGTGGAGCCGTCGTGAACTGAGCGCGCAGGGGCC-CGTGGCTTGGTTCCACGCGCAGCGGCGCCAGACCCTGCAGGAGGGAGGCGTGGTGGTCTTGCTCTTCTCGCCTGGTGCGGTGGCGCTGTGCAGCGAGTGGCTAC-------AGGACGGGGTGTCCGCGCC--------CGGGG----------------------------------------------------C--------G--------------------CACGGCCCGCACGACGCCTTCCGCGCCTCGCT--CAGCTGCGTGCTGCCC---GACTTCTTGCAGGGCCGTGCGCCCGGCAGCTACGTGGGGGCCTGCTTC-GACAG--GCTGCTCCACCCGGACGCCGTACCCGCCCTTTTCCGCACCGTGCCCGTCTTCACACTGCCCTCCCAACTGCCGGACTTCCTGGGGGCCCTGCAGCAGCCCCGCGCCGCGCGTTCCGGGCGGCTCCAAGAGAGGGCGGAGCAAGTGTCCCGGGCCCTTCAGCCAGCCCTGGATAGCTACTTCCA-----------TCCCCCGGGGACTCCCGCGC------------------------CGGGACGTGGGGTGGGACCTGGGGCGGGGGACGGGACTNNN-------------
>Nomascus_leucogenys_C
AT-------GCCTGTGCCCTGGTTCTTGCTGTCCT-----TGGCACTGGGCCGAAGCCCAGTGGTCCTTTCTCTGGAGAGGCTTGTGGGGCCTC-----AGGACGCTACC---------------------------CACT----GCTCTCCGGTGAGTCTGGAACTCTGGGGAGACGAG-------GAAAGGCTCAGAGTTC----AGTTTTTG---GCTCAGCAAAGCCTTAGCCTGGCTCCTGTCA---CTGC--------TGCCACCGCCA--GAACTGCCCTGTCTGGTCTGTCTGGTGCTGATGGCAGAAGAGAAGAATGGGGAAGGGGCAAGAGCNNNGTCTGTCTTCCTCTGGGAGGGTCT---GGGAATACGGA--------------GCC----------CCAG--AAAAAGGGCCTCTCCTGCCACCTCTGGGGC-----AGTGACATACTCTGCCTGCC------------TGGGGACATCATGCCTGCTCCAGGCCCCGTGCTG----------GCGCCTACGCACCTGCAGAC----AGAGCTGGTGCTGAGGTGCCCCAA--------GGAGACCGACTGTGACCTCTGTGTGCGTGTGGCTGTCCA-----------------CTTGGCCGTGCATGGGCACTGGGAAGAGCCTG---------------------------------AAGATGAGGAAAAGTTTGGAGGAGCAGCTGACCCAGGGGAGGAGGAGCC------TAGGAATGCCTCTCTCCAGGCCCAAG--TCGTGCTCTCCTTCCAGGC----CTACCCTACTGCCCGCTGCGTCCTGCTGGAGGTGCAAGTGCCTGCTGCCCTTGTGCAGTTTGGTCA------GTCTGTGGGCTCTGTGGTATATG---------ACTGCTTCGAGGCTGCCCTAGGGAGTGAGGTACGAATCTGGT------CCT---ATACTCAGCCCAGGTACGAGAAGGAACTCAACCTCACACAGCAGCTGCCTGACTGCAGGGG------GCTCGAAGTCCGGAACAGCATCCCGAG--CTGCTGGGCCCTGCCCTGG------------------CTCAATGTGT---CAGCAGATGGTGAC--AACGTGCATCTGGTTCT-GAATG------TCTCTGAAGAGCAG----CACTTCGGCCTCTCCCTGTACTGGAATCAGGTCCAGGGCCCCCCAAAAC---CCC-GGTGGCA-----CAAA-AACCTGACTGGACCGCAGATCATTACCTTGAACCACA---------CAGACCTGGTTCC--CTGCCTCTGTATTCAGGTGTGG--CCTCTGGAACCTGACTCTGTTAGGACGAATATCTGCCCCTTCAGGGAGGACCCCCGCGCACACCGGAACCTCTGG-CGAGCCGCCCGACTGCGACTGCTGACCCTGCAGAGCTGGCTGCTGGA--------------CGCACCGTGCTCGCTGCCCGCAGAAGCGGCACTGTGCTGGCGGGCTCTGGGTGGGGACCCCTGCCAGCCACTGGTCCCACCGCTTTCCTGGGAGAATGT-----C-ACTGTGGACAAGGTTCTCGAGTTTCCATTGCTGAAAGGCCACCCTAACCTCTGTGTTCAGCAGGTGAACAGCTGGAAGAAGCTGCAGCT-----------------------ACAGGAGTGCTTGTGGGCTGACTCCCTGGGGCCTCTCAAAGACGATGTGCTACTGT-TGGAGA-CACGAGACCCCCAGGACAACAGAT-CCCTCTGTGCCTTGGAACCCAGTGGCTGTACTTCACTACCCAGCAAAGCCTCCACGAGGGCAGCTCGCCTTGGAGAGTACTTACTACAAGACCTGCAGTCAGGCCAGTGTCTGCAGCTATGGGATGATGACTTG-----GGAGCGCTATG-GG-CCTGCCCCATGG----ACAAATACATCCA-------CAAGCGCTGGGCCCTCGTGTGGCTGGCCTGCCTA-----CTCTTTGCCGCTGCGCTTTCCCTCATCCTCCTTCTCAAAAAGGATCACGCGAAAGGGTGGCTGAGGCTCTTGAAACAGGATGTCCGCTCGGGAGGGAG------------GGGGGCGGCCGCCGGGGGCCGCGCGGCTCTGCTCCTCTACTCAGCCG------ATGACTCGGGCTTCGAGCGCCTGGTGGGCGCCC---TGGCGTCGGC---GCTGTGCCAGCTGCCGCTGCGCGTGGCCGTAGACCTGTGGAGCCGTCGTGAACTGAGTGCGCAGGGGCC-CGTGGCTTGGTTCCACGCGCAGCGGCGCCAGACCCTGCAGGAGGGCGGCGTGGTGGTCTTGCTCTTCTCGCCCGGTGCGGTGGCGCTGTGCAGCGAGTGGCTAC-------AGGACGGGGTGTCCGAGCC--------CGGGG----------------------------------------------------C--------G--------------------CACGGCCCGCACGACGCCTTCCGCGCCTCGCT--CAGCTGCGTGCTGCCC---GACTTCTTGCAGGGCCGGGCGCCCGGCCGCTACGTGGGGGCCTGCTTC-GACAG--GCTGCTCCACCCGGACGCCGTACCCGCCCTTTTCCGCACCGTGCCCGTCTTCACACTGCCCTCCCAACTGCCGGACTTCCTGGCGGCCCTGCAGCAGCCCCGCGCCCCGCGTTCCGGGCGGCTCCAAGAGAGAGCGGAGCAAGTGTCCCGGGCCCTTCAGCCAGCCCTGGAGAGCTACTTCCA-----------TTCCCCGGGGACTCCCGCGC------------------------CGGGACGCGGGGTGGGAGCTGGGGCTGGGGACGGGACTNNN-------------
>Allenopithecus_nigroviridis_C
AT-------GCCTGTGCCCTGGTTCTTGCTGTCCT-----TGGCACTGGGTCGAAGCCCCATTGTCCTTTCTCTAGAGAGGCTTGTGGGGCCTC-----AGGACGCTACC---------------------------CACT----GCTCTCCGGTGAGTCTGGAACCCTGGGGAGATGGG-------GGAAGGCTCAGAGTTC----AGTTCTTG---GCTCAGCAAAGCCCTAGCCTGGCTCCTGTCA---CTGC--------TGCCACCGCCA--GAACTGCCCTGTCTGGTCTGTCTGGTACTGATGGGAGAAGAGAAGAATGGGGAAAGGGCAAGAGCTGGGTCTGTCTTCCTCTGGGAGGGNNNTCTGGGAATACGGA--------------GCC----------CCAG--AAAAAGGGCCTCTCCTGCCACCTCTGGGAC-----AGTGACATACTCTGCCTGCC------------TGGGGACATCGTGCCTGCTCCGGGCCCCGTGCTG----------GCGCCTACGCACCTGCAGAC----AGAGCTGGTGCTGAGGTGCCGCAA--------GGAGACCTACTGTGACCTCTGTGTGCGTGTGGCTGTCCA-----------------CTTGGCCGTGCATGGGCACTGGGAAGAACCTG---------------------------------AAGATGAGGAAAAGTTTGGAGGAGCAGCTGACTCAGGGGTGGAGGAGCC------TAGGAATGCCTCTCTCCAGGCCCAAG--TCGTGCTCTCCTTCCAGGC----CTACCCTACTGCCCGCTGCGTCCTGCTGGAGGTGCAAGTGCCTGCTGCCCTTGTGCAGTTTGGTCA------GTCTGTGGGCTCTGTAGTATATG---------ACTGCTTCGAGGCTGCCCTAGGGAGTGAGGTACGAATCTGGT------CCT---ATACTCAGCCCAGGTACGAGAAGGAGCTCAACCTCACACAGCAGCTGCCTGACTGCAGGGG------GCTCGAAGTCCGGAACAGCATCCCGAG--CTGCTGGGCCCTGCCCTGG------------------CTCAACGTGT---CAGCAGATGGTGAC--AATGTGCATCTAGTTCT-GAATG------TCTCTGAGGAGCAG----CACTTTGGCCTCTCCCTGTACTGGAATCAGGTCCAGGGCCCCCCAAAAC---CCC-GGTGGCA-----CAAA-AACCTGACTGGACCGCAGATCATTACCTTGAACCACA---------CAGACCTGGTTCC--CTGCCTCTGTATTCAGGTGTGG--CCTCTGGAACCTGACTCCGTTAGGACAAACATCTGCCCCTTCAGGGAGGACCCCCGCGCACACCAGAACCTCTGG-CGAGCAGCCCGGCTACGACTGCTGACCCTGCAGAGCTGGCTGCTGGA--------------CGCGCCGTGTTCGCTGCCCGCAGAAGCCGCACTGTGCTGGCAGGCTCCAGGTGGGGACCCCTGCCAGCCACTGGTCCCGCCGCTTTCCTGGGAGAATGT-----C-ACTGTGGACAAGGTTCTCGAGTTCCCATTGCTGAAAGTCCACCCTAACCTCTGTGTTCAGCAGGTGAACAGTTGGGAGAAGCTGCAGCT-----------------------GCAGGAGTGCTTGTGGGCTGACTCCCTGGGGCCTCTCAAAGACGATGTGCTACTGT-TGGAGA-CACGAGGCCCCCAGGACAACAGAT-CCCTCTGTGCCTTGGAACCCAGTGGCTGTACTTCACTACCCAGCAAAGCCTCCACGAGGGCAGCTCGCCTTGGAGAGTACTTACTACAAGACCTGCAGTCAGGCCAATGTCTGCAGCTATGGGATGATGACTTG-----GGAGCGCTATG-GG-CCTGCCCCATGG----ACAAATACATCCA-------CAAGCGCTGGGCCCTCTTGTGGCTGGCCTGCCTA-----CTCTTTGCCGCTGCGCTTTCCCTCATCCTCCTTCTCAAAAAGGATCACGCGAAAGGGTGGCTGAGGCTCTTGAAACAGGACGTCCGCTCGGGG---------------------GCGGTCGCCAGGGGCCGCGCGGCTCTGCTCCTCTACTCAGCCG------ATGACTCGGGCTTCGAGCGCCTGGTGGGCGCCC---TGGCGTCGGC---GCTGTGCCAGCTGCCGCTGCGCGTGGCCGTAGACCTGTGGAACCGTCGTGAAATGAGCGCGCAGGGACC-CGTGGCCTGGTTCCACGCGCAGCGGCGCCAGACCCTGCAGGAGGGCGGCGTGGTGGTCCTGCTCTTCTCGCCCGGGGCGGTGGCGCTGTGCAGTGAGTGGCTAC-------AGGACGGGGTGTCCGCGCC--------CGGGG----------------------------------------------------C--------G--------------------CACGGCCCACACGACGCCTTCCGTGCCTCGCT--CAGCTGTGTGCTGCCC---GACTTCTTGCAGGGCCGGGCGCCCGGCCGCTACGTGGGGGCCTGCTTC-GACAG--GCTGCTCCACCCGGACTCCGTACCCGCCCTTTTCCGTACCGTGCCCGTCTTCTCACTGCCCTCCCAACTGCCGGACTTCCTGCGGGCCCTGCAGCAGCCCCGCGCCCCGCGTCCCGGGCGGCTCCAAGAGAGGGCGGAGCAAGTGTCCCGGGCCCTTCAGCCAGCCCTGGATAGCTACTTCCA-----------TCCTCCGGGGACTCCCGCGC------------------------CTGGACGCGGGGTGGGACCTGGGGCCGGGGACGGGACTNNN-------------
>Macaca_fascicularis_C
AT-------GCCTGTGCCCTGGTTCTTGCTGTCCT-----TGGCACTGGGTCGAAGCCCCATTGTCCTTTCTCTGGAGAGGCTTGTGGGGCCTC-----AGGACGCTACC---------------------------CACT----GCTCTCCGGTGAGTCTGGAACCCTGGGGAGATGGG-------GGAAGGCTCAGAGTTC----AGTTCTTG---GCTCAGCAAAGCCCTAGCCTGGCTCCTGTCA---CTGC--------TGCCACCGCCA--GAACTGCCCTGTCTGGTCTGTCTGGTACTGATGGGAGAAGAGAAGAATGGGGAAGGGGCAAGAGCTGGGTCTGTCTTCCTCTGGGAGG---GTCTGGGAATACGGA--------------GCC----------CCAG--AAAAAGGGCCTCTCCTGCCACCTCTGGGAC-----AGTGACATACTCTGCCTGCC------------TGGGGACATCGTGCCTGCTCCGGGCCCCGTGCTG----------GCGCCTACGCACCTGCAGAC----AGAGCTGGTGCTGAGGTGCCGCAA--------GGAGACCTACTGTGACCTCTGTGTGCGTGTGGCTGTCCA-----------------CTTGGCCGTGCATGGGCACTGGGAAGAACCTG---------------------------------AAGATGAGGAAAAGTTTGGAGGAGCAGCTGACTCAGGGGTGGAGGAGCC------TAGGAATGCCTCTCTCCAGGCCCAGG--TCGTGCTCTCCTTCCAGGC----CTACCCTACTGCCCGCTGCGTCCTGCTGGAGGTGCAAGTGCCTGCTGCCCTTGTGCAGTTTGGTCA------GTCTGTGGGCTCTGTAGTATATG---------ACTGCTTCGAGGCTGCCCTAGGGAGTGAGGTACGAATCTGGT------CCT---ATACTCAGCCCAGGTACGAGAAGGAGCTCAACCTCACACAGCAGCTGCCTGACTGCAGGGG------GCTCGAAGTCCGGAACAGCATCCCGAG--CTGCTGGGCCCTGCCCTGG------------------CTCAACGTGT---CAGCAGATGGTGAC--AATGTGCATCTAGTTCT-GAATG------TCTCTGAGGAGCAG----CACTTTGGCCTCTCCCTGTACTGGAATCAGGTCCAGGGCCCCCCAAAAC---CCC-GGTGGCA-----CAAA-AACCTGACTGGACCGCAGATCATTACCTTGAACCACA---------CAGACCTGGTTCC--CTGCCTCTGTATTCAGGTGTGG--CCTCTGGAACCTGACTCCGTTAGGACAAACATCTGCCCCTTCAGGGAGGACCCCCGCGCACACCAGAACCTCTGG-CGAGCAGCCCGGCTGCGACTGCTGACCCTGCAGAGCTGGCTGCTGGA--------------CGCGCCGTGTTCGCTGCCCGCAGAAGCCGCACTGTGCTGGCAGGCTCCAGGTGGGGACCCCTGCCAGCCACTGGTCCCGCCACTTTCCTGGGAGAATGT-----C-ACTGTGGACAAGGTTCTCGAGTTCCCATTGCTGAAAGTCCACCCTAACCTCTGTGTTCAGCAGGTGAACAGTTGGGAGAAGCTGCAGCT-----------------------GCAGGAGTGCTTGTGGGCTGACTCCCTGGGGCCTCTCAAAGACGATGTGCTACTGT-TGGAGA-CACGAGGCCCCCAGGACAACAGAT-CCCTCTGTGCCTTGGAACCCAGTGGCTGTACTTCACTACCCAGCAAAGCCTCCACGAGGGCAGCTCGCCTTGGAGAGTACTTACTACAAGACCTGCAGTCAGGCCAATGTCTGCAGCTATGGGATGATGACTTG-----GGAGCGCTATG-GG-CCTGCCCCATGG----ACAAATACATCCA-------CAAGCGCTGGGCCCTCTTGTGGCTGGCCTGCCTA-----CTCTTTGCCGCTGCGCTTTCCCTCATCCTCCTTCTCAAAAAGGATCACGCGAAAGGGTGGCTGAGGCTCTTGAAACAGGACGTCCGCTCGGGG---------------------GCGGCCGCCAGGGGCCGCGCGGCTCTGCTCCTCTACTCAGCCG------ATGACTCAGGCTTCGAGCGCCTGGTGGGCGCCC---TGGCGTCGGC---GCTGTGCCAGCTGCCGCTGCGCGTGGCCGTAGACCTGTGGAGCCGTCGTGAAATGAGCGCGCAGGGACC-CGTGGCCTGGTTCCACGCGCAGCGGCGCCAGACCCTGCAGGAGGGCGGCGTGGTGGTCCTGCTCTTCTCGCCCGGGGCGGTGGCGCTGTGCAGTGAGTGGCTAC-------AGGAGGGGGTGTCCGCGCC--------CGGGG----------------------------------------------------C--------T--------------------CACGGCCCACACGACGCCTTCCGTGCCTCGCT--CAGCTGCGTGCTGCCC---GACTTCTTGCAGGGCCGGGCGCCCGGCCGCTACGTGGGGGCCTGCTTC-GACAG--GCTGCTCCACCCGGACTCCGTACCCGCCCTTTTCCGTACCGTGCCCGTCTTCTCACTGCCCTCCCAACTGCCGGACTTCCTGGGGGCCCTGCAGCAGCCCCGCGCCCCGCGTCCCGGGCGGCTCCAAGAGAGGGCGGAGCAAGTGTCCCGGGCCCTTCAGCCAGCCCTGGATAGCTACTTCCA-----------TCCCCCGGGGACTCCCGCGC------------------------CTGGACGCGGGTTGGGACCTGGGGCCGGGGACGGGACTNNN-------------
>Macaca_fuscata_C
AT-------GCCTGTGCCCTGGTTCTTGCTGTCCT-----TGGCACTGGGTCGAAGCCCCATTGTCCTTTCTCTGGAGAGGCTTGTGGGGCCTC-----AGGACACTACC---------------------------CACT----GCTCTCCGGTGAGTCTGGAACCCTGGGGAGATGGG-------GGAAGGCTCAGAGTTC----AGTTCTTG---GCTCAGCAAAGCCCTAGCCTGGCTCCTGTCA---CTGC--------TGCCACCGCCA--GAACTGCCCTGTCTGGTCTGTCTGGTACTGATGGGAGAAGAGAAGAATGGGGAAGGGGCAAGAGCTGGGTCTGTCTTCCTCTGGGAGG---GTCTGGGAATACGGA--------------GCC----------CCAG--AAAAAGGGCCTCTCCTGCCACCTCTGGGAC-----AGTGACATACTCTGCCTGCC------------TGGGGACATCGTGCCTGCTCCGGGCCCCGTGCTG----------GTGCCTACGCACCTGCAGAC----AGAGCTGGTGCTGAGGTGCCGCAA--------GGAGACCTACTGTGACCTCTGTGTGCGTGTGGCTGTCCA-----------------CTTGGCCGTGCATGGGCACTGGGAAGAACCTG---------------------------------AAGATGAGGAAAAGTTTGGAGGAGCAGCTGACTCAGGGGTGGAGGAGCC------TAGGAATGCCTCTCTCCAGGCCCAAG--TCGTGCTCTCCTTCCAGGC----CTACCCTACTGCCCGCTGCGTCCTGCTGGAGGTGCAAGTGCCTGCTGCCCTTGTGCAGTTTGGTCA------GTCTGTGGGCTCTGTAGTATATG---------ACTGCTTCGAGGCTGCCCTAGGGAGTGAGGTACGAATCTGGT------CCT---ATACTCAGCCCAGGTACGAGAAGGAGCTCAACCTCACACAGCAGCTGCC--------------------------------------------------------TCTGCCCTGG------------------CTCAACGTGT---CAGCAGATGGTGAC--AATGTGCATCTAGTTCT-GAATG------TCTCTGAGGAGCAG----CACTTTGGCCTCTCCCTGTACTGGAATCAGGTCCAGGGCCCCCCAAAAC---CCC-GGTGGCA-----CAAA-AACCTGACTGGACCGCAGATCATTACCTTGAACCACA---------CAGACCTGGTTCC--CTGCCTCTGTATTCAGGTGTGG--CCTCTGGAACCTGACTCCGTTAGGACAAACATCTGCCCCTTCAGGGAGGACCCCCGCGCACACCAGAACCTCTGG-CGAGCAGCCCGGCTGCGACTGCTGACCCTGCAGAGCTGGCTGCTGGA--------------CGCGCCGTGTTCGCTGCCCGCAGAAGCCGCACTGTGCTGGCAGGCTCCAGGTGGGGACCCCTGCCAGCCACTGGTCCCGCCACTTTCCTGGGAGAATGT-----C-ACTGTGGACAAGGTTCTCGAGTTCCCATTGCTGAAAGTCCACCCTAACCTCTGTGTTCAGCAGGTGAACAGTTGGGAGAAGCTGCAGCT-----------------------GCAGGAGTGCTTGTGGGCTGACTCCCTGGGGCCTCTCAAAGACGATGTGCTACTGT-TGGAGA-CACGAGGCCCCCAGGACAACAGAT-CCCTCTGTGCCTTGGAACCCAGTGGCTGTACTTCACTACCCAGCAAAGCCTCCACGAGGGCAGCTCGCCTTGGAGAGTACTTACTACAAGACCTGCAGTCAGGCCAATGTCTGCAGCTATGGGATGATGACTTG-----GGAGCGCTATG-GG-CCTGCCCCATGG----ACAAATACATCCA-------CAAGCGCTGGGCCCTCTTGTGGCTGGCCTGCCTA-----CTCTTTGCCGCTGCGCTTTCCCTCATCCTCCTTCTCAAAAAGGATCACGCGAAAGGGTGGCTGAGGCTCTTGAAACAGGACGTACGCTCGGGG---------------------GCGGCCGCCAGGGGCCGCGCGGCTCTGCTCCTCTACTCAGCCG------ATGACTCGGGCTTCGAGCGCCTGGTGGGCGCCC---TGGCGTCGGC---GCTGTGCCAGCTGCCGCTGCGCGTGGCCGTAGACCTGTGGAGCCGTCGTGAAATGAGCGCGCAGGGACC-CGTGGCCTGGTTCCACGCGCAGCGGCGCCAGACCCTGCAGGAGGGCGGCGTGGTGGTCCTGCTCTTCTCGCCCGGGGCGGTGGCGCTGTGCAGTGAGTGGCTAC-------AGGAGGGGGTGTCCGCGCC--------CGGGG----------------------------------------------------C--------T--------------------CACGGCCCACACGACGCCTTCCGTGCCTCGCT--CAGCTGCGTGCTGCCC---GACTTCTTGCAGGGCCGGGCGCCCGGCCGCTACGTGGGGGCCTGCTTC-GACAG--GCTGCTCCACCCGGACTCCGTACCCGCCCTTTTCCGTACCGTGCCCGTCTTCTCACTGCCCTCCCAACTGCCGGACTTCCTGGGGGCCCTGCAGCAGCCCCGCGCCCCGCGTCCCGGGCGGCTCCAAGAGAGGGCGGAGCAAGTGTCCCGGGCCCTTCAGCCAGCCCTGGATAGCTACTTCCA-----------TCCCCCGGGGACTCCCGCGC------------------------CTGGACGCGGGTTGGGACCTGGGGCCGGGGACGGGACTNNN-------------
>Piliocolobus_tephrosceles_C
AT-------GCCTGTGCCCTGGTTCTTGCTGTCCT-----TGGCACTGGGTCGAAGCCCCATTGTCCTTTCTCTGGAGAGGCTTGTGGGGCCTC-----AGGACGCTACC---------------------------CACT----GCTCTCCGGTGAGTCTGGAACCCTGGGGAGATGGG-------GGAAGGCTCAGAGTTC----AGTTTTTG---GCTCAGCAAAGCCCTAGCCTGGCTCCTGTCA---CTGC--------TGCCACCGCCA--GAACTGCCCTGTCTGGTCTGTCTGGTGCTGATGGGAGAAGAGAAGAATGGGGAAGGGGCAAGAGCTGGGTCTGTCTTCCTCTGGGAGG---GTCTGGGAATACGGA--------------GCC----------CCAG--AAAAAGGGCCTCTCCTGCCACCTCTGGGAC-----AGTGACATACTCTGCCTGCC------------TGGGGACATCGTGCCTGCTCCGGGCCCCGTGCTG----------GCGCCTACGCACCTGCAGAC----AGAGCTGGTGCTGAGGTGCCGCAA--------GGAGACCTACTGTGACCTCTGTGTGCGTGTGGCTGTCCA-----------------CTTGGCCGTGCATGGGCACTGGGAAGAACCTG---------------------------------AAGATGAGGAAAAGTTTGGAGGAGCAGCTGATCCAGGGGTGGAGGAACC------TAGGAATGCCTCTCTCCAGGCCCAAG--TCGTGCTCTCCTTCCAGGC----CTACCCTACTACCCGCTGCGTCCTGCTGGAGGTGCAAGTGCCTGCTGCCCTTGTGCAGTTTGGTCA------GTCTGTGGGCTCTGTAGTATATG---------ACTGCTTCGAGGCTGCCTTAGGGAGTGAGGTACGAATCTGGT------CCT---ATACTCAGCCCAGGTACGAGAAGGAGCTCAACCTCACACAGCAGCTGCCTGACTGCAGGGG------GCTCGAAGTCCGGAACAGCATCCCGAG--CTGCTGGGCCCTGCCCTGG------------------CTCAACGTGT---CAGCAGATGGTGAC--AATGTGCATCTAGTTCT-GAATG------TCTCTGAGGAGCAG----CACTTTGGCCTCTCCCTGTACTGGAATCAGGTCCAGGGCCCCCCAAAAC---CCC-GGTGGCA-----CAAA-AACCTGACTGGACCGCAGATCATTACCTTGAACCACA---------CAGACCTGGTTCC--CTGCCTCTGTATTCAGGTGTGG--CCTCTGGAACCTGACTCCGTTAGGACAAACATCTGCCCCTTCAGGGAGGACCCCCATGCACACCAGAACCTCTGG-CGAGCAGCCCGGCTGCGACTGCTGACCCTGCAGAGCTGGCTGCTGGA--------------TGCGCCGTGCTCACTGCCCGCAGAAGCTGCACTGTGCTGGCAGGCTCCAGGTGGGGACCCCTGCCAGCCGCTGGTCCCGCCGCTTTCCTGGGAGAATGT-----C-ACTGTGGATAAGGTTCTCGAGTTCCCATTGCTGAAAGGCCACCCTAACCTCTGTGTTCAGCAGGTGAACAGCTGGGAGAAGCTGCAGCT-----------------------GCAGGAGTGCTTGTGGGCTGACTCCCTGGGGCCTCTCAAAGACGATGTGCTACTGT-TGGAGA-CACGAGGCCCCCAGGACAACAGAT-CCCTCTGTGCCTTGGAACCCAGTGGCTGTACTTCACTACCCAGCAAAGCCTCCACGAGGGCAGCTCGCCTTGGAGAGTACTTACTACAAGACCTGCAGTCAGGCCAATGTCTGCAGCTATGGGATGATGACTTG-----GGAGCACTATG-GG-CCTGCTCCATGG----ACAAATACATCCA-------CAAGCGCTGGGCCCTCTTGTGGCTGGCCTGCCTA-----CTCTTTGCCGCTGCGCTTTCCCTCATCCTCCTTCTCAAAAAGGATCACGCGAAAGGGTGGCTGAGGCTCTTGAAACAGGACGTCCGCTCGGGG---------------------GCGGCCGCCAGGGGCCGCGCGGCTCTGCTCCTCTACTCAGCCG------ATGACTCGGGCTTCGAGCGCCTGGTGGGCGCCC---TGGCGTCGGC---GCTGTGCCAGCTGCCGCTGCGCGTGGCCGTAGACCTGTGGAGCCGTCGTGAAATGAGCGCGCAGGGGCT-CGTGGCCTGGTTCCACGCGCAGCGGCGCCAGACCCTGCAGGAGGGCGGCGTGGTGGTCCTGCTCTTCTCGCCCGGGGCGGTGGCGCTGTGCAGTGAGTGGCTAC-------AGGACGGGGTGTCCGCGCC--------CGGGG----------------------------------------------------C--------G--------------------CACGGCCCGCACGACTCCTTCCGTGCCTCGCT--CAGCTGCGTGCTGCCC---GACTTCTTGCAGGGCCAGGCTCCCGGCCGATACGTGGGGGCCTGCTTC-GACAG--GCTGCTCCACCCAGACTCCGTACCCGCCCTTTTCCGCACCGTGCCCGTCTTCTCACTGCCCTCCCAACTGCCGGACTTCCTAGGGGCCCTGCAGCAGCCCCGCGCCCCGCGTCCCAGGCGGCTCCAAGAGAGGGCGGAGCAAGTGTCCCGGGCCCTTGAGCCAGCCCTGGATAGCTACTTCCA-----------TCCCCCGGGGACTCCCGCGC------------------------CTGGACGCGGGGTGGGGCCTGGGGCGGGGGACGGGACTNNN-------------
>Trachypithecus_francoisi_C
AT-------GCCTGTGCCCTGGTTCTTGCTGTCCT-----TGGCACTGGGTCGAAGCCCCATTGTCCTTTCTCTGGAGAGGCTTGTGGGGCCTC-----AGGATGCTACC---------------------------CACT----GCTCTCCGGTGAGTCTGGAACCCTGGGGAGATGGG-------GGAAGGCTCAGAGTTC----AGTTTTTG---GCTCAGCAAAGCCCTAGCCTGGCTCCTGTCA---CTGC--------TGCCACCGCCA--GAACTGCCCTGTCTGGTCTGTCTGGTGCTGATGGGAGAAGAGAAGAATGGGGAAGGGGCAAGAGCTGGGTCTGTCTTCCTCTGGGAGG---GTCTGGGAATACGGA--------------GCC----------CCAG--AAAAAGGGCCTCTCCTGCCACCTCTGGGAC-----AGTGACATACTCTGCCTGCC------------TGGGGACATCGTGCCTGCTCCGGGCCCCGTGCTG----------TCGCCTACGCACCTGCAGAC----AGAGCTGGTGCTGAGGTGCCGCAA--------GGAGACCTACTGTGACCTCTGTGTGCGTGTGGCTGTCCA-----------------CTTGGCCGTGCATGGGCACTGGGAAGAACCTG---------------------------------AAGATGAGGAAAAGTTTGGAGGAGCGGCTGATCCAGGGGTGGAGGAACC------TAGGAATGCCTCTCTCCAGGCCCAAG--TCGTGCTCTCCTTCCAGGC----CTACCCTACTACCCGCTGCGTCCTGCTGGAGGTGCAAGTGCCTGCTGCCCTTGTGCAGTTTGGTCA------GTCTGTGGGCTCTGTAGTATATG---------ACTGCTTCGAGGCTGCCCTAGGGAGTGAGGTACGAATCTGGT------CCT---ATACTCAGCCCAGGTACGAGAAGGAGCTCAACCTCACACAGCAGCTGCCTGACTGCAGGGG------GCTCGAAGTCCGGAACAGCATCCCGAG--CTGCTGGGCCCTGCCCTGG------------------CTCAACGTGT---CAGCAGATGGTGAC--AATGTGCATCTAGTTCT-GAATG------TCTCTGAGGAGCAG----CACTTTGGCCTCTCCCTGTACTGGAATCAGGTCCAGGGCCCCCCAAAAC---CCC-GGTGGCA-----CAAA-AACCTGACTGGACCGCAGATTATTACCTTGAACCACA---------CAGACCTGGTTCC--CTGCCTCTGTATTCAGGTGTGG--CCTCTGGAACCTGACTCCGTTAGGACAAACATCTGCCCCTTCAGGGAGGACCCCCGCGCACACCAGAACCTCTGG-CGAGCAGCCCGGCTGCGACTGCTGACCCTGCAGAGCTGGCTGCTGGA--------------TGCGCCGTGCTCACTGCCCGCAGAAGCTGCACTGTGCTGGCAGGCTCCAGGTGGGGACCCCTGCCAGCCGCTGGTCCCGCCGCTTTCCTGGGAGAATGT-----C-ACTGTGGACAAGGTTCTCGAGTTCCCATTGCTGAAAGGCCACCCTAACCTCTGTGTTCAGCAGGTGAACAGCTGGGAGAAGCTGCAGCT-----------------------GCAGGAGTGCTTGTGGGCTGACTCCCTGGGGCCTCTCAAAGACGATGTGCTACTGT-TGGAGA-CACGAGGCCCCCAGGACAACAGAT-CCCTCTGTGCCTTGGAACCCAGTGGCTGTACTTCACTACCCAGCAAAGCCTCCACGAGGGCAGCTCGCCTTGGAGAGTACTTACTACAAGACCTGCAGTCAGGCCAATGTCTGCAGCTATGGGATAATGACTTG-----GGAGCACTATG-GG-CCTGCTCCATGG----ACAAATACATCCA-------CAAGCGCTGGGCCCTCTTGTGGCTGGCCTGCCTA-----CTCTTTGCCGCTGCGCTTTCCCTCATCCTCCTTCTCAAAAAGGATCACGCGAAAGGGTGGCTGAGGCTCTTGAAACAGGACGTCCGCTCGGGG---------------------GCGGCCGCCAGGGGCCGCGCGGCTCTGCTCCTCTACTCAGCCG------ATGACTCGGGCTTCGAGCGCCTGGTGGGCGCCC---TGGCGTCGGC---GCTGTGCCAGCTGCCGCTGCGCGTGGCCGTAGACCTGTGGAGCCGTCGTGAAATGAGCGCGCAGGGGCC-CGTGGCCTGGTTCCACGCGCAGCGGCGCCAGACCCTGCAGGAGGGCGGCGTGGTGGTCCTGCTCTTCTCGCCCGGGGCGGTGGCGCTGTGCAGTGAGTGGCTAC-------AGGACGGGATGTCCGCGCC--------CGGGG----------------------------------------------------C--------G--------------------CACGGCCCGCACGACGCCTTTCGTGCCTCGCT--CAGCTGCGTGCTGCCC---GACTTCTTGCAGGGCCGGGCGCCCGGCCGCTACGTGGGGGCCTGCTTC-GACAG--GCTGCTCCACCCAGACTCCGTACCCGCCCTTTTCCGCACCGTGCCCGTCTTCTCACTGCCCTCCCAACTGCCGGACTTCCTAGGGGCCCTGCAGCAGCCCCGCGCCCCGCGTCCCAGGCGGCTCCAAGAGAGGGCGGAGCAAGTGTCCCGGGCCCTTCAGCCAGCCCTGGATAGCTACTTCCA-----------TCCCCCGGGGACTCCCGCGC------------------------CTGGACGCGGGGTGGGACCTGGGGCGGGGGATGGGACTNNN-------------
>Chlorocebus_sabaeus_C
AT-------GCCTGTGCCCTGGTTCTTGCTGTCCT-----TGGCACTAGGTCGAAGCCCCATTGTCCTTTCTCTGGAGAGGCTTGTGGGGCCTC-----AGGACGCTACC---------------------------CACT----GCTCTCCGGTGAGTCTGGAACCCTGGGGAGATGGG-------GGAAGGCTCAGAGTTC----AGTTCTTG---GCTCAGCAAAGCCCTAGCCTGGCTCCTGTCA---CTGC--------TGCCACCGCCA--GAACTGCCCTGTCTGGTCTGTCTGGTACTGATGGGAGAAGAGAAGAATGGGGAAGGGGCAAGAGCTGGGTCTGTCTTCCTCTGGGAGG---GTCTGGGAATACGGA--------------GCC----------CCAG--AAAAAGGGCCTCTCCTGCCACCTCTGGGAC-----AGTGACATACTCTGCCTGCC------------TGGGGACATCGTGCCTGCTCCGGGCCCCGTGCTG----------GCGCCTACGCACCTACAGAC----AGAGCTGGTGCTGAGGTGCCGCAA--------GGAGACCTACTGTGACCTCTGTGTGCGTGTGGCTGTCCA-----------------CTTGGCCGTGCATGGGCACTGGGAAGAACCTG---------------------------------AAGATGAGGAAAAGTTTGGAGGAGCAGCTGACTCAGGGGTGGAGGAGCC------TAGGAATGCCTCTCTCCAGGCCCAAG--TCGTGCTCTCCTTCCAGGC----CTACCCTACTGCCCGCTGCGTCCTGCTGGAGGTGCAAGTGCCTGCTGCCCTTGTGCAGTTTGGTCA------GTCTGTGGGCTCTGTAGTATATG---------ACTGCTTCGAGGCTGCCCTAGGGAGTGAGGTACGAATCTGGT------CCT---ATACTCAGCCCAGGTACGAGAAGGAGCTCAACCTCACACAGCAGCTGCCTGACTGCAGGGG------GCTCGAAGTCCGGAACAGCATCCCGAG--CTGCTGGGCCCTGCCCTGG------------------CTCAACGTGT---CAGCAGATGGTGAC--AATGTGCATCTAGTTCT-GAATG------TCTCTGAGGAGCAG----CACTTTGGCCTCTCCCTGTACTGGAATCAGGTCCAGGGCTCCCCAAAAC---CCC-GGTGGCA-----CAAA-AACCTGACTGGACCGCAGATCATTACCTTGAACCACA---------CAGACCTGGTTCC--CTGCCTCTGTATTCAGGTGTGG--CCTCTGGAACCTGACTCCGTTAGGACAAACATCTGCCCCTTCAGGGAGGACCCCCGTGCACACCAGAACCTCTGG-CGAGCAGCCCGGCTGCGACTGCTGACCCTGCAGAGCTGGCTGCTGGA--------------CGCGCCGTGTTCGCTGCCCGCAGAAGCCGCACTGTGCTGGCAGGCTCCAGGTGGGGACCCCTGCCAGCCATTGGTCCCGCCGCTTTCCTGGGAGAATGT-----C-ACTGTGGACAAGGTTCTCGAGTTCCCATTGCTGAAAGTCCACCCTAACCTCTGTGTTCAGCAGGTGAACAGTTGGGAGAAGCTGCAGCT-----------------------GCAGGAGTGCTTGTGGGCTGACTCCCTGGGGCCTCTCAAAGACGATGTGCTACTGT-TGGAGA-CACGAGGCCCCCAGGACAACAGAT-CCCTCTGTGCCTTGGAACCCAGTGGCTGTACTTCACTACCCAGCAAAGCCTCCACGAGGGCAGCTCGCCTTGGAGAGTACTTACTACAAGACCTGCAGTCAGGCCAATGTCTGCAGCTATGGGATGATGACTTG-----GGAGCACTGTG-GG-CCTGCCCCGTGG----ACAAATACATCCA-------CAAGCGCTGGGCCCTCTTGTGGCTGGCCTGCCTA-----CTCTTTGCCGCTGCGCTTTCCCTCATCCTCCTTCTCAAAAAGGATCACGCGAAAGGGTGGCTGAGGCTCTTGAAACAGGACGTCCGCTCGGGG---------------------GCGGCCGCCAGGGGCCGCGCGGCTCTGCTCCTCTACTCAGCCG------ATGACTCGGGCTTCGAGCGCCTGGTGGGCGCCC---TGGCGTCGGC---GCTGTGCCAGCTGCCGCTGCGCGTGGCCGTAGACCTGTGGAGCCGTCGTGAAATGAGCGCGCAGGGACC-CGTGGCCTGGTTCCACGCGCAGCGGCGCCAGACCCTGCAGGAGGGCGGCGTGGTGGTCCTGCTCTTCTCGCCCGGGGCGGTGGCACTGTGCAGTGAGTGGCTAC-------AGGACGGGGTGTCCGCGCC--------CGGGG----------------------------------------------------C--------G--------------------CACGGCCCACACGACGCCTTCCGTGCCTCGCT--CAGCTGCGTGCTGCCC---GACTTCTTGCAGGGCCGGGCGCCCGGCCGCTACGTGGGGGCCTGCTTC-GACAG--GCTGCTCCACCCGGACTCCGTACCCGCCCTTTTCCGTACCGTGCCCGTCTTCTCACTGCCCTCCCAACTGCCGGACTTCCTGGGGGCCCTGCAGCAGCCCCGCGCCCCGCGTCCCGAGCGGCTCCAAGAGAGGGCGGAGCACGTGTCCCGGGCCCTTCAGCCAGCCCTGGATAGCTACTTCCA-----------TCCCCCGGGGACTCCCGTGC------------------------CTGGACGCGGGGTGGGACCTGGGGCCGGGGACGGGACTNNN-------------
>Colobus_angolensis_palliatus_C
AT-------GCCTGTGCCCTGGTTCTTGCTGTCCT-----TGGCACTGGGTCGAAGCCCCATTGTCCTTTCTCTGGAGAGGCTTGTGGGGCCTC-----AGGACGCTACC---------------------------CACT----GCTCTCCGGTGAGTCTGGAACCCTGGGGAGATGGG-------GGAAGGCTCAGAGTTC----AGTTTTTG---GCTCAGCAAAGCCCTAGCCTGGCTCCTGTCA---CTGC--------TGCCACCGCCA--GAACTGCCCTGTCTGGTCTGTCTGGTGCTGATGGGAGAAGAGAAGAATGGGGAAGGGGCAAGAGCTGGGTCTGTCTTCCTCTGGGAGG---GTCTGGGAATACGGA--------------GCC----------CCAG--AAAAAGGGCCTCTCCTGCCACCTCTGGGAC-----AGTGACATACTCTGCCTGCC------------TGGTGACATCGTGCCTGCTTCGGGCCCCGTGCTG----------GCGCCTACGCACCTGCAGAC----AGAGCTGGTGCTGAGGTGCCGCAA--------GGAGACCTACTGTGACCTCTGTGTGCGTGTGGCTGTCCA-----------------CTTGGCCGTGCATGGGCACTGGGAAGAACCTG---------------------------------AAGATGAGGAAAAGTTTGGAGGAGCAGCTGATCCAGGGGTGGAGGAACC------TAGGAATGCCTCTCTCCAGGCCCAAG--TCGTGCTCTCCTTCCAGGC----CTACCCTACTACCCGCTGCGTCCTGCTGGAGGTGCAAGTGCCTGCTGCCCTTGTGCAGTTTGGTCA------GTCTGTGGGCTCTGTAGTATATG---------ACTGCTTCGAGGCTGCCTTAGGGAGTGAGGTACGAATCTGGT------CCT---ATACTCAGCCCAGGTACGAGAAGGAGCTCAACCTCACACAGCAGCTGCCTGACTGCAGGGG------GCTCGAAGTCCGGAACAGCATCCCGAG--CTGCTGGGCCCTGCCCTGG------------------CTCAACGTGT---CAGCAGATGGTGAC--AATGTGCATCTAATTCT-GAATG------TCTCTGAGGAGCAG----CACTTTGGCCTCTCCCTGTACTGGAATCAGGTCCAGGGCCCCCCAAAAC---CCC-GGTGGCA-----CAAA-AACCTGACTGGACCGCAGATCATTACCTTGAACCACA---------CAGACCTGGTTCC--CTGCCTCTGTATTCAGGTGTGG--CCTCTGGAACCTGACTCCGTTAGGACAAACATCTGCCCCTTCAGGGAGGACCCCCGCGCACACCAGAACCTCTGG-CGAGCAGCCCGGCTGCGACTGCTGACCCTGCAGAGCTGGCTGCTGGA--------------TGCACCGTGCTCACTGCCCGCAGAAGCTGCACTGTGCTGGCAGGCTCCAGGTGGGGACCCCTGCCAGCCGCTGGTCCCGCCGCTTTCCTGGGAGAATGT-----C-ACTGTGGACAAGGTTCTCGAGTTCCCATTGCTGAAAGGCCACCCTAACCTCTGTGTTCAGCAGGTGAATAGCTGGGAGCAGCTGCAGCT-----------------------GCAGGAGTGCTTGTGGGCTGACTCCCTGGGGCCTCTCAAAGACGATGTGCTACTGT-TGGAGA-CACGAGGCCCCCAGGACAACAGAT-CCCTCTGTGCCTTGGAACCCAGTGGCTGTACTTCACTACCCAGCAAAGCCTCCACGAGGGCAGCTCGCCTTGGAGAGTACTTACTACAAGACCTGCAGTCAGGCCAATGTCTGCAGCTATGGGATGATGACTTG-----GGAGCACTATG-GG-CCTGCTCCATGG----ACAAATACATCCA-------CAAGCGCTGGGCCCTCTTGTGGCTGGCCTGCCTA-----CTCTTTGCCGCTGCGCTTTCCCTCATCCTCCTTCTCAAAAAGGATCACGCGAAAGGGTGGCTGAGGCTCTTGAAACAGGACGTCCGCTCGGGG---------------------GCGGCCGCCAGGGGCCGCGCTGCTCTGCTCCTCTACTCAGCCG------ATGACTCGGGCTTCGAGCGCCTGGTGGGCGCCC---TGGCGTCGGC---GCTGTGCCAGCTGCCGCTGCGCGTGGCCGTAGACCTGTGGAGCCGTCGTGAAATGAGCGCGCAGGGGCC-CGTGGCCTGGTTCCACGCGCAGCGGCGCCAGACCCTGCAGGAGGGCGGCGTGGTGGTCCTGCTCTTCTCGCCCGGGGCGGTGGCGCTGTGCAGTGAGTGGCTAC-------AGGACGGGGTGTCCGCGCC--------CGGGG----------------------------------------------------C--------G--------------------CACGGCCCGCACGACGCCTTCCGTGCCTCGCT--CAGCTGCGTGCTGCCC---GACTTCTTGCAGGGCCAGGCGCCCGGCCGATACGTGGGGGCCTGCTTC-GACAG--GCTGCTCCACCCAGACTCCGTACCCGCCCTTTTCCGCACCGTGCCCGTCTTCTCACTGCCTTCCCAACTGCCGGACTTCCTAGGGGCCCTGCAGCAGCCCCGCACCCCGCGTCCCAGGCGGCTCCAAGAGAGGGCGGAGCAAGTGTCCCGGGCCCTTCAGCCAGCCCTGGATAGCTACTTCCA-----------TCCCCCGGGGACTCCCGCGC------------------------CTGGACGCGGGGTGGGGCCTGGGGCGGGGGACGGGACTNNN-------------
>Macaca_mulatta_C
AT-------GCCTGTGCCCTGGTTCTTGCTGTCCT-----TGGCACTGGGTCGAAGCCCCATTGTCCTTTCTCTGGAGAGGCTTGTGGGGCCTC-----AGGACACTACC---------------------------CACT----GCTCTCCGGTGAGTCTGGAACCCTGGGGAGATGGG-------GGAAGGCTCAGAGTTC----AGTTCTTG---GCTCAGCAAAGCCCTAGCCTGGCTCCTGTCA---CTGC--------TGCCACCGCCA--GAACTGCCCTGTCTGGTCTGTCTGGTACTGATGGGAGAAGAGAAGAATGGGGAAGGGGCAAGAGCTGGGTCTGTCTTCCTCTGGGAGG---GTCTGGGAATACGGA--------------GCC----------CCAG--AAAAAGGGCCTCTCCTGCCACCTCTGGGAC-----AGTGACATACTCTGCCTGCC------------TGGGGACATCGTGCCTGCTCCGGGCCCCGTGCTG----------GCGCCTACGCACCTGCAGAC----AGAGCTGGTGCTGAGGTGCCGCAA--------GGAGACCTACTGTGACCTCTGTGTGCGTGTGGCTGTCCA-----------------CTTGGCCGTGCATGGGCACTGGGAAGAACCTG---------------------------------AAGATGAGGAAAAGTTTGGAGGAGCAGCTGACTCAGGGGTGGAGGAGCC------TAGGAATGCCTCTCTCCAGGCCCAAG--TCGTGCTCTCCTTCCAGGC----CTACCCTACTGCCCGCTGCGTCCTGCTGGAGGTGCAAGTGCCTGCTGCCCTTGTGCAGTTTGGTCA------GTCTGTGGGCTCTGTAGTATATG---------ACTGCTTCGAGGCTGCCCTAGGGAGTGAGGTACGAATCTGGT------CCT---ATACTCAGCCCAGGTACGAGAAGGAGCTCAACCTCACACAGCAGCTGCCTGACTGCAGGGG------GCTCGAAGTCCGGAACAGCATCCCGAG--CTGCTGGGCCCTGCCCTGG------------------CTCAACGTGT---CAGCAGATGGTGAC--AATGTGCATCTAGTTCT-GAATG------TCTCTGAGGAGCAG----CACTTTGGCCTCTCCCTGTACTGGAATCAGGTCCAGGGCCCCCCAAAAC---CCC-GGTGGCA-----CAAA-AACCTGACTGGACCGCAGATCATTACCTTGAACCACA---------CAGACCTGGTTCC--CTGCCTCTGTATTCAGGTGTGG--CCTCTGGAACCTGACTCCGTTAGGACAAACATCTGCCCCTTCAGGGAGGACCCCCGCGCACACCAGAACCTCTGG-CGAGCAGCCCGGCTGCGACTGCTGACCCTGCAGAGCTGGCTGCTGGA--------------CGCGCCGTGTTCGCTGCCCGCAGAAGCCGCACTGTGCTGGCAGGCTCCAGGTGGGGACCCCTGCCAGCCACTGGTCCCGCCACTTTCCTGGGAGAATGT-----C-ACTGTGGACAAGGTTCTCGAGTTCCCATTGCTGAAAGTCCACCCTAACCTCTGTGTTCAGCAGGTGAACAGTTGGGAGAAGCTGCAGCT-----------------------GCAGGAGTGCTTGTGGGCTGACTCCCTGGGGCCTCTCAAAGACGATGTGCTACTGT-TGGAGA-CACGAGGCCCCCAGGACAACAGAT-CCCTCTGTGCCTTGGAACCCAGTGGCTGTACTTCACTACCCAGCAAAGCCTCCACGAGGGCAGCTCGCCTTGGAGAGTACTTACTACAAGACCTGCAGTCAGGCCAATGTCTGCAGCTATGGGATGATGACTTG-----GGAGCGCTATG-GG-CCTGCCCCATGG----ACAAATACATCCA-------CAAGCGCTGGGCCCTCTTGTGGCTGGCCTGCCTA-----CTCTTTGCCGCTGCGCTTTCCCTCATCCTCCTTCTCAAAAAGGATCACGCGAAAGGGTGGCTGAGGCTCTTGAAACAGGACGTACGCTCGGGG---------------------GCGGCCGCCAGGGGCCGCGCGGCTCTGCTCCTCTACTCAGCCG------ATGACTCGGGCTTCGAGCGCCTGGTGGGCGCCC---TGGCGTCGGC---GCTGTGCCAGCTGCCGCTGCGCGTGGCCGTAGACCTGTGGAGCCGTCGTGAAATGAGCGCGCAGGGACC-CGTGGCCTGGTTCCACGCGCAGCGGCGCCAGACCCTGCAGGAGGGCGGCGTGGTGGTCCTGCTCTTCTCGCCCGGGGCGGTGGCGCTGTGCAGTGAGTGGCTAC-------AGGAGGGGGTGTCCGCGCC--------CGGGG----------------------------------------------------C--------T--------------------CACGGCCCACACGACGCCTTCCGTGCCTCGCT--CAGCTGCGTGCTGCCC---GACTTCTTGCAGGGCCGGGCGCCCGGCCGCTACGTGGGGGCCTGCTTC-GACAG--GCTGCTCCACCCGGACTCCGTACCCGCCCTTTTCCGTACCGTGCCCGTCTTCTCACTGCCCTCCCAACTGCCGGACTTCCTGGGGGCCCTGCAGCAGCCCCGCGCCCCGCGTCCCGGGCGGCTCCAAGAGAGGGCGGAGCAAGTGTCCCGGGCCCTTCAGCCAGCCCTGGATAGCTACTTCCA-----------TCCCCCGGGGACTCCCGCGC------------------------CTGGACGCGGGTTGGGACCTGGGGCCGGGGACGGGACTNNN-------------
>Rhinopithecus_bieti_C
AT-------GCCTGTGCCCTGGTTCTTGCTGTCCT-----TGGCACTGGGTCGAAGCCCCATTGTCCTTTCTCTGGAGAGGCTTGTGGGGCCCC-----AGGACGCTACC---------------------------CACT----GCTCTCCGGTGAGTCTGGAACCCTGGGGAGATGGG-------GGAAGGCTCAGAGTTC----AGTTTTTG---GCTCAGCAAAGCCCTAGCCTGGCTCCTGTCA---CTGC--------TGCCACCGCCA--GAACTGCCCTGTCTGGTCTGTCTGGTGCTGATGGGAGAAGAGAAGAATGGGGAAGGGGCAAGAGCTGGGTCTGTCTTCCTCTGGGAGG---GTCTGGGAATACGGA--------------GCC----------CCAG--AAAAAGGGCCTCTCCTGCCACCTCTGGGAT-----AGTGACATACTCTGCCTGCC------------TGGGGACATCGTGCCTGCTCCGGGCCCCGTGCTG----------GCGCCTACGCACCTGCAGAC----AGAGCTGGTGCTGAGGTGCCGCAA--------GGAGACCTACTGTGACCTCTGTGTGCGTGTGGCTGTCCA-----------------CTTGGCCGTGCATGGGCACTGGGAAGAACCTG---------------------------------AAGATGAGGAAAAGTTTGGAGGAGCAGCTGATCCAGGGGTGGAGGAACC------TAGGAATGCCTCTCTCCAGGCCCAAG--TCGTGCTCTCCTTCCAGGC----CTACCCTACTACCCGCTGCGTCCTGCTGGAGGTGCAAGTGCCTGCTGCCCTTGTGCAGTTTGGTCA------GTCTGTGGGCTCTGTAGTATATG---------ACTGCTTCGAGGCTGCCCTAGGGAGTGAGGTACGAATCTGGT------CCT---ATACTCAGCCCAGGTACGAGAAGGAGCTCAACCTCACACAGCAGCTGCCTGACTGCAGGGG------GCTCGAAGTCCGGAACAGCATCCCGAG--CTGCTGGGCCCTGCCCTGG------------------CTCAATGTGT---CAGCAGATGGTGAC--AATGTGCATCTAGTTCT-GAATG------TCTCTGAGGAGCAG----CACTTTGGCCTCTCCCTGTACTGGAATCAGGTCCAAGGCCCCCCAAAAC---CCC-GGTGGCA-----CAAA-AACCTGACTGGACCGCAGATCATTACCTTGAACCACA---------CAGACCTGGTTCC--CTGCCTCTGTATTCAGGTGTGG--CCTCTGGAACCTGACTCCGTTAGGACAAACATCTGCCCCTTCAGGGAGGACCCCCGCGCACACCAGAACCTCTGG-CGAGCAGCCCGGCTGCGACTGCTGACCCTGCAGAGCTGGCTGCTGGA--------------TGCGCCGTGCTCACTGCCCGCAGAAGCTGCACTGTGCTGGCAGGCTCCAGGTGGGGACCCCTGCCAGCCGCTGGTCCCGCCGCTTTCCTGGGAGAATGT-----C-ACTGTGGATAAGGTTCTCGAGTTCCCATTGCTGAAAGGCCACCCTAACCTCTGTGTTCAGCAGGTGAACAGCTGGGAGAAGCTGCAGCT-----------------------GCAGGAGTGCTTGTGGGCTGACTCCCTGGGGCCTCTCAAAGACGATGTGCTACTGT-TGGAGA-CACGAGGCCCCCAGGACAACAGAT-CCCTCTGTGCCTTGGAACCCAGTGGCTGTACTTCACTACCCAGCAAAGCCTCCACGAGGGCAGCTCGCCTTGGAGAGTACTTACTACAAGACCTGCAGTCAGGCCAATGTCTGCAGCTATGGGATAATGACTTG-----GGAGCACTATG-GG-CCTGCTCCATGG----ACAAATACATCCA-------CAAGCGCTGGGCCCTCTTGTGGCTGGCCTGCCTA-----CTCTTTGCCGCTGCGCTTTCCCTCATCCTTCTTCTCAAAAAGGATCACGCGAAAGGGTGGCTGAGGCTCTTGAAACAGGACGTCCGCTCGGGG---------------------GCGGCCGCCAGGGGCCGCGCGGCTCTGCTCCTCTACTCAGCCG------ATGACTCGGGCTTCGAGCGCCTGGTGGGCGCCC---TGGCGTCGGC---GCTGTGCCAGCTGCCGCTGCGCGTGGCCGTAGACCTGTGGAGCCGTCGTGAAATGAGCGCGCAGGGGCC-CGTGGCCTGGTTCCACGCGCAGCGGCGCCAGACCCTGCAGGAGGGCGGCGTGGTGGTCCTGCTCTTCTCGCCCGGGGCAGTGGCGCTGTGCAGTGAGTGGCTAC-------AGGACGGGATGTCCGCGCC--------CGGGG----------------------------------------------------C--------G--------------------CACGGCCCGCACGACGCCTTCCGTGCCTCGCT--CAGCTGCGTGCTGCCC---GACTTCTTGCAGGGCCGGGCGCCCGGCCGCTACGTGGGGGCCTGCTTC-GACAG--GCTGCTCCACCCAGACTCCGTACCCGCCCTTTTCCGCACCGTGCCCGTCTTCTCACTGCCCTCCCAACTGCCGGACTTCCTAGGGGCCCTGCAGCAGCCCCGCGCCCCGCGTCCCAGGCGGCTCCAAGAGAGGGCGGAGCACGTGTCCCGGGCCCTTCAGCCAGCCCTGGATAGCTACTTCCA-----------TCCCCCGGGGACTCCCGCGC------------------------CTGGACGCGGGGTGGGACCTGGGGCGGGGGATGGGACTNNN-------------
>Mandrillus_sphinx_C
AT-------GCCTGTGACCTGGTTCTTGCTGTCCT-----TGGCACTGGGTCGAAGCCCCATTGTCCTTTCTCTGGAGAGGCTTGTGGGGCCTC-----AGGACGCTACC---------------------------CACT----GCTCTCCGGTGAGTCTGGAACCCTGGGGAGATGGG-------GGAAGGCTCAGAGTTC----AGTTCTTG---GCTCAGCAAAGCCCTAGCCTGGCTCCTGTCA---CTGC--------TGCCACCGCCA--GAACTGCCCTGTCTGGTCTGTCTGGTACTGATGGGAGAAGAGAAGAATGGGGAAGGGGCAAGAGCTGGGTCTGTCTTCCTCTGGGAGG---GTCTGGGAATACGGA--------------GCC----------CCAG--AAAAAGGGCCTCTCCTGCCACCTCTGGGAC-----AGTGACATACTCTGCCTGCC------------TGGGGACATCGTGCCTGCTCCGGGCCCCGTGCTG----------GCGCCTACACACCTGCAGAC----AGAGCTGGTGCTGAGGTGCCGCAA--------GGAGACCTACTGTGACCTCTGTGTGCGTGTGGCTGTCCA-----------------CTTGGCCGTGCATGGGCACTGGGAAGAACCTG---------------------------------AAGATGAGGAAAAGTTTGGAGGAGCAGCTGACTCAGGGGTGGAGGAGCC------TAGGAATGCCTCTCTCCAGGCCCAAG--TCGTGCTCTCCTTCCAGGC----CTACCCTACTGCCCGCTGCGTCCTGCTGGAGGTGCAAGTGCCTGCTGCCCTTGTGCAGTTTGGTCA------GTCTGTGGGCTCTGTAGTATATG---------ACTGCTTCGAGGCTGCCCTAGGGAGTGAGGTACGAATCTGGT------CCT---ATACTCAGCCCAGGTACGAGAAGGAGCTCAACCTCACACAGCAGCTGCCTGACTGCAGGGG------GCTCGAAGTCCGGAACAGCATCCCGAG--CTGCTGGGCCCTGCCCTGG------------------CTCAACGTGT---CAGCAGATGGTGAC--AATGTGCATCTAGTTCT-GAATG------TCTCTGAGGAGCAG----CACTTTGGCCTCTCCCTGTACTGGAATCAGGTCCAGGGCCCCCCAAAAC---CCC-GGTGGCA-----CAAA-AACCTGACTGGACCGCAGATCATTACCTTGAACCACA---------CAGACCTGGTTCC--CTGCCTCTGTATTCAGGTGTGG--CCTCTGGAACCTGACTCCGTTAGGACAAACATCTGCCCCTTCAGGGAGGACCCCCGCGCACACCAGAACCTCTGG-CGAGCAGCCCGGCTGCGACTGCTGACCCTGCAGAGCTGGCTGCTGGA--------------CGCGCCGTGTTCGCTGCCCGCAGAAGCCGCACTGTGCTGGCAGGCTCCAGGTGGGGACCCCTGCCAGCCACTGGTCCCGCCGCTTTCCTGGGAAAATGT-----C-ACTGTGGACAAGGTTCTCGAGTTCCCATTGCTGAAAGTCCACCCTAACCTCTGTGTTCAGCAGGTGAACAGTTGGGAGAAGCTGCAGCT-----------------------GCAGGAGTGCTTGTGGGCTGACTCCCTGGGGCCTCTCAAAGACGATGTGCTACTGT-TGGAGA-CACGAGGCCCCCAGGACAACAGAT-CCCTCTGTGCCTTGGAACCCAGTGGCTGTACTTCACTACCCAGCAAAGCCTCCACGAGGGCAGCTCGCCTTGGAGAGTACTTACTACAAGACCTGCAGTCAGGCCAATGTCTGCAGCTATGGGATGATGACTTG-----GGAGCGCTATG-GG-CCTGCCCCATGG----ACAAATACATCCA-------CAAGCGCTGGGCCCTCTTGTGGCTGGCCTGCCTA-----CTCTTTGCCGCTGCGCTTTCCCTCATCCTCCTTCTCAAAAAGGATCACGCGAAAGGGTGGCTGAGGCTCTTGAAACAGGACGTCCGCTCGGGG---------------------GCGGCCGCCAGGGGCCGCGCGGCTCTGCTCCTCTACTCAGCCG------ATGACTCGGGCTTCGAGCGCCTGGTGGGCGCCC---TGGCGTCGGC---GCTGTGCCAGCTGCCGCTGCGCGTGGCCGTAGACCTGTGGAGCCGTCGTGAAATGAGCGCGCAGGGACC-CGTGGCCTGGTTCCACGCGCAGCGGCGCCAGACCCTGCAGGAGGGCGGCGTGGTGGTCCTGCTCTTCTCGCCCGGGGCGGTGGCGCTGTGCAGTGAGTGGCTAC-------AGGACGGGGTGTCCGCACC--------CGGGG----------------------------------------------------C--------G--------------------CACGGCCCACACGACGCCTTCCGTGCCTCGCT--CAGCTGCGTGCTGCCC---GACTTCTTGCAGGGCCGGGCGCCCGGCCGCTACGTGGGGGCCTGCTTC-GACAG--GCTGCTCCACCCGGACTCCGTACCCGCCCTTTTCCGTACCGTGCCCGTCTTCTCACTGCCCTCCCAACTGCCGGACTTCCTGGGGGCCCTGCAGCAGCCCCGCGCCCCGCGTCCCGGGCGGCTCCAAGAGAGGGCGGAGCAAGTGTCCCGGGCCCTTCAGCCAGCCCTGGATAGCTACTTCCA-----------TCCCCCGGGGACTCCCGCGC------------------------CTGGACGCGGGGTGGGACCTGGGGCCGGGGACGGGACTNNN-------------
>Papio_anubis_C
AT-------GCCTGTGACCTGGTTCTTGCTGTCCT-----TGGCACTGGGTCGAAGCCCCATTGTCCTTTCTCTGGAGAGGCTTGTGGGGCCTC-----AGGACGCTACC---------------------------CACT----GCTCTCCGGTGAGTCTGGAACCCTGGGGAGATGGG-------GGAAGGCTCAGAGTTC----AGTTCTTG---GCTCAGCAAAGCCCTAGCCTGGCTCCTGTCA---CTGC--------TGCCACCGCCA--GAACTGCCCTGTCTGGTCTGTCTGGTACTGATGGGAGAAGAGAAGAATGGGGAAGGGGCAAGAGCTGGGTCTGTCTTCCTCTGGGAGG---GTCTGGGAATACGGA--------------GCC----------CCAG--AAAAAGGGCCTCTCCTGCCACCTCTGGGAC-----AGTGACATACTCTGCCTGCC------------TGGGGACATCGTGCCTGCTCCGGGCCCCGTGCTG----------GCGCCTACGCACCTGCAGAC----AGAGCTGGTGCTGAGGTGCCGCAA--------GGAGACCTACTGTGACCTCTGTGTGCGTGTGGCTGTCCA-----------------CTTGGCCGTGCATGGGCACTGGGAAGAACCTG---------------------------------AAGATGAGGAAAAGTTTGGAGGAGCAGCTGACTCAGGGGTGGAGGAGCC------TAGGAATGCCTCTCTCCAGGCCCAAG--TCGTGCTCTCCTTCCAGGC----CTACCCTACTGCCCGCTGCGTCCTGCTGGAGGTGCAAGTGCCTGCTGCCCTTGTGCAGTTTGGTCA------GTCTGTGGGCTCTGTAGTATATG---------ACTGCTTCGAGGCTGCCCTAGGGAGTGAGGTACGAATCTGGT------CCT---ATACCCAGCCCAGGTACGAGAAGGAGCTCAACCTCACACAGCAGCTGCCTGACTGCAGGGG------GCTCGAAGTCCGGAACAGCATCCCGAG--CTGCTGGGCCCTGCCCTGG------------------CTCAACGTGT---CAGCAGATGGTGAC--AATGTGCATCTAGTTCT-GAATG------TCTCTGAGGAGCAG----CACTTTGGCCTCTCCCTGTACTGGAATCAGGTCCAGGGCCCCCCAAAAC---CCC-GGTGGCA-----CAAA-AACCTGACTGGACCACAGATCATTACCTTGAACCACA---------CAGACCTGGTTCC--CTGCCTCTGTATTCAGGTGTGG--CCTCTCGAACCTGACTCCGTTAGGACAAACATCTGCCCCTTCAGGGAGGACCCCCGCGCACACCAGAACCTCTGG-CGAGCAGCCCGGCTGCGACTGCTGACCCTGCAGAGCTGGCTGCTGGA--------------CGCGCCGTGTTCGCTGCCCGCAGAAGCCACACTGTGCTGGCAGGCTCCAGGTGGGGACCCCTGCCAGCCACTGGTCCCGCCGCTTTCCTGGGAAAATGT-----C-ACTGTGGACAAGGTTCTCGAGTTCCCATTGCTGAAAGTCCACCCTAACCTCTGTGTTCAGCAGGTGAACAGTTGGGAGAAGCTGCAGCT-----------------------GCAGGAATGCTTGTGGGCTGACTCCCTGGGGCCTCTCAAAGACGATGTGCTACTGT-TGGAGA-CACGAGGCCCCCAGGACAACAGAT-CCCTCTGTGCCTTGGAACCCAGTGGCTGTACTTCACTACCCAGCAAAGCCTCCACGAGGGCAGCTCGCCTTGGAGAGTACTTACTACAAGACCTGCAGTCAGGCCAATGTCTGCAGCTATGGGATGATGACTTG-----GGAGCGCTATG-GG-CCTGCCCCATGG----ACAAATACATCCA-------CAAGCGCTGGGCCCTCTTGTGGCTGGCCTGCCTA-----CTCTTTGCCGCTGCGCTTTCCCTCATCCTCCTTCTCAAAAAGGATCACGCGAAAGGGTGGCTGAGGCTCTTGAAACAGGACGTCCGCTCGGGG---------------------GCGGCCGCCAGGGGCCGCGCGGCTCTGCTCCTCTACTCAGCCG------ATGACTCGGGCTTCGAGCGCCTGGTGGGCGCCC---TGGCGTCGGC---GCTGTGCCAGCTGCCGCTGCGCGTGGCCGTAGACCTGTGGAGCCGTCGTGAAATGAGCGCGCAGGGACC-CGTGGCCTGGTTCCACGCACAGCGGCGCCAGACCCTGCAGGAGGGCGGCGTGGTGGTCCTGCTCTTCTCGCCCGGGGCGGTGGCGCTGTGCAGTGAGTGGCTAC-------AGGACGGGGTGTCCGCGCC--------CGGGG----------------------------------------------------C--------G--------------------CACGGCCCACACGACGCCTTCCGTGCCTCGCT--CAGCTGCGTGCTGCCC---GACTTCTTGCAGGGCCGGGCGCCCGGCCGCTACGTGGGGGCCTGCTTC-GACAG--GCTGCTCCACCCGGACTCCGTACCCGCCCTTTTCCGTACCGTGCCCGTCTTCTCACTGCCCTCCCAACTGCCGGACTTCCTGGGGGCCCTGCAGGAGCCCCGCGCCCCGCGTCCCGGGCGGCTCCAAGAGAGGGCGGAGCAAGTGTCCCGGGCCCTTCAGCCAGCCCTGGATAGCTACTTCCA-----------TCCCCCGGGGACTCCCGCGC------------------------CTGGACGCGGGGTGGGACCTGGGGCCGGGGACGGGACTNNN-------------
>Cercocebus_atys_C
AT-------GCCTGTGACCTGGTTCTTGCTGTCCT-----TGGCACTGGGTCGAAGCCCTATTGTCCTTTCTCTGGAGAGGCTTGTGGGGCCTC-----AGGACGCTACC---------------------------CACT----GCTCTCCGGTGAGTCTGGAACCCTGGGGAGATGGG-------GGAAGGCTCAGAGTTC----AGTTCTTG---GCTCAGCAAAGCCCTAGCCTGGCTCCTGTCA---CTGC--------TGCCACCGCCA--GAACTGCCCTGTCTGGTCTGTCTGGTACTGATGGGAGAAGAGAAGAATGGGGAAGGGGCAAGAGCTGGGTCTGTCTTCCTCTGGGAGGGTCT---GGGAATACGGA--------------GCC----------CCAG--AAAAAGGGCCTCTCCTGCCACCTCTGGGAC-----AGTGACATACTCTGCCTGCC------------TGGGGACATCGTGCCTGCTCCGGGCCCCGTGTTG----------GCGCCTACACACCTGCAGAC----AGAGCTGGTGCTGAGGTGCCGCAA--------GGAGACCTACTGTGACCTCTGTGTGCGTGTGGCTGTCCA-----------------CTTGGCCGTGCATGGGCACTGGGAAGAACCTG---------------------------------AAGATGAGGAAAAGTTTGGAGGAGCAGCTGACTCAGGGGTGGAGGAGCC------TAGGAATGCCTCTCTCCAGGCCCAAG--TCGTGCTCTCCTTCCAGGC----CTACCCTACTGCCCGCTGCGTCCTGCTGGAGGTGCAAGTGCCTGCTGCCCTTGTGCAGTTTGGTCA------GTCTGTGGGCTCTGTAGTATATG---------ACTGCTTCGAGGCTGCCCTAGGGAGTGAGGTACGAATCTGGT------CCT---ATACTCAGCCCAGGTACGAGAAGGAGCTCAACCTCACACAGCAGCTGCCTGACTGCAGGGG------GCTCGAAGTCCGGAACAGCATCCCGAG--CTGCTGGGCCCTGCCCTGGCTC---------------AACNNNGTGT---CAGAGATGGGTGAC--AATNNNATCTCAAATCT-GTTCCTGAATGTTCTGGGGCAGCCT----GTTGGCCATCTCCCTNNNTATTGGAATCATNNNGTCCAGTGTCCCAAAA---CCCGGTTGGCTATCTATAAT-CTCCTGACTGGACCGCCGACATTCTTGAGCCGACAAGATNNNCTGGTTCCGNNNTGCCT--CTGTATTCAGNNNNNTGTGTGG--CCTCTGGAACCTGACTCCGTTAGGACAAACATCTGCCCCTTCAGGGAGGACCCCCGCGCACACCAGAACCTCTGG-CGAGCAGCCCGGCTGCGACTGCTGACCCTGCAGAGCTGGCTGCTGGA--------------CGCGCCGTGTTCGCTGCCCGCAGAAGCCGCACTGTGCTGGCAGGCTCCAGGTGGGGACCCCTGCCAGCCACTGGTCCCGCCGCTTTCCTGGGAAAATGT-----C-ACTGTGGACAAGGTTCTCGAGTTCCCATTGCTGAAAGTCCACCCTAACCTCTGTGTTCAGCAGGTGAACAGTTGGGAGAAGCTGCAGCT-----------------------GCAGGAGTGCTTGTGGGCTGACTCCCTGGGGCCTCTCAAAGACGATGTGCTACTGT-TGGAGA-CACGAGGCCCCCAGGACAACAGAT-CCCTCTGTGCCTTGGAACCCAGTGGCTGTACTTCACTACCCAGCAAAGCCTCCACGAGGGCAGCTCGCCTTGGAGAGTACTTACTACAAGACCTGCAGTCAGGCCAATGTCTGCAGCTATGGGATGATGACTTG-----GGAGCGCTATG-GG-CCTGCCCCATGG----ACAAATACATCCA-------CAAGCGCTGGGCCCTCTTGTGGCTGGCCTGCCTA-----CTCTTTGCCGCTGCGCTTTCCCTCATCCTCCTTCTCAAAAAGGATCACGCGAAAGGGTGGCTGAGGCTCTTGAAACAGGACGTCCGCTCGGGG---------------------GCGGCCGCCAGGGGCCGCGCGGCTCTGCTCCTCTACTCAGCCG------ATGACTCGGGCTTCGAGCGCCTGGTGGGCGCCC---TGGCGTCGGC---GCTGTGCCAGCTGCCGCTGCGCGTGGCCGTAGACCTGTGGAGCCGTCGTGAAATGAGCGCGCAGGGACC-CGTGGCCTGGTTCCACGCGCAGCGGCGCCAGACCCTGCAGGAGGGCGGCGTGGTGGTCCTGCTCTTCTCGCCCGGGGCGGTGGCACTGTGCAGTGAGTGGCTAC-------AGGACGGGGTGTCCGCGCC--------CGGGG----------------------------------------------------C--------G--------------------CACGGCCCACACGACGCCTTCCGTGCCTCGCT--CAGCTGCGTGCTGCCC---GACTTCTTGCAGGGCCGGGCGCCCGGCCGCTACGTGGGGGCCTGCTTC-GACAG--GCTGCTCCACCCGGACTCCGTACCCGCCCTTTTCCGTACCGTGCCCGTCTTCTCACTGCCCTCCCAACTGCCGGACTTCCTGGGGGCCCTGCAGCAGCCCCGCGCCCCGCGTCCCGGGCGGCTCCAAGAGAGGGCGGAGCAAGTCTCCCGGGCCCTTCAGCCAGCCCTGGATAGCTACTTCCA-----------TCCCCCGGGGACTCCCGCGC------------------------CTGGACGCGGGGTGGGACCTGGGGCCGGGGACGGGACTNNN-------------
>Mandrillus_leucophaeus_C
AT-------GCCTGTGACCTGGTTCTTGCTGTCCT-----TGGCACTGGGTCGAAGCCCCATTGTCCTTTCTCTGGAGAGGCTTGTGGGGCCTC-----AGGACGCTACC---------------------------CACT----GCTCTCCGGTGAGTCTGGAACCCTGGGGAGATGGG-------GGAAGGCTCAGAGTTC----AGTTCTTG---GCTCAGCAAAGCCCTAGCCTGGCTCCTGTCA---CTGC--------TGCCACCGCCA--GAACTGCCCTGTCTGGTCTGTCTGGTACTGATGGGAGAAGAGAAGAATGGGGAAGGGGCAAGAGCTGGGTCTGTCTTCCTCTGGGAGG---GTCTGGGAATACGGA--------------GCC----------CCAG--AAAAAGGGCCTCTCCTGCCACCTCTGGGAC-----AGTGACATACTCTGCCTGCC------------TGGGGACATCGTGCCTGCTCCGGGCCCCGTGCTG----------GCGCCTACACACCTGCAGAC----AGAGCTGGTGCTGAGGTGCCGCAA--------GGAGACCTACTGTGACCTCTGTGTGCGTGTGGCTGTCCA-----------------CTTGGCCGTGCATGGGCACTGGGAAGAACCTG---------------------------------AAGATGAGGAAAAGTTTGGAGGAGCAGCTGACTCAGGGGTGGAGGAGCC------TAGGAATGCCTCTCTCCAGGCCCAAG--TCGTGCTCTCCTTCCAGGC----CTACCCTACTGCCCGCTGCGTCCTGCTGGAGGTGCAAGTGCCTGCTGCCCTTGTGCAGTTTGGTCA------GTCTGTGGGCTCTGTAGTATATG---------ACTGCTTCGAGGCTGCCCTAGGGAGTGAGGTACGAATCTGGT------CCT---ATACTCAGCCCAGGTACGAGAAGGAGCTCAACCTCACACAGCAGCTGCCTGACTGCAGGGG------GCTCGAAGTCCGGAACAGCATCCCGAG--CTGCTGGGCCCTGCCCTGG------------------CTCAACGTGT---CAGCAGATGGTGAC--AATGTGCATCTAGTTCT-GAATG------TCTCTGAGGAGCAG----CACTTTGGCCTCTCCCTGTACTGGAATCAGGTCCAGGGCCCCCCAAAAC---CCC-GGTGGCA-----CAAA-AACCTGACTGGACCGCAGATCATTACCTTGAACCACA---------CAGACCTGGTTCC--CTGCCTCTGTATTCAGGTGTGG--CCTCTGGAACCTGACTCCGTTAGGACAAACATCTGCCCCTTCAGGGAGGACCCCCGCGCACACCAGAACCTCTGG-CGAGCAGCCCGGCTGCGACTGCTGACCCTGCAGAGCTGGCTGCTGGA--------------CGCGCCGTGTTCGCTGCCCGCAGAAGCCGCACTGTGCTGGCAGGCTCCAGGTGGGGACCCCTGCCAGCCACTGGTCCCGCCGCTTTCCTGGGAAAATGT-----C-ACTGTGGACAAGGTTCTCGAGTTCCCATTGCTGAAAGTCCACCCTAACCTCTGTGTTCAGCAGGTGAACAGTTGGGAGAAGCTGCAGCT-----------------------GCAGGAGTGCTTGTGGGCTGACTCCCTGGGGCCTCTCAAAGACGATGTGCTACTGT-TGGAGA-CACGAGGCCCCCAGGACAACAGAT-CCCTCTGTGCCTTGGAACCCAGTGGCTGTACTTCACTACCCAGCAAAGCCTCCACGAGGGCAGCTCGCCTTGGAGAGTACTTACTACAAGACCTGCAGTCAGGCCAATGTCTGCAGCTATGGGATGATGACTTG-----GGAGCGCTATG-GG-CCTGCCCCATGG----ACAAATACATCCA-------CAAGCGCTGGGCCCTCTTGTGGCTGGCCTGCCTA-----CTCTTTGCCGCTGCGCTTTCCCTCATCCTCCTTCTCAAAAAGGATCACGCGAAAGGGTGGCTGAGGCTCTTGAAACAGGACGTCCGCTCGGGG---------------------GCGGCCGCCAGGGGCCGCGCGGCTCTGCTCCTCTACTCAGCCG------ATGACTCGGGCTTCGAGCGCCTGGTGGGCGCCC---TGGCGTCGGC---GCTGTGCCAGCTGCCGCTGCGCGTGGCCGTAGACCTGTGGAGCCGTCGTGAAATGAGCGCGCAGGGACC-CGTGGCCTGGTTCCACGCGCAGCGGCGCCAGACCCTGCAGGAGGGCGGCGTGGTGGTCCTGCTCTTCTCGCCCGGGGCGGTGGCGCTGTGCAGTGAGTGGCTAC-------AGGACGGGGTGTCCGCGCC--------CGGGG----------------------------------------------------C--------G--------------------CACGGCCCACACGACGCCTTCCGTGCCTCGCT--CAGCTGCGTGCTGCCC---GACTTCTTGCAGGGCCGCGCGCCCGGCCGCTACGTGGGGGCCTGCTTC-GACAG--GCTGCTCCACCCGGACTCCGTACCCGCCCTTTTCCGTACCGTGCCCGTCTTCTCACTGCCCTCCCAACTGCCGGACTTCCTGGGGGCCCTGCAGCAGCCCCGCGCCCCGCGTCCCGGGCGGCTCCAAGAGAGGGCGGAGCAAGTGTCCCGGGCCCTTCAGCCAGCCCTGGATAGCTACTTCCA-----------TCCCCCGGGGACTCCCGCGC------------------------CTGGACGCGGGGTGGGACCTGGGGCCGGGGACGGGACTNNN-------------
>Erythrocebus_patas_C
AT-------GCCTGTGCGCTGGTTCTTGCTGTCCT-----TGGCACTGGGTCGAAGCCCCATTGTCCTTTCTCTGGAGAGGCTTGTGGGGCCTC-----AGGACGCTACC---------------------------CACT----GCTCTCCGGTGAGTCTGGAACCCTGGGGAGATGGG-------GGAAGGCTCAGAGTTC----AGTTCTTG---GCTCAGCAAAGCCCTAGCCTGGCTCCTGTCA---CTGC--------TGCCACCGCCA--GAACTGCCCTGTCTGGTCTGTCTGGTACTGATGGGAGAAGAGAAGAATGGGGAAGGGGCAAGAGCTGGGTCTGTCTTCCTCTGGGAGG---GTCTGGGAATACGGA--------------GCC----------CCAG--AAAAACGGCCTCTCCTGCCACCTCTGGGAC-----AGTGACATACTCTGCCTGCC------------TGGGGACATCGTGCCTGCTCCGGGCCCCGTGCTG----------GCGCCTACGCACCTACAGAC----AGAGCTGGTGCTGAGGTGCCGCAA--------GGAGACCTACTGTGACCTCTGTGTGCGTGTGGCTGTCCA-----------------CTTGGCCGTGCATGGGCACTGGGAAGAACCTG---------------------------------AAGATGAGGAAAAGTTTGGAGGAGCAGCTGACTCAGGGGTGGAGGAGCC------TAGGAATGCCTCTCTCCAGGCCCAAG--TCGTGCTCTCCTTCCAGGC----CTACCCTACTGCCCGCTGCGTCCTGCTGGAGGTGCAAGTGCCTGCTGCCCTTGTGCAGTTTGGTCA------GTCTGTGGGCTCTGTAGTATATG---------ACTGCTTCGAGGCTGCCCTAGGGAGTGAGGTACGAATCTGGT------CCT---ATACTCAGCCCAGGTACGAGAAGGAGCTCAACCTCACACAGCAGCTGCCTGACTGCAGGGG------GCTCGAAGTCCGGAACAGCATCCCGAG--CTGCTGGGCCCTGCCCTGG------------------CTCAACGTGT---CAGCAGATGGTGAC--AATGTGCATCTAGTTCT-GAATG------TCTCTGAGGAGCAG----CACTTTGGCCTCTCCCTGTACTGGAATCAGGTCCAGGGCTCCCCAAAAC---CCC-GGTGGCA-----CAAA-AACCTGACTGGACCGCAGATCATTACCTTGAACCACA---------CAGACCTGGTTCC--CTGCCTCTGTATTCAGGTGTGG--CCTCTGGAACCTGACTCCGTTAGGACAAACATCTGCCCCTTCAGGGAGGACCCCCGTGCACACCAGAACCTCTGG-CGAGCAGCCCGGCTGCGACTGCTGACCCTGCAGAGCTGGCTGCTGGA--------------CGCGCCGTGTTCGCTGCCCGCAGAAGCCGCACTGTGCTGGCAGGCTCCAGGTGGGGACCCCTGCCAGCCATTGGTCCCGCCGCTTTCCTGGGAGAATGT-----C-ACTGTGGACAAGGTTCTCGAGTTCCCATTGCTGAAAGTCCACCCTAACCTCTGTGTTCAGCAGGTGAACAGTTGGGAGAAGCTGCAGCT-----------------------GCAGGAGTGCTTGTGGGCTGACTCCCTGGGGCCTCTCAAAGACGATGTGCTACTGT-TGGAGA-CACGAGGCCCCCAGGACAACAGAT-CCCTCTGTGCCTTGGAACCCAGTGGCTGTACTTCACTACCCAGCAAAGCCTCCACGAGGGCAGCTCGCCTTGGAGAGTACTTACTACAAGACCTGCAGTCAGGCCAATGTCTGCAGCTATGGGATGATGACTTG-----GGAGCACTATG-GG-CCTGCCCCATGG----ACAAATACATCCA-------CAAGCGCTGGGCCCTCTTGTGGCTGGCCTGCCTA-----CTCTTTGCCGCTGCGCTTTCCCTCATCCTCCTCCTCAAAAAGGATCACGCGAAAGGGTGGCTGAGGCTCTTGAAACAGGACGTCCGCTCGGGG---------------------GCGGCCGCCAGGGGCCGCGCGGCTCTGCTCCTCTACTCAGCCG------ATGACTCGGGCTTCGAGCGCCTGGTGGGCGCCC---TGGCGTCGGC---GCTGTGCCAGCTGCCGCTGCGCGTGGCCGTAGACCTGTGGAGCCGTCGTGAAATGAGCGCGCAGGGACC-CGTGGCCTGGTTCCACGCGCAGCGGCGCCAGACCCTGCAGGAGGGCGGCGTGGTGGTCCTGCTCTTCTCGCCCGGGGCGGTGGCGCTGTGCAGTGAGTGGCTAC-------AGGACGGGGTGTCCGCGCC--------CGGGG----------------------------------------------------C--------G--------------------CACGGCCCACACGACGCCTTCCGTGCCTCGCT--CAGCTGCGTGCTGCCG---GACTTCTTGCAGGGCCGGGCGCCCGGCCGCTACGTGGGGGCCTGCTTC-GACAG--GCTGCTCCACCCGGACTCCGTACCCGCCCTTTTCCGTACCGTGCCCGTCTTCTCATTGCCCTCCCAACTGCCGGACTTCCTGGGGGCCCTGCAGCAGCCCCGCGCCCCGCGTCCCGGGCGGCTCCAAGAGAGGGCGGAGCACGTGTCCCGGGCCCTTCAGCCAGCCCTGGATAGCTACTTCCA-----------TCCCCCGGGGACTCCCGCGC------------------------CTGGACGCGGGGTGGGACCTGGGGCCGGGGACGGGACTNNN-------------
>Cercopithecus_neglectus_C
AT-------GCCTGTGCCCTGGTTCTTGCTGTCCT-----TGGCACTGGGTCGAAGCCCCATTGTCCTTTCTCTGGAGAGGCTTGTGGGGCCTC-----AGGACGCTACC---------------------------CACT----GCTCTTCGGTGAGTCTGGAACCCTGGGGAGATGGG-------GGAAGGCTCAGAGTTC----AGTTCTTG---GCTCAGCAAAGCCCTAGCCTGGCTCCTGTCA---CTGC--------TGCCACCGCCA--GAACTGCCCTGTCTGGTCTGTCTGGTACTGATGGGAGAAGAGAAGAATGGGGAAGGGGCAAGAGCTGGGTCTGTCTTCCTCTGGGAGG---GTCTGGGAATACAGA--------------ACC----------CCAG--AAAAAGGGCCTCTCCTGCCACCTCTGGGAC-----AGTGACATACTCTGCCTGCC------------TGGGGACATCGTGCCTGCTCCGGGCCCCGTGCTG----------GCGCCTACGCACCTGCAGAC----AGAGCTGGTGCTGAGGTGCCGCAA--------GGAGACCTACTGTGACCTCTGTGTGCGTGTGGCTGTCCA-----------------CTTGGCTGTGCATGGGCACTGGGAAGAACCTG---------------------------------AAGATGAGGAAAAGTTTGGAGGAGCAGCTGACTCAGGGGTGGAGGAGCC------TAGGAATGCCTCTCTCCAGGCCCAAG--TCGTGCTCTCCTTCCAGGC----CTACCCTACTGCCCGCTGCGTCCTGCTGGAGGTGCAAGTGCCTGCTGACCTTGTGCAGTTTGGTCA------GTCTGTGGGCTCTGTAGTATATG---------ACTGCTTCGAGGCTGCCCTAGGGAGTGAGGTACGAATCTGGT------CCT---ATACTCAGCCCAGGTACAAGAAGGAGCTCAACCTCACACAGCAGCTGCCTGACTGCAGGGG------GCTCGAAGTCCGGAACAGCATCCCGAG--CTGCTGGGCCCTGCCCTGG------------------CTCAACGTGT---CAGCAGATGGTGAC--AATGTGCATCTAGTTCT-GAATG------TCTCTGAGGAGCAG----CACTTTGGCCTCTCCCTGTACTGGAATCAGGTCCAGGGCCCCCCAAAAC---CCC-GGTGGCA-----CAAA-AACCTGACTGGACCGCAGATCATTACCTTGAACCACA---------CAGACCTGGTTCC--CTGCCTCTGTATTCAGGTGTGG--CCTCTGGAACCTGACTCCGTTAGGACAAACATCTGCCCCTTCAGGGAGGACCCCCGCGCACACCAGAACCTCTGG-CGAGCAGCCCGGCTGCGACTGCTGACCCTGCAGAGCTGGCTGCTGGA--------------CGCGCCGTGTTCGCTGCCCGCAGAAGCCGCACTGTGCTGGCAGGCTCCAGGTGGGGACCCCTGCCAGCCACTGGTCCCGCCGCTTTCCTGGGAGAATGT-----C-ACTGTGGACAAGGTTCTCGAGTTCCCATTGCTGAAAGTCCACCCTAACCTCTGTGTTCAGCAGGTGAACAGTTGGGAGAAGCTGCAGCT-----------------------GCAGGAGTGCTTATGGGCTGACTCCCTGGGGCCTCTCAAAGACGATGTGCTACTGT-TGGAGA-CACGAGGCCCCCAGGACAACAGAT-CCCTCTGTGCCTTGGAACCCAGTGGCTGTACTTCACTACCCAGCAAAGCCTCCACGAGGGCAGCTCGCCTTGGAGAGTACTTACTACAAGACCTGCAGTCAGGCCAATGTCTGCAGCTATGGGATGATGACTTG-----GGAGCGCTATG-GG-CCTGCCCCATGG----ACAAATACATCCA-------CAAGCGCTGGGCCCTCTTGTGGCTGGCCTGCCTA-----CTCTTTGCCGCTGCGCTTTCCCTCATCCTCCTTCTCAAAAAGGATCACGCAAAAGGGTGGCTGAGGCTCTTGAAACAGGACGTCCGCTCGGGG---------------------GCGGCCGCTAGGGGCCGCGCGGCTCTGCTCCTCTACTCAGCCG------ATGACTCGGGCTTCGAGCGCCTGGTGGGCGCCC---TGGCGTCGGC---GCTGTGCCAGCTGCCGCTGCGCGTGGCCGTAGACCTGTGGAGCCGTCGTGAAATGAGCGCGCAGGGACC-CGTGGCCTGGTTCCACGCGCAGCGGCGCCAGACCCTGCAGGAGGGCGGCGTGGTGGTCCTGCTCTTCTCGCCCGGGGCGGTGGCGCTGTGCAGTGAGTGGCTAC-------AGGACGGGGTGTCCGCGCC--------CGGGG----------------------------------------------------C--------G--------------------CACGGCCCACACGACGCCTTCCGTGCCTCGCT--CAGCTGTGTGCTGCCC---GACTTCTTGCAGGGCCGGGCGCCCGGCCGCTACGTGGGGGCCTGCTTC-GACAG--GCTGCTCCACCCGGACTCCGTACCCGCCCTTTTCCGTACCGTGCCCGTCTTTTCACTGCCCTCCCAACTGCCGGACTTCCTGGGGGCCCTGCAGCAGCCCCGCGCCCCGCGTCCCGGGCGGCTCCAAGAGAGGGCGGAGCACGTGTCTCGGGCCCTTCAGCCAGCCCTGGATAGCTACTTCCA-----------TCCCCTGGGGACTCCCGCGC------------------------CTGGACGCGGGGTGGGACCTGGGGCCGGGGACGGGACTNNN-------------
>Pygathrix_nemaeus_C
AT-------GCCTGTGCCCTGGTTCTTGCTGTCCT-----TGGCACTGGGTCGAAGCCCCATTGTCCTTTCTCTGGAGAGGCTTGTGGGGCCTC-----AGGACGCTACC---------------------------CACT----GCTCTCCGGTGAGTCTGGAACCCTGGGGAGATGGG-------GGAAGGCTCAGAGTTC----AGTTTTTG---GCTCAGCAAAGCCCTAGCCTGGCTTCTGTCA---CTGC--------TGCCACCGCCA--GAACTGCCCTGTCTGGTCTGTCTGGTGCTGATGGGAGAAGAGAAGAATGGGGAAGGGGCAAGAGCTGGGTCTGTCTTCCTCTGGGAGG---GTCTGGGAATACGGA--------------GCC----------CCAG--AAAAAGGGCCTCTCCTGCCACCTCTGGGAC-----AGTGACATACTCTGCCTGCC------------TGGGGACATCGTGCCTGCTCCGGGCCCCGTGCTG----------GCGCCTACGCACCTGCAGAC----AGAGCTGGTGCTGAGGTGCCGCAA--------GGAGACCTACTGTGACCTCTGTGTGCGTGTGGCTGTCCA-----------------CTTGGCCGTGCATGGGCACTGGGAAGAACCTG---------------------------------AAGATGAGGAAAAGTTTGGAGGAGCAGCTGATCCAGGGGTGGAGGAACC------TAGGAATGCCTCTCTCCAGGCCCAAG--TCGTGCTCTCCTTCCAGGC----CTACCCTACTACCCGCTGCGTCCTGCTGGAGGTGCAAGTGCCTGCTGCCCTTGTGCAGTTTGGTCA------GTCTGTGGGCTCTGTAGTATATG---------ACTGCTTCGAGGCTGCCCTAGGGAGTGAGGTACGAATCTGGT------CCT---ATACTCAGCCCAGGTACGAGAAGGAGCTCAACCTCACACAGCAGCTGCCTGACTGCAGGGG------GCTCGAAGTCCGGAACAGCATCCCGAG--CTGCTGGGCCCTGCCCTGG------------------CTCAATGTGT---CAGCAGATGGTGAC--AATGTGCATCTAGTTCT-GAATG------TCTCTGAGGAGCAG----CACTTTGGCCTCTCCCTGTACTGGAATCAGGTCCAAGGCCCCCCAAAAC---CCC-GGTGGCA-----CAAA-AACCTGACTGGACCGCAGATCATTACCTTGAACCACA---------CAGACCTGGTTCC--CTGCCTCTGTATTCAGGTGTGG--CCTCTGGAACCTGACTCCGTTAGGACAAACATCTGCCCCTTCAGGGAGGACCCCCGCGCACACCAGAACCTCTGG-CGAGCAGCCCGGCTGCGACTGCTGACCCTGCAGAGCTGGCTGCTGGA--------------TGCGCCGTGCTCACTGCCCGCAGAAGCTGCACTGTGCTGGCAGGCTCCAGGTGGGGACCCCTGCCAGCCGCTGGTCCCGCCGCTTTCCTGGGAGAATGT-----C-ACTGTGGACAAGGTTCTCGAGTTCCCATTGCTGAAAGGCCACCCTAACCTCTGTGTTCAGCAGGTGAACAGCTGGGAGAAGCTGCAGCT-----------------------GCAGGAGTGCTTGTGGGCTGACTCCCTGGGGCCTCTCAAAGACGATGTGCTACTGT-TGGAGA-CACGAGGCCCCCAGGACAACAGAT-CCCTCTGTGCCTTGGAACCCAGTGGCTGTACTTCACTACCCAGCAAAGCCTCCACGAGGGCAGCTCGCCTTGGAGAGTACTTACTACAAGACCTGCAGTCAGGCCAATGTCTGCAGCTATGGGATAATGACTTG-----GGAGCACTATG-GG-CCTGCTCCATGG----ACAAATACATCCA-------CAAGCGCTGGGCCCTCTTGTGGCTGGCCTGCCTA-----CTCTTTGCCGCTGCGCTTTCCCTCATCCTCCTTCTCAAAAAGGATCACGCGAAAGGGTGGCTGAGGCTCTTGAAACAGGACGTCCGCTCGGGG---------------------GCGGCCGCCAGGGGCCGCGCGGCTCTGCTCCTCTACTCAGCCG------ATGACTCGGGCTTCGAGCGCCTGGTGGGCGCCC---TGGCGTCGGC---GCTGTGCCAGCTGCCGCTGCGCGTGGCCGTAGACCTGTGGAGCCGTTGTGAAATGAGCGCGCAGGGGCC-CGTGGCCTGGTTCCACGCGCAGCGGCGCCAGACCCTGCAGGAGGGCGGCGTGGTGGTCCTGCTCTTCTCGCCCGGGGCGGTGGCGCTGTGCAGTGAGTGGCTAC-------AGGACGGGATGTCCGCGCC--------CGGGG----------------------------------------------------C--------G--------------------CACGGCCCGCACGACGCCTTCCGTGCCTCGCT--CAGCTGCGTGCTGCCC---GACTTCTTGCAGGGCCGGGCGCCCGGCCGCTACGTGGGGGCCTGCTTC-GACAG--GCTGCTCCACCCAGACTCCGTACCCGCCCTTTTCCGTACCGTGCCTGTCTTCTCACTGCCCTCCCAACTGCCGGACTTCCTAGGGGCCCTGCAGCAGCCCCGCGCCCCGCGTCCCAGGCGGCTCCAAGAGAGGGCGGAGCAAGTGTCCCGGGCCCTTCAGCCAGCCCTGGATAGCTACTTCCA-----------TCCCCCGGGGACTCCCGCGC------------------------CTGGACGCGGGGTGGGACCTGGGGCGGGGGATGGGACTNNN-------------
>Semnopithecus_entellus_C
AT-------GCCTGTGCCCTGGTTCTTGCTGTCCT-----TGGCACTGGGTCGAAGCCCCATTGTCCTTTCTCTGGAGAGGCTTGTGGGGCCTC-----AGGACGCTATC---------------------------CACT----GCTCTCCGGTGAGTCTGGAACCCTGGGGAGATGGG-------GGAAGGCTCAGAGTTC----AGTTGTTG---GCTCAGCAAAGCCCTAGCCTGGCTCCTGTCA---CTGC--------TGCCACCGCCA--GAACTGCCCTGTCTGGTCTGTCTGGTGCTGATGGGAGAAGAGAAGAATGGGGAAGGGGCAAGAGCTGGGTCTGTCTTCCTCTGGGAGG---GTCTGGGAATACGGA--------------GCC----------CCAG--AAAAAGGGCCTCTCCTGCCACCTCTGGGAC-----AGTGACATACTCTGCCTGCC------------TGGGGACATCGTGCCTGCTCCGGGCCCCGTGCTG----------TCGCCTACGCACCTGCAGAC----AGAGCTGGTGCTGAGGTGCCGCAA--------GGAGACCTACTGTGACCTCTGTGTGCGTGTGGCTGTCCA-----------------CTTGGCCGTGCATGGGCACTGGGAAGAACCTG---------------------------------AAGATGAGGAAAAGTTTGGAGGAGCGGCTGATCCAGGGGTGGAGGAACC------TAGGAATGCCTCTCTCCAGGCCCAAG--TCGTGCTCTCCTTCCAGGC----CTACCCTACTACCCGCTGCGTCCTGCTGGAGGTGCAAGTGCCTGCTGCCCTTGTGCAGTTTGGTCA------GTCTGTGGGCTCTGTAGTATATG---------ACTGCTTCGAGGCTGCCCTAGGGAGTGAGGTACGAATCTGGT------CCT---ATACTCAGCCCAGGTACGAGAAGGAGCTCAACCTCACACAGCAGCTGCCTGACTGCAGGGG------GCTCGAAGTCCGGAACAGCATCCCGAG--CTGCTGGGCCCTGCCCTGG------------------CTCAACGTGT---CAGCAGATGGTGAC--AATGTGCATCTAGTTCT-GAATG------TCTCTGAGGAGCAG----CACTTTGGCCTCTCCCTGTACTGGAATCAGGTCCAGGGCCCCCCAAAAC---CCC-GGTGGCA-----CAAA-AACCTGACTGGACCGCAGATTATTACCTTGAACCACA---------CAGACCTGGTTCC--CTGCCTCTGTATTCAGA------------------------------------------------------------------------------------------------------------------------------------------------------------------------------------------------------------------------------------------------------------------------------------------------------------------------------------------------------------------------------------------------------------------------------------------------------------------------------------------------------------------------------------------------------------------------------------------------------------------------------------------------------TCCA-------CAAGCGCTGGGCCCTCTTGTGGCTGGCCTGCCTA-----CTCTTTGCCGCTGCGCTTTCCCTCATCCTCCTTCTCAAAAAGGATCACGCGAAAGGGTGGCTGAGGCTCTTGAAACAGGACGTCCGCTCGGGG---------------------GCGGCCGCCAGGGGCCGCGCGGCTCTGCTCCTCTACTCAGCCG------ATGACTCGGGCTTCGAGCGCCTGGTGGGCGCCC---TGGCGTCGGC---GCTGTGCCAGCTGCCGCTGCGCGTGGCCGTAGACCTGTGGAGCCGTCGTGAAATGAGCGCGCAGGGGCC-CGTGGCCTGGTTCCACGCGCAGCGGCGCCAGACCCTGCAGGAGGGCGGCGTGGTGGTCCTGCTCTTCTCGCCCGGGGCGGTGGCGCTGTGCAGTGAGTGGCTAC-------AGGACGGGATGTCCGCGCC--------CGGGG----------------------------------------------------C--------G--------------------CACGGCCCGCACGACGCCTTTCGTGCCTCGCT--CAGCTGCGTGCTGCCC---GACTTCTTGCAGGGCCGGGCGCCCGGCCGCTACGTGGGGGCCTGCTTC-GACAG--GCTGCTCCACCCAGACTCCGTACCCGCCCTTTTCCGCACCGTGCCCGTCTTCTCACTGCCCTCCCAACTGCCGGACTTCCTAGGGGCCCTGCAGCAGCCCCGCGCCCCGCGTCCCAGGCGGCTCCAAGAGAGGGCGGAGCAAGTGTCCCGGGCCCTTCAGCCAGCCCTGGATAGCTACTTCCA-----------TCCCCCGGGGACTCCCGCGC------------------------CTGGACGCGGGGTGGGACCTGGGGCGGGGGATGGGACTNNN-------------
>Alouatta_palliata_C
AT-------GCCTGTACCCTGGTTTTTGCTGTCCT-----TGGCACTGGGCCGAAGCCCCATGGTCCTTCCTCTGGAGAGGCTTGTGGGGCCTC-----AGGACGCTACC---------------------------CACT----GCTCACCGGTGAGTCTGGAACCCTGGGGAGATGGG-------GGAAGGCCCAGAGTTN----NNTTTTTG---GCTCAGCAAAGCCCGAGGCTGGCTCCTGTCA---CTGT--------TGCCACTGCCA--GAACTGCCCTGTCTGGTCTGTCTGGTGCTGATGGGAGAAGAGAAGAATGGGGAAGGGGCAAGAGCTGGGTCTGTCTTCTG---GGAGGGTCTGGGAAAACAGAATTC--CAGA---------------------------AAAAGGGCCTCTCCTGCCACCTCTGGGAC-----GATGACATACTCTGCCTGCC------------TGGGGACATCGTGCCTGCTCTGGGCCCCGTGCTG----------GTGCCTACGCACCTACAGAC----AGAGCTGGTGCTGAGGTGCCGCAA--------GGAGACCGACTGTGACCTCTGTGTGCGTGTGGCTGTCCA-----------------CTTGGCTGTGCATGGGCACTGGGAAGAGCCTG---------------------------------AAGATGAGAAAAAGTTTGGAGGAGCAGCTGACCCAGGGCTTGAGAAGCC------TAGGAATGCCTCTCTCCAGGCCCAAG--TCGTGCTCTCCTTCCAGGC----CTACCCTACTGCCCGCTGTGTCCTGCTGGAGGTGCAAGTGCCAGCTGCCCTTATGCAGTTTGGTCA------GTCTGTGGGTTCTGTAGTATATG---------ACTGCTTCGAGGCTGCCCTAGGGAGTGAGGTGCAAATCTGGT------CCT---ATACTCAGCCCAGGTACGAGAAGAAACTCAACCTCACACAGCAGCTGCCTGACTGCAGGGG------GCTCGAAGTCCGGAACAGCATCCGGAG--CTGCTGGGCCCTGCCCTGGCTC---------------AACGT---AT---CTGCAGATGGTGAC--AATG------CGCGCTT-GGTCCTGAATGTCTCCAAGGAGCAG----CACTTCAGCCTCTTCCTGTACTGGAAGCAGGTCCAGGGTCCCCCAAAA------CCCTGG---TGGCAAAAA-AACCTGACTGGACCACAGATCATTACCTTGAACCACA---------CAGACCTAGTTCC--CTGCCTCTGTATTCAGGTGTGG--CCTCTGGAACCTGACTCCTTTAGGACCAACATCTGCCCCTTCAGGGAGGACCCACGCGCACACCGGAACCTCTGG-CGTGCTGCCCGGCTGCGACTGCTGACCCTGCAGAGCTGGCGACTGGA--------------GGCACTGTGCCCACTGCGTGCTGAAGCGGCACTGTGTTGGCAGACTCCGGGTGGGGACCCCTGCCAGCCACTGGTCCCGCCGCTTTCCTGGGAGAATAT-----C-ACTGTGAATAAGGTTCTCGAGTTCCCATTACTAGAAGGCCACCCTAACCTCTGTGTTCAGCAGGTGAACAGCTGGGAGAAACTGCAGCT-----------------------GCAAGAGTGCTTGTGGGCTGACTCCCTGGGGCCTCTCAATGATGATGTGCTACTCT-TGGAGA-CAAGAGGCCCCCAGGACAACAGAT-CCCTCTGTGCCTTGGAACCCAGTGGCTGTACTTCACTGCCCAGCAGAGCCTCCACGATGGCAGCTCGCCTTGGAGAGTACTTATTACAAGACCTGCAGTCAGGCCAGTGTCTGCAGCTGTGGCATGATGACCTG-----GGAGCGCTATG-GG-CCTGCCCCATGG----ACAAATACACCCA-------CAAGCGCTGGGCCCTCGTGTGGCTGGCCTGCCTA-----CTCTTTGCCGCTGCGCTTTCCCTCTTCCTCCTACTCAGAAAGGATCATGCGAAAGGGTGGCTGAGGCTCTTGAAACAGGACGTCCGCAAGGGGGCA------------------GCAGCTGCCAGGGGCCGCGCGGCTCTGCTCCTCTACTCAGCCG------ATGACTCGAGCTTCGAGCGACTGGTGGGCGCCC---TGGCGTCGGC---GCTGTGCCAGCTGCCGCTGCGTGTGGCCGTAGACCTGTGGAGCCGTCGTGAACTCAGCGCGCAGGGGCC-CGTGGCCTGGTTCCATGCGCAGCGGCGCCAGACCCTGCAGGAAGGCGGCATGGTGGTCCTGCTCTTCTCGCCCGGGGCGGTGGCGCTGTGCAGCGAGTGGCTAC-------AGGATGGAGTG---------------------------------------------------------------------TCTGC--------GCCC-----------GGGGCGCACGGCCCGCACGACGCCTTCCGCGCCTCCCT--CAGCTGCGTGCTGCCT---GACTTCTTACAGGGCCGGGCGTCCGGCCGCTACGTAGCGGCCTGCTTC-GACAG--GCTGCTCTGCCCGGACGCCGTGCCTGCACTTTTCCGCACTGTGCCCGTCTTTTCACTGCCCTCCCAGCTACCGGACTTCCTGGGGGCCCTGCAACGGCCCAGCGCCCCGCGTCCCGGGCGGCTCCGAGAGAGGGCGGAACAAGTGTCCCGGGCCCTACAGCCAGCCCTGGAGAGCTACTTCCA-----------TCCTCCGGGAACCCCCGGGT------------------------CGGGACGCGGGGTGGGTCCTGGGACAGGGGACGGGACTNNN-------------
>Ateles_geoffroyi_C
AT-------GCCTGTACCCTGGTTTTTGCTGTCCT-----TGGCACTGGGCCGAAGCCCCATGGTCCTTCCTCTGGAGAGGCTTGTGGGGCCTC-----AGGACACTACC---------------------------CACT----GCTCACCGGTGAGTCTGGAACCCTGGGGAGATGGG-------GGAAGGCCCAGAGTTC----AGTTTTTG---GCTCAGCAAAGCCCTAGGCTGGCTCCTGTCA---CTGT--------TGCCACTGCCA--GAACTGCCCTGTCTGGTCTGTCTGGTGCTGATGGGAGAAGGGAAGAATGGGGAAGGGGCAAGAGCTGGGTCTGTCTTCTG---GGAGGGTCTGGGAAAACAGAATTC--CAGA---------------------------AAAAGGGCCTCTCCTGCCACCTCTGGGAT-----GATGACATATTCTGCCTGCC------------TGGGGACATCATGCCTGCTCTGGGCCCCGTGCTG----------GTGCCTACACACCTGCAGAC----AGAGCTGGTGCTGAGGTGCCGCAA--------AGAGACCGACTGTGACCTCTGTGTGCGTGTGGCTGTCCA-----------------CTTGGCTGTGCATGGGCACTGGGAAGAGCCTG---------------------------------AAGATGAGAAAAAGTTTGGAGGAGCAGGTGACCCAGGGCTTGAGAAGCC------TAGGAATGCCTCTCTCCAGGCCCAAG--TCGTGCTCTCCTTCCAGGC----CTACCCTACTGCCCGCTGCGTCCTGCTGGAGGTGCAAGTGCCTGCTGCCCTTATGCAGTTTGGTCA------GTCTGTGGGCTCTGTAGTATATG---------ACTGCTTCGAGGCTGCCCTAGGGAGTGAGGTGCAAATCTGGT------CCT---ATACTCAGCCCAGGTACGAGAAGAAACTCAACCTCACACAGCAGCTGCCTGACTGCAGGGG------GCTCGAAGTCCGGAACAGCATCCGGAG--CTGCTGGGCCCTGCCCTGGCTC---------------AACGT---GT---CTGCAGATGGTGAC--AGTG------CGCGCTT-GGTCCTGAATGTCTCCGAGGAGCAG----CACTTCAGCCTCTTCCTGTACTGGAAGCAGGTCCAGGGTCCCCCAAAA------CCCTGG---TGGCAAAAA-AACCTGACTGGACCACAGATCATTACCTTGAACCACA---------CAGACCTGGTTCC--CTGCCTCTGTATTCAGGTGTGG--CCTCTGGAACCTGACTCCTTTAGGACCAACATCTGCCCCTTCAGGGAGGACCCACGCGCACACCAGAACCTCTGG-CGTGCTGCCCGGCTGCGACTGCTGACCCTGCAGAGCTGGCGACTGGA--------------GGCACTGTGCCCACTGCCTGCTGAAGCGGCACTGTGTTGGCAGGCTCCGGGTGGGGACCCCTGCCAGCCACTGGTCCCGCCGCTTTCCTGGGAGAATAT-----C-ACTGTGAACAAGGTTCTCGAGTTCCCATTGCTAGAAGGCCACCCTAACCTCTGTGTTCAGCAGGTGAACAGCTGGGAGAAACTGCAGCT-----------------------GCAAGAGTGCTTGTGGGCTGACTCCCTGGGGCCTCTCAATGATGATGTGCTACTCT-TGGAGA-CAAGAGGCCCCCAGGACAACAGAT-CCCTCTGTGCCTTGGAATCCAGTGGCTGTACTTCACTGCCCAGCAGAGCCTCCACGATGGCAGCTCGCCTTGGAGAGTACTTATTACAAGACCTGCAGTCAGGCCAGTGTCTGCAGCTGTGGCATGATGACCTG-----GGAGCACTATG-GG-CCTGCCCCATGG----ACAAATACACCCA-------CAAGCGATGGGCCCTCGTGTGGCTGGCCTGCCTA-----CTCTTTGCCGCTGCGCTTTCCCTCTTCCTCCTACTCAGAAAGGACCATGCGAAAGGGTGGCTGAGGCTCTTGAAACAGGACGTCAGCAAGGGGGCA------------------GCAGCTGCCAGGGGCCGCGCGGCTCTGCTCCTGTACTCAGCCG------ATGACTCGAGCTTCGAGCGCCTGGTGGGCGCCC---TGGCGTCGGC---GCTGTGCCAGCTGCCGCTGCGCGTGGCCGTAGACCTATGGAGCCGTCGTGAACTCAGCGCGCAGGGGCC-CGTGGCCTGGTTCCATGCGCAGCGGCGCCAGACCCTGCAGGAGGGCGGCATGGTGGTCCTGCTCTTCTCGCCCGGGGCGGTGGCGCTGTGCAGCGAGTGGCTAC-------AGGATGGAGTG---------------------------------------------------------------------TCTGC--------GCCC-----------GGGGCACACGGCCCGCACGACGCCTTCCGCGCCTCCCT--CAGCTGCGTGCTGCCT---GACTTCTTGCAGGGCCGGGCGTCCGGCCGCTACGTGGCGGCCTGCTTC-GACAG--GCTGCTCTGCCCGGACGCCGTGCCTGCCCTTTTCCGCACCGTGCCCGTCTTTTCACTGCCCTCCCAGCTACCGGACTTCCTGGGGGCCCTGCAACGGCCCAGCGCCCCGCGTCCCGGGCGGCTCCGAGAGAGGGCGGAACAAGTGTCCCGGGCCCTACAGCCAGCCCTGGAGAGCTACTTCCA-----------TCCTCCGGGAACCCCCGGGC------------------------CGGGACGCGGGGTGGGTCCTGGGACGGGGGACGGGACTNNN-------------
>Cebus_albifrons_C
AT-------GCCTGTACCCTGGTTTTTGCTGTCCT-----TGGCACTGGGCCGAAGCCCCATGGTCCTTCCTCTGGAGAGGCTTGTGGGGCCTC-----AGGACGCTACT---------------------------CACT----GCTCACCGGTGAGTCTGGAACCCNNNGGAGATGGG-------GGAAGGCCCAGAATTC----AGTTTTTG---GCTCAGCAAAGTCCTAGCCTGGCTCCTGTCA---CTGC--------TGCCACTGCCA--GAACTGCCCTGTCTGGTCTGTCTGGTGCTGATGGGAGAAGAGAAGAATGGGGAAGGGGCAAGACCTGGGTCTGTCTTCTTCTGGGAGGGTCTGGGAAAACAGAATTC--CAGAAA---AAGTG----------GAGG--TCTCAGGGCCTCTCCTGCCACCTCTGGGAC-----AATGACATACTCTGCCTGCC------------TGGGGACATCGTGCCTGCTCTGGGCCCTGTGCTG----------GTGCCTACACACCTGCAGAC----AGAGCTGGTGCTGAGGTGCGGCAA--------GGAGACCGACTGTGACCTCTGTGTGCGTGTCGCTGTCCA-----------------CTTGGCTGTGCATGGTCACTGGGAAGAGCATG---------------------------------AAGATGAGAAAAAGTTTGGAGGAGCAGCTGACCCAGGGCTTGAGAAGCC------TAGGAATGCCTCGCTCCAGGCCCAAG--TCGTGCTCTCCTTCCAGGC----CTACCCTACTGCCCGCTGCGTCCTGCTGGAGGTGCAAGTGCCTGCTGCCCTTGTGCAGTTTGGTCA------GTCTGTGGGCTCTGTAGTATATG---------ACTGCTTCGAGGCTGCCCTAGGGAGTGAGGTGCAAATCTGGT------CCT---ATACTCAGCCCAGGTACGAGAAGAAACTCAACCTCACACAGCAGCTGCCTGACTGCAGGGG------GCTCGAAGTCCGGAACAGCATCCGGAG--CTGCTGGGCCCTGCCCTGGCTC---------------AACGT---GT---CTGCAGATGGTGAC--AATG------CGCGCCT-GGTCCTGAATGTCTCCGAGGAGCAG----CACTTCAGCCTCTTCCTGTACTGGAAGCAGGTCCAGGGTCCCCCAAAA------CCCTGG---TGGCAAAAA-AACCTGACTGGACCACAGATCATTACCTTGAACCACA---------CAGACCTGGTTCC--CTGCCTCTGTATTCAGGTGTGG--CCTCTGGAACTTGACTCCTTTAGGACTAACATCTGCCCCTTCAGGGAGGACCCACGTGCACATCGGAACCTCTGG-CGTGCCGCCCGGCTGCGACTGCTGACTCTGCAGAGCTGGCGACTGGA--------------GGCACTGTGCCCACTGCCCGCTGAAGCGGCACTGTGTTGGCAGGCTCTAGGTGGGGACCCTTGCCAGCCACTGGTCCCGCCGCTTTCCTGGGAGAATAT-----C-ACTGTGAACAAGGTTCTCGAGTTCCCATTGCTAGAAGGCCACCCTAACCTCTGTGTTCAGCAGGTGAACAGCTGGGAGAAGCTGCAGCT-----------------------GCAAGAGTGCTTGTGGGCTGACTCCCTGGGGCCTCTCAATGATGATGTGCTACTGT-TGGAGA-CAAGAGGCCCCCAGAACAACAGAT-CCCTCTGTGCCTTGGAACCCAGTGGCTGTACTTCACTGCCCAGCAGAGCCTCCACGATGGCAGCTCGCCTTGGAGAGTACTTACTACAAGACCTGCAGTCAGGCCAGTGTCTGCAGCTGTGGAATGATGACCTG-----GGAGCGCTATG-GG-CCTGCCCCATGG----ACAAATACTCCCA-------CAAGCGCTGGGCCCTCGTGTGGCTGGCCTGCCTA-----CTCTTTGCCGCTGCGCTTTCCCTCTTCCTCCTACTCAGAAAGGATCACGCGAAAGGGTGGCTGAGGCTCTTGAAACAGGACGTCCACAAGGGGGCA------------------G---CCGCCAGGGGCCGCGCGGCTCTGCTCCTCTACTCAGCCG------ATGACTCAAGCTTCGAACGCCTGGTGGGCGCCC---TGGCGTCGGC---GCTGTGCGAGCTGCCGCTGCGCGTGGCCGTAGACCTGTGGAGCCGTCGTGAACTCAGCGCACAGGGGCC-CGTGGCCTGGTTCCATGCGCAGCGGCGCCAGACCCTGCAGGAGGGCGGCATGGTGGTCCTGCTTTTCTCGCCCGGGGCGGTGGCGCTGTGCAGCGAGTGGCTAC-------AGGATGGAGTG---------------------------------------------------------------------TCTGT--------GCCC-----------GGGGCGAACTGCCCACACGACGCCTTCCGCGCCTCGCT--CAGCTGCGTGCTGCCT---GACTTCTTGCAGGGCCGGGCGTCCGGCCGCTACGTGGCGGCCTGCTTC-GACAG--GCTGCTCCGCCCGGACGCCGTGCCTGCCCTTTTCCGCACCGTGCCCGTCTTTTCACTGCCCTCCCAGCTACCGGACTTCCTGGGGGCCCTGCAGCGGCCCAGCGCCCCGCGTCCCCGGCGGCTCCGAGAGAGGGCGGAACAAGTGTCCCGGGCCCTTCAGCCAGCCCTGGAGAGCTACTTCCA-----------TCCTCCGGGAACGCCCGGGC------------------------AGGGACGCGGGGTGGGACCTGGGACAGGGGACGGGACTNNN-------------
>Plecturocebus_donacophilus_C
AT-------GCCTGTACCCTGGTTTTTGCTGTCCT-----TGGCACTAGGCCGAAGCCCCATGGTCCTTCCTCTGGAGAGGCTTGTGGGGCCTG-----AGGACGCTACT---------------------------CACT----GCTCACCGGTGAGTCTGGAACCCTGGGGAGATGGG-------GGAAGGCCCAGAGTTC----AGTTTTTG---GCACAGCAAAGCCCTAGCCTGGCTCCTGTCA---CTGC--------TGCCACTGCCA--GAACTGCCCTGTCTGGTCTGTCTGGTGCTGATGGGAGAAGAGAAGAATGGGGAAGGGGCAAGAGCTGGGTCTGTCTTCTTCTAGGAGGGTCTGGGAAAACGAAATTC--CAGAAA---AAGG---------------------AAGGCCTCTCCTGCCACCTCTGGGAC-----GATGACATACTCTGCCTGCC------------TGGAGACATCGTGCCTGCTCTGGGCCCCGTGCTG----------GTGCCTACGCACCTGCAGAC----AGAGCTGGTGCTGAGGTGCCACAA--------GGAGACCGACTGTGACCTCTGTGTGCGTGTGGCTGTCCA-----------------TTTGGCTGTGCATGGGCACTGGGAAGAGCCTG---------------------------------AAGATGAGAAAAAGTTTGGAGGAGCAGCTGACCTAGGACTTGAGAAGCC------TAGGAATGCCTCTCTCCAGGCCCAAG--TCGTGCTCTCCTTCCAGGC----CTACCCCACTGCCCGCTGCGTCCTGCTGGAGGTGCAAGTGCCTGCTGCCCTTGTGCAGTTTGGTCA------GTCTGTGGGCTCTGTAGTATATG---------ACTGCTTCGAGGCTGCCCTAGGGAGTGAGGTGCAAATCTGGT------CCT---ATACTCAGCCCAGGTACGAGAAGAAACTCAACCTTACACAGCAGCTGCCTGACTGCAGGGG------GCTCGAAGTCCGGAACAACATCCGGAG--CTGCTGGGCCCTGCCCTGGCTC---------------AATGT---GT---CTGCAGATGGTGAC--AATG------CGCGCCT-GGTCCTGAATGTCTCCGAGGAGCAG----CACTTCAGCCTCTTCCTGTACTGGAAGCAGGTCCAGGGTCCTCCAAAA------CCCTGG---TGGCAAAAA-AACCTGACTGGACCACAGATCATTACCTTGAACCACA---------CAGACCTGGTTCC--CTGCCTCTGTATTCAGGTGTGG--CCTCTGGAACCTGACTCCTTTAGGACGAACATCTGCCCCTTCAGGGAGGACCCACGCGCACACCGGAACCTCTGG-CGTGCTGCCCGGCTTCGACTGCTGACCCTGCAGAGCTGGCGACTGGA--------------GGCACTGTGCCCACTGCCCGCTGAAGCAGCACTGTGTTGGCAGGCTCCAGGTGGGGACCCCTGCCAGCTACTGGTCCCGCCACTTTCCTGGGAGAATAT-----C-ACTGTGAACAAGGTTCTCGAGTTCCCATTGCTAGAAGGCCACCCTAACCTCTGCGTTCAGCAGGTGAACAGCTGGGAGAAGCTGCAGCT-----------------------GCAAGAGTGCTTGTGGGCTGACTCCCTGGGGCCTCTCAATGATGATGTGCTACTGT-TGGAGA-CGAGAGGCCCCCAGGACAACAGAT-CCCTCTGTGCCTTGGAACCCAGTGGCTGTACTTCACTGCCCAGCAGAGCCTCCACGATGGCAGCTCGCCTTGGAGAGTACTTACTACAAGACCTGCAGTCAGGCCAGTGTCTGCAGCTGTGGAATGATGACCTG-----GGAGCGCTATG-GG-CCTGCCCCATGG----ACAAATACACCCA-------CAAGCGCTGGGCCCTCGTGTGGCTGACCTGCCTA-----CTCTTTGCCGCTGCGCTTTCCCTCTTCCTCCTTCTCAGAAAGGACCACGCGAAAGGGTGGCTGAGGCTCCTGAAACAGGACGTCCGCAAGGGGGCA------------------G---CCGCCAGGGGTCGCGCGGCTCTGCTCCTCTACTCTGCAG------ATGACTCGAGCTTCGAGCGCCTGGTGGGCGCCC---TGGCGTCGGC---GCTGTGCCAGCTGCCGCTGCGCGTGGCGGTAGACCTGTGGAGCCGTCGTGAACTCAGCGCGCAGGGGCC-CGTGGCCTGGTTCCATGCGCAGCGGCGCCAGACTCTGCAGGAGGGCGGCATGGTTGTCCTGCTCTTCTCGCCCGGGGCAGTGGCGCTGTGCAGCGAGTGGCTAC-------AGGATGGAGTG---------------------------------------------------------------------TCTGC--------GCCC-----------GTGGCGCACGGCCCGCACGACGCCTTCCGCGCCTCGCT--CAGCTGCGTGCTGCCT---GACTTCTTGCAGGGCCGGGCGTCCGGCCGCTACGTGGCGGCCTGCTTC-GACAG--GCTGCTCTGCCCGGACGCCGTCCCTGCCCTTTTCCGCACCGTGCCCGTCTTTTCACTGCCCTCCCAGCTACCGGACTTCCTCGGGGCCCTGCAGCGGCCCAGCGCCCCGCGTCCCAGGCGGCTCCGAGAGAGGGCGGAGCAAGTGTCCCGGGCCCTTCAGCCAGCCCTGGAGGGCTACTTCCA-----------TCCTCCAGGGACCCCCGGGC------------------------CGGGACGCGGGGTGGGACCTGGGACGGGGGACGGGACTNNN-------------
>Sapajus_apella_C
AT-------GCCTGTACCCTGGTTTTTGCTGTCCT-----TGGCACTGGGCCGAAGCCCCATGGTCCTTCCTCTGGAGAGGCTTGTGGGGCCTC-----AGGACGCTACT---------------------------CACT----GCTCACCGGTGAGTCTGGAACCCNNNGGAGATGGG-------GGAAGGCCCAGAATTA----AGTTTTTG---GCTCAGCAAAGTCCTAGCCTGGCTCCTGTCA---CTGC--------TGCCACTGCCA--GAACTGCCCTGTCTGGTCTGTCTGGTGCTGATGGGAGAAGAGAAGAATGGGGAAGGGGCAAGACCTGGGTCTGTCTTCTTCTGGGAGGGTCTGGGAAAACAGAATTC--CAGAAA---AAGTG----------GAGG--TCTCAGGGCCTCTCCTGCCACCTCTGGGAC-----GATGACATACTCTGCCTGCC------------TGGGGACATCGTGCCTGCTCTGGGCCCCGTGCTG----------GTGCCTACACACCTGCAGAC----AGAGCTGGTGCTGAGGTGCGGCAA--------GGAGACCGACTGTGACCTCTGTGTGCGTGTCGCTGTCCA-----------------CTTGGCTGTGCATGGTCACTGGGAAGAGCATG---------------------------------AAGATGAGAAAAAGTTTGGAGGAGCAGCTGACCCAGGGCTTGAGAAGCC------TAGGAATGCCTCTCTCCAGGCCCAAG--TCGTGCTCTCCTTCCAGGC----CTACCCTACTGCCCGCTGCGTCCTGCTGGAGGTGCAAGTGCCTGCTGCCCTTGTGCAGTTTGGTCA------GTCTGTGGGCTCTGTAGTATATG---------ACTGCTTCGAGGCTGCCCTAGGGAGTGAGGTGCAAATCTGGT------CCT---ATACTCAGCCCAGGTACGAGAAGAAACTCAACCTCACACAGCAGCTGCCTGACTGCAGGGG------GCTCGAAGTCCGGAACAGCATCCGGAG--CTGCTGGGCCCTGCCCTGGCTC---------------AACGT---GT---CTGCAGATGGTGAC--AATG------CGCGCCT-GGTCCTGAATGTCTCCGAGGAGCAG----CACTTCAGCCTCTTCCTGTACTGGAAGCAGGTCCAGGGTCCCCCAAAA------CCCTGG---TGGCAAAAA-AACCTGACTGGACCACAGATCATTACCTTGAACCACA---------CAGACCTGGTTCC--CTGCCTCTGTATTCAGGTGTGG--CCTCTGGAACTTGACTCCTTTAGGACTAACATCTGCCCCTTCAGGGAGGACCCACGTGCACACCGGAACCTCTGG-CGTGCCGCCCGGCTGCGACTGCTGACTCTGCAGAGCTGGCGACTGGA--------------GGCACTGTGCCCACTGCCCGCTGAAGCGGCACTGTGTTGGCAGGCTCCAGGTGGGGACCCTTGCCAGCCACTGGTCCCGCCGCTTTCCTGGGAGAATAT-----C-ACTGTGAACAAGGTTCTCGAGTTCCCATTGCTAGAAGGCCACCCTAACCTCTGTGTTCAGCAGGTGAACAGCTGGGAGAATCTGCAGCT-----------------------GCAAGAGTGCTTGTGGGCTGACTCCCTGGGGCCTCTCAATGATGATGTGCTACTGT-TGGAGA-CAAGAGGCCCCCAGAACAACAGAT-CCTTCTGTGCCTTGGAACCCAGTGGCTGTACTTCACTGCCCAGCAGAGCCTCCACGATGGCAGCTCGCCTTGGAGAGTACTTACTACAAGACCTGCAGTCAGGCCAGTGTCTGCAGCTGTGGAATGATGACCTG-----GGAGCGCTATG-GG-CCTGCCCCATGG----ACAAATACTCCCA-------CAAGCGCTGGGCCCTCGTGTGGCTGGCCTGCCTA-----CTCTTTGCCGCTGCGCTTTCCCTCTTCCTCCTACTCAGAAAGGATCACGCGAAAGGGTGGCTGAGGCTCTTGAAACAGGACGTCCGCAAGGGGGCA------------------G---CCGCCAGGGGCCGCGCGGCTCTGCTCCTCTACTCAGCCG------ATGACTCAAGCTTCGAACGCCTGGTGGGCGCCC---TGGCGTCGGC---GCTGTGCGAGCTGCCGCTGCGCGTGGCCGTAGACCTGTGGAGCCGTCGTGAACTCAGCGCACAGGGGCC-CGTGGCCTGGTTCCATGCGCAGCGGCGCCAGACCCTGCAGGAGGGCGGCATGGTGGTCCTGCTTTTCTCGCCCGGGGCGGTGGCGCTGTGCAGCGAGTGGCTAC-------AGGATGGAATG---------------------------------------------------------------------TCTGT--------GCCC-----------GGGGCGAACTGCCCACACGACGCCTTCCGCGCCTCGCT--CAGCTGCGTGCTGCCT---GACTTCTTGCAGGGCCGGGCGTCCGGCCGCTACGTGGCGGCCTGCTTC-GACAG--GCTGCTCCGCCCGGACGCCGTGCCTGCCCTTTTCCGCACCGTGCCCGTCTTTTCACTGCCCTCCCAGCTACCGGACTTCTTGGGGGCCCTGCAGCGGCCCAGCGCCCTGCGTCCCCGGCGGCTCCGAGAGAGTGCGGAACAAGTGTCCCGGGCCCTTCAGCCAGCCCTGGAGAGCTACTTCCA-----------TCCTCCGGGAACGCCCGGGC------------------------AGGGACGCGGGGTGGGACCTGGGACAGGGGACGGGACTNNN-------------
>Cebus_capucinus_imitator_C
AT-------GCCTGTACCCTGGTTTTTGCTGTCCT-----TGGCACTGGGCCGAAGCCCCATGGTCCTTCCTCTGGAGAGGCTTGTGGGGCCTC-----AGGACGCTACT---------------------------CACT----GCTCACCGGTGAGTCTGGAACCCNNNGGAGATGGG-------GGAAGGCCCAGAATTC----AGTTTTTG---GCTCAGCAAAGTCCTAGCCTGGCTCCTGTCA---CTGC--------TGCCACTGCCA--GAACTGCCCTGTCTGGTCTGTCTGGTGCTGATGGGAGAAGAGAAGAATGGGGAAGGGGCAAGACCTGGGTCTGTCTTCTTCTGGGAGGGTCTGGGAAAACAGAATTC--CAGAAA---AAGTG----------GAGG--TCTCAGGGCCTCTCCTGCCACCTCTGGGAC-----AATGACATACTCTGCCTGCC------------TGGGGACATCGTGCCTGCTCTGGGCCCTGTGCTG----------GTGCCTACACACCTGCAGAC----AGAGCTGGTGCTGAGGTGCGGCAA--------GGAGACCGACTGTGACCTCTGTGTGCGTGTCGCTGTCCA-----------------CTTGGCTGTGCATGGTCACTGGGAAGAGCATG---------------------------------AAGATGAGAAAAAGTTTGGAGGAGCAGCTGACCCAGGGCTTGAGAAGCC------TAGGAATGCCTCGCTCCAGGCCCAAG--TCGTGCTCTCCTTCCAGGC----CTACCCTACTGCCCGCTGCGTCCTGCTGGAGGTGCAAGTGCCTGCTGCCCTTGTGCAGTTTGGTCA------GTCTGTGGGCTCTGTAGTATATG---------ACTGCTTCGAGGCTGCCCTAGGGAGTGAGGTGCAAATCTGGT------CCT---ATACTCAGCCCAGGTACGAGAAGAAACTCAACCTCACACAGCAGCTGCCTGACTGCAGGGG------GCTCGAAGTCCGGAACAGCATCCGGAG--CTGCTGGGCCCTGCCCTGGCTC---------------AACGT---GT---CTGCAGATGGTGAC--AATG------CGCGCCT-GGTCCTGAATGTCTCCGAGGAGCAG----CACTTCAGCCTCTTCCTGTACTGGAAGCAGGTCCAGGGTCCCCCAAAA------CCCTGG---TGGCAAAAA-AACCTGACTGGACCACAGATCATTACCTTGAACCACA---------CAGACCTGGTTCC--CTGCCTCTGTATTCAGGTGTGG--CCTCTGGAACTTGACTCCTTTAGGACTAACATCTGCCCCTTCAGGGAGGACCCACGTGCACATCGGAACCTCTGG-CGTGCCGCCCGGCTGCGACTGCTGACTCTGCAGAGCTGGCGACTGGA--------------GGCACTGTGCCCACTGCCCGCTGAAGCGGCACTGTGTTGGCAGGCTCCAGGTGGGGACCCTTGCCAGCCACTGGTCCCGCCGCTTTCCTGGGAGAATAT-----C-ACTGTGAACAAGGTTCTCGAGTTCCCATTGCTAGAAGGCCACCCTAACCTCTGTGTTCAGCAGGTGAACAGCTGGGAGAAGCTGCAGCT-----------------------GCAAGAGTGCTTGTGGGCTGACTCCCTGGGGCCTCTCAATGATGATGTGCTACTGT-TGGAGA-CAAGAGGCCCCCAGAACAACAGAT-CCCTCTGTGCCTTGGAACCCAGTGGCTGTACTTCACTGCCCAGCAGAGCCTCCACGATGGCAGCTCGCCTTGGAGAGTACTTACTACAAGACCTGCAGTCAGGCCAGTGTCTGCAGCTGTGGAATGATGACCTG-----GGAGCGCTATG-GG-CCTGCCCCATGG----ACAAATACTCCCA-------CAAGCGCTGGGCCCTCGTGTGGCTGGCCTGCCTA-----CTCTTTGCCGCTGCGCTTTCCCTCTTCCTCCTACTCAGAAAGGATCACGCGAAAGGGTGGCTGAGGCTCTTGAAACAGGACGTCCACAAGGGGGCA------------------G---CCGCCAGGGGCCGCGCGGCTCTGCTCCTCTACTCAGCCG------ATGACTCAAGCTTCGAACGCCTGGTGGGCGCCC---TGGCGTCGGC---GCTGTGCGAGCTGCCGCTGCGCGTGGCCGTAGACCTGTGGAGCCGTCGTGAACTCAGCGCACAGGGGCC-CGTGGCCTGGTTCCATGCGCAGCGGCGCCAGACCCTGCAGGAGGGCGGCATGGTGGTCCTGCTTTTCTCGCCCGGGGCGGTGGCGCTGTGCAGCGAGTGGCTAC-------AGGATGGAGTG---------------------------------------------------------------------TCTGT--------GCCC-----------GGGGCGAACTGCCCACACGACGCCTTCCGCGCCTCGCT--CAGCTGCGTGCTGCCT---GACTTCTTGCAGGGCCGGGCGTCCGGCCGCTACGTGGCGGCCTGCTTC-GACAG--GCTGCTCCGCCCGGACGCCGTGCCTGCCCTTTTCCGCACCGTGCCCGTCTTTTCACTGCCCTCCCAGCTACCGGACTTCCTGGGGGCCCTGCAGCGGCCCAGCGCCCCGCGTCCCCGGCGGCTCCGAGAGAGGGCGGAACAAGTGTCCCGGGCCCTTCAGCCAGCCCTGGAGAGCTACTTCCA-----------TCCTCCGGGAACGCCCGGGC------------------------AGGGACGCGGGGTGGGACCTGGGACAGGGGACGGGACTNNN-------------
>Aotus_nancymaae_C
AT-------GCCTGTACCCTGGTTTTTGCTGTCCT-----TGGCACTGGGCCGAAGCCCCATGGTCCTTCCTCTGGAGAGGCTTGTGGGGCCTC-----AGGACGCTACT---------------------------CACT----GCTCACCGGTGAGTCTGGAACCCTGGGGACATGGG-------GGAAGGCCCAGAGTTC----AGTTTTTG---GCTCAGCAAAGCCCTAGCCTGGCTCCTGTCA---CTGC--------TGCCACTGCCA--GAACTGCTCTGTCTGGTCTGTCTGGTGCTGATGGGAGAAGAGAAGAATGGGGAAGGGGCAAGAGCTGCGTCTGTCTTCTTCTGGGAGGGTCTGGGAAAACAGAATTC--CAGAAA---AAG------------------------GGCCTCTCCTGCCACCTCTGGGAC-----GATGACATACTCTGCCTGCC------------TGGGGACATCATGCCTGCTCTGGGCCCCGTGCTG----------GTGCCTACGCACCTGCAGAC----AGAGCTGGTGCTGAGGTGCCGCAA--------GGAGACCGACTGTGACCTCTGTGTGCGTGTGGCTGTCCA-----------------CTTGGCTGTGCATGGGCACTGGGAAGAGCCTG---------------------------------AAGATGAGAAAAAGTTTGGAGGAGCAGCTGACCCAGGGCTTGAGAAGCC------TAGGAATGTCTCTCTCCAAGCCCAAG--TCGTGCTCTCCTTCCAGGC----CTACCCTACTGCCCGCTGCGTCCTGCTGGAGGTGCAAGTGCCTGCTGCCCTTGTGCAGTTTGGTCA------GTCTGTGGGCTCTGTAGTATATG---------ACTGCTTCGAGGCTGCCCTAGGGAGTGAGGTGCAAATCTGGT------CCT---ATACTCAGCCCAGGTACGAGAAGAAACTCAACCTCAAACAGCAGCTGCCTGACTGCAGGGG------GCTCGAAGTCCGGAACAGCATCCAGAG--CTGCTGGGGCNNNCTGCCCTGG---------------CCTCAACGCTGTGCTGCAGATGGTGAC--TACATGCACGCTGGCAG-TCCTGAAACTGTCTCCGAGAGCAGC----AACTTCAGCCTCTTCTATNNNTGGAAGCAGGTCCAGGTCCCCCAAAAAC---CACTGNNN---TGGCAAAAA-ACTCGGACTGGACCACAGATCATTACCTTGAACCACA---------CAGACCTGGTTCC--CTGCCTCTGTATTCAGGTGTGG--CCTCTGGAACCTGACTCCTTTAGGACAAACATCTGCCCCTTCAGGGAGGACCCACGCGCACACCGGAACCTCTGG-CGTGCCGCCCGGCTGCGACTGCTGACCCTGCAGAGCTGGCGACTGGA--------------GGCACTGTGCCCACTGCCTGCTGAAGCAGCACTGTGTTGGCAGGCTCCGGGTGGGGACCCCTGCCAGCCACTGGTCCCGCCACTTTCCTGGGAGAATAT-----C-ACTGTGAACAAGGTTCTCGAATTCCCATTGCTAGAAGGCCACCCTAACCTCTGTGTTCAGCAGGTGAACAGCTGGGAGAAGCTGCAGCT-----------------------GCAAGAGTGCTTGTGGGCTGACTCCCTGGGGCCTCTCAATGATGATGTGCTACTGT-TGGAGA-CAAGAGGCCCCCAGGACAACAGAT-CCCTCTGTGCCTTGGAACCCAGTGGCTGTACTTCACTGCCCAGCAGAGCCTCCACGATGGCAGCTCGCCTTGGAGAGTACTTACTACAAGACCTGCAGTCAGGCCAGTGTCTGCAGCTGTGGAATGATGACCTG-----GGAGCGCTATG-GG-CCTGCCCCATGG----ACAAATACACCCA-------CAAGCGCTGGGCCCTCGTGTGGCTGGCCTGCCTA-----CTCTCTGCCGCTGCGCTTTCTCTCTTCCTCCTACTCAGAAAGGACCACGCGAAAGGGTGGCTGAGGCTCTTGAAACAGGACGTCCGCAAGGGGGCA------------------G---CCGCCAGGGGCCGCGCGGCTCTGCTCCTCTACTCAGCCG------ATGACTCAAACTTCGAGCGCCTGGTGGGCGCCC---TGGCGTCGGC---GCTGTGCCAGCTGCCGCTGCGCGTGGCCGTAGACCTGTGGAGCCGTCGTGAACTCAGCGCGCAGGGGCC-CGTGGCCTGGTTCCATGCGCAGCGGCGCCAGACCCTACAGGAGGGCGGCATGGTGGTCCTGCTCTTCTCGCCCGGGGCGGTGGCGCTGTGCAGCGACTGGCTAC-------AGGATGGA---------------------------------------------------------------------GTGTCTGC--------GCCC-----------GGGGCGCACGGCCCGCACGACGCCTTCCGCGCCTCGCT--CAGCTGCGTGCTGCCT---GACTTCTTGCAGGGTCGGGCGTCTGGCCGCTACGTGGCGGCCTGCTTC-GACAG--GCTGCTCCGCCCGGACGCCGTGCCTGCCCTTTTCCGCACCGTGCCCGTGTTTTCACTGCCCTCCCAGCTACCGGACTTCCTGGGGGCCCTGCAGCAGCCCAGCGGCCCGCCTTCCGGGCGGCTCCGAGAGAGGGTGGAACAAGTGTCCCGGGCCCTTCAGCCAGCCCTGGAGAGCTACTTCCA-----------TCCTCCGGGGACCCCTGGGC------------------------CGGGACGCGGGGTGGGACCTGGGACGGGGGACGGGACTNNN-------------
>Pithecia_pithecia_C
AT-------GCCTGTACCCTGGTTTTTGCTGTCCT-----TGGCACTGGGCCGAAGCCCCATGGTCCTTCCTCTGGAGAGGCTTGTGGGGCCTC-----AGGACGCTACC---------------------------CACT----GCTCACCGGTGAGTCTGGAACCCTGGGGAGATGGG-------GGAAGGCCCAGAGTTC----AGTTTTTG---GCACAGCAAAGCCCTAGCCTGGCTCCTGTCA---CTGC--------TGCCACTGCTG--GAACTGCCCTGTCTGGTCTGTCTGGTGCTGATGGGAGTAGAGAAGAATGGGGAAGGGGCAAGAGCTGGGTCTGTCTTCTTCTGGGAGGGTCTGGGAAAACGGAATTC--CAGAAA---AAG------------------------GGCCTCTCCTGCCACCTCTGGGAC-----AATGACATACTCTGCCTGCC------------TGGAGACATCGTGCCTGCTCTGGGCCCTGTGCTG----------GTGCCTACTCACCTGCAGAC----AGAGCTGGTGCTGAGGTGCCACAA--------GGAGACCGACTGTGACCTCTGTGTGCGTGTGGCTGTCCA-----------------TTTGGCTGTGCATGGGCACTGGGAAGAGCCTG---------------------------------AAGATGAGAAAAAGTTTGGAGGAGCAGCTGACCCAGGGCTTGAGAAGCC------TAGGAATGCCTCTCTCCAGGCCCAAG--TCGTGCTCTCCTTCCAGGC----CTACCCTACTGCCCGCTGCGTCCTGCTGGAGGTGCAAGTGCCTGCTGCCCTTGTGCAGTTTGGTCA------GTCTGTGGGCTCTGTAGTATATG---------ACTGCTTCGAGGCTGCCCTAGGGAGTGAAGTGCAAATCTGGT------CCT---ATACTCAGCCCAGGTACGAGAAGAAACTCAACCTCACACAGCAGCTGCCTGACTGCAGGGG------GCTCGAAGTCCGGAACAACATCCGGAG--CTGCTGGGCCCTGCCCTGGCTC---------------AACGT---GT---CTGCAGATGGTGAC--AATG------CGCGCCT-GGTCCTGAATGTCTCCGAGGAGCAG----CACTTCAGCCTCTTCCTGTACTGGAAGCAGGTCCAGGGTCCCCCAAAA------CCCTGG---TGGCAAAAA-AACCTGACTGGACCACAGATCATTACCTTGAACCACA---------CAGACCTGGTTCC--CTGCCTCTGTATTCAGGTGTGG--CCTCTGGAACCTGACTCCTTTAGGACGAACATCTGCCCCTTCAGGGAGGACCCACGCGCACACCGGAACCTCTGG-CGTGCCGCCCGGCTGCGACTGCTGACCCTGCAGAGCTGGCGACTGGA--------------GGCACTGTGCCCACTGCTGGCTGAAGCAGCACTGTGTTGGCAGGCTCCAGGTGGGGACCCCTGCCAGCCACTGGTCCCGCCGCTTTCCTGGGAGAATAT-----C-ACTGTGAACAAGGTTCTCGAGTTCCCATTGCTAGAAGGCCACCCTAACCTCTGTGTTCAGCAGGTGAACAGCTGGGAGAAGCTGCAGCT-----------------------GCAAGAGTGCTTGTGGGCTGACTCCCTGGGGCCTCTCAATGATGATGTGCTACTGT-TGGAGA-CAAGAGGCCCCCAGGACAACAGAT-CCCTCTGTGCCTTGGAACCCAGTGGCTGTACTTCATTACCCAGCAGAGCCTCCACGATGGCAGCTCGCCTTGGAGAGTACTTACTACAAGACCTGCAGTCAGGCCAGTGTCTGCAGCTGTGGAATGATGACCTG-----GGAGCGCTATG-GG-CCTGCCCCATGG----ACAAATACACCCA-------CAAGCGCGGGGCCCTCGTGTGGCTGGCCTGTCTA-----CTCTTTGTCGCTGCGCTCTCCCTGTTCCTCCTACTCAGAAAGGACCACGCGAAAGGGTGGCTGAGGCTCTTGAAACAAGACATCCACAAGGGGGCA------------------G---CCGCCAGAGGCCGCGCGGCTCTGCTCCTCTACTCAGCAG------ATGACTCGAGCTTCGAGCGCCTGGTGGGCGCCC---TGGCGTCGGC---GCTGTGCCAGCTGCCGCTGCGCGTGGCCGTAGACCTGTGGAGCCGTCGTGAACTCAGCGCTCAGGGGCC-CATGGCCTGGTTCCATGCGCAGCGGCGCCAGACCCTGCAGGAGGGCGGCATAGTGGTCCTGCTCTTCTCGCCCGGGGCGGTGGCGCTGTGCAGCGAGTGGCTAC-------AGGATGGAGTG---------------------------------------------------------------------TCTGC--------GTCC-----------GGGGCGCACGGCCCGCACGACGCCTTCCGCGCCTCGCT--CAGCTGCGTGCTGCCC---GACTTCTTGCAGGGCCGGGCGTCCGGCCGCTACGTGGCGGCCTGCTTC-GACAG--GCTGCTCTGCCCAGACGCCGTGCCTGCCCTTTTCCGCACCGTGCCCGTCTTTTCACTGCCCTCCCAGCTACCGGACTTCCTTGGGGCCCTGCAGCGGCCCAGCGCTCCGCGTCCCGGGCGGCTCCGAGAGAGGGCGGAACAAGTGTCCCGGGCCCTTCAGCCAGCCCTGGAGAGCTACTTCCA-----------TCCTCCGGGGACCCCCGGGC------------------------CGGGACGCGGGGTGGGACGTGGGACGGGGGACGGGACTNNN-------------
>Saguinus_imperator_C
AT-------GCCTGTACCCTGGCTTTTGCTGTCCT-----TGGCACTGGGCCGAAGCCCCATGGTCCTTCCTCTGGAGAGGCTTGTGGGGCCTC-----AGGACGCTACT---------------------------CACT----GCTCACCGGTGAGTCTGGAACCCTGGGGAGATGGG-------GGAAGGCCCAGAGTTC----AGTTTTTG---GCTCAGCAAAGCCCTAGCCTGGCTCCTGTCA---CTNN--------NGCCACTGCCA--GAACTGCCCTGTCTGGTCTGTCTGGTGCTGATGGGAGAAGAGAAGAATGGGGAAGGGGCAAGAGCTGGGTCTGTCTTCTTCTGGGAGGGTCTGGGAAAACAGAATTC--CAGAAA---AAG------------------------GGCCTCTCCTGCCACCTCTGGGAC-----GATGACATACTCTGCCTGCC------------TGGGGACATCGTGCCTGCTCTGGGCCCCGTGCTG----------GTGCCTACGCACCTGCAGAC----AGAGCTGGTGCTGAGGTGCGGCAA--------GGAGATAGACTGTGACCTCTGTGTGCGTGTGGCTGTCCA-----------------CTTGGCTGTGCATGGGCACTGGGAAGAGCCTG---------------------------------GAGATGAGAAAAAGTTTGAAGGAGCAGTTGACCCAGGGCTTGAGAAGCC------TAGGAATGCTTCTCTCCAGGCCCAAG--TCGTGCTCTCCTTCCAGGC----CTACCCTACTGCCCGTTGTGTCCTGCTGGAAGTGCAAGTGCCTGCTGCCCTTGTGCAGTTTGGTCA------GTCTGTGGGCTCTGTAGTATATG---------ACTGCTTCGAGGCTGCCCTAGGGAGTGAGGTGCAAATCTGGT------CCT---ATACTCAGCCCAGGTACGAGAAGAAACTCAACCTCACACAGCAGCTGCCTGACTGCAGGGG------GCTCGAAGTCCGGAACAGCATCCGGAG--CTGCTGGGCCCTGCCCTGGCTC---------------GACGT---GT---CTGCAGATGGTGAC--AATG------CACGCCT-GGTCCTGAATGTCTCCAAGGAGCAG----CACTTCAGCCTCTTCCTATACTGGAAGCAGGTCCAGGGTCCCCCAAAA------CCCTGG---TGGCAAAAA-AACCTGACTGGACCACAGATCATTACCTTGAACCACA---------CAGACCTGGTTCC--CTGCCTCTGTATTCAGGTGTGG--CCTCTGGAACCTGACTCCTTTAGGACGAACATCTGCCCCTTCAGGGAGGACCCACGCGCACACCAGAACCTCTGG-CGTGCCGCCCGGCTGCGACTGCTGACCTTGCAGAGCTGGCGACTGGA--------------GGCACTGTGCCCACTGCCCGCTGAAGCAGCACTGTGTTGGCAGGCTCCGGGTGGGGACCCTTGCCAGCCACTGGTCCCGCCACTTTCCTGGGAGAATAT-----C-ACTGTGAACAAGGTTCTCGAGTTCCCATTGCTAGAAGGCCACCCTAACCTCTGTGTTCAGCAGGTGAACATCTGGGAGAAGCTGCAGCT-----------------------GCAAGAGTGCTTGTGGGCTGACTCCCTGGGGCCTCTCAATGATGACGTGCTACTGT-TGGAGA-CAAGAGGCCCCCAGGACAACAGAT-CCCTCTGTGCCTTGGAACCCAGTGGTTGTACTTCACTGCCTAGCAGAGCCTCCACTATGGCAGCTCGCCTTGGAGAGTACTTACTACAAGACCTGCAGTCAGGCCAGTGTCTGCAGCTGTGGAATGATGACCTG-----GGAGCACTATG-GG-CCTGCCCCATGG----ACAAATACACCCA-------CAAGCGCTGGGCCCTCGTGTGGCTGGCCTGCCTA-----CTCTTTGCCGCTGCCCTTTCCCTCTTCCTCCTACTCAGAAAGGACCACGCGAAAGGGTGGCTGAGGCTCTTGAAACAGGACGTCCGCAAGGGGGCC------------------A---CCGCCAGGGGCCGCGCGGCTCTGCTCCTCTACTCAGCCG------ATGACTCAAGCTTCGAGCGCCTGGTGGGCGCCC---TGGCGTCGGC---GCTGTGCCAGCTGCCGCTGCGCGTGGCCGTAGACCTGTGGAGCCGTCGTGAACTCAGCGCGCAGGGGCC-CGTGGCCTGGTTCCATGCGCAGCGGCGCCAGACCCTGCAGGAGGGCGGCATGGTGATCCTGCTCTTCTCGCCCGGGGCGGTGTCGCTGTGCAGCGAGTGGCTAC-------AGGATGGAGTGTCTGCGCC--------CCAGT-------------------------------GGCTGCAGGATGGAGTGTCTGC--------GCCC-----------GGGGCGCAAGGCCCGCACGACGCCTTCCGCGCCTCGCT--CAGCTGCGTGCTTCCT---GACTTTTTGCAAGGCCGGGCGTCCGGCCGCTACGTGGCGGCCTGCTTC-GACAG--GCTACTCCACCCGGACGCTGTGCCTGACCTTTTCCGCACCGTGCCCGTCTTTTCACTGCCCTCCCAGCTACCGGACTTCCTTGGGGTCCTGCAGCGGCCCAGCGCCCCGCGTCCCGGGAGGCTCCGAGAGAGGGCGGAACAAGTGTCCCGGGCCCTTCAGCCAGCCCTGGAGAGCTACTTCCA-----------TCCTCCGGGGACCCCCGGGC------------------------CGGGACGCGGGGTGGGACCTGGGACGGGGGACGGGACTNNN-------------
>Callithrix_jacchus_C
AT-------GCCTGTACCCTGGCTTTTGCTGTCCT-----TGGCACTGGGCCGAAGCCCCATGGTCCTTCCTCTGGAGAGGCGTGTGGGGCCTC-----AGGACGCTACT---------------------------CACT----GCTCACCGGTGAGTCTGGAACCCTGGGGAGAAGGG-------GGAAGGCCCAGAGTTC----AGTTTTTG---GCTCAGCAAAGCCCTAGCCTGGCTCCTGTCA---CTGG--------TGCCACTGCCA--GAACTGCCCTGTCTGGTCTGTCTGGTGCTGATGGGAGAAGAGAAGAATGGGGAAGGGGCAAGAGCTGGGTCTTTCTTCTTCTGGGAGGGTCTGGGAAAACAGAATTC--CAGAAA---AAGAT----------AAGT--GGAGGTGGCCTCTCCTGCCACCTCTGGGAC-----GATGACATACTCTGCCTGCC------------TGGGGACGTCATGCCTGCTCTGGGCCCCGTGCTG----------GTGCCTACACACCTGCAGAC----AGAGCTGGTGCTGAGGTGCCGCAA--------GGAGACCAACTGTGACCTCTGTGTGCGTGTGGCTGTCCA-----------------CTTGGCTGTGCATGGGCACTGGGAAGAGCCTG---------------------------------AAGATGAGAAAAAGTTTGGAGGAGCAGCTGACCCAGGGCTTGAGAAGCC------TAGGAATGCTTCTCTGCAGGCCCAAG--TCGTGCTCTCCTTCCAGGC----CTACCCTACTGCCCGCTGCGTCCTGCTGGAGGTGCAAGTGCCTGCTGCCCTTATGCAGTTTGGTCA------GTCTGTGGGCTCTGTAGTATATG---------ACTGCTTCGAGGCTGCCCTAGGGAGTGAGGTGCAAATCTGGT------CCT---ATACTCAACCCAGGTACGAGAAGAAACTCAACCTCACACAGCAGCTGCCTGACTGCAGGGG------GCTCGAAGTCCGGAACAGCATCCGGAG--CTGCTGGGCCCTGCCCTGGCTC---------------GACGT---GT---CTGCAGATGGTGAC--AATG------CGCGCCT-CGTCCTGAATGTCTCCGAGGAGCAG----CACTTCAGCCTCTTCCTATACTGGAAGCAGGTCCAGGGTCCCCCAAAA------CCCTGG---TGGCAAAAA-AACCTGACTGGACCACAGATCATTACCTTGAACCACA---------CAGACCTGGTTCC--CTGCCTCTGTATTCAGGTGTGG--CCTCTGGAACCTGACTCCTTTAGGACGAACATCTGCCCCTTCAGGGAGGACCCACGTGCACACCGGAACCTCTGG-CGTACCGCCCGGCTGCGACTGCTGACCCTGCAGAGCTGGCGACTGGA--------------GGCACTGTGCCCACTGCCTGCTGAAGCGGCACTGTGTTGGCAGGCTCCGGGTGGGGACCCCTGCCAGCCATTGGTCCCGCCGCTTTCCTGGGAGAATAT-----C-ACTGTGAACAAGGCTCTCGAGTTCCCATTGCTAGAAGGCCACCCTAACCTCTGTGTTCAGCAGGTGAACAGCTGGGAGAAGCTGCAGCT-----------------------GCAAGAGTGCTTGTGGGCTGACTCCCTGGGGCCTCTCAATGATGATGTGCTACTGT-TGGAGA-CAAGAGGCCCCCAGGACAACAGAT-CCCTCTGTGCCTTGGAACCCAGTGGCTGTACTTCACTGCCCAGCAAAGCCTCCACGATGGCAGCTCGCCTTGGAGAGTACTTACTACAAGACCTGCAGTCAGGCCAGTGTCTGCAGCTGTGGAATGATGACCTG-----GGAGCACTATG-GG-CCTGCCCCATGG----ACAAATACACCCA-------CAAGCGCTGGGCCCTCGTGTGGCTGGCCTGCCTA-----CTCTTTGCCGCTGCCCTTTCCCTCTTCCTCCTACTCAGAAAGGACCATGCGAAAGGGTGGCTGAGGCTCTTGAAACAGGACGTCCGCAAGGGGGCC------------------A---CCCCCAGAGGCCGCGCGGCCCTGCTCCTCTACTCAGCAG------ATGACTCAAGCTTCGAGCACCTTGTGGGCGCCC---TGGCGTCGGC---GCTGTGCCAGCTGCCGCTGCGTGTGGCCGTAGACCTGTGGAGCCGTCGTGAACTCAGCGCGCAGGGGCC-CGTGGCCTGGTTCCATGCGCAGCGGCGCCAGACCCTGCAGGAGGGCGGCATGGTGGTCCTGCTCTTCTCGCCCGGGGCGGTGTCGCTGTGCAGCGAGTGGCTAC-------AGGATGGAGTGTCTGCGCC--------CCAGTGGCTACAGGATGGAGTGTC-TGCGCCCCAGTGGCTACAGGATGGAGTGTCTGC--------GCCC-----------GGGGCGCAAGGCCCGCACGACGCCTTCCGCGCCTCGCT--CAGCTGCGTGCTTCCT---GACTTTTTGCAAGGCCGGGCGTCTGGCCGCTACGTGGCGGCCTGCTTC-GACAG--GCTACTCCGCCCGGACGCTGTGCCTGCCCTTTTCCGCACCGTGCCCGTCTTTTCACTGCCCTCCCAGCTACCGGACTTCCTGGGGGTCCTGCAGCGGCCCAGCGCCCCGCGTCCCTGGAGGCTCCGAGAGAGGGCGGAACAAGTGTCCCGGGCCCTTCAGCCAGCCCTGGAGAGCTACTTCCA-----------TCCTCCGGGGACCCCGNNNC------------------------CGGGACGCGGGGTGGGACCTGGGAAGGGGAACGGGACTNNN-------------
>Callithrix_pygmaea_C
AT-------GCCTGTACCCTGGCTTTTGCTGTCCT-----TGGCACTGGGCCGAAGCCCCATGGTCCTTCCTCTGGAGAGGCTTGTGGGGCCTC-----AGGACGCTACT---------------------------CACT----GCTCACCGGTGAGTCTGGAACCCTGGGGAGAAGGG-------GGAAGGCCCAGAGTTC----AGTTTTTG---GCTCAGCAAAGCCCTAGCCTGGCTCCTGTCA---CTGG--------TGCCACTGCCA--GAACTGCCCTGTCTGGTCTGTCTGGTGCTGATGGGAGAAGAGAAGAATGGGGAAGGGGCAAGAGCTGGGTCTTTCTTCTTCTGGGAGGGTCTGGGAAAACANNNTTC--CAGAAA---AA------------------------GGGCCTCTCCTGCCACCTCTGGGAC-----AATGACATACTCTGCCTGCC------------TGGGGACGTCATGCCTGCTCTGGGCCCGGTGCTG----------GTGCCTACGCACCTGCAGAC----AGAGCTGGTGCTGAGGTGCCGCAA--------GGAGACCGACTGTGACCTCTGTGTGCGTGTGGCTGTCCA-----------------CTTGGCTGTGCATGGGCACTGGGAAGAGCCTG---------------------------------AAGATGAGAAAAAGTTTGGAGGAGCAGCTGACCCAGGGCTTGAGAAGCC------TAGGAATGCTTCTCTGCAGGCCCAAG--TCGTGCTCTCCTTCCAGGC----CTACCCTACTGCGCGCTGCGTCCTGCTGGAGGTGCAAGTGCCTGCTGCCCTTATGCAGTTTGGTCA------GTCTGTGGGCTCTGTAGTATATG---------ACTGCTTCGAGGCTGCCCTAGGGAGTGAGGTGCAAATCTGGT------CCT---ATACTCAACCCAGGTACGAGAAGAAACTCAACCTCACACAGCAGCTGCCTGACTGCAGGGG------GCTCGAAGTCCGGAACAGCATCCGGAG--CTGCTGGGCCCTGCCCTGGCTC---------------GACGT---GT---CTGCAGATGGTGAC--AATG------CGCGCCT-CGTCCTGAATGTCTCCGAGGAGCAG----CACTTCAGCCTCTTCCTATACTGGAAGCAGGTCCAGGGTCCCCCAAAA------CCCTGG---TGGCAAAAA-AACCTGACTGGACCACAGATCATTACCTTGAACCACA---------CAGACCTGGTTCC--CTGCCTCTGTATTCAGGTGTGG--CCTCTGGAACCTGACTCCTTTAGGACGAACATCTGCCCCTTCAGGGAGGACCCACGCGCATACCGGAACCTCTGG-CGTACCGCCCGGCTGCGACTGCTGACCCTGCAGAGCTGGCGACTGGA--------------GGCACTGTGCCCACTGCCTGCTGAAGCGGCACTGTGTTGGCAGGCTCCGGGTGGGGACCCCTGCCAGCCACTGGTCCCGCCGCTTTCCTGGGAGAATAT-----C-ACTGTGAACAAGGTTCTCGAGTTCCCATTGCTAGAAGGCCACCCTAACCTCTGTGTTCAGCAGGTAAACAGCTGGGAGAAGCTGCAGCT-----------------------GCAAGAGTGCTTGTGGGCTGACTCCCTCGGGCCTCTCAATGATGATGTGCTACTGT-TGGAGA-CAAGAGGCCCCCAGGACAACAGAT-CCCTCTGTGCCTTGGAACCCAGTGGCTGTACTTCACTGCCCAGCAGAGCCTCCACGATGGCAGCTCGCCTTGGAGAGTACTTACTACAAGACCTGCAGTCAGGCCAGTGTCTGCAGCTGTGGAATGATGACCTG-----GGAGCACTATG-GG-CCTGCCCCATGG----ACAAATACACCCA-------CAAGCGCTGGGCCCTCGTGTGGCTGGCCTGCCTA-----CTCTTTGCTGCTGCCCTTTCCCTCTTCCTCCTACTCAGAAAGGACCATGCGAAAGGGTGGCTGAGGCTCTTGAAACAGGACGTCCGCAAGGGGGCC------------------A---CCCCCAGGGGCCGCGCGGCCCTGCTCCTCTACTCAGCCG------ATGACTCAAGCTTCGAGCGCCTTGTGGGCGCCC---TGGCGTCGGC---GTTGTGCCAGCTGCCGCTGCGTGTGGCTGTAGACCTGTGGAGCCGTCGTGAACTCAGCGCGCAGGGGCC-CGTGGCCTGGTTCCATGCGCAGCGGCGCCAGACCCTGCAGGAGGGCGGCATGGTGGTCCTGCTCTTCTCGCCCGGGGCGGTGTCGCTGTGCAGCGAGTGGCTAC-------AGGATGGAGTGTCTGCGCC--------CCAGT-------------------------------GGCTACTGGATGGAGTGTCTGC--------GCCC-----------GGGGCGCAAGGCCCGCACGACGCCTTCCGCGCCTCGCT--CAGCTGCGTGCTTCCT---GACTTTTTGCAAGGCCGAGCGTCCGGCCGCTACGTGGCGGCCTGCTTC-GACAG--GCTACTCCGCCCGGACGCTGTGCCTGCCCTTTTCCGCACCGTGCCCGTCTTTTCACTGCCCTCCCAGCTACCGGACTTCCTGGGGGTCCTGCAGCGGCCCAGCGCCCCGCGTCCCGGGAGGCTCCGAGAGAGGGCGGAACAAGTGTCCCGGGCCCTTCAGCCAGCCCTGGAGAGCTACTTTCA-----------TCCTCCGGGGACCCCGNNNC------------------------CGGGACGCGGGGTGGGACCTGGGACGGGGGACGGGACTNNN-------------
>Carlito_syrichta_C
AT-------GCCTGTGCCCTGGTTCTTGCTGTCCT-----TGGCACTGGGCCGAAGCCCCATGGTCCTCTCTCTGGAGAGGGCTGTGGGGCCTC-----AGGACGCCACC---------------------------CAAT----GCTCTCCGGTGAGTCTGGGGCCCTGGGAGGGTTGG----GG---AAGGCTCAGAGTTT----GGTCTTTGGCACAGNNNAAAGCCCTCNNNCTGGCTCCTGTCA---CGGC--------TGCCACCGTCA--GAACTGCCCTGGCTGGTCTGTCTGGTNNNGATGGGAGAAGAGAAGAATGGGGAAGGGGCAAGAACTATCTTCTTCTG------GGAGGGGCTT------------GG--AATAGG---GAGCC----------CCAG--AAAGGGGGCCTTTCCTGCCACCTCTGGGAC-----GGCGACATTCTCTGCCTGCC------------GGGGAGCATCGTGCCTGCCTCTGGCCCCGTGCTG----------GTGCCTACACACCTGCAGAC----AGAACTGGTGCTGAGGTGCCGCCA--------GGAAACCGACTGTGACCTTTGTGTGCGTGTGACTGTCCA-----------------CTTGGCCGTGCATGGGGACTGGGAGGAGCCTC---------------------------------AAGATGAGAAAACATTTGGAGAAGCAGCAGATGCAGAACTTGAGGAGCC------TAGAAATGCTTCTCTCCAGGCCCAAG--TCGTGCTCTACTTCCAGGC----CTATCCTACTGCCCGCTGCGTCCTGCTGGAGGTGCAAGTGTCTGCTGCCCTTGTGCAGCCTGGTCA------GTCTGTGGGCTCGGTAGTATTTG---------ACTGCTTTGAAGCTGCCCTGGGAGGTGAGGTGAGAATCTGGT------CTT---ACACTCAGCCCAGGTACCAGAAGGAGCTCAATCTCACACAGCAGCTGCCTGACTGCAGGGG------GCTCGAAGTCCGGAACAGCATCCAGAG--CTGCTGGGCCCTGCCCTGGCTC---------------AAC---GTGTCTGCGGAT---GGCGAT--GACGTGTGCCTTG-------TCCTGGACATCTCTGAGGAGCAG----CACTTTAGCCTCCTTCTGTACTGGAACCAGGTCCAGGGGCCCCTGAAGC---CCTGG------AGGCAAAGA-AACCTGACTGGGCCACAGACCATTACCTTGAACCACA---------CAGACCTGGTTCC--CTGCCTCTGTATCCAGGTGTGG--CCCCTGAGGCCCGACTCCATCAGGACGAACATCTGCCCCTTCAGGGAGGATCCCCGTGCACACAGAAACCTGTGG-CGTGCTGCCCAGCTGCGGCTGCTGTCCCCACGGAGCTGGCGGCTGGA--------------CGCACCATGCTCTCTGCCCGTCCAGGCAGTGCTATGCTGGCAGATACCAGGTGGGGGCCCCTGTCAGCCGCTGGTCCCTCCGCTGTCCTGGGAAAATGT-----C-ACTGTGAACGAGGCTCACCAGTTCCCGTTGCTGAACGGCCACCCTAACCTCTGTGTCCAG---GTGAGCAGCTGGGAGAAGCTGCAGCT-----------------------GCAAGAGTGCTTGTGGGCTGACTCCCTGGGGCCCCTCAAGGATGATGTGCTGCTGG-TGGAGA-CACGCGGCCCCCAGGACAGCAGAT-CACTCTGTGCCTTGGGACCCAGTGGCTGTACCTCACTGCCCAGCAGGGCCTCCACGATGGCTGCTCGCCTCGGAGAGCACTTACTACAAGACCTGGAGTCAGGCCAGTGTCTGCAGCTGTGGGATGATGACCTG-----GGAGCGCTATG-GG-CCTGCCCCACGG----ACAAATACATCCA-------CAAGCGCTGGGCCCTGGTGTGGCTGGCCTGCCTC-----CTCTTTGCCGCTGTGCTTTTCCTCCTCCTGCTTCTCAAAAAGGACCACGTGAAAGGGTGGCTGAGGCTCTTGAAGCAGGACGTCCGCTCGGGG-----------------------------------------------------------------------------------------------------------------------------------------------------------------------------------------------------------------------------------------------------------------------------------------------------------------------------------------------------------------------------------------------------------------------------------------------------------------------------------------------------------------------------------------------------------------------------------------------------------------------------------------------------------------------------------------------------------------------------------------------------------------------------------------------------------------------------------------------
>Theropithecus_gelada_C
-------------------------------------------------------------------------------------------------------------------------------------------------------------------------------------------------------------------------------------------------------------------------------------------------------------------------------------------------------------------------------------------------------------------------------------------------------------------------------------------------------------------------------------------------------------------------------------------------------------------------------------------------------------------------------------------------------------------------------------------------------------------------------------------------------------------------------------------------------------------------------------------------------------------------GGCTCTGTAGTATATG---------ACTGCTTCGAGGCTGCCCTAGGGAGTGAGGTACGAATCTGGT------CCT---ATACCCAGCCCAGGTACGAGAAGGAGCTCAACCTCACACAGCAGCTGCCTGACTGCAGGGG------GCTCGAAGTCCGGAACAGCATCCCGAG--CTGCTGGGCCCTGCCCTGG------------------CTCAACGTGT---CAGCAGATGGTGAC--AATGTGCATCTAGTTCT-GAATG------TCTCTGAGGAGCAG----CACTTTGGCCTCTCCCTGTACTGGAATCAGGTCCAGGGCCCCCCAAAAC---CCC-GGTGGCA-----CAAA-AACCTGACTGGACCACAGATCATTACCTTGAACCACA---------CAGACCTGGTTCC--CTGCCTCTGTATTCAGGTGTGG--CCTCTGGAACCTGACTCCGTTAGGACAAACATCTGCCCCTTCAGGGAGGACCCCCGCGCACACCAGAACCTCTGG-CGAGCAGCCCGGCTGCGACTGCTGACCCTGCAGAGCTGGCTGCTGGA--------------CGCGCCGTGTTCGCTGCCCGCAGAAGCCGCACTGTGCTGGCAGGCTCCAGGTGGGGACCCCTGCCAGCCACTGGTCCCGCCGCTTTCCTGGGAAAATGT-----C-ACTGTGGACAAGGTTCTCGAGTTCCCATTGCTGAAAGTCCACCCTAACCTCTGTGTTCAGCAGGTGAACAGTTGGGAGAAGCTGCAGCT-----------------------GCAGGAATGCTTGTGGGCTGACTCCCTGGGGCCTCCCAAAGACGATGTGCTACTGT-TGGAGA-CACGAGGCCCCCAGGACAACAGAT-CCCTCTGTGCCTTGGAACCCAGTGGCTGTACTTCACTACCCAGCAAAGCCTCCACGAGGGCAGCTCGCCTTGGAGAGTACTTACTACAAGACCTGCAGTCAGGCCAATGTCTGCAGCTATGGGATGATGACTTG-----GGAGCGCTATG-GG-CCTGCCCCATGG----ACAAATACATCCA-------CAAGCGCTGGGCCCTCTTGTGGCTGGCCTGCCTA-----CTCTTTGCCGCTGCGCTTTCCCTCATCCTCCTTCTCAAAAAGGATCACGCGAAAGGGTGGCTGAGGCTCTTGAAACAGGACGTCCGCTCGGGG---------------------GCGGCCGCCAGGGGCCGCGCGGCTCTGCTCCTCTACTCAGCCG------ATGACTCGGGCTTCGAGCGCCTGGTGGGCGCCC---TGGCGTCGGC---GCTGTGCCAGCTGCCGCTGCGCGTGGCCGTAGACCTGTGGAGCCGTCGTGAAATGAGCGCGCAGGGACC-CGTGGCCTGGTTCCACGCGCAGCGGCGCCAGACCCTGCAGGAGGGCGGCGTGGTGGTCCTGCTCTTCTCGCCCGGGGCGGTGGCGCTGTGCAGTGAGTGGCTAC-------AGGACGGGGTGTCCGCGCC--------CGGGG----------------------------------------------------C--------G--------------------CACGGCCCACACGACGCCTTCCGTGCCTCGCT--CAGCTGCGTGCTGCCC---GACTTCTTGCAGGGCCGGGCGCCCGGCCGCTACGTGGGGGCCTGCTTC-GACAG--GCTGCTCCACCCGGACTTCGTACCCGCCCTTTTCCGTACCGTGCCCGTCTTCTCACTGCCCTCCCAACTGCCGGACTTCCTGGGGGCCCTGCAGGAGCCCCGCGCCCCGCGTCCCGGGCGGCTCCAAGAGAGGGCGGAGCAAGTGTCCCGGGCCCTTCAGCCAGCCCTGGATAGCTACTTCCA-----------TCCCCCGGGGACTCCCGCGC------------------------CTGGACGCGGGGTGGGACCTGGGGCCGGGGACGGGACTNNN-------------
>homo_sapien_D
AT---GG-------CCCCGTGGCTGCAGCTC------------------------------TGCTCCGTCTTCTTTACGGTCAACGCCTGCCTCAACGGCTCGCAGCTGGCTGTGGCCGCTGGCGGGTCCGGCCGCGCGCGGGGCGCCGACACCTGTGGCTGGAGGGGAGTGGG---G-----------CCAGCCAGCAGAAACAGTGGGCTGTACAACA-----------TCACCTTCAAATATGACAATTGTACCACCTACTTGAATCCAGTGGGGAAGCATGTGATTGCTGACGCC----CAGAA----------------------TATCACCATCAGCCAGTATGCTTG---------------------CCATGACCA--AGTGGC---AGTCACCATTCTTT-GGTCCCCAGGGGCCCTCGGCATCGAATTCCTGAAAG-----GATTTCGGGTAAT----------------------------ACTGGAGGAGCTGAAGTCGGAGGG-------------------AAGACAGTGCCA----ACAACTGATTCTAAAGGATCCGAA--------GCAGCTCAACAGTAGCTTCAAAAGAACTGGAATGGA--------------ATCTCAACCTTTCCTGAATATGAAATTTGAAACGGATTATTTCGTAAAGGT-TGTCCCTTTTCCTTCCATTAAAAACG---------AAAGCAATTACCACCCTTTCTTCTTTAGAACCCGAGCCTGTGACCTGTTGTTACAGCCGGACAAT--CTAGCTTGTAAACCCTTCTGGAAGCCTCGGAACCTGAACATCAGCCAGCATGGCTCGGACATGCAGGTGTCCTTCGACCATGCACCGCA------CAACTTCGGCTTCCGT--TTCT----------TCTATCTTCACTACAAGCTCAAGCACGAAGGACCTTTCAAGCGAAAGACCTGTAAGCAGGAGCAAACTACAGAGACGACCAGCTGCCTCCTTCAAAATGTTTCTCCAGGGGATTATATAATTGAGCTGGTGGATGACACTAACACAAC--AAGAAAAGTGATGCATTATGCCTT-AAAGCC--AGTGCACTCCCCGTGGGCCGGGCCCATCAGAGCCGTGGCCATCACAGTGCCACTGGTAGTCATATCGGCATTC--------------GCGACGCTCTTCACTGTGATGTGCCGCAAGAAGCAACAAGAAAATATATATTCACATTTAGATGA-AGAGAGCTCTGAGTCTTCCACATACACTGCAGCACTCCCAAGAGAGAGGCTCCGGCCGC--GGCCGAAGGTCTTTCTCTGCTATTCCAGTAAAGATGGCC-AGAATCACATGAATGTCGTCCAGTGTTTCGCCTACTTCC----TCCAGGACTTCTGTGGCTGTGAGGTGGCTCTGGACCTGTGGGAAGACTTCAGC---CTCTGTAG---AGAAGGGCAGAGAGAATGGGTCATCCAGAAGATCCACG----------------AGTCCCAGTTCA-----TCATTGTGGTTTGTTCCAAAGGTATGAAGTA-------------C-TTTGTGGACAAGAAGAACTACAAACACAAAGGAGGTGGCCGAGGCTCGGGGAAAGGAGAGCTCTTCCTGGTGGCGGTGTCAGCCATTGC-------CGA----AAAG---CTCCGCCAGGCCAAGCAGAGTTCGTCCGC-GGCGCTCAGCAAGTTTATCGCCGTCTAC-TTTGATTATTCCTGCGAGGGAGACGTCCCCGGTATCCTAGACCTGAGTAC---------CAAGTACAGACTCATGGACAATCTTCCTCAGCTCTGTT-----CCCACTTGCACTCCCGAGACCACGGCCTCCAGGAGCC--GGGGCAGCACACGCGACAGGGCAGC---AGAAGGAACTACTTCC-GGAGCAAGTCAG----GCCGGTCCCTATACGTCGC-CATTTGCAACATGCACCAGTTTATTGACGAGGAGCCCGACTGGTTCGAAAAGCAGTTCG--------------------------------------------------TTCCCTTCCATCCTCCTC------------------------------CACTGCGCTACCGGGAGCCAGTCTTGGAGAAATTTGATT------CGGGCTTGGTTTTAAATGATGTCATGTGCAAACCAGGGCCTGAGAG---TGACTTCTGCCTAAAGGTA---GAGGCGGCTGTTCTTGGGGCAACCGGACCAGCCGACT-----------CCCAGCACGAGAGTCAGCATGGG-----------GGCCTGGACCAAGACGGGGAGGC--CCGGCCTGCCCTTGACGGTAGCGCCGCCCTGCAACCCCTGCTGCACACGGTGAAAGCCGGCAGCCCCTCGG--ACATGCCGCGGGACTCAGGCATCTATGAC--TC---------------------------------------GTCTGTGCCCT---------------------------------------------------------------------------CATCCGAGCTGTCTCTGC---------CACTGATGG--A-----AGGACTCTCGACGGACCAGACAGAAACGTCTTCCCTGACGGAGAGCGTGTCCTC--------CTCTTCAGGCCTGGGTGAGGAGGAACCTCCTGCCCTTCC---TTCCAAGCTCCTCTCTTC---TGGGTCATGCAA-AGCAGATC-----TTGGTTGCCGCAGC---------------------------TACACTGATGAACTCCACGCGGTCGCCCCTTTGNNN----------------------------------------------------------------
>Allenopithecus_nigroviridis_D
AT---GG-------CCCCGTGGCTGCAGCTC------------------------------TGCTCCGTCTTCTTTACGGTCAACGCCTGCCTCAACGGCTCGCAGCTAGCTGTGGCCGCTGGCGGGTCCGGCCGCGCGCGGGGCGCCGACACCTGTGGCTGGAGGGGAGTGGG---G-----------CCGGCCAGCAGAAACAGTGGGCTGTACAACA-----------TCACCTTCAAATATGACAATTGTACCACCTACTTGAATCCAGTGGGGAAGCATGTGATTGCT-GACGCCCAGAATA-------------------------TCACCATCAGCCAGTATGCTTG---------------------CCATGACCA--AGTGGC---AGTCACCATTCTTT-GGTCCCCAGGGGCCCTTGGCATCGAATTCCTGAAAG-----GATTTCGGGTAAT----------------------------ACTGGAGGAGCTGAAGTCAGAGGG-------------------AAGACAGTGCCA----ACAACTGATTCTAAAGGATCCGAA--------GCAGCTCAACAGTAGCTTCAAAAGAACTGGAATGGA--------------ATCTCAACCTTTCCTGAATATGAAATTTGAAACGGATTATTTCGTAAAGGT-TGTCCCTTTTCCTTCCATTAAAAATG---------AAAGCAATTACCACCCTTTCTTCTTCAGAACCCGAGCCTGTGACCTGTTGTTACAGCCAGACAAC--TTGGCTTGTAAACCCTTCTGGAAGCCTCGGAACCTGAACATCAGCCAGCATGGCTCGGACATGCAGGTGTCCTTCGACCACGCACCGCA------CAACTTCGGCTTCCGT--TTCT----------TCTATCTTCACTACAAGCTCAAGCATGAAGGACCTTTCAAGCGAAAGACCTGTAAGCAGGAGCAAAATACAGAGACGACCAGCTGCCTCCTTCAAAATGTTTCTCCAGGGGATTATATAATTGAGCTGATGGATGACACTAACACAAC--AAGAAAAGTGATGCATTATGCCTT-AAAGCC--AGTGCACTCCCCGTGGGCTGGGCCCATCAGAGCTGTGGCTATCACAGTGCCACTGGTGGTCATATCAGCATTC--------------GCGACGCTCTTCACTGTGATGTGCCGTAAGAAGCAACAAGAAAACATATATTCACATTTAGATGA-AGAGAGCTCTGAGTCTTCCACATACACTGCAGCACTCCCGAGAGAGAGGCTCCGGCCGC--GGCCAAAGGTCTTTCTCTGCTATTCCAGTAAAGATGGCC-AGAATCACATGAATGTCGTCCAGTGTTTCGCCTACTTCC----TCCAGGACTTCTGTGGCTGTGAGGTGGCTCTGGACCTATGGGAAGACTTCAGC---CTCTGTAG---AGAAGGGCAGAGAGAATGGGTCATCCAGAAGATCCACG----------------AGTCCCAGTTCA-----TCATTGTGGTTTGTTCCAAAGGTATGAAGTA-------------C-TTTGTGGACAAGAAGAACTACAAACACAAAGGAGGTGGCCGAGGCTCGGGGAAAGGAGAACTCTTCCTGGTGGCGGTGTCAGCCATTGC-------CGA----AAAG---CTCCGCCAGGCCAAGCAGAGTTCGTCCGC-CGCGCTCAGCAAGTTCATCGCCGTCTAC-TTTGATTATTCCTGCGAGGGAGACGTCCCCGGTGTCCTAGACCTGAGTAC---------CAAGTATAAACTCATGGACAATCTTCCCCAGCTCTGTT-----CCCACCTGCACTCCCGAGACCACGGCCTCCAGGAGCC--GGGGCAGCACGCGCGACAGGGCAGC---AGAAGGAACTACTTCC-GGAGCAAGTCAG----GCAGGTCCCTGTACGTCGC-CATTTGCAACATGCACCAGTTTATCGACGAGGAGCCCGACTGGTTCGAAAAGCAGTTCG--------------------------------------------------TTCCCTTCCATCCTCCTC------------------------------CACTGCGCTACCGGGAGCCAGTCTTGGAGAAATTTGATT------CGGGCTTGGTTTTAAATGATGTCATATGCAAACCAGGGCCCGAGAG---CGATTTCTGCCTAAAGGTA---GAGGCGGCCGTTCTTGGGGCAACTGGACCAGCCGACT-----------CCCAGCACGAGAGTCAGCACGGG-----------GGCCTGGACCAAGACGCCGAGGC--CCGGCCTGCCCTTGATGGTAGCGCCGCTCTGCAGCCCCTGCTGCACACCGTGAAAGCCGGCAGCCCTTCGG--ACATGCCGCGGGACTCAGGCATCTATGAC--TC---------------------------------------GTCTGTGCCCT---------------------------------------------------------------------------CATCTGAGCTGTCTCTGC---------CACTGATGG--A-----AGGACTCTCGACAGACCAGACAGAGACATCTTCCCTGACGGAGAGCGTGTCCTC--------CTCTTCAGGCCTGGGTGAAGAGGAACCTCCTGCCCTTCC---TTCCAAGCTCCTCTCTTC---TGGAGCGTGCAA-AGCAGATC-----TTGGTTGCCGCAGC---------------------------TACACTGATGAACTCCACGCGGTCGCCCCTTTGNNN----------------------------------------------------------------
>Alouatta_palliata_D
AT---GG-------CCCCGTGGCTGCAGCTC------------------------------TGCTCCGTCTTCTTCACAGTCAACGCCTGCCTCAACGGTTCGCAGCTGGCTGTGGCCGCTGGCGGGTCCGGCCGCGCGCGAGGCGCCGACACCTGTGGCTGGAGGGGAGTGGG---G-----------CCGGCCAGCAGAAACAGTGGGCTGCACAATA-----------TCACCTTCAAGTATGACAACTGTACCACTTACTTGAATCCAATGGGGAAGCACGTGATTGCTGACGCG----CAGAA----------------------CATCACCATCAGCCAGTATGCTTG---------------------CCATGACCA--AGTGGC---AGTCACCATTCTTT-GGTCCCCAGGGGCCCTCGGCATTGAATTCCTGAAAG-----GATTTCGGGTAAT----------------------------ACTGGAAGAGCTGAAGTCGGAGGG-------------------AAGACAGTGCCA----ACAACTGATTCTAAAGGATCCGAA--------GCAGCTCAACAGTAGCTTCAAAAGAACTGGAATGGA--------------ATCTCAACCTTTCCTGAATATGAAATTTGAAACGGATTATTTCGTAAAGGT-GGTCCCTTTTCCTTCCATTAAAAACG---------AAAGTAATTACCACCCTTTTTTCTTCAGAACACAAGCTTGTGACCTGTTGTTACAGCCGGACAAC--CTGGCTTGTAAACCCTTCTGGAAGCCTCGGAACCTGAATATCAGCCAGCACGGTTTGGACATGCAGGTGTCCTTTGATCACGCACCGCA------CAACTTCGGCTTCCGT--TTCT----------TCTATCTTCACTACAAGCTCAAGCACGAAGGACCTTTCAAGCGAAAGACCTGTAAGCAGGAGCAAAATACAGAGACAACCAGCTGCCTCCTTCAAAATGTTCCTCCAGGGGATTATATAATTGAGCTGGTGGATGACACTAACACAAC--CAGAAAAGTGGTGCATTACGCCTT-AAAGCC--AGTGCACTCCCCGTGGGCTGGGCCCATCAGAGCCGTGGCCATCACAGTGCCACTGGTGGTCATATCGGCTTTC--------------GCGACGCTCTTCACTGTGATGTGCCGCAAGAAGCAACAAGAAAATATATATTCACATTTAGATGA-AGAGAGCTCTGAGGCTTCCACATACACTGCAGCACTCCCGAGAGAGAGGCTCCGGCCGC--GGCCGAAGGTCTTTCTCTGCTATTCCAGTAAAGATGGCC-AGAATCACATGAATGTTGTCCAGTGTTTCGCCTACTTCC----TGCAGGACTTCTGTGGCTGTGAGGTGGTTCTGGACCTGTGGGAAGACTTCAGC---CTCTGTAG---AGAAGGGCAGAGAGAATGGGTCATCCAGAAGATCCACG----------------AGTCCCAGTTCA-----TCATTGTGGTTTGTTCCAAAGGCATGAAGTA-------------C-TTTGTGGACAAGAAGAACTACAAACACAAAGGAGGTGGCCAAGGCTCCGGGAAAGGAGAGCTCTTCCTGGTGGCGGTGTCAGCCATTGC-------CGA----AAAG---CTCCGCCAGGCCAAGCAGAGTTCGCCTGC-GGCACTCAGCAAGTTCATCGCTGTCTAC-TTTGATTATTCCTGTGAGGGAGACGTCCCTGGTGTCCTAGACCTGAGTAC---------CAAGTACAAACTCATGGACAATCTTCCCCAGCTCTGCT-----CCCACCTGCACTCGCGAGACTACGGCCTCCAGGAGCC--GGGACAGCATGCGCGACACGGCAGC---AGAAGGAACTACTTCC-GGAGCAAGTCAG----GCCGGTCCCTGTATGTCGC-CATTTGCAACATGCACCAGTTTATCGACGAGGAGCCTGACTGGTTCGAAAAGCAGTTTG--------------------------------------------------TTCCGTTTCATCCTCCTC------------------------------CACTGCGCTACCGGGAGCCACTCTTGGAGAAATTTGATT------CGGGCTTGGTTTTAAATGATGTCATGTGCAAACCAGGGCCCGAGAG---CGATTTCTGCCTAAAGGTA---GAGGCGGCCGTTCTTGGGGCAACTGGGCCTGCCGACT-----------CCCAGCTCGAAAGTCAGCACGGG-----------GACATGGACGAAGACGCGGAGGC--CCGGCCAGCACTTGACGGTGGTGCCGCCCTGCAGCCCCTGCTGCACACGGTGAAAGCCGGCAGCCCCTCGG--ACATGCCGCGGGACTCAGGCATCTATGAC--TC---------------------------------------GTCCGTGCCCT---------------------------------------------------------------------------CATCTGAGCTGTCTCTGC---------CACTGATGG--A-----AGGACTCTCGACGGACCAGACAGAAACGTCTTCTCTGACGGAGAGCGTGTCCTC--------CTCTTCAGGCCTGGGTGAGGAGGAACCTCCTGCCCTTCC---TTCCAGGCTCCTCTCTTC---TGGGGCGTGCAA-AGCAGAAC-----TTGGTTGCCGCAGC---------------------------TACACTGATGAACTCCACACGGTCGCCCCTTTGNNN----------------------------------------------------------------
>Rhinopithecus_bieti_D
AT---GG-------CCCCGTGGCTGCAGCTC------------------------------TGCTCCGTCTTCTTTACGGTCAACGCCTGCCTCAACGGCTCGCAGCTAGCTGTGGCCGCTGGCGGGTCCGGCCGCGCGCGGGGCGCCGACACCTGTGGCTGGAGGGGAGTGGG---G-----------CCGGCCAGCAGAAACAGTGGGCTGTACAACA-----------TCACCTTCAAATATGACAATTGTACCACCTACTTGAATCCAGTGGGGAAGCATGTGATT-GCTGACGCTCAGAATAT----------------------CACCATCAGC---CAGTATGCTTG---------------------CCATGACCA--AGTGGC---AGTCACCATTCTTT-GGTCCCCAGGTCCCCTTGGCATCGAATTCCTGAAAG-----GATTTCGGGTAAT----------------------------ACTGGAGGAGCTGAAGTCAGAGGG-------------------AAGGCAGTGCCA----ACAACTGATTCTAAAGGATCCGAA--------GCAGCTCAACAGTAGCTTCAAAAGAACTGGAATGGA--------------ATCTCAACCTTTCCTGAATATGAAATTTGAAACGGATTATTTCGTAAAGGT-TGTCCCTTTTCCTTCCATTAAAAACG---------AAAGCAATTACCACCCTTTCTTCTTCAGAACCCGAGCCTGTGACCTGTTGTTACAGCCGGACAAC--CTGGCTTGTAAACCCTTCTGGAAGCCTCGGAACCTGAACATTAGCCAGCATGGCTCGGACATGCAGGTGTCCTTCGACCACGCACCGCA------CAACTTCGGCTTCCGT--TTCT----------TCTATCTTCACTACAAGCTCAAGCATGAAGGACCTTTCAAGCGAAAGACCTGTAAGCAGGAGCAAAATACAGAGACGACCAGCTGCCTCCTTCAAAATGTTTCTCCAGGGGATTATATAATTGAGCTGGTGGATGACACTAACACAAC--GAGAAAAGTGATGCATTATGCCTT-AAAGCC--AGTGCACTCCCCGTGGGCTGGGCCCATCAGAGCCGTGGCTATCACTGTGCCACTGGTGGTCATATCAGCATTC--------------GCGACGCTCTTCACTGTGATGTGCCGCAAGAAGCAACAAGAAAACATATATTCACATTTAGATGA-AGAGAGCTCTGAGTCTTCCACATACACTGCAGCACTCCCGAGAGAGAGGCTCCGGCCGC--GGCCAAAGGTCTTTCTCTGCTATTCCAGTAAAGATGGCC-AGAATCACATGAATGTCGTCCAGTGTTTTGCCTACTTCC----TCCAGGACTTCTGTGGCTGTGAGGTGGCTCTGGACCTGTGGGAAGACTTCAGC---CTCTGTAG---AGAAGGGCAGAGAGAATGGGTCATCCAGAAGATCCACG----------------AGTCCCAGTTCA-----TCATTGTGGTTTGTTCCAAAGGTATGAAGTA-------------C-TTTGTGGACAAGAAGAACTACAAACACAAAGGAGGTGGCCGAGGCTCAGGGAAAGGAGAACTCTTCCTGGTGGCGGTGTCAGCCATTGC-------CGA----AAAG---CTCCGCCAGGCCAAGCAGAGTTCGTCCGC-GGCGCTCAGCAAGTTCATCGCCGTCTAC-TTTGATTATTCCTGCGAGGGAGACGTCCCCGGTGTCCTAGACCTGAGTAC---------CAAGTATAAACTCATGGACAATCTTCCCCAGCTCTGTT-----CCCACCTGCACTCCCGAGACCACGGCCTCCAGGAGCC--GGGGCAGCATGCGCGACAGGGCAGC---AGAAGGAACTACTTCC-GGAGCAAGTCAG----GCAGGTCCCTGTACGTCGC-CATTTGCAACATGCACCAGTTTATCGACAAGGAGCCCGACTGGTTCGAAAAGCAGTTCG--------------------------------------------------TTCCCTTCCATCCTCCTC------------------------------CACTGCGCTACCGGGAGCCAGTCTTGGAGAAATTTGACT------CGGGCTTGGTTTTAAATGATGTCATGTGCAAACCAGGGCCTGAGAG---CGATTTCTGCCTAGTAGAG---GCG---GCCGTTCTTGGGGCAACTGGACCAGCCGACT-----------TCCAGCACGAGAGTCAGCACGGG-----------GGCCTGGACCAAGACGCGGAGGC--CCGGCCTGCCCTTGACGGTAGCGCCGCTCTGCAGCCCTTGCTGCACACGGTGAAAGCCAGCAGCCCCTCGG--ACATGCCGCGGGACTCGGGCATCTACGAC--TC---------------------------------------GTCTGTGCCCT---------------------------------------------------------------------------CATCTGAGCTGTCTCTGC---------CACTGATGG--A-----AGGACTGTCGACGGACCAGACAGAAACATCTTCCCTGACGGAGAGCGTGTCTTC--------CTCTTCAGGCCTGGGTGAAGAGGAACCTCCTGCCCTTCC---TTCCAAGCTCCTCTCTTC---TGGAGTGTGCAA-AGCAGATC-----TTGGTTGCCGCAGC---------------------------TACACTGATGAACTCCACGCGGTCGCCCCTTTGNNN----------------------------------------------------------------
>Macaca_mulatta_D
AT---GG-------CCCCGTGGCTGCAGCTC------------------------------TGCTCCGTCTTCTTTACAGTCAACGCCTGCCTCAACGGCTCGCAGCTAGCTGTGGCCGCTGGCGGGTCCGGCCGCGCGCGGGGCGCCGACACCTGTGGCTGGAGGGGAGTGGG---G-----------CCGGCCAGCAGAAACAGTGGGCTGTACAACA-----------TCACCTTCAAATATGACAATTGTACCACCTACTTGAATCCAGTGGGGAAGCATGTGATTGCT-GACGCCCAGAATA-------------------------TCACCATCAGCCAATATGCTTG---------------------CCATGACCA--AGTGGC---AGTCACCATTCTTT-GGTCCCCAGGGGCCCTTGGCATCGAATTCCTGAAAG-----GATTTCGGGTAAT----------------------------ACTGGAGGAGCTGAAGTCAGAGGG-------------------AAGACAGTGCCA----ACAACTGATTCTAAAGGATCCGAA--------GCAGCTCAACAGTAGCTTCAAAAGAACTGGAATGGA--------------ATCTCAACCTTTCCTGAATATGAAATTTGAAACGGATTATTTCGTAAAGGT-TGTCCCTTTTCCTTCCATTAAAAACG---------AAAGCAATTACCACCCTTTCTTCTTCAGAACCCGAGCCTGTGACCTGTTGTTACAGCCAGACAAC--TTGGCTTGTAAACCCTTCTGGAAGCCTCGGAACCTGAACATCAGCCAGCATGGCTCGGACATGCAGGTGTCCTTCGACCACGCACCGCA------CAACTTCGGCTTCCGT--TTCT----------TCTATCTTCACTACAAGCTCAAGCATGAAGGACCTTTCAAGCGAAAGACCTGTAAGCAGGAGCAAAATACAGAGACGACCAGTTGCCTCCTTCAAAATGTTTCTCCAGGGGATTATATAATTGAGCTTATGGATGACACTAACACAAC--AAGAAAAGTGATGCATTATGCCTT-AAAGCC--AGTGCACTCCCCGTGGGCTGGGCCCATCAGAGCTGTGGCTATCACAGTGCCACTGGTGGTCATATCAGCATTC--------------GCGACGCTCTTCACTGTGATGTGCCGCAAGAAGCAACAAGAAAACATATATTCACATTTAGATGA-AGAGAGCTCTGAGTCTTCCACATACACTGCAGCACTCCCGAGAGAGAGGCTCCGGCCGC--GGCCAAAGGTCTTTCTCTGCTATTCCAGTAAAGATGGCC-AGAATCACATGAATGTCGTCCAGTGTTTCGCCTACTTCC----TCCAGGACTTCTGTGGCTGTGAGGTGTCTCTGGACCTGTGGGAAGACTTCAGC---CTCTGTAG---AGAAGGGCAGAGAGAATGGGTCATCCAGAAGATCCACG----------------AATCCCAGTTCA-----TCATTGTAGTTTGTTCCAAAGGTATGAAGTA-------------C-TTTGTGGACAAGAAGAACTACAAACACAAAGGAGGTGGCCGAGGCTCGGGGAAAGGAGAACTCTTCCTGGTGGCGGTGTCAGCCATTGC-------CGA----AAAG---CTCCGCCAGGCCAAGCAGAGTTCGTCCGC-GGCGCTCAGCAAGTTCATCGCCGTCTAC-TTTGATTATTCCTGCGAGGGAGACGTCCCCGGTGTCCTAGACCTGAGTAC---------CAAGTATAAACTCATGGACAATCTTCCCCAGCTCTGTT-----CCCACCTGCACTCCCGAGACCACGGCCTCCAGGAGCC--GGGGCAGCACGCGCGACAGGGCAGC---AGAAGGAACTACTTCC-GGAGCAAGTCAG----GCAGGTCCCTGTACGTCGC-CATTTGCAACATGCACCAGTTTATCGACGAGGAGCCCGACTGGTTCGAAAAGCAGTTCG--------------------------------------------------TTCCCTTCCATGCTCCTC------------------------------CACTGCGCTACCGGGAGCCAGTCTTGGAGAAATTTGATT------CGGGCTTGGTTTTAAATGATGTCATGTGCAAACCAGGGCCTGAGAG---CGATTTCTGCCTAAAGGTA---GAGGCGGCCGTTCTTGGGGCAACTGGACCAGCCGACT-----------CCCAGCACGAGAGTCAGCACGGG-----------GGCCTGGACCAAGACGCGGAGGC--CCGGCCTGCCCTTGATGGTAGTGCCGCTCTGCAGCCCCTGCTGCACACGGTGAAAGCCGGCAGCCCCTCGG--ACATGCCGCGGGACTCAGGCATCTATGAC--TC---------------------------------------GTCTGTGCCCT---------------------------------------------------------------------------CATCTGAGCTGTCTCTGC---------CACTGATGG--A-----AGGACTCTCAACAGACCAGACGGAAACATCTTCCCTGACGGAGAGCGTGTCCTC--------CTCTTCAGGCCTGGGTGAAGAGGAACCTCCTGCCCTTCC---TTCCAAGCTCCTCTCTTC---TGGAGCGTGCAA-AGCAGATC-----TTGGTTGCCGCAGC---------------------------TACACTGATGAACTCCACGCAGTCGCCCCTTTGNNN----------------------------------------------------------------
>Callithrix_jacchus_D
AT---GG-------CCCCGTGGCTGCAGCTC------------------------------TGCTCCGTCTTCTTCACAGTCAACGCCTGCCTCAACGGCTCGCAAGTGGCTGTGGCCGCTGGCGGGTCGGGCCGCGCGCGGGGCGCCGACACCTGTGGCTGGAGGGGAGTGGG---G-----------CTGGCCAGCAGAAACAGTGGGCTGCACAACA-----------TCACCTTCAAGTATGACAACTGTACCACTTACTTGAATCCAATGGGGAAGCACATGATTGCTGACGCG----CAGAA----------------------CATCACCATCAGCCAGTATGCTTG---------------------CCATGACCA--AGTGGC---AGTCACCATTCTTT-GGTCCCCAGGGGCCCTTGGCATTGAATTCCTGAAAG-----GATTTCGGGTAAT----------------------------ACTGGAGGAGCTGAAGTCGGAGGG-------------------AAGACAGTGCCA----ACAACTGATTCTAAAGGATCCGAA--------GCAGCTCAACAGTAGCTTCAAAAGAACTGGAATGGA--------------ATCTCAACCTTTCCTGAATATGAAATTTGAAACGGATTATTTTGTAAAGGT-GGTCCCTTTTCCTTCCATTAAAAATG---------AAAGCAATTACCACCCTTTTTTCTTCAGAACACGAGCTTGTGACCTGTTGTTACAGCCGGACAAC--CTGGCTTGTAAACCCTTCTGGAAGCCTCGGAACCTGAATATCAGCCAGCATGGTTTGGACATGCAGGTGTCCTTCGATCACGCACCGCA------CAACTTCGGCTTCCGT--TTCT----------TCTATCTTCACTATAAGCTCAAGCACGAAGGACCTTTCAAGAGAAAGACCTGTAAGCAGGAGCAAAATACAGAGATAACCAGCTGCCTCCTTCAAAATGTTTCTCCAGGGGATTATATAATTGAGCTGGTGGATGACACTAACACAAC--AAGAAAAGTGATGCATTATGCCTT-AAAGCC--AGTGCATTCCCCGTGGGCTGGGCCCATCAGAGCCGTGGCCATCACAGTGCCACTGGTGGTCATATCGGCATTC--------------GCGACGCTCTTCACTGTGATGTGCCGCAAGAAGCAACAAGAAAATATATATTCACATTTAGATGA-AGAGAGCTCTGAGGCTTCCACATACACTGCAGCACTCCCGAGAGAGAGGCTCCGGCCGC--GGCCAAAGGTCTTTCTCTGCTATTCCAGTAAAGATGGCC-AGAATCACATGAATGTTGTCCAGTGTTTCGCCTACTTCC----TGCAGGACTTCTGTGGCTGTGAGGTGGTTCTGGATCTGTGGGAAGACTTCAGC---CTCTGTAG---AGAAGGGCAGAGAGAATGGGTCATCCAGAAGATCCACG----------------AATCCCAGTTCA-----TCATTGTGGTTTGTTCCAAAGGCATGAAGTA-------------C-TTTGTGGACAAGAAGAACTACAAACACAAAGGAGGTGGCGGAAGCTCCGGGAAAGGAGAGCTCTTCCTGGTGGCGGTGTCAGCCATTGC-------CGA----AAAG---CTCCGCCAGGCCAAGCAGAGTTCGTCCGC-GGCACTCAGCAAATTCATTGCTGTCTAC-TTTGATTATTCCTGTGAGGGAGACGTCCCTGGTGTCCTAGACCTGAGTAC---------TAAGTACAAACTCATGGACAATCTTCCCCAGCTCTGTT-----CCCACCTGCACTCGCAAGACCATGGCCTCCGGGAGCC--GGGGCAGCATGGGCGACACGGCAAC---AGAAGGAACTACTTCC-GGAGCAAGTCAG----GCCGGTCCCTGTATGTCGC-CATTTGCAACATGCACCAGTTTATCGACGAGGAGCCCGACTGGTTTGAAAAGCAGTTCA--------------------------------------------------TTCCCTTTCATTCTCCTT------------------------------CACTGTTCTACCGGGAGTCAGTCTTGGAGAAATTTGATT------CCGGCTTGGTTTTAAATGATGTCATGTGCAAACCAGGGCCCGAGGG---CGATTTCTGCCTAAAGAGA---GATGCAGCCGTTCTTGGGGCAACTGGGCCAGCCGACT-----------CCCAGCTCGAGAGTCAGCACGGG-----------GCCCTGGACGAAGACGTGGAGGC--CCGGCCAGCCCTTGACTGTGGTGCCGCCCTGCAGCCCCTGCTGCACACGGTGAAAGCCGGCAGCCCCTCAG--ACATGCCGCGGGACTCAGGCATCTATGAC--TC---------------------------------------GTCTGTGCCCT---------------------------------------------------------------------------CATCTGAGCTGTCTCTGC---------CGCTGATGG--A-----AGGACTCTCGACGGACCAGACAGAAACGTCTTCGCTGACAGAGAGCGTGTCCTC--------CTCTTCAGGCCTGGGTGAGGAGGAACCTCCTGCCCTTCC---TTCCAAGCTCCTCTCTTC---TGGGGCATGCAA-AGCAGAAT-----TTGGTTACCGCAGC---------------------------TGCACTGATGAACTCCACGCGGTCGCCCCTTTGNNN----------------------------------------------------------------
>Callithrix_pygmaea_D
AT---GG-------CCCCGTGGCTGCAGCTC------------------------------TGCTCCGTCTTCTTCACAGTCAACGCCTGCCTCAACGGCTCGCAAGTGGCTGTGGCCGCTGGCGGGTCGGGCCGCGCGCGGGGCGCCGACACCTGTGGCTGGAGGGGAGTGGG---G-----------CTGGCCAGCAGAAACAGTGGGCTGCACAACA-----------TCACCTTCAAGTATGACAACTGTACCACTTACTTGAATCCAATGGGGAAGCACGTGATTGCTGACGCG----CAGAA----------------------CATCACCATCAGCCAGTATGCTTG---------------------CCATGACCA--AGTGGC---AGTCACCATTCTTT-GGTCCCCAGGGGCCCTTGGCATTGAATTCCTGAAAG-----GATTTCGGGTAAT----------------------------ACTGGAGGAGCTGAAGTCGGAGGG-------------------AAGACAGTGCCA----ACAACTTATTCTAAAGGATCCGAA--------GCAGCTCAACAGTAGCTTCAAAAGAACTGGAATGGA--------------ATCTCAACCTTTCCTGAATATGAAATTTGAAACGGATTATTTTGTAAAGGT-GGTCCCTTTTCCTTCCATTAAAAACG---------AAAGCAATTACCACCCTTTTTTCTTCAGAACACGAGCTTGTGACCTGTTGTTACAGCCGGACAAC--CTGGCTTGTAAACCCTTCTGGAAGCCTCGGAACCTGAATATCAGCCAGCATGGTTTGGACATGCAGGTATCCTTCGATCACGCACCGCA------CAACTTCGGCTTCCGT--TTCT----------TCTATCTTCACTATAAGCTCAAGCACGAAGGACCTTTCAAGAGAAAGACCTGTAAGCAGGAGCAAAATACAGAGATAACCAGCTGCCTCCTTCAAAATGTTTCTCCAGGGGATTATATAATTGAGCTGGTGGATGACACTAACACAAC--AAGAAAAGTGATGCATTATGCCTT-AAAGCC--AGTGCACTCCCCGTGGGCTGGGCCCATCAGAGCTGTGGCCATCACAGTGCCACTGGTGGTCATATCGGCATTC--------------GCGACGCTCTTCACTGTGATGTGCCGCAAGAAGCAACAAGAAAATATATATTCACATTTAGATGA-AGAGAGCTCTGAGGCTTCCACATACACTGCAGCACTCCCGAGAGAGAGGCTCCGGCCGC--GGCCGAAGGTCTTTCTCTGCTATTCCAGTAAAGATGGCC-AGAATCACATGAATGTTGTCCAGTGTTTCGCCTACTTCC----TGCAGGACTTCTGTGGCTGTGAGGTGGTTCTGGATCTGTGGGAAGACTTCAGC---CTCTGTAG---AGAAGGGCAGAGAGAATGGGTCATCCAGAAGATCCACG----------------AATCCCAGTTCA-----TCATTGTGGTTTGTTCCAAAGGCATGAAGTA-------------C-TTTGTGGACAAGAAGAACTACAAACACAAAGGAGGTGGTGGAAGCTCCGGGAAAGGAGAGCTCTTCCTGGTGGCGGTGTCAGCCATTGC-------CGA----AAAG---CTCCGCCAGGCCAAGCAGAGTTCGTCTGC-GGCACTCAGCAAATTCATCGCTGTCTAC-TTTGATTATTCCTGTGAGGGAGACGTCCCTGGTGTCCTAGACCTGAGTAC---------TAAGTACAAACTCATGGACAATCTTCCCCAGCTCTGTT-----CCCACCTACACTCACAAGACCATGGCCTCCGGGAGCC--GGGGCAGCATGGGCGACACGGCAAC---AAAAGGAACTACTTCC-GGAGCAAGTCAG----GCCGGTCCCTGTATGTCGC-CATTTGCAACATGCACCAGTTTATCGACGAGGAGCCTGACTGGTTTGAAAAGCAGTTCA--------------------------------------------------TTCCCTTTCATTCTCCTT------------------------------CACTGTTCTACCGGGAGTCAGTCTTGGAGAAATTTGATT------CCGGCTTGGTTTTAAATGATGTCATGTGCAAACCAGGGCCCGAGGG---CGATTTCTGCCTAAAGAGA---GATGCAGCCGTTCTTGGGGCAACTGGGCCAGCCGACT-----------CCCAGCTCGAGAGTCAGCACGGG-----------GCCCTGGACGAAGACGTGGAGGC--CCGGCCAGCCCTTGACTGTGGTGCCGCCCTGCAGCCCCTGCTGCACACGGTGAAAGCCGGCAACCCCTCAG--ACATGCCGCGGGACTCAGGCATCTATGAC--TC---------------------------------------GTCTGTGCCCT---------------------------------------------------------------------------CATCTGAGCTGTCTCTGC---------CGCTGATGG--A-----AGGACTCTCGACGGACCAGACAGAAACGTCTTCGCTGACAGAGAGCGTGTCCTC--------CTCTTCAGGCCTGGGTGAGGAGGAACCTCCTGCCCTTCC---TTCCAAGCTCCTCTCTTC---TGGGGCATGCAA-AGCAGAAT-----TTGGTTACCGCAGC---------------------------TGCACTGATGAATTCCACGCGGTCGCCCCTTTGNNN----------------------------------------------------------------
>Pongo_abelii_D
AT---GG-------CCCCGTGGCTGCAGCTC------------------------------TGCTCCGTCTTCTTTACGGTCAACGCCTGCCTCAACGGCTCGCAGCTGGCTGTGGCCGCTGGCGGGTCCGGCCGCGCGCGGGGCGCCGACACCTGTGGCTGGAGGGGAGTGGG---G-----------CCGGCCAGCAGAAACAGTGGGCTGTACAACA-----------TCACCTTCAAATATGACAATTGTACCACCTACTTGAATCCAGTGGGGAAGCACGTGATTGCTGACGCC----CAGAA----------------------TATCACCATCAGCCAGTATGCTTG---------------------CCATGACCA--AGTGGC---AGTCACCATTCTTT-GGTCCCCAGGGGCCCTCGGCATCGAATTCCTGAAAG-----GATTTCGGGTAAT----------------------------ACTGGAGGAGCTGAAGTCAGAGGG-------------------AAGACAGTGCCA----ACAACTGATTCTAAAGGATCCGAA--------GCAGCTCAACAGTAGTTTCAAAAGAACTGGAATAGA--------------ATCTCAACCTTTCCTGAATATGAAATTTGAGACGGATTATTTCGTAAAGGT-TGTCCCCTTTCCTTCCATTAAAAACG---------AAAGCAATTACCACCCTTTCTTCTTTAGAACCCGAGCATGTGACCTGTTGTTACAGCCAGACAAC--CTGGCTTGTAAACCCTTCTGGAAGCCTCGGAACCTGAACATCAGCCAGCATGGCTCGGACATGCAGGTGTCCTTCGACCATGCACCGCA------CAACTTCGGCTTCCGT--TTCT----------TCTATCTTCACTACAAGCTCAAGCACGAAGGACCTTTCAAGCGAAAGACCTGTAAGCAGGAGCAAAATACAGAGACGACCAGCTGCCTCCTTCAAAATGTTTCTCCAGGGGATTATATAATTGAGCTGGTGGATGACACTAACACAAC--AAGAAAAGTGATGCATTATGCCTT-AAAGCC--AGTGCACTCCCCGTGGGCCGGGCCCATCAGAGCTGTGGCCATCACAGTGCCACTGGTGGTCATATCGGCATTC--------------GCGACGCTCTTCACTGTGATGTGCCGCAAGAAGCAACAAGAAAATATATATTCACATTTAGATGA-AGAGAGCTCTGAGTCTTCCACATACACTGCAGCACTCCCGAGAGAGGGGCTCCGGCCGC--GGCCGAAGGTCTTTCTCTGCTATTCCAGTAAAGATGGCC-AGAATCACATGAATGTCGTCCAGTGTTTCGCCTACTTCC----TCCAGGACTTCTGTGGCTGTGAGGTGGCTCTGGACCTGTGGGAAGACTTCAGC---CTCTGTAG---AGAAGGGCAGAGAGAATGGGTCATCCAGAAGATCCACG----------------AGTCCCAGTTCA-----TCATTGTGGTTTGTTCCAAAGGTATGAAGTA-------------C-TTTGTGGATAAGAAGGACTACAAACACAAAGGAGGTGGCCGAGGCTCGGGGAAAGGAGAGCTCTTCCTGGTGGCAGTGTCAGCCATTGC-------CGA----AAAG---CTCCGCCAGGCCAAGCAGAGTTCGTCCGC-GGCGCTCAGCAAGTTCATCGCCGTCTAC-TTTGATTATTCCTGCGAGGGAGACGTCCCCGGTATCCTAGACCTGAGTAC---------CAAGTACAAACTCATGGACAATCTTCCCCAGCTCTGTT-----CCCACCTGCACTCCCGAGACCACGGCCTCCAGGAGCC--GGGGCAGCACACGCGACAGGGCAGC---AGAAGGAACTACTTCC-GGAGCAAGTCAG----GCCGGTCCCTATACGTCGC-CATTTGTAACATGCACCAGTTTATTGACGAGGAGCCCGACTGGTTCGAAAAGCAGTTCG--------------------------------------------------TTCCCTTCCATCCTCCTC------------------------------CACTGCGCTACCGGGAGCCAGTCTTGGAGAAATTTGATT------CGGGCTTAGTTTTAAATGATGTCATGTGCAAACCAGGGCCCGAGAG---TGACTTCTGCCTAAAGGTA---GAGGCGGCTGTTCTTGGGGCAACCGGACCAGCCGACT-----------CCCAGCATGAGAGTCAGCACGGG-----------GGCCTGGACCAGGACGCGGAGGC--CCGGCCTGCCCTTGACAGTAGCGCCGCCCTGCAACCCCTGCTGCACACGGTGAAAGCCGGCAGCCCCTCGG--ACATGCCGCGGGACTCAGGCATCTACGAC--TC---------------------------------------GTCTGTGCCCT---------------------------------------------------------------------------CATCCGAGCTGTCTCTGC---------CACTGATGG--A-----AGGACTCTCGACGGACCAGACAGAAACGTCTTCCCTCACGGAGAGCGTGTCCTC--------CTCTTCAGGCCTGGGTGAGGAGGAACCTCCTGCCCTTCC---TTCCAAGCTCGTCTCTTC---TGGGTCGTGCAA-AGCAGATC-----TTGGTTGCCGCAGC---------------------------TACACTGATGAACTCCACGCGGTCGCCCCTTTGNNN----------------------------------------------------------------
>Pan_troglodytes_D
AT---GG-------CCCCGTGGCTGCAGCTC------------------------------TGCTCCGTCTTCTTTACGGTCAACGCCTGCCTCAACGGCTCGCAGCTGGCTGTGGCCGCTGGCGGGTCCGGCCGCGCGCGGGGCGCCGACACCTGTGGCTGGAGGGGAGTGGG---G-----------CCGGCCAGCAGAAACAGTGGGCTGTACAACA-----------TCACCTTCAAATATGACAATTGTACCACCTACTTGAATCCAGTGGGGAAGCACGTGATTGCTGACGCC----CAGAA----------------------TATCACCATCAGCCAGTATGCTTG---------------------CCATGACCA--AGTGGC---AGTCACCATTCTTT-GGTCCCCAGGGGCCCTCGGCATCGAATTCCTGAAAG-----GATTTCGGGTAAT----------------------------ACTGGAGGAGCTGAAGTCGGAGGG-------------------AAGACAGTGCCA----ACAACTGATTCTAAAGGATCCGAA--------GCAGCTCAACAGTAGCTTCAAAAGAACTGGAATGGA--------------ATCTCAACCTTTCCTGAATATGAAATTTGAAACGGATTATTTCGTAAAGGT-TGTCCCTTTTCCTTCCATTAAAAATG---------AAAGCAATTACCACCCTTTCTTCTTTAGAACCCGAGCCTGTGACCTGTTGTTACAGCCGGACAAT--CTAGCTTGTAAACCCTTCTGGAAGCCTCGGAACCTGAACATCAGCCAGCATGGCTCGGACATGCAGGTGTCCTTCGACCATGCACCGCA------CAACTTCGGCTTCCGT--TTCT----------TCTATCTTCACTACAAGCTCAAGCACGAAGGACCTTTCAAGCGAAAGACCTGTAAGCAGGAGCAAACTACAGAGACGACCAGCTGCCTCCTTCAAAATGTTTCTCCAGGGGATTATATAATTGAGCTGGTGGATGACACTAACACAAC--AAGAAAAGTGATGCATTATGCCTT-AAAGCC--AGTGCACTCCCCGTGGGCCGGGCCCATCAGAGCCGTGGCCATCACAGTGCCACTGGTAGTCATATCGGCATTC--------------GCGACGCTCTTCACTGTGATGTGCCGCAAGAAGCAACAAGAAAATATATATTCACATTTAGATGA-AGAGAGCTCTGAGTCTTCCACATACACTGCAGCACTCCCGAGAGAGAGGCTCCGGCCGC--GGCCGAAGGTCTTTCTCTGCTATTCCAGTAAAGATGGCC-AGAATCACATGAATGTCGTCCAGTGTTTCGCCTACTTCC----TCCAGGACTTCTGTGGCTGTGAGGTGGCTCTGGACCTGTGGGAAGACTTCAGC---CTCTGTAG---AGAAGGGCAGAGAGAATGGGTCATCCAGAAGATCCACG----------------AGTCCCAGTTCA-----TCATTGTGGTTTGTTCCAAAGGTATGAAGTA-------------C-TTTGTGGACAAGAAGAACTACAAACACAAAGGACGTGGCCGAGGCTCGGGGAAAGGAGAGCTCTTCCTGGTGGCAGTGTCAGCCATTGC-------CGA----AAAG---CTCCGCCAGGCCAAGCAGAGTTCGTCCGC-GGCGCTCAGCAAGTTTATCGCCGTCTAC-TTTGATTATTCCTGCGAGGGAGACGTCCCCGGTATCCTAGACCTGAGTAC---------CAAGTACAAACTCATGGACAATCTTCCCCAGCTCTGTT-----CCCACCTGCACTCCCGAGACCACGGCCTCCAGGAGCC--GGGGCAGCACACGGGACAGGGCAGC---AGAAGAAACTACTTCC-GGAGCAAGTCAG----GCCGGTCCCTATACGTCGC-CATTTGCAACATGCACCAGTTTATTGACGAGGAGCCCGACTGGTTCGAAAAGCAGTTCG--------------------------------------------------TTCCCTTCCATCCTCCTC------------------------------CACTGCGCTACCGGGAGCCAGTCTTGGAGAAATTTGATT------CGGGCTTGGTTTTAAATGATGTCATGTGCAAACCAGGGCCTGAGAG---TGACTTCTGCCTAAAGGTA---GAGGCGGCTGTTCTTGGGGCAACCGGACCAGCCGACT-----------CCCAGCACGAGAGTCAGCATGGG-----------GGCCTGGACCAAGACGCGGAGGC--CCGGCCTGCCCTTGACGGTAGCGCCGCCCTGCAACCCCTGCTGCACACGGTGAAAGCCGGCAGCCCCTCGG--ACATGCCGCGGGACTCAGGCATCTATGAC--TC---------------------------------------GTCTGTGCCCT---------------------------------------------------------------------------CATCCGAGCTATCTCTGC---------CACTGATGG--A-----AGGACTCTCGACGGACCAGACAGAAACGTCTTCCCTGACGGAGAGCGTGTCCTC--------CTCTTCAGGCCTGGGTGAGGAGGAACCTCCTGCCCTTCC---TTCCAAGCTCCTCTCTTC---TGGGTCATGCAA-AGCAGATC-----TTGGTTGCCGCAGC---------------------------TACAATGATGAACTCCACGCGGTCGCCCCTTTGNNN----------------------------------------------------------------
>Pan_paniscus_D
AT---GG-------CCCCGTGGCTGCAGCTC------------------------------TGCTCCGTCTTCTTTACGGTCAACGCCTGCCTCAACGGCTCGCAGCTGGCTGTGGCCGCTGGCGGGTCCGGCCGCGCGCGGGGCGCCGACACCTGTGGCTGGAGGGGAGTGGG---G-----------CCGGCCAGCAGAAACAGTGGGCTGTACAACA-----------TCACCGTCAAATATGACAATTGTACCACCTACTTGAATCCAGTGGGGAAGCACGTGATTGCTGACGCC----CAGAA----------------------TATCACCATCAGCCAGTATGCTTG---------------------CCATGACCA--AGTGGC---AGTCACCATTCTTT-GGTCCCCAGGGGCCCTCGGCATCGAATTCCTGAAAG-----GATTTCGGGTAAT----------------------------ACTGGAGGAGCTGAAGTCGGAGGG-------------------AAGACAGTGCCA----ACAACTGATTCTAAAGGATCCGAA--------GCAGCTCAACAGTAGCTTCAAAAGAACTGGAATGGA--------------ATCTCAACCTTTCCTGAATATGAAATTTGAAACGGATTATTTTGTAAAGGT-TGTCCCTTTTCCTTCCATTAAAAATG---------AAAGCAATTACCACCCTTTCTTCTTTAGAACCCGAGCCTGTGACCTGTTGTTACAGCCGGACAAT--CTAGCTTGTAAACCCTTCTGGAAGCCTCGGAACCTGAACATCAGCCAGCATGGCTCGGACATGCAGGTGTCCTTCGACCATGCACCGCA------CAACTTCGGCTTCCGT--TTCT----------TCTATCTTCACTACAAGCTCAAGCACGAAGGACCTTTCAAGCGAAAGACCTGTAAGCAGGAGCAAACTACAGAGACGACCAGCTGCCTCCTTCAAAATGTTTCTCCAGGGGATTATATAATTGAGCTGGTGGATGACACTAACACAAC--AAGAAAAGTGATGCATTATGCCTT-AAAGCC--AGTGCACTCCCCGTGGGCCGGGCCCATCAGAGCCGTGGCCATCACAGTGCCACTGGTAGTCATATCGGCATTC--------------GCGACGCTCTTCACTGTGATGTGCCGCAAGAAGCAACAAGAAAATATATATTCACATTTAGATGA-AGAGAGCTCTGAGTCTTCCACATACACTGCAGCACTCCCGAGAGAGAGGCTCCGGCCGC--GGCCGAAGGTCTTTCTCTGCTATTCCAGTAAAGATGGCC-AGAATCACATGAATGTCGTCCAGTGTTTCGCCTACTTCC----TCCAGGACTTCTGTGGCTGTGAGGTGGCTCTGGACCTGTGGGAAGACTTCAGC---CTCTGTAG---AGAAGGGCAGAGAGAATGGGTCATCCAGAAGATCCACG----------------AGTCCCAGTTCA-----TCATTGTGGTTTGTTCCAAAGGTATGAAGTA-------------C-TTTGTGGACAAGAAGAACTACAAACACAAAGGAGGTGGCCGAGGCTCGGGGAAAGGAGAGCTCTTCCTGGTGGCGGTGTCAGCCATTGC-------CGA----AAAG---CTCCGCCAGGCCAAGCAGAGTTCGTCCGC-GGCGCTCAGCAAGTTTATCGCCGTCTAC-TTTGATTATTCCTGCGAGGGAGACGTCCCCGGTATCCTAGACCTGAGTAC---------CAAGTACAAACTCATGGACAATCTTCCCCAGCTCTGTT-----CCCACCTGCACTCCCGAGACCACGGCCTCCAGGAGCC--GGGGCAGCACACGGGACAGGGCAGC---AGAAGAAACTACTTCC-GGAGCAAGTCAG----GCCGGTCCCTATACGTCGC-CATTTGCAACATGCACCAGTTTATTGACGAGGAGCCCGACTGGTTCGAAAAGCAGTTCG--------------------------------------------------TTCCCTTCCATCCTCCTC------------------------------CACTGCGCTACCGGGAGCCAGTCTTGGAGAAATTTGATT------CGGGCTTGGTTTTAAATGATGTCATGTGCAAACCAGGGCCTGAGAG---TGACTTCTGCCTAAAGGTA---GAGGCGGCTGTTCTTGGGGCAACCGGACCAGCCGACT-----------CCCAGCACGAGAGTCAGCATGGG-----------GGCCTGGACCAAGACGCGGAGGC--CCGGCCTGCCCTTGACGGTAGCGCCGCCCTGCAACCCCTGCTGCACACGGTGAAAGCCGGCAGCCCCTCGG--ACATGCCGCGGGACTCAGGCATCTATGAC--TC---------------------------------------GTCTGTGCCCT---------------------------------------------------------------------------CATCCGAGCTGTCTCTGC---------CACTGATGG--A-----AGGACTCTCGACGGACCAGACAGAAACGTCTTCCCTGACGGAGAGCGTGTCCTC--------CTCTTCAGGCCTGGGTGAGGAGGAACCTCCTGCCCTTCC---TTCCAAGCTCCTCTCTTC---TGGGTCATGCAA-AGCAGATC-----TTGGTTGCCGCAGC---------------------------TACACTGATGAACTCCACGCGGTCGCCCCTTTGNNN----------------------------------------------------------------
>Cebus_albifrons_D
AT---GG-------CCCCGTGGCTGCAGCTC------------------------------TGCTCCGTCTTCTTCACAGTCAACGCCTGCCTCAACGGCTCGCAACTGGCTGTGGCCGCTGGCGGGTCGGGCCGCGCGCGGGGCGCCGACACCTGTGGCTGGAGGGGAGTGGG---G-----------CCAGCCAGCAGAAACAGTGGGCTGCACAACA-----------TCACCTTCAAGTATGACAACTGTACCACTTACTTGAATCCAATGGGGAAGCACGTGATTGCTGACGCG----CAGAA----------------------CATCACCATCAGCCAGTATGCTTG---------------------CCATGACCA--AGTGGC---AGTCACCATTCTTT-GGTCCCCAGGGGCTCTCGGCATTGAATTCCTGAAAG-----GATTTCGAGTAAT----------------------------ACTGGAGGAGCTGAAGTCAGAGGG-------------------AAGACAGTGCCA----ACAACTGATTCTAAAGGATCCGAA--------GCAGCTCAACAGTAGCTTCAAAAGAACTGGAATGGA--------------ATCTCAACCTTTCCTGAATATGAAATTTGAAACGGATTATTTTGTAAAGGT-GGTCCCTTTTCCTTCCATTAAAAATG---------AAAGCAATTACCACCCTTTTTTCTTCAGAACACGAGCTTGTGACCTGTTGTTACAGCCGGACAAC--CTGGCTTGTAAACCCTTCTGGAAGCCTCGGAACCTGAATATCAGCCAGCATGGTTTGGACATGCAGGTGTCCTTCGATCACGCACCGCA------CAACTTCGGCTTCCGT--TTCT----------TCTATCTTCACTACAAGCTCAAGCACGAAGGACCTTTCAAGCGAAAGACCTGTAAGCAGGAGCAAAATACAGAGACAACCAGCTGCCTCCTTCAAAATGTTTCTCCAGGGGATTATATAATTGAGCTGGTGGATGACACTAACACAAC--AAGAAAAGTGATGCATTATGCCTT-AAAGCC--GGTGCACTCCCCGTGGGCTGGGCCCATCAGAGCTGTGGCCATCACAGTGCCACTGGTGGTCATATCGGCATTC--------------GCGACGCTCTTCACTGTGATGTGCCGCAAGAAGCAACAAGAAAATATATATTCACATTTAGATGA-AGAGAGCTCTGAGGCTTCCACATACACTGCAGCACTCCCGAGAGAGAGGCTCCGGCCGC--GGCCGAAGGTCTTTCTCTGCTATTCCAGTAAAGATGGCC-AGAATCACATGAATGTTGTCCAGTGTTTCGCCTACTTCC----TGCAGGACTTCTGTGGCTGTGAGGTGGTTCTGGATCTGTGGGAAGACTTCAGC---CTCTGTAG---AGAAGGGCAGAGAGAATGGGTCATCCAGAAGATCCATG----------------AATCCCAGTTCA-----TCATTGTGGTTTGTTCCAAAGGCATGAAGTA-------------C-TTTGTGGACAAGAAGAGCTACAAACACAAAGGAGGTGGCCGAGGCTCCGGGAAAGGAGAGCTCTTCCTGGTGGCGGTGTCAGCCATTGC-------CGA----AAAG---CTCCGCCAGGCCAAGCAGAGTTCGTCCGC-GGCACTCAGCAAGTTCATCGCTGTCTAC-TTTGATTATTCCTGTGAGGGAGACGTCCCTGGTGTCCTAGAGCTGAGTAC---------CAAGTACAAACTTATGGACAATCTTCCCCAGCTCTGTT-----CCCACCTGCACTCGCACGACCACGGCCTCCGGGAACC--GGGGCAGCACGGGCGACACGGCAGC---AGAAGGAACTACTTCC-GGAGCAAGTCAG----GCCGGTCCCTGTACGTCGC-CATTTGCAACATGCACCAGTTTATCGACGAGGAGCCTGACTGGTTCGAAAAGCAGTTCG--------------------------------------------------TTCCCTTTCATCCTCCTC------------------------------CACTGCGCTACCGGGAGCCAGTCTTGGAGAAATTTGATT------CGGGCTTGGTTTTAAATGATGTCATGTGCAAACCAGGGCCCGAGAG---CGATTTCTGCCTAAAGGGA---GAGGCGGCCGTTCTTGGGGCAACTGGGACAGCCGACT-----------CCCAGCTCGAGAGTCAGCACGGG-----------GCCCTGGACGAAGACGCGGAGGC--CCGGCCAGCCCTTGACGGTGGTGCCGCCCTGCAGCCCCTGCTGCACACGGTGAAAGCCGGCAGCCCCTCGG--ACATGCCACGGGACTCAGGCATCTATGAC--TC---------------------------------------GTCTGTGCCCT---------------------------------------------------------------------------CATCTGAGCTGTCTCTGC---------CACTGATGG--A-----AGGACTCTCCACGGACCAGACAGAAACGTCTTCGCTGACAGAGAGCGTGTCCTC--------CTCTTCAGGCCTGGGTGAGGAGGAACCTCCTGCCCTTCC---TTCCAAGCTCCTCTCTTC---TGGGGTGTGCAA-AGCAGAGC-----TTGGTTGCCGCAGC---------------------------TGCACTGATGAACTCCACGCGGTCGCCCCTTTGNNN----------------------------------------------------------------
>Cercopithecus_mona_D
AT---GG-------CCCCGTGGCTGCAGCTC------------------------------TGCTCCGTCTTCTTTACGGTCAACGCCTGCCTCAACGGCTCGCAGCTAGCTGTGGCCGCTGGCGGGTCCGGCCGCGCGCGGGGCGCCGACACCTGTGGCTGGAGGGGCGTGGG---G-----------CCGGCTAGCAGAAACAGTGGGCTGTACAACA-----------TCACCTTCAAATATGACAATTGTACCACCTACCTGAATCCAGTGGGGAAGCATGTGATTGCT-GACGCCCAGAATA-------------------------TCACCATCAGCCAGTATGCTTG---------------------CCATGACCA--AGTGGC---AGTCACCATTCTTT-GGTCCCCAGGGGCCCTTGGCATCGAATTCCTGAAAG-----GATTTCGGGTAAT----------------------------ACTGGAGGAGCTGAAGTCAGAGGG-------------------AAGACAGTGCCA----ACAACTGATTCTAAAGGATCCGAA--------GCAGCTCAACAGTAGCTTCAAAAGAACTGGAATGGA--------------ATCTCAACCTTTCCTGAATATGAAATTTGAAACGGATTATTTTGTAAAGGT-TGTCCCTTTTCCTTCCATTAAAAACG---------AAAGCAATTACCACCCTTTCTTCTTCAGAACCCGAGCCTGTGACCTGTTGTTACAGCCAGACAAC--TTGGCTTGTAAACCCTTCTGGAAGCCTCGGAACCTGAACATCAGCCAGCATGGCTCGGACATGCAGGTGTCCTTCGACCACGCACCGCA------CAACTTCGGCTTCCGT--TTCT----------TCTATCTTCACTACAAGCTCAAGCATGAAGGACCTTTCAAGCGAAAGACCTGTAAGCAGGAGCAAAATACAGAGACGACCAGCTGCCTCCTTCAAAATGTTTCTCCAGGGGATTATATAATTGAGCTGATGGATGACACTAACACAAC--AAGAAAAGTGATGCATTATGCCTT-AAAGCC--AGTGCACTCCCCGTGGGCTGGGCCCATCAGAGCTGTGGCTATCACAGTGCCACTGGTGGTCATATCAGCATTC--------------GCGACGCTCTTCACTGTGATGTGCCGCAAGAAGCAACAAGAAAACATATATTCACATTTAGATGA-AGAGAGCTCTGAGTCTTCCACATACACTGCAGCACTCCCGAGAGAGAGGCTCCGGCCAC--GGCCAAAGGTCTTTCTCTGCTATTCCAGTAAAGATGGCC-AGAATCACATGAATGTCGTCCAGTGTTTCGCCTACTTCC----TCCAGGACTTCTGTGGCTGTGAGGTGGCTCTGGACCTGTGGGAAGACTTCAGC---CTCTGTAG---AGAAGGGCAGAGAGAATGGATCATCCAGAAGATCCACG----------------AGTCCCAGTTCA-----TCATTGTGGTTTGTTCCAAAGGTATGAAGTA-------------C-TTTGTGGACAAGAAGAACTACAAACACAAAGGAGGTGGCCGAGGCTCAGGGAAAGGAGAACTCTTCCTGGTGGCGGTGTCAGCCATTGC-------CGA----AAAG---CTCCGCCAGGCCAAGCAGAGTTCGTCTGC-GGCGCTCAGCAAGTTCATCGCCGTCTAC-TTTGATTATTCCTGCGAGGGAGACGTCCCCGGTGTCCTAGACTTGAGTAC---------CAAGTATAAACTCATGGACAATCTTCCCCAGCTCTGTT-----CCCACCTGCACTCCCGAGACCACGGCCTCCAGGAGCC--GGGGCAGCACGCGCGACAGGGCAGC---AGAAGGAACTACTTCC-GGAGCAAGTCAG----GCAGGTCCCTGTACGTCGC-CATTTGCAACATGCACCAGTTTATCGACGAGGAGCCCGACTGGTTCGAAAAGCAGTTCG--------------------------------------------------TTCCCTTCCATCCTCCTC------------------------------CACTGCGCTACCGGGAGCCAGTCTTGGAGAAATTTGATT------CGGGCTTGGTTTTAAATGACGTCATGTGCAAACCAGGGCCCGAGAG---CGATATCTGCCTAAAGGTA---GAGGCGGCCGTTCTTGGGGCAACTGGACCAGCCGACT-----------CCCAGCACGAGAGTCAGCACGGG-----------GGCCTGGACCAAGACGCGGAGGC--CCGGCCTGCCCTTGATGGTAGCGCGGCTCTGCAGCCCCTGCTGCACACGGTGAAAGCCGGCAGCCCCTCGG--ACATGCCGCGGGACTCAGGCATCTATGAC--TC---------------------------------------GTCTGTGCCCT---------------------------------------------------------------------------CATCTGAGCTGTCTCTGC---------CACTGATGG--A-----AGGACTCTCGACAGACCAGACAGAAACATCTTCCCTGACGGAGAGCGTGTCCTC--------CTCTTCAGGCCTGGGTGAAGAGGAACCTCCTGCCCTTCC---TTCCAAGCTCCTCTCTTC---TGGAGCGTGCAA-AGCAGATC-----TTGGTTGCCGCAGC---------------------------TACACTGATGAACTCCACGCGGTCGCCCCTTTGNNN----------------------------------------------------------------
>Cercopithecus_neglectus_D
AT---GG-------CCCCGTGGCTGCAGCTC------------------------------TGCTCCGTCTTCTTTACGGTCAACGCCTGCCTCAACGGCTCGCAGCTAGCTGTGGCCGCTGGCGGGTCCGGCCGCGCGCGGGGCGCCGACACCTGTGGCTGGAGGGGCGTGGG---G-----------CCGGCTAGCAGAAACAGTGGGCTGTACAACA-----------TCACCTTCAAATATGACAATTGTACCACCTACCTGAATCCATTGGGGAAGCATGTGATTGCT-GACGCCCAGAATA-------------------------TCACCATCAGCCAGTATGCTTG---------------------CCATGACCA--AGTGGC---AGTCACCATTCTTT-GGTCCCCAGGGGCCCTTGGCATCGAATTCCTGAAAG-----GATTTCGGGTAAT----------------------------ACTGGAGGAGCTGAAGTCAGAGGG-------------------AAGACAGTGCCA----ACAACTGATTCTAAAGGATCCGAA--------GCAGCTCAACAGTAGCTTCAAAAGAACTGGAATGGA--------------ATCTCAACCTTTCCTGAATATGAAATTTGAAACGGATTATTTTGTAAAGGT-TGTCCCTTTTCCTTCCATTAAAAACG---------AAAGCAATTACCACCCTTTCTTCTTCAGAACCCGAGCCTGTGACCTGTTGTTACAGCCAGACAAC--TTGGCTTGTAAACCCTTCTGGAAGCCTCGGAACCTGAACATCAGCCAGCATGGCTCGGACATGCAGGTGTCCTTCGACCACGCACCGCA------CAACTTCGGCTTCCGT--TTCT----------TCTATCTTCACTACAAGCTCAAGCATGAAGGACCTTTCAAGCGAAAGACCTGTAAGCAGGAGCAAAATACAGAGACGACCAGCTGCCTCCTTCAAAATGTTTCTCCAGGGGATTATATAATTGAGCTGATGGATGACACTAACACAAC--AAGAAAAGTGATGCATTATGCCTT-AAAGCC--AGTGCACTCCCCGTGGGCTGGGCCCATCAGAGCTGTGGCTATCACAGTGCCACTGGTGGTCATATCAGCATTC--------------GCGACGCTCTTCACTGTGATGTGCCGCAAGAAGCAACAAGAAAACATATATTCACATTTAGATGA-AGAGAGCTCTGAGTCTTCCACATACACTGCAGCACTCCCGAGAGAGAGGCTCCGGCCGC--GGCCAAAGGTCTTTCTCTGCTATTCCAGTAAAGATGGCC-AGAATCACATGAATGTCGTCCAGTGTTTTGCCTACTTCC----TCCAGGACTTCTGCGGCTGTGAGGTGGCTCTGGACCTGTGGGAAGACTTCAGC---CTCTGTAG---AGAAGGGCAGAGAGAATGGGTCATCCAGAAGATCCACG----------------AGTCCCAGTTCA-----TCATTGTGGTTTGTTCCAAAGGTATGAAGTA-------------C-TTTGTGGACAAGAAGAACTACAAACACAAAGGAGGTGGCCGAGGCTCAGGGAAAGGAGAACTCTTCCTGGTGGCGGTGTCAGCCATTGC-------CGA----AAAG---CTCCGCCAGGCCAAGCAGAGTTCGTCTGC-GGCGCTCAGCAAGTTCATCGCCGTCTAC-TTTGATTATTCCTGCGAGGGAGACGTCCCCGGTGTCCTAGACTTGAGTAC---------CAAGTATAAACTCATGGACAATCTTCCCCAGCTCTGTT-----CCCACCTGCACTCCCGAGACCACGGCCTCCAGGAGCC--GGGGCAGCACGCGCGACAGGGCAGC---AGAAGGAACTACTTCC-GGAGCAAGTCAG----GCAGGTCCCTGTACGTCGC-CATTTGCAACATGCACCAGTTTATCGACGAGGAGCCCGACTGGTTCGAAAAGCAGTTCG--------------------------------------------------TTCCCTTCCATCCTCCTC------------------------------CACTGCGCTACCGGGAGCCAGTCTTGGAGAAATTTGATT------CGGGCTTGGTTTTAAATGACGTCATGTGCAAACCAGGGCCCGAGAG---CGATTTCTGCCTAAAGGTA---GAGGCGGCCGTTCTTGGGGCAACTGGACCAGCCGACT-----------CCCAGCACGAGAGTCAGCACGGG-----------GGCCTGGACCAAGACGCGGAGGC--CCGGCCTGCCCTTGATGGTAGCGCGGCTCTGCAGCCCCTGCTGCACACGGTGAAAGCCGGCAGCCCCTCGG--ACATGCCGCGGGACTCAGGCATCTATGAC--TC---------------------------------------GTCTGTGCCCT---------------------------------------------------------------------------CATCTGAGCTGTCTCTGC---------CACTGATGG--A-----AGGACTCTCGACAGACCAGACAGAAACATCTTCCCTGACGGAGAGCGTGTCCTC--------CTCTTCAGGCCTGGGTGAAGAGGAACCTCCTGCCCTTCC---TTCCAAGCTCCTCTCTTC---TGGAGCGTGCAA-AGCAGATC-----TTGGTTGCCGCAGC---------------------------TACACTGATGAACTCCACGCGGTCGCCCCTTTGNNN----------------------------------------------------------------
>Nasalis_larvatus_D
AT---GG-------CCCCGTGGCTGCAGCTC------------------------------TGCTCCGTCTTCTTTACGGTCAACGCCTGCCTCAACGGCTCGCAGCTAGCTGTGGCCGCTGGCGGGTCCGGCCGCGCGCGGGGCGCCGACACCTGTGGCTGGAGGGGAGTGGG---G-----------CCGGCCAGCAGAAACAGTGGGCTGTACAACA-----------TCACCTTCAAATATGACAATTGTACCACCTACTTGAATCCAGTGGGGAAGCATGTGATT-GCTGACGCCCAGAATAT----------------------CACCATCAGC---CAGTATGCTTG---------------------CCATGACCA--AGTGGC---AGTCACCATTCTTT-GGTCCCCAGGGGCCCTTGGCATCGAATTCCTGAAAG-----GATTTCGGGTAAT----------------------------ACTGGAGGAGCTGAAGTCAGAGGG-------------------AAGGCAGTGCCA----ACAACTGATTCTAAAGGATCCGAA--------GCAGCTCAACAGTAGCTTCAAAAGAACTGGAATGGA--------------ATCTCAACCTTTCCTGAATATGAAATTTGAAACGGATTATTTTGTAAAGGT-TGTCCCTTTTCCTTCCATTAAAAACG---------AAAGCAATTACCACCCTTTCTTCTTCAGAACCCGAGCCTGTGACCTGTTGTTACAGCCGGACAAC--CTGGCTTGTAAACCCTTCTGGAAGCCTCGGAACCTGAACATTAGCCAGCATGGCTCGGACATGCAGGTGTCCTTCGACCACGCACCGCA------CAACTTCGGCTTCCGT--TTCT----------TCTATCTTCACTACAAGCTCAAGCATGAAGGACCTTTCAAGCGAAAGACCTGTAAGCAGGAGCAAAATACAGAGACGACCAGCTGCCTCCTTCAAAATGTTTCTCCAGGGGATTATATAATTGAGCTGGTGGATGACACTAACACAAC--AAGAAAAGTGATGCATTATGCCTT-AAAGCC--AGTGCACTCCCCGTGGGCTGGGCCCATCAGAGCCGTGGCTATCACAGTGCCACTGGTGGTCATATCAGCATTC--------------GCGACGCTCTTCACTGTGATGTGCCGCAAGAAGCAACAAGAAAACATATATTCACATTTAGATGA-AGAGAGCTCTGAGTCTTCCACATACACTGCAGCACTCCCGAGAGAGAGGCTCCGGCCGC--GGCCAAAGGTCTTTCTCTGCTATTCCAGTAAAGATGGCC-AGAATCACATGAATGTCGTCCAGTGTTTCGCCTACTTCC----TCCAGGACTTCTGTGGCTGTGAGGTGGCTCTGGACCTGTGGGAAGACTTCAGC---CTCTGTAG---AGAAGGGCAGAGAGAATGGGTCATCCAGAAGATCCACG----------------AGTCCCAGTTCA-----TCATTGTGGTTTGTTCCAAAGGTATGAAGTA-------------C-TTTGTGGACAAGAAGAACTACAAACACAAAGGAGGTGGCCGAGGCCCAGGGAAAGGAGAACTCTTCCTGGTGGCGGTGTCAGCCATTGC-------CGA----AAAG---CTCCGCCAGGCCAAGCAGAGTTCGTCTGC-GGCGCTCAGCAAGTTCATCGCCGTCTAC-TTTGATTATTCCTGCGAGGGAGACGTCCCCGGTGTCCTAGACCTGAGTAC---------CAAGTATAAACTCATGGACAATCTTCCCCAGCTCTGTT-----CCCACCTGCACTCCCGAGACCACGGCCTCCAGGAGCC--GGGGCAGCATGCGCGACAGGGCAGC---AGAAGGAACTACTTCC-GGAGCAAGTCAG----GCAGGTCCCTGTACGTCGC-CATTTGCAACATGCACCAGTTTATCGACGAGGAGCCCGACTGGTTCGAAAAGCAGTTCG--------------------------------------------------TTCCCTTCCATCCTCCTC------------------------------CACTGCGCTACCGGGAGCCAGTCTTGGAGAAATTTGACT------CGGGCTTGGTTTTAAATGATGTCATGTGCAAACCAGGGCCTGAGAG---CGATTTCTGCCTAGTAGAG---GCGNNNGCCGTTCTTGGGGCAACTGGACCAGCCGACT-----------TCCAGCACGAGAGTCAGCATGGG-----------GGCCTGGACCAAGACGCGGAGGC--CCGGCCTGCCCTTGACGGTAGCGCCGCTCTGCAGCCCTTGCTGCACACGGTGAAAGCCGGCAGCCCCTCGG--ACATGCCGCGGGACTCGGGCATCTACGAC--TC---------------------------------------GTCTGTGCCCT---------------------------------------------------------------------------CATCTGAGCTGTCTCTGC---------CACTGATGG--A-----AGGACTGTCGACGGACCAGACAGAAACATCTTCCCTGACGGAGAGCGTGTCTTC--------CTCTTCAGGCCTGGGTGAAGAGGAACCTCCTGCCCTTCC---TTCCAAGCTCCTCTCTTC---TGGAGTGTGCAA-AGCAGATC-----TTGGTTGCCGCAGC---------------------------TACACTGATGAACTCCACGCGGTCGCCCCTTTGNNN----------------------------------------------------------------
>Macaca_nemestrina_D
AT---GG-------CCCCGTGGCTGCAGCTC------------------------------TGCTCCGTCTTCTTTACAGTCAACGCCTGCCTCAACGGCTCGCAGCTAGCTGTGGCCGCTGGCGGGTCCGGCCGCGCGCGGGGCGCCGACACCTGTGGCTGGAGGGGAGTGGG---G-----------CCGGCCAGCAGAAACAGTGGGCTGTACAACA-----------TCACCTTCAAATATGACAATTGTACCACCTACTTCAATCCAGTGGGGAAGCATGTGATTGCT-GACGCCCAGAATA-------------------------TCACCATCAGCCAGTATGCTTG---------------------CCATGACCA--AGTGGC---AGTCACCATTCTTT-GGTCCCCAGGGGCCCTTGGCATCGAATTCCTGAAAG-----GATTTCGGGTAAT----------------------------ACTGGAGGAGCTGAAGTCAGAGGG-------------------AAGACAGTGCCA----ACAACTGATTCTAAAGGATCCGAA--------GCAGCTCAACAGTAGCTTCAAAAGAACTGGAATGGA--------------ATCTCAACCTTTCCTGAATATGAAATTTGAAACGGATTATTTCGTAAAGGT-TGTCCCTTTTCCTTCCATTAAAAACG---------AAAGCAATTACCACCCTTTCTTCTTCAGAACCCGAGCCTGTGACCTGTTGTTACAGCCGGACAAC--TTGGCTTGTAAACCCTTCTGGAAGCCTCGGAACCTGAACATCAGCCAGCATGGCTCGGACATGCAGGTGTCCTTCGACCACGCACCGCA------CAACTTCGGCTTCCGT--TTCT----------TCTATCTTCACTACAAGCTCAAGCATGAAGGACCTTTCAAGCGAAAGACCTGTAAGCAGGAGCAAAATACAGAGACGACCAGCTGCCTCCTTCAAAATGTTTCTCCAGGGGATTATATAATTGAGCTGATGGATGACACTAACACAAC--AAGAAAAGTGATGCATTATGCCTT-AAAGCC--AGTGCACTCCCCGTGGGCTGGGCCCATCAGAGCTGTGGCTATCACAGTGCCACTGGTGGTCATATCAGCATTC--------------GCGACGCTCTTCACTGTGATGTGCCGCAAGAAGCAACAAGAAAACATATATTCACATTTAGATGA-AGAGAGCTCTGAGTCTTCCACATACACTGCAGCACTCCCGAGAGAGAGGCTCCGGCCGC--GGCCAAAGGTCTTTCTCTGCTATTCCAGTAAAGATGGCC-AGAATCACATGAATGTCGTCCAGTGTTTCGCCTACTTCC----TCCAGGACTTCTGTGGCTGTGAGGTGGCTCTGGACCTGTGGGAAGACTTCAGC---CTCTGTAG---AGAAGGGCAGAGAGAATGGGTCATCCAGAAGATCCACG----------------AATCCCAGTTCA-----TCATTGTGGTTTGTTCCAAAGGTATGAAGTA-------------C-TTTGTGGACAAGAAGAACTACAAACACAAAGGAGGTGGCCGAGGCTCGGGGAAAGGAGAACTCTTCCTGGTGGCGGTGTCAGCCATTGC-------CGA----AAAG---CTCCGCCAGGCCAAGCAGAGTTCGTCCGC-GGCGCTCAGCAAGTTCATCGCCGTCTAC-TTTGATTATTCCTGCGAGGGAGACGTCCCCGGTGTCCTAGACCTGAGTAC---------CAAGTATAAACTCATGGACAATCTTCCCCAGCTCTGTT-----CCCACCTGCACTCCCGAGACCACGGCCTCCAGGAGCT--GGGGCAGCACGCGCGACAGGGCAGC---AGAAGGAACTACTTCC-GGAGCAAGTCAG----GCAGGTCCCTGTACGTCGC-CATTTGCAACATGCACCAGTTTATCGACGAGGAGCCCGACTGGTTCGAAAAGCAGTTCG--------------------------------------------------TTCCCTTCCATGCTCCTC------------------------------CACTGCGCTACCGGGAGCCAGTCTTGGAGAAATTTGATT------CGGGCTTGGTTTTAAATGATGTCATGTGCAAACCAGGGCCCGAGAG---CGATTTCTGCCTAAAGGTA---GAGGCGGCCGTTCTTGGGGCAACTGGACCAGCCGACT-----------CCCAGCACGAGAGTCAGCACGGG-----------GGCCTGGACCAAGACGTGGAGGC--CCGGCCTGCCCTTGATGGTAGCGCCGCTCTGCAGCCCCTGCTGCACACGGTGAAAGCCGGCAGCCCCTCGG--ACATGCCGCGGGACTCAGGCATCTATGAC--TC---------------------------------------GTCTGTGCCCT---------------------------------------------------------------------------CATCTGAGCTGTCTCTGC---------CACTGATGG--A-----AGGACTCTCGACAGACCAGACAGAAACATCTTCCCTGACGGAGAGCGTGTCTTC--------CTCTTCAGGCCTGGGTGAAGAGGAACCTCCTGCCCTTCC---TTCCAAGCTCCTCTCTTC---TGGAGCGTGCAA-AGCAGATC-----TTGGTTGCCGCAGC---------------------------TACACTGATGAACTCCACGCAGTCGCCCCTTTGNNN----------------------------------------------------------------
>Gorilla_gorilla_gorilla_D
AT---GG-------CCCCGTGGCTGCAGCTC------------------------------TGCTCCGTCTTCTTTACGGTCAACGCCTGCCTCAACGGCTCGCAGCTGGCTGTGGCCGCTGGCGGGTCCGGCCGCGCGCGGGGCGCCGACACCTGTGGCTGGAGGGGAGTGGG---G-----------CCGGCCAGCAGAAACAGTGGGCTGTACAACA-----------TCACCTTCAAATATGACAATTGTACCACCTACTTGAATCCAGTGGGGAAGCACGTGATTGCTGACGCC----CAGAA----------------------TATCACCATCAGCCAGTATGCTTG---------------------CCATGACCA--AGTGGC---AGTCACCATTCTTT-GGTCCCCAGGGGCCCTCGGCATCGAATTCCTGAAAG-----GATTTCGGGTAAT----------------------------ACTGGAGGAGCTAAAGTCGGAGGG-------------------AAGACAGTGCCA----ACAACTGATTCTAAAGGATCCGAA--------GCAGCTCAACAGTAGCTTCAAAAGAACTGGAATGGA--------------ATCTCAACCTTTCCTGAATATGAAATTTGAAACGGATTATTTCATAAAGGT-TGTCCCTTTTCCTTCCATTAAAAACG---------AAAGCAATTACCACCCTTTCTTCTTTAGAACCCGAGCCTGTGATCTGTTGTTACAGCCGGACAAC--CTAGCTTGTAAACCCTTCTGGAAGCCTCGGAACCTGAACATCAGCCAGCATGGCTCGGACATGCAGGTGTCCTTCGACCACGCACCACA------CAACTTCGGCTTCCGT--TTCT----------TCTATCTTCACTACAAGCTCAAGCACGAAGGACCTTTCAAGCGAAAGACCTGTAAGCAGGAGCAAACTACAGAGACGACCAGCTGCCTCCTTCAAAATGTTTCTCCAGGGGATTATATAATTGAGCTGGTGGATGACACTAACACAAC--AAGAAAAGTGATGCATTATGCCTT-AAAGCC--AGTGCACTCCCCGTGGGCCGGGCCCATCAGAGCCGTGGCCATCACAGTGCCACTGGTGGTCATATCGGCATTC--------------GCGACGCTCTTCACTGTGATGTGCCGCAAGAAGCAACAAGAAAATATATATTCACATTTAGATGA-AGAGAGCTCTGAGTCTTCCACATACACTGCAGCACTCCCGAGAGAGAGGCTCTGGCCGC--GGCCGAAGGTCTTTCTCTGCTATTCCAGTAAAGATGGCC-AGAATCACATGAATGTCGTCCAGTGTTTCGCCTACTTCC----TCCAGGACTTCTGTGGCTGTGAGGTGGCTCTGGACCTGTGGGAAGACTTCAGC---CTCTGTAG---AGAAGGGCAGAGAGAATGGGTCATCCAGAAGATCCACG----------------AGTCCCAGTTCA-----TCATTGTGGTTTGTTCCAAAGGTATGAAGTA-------------C-TTTGTGGACAAGAAGAACTACAAACACAAAGGAGGTGGCCGAGGCTCGGGGAAAGGAGAGCTCTTCCTGGTGGCGGTGTCAGCCATTGC-------CGA----AAAG---CTCCGCCAGGCCAAGCAGAGTTCGTCCGC-TGCGCTCAGCAAGTTTATCGCCGTCTAC-TTTGATTATTCCTGCGAGGGAGACGTCCCCGGTATCCTAGACCTGAGTAC---------CAAGTACAAACTCATGGACAATCTTCCCCAGCTCTGTT-----CCCACCTGCACTCCCGAGACCACGGCCTCCAGGAGCC--GGGGCAGCACACGCGACAGGGCAGC---AGAAGGAACTACTTCC-GGAGCAAGTCAG----GCCGGTCCCTATACGTCGC-CATTTGCAACATGCACCAGTTTATTGACGAGGAGCCCGACTGGTTCGAAAAGCAGTTCG--------------------------------------------------TTCCCTTCCATCCTCCTC------------------------------CACTGCGCTACCGGGAGCCAGTCTTGGAGAAATTTGATT------CGGGCTTGGTTTTAAATGATGTCATGTGCAAACCAGGGCCTGAGAG---TGACTTCTGCCTAAAGGTA---GAGGCGGCCGTTCTTGGGGCCACCGGACCAGCCGACT-----------CCCAGCACGAGAGTCAGCACGGG-----------GGCCTGGACCAAGACGCGGAGGC--CCGGCCTGCCCTTGACGGTAGCGCCGCCCTGCAACCCCTGCTGCACACGGTGAAAGCCGGCAGCCCCTCGG--ACATGCCGCGGGACTCAGGCATCTATGAC--TC---------------------------------------GTCTGTGCCCT---------------------------------------------------------------------------CATCCGAGCTGTCTCTGC---------CACTGATGG--A-----AGGACTCTCGACGGACCAGACAGAAACGTCTTCCCTGACGGAGAGCGTGTCCTC--------CTCTTCAGGCCTGGGTGAGGAGGAACCTCCTGCCCTTCC---TTCCAAGCTCCTCTCTTC---TGGGTCATGCAA-AGCAGATC-----TTGGTTGCCGCAGC---------------------------TACACTGATGAACTCCACGCGGTCGCCCCTTTGNNN----------------------------------------------------------------
>Erythrocebus_patas_D
AT---GG-------CCCCGTGGCTGCAGCTC------------------------------TGCTCCGTCTTCTTTACGGTCAACGCCTGCCTCAACGGCTCGCAGCTAGCTGTGGCCGCTGGCGGGTCCGGCCGCGCGCGGGGCGCCGACACCTGTGGCTGGAGGGGAGTGGG---G-----------CCGGCCAGCAGAAACAGTGGGCTGTACAACA-----------TCACCTTCAAATATGACAATTGTACCACCTACTTGAATCCAGTGGGGAAGCATGTGATTGCT-GACGCCCAGAATA-------------------------TCACCATCAGCCAGTATGCTTG---------------------CCATGACCA--AGTGGC---AGTCACCATTCTTT-GGTCCCCAGGGGCCCTTGGCATCGAATTCCTGAAAG-----GATTTCGGGTAAT----------------------------ACTGGAGGAGCTGAAGTCAGAGGG-------------------AAGACAGTGCCA----ACAACTGATTCTAAAGGATCCGAA--------GCAGCTCAACAGTAGCTTCAAAAGAACTGGAATGGA--------------ATCTCAGCCTTTCCTGAATATGAAATTTGAAACGGATTATTTCGTAAAGGT-TGTCCCTTTTCCTTCCATTAAAAACG---------AAAGCAATTACCACCCTTTCTTCTTCAGAACCCGAGCCTGTGACCTGTTGTTACAGCCAGACAAC--TTGGCTTGTAAACCCTTCTGGAAGCCTCGGAACCTGAACATCAGCCAGCATGGCTCGGACATGCAGGTGTCCTTCGACCACGCGCCGCA------CAACTTCGGCTTCCGT--TTCT----------TCTATCTTCACTACAAGCTCAAGCATGAAGGACCTTTCAAGCGAAAGACCTGTAAGCAGGAGCAAAATACAGAGACGACCAGCTGCCTCCTTCAAAATGTTTCTCCAGGGGATTATATAATTGAGCTGATGGATGACACTAACACAAC--AAGAAAAGTGATGCATTATGCCTT-AAAGCC--AGTGCACTCCCCATGGGCTGGGCCCATCAGAGCTGTGGCTATCACAGTGCCACTGGTGGTCATATCAGCATTC--------------GCGACGCTCTTCACTGTGATGTGCCGCAAGAAGCAACAAGAAAACATATATTCACATTTAGATGA-AGAGAGCTCTGAGTCTTCCACATACACTGCGGCACTCCCGAGAGAGAGGCTCCGGCCGC--GGCCAAAGGTCTTTCTCTGCTATTCCAGTAAAGATGGCC-AGAATCACATGAATGTCGTCCAGTGTTTCGCCTACTTCC----TTCAGGACTTCTGTGGCTGTGAGGTGGCTCTGGACCTGTGGGAAGACTTCAGC---CTCTGTAG---AGAAGGGCAGAGAGAATGGGTCATCCAGAAGATCCACG----------------AGTCCCAGTTCA-----TCATTGTGGTTTGTTCCAAAGGTATGAAGTA-------------C-TTTGTGGACAAGAAGAACTACAAACACAAAGGAGGTGGCCGAGGCTCGGGAAAAGGAGAACTCTTCCTGGTGGCGGTGTCAGCCATTGC-------CGA----AAAG---CTCCGCCAGGCCAAGCAGAGTTCGTCCGC-GGCGCTCAGCAAGTTCATCGCCGTCTAC-TTTGATTATTCCTGCGAGGGAGACGTCCCCGGTGTCCTAGACCTGAGTAC---------CAAGTATAAACTCATGGACAATCTTCCCCAGCTCTGTT-----CCCACCTGCACTCCCGAGACCACGGCCTCCAGGAGCC--GGGGCAGCACGCGCGACAGGGCAGC---AGAAGGAACTACTTCC-GGAGCAAGTCAG----GCAGGTCCCTGTACGTCGC-CATTTGCAACATGCACCAGTTTATCGACGAGGAGCCCGACTGGTTCGAAAAGCAGTTCG--------------------------------------------------TTCCCTTCCATCCTCCTC------------------------------CACTGCGCTACCGGGAGCCAGTCTTGGAGAAATTTGATT------CGGGCTTGGTTTTAAATGATGTCATGTGCAAACCAGGGCCCGAGAG---CGATTTCTGCCTAAAGGTA---GAGGCGGCCGTTCTTGGGGCAACTGGACCAGCCGACT-----------CCCAGCACGAGAGTCAGCACGGG-----------GGCCTGGACCAAGACGCGGAGGC--CCGGCCTGCCCTTGATGGTAGCGCCGCTCTGCAGCCCCTGCTGCATACGGTGAAAGCCGGCAGCCCCTCGG--ACATGCCGCGGGACTCAGGCATCTATGAC--TC---------------------------------------GTCTGTGCCCT---------------------------------------------------------------------------CATCTGAGCTGTCTCTGC---------CACTGATGG--A-----AGGACTCTCGACAGACCAGACAGAAACATCTTCCCTGACGGAGAGCGTGTCCTC--------CTCTTCAGGCCTGGGTGAAGAGGAACCTCCTGCCCTTCC---TTCCAAGCTCCTCTCTTC---TGGAGCGTGCAA-AGCAGATC-----TTGGTTGCCGCAGC---------------------------TACACTGATGAACTCCACGCGGTCGCCCCTTTGNNN----------------------------------------------------------------
>Chlorocebus_sabaeus_D
AT---GG-------CCCCGTGGCTGCAGCTC------------------------------TGCTCCGTCTTCTTTACGGTCAACGCCTGCCTCAACGGCTCGCAGTTAGCTGTGGCCGCTGGCGGGTCCGGCCGCGCGCGGGGCGCCGACACCTGTGGCTGGAGGGGAGTGGG---G-----------CCGGCCAGCAGAAACAGTGGGCTGCACAACA-----------TCACCTTCAAATATGACAATTGTACCACCTACTTGAATCCAGTGGGGAAGCATGTGATTGCT-GACGCCCAGAATA-------------------------TCACCATCAGCCAGTATGCTTG---------------------CCATGACCA--AGTGGC---AGTCACCATTCTTT-GGTCCCCAGGGGCCCTTGGCATCGAATTCCTGAAAG-----GATTTCGGGTAAT----------------------------ACTGGAGGAGCTGAAGTCAGAGGG-------------------AAGACAGTGCCA----ACAACTGATTCTAAAGGATCCGAA--------GCAGCTCAACAGTAGCTTCAAAAGAACTGGAATGGA--------------ATCTCAGCCTTTCCTGAATATGAAATTTGAAACGGATTATTTCGTAAAGGT-TGTCCCTTTTCCTTCCATTAAAAACG---------AAAGCAATTACCACCCTTTCTTCTTCAGAACCCGAGCCTGTGACCTGTTGTTACAGCCAGACAAC--TTGGCTTGTAAACCCTTCTGGAAGCCTCGGAACCTGAACATCAGCCAGCATGGCTCGGACATGCAGGTGTCCTTCGACCACGCACCGCA------CAACTTCGGCTTCCGT--TTCT----------TCTATCTTCACTACAAGCTCAAGCATGAAGGACCTTTCAAGCGAAAGACCTGTAAGCAGGAGCAAAATACAGAGACGACCAGCTGCCTCCTTCAAAATGTTTCTCCAGGGGATTATATAATTGAGCTGATGGATGACACTAACACAAC--AAGAAAAGTGATGCATTATGCCTT-AAAGCC--AGTGCACTCCCCGTGGGCTGGGCCCATCAGAGCTGTGGCTATCACAGTGCCACTGGTGGTCATATCAGCATTC--------------GCGACGCTCTTCACTGTGATGTGCCGCAAGAAGCAACAAGAAAACATATATTCACATTTAGATGA-AGAGAGCTCTGAGTCTTCCACATACACTGCAGCACTCCCGAGAGAGAGGCTCCGGCCGC--GGCCAAAGGTCTTTCTCTGCTATTCCAGTAAAGATGGCC-AGAATCACATGAATGTCGTCCAGTGTTTCGCCTACTTCC----TCCAGGACTTCTGTGGCTGTGAGGTGGCTCTGGACCTGTGGGAAGACTTCAGC---CTCTGTAG---AGAAGGGCAGAGAGAATGGGTCATCCAGAAGATCCACG----------------AGTCCCAGTTCA-----TCATTGTGGTTTGTTCCAAAGGTATGAAGTA-------------C-TTTGTGGACAAGAAGAACTACAAACACAAAGGAGGTGGCCGAGGCTCGGGGAAAGGAGAACTCTTCCTGGTGGCGGTGTCAGCCATTGC-------CGA----AAAG---CTCCGCCAGGCCAAGCAGAGTTCGTCCGC-GGCGCTCAGCAAGTTCATCGCCGTCTAC-TTTGATTATTCCTGCGAGGGAGACGTCCCCGGTGTCCTAGACCTGAGTAC---------CAAGTATAAACTCATGGACAATCTTCCCCAGCTCTGTT-----CCCACCTGCACTCCCGAGACCACGGCCTCCAGGAGCC--GGGGCAGCACGCGCGACAGGGCAGC---AGAAGGAACTACTTCC-GGAGCAAGGCAG----GCAGGTCCCTGTACGTCGC-CATTTGCAACATGCACCAGTTTATCGACGAGGAGCCCGACTGGTTCGAAAAGCAGTTCG--------------------------------------------------TTCCCTTCCATCCTCCTC------------------------------CACTGCGCTACCGGGAGCCAGTCTTGGAGAAATTTGATT------CGGGCTTGGTTTTAAATGATGTCATGTGCAAACCAGGGCCCGAGAG---CGATTTCTGCCTAAAGGTA---GAGGCGGCCGTTCTTGGGGCAACTGGACCAGCCGACT-----------CCCAGCACGAGAGTCAGCACGGG-----------GGCCTGGACCAAGACGCGGAGGC--CCGGCCTGCCCTTGATGGTAGCGCCGCTCTGCAGCCCCTGCTGCACACGGTGAAAGCCGGCAGCCCCTCGG--ACATGCCGCGGGACTCAGGCATCTATGAC--TC---------------------------------------GTCTGTGCCCT---------------------------------------------------------------------------CATCTGAGCTATCTCTGC---------CACTGATGG--A-----AGGACTCTCGACAGACCAGACAGAAACATCTTCCCTGACGGAGAGCGTGTCCTC--------CTCTTCAGGCCTGGGTGAAGAGGAACCTCCTGCCCTTCC---TTCCAAGCTCCTCTCTTC---TGGAGCGTGCAA-AGCAGATC-----TTGGTTGCCGCAGC---------------------------TACACTGATGAACTCCACGCGGTCGCCCCTTTGNNN----------------------------------------------------------------
>Cercocebus_atys_D
[truncated: 291,038 more chars]
