# Supplementary material for: Genetic comparisons of interleukin-17 reveal a framework for complex signaling evolution
Source: bioRxiv. 2026 Apr 14:2026.04.13.718218. Preprint. [Version 1] doi: 10.64898/2026.04.13.718218 (PMC13105070; doi:10.64898/2026.04.13.718218)
Supplement: Supplement 3 [file media-3.zip › Supplemental files for paper/Alignments_and_trees/IL17_ligand_chordate Alignment PhyML Tree 2.newick]

(Mussel_il17:0.51299617	(((((((REFERENCE_IL17C:0.0750333700000001	('vs_canFam4 3':0.0	'vs_ursMar1 3':0.17883058000000007)65.0:0.06959833999999998)39.0:0.033910090000000004	'vs_tarSyr2 3':0.060401589999999894)44.0:0.037390009999999974	'vs_bosTau9 3':0.08145391000000002)46.0:0.014584410000000103	('vs_HLpteVam2 3':0.08845725999999998	'vs_HLartJam1 2':0.06175696000000008)33.0:0.02143465)93.0:0.048167639999999956	('vs_mm10 3':0.03917214000000002	'vs_HLratRat7 3':0.055778859999999986)100.0:0.13617447000000005)100.0:0.27781472000000007	((((REFERENCE_IL17E:0.07835032999999991	'vs_tarSyr2 5':0.0978069800000001)21.0:0.0041383999999999865	('vs_bosTau9 5':0.08742319999999992	('vs_HLpteVam2 5':0.06287032999999997	'vs_HLartJam1 4':0.08531152000000009)17.0:0.015229530000000047)2.0:0.007436889999999918)5.0:0.003835639999999918	('vs_HLmanJav1 4':0.08733456999999989	('vs_canFam4 6':0.07912085000000002	'vs_ursMar1 4':0.021563210000000055)88.0:0.04985832999999995)11.0:0.005975719999999907)81.0:0.05320240999999992	('vs_HLratRat7 5':0.06636928999999991	'vs_mm10 5':0.037178329999999926)100.0:0.08117682999999998)100.0:0.49819733999999993)36.0:0.05935098999999999	((((((vs_HLartJam1:0.13524350000000007	((vs_HLpteVam2:0.06559849999999989	(vs_ursMar1:0.03508705999999995	vs_canFam4:0.04509391000000007)100.0:0.03279541000000008)27.0:0.00473470999999992	vs_HLmanJav1:0.08715434000000011)23.0:0.004464580000000051)55.0:0.01769119000000008	(REFERENCE_IL17A:0.07846628	vs_bosTau9:0.10985)68.0:0.015159329999999915)50.0:0.010359620000000014	vs_tarSyr2:0.15518808000000006)75.0:0.019894260000000052	(vs_mm10:0.06199836999999997	vs_HLratRat7:0.06245816000000004)100.0:0.1263444199999999)100.0:0.22126864999999996	((('vs_tarSyr2 6':0.0914273000000001	REFERENCE_IL17F:0.13991744000000006)100.0:0.0651770599999999	((('vs_HLmanJav1 5':0.07610205000000003	('vs_canFam4 7':0.06880996000000006	'vs_ursMar1 5':0.041302790000000034)99.0:0.030270320000000073)53.0:0.007052499999999906	('vs_HLartJam1 5':0.08509710999999998	'vs_HLpteVam2 6':0.07621056999999998)56.0:0.007249049999999979)83.0:0.025128569999999906	('vs_mm10 6':0.03997597999999991	'vs_HLratRat7 6':0.0503905899999999)100.0:0.10681882999999992)21.0:0.002363880000000096)45.0:0.00630061000000004	'vs_bosTau9 6':0.13828010999999996)100.0:0.10795082)100.0:0.19652117999999985	(((((REFERENCE_IL17B:0.05820792999999991	('vs_HLmanJav1 2':0.06204303000000011	'vs_HLpteVam2 2':0.07003344)12.0:0.0014032800000000067)14.0:0.009400329999999957	'vs_bosTau9 2':0.03811639)11.0:0.009904479999999993	('vs_mm10 2':0.021514840000000035	'vs_HLratRat7 2':0.04053613999999994)99.0:0.06796279999999999)33.0:0.009011250000000026	('vs_canFam4 2':0.02780766999999995	'vs_ursMar1 2':0.018142199999999997)21.0:0.003091419999999956)100.0:0.39175384	('vs_HLartJam1 3':0.13290938000000008	('vs_canFam4 4':0.07396348999999991
(((((((((((vs_tarSyr2:0.14418883	vs_HLartJam1:0.11437186):0.01696402	(((vs_HLmanJav1:0.0701313	(vs_canFam4:0.05341455	vs_ursMar1:0.02607953):0.03484641):0.00833606	vs_HLpteVam2:0.06249509):0.01692477	(REFERENCE_IL17A:0.08200424	vs_bosTau9:0.09237274):0.01838401):0.00707812):0.01425065	(vs_HLratRat7:0.06406944	vs_mm10:0.06761494):0.17372244):0.25644024	((((('vs_HLpteVam2 6':0.08191769	(('vs_canFam4 7':0.06006028	'vs_ursMar1 5':0.03779434):0.02876104	'vs_HLartJam1 5':0.09807838):0.00141983):0.01199814	'vs_HLmanJav1 5':0.07993805):0.02817189	('vs_mm10 6':0.04436008	'vs_HLratRat7 6':0.05503577):0.1326407):0.00317587	('vs_tarSyr2 6':0.08176898	REFERENCE_IL17F:0.11839432):0.09840136):0.00398379	'vs_bosTau9 6':0.15083079):0.09185954):0.2280648	((('vs_HLratRat7 5':0.05136506	'vs_mm10 5':0.05311287):0.10000321	((('vs_tarSyr2 5':0.09985877	(((('vs_canFam4 6':0.03902305	'vs_ursMar1 4':0.06063149):0.04248222	'vs_HLmanJav1 4':0.06788256):0.0175244	'vs_HLartJam1 4':0.0794885):0.01157692	'vs_bosTau9 5':0.09117203):0.00509596):0.01419211	REFERENCE_IL17E:0.06038064):0.02454153	'vs_HLpteVam2 5':0.07091399):0.05898048):0.57316756	Mussel_il17:1.05597072):0.16125535):0.0688636	((((((('vs_canFam4 3':0.0	'vs_ursMar1 3':0.18602931):0.09090641	'vs_bosTau9 3':0.0354615):0.04961389	REFERENCE_IL17C:0.09721071):0.02079196	'vs_HLpteVam2 3':0.08067038):0.01863642	'vs_HLartJam1 2':0.05511831):0.03316707	'vs_tarSyr2 3':0.13877079):0.08807483	('vs_HLratRat7 3':0.08286266	'vs_mm10 3':0.0090707):0.12638953):0.39454683):0.38445833	((('vs_canFam4 2':0.00598563	'vs_ursMar1 2':0.02960206):0.01421455	((('vs_mm10 2':0.0237252	'vs_HLratRat7 2':0.03048946):0.05865496	'vs_HLpteVam2 2':0.06422745):0.01423409	(REFERENCE_IL17B:0.05160698	'vs_HLmanJav1 2':0.05152558):0.00449962):0.01014496):0.01185745	'vs_bosTau9 2':0.03768851):0.37923904):0.44628275	'vs_HLartJam1 3':0.19205068):0.05503954	'vs_canFam4 4':0.1050226):0.00841018
(((((((((((('vs_HLmanJav1 5':0.07702626	('vs_canFam4 7':0.06016269	'vs_ursMar1 5':0.04796437):0.04317049):0.00209935	('vs_HLpteVam2 6':0.05592888	'vs_HLartJam1 5':0.07815591):0.01545325):0.02569736	('vs_bosTau9 6':0.11416378	('vs_HLratRat7 6':0.05492201	'vs_mm10 6':0.04086687):0.09335872):0.00175639):0.00424421	(REFERENCE_IL17F:0.12103565	'vs_tarSyr2 6':0.08381602):0.07234655):0.04683663	(((((vs_HLratRat7:0.05291994	vs_mm10:0.05734148):0.11489834	vs_tarSyr2:0.14819437):0.01037147	((vs_HLartJam1:0.11109334	vs_HLpteVam2:0.06309148):0.000456	((vs_ursMar1:0.04048829	vs_canFam4:0.02571219):0.03522591	REFERENCE_IL17A:0.08595812):0.00792452):0.03074694):0.01027224	vs_HLmanJav1:0.07780768):0.00717543	vs_bosTau9:0.11743608):0.28768438):0.22518795	((('vs_mm10 3':0.05005754	'vs_HLratRat7 3':0.04027479):0.12971486	(((((('vs_ursMar1 3':0.1378988	'vs_canFam4 3':0.000882):0.09751739	REFERENCE_IL17C:0.1179832):0.00616787	'vs_bosTau9 3':0.0774334):0.03021761	'vs_tarSyr2 3':0.07544415):0.01378606	'vs_HLpteVam2 3':0.08198274):0.01296288	'vs_HLartJam1 2':0.07340637):0.06544786):0.34970851	(((((((('vs_canFam4 6':0.07602354	(REFERENCE_IL17E:0.08247421	'vs_tarSyr2 5':0.07502973):0.03055461):0.02042606	'vs_bosTau9 5':0.07482987):0.00814966	'vs_HLpteVam2 5':0.0666352):0.00952615	'vs_HLmanJav1 4':0.06254998):0.01702305	('vs_mm10 5':0.03150124	'vs_HLratRat7 5':0.06779724):0.12160789):0.01190638	'vs_HLartJam1 4':0.08211996):0.02145993	'vs_ursMar1 4':0.05625356):0.64137427	Mussel_il17:1.19295852):0.06721657):0.06741071):0.25871881	(((('vs_mm10 2':0.03100746	'vs_HLratRat7 2':0.04229794):0.06481317	(REFERENCE_IL17B:0.05210175	(('vs_HLpteVam2 2':0.07804964	'vs_bosTau9 2':0.01649176):0.02220399	'vs_HLmanJav1 2':0.03206556):0.01151608):0.01531311):0.02737676	'vs_canFam4 2':0.01217457):0.03852526	'vs_ursMar1 2':0.0):0.38101658):0.33729278	'vs_HLartJam1 3':0.16690764):0.08564447	'vs_canFam4 4':0.05764556):0.08307319
(((((((((((('vs_HLmanJav1 5':0.09157975	(('vs_canFam4 7':0.05881709	'vs_ursMar1 5':0.04697966):0.02591618	'vs_HLpteVam2 6':0.05908679):0.00149155):0.00343703	'vs_HLartJam1 5':0.08873731):0.01440785	(('vs_HLratRat7 6':0.05910354	'vs_mm10 6':0.0298461):0.09758629	(REFERENCE_IL17F:0.1533425	'vs_tarSyr2 6':0.10512735):0.05508154):0.00962894):0.02836976	'vs_bosTau9 6':0.09637846):0.08507593	(((((vs_HLpteVam2:0.04680393	((vs_ursMar1:0.03565511	vs_canFam4:0.03893117):0.02307181	vs_HLartJam1:0.12848154):0.01218229):0.02368584	vs_HLmanJav1:0.06922278):0.00959729	(REFERENCE_IL17A:0.10596723	vs_bosTau9:0.08079273):0.03421605):0.01396264	vs_tarSyr2:0.13172914):0.01608987	(vs_mm10:0.05544109	vs_HLratRat7:0.06688657):0.13000712):0.22277213):0.21664042	(((((((('vs_canFam4 3':0.0046878	('vs_ursMar1 3':0.26095077	'vs_tarSyr2 3':0.0):0.09883302):0.08238004	'vs_bosTau9 3':0.08632516):0.02036423	'vs_HLpteVam2 3':0.08738177):0.02373092	REFERENCE_IL17C:0.08898904):0.04650127	'vs_HLartJam1 2':0.05137945):0.07278991	('vs_HLratRat7 3':0.08722332	'vs_mm10 3':0.0149364):0.14250197):0.3097951	Mussel_il17:0.90770474):0.06649116	(((((((REFERENCE_IL17E:0.06228765	'vs_tarSyr2 5':0.10746718):0.03346026	('vs_canFam4 6':0.04770277	'vs_ursMar1 4':0.05719523):0.03029712):0.01693682	'vs_HLartJam1 4':0.08113984):0.00315865	'vs_bosTau9 5':0.08874056):0.02974262	'vs_HLmanJav1 4':0.0548988):0.02927111	'vs_HLpteVam2 5':0.0468836):0.03726718	('vs_HLratRat7 5':0.0710767	'vs_mm10 5':0.02817014):0.08215863):0.48858166):0.1207246):0.29546202	('vs_canFam4 2':0.02405925	((((REFERENCE_IL17B:0.04030796	(('vs_HLratRat7 2':0.03299153	'vs_mm10 2':0.04906745):0.04360851	'vs_HLpteVam2 2':0.07239039):0.02472639):0.0188434	'vs_bosTau9 2':0.04586843):0.013772	'vs_HLmanJav1 2':0.05482961):0.02177542	'vs_ursMar1 2':0.01974082):0.00590112):0.40590665):0.39979899	'vs_HLartJam1 3':0.172073):0.06682494	'vs_canFam4 4':0.07784092):0.05091025
(((((((((((((vs_HLartJam1:0.13422603	(vs_HLpteVam2:0.06486571	vs_HLmanJav1:0.07233654):0.00247163):0.00616681	(vs_ursMar1:0.04022349	vs_canFam4:0.05535575):0.03203312):0.00845981	(vs_bosTau9:0.10395993	REFERENCE_IL17A:0.08759919):0.01149825):0.02073186	(vs_HLratRat7:0.05779895	vs_mm10:0.06445998):0.10298532):0.00847129	vs_tarSyr2:0.11991392):0.20430463	(((('vs_canFam4 7':0.08544874	'vs_ursMar1 5':0.03813664):0.0090225	(('vs_HLartJam1 5':0.07520064	'vs_HLpteVam2 6':0.07362526):0.00463448	'vs_HLmanJav1 5':0.07471378):0.01555216):0.03131797	((REFERENCE_IL17F:0.13858189	'vs_tarSyr2 6':0.09454361):0.05685731	('vs_HLratRat7 6':0.04727885	'vs_mm10 6':0.05477898):0.09281662):0.00821146):0.03035629	'vs_bosTau9 6':0.11507526):0.1189918):0.25366	(((((((REFERENCE_IL17E:0.08671527	(('vs_HLartJam1 4':0.08077957	'vs_tarSyr2 5':0.09836053):0.00387112	('vs_ursMar1 4':0.04652917	'vs_canFam4 6':0.05742349):0.05577218):0.01224215):0.00520342	'vs_bosTau9 5':0.06022576):0.00455356	'vs_HLmanJav1 4':0.07872445):0.01124232	'vs_HLpteVam2 5':0.03626524):0.06639277	('vs_mm10 5':0.02940408	'vs_HLratRat7 5':0.07116126):0.06054679):0.81788645	((('vs_HLartJam1 2':0.04028437	'vs_HLpteVam2 3':0.10585954):0.02779889	(('vs_bosTau9 3':0.09140467	('vs_tarSyr2 3':0.08762156	(REFERENCE_IL17C:0.01436147	'vs_ursMar1 3':0.18555575):0.08649142):0.03914282):0.0120585	'vs_canFam4 3':0.07258498):0.02779518):0.07285998	('vs_mm10 3':0.04151694	'vs_HLratRat7 3':0.05254216):0.1096047):0.27266535):0.04783372	Mussel_il17:0.96726402):0.06018341):0.23926197	(((REFERENCE_IL17B:0.08054072	((('vs_canFam4 2':0.01768209	'vs_bosTau9 2':0.03968567):0.00308493	'vs_HLpteVam2 2':0.06405613):0.00756725	'vs_HLmanJav1 2':0.05149223):0.00273089):0.01652393	'vs_ursMar1 2':0.00888416):0.0312688	('vs_HLratRat7 2':0.05172855	'vs_mm10 2':0.01846705):0.09882276):0.26357968):0.58111945	'vs_HLartJam1 3':0.12161729):0.11657387	'vs_bosTau9 4':0.04246976):0.01904025
((((((((((((((vs_HLmanJav1:0.09533409	vs_HLpteVam2:0.07227563):0.00215143	(vs_ursMar1:0.03661009	vs_canFam4:0.04455698):0.01840387):0.0095517	vs_HLartJam1:0.12330772):0.02018633	(vs_bosTau9:0.10392713	REFERENCE_IL17A:0.07460328):0.02062844):0.01260705	vs_tarSyr2:0.12703324):0.01237697	(vs_mm10:0.07508296	vs_HLratRat7:0.07530335):0.1601824):0.23350962	(('vs_HLpteVam2 6':0.0739031	((('vs_ursMar1 5':0.05085103	'vs_canFam4 7':0.07277425):0.02256801	'vs_HLmanJav1 5':0.0632483):0.01246012	'vs_HLartJam1 5':0.0785227):0.01230565):0.0197439	((('vs_tarSyr2 6':0.1075153	REFERENCE_IL17F:0.11732353):0.05426435	'vs_bosTau9 6':0.1614569):0.01274094	('vs_HLratRat7 6':0.04710085	'vs_mm10 6':0.04507979):0.08805094):0.00751011):0.12745591):0.23455909	((((((((('vs_canFam4 3':0.0	'vs_ursMar1 3':0.2229532):0.08391799	REFERENCE_IL17C:0.06324796):0.04608238	'vs_tarSyr2 3':0.06064916):0.05109718	('vs_HLratRat7 3':0.05720734	'vs_mm10 3':0.01885255):0.11306494):0.02716773	'vs_bosTau9 3':0.10408153):0.03581646	'vs_HLpteVam2 3':0.07206685):0.01070026	'vs_HLartJam1 2':0.06927113):0.41341732	Mussel_il17:1.07631115):0.08492605	(((('vs_HLpteVam2 5':0.05774595	'vs_HLartJam1 4':0.0800354):0.01005107	(('vs_HLmanJav1 4':0.08290788	(('vs_ursMar1 4':0.05414298	'vs_canFam4 6':0.04202919):0.03931382	'vs_bosTau9 5':0.10281989):0.00635719):0.00799673	'vs_tarSyr2 5':0.10986372):0.00309832):0.01903926	REFERENCE_IL17E:0.06351507):0.05306899	('vs_mm10 5':0.02554031	'vs_HLratRat7 5':0.07906389):0.06112272):0.6166242):0.03316725):0.16621156	(((((('vs_HLpteVam2 2':0.09299629	'vs_HLmanJav1 2':0.03700576):0.02511222	'vs_bosTau9 2':0.03303085):0.01942119	REFERENCE_IL17B:0.07410788):0.0035774	('vs_mm10 2':0.03674963	'vs_HLratRat7 2':0.02631616):0.05681895):0.01993701	'vs_ursMar1 2':0.02808652):0.00730124	'vs_canFam4 2':0.02195845):0.6053554):0.47032119	'vs_HLartJam1 3':0.23056145):0.04599119	'vs_canFam4 4':0.07219691):0.06881578
((((((((((((((((vs_bosTau9:0.0926959	REFERENCE_IL17A:0.07674408):0.01230708	vs_tarSyr2:0.15835156):0.01252601	vs_HLpteVam2:0.07439239):0.00190742	(vs_ursMar1:0.03586211	vs_canFam4:0.04362503):0.04027036):0.00342248	vs_HLmanJav1:0.0852589):0.01325109	vs_HLartJam1:0.15809267):0.04234382	(vs_HLratRat7:0.07772056	vs_mm10:0.07041644):0.12638825):0.20721128	((((('vs_HLratRat7 6':0.04088902	'vs_mm10 6':0.0577014):0.09942705	(('vs_HLartJam1 5':0.08249617	'vs_HLmanJav1 5':0.09954793):0.006853	'vs_HLpteVam2 6':0.06074924):0.01252251):0.00804498	('vs_ursMar1 5':0.0404325	'vs_canFam4 7':0.06484519):0.04188203):0.00790811	('vs_tarSyr2 6':0.0852115	REFERENCE_IL17F:0.12715156):0.05755405):0.01485882	'vs_bosTau9 6':0.14953024):0.16091509):0.25264179	(((((REFERENCE_IL17E:0.08682283	'vs_tarSyr2 5':0.12279913):0.01132452	(('vs_HLmanJav1 4':0.09304056	'vs_bosTau9 5':0.0847716):0.01257765	'vs_HLartJam1 4':0.12431144):0.00459509):0.00988349	'vs_HLpteVam2 5':0.06060002):0.00745363	('vs_canFam4 6':0.08182799	'vs_ursMar1 4':0.00921435):0.07614444):0.07063044	('vs_mm10 5':0.01760324	'vs_HLratRat7 5':0.09300445):0.10070104):0.62399622):0.04672158	((((((((REFERENCE_IL17C:0.07519867	'vs_ursMar1 3':0.14548502):0.02101811	'vs_tarSyr2 3':0.06591336):0.07358718	'vs_canFam4 3':0.05674649):0.03371382	'vs_bosTau9 3':0.07717756):0.02532478	'vs_HLpteVam2 3':0.06624537):0.00917931	'vs_HLartJam1 2':0.05143216):0.09076858	('vs_HLratRat7 3':0.05134156	'vs_mm10 3':0.03731226):0.13178257):0.29997617	Mussel_il17:0.91218917):0.12148906):0.31855395	((((('vs_bosTau9 2':0.05236932	('vs_HLpteVam2 2':0.07695553	REFERENCE_IL17B:0.06705021):0.00555339):0.00395867	'vs_ursMar1 2':0.02938432):0.02018788	('vs_HLratRat7 2':0.03973556	'vs_mm10 2':0.01430879):0.08842349):0.00966757	'vs_HLmanJav1 2':0.03741403):0.01683082	'vs_canFam4 2':0.02025065):0.37905865):0.49807301	'vs_canFam4 4':0.07236195):0.01252897	'vs_HLartJam1 3':0.16354957):0.03232122
((((((((((((vs_HLartJam1:0.12559907	(REFERENCE_IL17A:0.07727293	vs_bosTau9:0.16537556):0.01529584):0.00726795	((vs_HLpteVam2:0.0755912	(vs_canFam4:0.04445476	vs_ursMar1:0.04205603):0.02557425):0.00746127	vs_HLmanJav1:0.10984007):0.00777983):0.01116183	vs_tarSyr2:0.14812303):0.02385393	(vs_HLratRat7:0.06641574	vs_mm10:0.0802647):0.10361919):0.26801325	((((('vs_HLmanJav1 5':0.06276855	('vs_ursMar1 5':0.05180302	'vs_canFam4 7':0.06681058):0.02867598):0.00488508	('vs_HLpteVam2 6':0.07613232	'vs_HLartJam1 5':0.09059392):0.0051874):0.01656947	('vs_mm10 6':0.03476849	'vs_HLratRat7 6':0.0383494):0.13137615):0.00870688	(REFERENCE_IL17F:0.10619985	'vs_tarSyr2 6':0.12189122):0.07697905):0.0106699	'vs_bosTau9 6':0.13953366):0.12330751):0.19719935	((((('vs_HLpteVam2 5':0.04992146	(('vs_HLartJam1 4':0.11200273	'vs_HLmanJav1 4':0.08301169):0.01406293	'vs_bosTau9 5':0.08868582):0.00961719):0.01179587	('vs_ursMar1 4':0.02820893	'vs_canFam4 6':0.05526973):0.02729616):0.01008713	'vs_tarSyr2 5':0.12704053):0.01268652	REFERENCE_IL17E:0.07922452):0.04519881	('vs_mm10 5':0.03206785	'vs_HLratRat7 5':0.05987893):0.08896379):0.5610252):0.12514794	(((('vs_HLpteVam2 3':0.07239012	'vs_HLartJam1 2':0.0515926):0.02984341	('vs_bosTau9 3':0.07530064	((('vs_canFam4 3':0.0	'vs_ursMar1 3':0.26393019):0.09525796	REFERENCE_IL17C:0.03797923):0.04925564	'vs_tarSyr2 3':0.06618848):0.04206352):0.02117136):0.02882778	('vs_HLratRat7 3':0.06677073	'vs_mm10 3':0.02090146):0.19061821):0.32704107	Mussel_il17:1.03838098):0.01359138):0.39600436	(('vs_ursMar1 2':0.02638093	'vs_canFam4 2':0.01975911):0.00105615	('vs_HLmanJav1 2':0.02948785	(('vs_bosTau9 2':0.04110939	('vs_HLpteVam2 2':0.05525647	REFERENCE_IL17B:0.07241912):0.00332377):0.01349304	('vs_mm10 2':0.02240061	'vs_HLratRat7 2':0.0329474):0.04853428):0.02622322):0.01775923):0.26723436):0.36335724	'vs_HLartJam1 3':0.15165881):0.0624576	'vs_canFam4 4':0.08452838):0.01188049
((((((((((((vs_HLmanJav1:0.0871765	((vs_canFam4:0.06073451	vs_ursMar1:0.03867101):0.02399084	(vs_HLartJam1:0.11817881	vs_HLpteVam2:0.07283331):0.008195):0.00313028):0.02250867	(vs_bosTau9:0.11386817	REFERENCE_IL17A:0.06290175):0.01928873):0.01505941	vs_tarSyr2:0.14831808):0.01610704	(vs_mm10:0.05927372	vs_HLratRat7:0.04764382):0.13298261):0.23631394	((((('vs_HLratRat7 6':0.04131961	'vs_mm10 6':0.03612396):0.09456354	'vs_HLartJam1 5':0.10917011):0.01434945	(('vs_canFam4 7':0.05033015	'vs_ursMar1 5':0.06724382):0.0281469	'vs_HLmanJav1 5':0.06831448):0.016717):0.00422288	('vs_bosTau9 6':0.13947186	('vs_tarSyr2 6':0.10457591	REFERENCE_IL17F:0.10642455):0.05725429):0.00301862):0.01949983	'vs_HLpteVam2 6':0.07140059):0.16014861):0.20185683	(((REFERENCE_IL17E:0.10973293	(((('vs_HLpteVam2 5':0.04249171	('vs_ursMar1 4':0.04341117	'vs_canFam4 6':0.08624453):0.05357451):0.00844879	('vs_tarSyr2 5':0.12731235	'vs_HLartJam1 4':0.08693002):0.00594181):0.00992042	'vs_bosTau9 5':0.11723059):0.00673824	'vs_HLmanJav1 4':0.09381491):0.02408723):0.01277542	('vs_HLratRat7 5':0.07399315	'vs_mm10 5':0.05487577):0.1298715):0.57774118	(((((((REFERENCE_IL17C:0.08090368	('vs_ursMar1 3':0.22708449	'vs_canFam4 3':0.0):0.08190073):0.02158905	'vs_tarSyr2 3':0.09540517):0.02593718	'vs_bosTau9 3':0.08810823):0.0348247	'vs_HLpteVam2 3':0.07452507):0.02393484	'vs_HLartJam1 2':0.08160673):0.06818602	('vs_mm10 3':0.04091646	'vs_HLratRat7 3':0.04933847):0.12022329):0.29231352	Mussel_il17:0.9892919):0.08683826):0.05253202):0.29638344	((((('vs_mm10 2':0.01444279	'vs_HLratRat7 2':0.04402683):0.04430578	('vs_HLmanJav1 2':0.03289455	('vs_bosTau9 2':0.06220762	'vs_HLpteVam2 2':0.06503624):0.04226116):0.02685932):0.01500104	'vs_canFam4 2':0.03264389):0.02399153	REFERENCE_IL17B:0.0559721):0.01652033	'vs_ursMar1 2':0.00381582):0.53369922):0.39871335	'vs_HLartJam1 3':0.13902622):0.06060199	'vs_canFam4 4':0.08452136):0.04756105
(((((((((((((('vs_canFam4 7':0.03453926	'vs_ursMar1 5':0.04309534):0.03275427	('vs_HLmanJav1 5':0.06438779	'vs_HLartJam1 5':0.09229811):0.00267891):0.00763453	'vs_HLpteVam2 6':0.08363633):0.02015216	(('vs_mm10 6':0.04029247	'vs_HLratRat7 6':0.02998021):0.0867144	('vs_tarSyr2 6':0.08936083	REFERENCE_IL17F:0.12949509):0.03405795):0.01822886):0.01120648	'vs_bosTau9 6':0.11317363):0.12749987	(((vs_HLratRat7:0.08907447	vs_mm10:0.04483329):0.11262028	(vs_tarSyr2:0.17762771	(vs_bosTau9:0.11141133	REFERENCE_IL17A:0.08781028):0.02435354):0.00947097):0.01512311	((vs_HLartJam1:0.15674781	(vs_HLmanJav1:0.06282174	(vs_canFam4:0.04347791	vs_ursMar1:0.05051898):0.03078383):0.00507906):0.01244893	vs_HLpteVam2:0.0380591):0.02295581):0.15833705):0.20961026	Mussel_il17:0.99031061):0.10334259	(((((((REFERENCE_IL17E:0.05719077	'vs_tarSyr2 5':0.10493379):0.00705408	(('vs_canFam4 6':0.08550229	'vs_ursMar1 4':0.00509986):0.0307248	'vs_bosTau9 5':0.12508868):0.03675795):0.02314284	'vs_HLmanJav1 4':0.0783133):0.00939503	'vs_HLartJam1 4':0.09709764):0.00495577	'vs_HLpteVam2 5':0.04907985):0.03963995	('vs_HLratRat7 5':0.03531358	'vs_mm10 5':0.03492706):0.08264218):0.45917221	((((((REFERENCE_IL17C:0.01408853	('vs_ursMar1 3':0.20440373	'vs_canFam4 3':0.0):0.11460156):0.08070373	'vs_bosTau9 3':0.10706201):0.01450467	'vs_HLpteVam2 3':0.08239029):0.02104203	'vs_HLartJam1 2':0.05872529):0.03343441	'vs_tarSyr2 3':0.10097991):0.0221164	('vs_HLratRat7 3':0.08812288	'vs_mm10 3':0.02590308):0.10586247):0.34753866):0.1391451):0.11962796	((((REFERENCE_IL17B:0.06844548	(('vs_canFam4 2':0.0	'vs_HLpteVam2 2':0.0615002):0.0158271	'vs_bosTau9 2':0.03074537):0.00578784):0.00145811	'vs_ursMar1 2':0.01468246):0.02038584	'vs_HLmanJav1 2':0.04730953):0.01104732	('vs_HLratRat7 2':0.03752193	'vs_mm10 2':0.0143661):0.07549423):0.4373582):0.38388258	'vs_HLartJam1 3':0.13369719):0.08694713	'vs_bosTau9 4':0.07083105):0.00935142
((((((((((((((vs_HLmanJav1:0.09460568	(vs_HLpteVam2:0.05895151	vs_HLartJam1:0.13750737):0.00643842):0.00732811	(vs_ursMar1:0.03696273	vs_canFam4:0.04793303):0.01853573):0.01129467	(vs_bosTau9:0.10720257	REFERENCE_IL17A:0.07480808):0.01281075):0.00630418	vs_tarSyr2:0.17585893):0.01215475	(vs_mm10:0.07986581	vs_HLratRat7:0.0748491):0.0965797):0.23410691	((((REFERENCE_IL17F:0.12581229	'vs_tarSyr2 6':0.07221082):0.05341163	'vs_bosTau9 6':0.13094025):0.02403378	(('vs_HLpteVam2 6':0.05500364	('vs_HLartJam1 5':0.08341021	('vs_ursMar1 5':0.04079326	'vs_canFam4 7':0.07793056):0.03361584):0.00170817):0.01106452	'vs_HLmanJav1 5':0.07088693):0.01657841):0.00652423	('vs_HLratRat7 6':0.02638846	'vs_mm10 6':0.03546138):0.11069662):0.09936555):0.20615133	Mussel_il17:0.99575005):0.08655908	((((('vs_bosTau9 3':0.05725624	((('vs_ursMar1 3':0.10901131	'vs_tarSyr2 3':0.07162159):0.01061207	REFERENCE_IL17C:0.09303548):0.03979605	'vs_canFam4 3':0.05020355):0.03579278):0.02402687	'vs_HLpteVam2 3':0.06459843):0.02136189	'vs_HLartJam1 2':0.06373664):0.07080753	('vs_HLratRat7 3':0.04816836	'vs_mm10 3':0.03637435):0.1095095):0.33334309	(('vs_mm10 5':0.06310734	'vs_HLratRat7 5':0.01615609):0.07186578	(((('vs_bosTau9 5':0.10648341	('vs_HLmanJav1 4':0.09015914	('vs_ursMar1 4':0.03964453	'vs_canFam4 6':0.06232254):0.02332023):0.01833315):0.00291195	'vs_tarSyr2 5':0.09636255):0.0027436	REFERENCE_IL17E:0.07940658):0.01096152	('vs_HLpteVam2 5':0.04475087	'vs_HLartJam1 4':0.10949159):0.00521699):0.07204387):0.46820077):0.08411507):0.38895074	((((((REFERENCE_IL17B:0.06556275	'vs_HLpteVam2 2':0.05857457):0.01233735	'vs_bosTau9 2':0.03922153):0.01712963	('vs_HLratRat7 2':0.05186308	'vs_mm10 2':0.02157524):0.06700424):0.0147958	'vs_HLmanJav1 2':0.03742649):0.02435119	'vs_ursMar1 2':0.02173558):0.01287023	'vs_canFam4 2':0.01348575):0.35507403):0.50401765	'vs_HLartJam1 3':0.13973362):0.07792992	'vs_canFam4 4':0.10993531):0.04270364
(((((((((((('vs_HLartJam1 5':0.08940375	'vs_HLpteVam2 6':0.06930444):0.00424773	(('vs_ursMar1 5':0.05259745	'vs_canFam4 7':0.07116607):0.02232913	'vs_HLmanJav1 5':0.07123294):0.00738181):0.01979046	(('vs_tarSyr2 6':0.0796434	REFERENCE_IL17F:0.13144576):0.05858455	('vs_HLratRat7 6':0.04927691	'vs_mm10 6':0.05655796):0.09798617):0.01773521):0.00864476	'vs_bosTau9 6':0.13562096):0.12097951	(((((((vs_ursMar1:0.03529139	vs_canFam4:0.04919415):0.04416139	vs_HLmanJav1:0.07688208):0.01458015	vs_HLpteVam2:0.06044843):0.00372778	vs_HLartJam1:0.13864631):0.0115256	(REFERENCE_IL17A:0.07864212	vs_bosTau9:0.1073313):0.00726624):0.0147242	vs_tarSyr2:0.15543645):0.03887614	(vs_mm10:0.06906634	vs_HLratRat7:0.05668827):0.10311725):0.23601175):0.12604919	(((('vs_mm10 3':0.05446557	'vs_HLratRat7 3':0.05323573):0.06220861	('vs_HLartJam1 2':0.08097528	(((((REFERENCE_IL17C:0.0	'vs_ursMar1 3':0.17400631):0.06990933	'vs_tarSyr2 3':0.01459275):0.09171432	'vs_HLpteVam2 3':0.10728886):0.01395877	'vs_bosTau9 3':0.07528333):0.01878769	'vs_canFam4 3':0.05348875):0.02089424):0.09453929):0.32917634	('vs_HLmanJav1 4':0.06470582	((((REFERENCE_IL17E:0.05590911	('vs_HLpteVam2 5':0.06397853	('vs_tarSyr2 5':0.07277889	'vs_HLartJam1 4':0.08632334):0.01558801):0.00596651):0.01283507	'vs_bosTau9 5':0.09575299):0.01218463	('vs_mm10 5':0.03026091	'vs_HLratRat7 5':0.05353737):0.1168433):0.02089959	('vs_ursMar1 4':0.00679185	'vs_canFam4 6':0.07899443):0.05861978):0.02396406):0.86220822):0.03725082	Mussel_il17:1.06682144):0.08419914):0.36950657	((((((REFERENCE_IL17B:0.05222343	'vs_ursMar1 2':0.06022148):0.01570734	'vs_HLmanJav1 2':0.0383843):0.01189263	('vs_mm10 2':0.03892414	'vs_HLratRat7 2':0.02667732):0.04822059):0.01300888	'vs_HLpteVam2 2':0.04351238):0.01108814	'vs_canFam4 2':0.03295156):0.00263795	'vs_bosTau9 2':0.05294105):0.64675612):0.25516477	'vs_HLartJam1 3':0.11700283):0.07698115	'vs_canFam4 4':0.08346681):0.04293973
((((((((((((((vs_HLmanJav1:0.06112209	vs_HLartJam1:0.12766512):0.01131146	((vs_canFam4:0.01553888	vs_ursMar1:0.03066799):0.02374469	vs_HLpteVam2:0.06265756):0.00864389):0.02502897	(vs_tarSyr2:0.15104342	REFERENCE_IL17A:0.0911457):0.01798197):0.00826069	vs_bosTau9:0.11055478):0.02548826	(vs_HLratRat7:0.04507442	vs_mm10:0.06321955):0.08827557):0.19516693	(('vs_bosTau9 6':0.16179704	(('vs_HLpteVam2 6':0.07426188	'vs_HLartJam1 5':0.07121588):0.00800788	(('vs_ursMar1 5':0.02935322	'vs_canFam4 7':0.06696359):0.04041828	'vs_HLmanJav1 5':0.07343983):0.01333596):0.01253346):0.01291013	((REFERENCE_IL17F:0.11144188	'vs_tarSyr2 6':0.08040247):0.05829734	('vs_mm10 6':0.04976005	'vs_HLratRat7 6':0.03639786):0.09028371):0.01611631):0.11272462):0.24521048	((('vs_HLratRat7 3':0.07296959	'vs_mm10 3':0.02743224):0.14470012	(('vs_HLartJam1 2':0.04524561	('vs_HLpteVam2 3':0.04265949	('vs_ursMar1 3':0.23381607	'vs_canFam4 3':0.0):0.08478667):0.04650103):0.0436945	((REFERENCE_IL17C:0.07901003	'vs_tarSyr2 3':0.1080351):0.0335907	'vs_bosTau9 3':0.09363786):0.01274604):0.02527769):0.35310662	((((('vs_canFam4 6':0.04804759	'vs_ursMar1 4':0.04733415):0.03947254	('vs_bosTau9 5':0.0719114	('vs_tarSyr2 5':0.07519312	('vs_HLartJam1 4':0.05179536	REFERENCE_IL17E:0.0990628):0.0306223):0.0141221):0.00572876):0.00479019	'vs_HLpteVam2 5':0.04027828):0.01460887	('vs_HLratRat7 5':0.05627751	'vs_mm10 5':0.04187062):0.12293326):0.00314496	'vs_HLmanJav1 4':0.0604068):0.45253966):0.1759666):0.07796131	Mussel_il17:1.1875899):0.28483817	((((((REFERENCE_IL17B:0.06393002	'vs_HLpteVam2 2':0.07218894):0.01375862	'vs_bosTau9 2':0.03478594):0.00880886	'vs_ursMar1 2':0.0204613):0.00833823	'vs_HLmanJav1 2':0.03223471):0.01315801	'vs_canFam4 2':0.00996135):0.02421045	('vs_mm10 2':0.02622955	'vs_HLratRat7 2':0.0287941):0.09720236):0.40539586):0.39623214	'vs_HLartJam1 3':0.1323693):0.08627557	'vs_bosTau9 4':0.05286775):0.03040998
(((((((((((((('vs_HLmanJav1 5':0.06045684	'vs_HLpteVam2 6':0.0656636):0.01405236	'vs_HLartJam1 5':0.09196906):0.00531732	('vs_canFam4 7':0.07498636	'vs_ursMar1 5':0.0677771):0.0215333):0.0165856	(REFERENCE_IL17F:0.18061762	'vs_tarSyr2 6':0.10376172):0.05501224):0.00611538	('vs_HLratRat7 6':0.05724075	'vs_mm10 6':0.03748289):0.12594251):0.01775167	'vs_bosTau9 6':0.12543784):0.09063852	(((((((vs_canFam4:0.05510678	vs_ursMar1:0.04095414):0.0224291	vs_HLartJam1:0.14103028):0.00931666	(REFERENCE_IL17A:0.08737693	vs_bosTau9:0.0761477):0.01117037):0.01023773	vs_HLmanJav1:0.08068039):0.0066784	vs_HLpteVam2:0.0447941):0.01819464	vs_tarSyr2:0.16530909):0.02240054	(vs_HLratRat7:0.0625818	vs_mm10:0.09252342):0.1345107):0.25228713):0.19421641	(((((('vs_HLartJam1 4':0.08030013	(((('vs_canFam4 6':0.04577599	'vs_ursMar1 4':0.06032515):0.04353963	'vs_bosTau9 5':0.10022904):0.00914944	'vs_HLmanJav1 4':0.08454256):0.01987305	'vs_HLpteVam2 5':0.04787886):0.01256509):0.00986996	REFERENCE_IL17E:0.07230023):0.00603736	'vs_tarSyr2 5':0.08477167):0.02768338	('vs_HLratRat7 5':0.08022862	'vs_mm10 5':0.04531564):0.07626264):0.57238946	Mussel_il17:1.22534974):0.07809143	((((('vs_HLpteVam2 3':0.06071874	('vs_canFam4 3':0.06146451	('vs_ursMar1 3':0.10651757	REFERENCE_IL17C:0.05900793):0.02589979):0.01713013):0.01001491	'vs_HLartJam1 2':0.06877041):0.01427584	'vs_bosTau9 3':0.10222398):0.02501057	'vs_tarSyr2 3':0.09490311):0.0738197	('vs_HLratRat7 3':0.09317911	'vs_mm10 3':0.01822265):0.09522355):0.29979262):0.12742704):0.29022591	(REFERENCE_IL17B:0.07685848	('vs_bosTau9 2':0.03625606	((('vs_HLmanJav1 2':0.04805224	('vs_HLpteVam2 2':0.0749846	('vs_HLratRat7 2':0.03069911	'vs_mm10 2':0.02643325):0.04196989):0.02731229):0.0159277	'vs_canFam4 2':0.01801181):0.00418575	'vs_ursMar1 2':0.01814115):0.01782707):0.00306913):0.45099818):0.36144203	'vs_HLartJam1 3':0.1913412):0.05897827	'vs_canFam4 4':0.06650223):0.05386322
(((((((((((((((vs_HLmanJav1:0.09720992	((vs_canFam4:0.03971409	vs_ursMar1:0.03597425):0.01199471	vs_HLpteVam2:0.05292689):0.00691994):0.01161346	(REFERENCE_IL17A:0.07311005	vs_bosTau9:0.07890305):0.02358004):0.00939282	vs_HLartJam1:0.11617359):0.01118467	vs_tarSyr2:0.14578245):0.01242986	(vs_HLratRat7:0.05825865	vs_mm10:0.04442996):0.10349827):0.23041072	(((('vs_HLpteVam2 6':0.08899153	('vs_HLartJam1 5':0.06141508	(('vs_ursMar1 5':0.05007275	'vs_canFam4 7':0.07182756):0.01993065	'vs_HLmanJav1 5':0.06397208):0.00666127):0.00931815):0.02330576	'vs_bosTau9 6':0.12764995):0.02237277	('vs_HLratRat7 6':0.0356558	'vs_mm10 6':0.03934993):0.10334067):0.01428249	('vs_tarSyr2 6':0.11861669	REFERENCE_IL17F:0.14248526):0.03645991):0.07371704):0.3485816	((((('vs_bosTau9 5':0.10855568	'vs_HLpteVam2 5':0.0489091):0.01765126	('vs_ursMar1 4':0.03550298	'vs_canFam4 6':0.07035178):0.03816787):0.01586946	(('vs_HLartJam1 4':0.07877904	'vs_tarSyr2 5':0.09875059):0.01231457	REFERENCE_IL17E:0.05373031):0.00881655):0.02739837	'vs_HLmanJav1 4':0.07442679):0.01996589	('vs_HLratRat7 5':0.05282133	'vs_mm10 5':0.0367571):0.09118556):0.72659059):0.07993536	Mussel_il17:1.03629123):0.01365792	(('vs_HLratRat7 3':0.06677812	'vs_mm10 3':0.00923528):0.11684691	(((((REFERENCE_IL17C:0.03323218	('vs_canFam4 3':0.0	'vs_ursMar1 3':0.21238989):0.0786978):0.07531936	'vs_tarSyr2 3':0.0696944):0.06848268	'vs_HLpteVam2 3':0.06666703):0.00749619	'vs_HLartJam1 2':0.09755686):0.03022467	'vs_bosTau9 3':0.06334893):0.09350601):0.34200392):0.30040848	(((('vs_bosTau9 2':0.04190822	(('vs_HLratRat7 2':0.05678782	'vs_mm10 2':0.01891285):0.10866799	'vs_HLpteVam2 2':0.05325803):0.00875188):0.000502	REFERENCE_IL17B:0.05693836):0.00353126	('vs_ursMar1 2':0.038731	'vs_canFam4 2':0.01376908):0.01977699):0.01219077	'vs_HLmanJav1 2':0.04882029):0.34659199):0.54502274	'vs_HLartJam1 3':0.15871129):0.04061478	'vs_canFam4 4':0.11895371):0.03628647
(((((((((((((((('vs_ursMar1 5':0.04656398	'vs_canFam4 7':0.06953864):0.03463838	'vs_HLmanJav1 5':0.05456569):0.00982749	('vs_HLartJam1 5':0.08363355	'vs_HLpteVam2 6':0.07282202):0.000966):0.01949838	'vs_bosTau9 6':0.14099691):0.01205344	('vs_HLratRat7 6':0.05946539	'vs_mm10 6':0.04364386):0.12650128):0.01012378	(REFERENCE_IL17F:0.16585882	'vs_tarSyr2 6':0.07970508):0.05171107):0.09094965	((vs_mm10:0.06648584	vs_HLratRat7:0.0559258):0.10182076	((vs_tarSyr2:0.12004647	(REFERENCE_IL17A:0.07256211	vs_bosTau9:0.08208668):0.02829727):0.01164089	(vs_HLpteVam2:0.05791208	(((vs_canFam4:0.04286001	vs_ursMar1:0.03472922):0.02779876	vs_HLmanJav1:0.06471758):0.01099715	vs_HLartJam1:0.11880277):0.00569701):0.00766537):0.02761072):0.27088042):0.1698431	Mussel_il17:1.0033323):0.04688189	((('vs_tarSyr2 5':0.07786706	(('vs_bosTau9 5':0.10309184	(('vs_canFam4 6':0.06244065	'vs_ursMar1 4':0.05165389):0.02431806	('vs_HLmanJav1 4':0.07205231	'vs_HLartJam1 4':0.08944875):0.01377509):0.00940936):0.00631662	'vs_HLpteVam2 5':0.05000196):0.01584173):0.01031378	('vs_mm10 5':0.02425605	'vs_HLratRat7 5':0.07528349):0.15027518):0.02069761	REFERENCE_IL17E:0.07541946):0.75067291):0.02043973	(('vs_canFam4 2':0.00767892	(('vs_mm10 2':0.01257938	'vs_HLratRat7 2':0.04834988):0.09044288	(((REFERENCE_IL17B:0.07135025	'vs_HLmanJav1 2':0.05329892):0.01968931	'vs_HLpteVam2 2':0.06397702):0.01978195	'vs_bosTau9 2':0.04001889):0.03129984):0.02733857):0.02561637	'vs_ursMar1 2':0.00838678):0.65686578):0.20605252	((((('vs_tarSyr2 3':0.08667258	(REFERENCE_IL17C:0.10306898	('vs_ursMar1 3':0.07335437	'vs_canFam4 3':0.06813292):0.03995822):0.00339098):0.04591342	'vs_HLartJam1 2':0.07223709):0.02824099	'vs_HLpteVam2 3':0.05795085):0.03969928	'vs_bosTau9 3':0.06966876):0.02743815	('vs_HLratRat7 3':0.08582384	'vs_mm10 3':0.02721828):0.15874022):0.28139535):0.48893979	'vs_canFam4 4':0.08377087):0.03265245	REFERENCE_IL17D:0.06483522):0.04170015
(((((((((((((((vs_HLpteVam2:0.06058379	(vs_HLmanJav1:0.07692622	(vs_canFam4:0.04206229	vs_ursMar1:0.01914108):0.02092738):0.00204962):0.01053843	(vs_bosTau9:0.07347618	REFERENCE_IL17A:0.07164672):0.02907644):0.00174715	vs_HLartJam1:0.1243946):0.01622407	(vs_mm10:0.0799173	vs_HLratRat7:0.07788233):0.14344434):0.01201779	vs_tarSyr2:0.14535786):0.2235699	(((('vs_HLratRat7 6':0.04228005	'vs_mm10 6':0.03799631):0.11542805	'vs_bosTau9 6':0.10700526):0.00381735	('vs_tarSyr2 6':0.0669931	REFERENCE_IL17F:0.12972019):0.07162639):0.01370077	('vs_HLpteVam2 6':0.0744938	((('vs_canFam4 7':0.05307408	'vs_ursMar1 5':0.03236993):0.04305952	'vs_HLmanJav1 5':0.06851609):0.00216417	'vs_HLartJam1 5':0.08933997):0.00862545):0.01585276):0.08703655):0.20032768	(((REFERENCE_IL17E:0.06059491	(('vs_tarSyr2 5':0.09054824	(('vs_canFam4 6':0.05356838	'vs_ursMar1 4':0.06142125):0.01431117	('vs_HLartJam1 4':0.07158125	'vs_bosTau9 5':0.08566436):0.02474915):0.01661567):0.01802744	'vs_HLmanJav1 4':0.06924234):0.01064669):0.01359296	'vs_HLpteVam2 5':0.04633327):0.04446755	('vs_mm10 5':0.01123705	'vs_HLratRat7 5':0.07498392):0.09542264):0.56559644):0.08076702	Mussel_il17:1.18380418):0.12199933	(('vs_HLratRat7 3':0.0569651	'vs_mm10 3':0.03171073):0.13540325	((((((REFERENCE_IL17C:0.06225017	'vs_ursMar1 3':0.19680688):0.06033946	'vs_bosTau9 3':0.05177501):0.03229002	'vs_HLartJam1 2':0.07624617):0.01341708	'vs_HLpteVam2 3':0.06266758):0.02705491	'vs_canFam4 3':0.06051074):0.02017689	'vs_tarSyr2 3':0.12071619):0.05495711):0.49123559):0.10917888	((((((('vs_mm10 2':0.01492655	'vs_HLratRat7 2':0.04244269):0.04613877	'vs_HLpteVam2 2':0.0794521):0.03463854	'vs_HLmanJav1 2':0.03580004):0.01021696	REFERENCE_IL17B:0.06474689):0.00807482	'vs_bosTau9 2':0.0345622):0.02446021	'vs_canFam4 2':0.01643442):0.01523969	'vs_ursMar1 2':0.00348032):0.48109339):0.45158042	'vs_HLartJam1 3':0.13292379):0.12802209	'vs_bosTau9 4':0.06413005):0.0219169
(((((((((((((('vs_HLartJam1 5':0.07144141	'vs_HLpteVam2 6':0.06691149):0.00641666	(('vs_ursMar1 5':0.03630641	'vs_canFam4 7':0.05242305):0.03453156	'vs_HLmanJav1 5':0.0763115):0.00723117):0.01381479	(('vs_tarSyr2 6':0.08386642	REFERENCE_IL17F:0.12898717):0.04897298	('vs_HLratRat7 6':0.05442221	'vs_mm10 6':0.04274916):0.06710766):0.00541429):0.01352714	'vs_bosTau9 6':0.13024916):0.11134262	((((((vs_canFam4:0.03187843	vs_ursMar1:0.03218379):0.02558704	(vs_HLartJam1:0.11926387	vs_HLpteVam2:0.0518125):0.00452385):0.00980925	(REFERENCE_IL17A:0.09987641	vs_tarSyr2:0.13551583):0.01340113):0.00818112	vs_HLmanJav1:0.08362241):0.00675024	(vs_mm10:0.07471209	vs_HLratRat7:0.04790443):0.13370408):0.00733967	vs_bosTau9:0.12255367):0.26249731):0.18682579	(((('vs_HLratRat7 5':0.07152596	'vs_mm10 5':0.04323992):0.13060186	REFERENCE_IL17E:0.05149045):0.02009962	(((('vs_HLpteVam2 5':0.06339911	'vs_HLartJam1 4':0.09133068):0.02641499	('vs_ursMar1 4':0.02920074	'vs_canFam4 6':0.06238904):0.03939453):0.00511219	'vs_HLmanJav1 4':0.07480229):0.01510866	'vs_tarSyr2 5':0.10510317):0.00391944):0.00678862	'vs_bosTau9 5':0.10660005):0.60253494):0.1031389	((((('vs_HLpteVam2 3':0.09888603	(('vs_ursMar1 3':0.12769082	REFERENCE_IL17C:0.02242513):0.04670024	'vs_tarSyr2 3':0.10910092):0.03493282):0.00329091	'vs_canFam4 3':0.08274679):0.01191626	'vs_bosTau9 3':0.08298447):0.02725248	'vs_HLartJam1 2':0.06181093):0.04878009	('vs_mm10 3':0.01012203	'vs_HLratRat7 3':0.06615341):0.17498811):0.47472015):0.04229708	Mussel_il17:1.00276098):0.24884246	(((((('vs_HLpteVam2 2':0.05706252	'vs_HLmanJav1 2':0.05104423):0.0098345	REFERENCE_IL17B:0.04101262):0.00881257	'vs_bosTau9 2':0.03371278):0.01739341	('vs_mm10 2':0.00963973	'vs_HLratRat7 2':0.03825575):0.05581541):0.00709662	'vs_ursMar1 2':0.0278366):0.02187094	'vs_canFam4 2':0.0):0.50224372):0.52429381	'vs_HLartJam1 3':0.12301158):0.08610443	'vs_canFam4 4':0.09992825):0.02275131
((((((((((((vs_HLartJam1:0.14273636	vs_HLmanJav1:0.06790323):0.01037205	(vs_HLpteVam2:0.04931695	(vs_canFam4:0.02725902	vs_ursMar1:0.03202955):0.02399361):0.01642785):0.01296798	((vs_bosTau9:0.09620937	REFERENCE_IL17A:0.06151614):0.03260654	vs_tarSyr2:0.135117):0.01201117):0.01816764	(vs_HLratRat7:0.03726709	vs_mm10:0.05561978):0.13113447):0.25310072	(((('vs_HLratRat7 6':0.03217345	'vs_mm10 6':0.04089716):0.08780455	('vs_tarSyr2 6':0.08828449	REFERENCE_IL17F:0.11298308):0.06787585):0.00437272	('vs_bosTau9 6':0.14133408	(('vs_HLpteVam2 6':0.06815263	'vs_HLartJam1 5':0.07063665):0.00370125	'vs_HLmanJav1 5':0.0551652):0.01060567):0.00997293):0.00949232	('vs_ursMar1 5':0.03575469	'vs_canFam4 7':0.05129174):0.04086428):0.10541967):0.3164607	((((((((('vs_canFam4 3':0.0	'vs_ursMar1 3':0.19261142):0.08899667	REFERENCE_IL17C:0.0556621):0.045687	'vs_tarSyr2 3':0.05996313):0.04760091	'vs_HLpteVam2 3':0.06426946):0.00596314	'vs_HLartJam1 2':0.06048511):0.0241978	'vs_bosTau9 3':0.10704601):0.03478879	('vs_mm10 3':0.03097429	'vs_HLratRat7 3':0.05094487):0.12012113):0.28651913	Mussel_il17:1.15804481):0.05602266	((((('vs_canFam4 6':0.08083213	'vs_ursMar1 4':0.04037264):0.01618134	('vs_HLpteVam2 5':0.03480674	('vs_HLartJam1 4':0.06818956	(REFERENCE_IL17E:0.08483439	'vs_tarSyr2 5':0.07719812):0.00688303):0.01537698):0.0241023):0.03073874	('vs_HLratRat7 5':0.05399511	'vs_mm10 5':0.03541101):0.09287167):0.00621441	'vs_bosTau9 5':0.06066366):0.02084857	'vs_HLmanJav1 4':0.05371318):0.69696488):0.06449701):0.0795534	(('vs_canFam4 2':0.01001219	((((('vs_HLratRat7 2':0.01662466	'vs_mm10 2':0.02995693):0.09575975	'vs_bosTau9 2':0.04234472):0.01158988	'vs_HLpteVam2 2':0.05134157):0.01916834	'vs_ursMar1 2':0.01869365):0.01246361	REFERENCE_IL17B:0.05434556):0.01439713):0.01894833	'vs_HLmanJav1 2':0.07085803):0.68105035):0.62586712	'vs_HLartJam1 3':0.14758881):0.07659453	'vs_canFam4 4':0.07785031):0.032548
(((((((((((('vs_HLmanJav1 5':0.06918802	'vs_HLpteVam2 6':0.07117828):0.00674795	(('vs_ursMar1 5':0.05008232	'vs_canFam4 7':0.06882419):0.02396338	'vs_HLartJam1 5':0.09694905):0.01180169):0.01361039	(('vs_tarSyr2 6':0.08601647	REFERENCE_IL17F:0.11692664):0.05383547	('vs_mm10 6':0.05839199	'vs_HLratRat7 6':0.0552512):0.0980503):0.0087519):0.02231347	'vs_bosTau9 6':0.10149198):0.11188047	((vs_mm10:0.06967625	vs_HLratRat7:0.05599648):0.12276421	((((((vs_canFam4:0.04457176	vs_ursMar1:0.04697576):0.04068716	vs_HLartJam1:0.1172426):0.01725213	vs_HLmanJav1:0.07856202):0.01493462	vs_bosTau9:0.11444122):0.00385719	(vs_tarSyr2:0.1233103	REFERENCE_IL17A:0.08033356):0.01500364):0.00889151	vs_HLpteVam2:0.0620509):0.03943651):0.20557322):0.22023254	((((((((('vs_tarSyr2 3':0.0	'vs_ursMar1 3':0.29309088):0.08934865	REFERENCE_IL17C:0.01131085):0.11264711	'vs_HLpteVam2 3':0.08005588):0.02122986	'vs_canFam4 3':0.07323906):0.01740784	'vs_HLartJam1 2':0.06321919):0.01754429	'vs_bosTau9 3':0.0987141):0.04880589	('vs_HLratRat7 3':0.0643305	'vs_mm10 3':0.02581837):0.12809739):0.35352806	Mussel_il17:1.12766009):0.0907512	((('vs_HLmanJav1 4':0.06927572	(((REFERENCE_IL17E:0.09227908	('vs_bosTau9 5':0.10074504	('vs_ursMar1 4':0.04562187	'vs_canFam4 6':0.03716062):0.06191445):0.005959):0.02034183	'vs_tarSyr2 5':0.05806821):0.00863033	'vs_HLartJam1 4':0.06196207):0.01943448):0.01013082	'vs_HLpteVam2 5':0.04743852):0.04043186	('vs_mm10 5':0.04130171	'vs_HLratRat7 5':0.07393605):0.07410239):0.5742659):0.05262429):0.30469049	(((('vs_HLpteVam2 2':0.09362647	('vs_mm10 2':0.02750197	'vs_HLratRat7 2':0.03373066):0.00748349):0.04246017	'vs_bosTau9 2':0.04090111):0.0078267	((REFERENCE_IL17B:0.07417036	'vs_HLmanJav1 2':0.05661898):0.00299579	'vs_canFam4 2':0.03776079):0.00283936):0.01655671	'vs_ursMar1 2':0.01604649):0.48436374):0.46183443	'vs_HLartJam1 3':0.15220791):0.04360459	'vs_canFam4 4':0.11894095):0.0539826
((((((((((((('vs_canFam4 7':0.06981561	'vs_ursMar1 5':0.04945331):0.02751803	(('vs_HLpteVam2 6':0.07049306	'vs_HLartJam1 5':0.06562792):0.01378805	'vs_HLmanJav1 5':0.08478509):0.000822):0.01291302	(('vs_mm10 6':0.02544814	'vs_HLratRat7 6':0.04714892):0.09348294	(REFERENCE_IL17F:0.14540065	'vs_tarSyr2 6':0.07096144):0.04716692):0.01050866):0.01457456	'vs_bosTau9 6':0.13039929):0.09261377	((((((REFERENCE_IL17A:0.11242064	(vs_canFam4:0.03202231	vs_ursMar1:0.05021955):0.03144385):0.00442248	(vs_HLpteVam2:0.04769073	vs_HLartJam1:0.14107505):0.01269786):0.01691317	vs_bosTau9:0.12435752):0.00361155	vs_tarSyr2:0.17190038):0.00671606	vs_HLmanJav1:0.09897608):0.02308229	(vs_mm10:0.06005845	vs_HLratRat7:0.07921806):0.12502483):0.22297892):0.25903147	((((('vs_ursMar1 4':0.02920383	'vs_canFam4 6':0.07371087):0.03415002	(((('vs_HLartJam1 4':0.06482935	'vs_bosTau9 5':0.10662728):0.00529225	'vs_HLmanJav1 4':0.09387301):0.01459019	'vs_tarSyr2 5':0.07105868):0.015379	REFERENCE_IL17E:0.06530023):0.00981525):0.01609313	'vs_HLpteVam2 5':0.05735291):0.01171037	('vs_mm10 5':0.04801369	'vs_HLratRat7 5':0.0534328):0.13422934):0.56827305	(((((REFERENCE_IL17C:0.02156495	('vs_tarSyr2 3':0.0	'vs_ursMar1 3':0.26831988):0.10049762):0.09173265	'vs_bosTau9 3':0.08388026):0.01343379	('vs_HLartJam1 2':0.05366811	'vs_HLpteVam2 3':0.0650311):0.02476276):0.02066963	'vs_canFam4 3':0.07839774):0.03482087	('vs_HLratRat7 3':0.08210172	'vs_mm10 3':0.01573511):0.14955151):0.42323284):0.02293667):0.05252362	Mussel_il17:1.13219898):0.37452138	(((('vs_ursMar1 2':0.01673291	(('vs_HLmanJav1 2':0.06390611	'vs_HLpteVam2 2':0.07134134):0.00781553	'vs_bosTau9 2':0.02384507):0.01862344):0.00864939	REFERENCE_IL17B:0.05850264):0.00697105	'vs_canFam4 2':0.02489102):0.00750059	('vs_mm10 2':0.0238014	'vs_HLratRat7 2':0.02588785):0.07594265):0.40964091):0.37936752	'vs_HLartJam1 3':0.12862538):0.07286548	'vs_bosTau9 4':0.04137669):0.01734649
((((((((((((((('vs_canFam4 7':0.06908078	'vs_ursMar1 5':0.04845175):0.01963979	'vs_HLmanJav1 5':0.05601102):0.0126521	('vs_HLpteVam2 6':0.0830925	'vs_HLartJam1 5':0.07886229):0.01852874):0.01964597	('vs_mm10 6':0.0504385	'vs_HLratRat7 6':0.05382899):0.12061872):0.01229911	(REFERENCE_IL17F:0.14584289	'vs_tarSyr2 6':0.08550304):0.04145374):0.02187873	'vs_bosTau9 6':0.1239394):0.17142988	(((vs_mm10:0.05187982	vs_HLratRat7:0.05424073):0.1039269	((REFERENCE_IL17A:0.10063343	vs_bosTau9:0.09103073):0.02428726	((vs_HLpteVam2:0.04602933	vs_HLartJam1:0.1221628):0.01020002	(vs_HLmanJav1:0.06857045	(vs_canFam4:0.03535157	vs_ursMar1:0.0311483):0.02837005):0.02534524):0.01619063):0.02800246):0.00849993	vs_tarSyr2:0.1343993):0.24111577):0.18467991	(((((('vs_HLpteVam2 5':0.054204	(((('vs_canFam4 6':0.02932329	'vs_ursMar1 4':0.07652816):0.03734607	'vs_bosTau9 5':0.12480937):0.02967516	'vs_HLmanJav1 4':0.05127475):0.01463714	'vs_HLartJam1 4':0.09972821):0.01662745):0.0180616	REFERENCE_IL17E:0.06143844):0.01434142	'vs_tarSyr2 5':0.08447561):0.02083482	('vs_HLratRat7 5':0.0801078	'vs_mm10 5':0.02514164):0.09381326):0.66165602	(((((('vs_canFam4 3':0.0	'vs_ursMar1 3':0.2054578):0.08077121	REFERENCE_IL17C:0.02734353):0.05905835	'vs_tarSyr2 3':0.06314328):0.04130349	'vs_bosTau9 3':0.07718896):0.00963568	('vs_HLartJam1 2':0.07667645	'vs_HLpteVam2 3':0.06809418):0.02451622):0.06120458	('vs_mm10 3':0.04778836	'vs_HLratRat7 3':0.04969592):0.09093153):0.38141061):0.00668037	Mussel_il17:0.92492644):0.11904939):0.28794817	((('vs_bosTau9 4':0.03448428	(('vs_HLratRat7 4':0.01570995	'vs_mm10 4':0.02081211):0.13964418	REFERENCE_IL17D:0.06351333):0.0655559):0.03069481	'vs_canFam4 4':0.07501236):0.05104074	'vs_HLartJam1 3':0.16730681):0.40733078):0.57276626	'vs_HLmanJav1 2':0.03557408):0.01651208	('vs_canFam4 2':0.00885947	'vs_ursMar1 2':0.01834252):0.01262008):0.03337579	'vs_bosTau9 2':0.00968617):0.04312096
(((((((((((((vs_HLmanJav1:0.09637503	(vs_canFam4:0.05402867	vs_ursMar1:0.05152252):0.01931879):0.00512902	(vs_HLpteVam2:0.07892311	vs_HLartJam1:0.14951548):0.01692314):0.01663534	(REFERENCE_IL17A:0.08429456	vs_bosTau9:0.07520078):0.01098074):0.02706026	vs_tarSyr2:0.14027588):0.01685708	(vs_mm10:0.07589356	vs_HLratRat7:0.08922357):0.10950322):0.26482379	(('vs_tarSyr2 6':0.07928709	REFERENCE_IL17F:0.13167455):0.04272316	((((('vs_ursMar1 5':0.07098396	'vs_canFam4 7':0.07063425):0.04356028	'vs_HLartJam1 5':0.08170394):0.00674929	'vs_HLmanJav1 5':0.0816265):0.01708094	'vs_HLpteVam2 6':0.08097828):0.00993335	('vs_bosTau9 6':0.1459069	('vs_mm10 6':0.06052874	'vs_HLratRat7 6':0.03459415):0.09422691):0.01863157):0.01229517):0.08503331):0.29145956	((Mussel_il17:1.18424137	((((((('vs_canFam4 3':0.0	'vs_ursMar1 3':0.22741546):0.08771282	'vs_tarSyr2 3':0.05658182):0.03112532	REFERENCE_IL17C:0.11417924):0.02643968	'vs_bosTau9 3':0.06462079):0.03587052	'vs_HLartJam1 2':0.07811713):0.01294685	'vs_HLpteVam2 3':0.03812617):0.09416972	('vs_mm10 3':0.0414458	'vs_HLratRat7 3':0.06462507):0.11843268):0.36022824):0.02911587	((('vs_HLmanJav1 4':0.0695159	(REFERENCE_IL17E:0.07323057	((('vs_canFam4 6':0.04173849	'vs_ursMar1 4':0.02533251):0.05346296	'vs_tarSyr2 5':0.10161063):0.0138232	('vs_HLartJam1 4':0.09840764	'vs_HLpteVam2 5':0.04538107):0.01118677):0.025242):0.00488795):0.01081247	'vs_bosTau9 5':0.0942643):0.04223049	('vs_mm10 5':0.03123989	'vs_HLratRat7 5':0.08044164):0.09104493):0.59152569):0.07171274):0.32305036	(((((('vs_HLpteVam2 2':0.08009302	REFERENCE_IL17B:0.06278394):0.02011071	('vs_mm10 2':0.01773755	'vs_HLratRat7 2':0.03755191):0.02581244):0.02576353	'vs_HLmanJav1 2':0.04266691):0.02275959	'vs_bosTau9 2':0.02339372):0.03371329	'vs_ursMar1 2':0.0241426):0.02302099	'vs_canFam4 2':0.0069117):0.41653869):0.46890659	'vs_HLartJam1 3':0.20513825):0.04446655	'vs_canFam4 4':0.12016377):0.03941825
((((((((((((((('vs_ursMar1 5':0.03600557	'vs_canFam4 7':0.05583783):0.02775828	('vs_HLpteVam2 6':0.06258741	'vs_HLartJam1 5':0.10113997):0.00786916):0.00315973	'vs_HLmanJav1 5':0.05486259):0.01789704	('vs_mm10 6':0.049373	'vs_HLratRat7 6':0.04778644):0.12530023):0.00984142	('vs_tarSyr2 6':0.07776541	REFERENCE_IL17F:0.12181055):0.05725191):0.00989969	'vs_bosTau9 6':0.12513223):0.05686641	(((((vs_canFam4:0.04311448	vs_ursMar1:0.02651279):0.03299852	(vs_bosTau9:0.10833204	REFERENCE_IL17A:0.0621769):0.02724476):0.01065746	(vs_HLpteVam2:0.03112147	vs_HLartJam1:0.15908314):0.02296186):0.01352945	vs_HLmanJav1:0.11067908):0.0053259	((vs_mm10:0.05144333	vs_HLratRat7:0.06778853):0.15624952	vs_tarSyr2:0.15964871):0.0058484):0.26231014):0.19220239	((((((('vs_tarSyr2 5':0.08866921	'vs_HLartJam1 4':0.09038845):0.01373861	'vs_HLpteVam2 5':0.04239946):0.00254606	('vs_ursMar1 4':0.02904413	'vs_canFam4 6':0.07311163):0.06772842):0.00746046	'vs_bosTau9 5':0.10448228):0.01100004	'vs_HLmanJav1 4':0.09764132):0.02931872	REFERENCE_IL17E:0.03626469):0.02915377	('vs_HLratRat7 5':0.04684518	'vs_mm10 5':0.05397528):0.0932495):0.58240267):0.10491332	Mussel_il17:1.06551806):0.01049972	((('vs_bosTau9 3':0.08197272	((('vs_canFam4 3':0.00210195	'vs_ursMar1 3':0.14057034):0.08354871	(REFERENCE_IL17C:0.11274652	'vs_tarSyr2 3':0.09149644):0.0236383):0.00884969	'vs_HLpteVam2 3':0.06978502):0.01462542):0.02265934	'vs_HLartJam1 2':0.05116417):0.07264194	('vs_HLratRat7 3':0.07078222	'vs_mm10 3':0.01097928):0.12288765):0.32783631):0.2709106	((('vs_bosTau9 2':0.03508274	((('vs_HLpteVam2 2':0.04962183	'vs_HLmanJav1 2':0.05212739):0.000156	REFERENCE_IL17B:0.05225432):0.01496543	'vs_ursMar1 2':0.00889714):0.01334669):0.01102644	'vs_canFam4 2':0.00964854):0.02647409	('vs_HLratRat7 2':0.02523453	'vs_mm10 2':0.03413843):0.06711538):0.37782604):0.43537436	'vs_HLartJam1 3':0.18504007):0.01653987	'vs_canFam4 4':0.08441557):0.03884343
(((((((((((((('vs_HLartJam1 5':0.07827866	'vs_HLpteVam2 6':0.06996842):0.00678728	('vs_HLmanJav1 5':0.06661635	('vs_canFam4 7':0.05029912	'vs_ursMar1 5':0.05196992):0.01518011):0.00269811):0.0226395	((REFERENCE_IL17F:0.13846329	'vs_tarSyr2 6':0.08480823):0.04341612	('vs_HLratRat7 6':0.05191983	'vs_mm10 6':0.03399856):0.09180613):0.01438477):0.01951985	'vs_bosTau9 6':0.10858639):0.12510246	((((vs_bosTau9:0.08127948	(vs_tarSyr2:0.12491545	REFERENCE_IL17A:0.09900747):0.01634702):0.01229447	(((vs_ursMar1:0.02464384	vs_canFam4:0.03529422):0.04189138	vs_HLmanJav1:0.05667888):0.01233967	vs_HLartJam1:0.12410176):0.00435245):0.00877859	vs_HLpteVam2:0.06210757):0.02108358	(vs_HLratRat7:0.04292343	vs_mm10:0.05457197):0.13396254):0.1736467):0.17976862	((((((('vs_ursMar1 4':0.03980166	'vs_canFam4 6':0.04188514):0.05216358	('vs_tarSyr2 5':0.08246551	REFERENCE_IL17E:0.07160366):0.01392206):0.01405247	'vs_bosTau9 5':0.07171097):0.00781021	'vs_HLpteVam2 5':0.05642784):0.00392493	'vs_HLartJam1 4':0.06752345):0.01598964	'vs_HLmanJav1 4':0.06822158):0.02528923	('vs_mm10 5':0.04438759	'vs_HLratRat7 5':0.04238055):0.14178099):0.61098612):0.04681564	Mussel_il17:1.00971999):0.07012168	(((((REFERENCE_IL17C:0.04694705	('vs_ursMar1 3':0.29398805	'vs_canFam4 3':0.0):0.1160307):0.05341668	'vs_tarSyr2 3':0.06895841):0.0447542	'vs_bosTau9 3':0.08959824):0.02096556	('vs_HLpteVam2 3':0.08644702	'vs_HLartJam1 2':0.05287951):0.00994678):0.04061855	('vs_mm10 3':0.03614247	'vs_HLratRat7 3':0.03086125):0.12540546):0.33133175):0.3579333	((((((REFERENCE_IL17B:0.0558778	'vs_HLpteVam2 2':0.06865226):0.00235327	'vs_bosTau9 2':0.03535249):0.0178725	('vs_HLratRat7 2':0.03791295	'vs_mm10 2':0.000719):0.08960223):0.00760496	'vs_HLmanJav1 2':0.05305484):0.01531632	'vs_canFam4 2':0.01440634):0.01530803	'vs_ursMar1 2':0.00252781):0.4996375):0.33588239	'vs_HLartJam1 3':0.13939308):0.09785082	'vs_canFam4 4':0.07793844):0.03156173
(((((((((((((vs_bosTau9:0.09369195	REFERENCE_IL17A:0.0976851):0.01510781	((vs_HLmanJav1:0.08918326	vs_HLartJam1:0.12941674):0.0096659	(vs_HLpteVam2:0.05604643	(vs_canFam4:0.04504755	vs_ursMar1:0.02605496):0.01902718):0.0110082):0.00677301):0.01555227	vs_tarSyr2:0.14248818):0.03579366	(vs_mm10:0.08408346	vs_HLratRat7:0.06709524):0.13056395):0.16292256	(((('vs_HLartJam1 5':0.09215757	'vs_HLpteVam2 6':0.04665387):0.01452815	(('vs_canFam4 7':0.06031409	'vs_ursMar1 5':0.04166243):0.04578846	'vs_HLmanJav1 5':0.05527467):0.01805013):0.0287338	(('vs_tarSyr2 6':0.0989152	REFERENCE_IL17F:0.12693136):0.07581776	'vs_bosTau9 6':0.1419805):0.00812575):0.01159544	('vs_HLratRat7 6':0.04128692	'vs_mm10 6':0.05581618):0.09317103):0.14582053):0.24614893	((('vs_HLratRat7 5':0.05042995	'vs_mm10 5':0.05689904):0.14393833	(('vs_ursMar1 4':0.03963714	'vs_canFam4 6':0.05776395):0.03061269	((((REFERENCE_IL17E:0.073214	'vs_HLartJam1 4':0.07108034):0.01591153	'vs_HLmanJav1 4':0.08237857):0.01619025	'vs_bosTau9 5':0.07228586):0.01790002	'vs_HLpteVam2 5':0.04299618):0.01345849):0.02517656):0.00281322	'vs_tarSyr2 5':0.09261156):0.59690273):0.09493965	((((('vs_bosTau9 3':0.08083483	((('vs_ursMar1 3':0.18376336	'vs_tarSyr2 3':0.01436414):0.13273007	REFERENCE_IL17C:0.03363327):0.05090636	'vs_canFam4 3':0.10417474):0.03441644):0.02209836	'vs_HLpteVam2 3':0.09296915):0.03282341	'vs_HLartJam1 2':0.05401417):0.04062591	('vs_HLratRat7 3':0.07430186	'vs_mm10 3':0.02468525):0.19503855):0.27959866	Mussel_il17:1.04390974):0.08733527):0.4266215	(((('vs_HLratRat7 2':0.02444878	'vs_mm10 2':0.03984688):0.05900188	(('vs_HLpteVam2 2':0.04331253	('vs_HLmanJav1 2':0.05482262	REFERENCE_IL17B:0.03944614):0.01583831):0.00796392	'vs_bosTau9 2':0.03042264):0.01217972):0.02586838	'vs_ursMar1 2':0.00968443):0.01191622	'vs_canFam4 2':0.01080988):0.46128051):0.31747697	'vs_HLartJam1 3':0.17070732):0.05911653	'vs_canFam4 4':0.06174389):0.07275295
(((((((((((vs_mm10:0.06419709	vs_HLratRat7:0.0543048):0.11452984	((vs_bosTau9:0.11674292	((((vs_ursMar1:0.02521153	vs_canFam4:0.03420645):0.02563754	vs_HLmanJav1:0.08570916):0.00318771	(vs_HLartJam1:0.10047284	vs_HLpteVam2:0.06423344):0.01609775):0.01834451	REFERENCE_IL17A:0.0908098):0.01406392):0.00723183	vs_tarSyr2:0.16085435):0.0078316):0.24203496	((((('vs_HLmanJav1 5':0.09439756	('vs_canFam4 7':0.08987262	'vs_ursMar1 5':0.02764223):0.03404913):0.00349668	('vs_HLartJam1 5':0.08751442	'vs_HLpteVam2 6':0.08222992):0.01876249):0.03404325	('vs_HLratRat7 6':0.05109039	'vs_mm10 6':0.04321534):0.09725779):0.00525533	(REFERENCE_IL17F:0.13782592	'vs_tarSyr2 6':0.09866805):0.05106144):0.02259008	'vs_bosTau9 6':0.13835854):0.15257983):0.18836467	Mussel_il17:1.06388865):0.0875169	((((((((REFERENCE_IL17C:0.0	'vs_ursMar1 3':0.25651778):0.09249413	'vs_canFam4 3':0.0):0.09481758	'vs_bosTau9 3':0.01794236):0.08323587	'vs_tarSyr2 3':0.13483747):0.04185811	'vs_HLpteVam2 3':0.06669533):0.01965884	'vs_HLartJam1 2':0.07311264):0.0657764	('vs_HLratRat7 3':0.07655603	'vs_mm10 3':0.0379044):0.16217319):0.39956121	(((((('vs_tarSyr2 5':0.10270682	'vs_bosTau9 5':0.0868309):0.00321995	('vs_HLpteVam2 5':0.04702092	'vs_HLartJam1 4':0.06756117):0.00572885):0.0175675	'vs_HLmanJav1 4':0.06119238):0.01091112	('vs_canFam4 6':0.08333152	'vs_ursMar1 4':0.0262997):0.04406678):0.00996331	REFERENCE_IL17E:0.0777652):0.0365705	('vs_HLratRat7 5':0.05448837	'vs_mm10 5':0.04703639):0.09291712):0.78584592):0.02606631):0.1790301	((('vs_ursMar1 2':0.00384354	(('vs_HLpteVam2 2':0.0308701	REFERENCE_IL17B:0.07241728):0.03251579	'vs_canFam4 2':0.01685831):0.01259008):0.02594508	('vs_HLmanJav1 2':0.04526403	'vs_bosTau9 2':0.05629335):0.00472495):0.02933376	('vs_HLratRat7 2':0.04403429	'vs_mm10 2':0.0268814):0.08852431):0.43109548):0.54249256	'vs_HLartJam1 3':0.14418108):0.08740472	'vs_canFam4 4':0.05716591):0.04617901
((((((((((('vs_HLartJam1 5':0.08387123	((('vs_canFam4 7':0.05843063	'vs_ursMar1 5':0.0424905):0.02198084	'vs_HLmanJav1 5':0.05666133):0.01540425	'vs_HLpteVam2 6':0.09212323):0.00565624):0.00863891	(('vs_mm10 6':0.03028888	'vs_HLratRat7 6':0.05345687):0.09742686	('vs_tarSyr2 6':0.10896869	REFERENCE_IL17F:0.14035483):0.04859682):0.00904157):0.02102027	'vs_bosTau9 6':0.15408389):0.03427468	((((vs_HLmanJav1:0.06274242	((vs_canFam4:0.04721392	vs_ursMar1:0.0389648):0.02234979	(vs_HLpteVam2:0.03957579	vs_HLartJam1:0.12999305):0.016253):0.0093472):0.01910633	(vs_bosTau9:0.09894913	REFERENCE_IL17A:0.07021299):0.01337422):0.02525048	vs_tarSyr2:0.13106066):0.01160021	(vs_HLratRat7:0.05622478	vs_mm10:0.0579122):0.13450815):0.25816778):0.28018124	((((('vs_HLpteVam2 3':0.03824402	(('vs_bosTau9 3':0.07033728	(('vs_canFam4 3':0.0	'vs_ursMar1 3':0.19315102):0.08192629	'vs_tarSyr2 3':0.06100679):0.04237916):0.02682624	REFERENCE_IL17C:0.07522765):0.08029925):0.03781774	'vs_HLartJam1 2':0.0653197):0.04695039	('vs_HLratRat7 3':0.0552139	'vs_mm10 3':0.04871335):0.15630294):0.32116142	Mussel_il17:0.94204373):0.10466188	(((('vs_bosTau9 5':0.09433305	((('vs_canFam4 6':0.02053646	'vs_ursMar1 4':0.08163951):0.06452726	'vs_HLmanJav1 4':0.0898225):0.00394537	('vs_HLpteVam2 5':0.06673631	'vs_HLartJam1 4':0.0959645):0.01573771):0.01658301):0.01113377	'vs_tarSyr2 5':0.11589061):0.000876	REFERENCE_IL17E:0.08353785):0.05736804	('vs_HLratRat7 5':0.05128649	'vs_mm10 5':0.05623039):0.07613833):0.57515081):0.0891297):0.25524575	((('vs_bosTau9 2':0.01850195	((('vs_HLratRat7 2':0.0365831	'vs_mm10 2':0.04176894):0.02896673	(REFERENCE_IL17B:0.06061424	'vs_HLpteVam2 2':0.06736412):0.01488612):0.02854654	'vs_HLmanJav1 2':0.04837567):0.02957532):0.03360832	'vs_canFam4 2':0.01319512):0.01103813	'vs_ursMar1 2':0.02287783):0.37290172):0.52815603	'vs_HLartJam1 3':0.19236054):0.05383984	'vs_canFam4 4':0.1025016):0.02143661
(((((((((((((vs_tarSyr2:0.15813932	REFERENCE_IL17A:0.08032119):0.00476281	(vs_HLmanJav1:0.09015228	((vs_ursMar1:0.03639388	vs_canFam4:0.03515654):0.0269839	(vs_HLartJam1:0.14848663	vs_HLpteVam2:0.04013504):0.00832976):0.01155508):0.01495438):0.01830333	vs_bosTau9:0.08812161):0.02803388	(vs_HLratRat7:0.06766655	vs_mm10:0.0417652):0.08153169):0.21454496	(((((('vs_mm10 6':0.03455415	'vs_HLratRat7 6':0.05226451):0.09074779	('vs_tarSyr2 6':0.07083427	REFERENCE_IL17F:0.22263433):0.05700806):0.0151607	(('vs_ursMar1 5':0.0386033	'vs_canFam4 7':0.0449955):0.03598761	'vs_HLartJam1 5':0.08442918):0.0029012):0.0065596	'vs_HLmanJav1 5':0.07688224):0.0056103	'vs_bosTau9 6':0.11547478):0.00579926	'vs_HLpteVam2 6':0.06322657):0.08242828):0.30831703	(((('vs_bosTau9 3':0.08276234	'vs_canFam4 3':0.09201527):0.01961301	((('vs_ursMar1 3':0.2531972	REFERENCE_IL17C:0.0):0.09132763	'vs_tarSyr2 3':0.00102244):0.12745424	('vs_HLpteVam2 3':0.08290323	'vs_HLartJam1 2':0.05369809):0.03780138):0.00917796):0.07063427	('vs_HLratRat7 3':0.03394433	'vs_mm10 3':0.04648342):0.10121696):0.29058531	Mussel_il17:1.15774325):0.06891812):0.06833926	(((((((REFERENCE_IL17E:0.0907547	'vs_HLpteVam2 5':0.05338403):0.01977864	'vs_tarSyr2 5':0.10804924):0.00262696	'vs_HLartJam1 4':0.07918299):0.00885848	('vs_canFam4 6':0.05093864	'vs_ursMar1 4':0.05428889):0.03906828):0.01952249	'vs_HLmanJav1 4':0.06634367):0.03873829	'vs_bosTau9 5':0.07818075):0.06671902	('vs_mm10 5':0.0224004	'vs_HLratRat7 5':0.08527708):0.06554895):0.65206059):0.14341626	(((((('vs_bosTau9 2':0.03846122	'vs_HLpteVam2 2':0.07312015):0.00910539	('vs_mm10 2':0.02504848	'vs_HLratRat7 2':0.05507038):0.07328533):0.00351548	REFERENCE_IL17B:0.05794319):0.00209679	'vs_ursMar1 2':0.02852845):0.01407163	'vs_canFam4 2':0.02615353):0.0116578	'vs_HLmanJav1 2':0.05714561):0.3949614):0.48895166	'vs_HLartJam1 3':0.16954004):0.03820456	'vs_canFam4 4':0.05932051):0.05419187
(((((((((((((('vs_HLratRat7 6':0.04179068	'vs_mm10 6':0.03256682):0.09633065	('vs_HLpteVam2 6':0.08262392	'vs_HLartJam1 5':0.06955049):0.00292403):0.00539348	'vs_HLmanJav1 5':0.05361366):0.00589552	('vs_ursMar1 5':0.04842179	'vs_canFam4 7':0.05772889):0.03492761):0.0297558	(REFERENCE_IL17F:0.10508352	'vs_tarSyr2 6':0.11066882):0.02562598):0.00724168	'vs_bosTau9 6':0.1215473):0.07805431	(((((vs_HLmanJav1:0.07670075	(vs_canFam4:0.0408286	vs_ursMar1:0.04472945):0.03730956):0.02169234	(vs_HLartJam1:0.12789671	vs_HLpteVam2:0.07077522):0.00917864):0.01025499	(REFERENCE_IL17A:0.0886902	vs_bosTau9:0.09720326):0.03785631):0.00960958	vs_tarSyr2:0.15467437):0.01875999	(vs_mm10:0.06108083	vs_HLratRat7:0.0495362):0.13211209):0.29361496):0.22277296	(((((((('vs_bosTau9 5':0.0984242	REFERENCE_IL17E:0.09628312):0.02415665	'vs_tarSyr2 5':0.08143283):0.01783368	'vs_HLartJam1 4':0.10422588):0.00743715	('vs_ursMar1 4':0.0271547	'vs_canFam4 6':0.08462906):0.05150113):0.01974047	'vs_HLpteVam2 5':0.0318366):0.023086	'vs_HLmanJav1 4':0.09140979):0.01945142	('vs_HLratRat7 5':0.09621481	'vs_mm10 5':0.02052214):0.10159582):0.52769649	((((('vs_HLpteVam2 3':0.07662029	'vs_HLartJam1 2':0.06258555):0.02598212	((REFERENCE_IL17C:0.06127527	('vs_canFam4 3':0.0	'vs_ursMar1 3':0.27798632):0.09848655):0.04919328	'vs_tarSyr2 3':0.0484714):0.05505482):0.01393064	'vs_bosTau9 3':0.06081726):0.03960028	('vs_HLratRat7 3':0.01435161	'vs_mm10 3':0.05869572):0.15448438):0.41640569	Mussel_il17:0.89076274):0.0919067):0.10155963):0.27022627	(('vs_mm10 2':0.0352251	'vs_HLratRat7 2':0.0321993):0.06771827	(((((REFERENCE_IL17B:0.0898402	'vs_HLmanJav1 2':0.01709755):0.02948933	'vs_HLpteVam2 2':0.05560509):0.01882877	'vs_ursMar1 2':0.01232639):0.00946872	'vs_canFam4 2':0.01261258):0.02061727	'vs_bosTau9 2':0.04087749):0.0056469):0.40695866):0.2992258	'vs_HLartJam1 3':0.20287352):0.03951185	'vs_canFam4 4':0.06775921):0.08001185
((((((((((((('vs_HLartJam1 5':0.08415714	'vs_HLpteVam2 6':0.07629033):0.01310719	(('vs_canFam4 7':0.05880512	'vs_ursMar1 5':0.04751017):0.03483497	'vs_HLmanJav1 5':0.08489912):0.00960787):0.01157224	'vs_bosTau9 6':0.14138541):0.01802086	('vs_HLratRat7 6':0.03297036	'vs_mm10 6':0.03071816):0.0755158):0.00773791	('vs_tarSyr2 6':0.0985767	REFERENCE_IL17F:0.18322241):0.03568702):0.03147973	((((vs_HLmanJav1:0.04018942	(vs_canFam4:0.04471156	vs_ursMar1:0.03197627):0.02615771):0.01595452	(((REFERENCE_IL17A:0.07288093	vs_tarSyr2:0.1235744):0.01715113	vs_HLartJam1:0.13295479):0.01303922	vs_HLpteVam2:0.05115971):0.00790284):0.02239975	vs_bosTau9:0.117033):0.04578467	(vs_mm10:0.06778483	vs_HLratRat7:0.04735139):0.12866943):0.31182293):0.3084472	(((((('vs_bosTau9 3':0.0	('vs_canFam4 3':0.0	'vs_ursMar1 3':0.27194942):0.12101695):0.06802682	'vs_HLartJam1 2':0.03762581):0.03527671	'vs_HLpteVam2 3':0.05165566):0.05285951	('vs_tarSyr2 3':0.09610906	REFERENCE_IL17C:0.09942436):0.02308185):0.01732035	('vs_mm10 3':0.02019438	'vs_HLratRat7 3':0.04983496):0.13883012):0.53096531	(Mussel_il17:0.81002135	(('vs_HLratRat7 5':0.0612617	'vs_mm10 5':0.05457661):0.06724534	(('vs_bosTau9 5':0.06614667	((('vs_tarSyr2 5':0.09750224	REFERENCE_IL17E:0.04423569):0.02045064	'vs_HLartJam1 4':0.08561507):0.03220401	(('vs_ursMar1 4':0.03731126	'vs_canFam4 6':0.06169452):0.03454773	'vs_HLmanJav1 4':0.0637158):0.00256126):0.02911316):0.03379966	'vs_HLpteVam2 5':0.02169481):0.08718217):0.57498027):0.08137615):0.08671759):0.24113871	('vs_bosTau9 2':0.023166	(('vs_mm10 2':0.02875124	'vs_HLratRat7 2':0.04834847):0.04829273	((('vs_HLmanJav1 2':0.03132533	REFERENCE_IL17B:0.06817061):0.01247097	('vs_canFam4 2':0.02548556	'vs_ursMar1 2':0.01429076):0.01681827):0.00350156	'vs_HLpteVam2 2':0.04508106):0.00409277):0.01674209):0.45436111):0.48492541	'vs_HLartJam1 3':0.11355793):0.05504242	'vs_canFam4 4':0.10210404):0.04224467
((((((((((((REFERENCE_IL17A:0.08078474	vs_bosTau9:0.10091596):0.01045478	((vs_HLartJam1:0.1115574	((vs_canFam4:0.04292853	vs_ursMar1:0.0220225):0.02147265	vs_HLpteVam2:0.06286955):0.01479507):0.00173078	vs_HLmanJav1:0.09076796):0.01709857):0.00814448	(vs_mm10:0.04585394	vs_HLratRat7:0.05541832):0.11755351):0.0017629	vs_tarSyr2:0.13427755):0.24368801	((('vs_bosTau9 6':0.15293351	(('vs_HLartJam1 5':0.08647967	('vs_HLpteVam2 6':0.05261796	'vs_HLmanJav1 5':0.07023496):0.01253242):0.00631756	('vs_canFam4 7':0.07625889	'vs_ursMar1 5':0.03981425):0.0359555):0.03225045):0.0027592	(REFERENCE_IL17F:0.11926532	'vs_tarSyr2 6':0.10903553):0.06741698):0.00960796	('vs_mm10 6':0.05004261	'vs_HLratRat7 6':0.04678902):0.09932959):0.12026659):0.21510116	((((REFERENCE_IL17E:0.04364397	((('vs_tarSyr2 5':0.08246025	(('vs_HLmanJav1 4':0.04726921	'vs_bosTau9 5':0.11760119):0.01496105	'vs_HLartJam1 4':0.10044866):0.02413477):0.01668851	('vs_canFam4 6':0.05077602	'vs_ursMar1 4':0.04990833):0.03500256):0.00699666	'vs_HLpteVam2 5':0.07755108):0.0690491):0.04646841	('vs_mm10 5':0.01998118	'vs_HLratRat7 5':0.08216636):0.0923283):0.56189006	(((((('vs_ursMar1 3':0.1266455	'vs_canFam4 3':0.0):0.04407129	'vs_bosTau9 3':0.05242214):0.02429276	REFERENCE_IL17C:0.10199179):0.00831385	'vs_tarSyr2 3':0.08986575):0.03044553	('vs_HLartJam1 2':0.06712085	'vs_HLpteVam2 3':0.09201098):0.01024648):0.04556098	('vs_HLratRat7 3':0.03132963	'vs_mm10 3':0.0554476):0.1264431):0.39616084):0.07485132	Mussel_il17:0.99224274):0.0308267):0.25433707	((((('vs_HLpteVam2 2':0.08599191	('vs_mm10 2':0.02332909	'vs_HLratRat7 2':0.02961025):0.02422468):0.03046049	'vs_HLmanJav1 2':0.05418849):0.00942936	'vs_bosTau9 2':0.03515804):0.00310664	REFERENCE_IL17B:0.06430788):0.00845875	('vs_ursMar1 2':0.02207337	'vs_canFam4 2':0.01286745):0.01182374):0.41345173):0.47656942	'vs_HLartJam1 3':0.14979822):0.07132103	'vs_canFam4 4':0.08709672):0.04356083
(((((((((((('vs_HLartJam1 5':0.069764	((('vs_ursMar1 5':0.05647207	'vs_canFam4 7':0.06791223):0.03376961	'vs_HLmanJav1 5':0.06521811):0.00607981	'vs_HLpteVam2 6':0.07552359):0.00239198):0.01153894	((REFERENCE_IL17F:0.12962149	'vs_tarSyr2 6':0.11331707):0.03608633	('vs_HLratRat7 6':0.04571953	'vs_mm10 6':0.06308876):0.10529419):0.00922966):0.01067397	'vs_bosTau9 6':0.12599753):0.15236782	(((((vs_HLmanJav1:0.0423843	(vs_canFam4:0.03852366	vs_ursMar1:0.04898589):0.02718576):0.02093234	(vs_HLartJam1:0.10794316	vs_HLpteVam2:0.05682151):0.00868813):0.00367139	(vs_bosTau9:0.10126904	REFERENCE_IL17A:0.0637369):0.02852459):0.02074279	vs_tarSyr2:0.18441546):0.0290047	(vs_mm10:0.06397117	vs_HLratRat7:0.07152788):0.14271077):0.15349881):0.08257097	(('vs_HLratRat7 5':0.06885106	'vs_mm10 5':0.02107255):0.07473362	(('vs_HLpteVam2 5':0.03508502	((((('vs_canFam4 6':0.07891907	'vs_ursMar1 4':0.03970976):0.04791596	'vs_bosTau9 5':0.10193743):0.01119049	REFERENCE_IL17E:0.06702811):0.00417145	'vs_HLmanJav1 4':0.09035056):0.00714492	'vs_HLartJam1 4':0.083881):0.02725836):0.03045968	'vs_tarSyr2 5':0.06362591):0.04901328):0.68429612):0.13088397	((('vs_mm10 3':0.03186579	'vs_HLratRat7 3':0.04800619):0.15521617	('vs_HLartJam1 2':0.07066354	((((('vs_ursMar1 3':0.25102287	'vs_canFam4 3':0.0):0.11797788	'vs_tarSyr2 3':0.0342949):0.07604004	REFERENCE_IL17C:0.08326058):0.03898694	'vs_bosTau9 3':0.06934962):0.02111152	'vs_HLpteVam2 3':0.07300357):0.006433):0.03511261):0.44966499	Mussel_il17:1.00373583):0.06579601):0.29793629	((('vs_HLmanJav1 2':0.03662897	(('vs_bosTau9 2':0.02850209	'vs_HLpteVam2 2':0.06349712):0.00602331	('vs_canFam4 2':0.02149488	'vs_ursMar1 2':0.0039122):0.0184929):0.00532231):0.01288806	REFERENCE_IL17B:0.04160015):0.01044779	('vs_HLratRat7 2':0.02393962	'vs_mm10 2':0.01813427):0.05405069):0.38643094):0.5522186	'vs_HLartJam1 3':0.13397081):0.09383483	REFERENCE_IL17D:0.07634693):0.02963391
((((((((((((('vs_HLartJam1 5':0.09597934	'vs_HLpteVam2 6':0.0558421):0.00897486	(('vs_ursMar1 5':0.0523278	'vs_canFam4 7':0.04360356):0.04118669	'vs_HLmanJav1 5':0.06672579):0.00941911):0.01997659	((REFERENCE_IL17F:0.12089077	'vs_tarSyr2 6':0.11084809):0.04553278	('vs_HLratRat7 6':0.05955972	'vs_mm10 6':0.03258621):0.06266142):0.00871947):0.02230641	'vs_bosTau9 6':0.10625129):0.0892863	(((REFERENCE_IL17A:0.07486757	vs_bosTau9:0.08795043):0.03673667	((((vs_canFam4:0.04577482	vs_ursMar1:0.04186949):0.03703426	vs_HLmanJav1:0.07407286):0.01364113	vs_HLpteVam2:0.03389763):0.00367267	(vs_HLartJam1:0.11005121	vs_tarSyr2:0.1724244):0.0247204):0.01222616):0.02069733	(vs_mm10:0.06214492	vs_HLratRat7:0.06676737):0.14756501):0.20660488):0.34733063	(((((('vs_HLartJam1 4':0.11341389	'vs_tarSyr2 5':0.11894494):0.01859359	REFERENCE_IL17E:0.07722326):0.02417183	'vs_HLpteVam2 5':0.03209477):0.02988747	(('vs_canFam4 6':0.08388636	'vs_ursMar1 4':0.03362881):0.0628159	'vs_HLmanJav1 4':0.05959759):0.02006076):0.04148443	'vs_bosTau9 5':0.04220389):0.06110832	('vs_mm10 5':0.01352929	'vs_HLratRat7 5':0.08745518):0.1223597):0.67898563):0.10539227	((((((('vs_ursMar1 3':0.22647662	'vs_tarSyr2 3':0.0):0.09004855	REFERENCE_IL17C:0.02453753):0.08515452	'vs_canFam4 3':0.07331555):0.01589354	'vs_bosTau9 3':0.10156448):0.00510687	'vs_HLpteVam2 3':0.0753039):0.03657792	'vs_HLartJam1 2':0.06008676):0.09219867	('vs_mm10 3':0.08082326	'vs_HLratRat7 3':0.02486334):0.1500789):0.42829287):0.10389675	Mussel_il17:0.96384869):0.21628397	(((((REFERENCE_IL17B:0.08073487	'vs_HLpteVam2 2':0.07325189):0.02900328	('vs_mm10 2':0.02045415	'vs_HLratRat7 2':0.05828085):0.05596509):0.03053453	'vs_bosTau9 2':0.02746597):0.01373132	('vs_canFam4 2':0.03555281	'vs_ursMar1 2':0.00556178):0.0245687):0.01091827	'vs_HLmanJav1 2':0.05916869):0.563558):0.54015938	'vs_HLartJam1 3':0.13508518):0.08982799	'vs_canFam4 4':0.09901409):0.04957064
((((((((((((vs_HLartJam1:0.1324839	(((vs_canFam4:0.03532478	vs_ursMar1:0.03147959):0.02351087	vs_HLmanJav1:0.09281494):0.00376781	vs_HLpteVam2:0.06048821):0.00274616):0.0149391	(REFERENCE_IL17A:0.08273653	vs_bosTau9:0.11728627):0.01975159):0.00354346	vs_tarSyr2:0.13604549):0.07083258	(vs_mm10:0.06314078	vs_HLratRat7:0.04801946):0.06572699):0.16189986	((('vs_ursMar1 5':0.03572343	'vs_canFam4 7':0.0653662):0.04407487	'vs_HLmanJav1 5':0.06414344):0.00361797	((((REFERENCE_IL17F:0.13142207	'vs_tarSyr2 6':0.09562808):0.07612263	('vs_mm10 6':0.04416005	'vs_HLratRat7 6':0.03593042):0.06740232):0.01203579	'vs_bosTau9 6':0.13321939):0.00331859	('vs_HLartJam1 5':0.06698755	'vs_HLpteVam2 6':0.09339804):0.01609464):0.0076303):0.18002201):0.21635371	(((((('vs_HLratRat7 5':0.05245474	'vs_mm10 5':0.0516203):0.098518	REFERENCE_IL17E:0.07759822):0.0027786	(('vs_tarSyr2 5':0.0975208	('vs_HLmanJav1 4':0.08479777	(('vs_ursMar1 4':0.05214937	'vs_canFam4 6':0.05050532):0.03701633	'vs_bosTau9 5':0.09400126):0.00646661):0.00696958):0.0127358	'vs_HLpteVam2 5':0.05110859):0.00858806):0.00883897	'vs_HLartJam1 4':0.08700072):0.47832841	(((('vs_HLartJam1 2':0.04665472	((('vs_ursMar1 3':0.22952794	'vs_tarSyr2 3':0.0):0.11524774	'vs_canFam4 3':0.0):0.05479066	'vs_HLpteVam2 3':0.03852229):0.03498658):0.04167275	'vs_bosTau9 3':0.09243263):0.01261084	REFERENCE_IL17C:0.09735775):0.01624654	('vs_HLratRat7 3':0.03924874	'vs_mm10 3':0.04564367):0.13403582):0.43240447):0.08166927	Mussel_il17:1.13845726):0.0234377):0.24395755	((((((REFERENCE_IL17B:0.05638783	'vs_HLmanJav1 2':0.04481927):0.01578581	'vs_HLpteVam2 2':0.05970721):0.00893317	('vs_HLratRat7 2':0.02526387	'vs_mm10 2':0.02893653):0.05141409):0.01438451	'vs_ursMar1 2':0.02026931):0.00518462	'vs_canFam4 2':0.01822518):0.01121049	'vs_bosTau9 2':0.03572572):0.58085661):0.3533953	'vs_HLartJam1 3':0.17585748):0.06868875	'vs_canFam4 4':0.09769565):0.02717297
(((((((((((((('vs_HLmanJav1 5':0.06625203	'vs_HLartJam1 5':0.07783007):0.00405984	('vs_canFam4 7':0.08070556	'vs_ursMar1 5':0.04215707):0.01850911):0.01110879	'vs_HLpteVam2 6':0.08007727):0.02455076	'vs_bosTau9 6':0.14857468):0.00689179	('vs_tarSyr2 6':0.08527038	REFERENCE_IL17F:0.13938486):0.04347858):0.00529941	('vs_mm10 6':0.035047	'vs_HLratRat7 6':0.04116803):0.09995841):0.12344435	((vs_HLratRat7:0.03844386	vs_mm10:0.04671727):0.12844363	(vs_tarSyr2:0.13845988	(((vs_bosTau9:0.09868887	REFERENCE_IL17A:0.10965044):0.02428828	(((vs_canFam4:0.03579582	vs_ursMar1:0.01945721):0.03949792	vs_HLartJam1:0.11009468):0.00886032	vs_HLmanJav1:0.06378854):0.00840691):0.0134051	vs_HLpteVam2:0.05529623):0.02918738):0.00106072):0.2115337):0.27428318	(((('vs_HLratRat7 3':0.07799123	'vs_mm10 3':0.02492637):0.11420107	(('vs_HLpteVam2 3':0.08075989	'vs_HLartJam1 2':0.08230394):0.02312488	((('vs_tarSyr2 3':0.05564473	('vs_ursMar1 3':0.15516377	REFERENCE_IL17C:0.06404783):0.02685444):0.08820295	'vs_bosTau9 3':0.07850394):0.02433053	'vs_canFam4 3':0.07732577):0.01892148):0.08110272):0.31169037	(('vs_tarSyr2 5':0.09368217	((((('vs_bosTau9 5':0.11464348	'vs_canFam4 6':0.07125501):0.0167084	'vs_ursMar1 4':0.02871355):0.03703945	'vs_HLmanJav1 4':0.05499186):0.00624963	(REFERENCE_IL17E:0.07532142	'vs_HLartJam1 4':0.0802176):0.01507488):0.02185928	'vs_HLpteVam2 5':0.04484206):0.0198072):0.01797405	('vs_mm10 5':0.04484618	'vs_HLratRat7 5':0.04803263):0.09018721):0.61821734):0.02278483	Mussel_il17:1.09805808):0.12509077):0.27216727	(((('vs_mm10 2':0.01611613	'vs_HLratRat7 2':0.0309377):0.05988699	((REFERENCE_IL17B:0.03346009	'vs_bosTau9 2':0.03283772):0.00571149	'vs_HLpteVam2 2':0.05074627):0.00651558):0.01050391	('vs_ursMar1 2':0.00575766	'vs_canFam4 2':0.0200397):0.00541641):0.01239481	'vs_HLmanJav1 2':0.05749231):0.38184498):0.52129913	'vs_HLartJam1 3':0.14347401):0.11203167	'vs_canFam4 4':0.09466599):0.02779895
(((((((((((('vs_tarSyr2 6':0.06348452	REFERENCE_IL17F:0.13455767):0.06215643	(('vs_mm10 6':0.0326549	'vs_HLratRat7 6':0.03873445):0.09089086	(('vs_HLmanJav1 5':0.07042517	('vs_canFam4 7':0.05329351	'vs_ursMar1 5':0.0365279):0.03158213):0.00985247	('vs_HLartJam1 5':0.09354109	'vs_HLpteVam2 6':0.06266637):0.01834489):0.00583937):0.00455828):0.01012016	'vs_bosTau9 6':0.13627085):0.10387599	(((((((REFERENCE_IL17A:0.10089361	(vs_ursMar1:0.03244582	vs_canFam4:0.05641622):0.03457162):0.00130719	vs_HLpteVam2:0.04640743):0.00725478	vs_HLartJam1:0.11745037):0.00587662	vs_HLmanJav1:0.0811333):0.03083401	vs_tarSyr2:0.11521973):0.01073601	(vs_HLratRat7:0.05180367	vs_mm10:0.05748315):0.1261647):0.0127806	vs_bosTau9:0.09206433):0.18283593):0.18338618	(((('vs_mm10 5':0.04265402	'vs_HLratRat7 5':0.05794416):0.11679164	((((('vs_tarSyr2 5':0.1148819	('vs_ursMar1 4':0.03663751	'vs_canFam4 6':0.04654875):0.0513242):0.01808716	'vs_bosTau9 5':0.08189963):0.00603564	REFERENCE_IL17E:0.05708392):0.01749671	'vs_HLpteVam2 5':0.03901476):0.0027112	'vs_HLartJam1 4':0.06491586):0.0175152):0.00716496	'vs_HLmanJav1 4':0.05986631):0.40467997	((('vs_HLpteVam2 3':0.09416659	(((('vs_ursMar1 3':0.29385697	'vs_canFam4 3':0.0):0.12376053	'vs_tarSyr2 3':0.02040411):0.0768812	REFERENCE_IL17C:0.0669638):0.03673684	('vs_HLratRat7 3':0.05490412	'vs_mm10 3':0.02711801):0.13639031):0.01943268):0.00693955	'vs_bosTau9 3':0.07250835):0.01671464	'vs_HLartJam1 2':0.07256113):0.45319989):0.24524821):0.13373606	Mussel_il17:1.08252431):0.14680721	(('vs_mm10 2':0.05165445	'vs_HLratRat7 2':0.00682186):0.07751117	(('vs_bosTau9 2':0.04873431	('vs_HLpteVam2 2':0.05539238	('vs_HLmanJav1 2':0.02726709	REFERENCE_IL17B:0.05833027):0.01092808):0.0050275):0.005521	('vs_ursMar1 2':0.02797178	'vs_canFam4 2':0.01453339):0.01036415):0.01919767):0.49130477):0.44278028	'vs_HLartJam1 3':0.13265846):0.0969764	'vs_canFam4 4':0.09320262):0.04344375
(((((((((((((((vs_HLpteVam2:0.06178999	vs_HLartJam1:0.12367344):0.00605115	vs_HLmanJav1:0.10394593):0.00859873	(vs_ursMar1:0.03066102	vs_canFam4:0.0412031):0.02708685):0.0077508	(vs_bosTau9:0.09084821	REFERENCE_IL17A:0.0703785):0.0176638):0.00786705	vs_tarSyr2:0.14826904):0.01830417	(vs_mm10:0.04735684	vs_HLratRat7:0.05005349):0.12968431):0.177301	((('vs_bosTau9 6':0.15067754	(((('vs_canFam4 7':0.05009439	'vs_ursMar1 5':0.03848094):0.03091088	'vs_HLmanJav1 5':0.04162457):0.0126066	'vs_HLartJam1 5':0.0972073):0.01095802	'vs_HLpteVam2 6':0.07391699):0.01055643):0.00575074	('vs_HLratRat7 6':0.02242511	'vs_mm10 6':0.04233128):0.12615465):0.01110017	('vs_tarSyr2 6':0.10757303	REFERENCE_IL17F:0.11761886):0.06333508):0.11882315):0.18198824	((((('vs_bosTau9 5':0.08391759	(('vs_HLartJam1 4':0.08185998	'vs_tarSyr2 5':0.09256606):0.01567881	('vs_canFam4 6':0.05614577	'vs_ursMar1 4':0.03328172):0.07292176):0.00386094):0.00512259	'vs_HLmanJav1 4':0.08339985):0.01022191	'vs_HLpteVam2 5':0.05416517):0.01291258	REFERENCE_IL17E:0.06906674):0.07842936	('vs_mm10 5':0.02685966	'vs_HLratRat7 5':0.06673013):0.05962267):0.58098329):0.13337921	(Mussel_il17:1.11383739	((('vs_mm10 3':0.05110801	'vs_HLratRat7 3':0.03619031):0.16101105	(((REFERENCE_IL17C:0.08723575	('vs_ursMar1 3':0.20621559	'vs_tarSyr2 3':0.043714):0.04605754):0.04472499	'vs_bosTau9 3':0.0788922):0.03654251	'vs_canFam4 3':0.040026):0.03107462):0.02353662	('vs_HLpteVam2 3':0.07746547	'vs_HLartJam1 2':0.05134698):0.0216655):0.31862755):0.14657895):0.10437004	((('vs_HLmanJav1 2':0.03749448	((REFERENCE_IL17B:0.05365395	(('vs_mm10 2':0.03474378	'vs_HLratRat7 2':0.02708535):0.05419676	'vs_HLpteVam2 2':0.07070761):0.00579194):0.0116363	'vs_bosTau9 2':0.04136105):0.02030491):0.01707386	'vs_canFam4 2':0.01799156):0.0112097	'vs_ursMar1 2':0.01262745):0.49288583):0.40679928	'vs_HLartJam1 3':0.19947591):0.04152852	'vs_canFam4 4':0.07635702):0.03492676
((((((((((('vs_HLratRat7 6':0.04143762	'vs_mm10 6':0.03101301):0.11125604	('vs_tarSyr2 6':0.09408058	REFERENCE_IL17F:0.11577834):0.05295517):0.00656714	(('vs_HLpteVam2 6':0.07167036	(('vs_HLmanJav1 5':0.06861489	('vs_ursMar1 5':0.0420426	'vs_canFam4 7':0.06726256):0.02450894):0.00713726	'vs_HLartJam1 5':0.08894287):0.0097988):0.01369892	'vs_bosTau9 6':0.12440807):0.00599188):0.07770915	((((((vs_HLpteVam2:0.05807812	(vs_ursMar1:0.02560821	vs_canFam4:0.02646493):0.03560639):0.01491387	vs_HLartJam1:0.14684662):0.00373701	(vs_bosTau9:0.07783034	REFERENCE_IL17A:0.09557131):0.02079511):0.00460164	vs_HLmanJav1:0.09808466):0.009515	vs_tarSyr2:0.16854489):0.02977179	(vs_mm10:0.05786592	vs_HLratRat7:0.06018974):0.13303332):0.25014523):0.26524817	(((('vs_tarSyr2 3':0.0804204	(((('vs_ursMar1 3':0.16693279	'vs_canFam4 3':0.0):0.0753354	'vs_HLpteVam2 3':0.03284029):0.05274742	REFERENCE_IL17C:0.07578171):0.01943912	'vs_bosTau9 3':0.08422274):0.02774352):0.01910515	'vs_HLartJam1 2':0.08979002):0.01876168	('vs_HLratRat7 3':0.04697299	'vs_mm10 3':0.05183417):0.1195362):0.21731102	((('vs_HLpteVam2 5':0.07272272	(REFERENCE_IL17E:0.06994482	((('vs_ursMar1 4':0.03472234	(('vs_HLartJam1 4':0.09346309	'vs_bosTau9 5':0.11504228):0.03573249	'vs_canFam4 6':0.07764441):0.00826352):0.02060204	'vs_tarSyr2 5':0.09501883):0.0026536	'vs_HLmanJav1 4':0.07382173):0.02191098):0.01131138):0.02240816	('vs_mm10 5':0.03668174	'vs_HLratRat7 5':0.03154461):0.10605923):0.60750502	Mussel_il17:1.07657269):0.03307323):0.17553514):0.29945901	(('vs_HLratRat7 2':0.04836263	'vs_mm10 2':0.02911256):0.06691896	((((('vs_canFam4 2':0.02237764	'vs_ursMar1 2':0.02555172):0.00354398	'vs_HLpteVam2 2':0.04799154):0.01795182	'vs_bosTau9 2':0.02410611):0.01534738	'vs_HLmanJav1 2':0.04547356):0.0112906	REFERENCE_IL17B:0.04316152):0.01051708):0.63292456):0.38051731	'vs_canFam4 4':0.08625938):0.03602487	'vs_HLartJam1 3':0.12128627):0.09758358
((((((((((((((vs_bosTau9:0.12113834	REFERENCE_IL17A:0.07653014):0.02435827	((vs_HLpteVam2:0.06454617	vs_HLartJam1:0.13652578):0.02333011	(vs_canFam4:0.02749614	vs_ursMar1:0.03036344):0.0298007):0.00583363):0.01133012	vs_HLmanJav1:0.09080524):0.008827	vs_tarSyr2:0.1755604):0.02398581	(vs_HLratRat7:0.0641274	vs_mm10:0.06683842):0.13251871):0.15837699	(((('vs_HLmanJav1 5':0.07545541	('vs_HLartJam1 5':0.08207929	('vs_canFam4 7':0.07678093	'vs_ursMar1 5':0.05097831):0.02333608):0.00523804):0.00572011	'vs_bosTau9 6':0.19864119):0.00841744	'vs_HLpteVam2 6':0.07566498):0.02670849	(('vs_mm10 6':0.03780885	'vs_HLratRat7 6':0.06849983):0.08721056	(REFERENCE_IL17F:0.12697304	'vs_tarSyr2 6':0.07531401):0.07683156):0.01437428):0.11194522):0.18407042	Mussel_il17:1.06428272):0.05325458	(((((('vs_tarSyr2 3':0.06441334	('vs_canFam4 3':0.0	'vs_ursMar1 3':0.19568721):0.07238353):0.01873509	REFERENCE_IL17C:0.07256069):0.03706083	('vs_HLartJam1 2':0.07699825	'vs_HLpteVam2 3':0.07902143):0.01226145):0.01031607	'vs_bosTau9 3':0.06071805):0.07247548	('vs_mm10 3':0.03261065	'vs_HLratRat7 3':0.0493503):0.11496739):0.3668563	(('vs_HLratRat7 5':0.03654531	'vs_mm10 5':0.05696875):0.08110476	(((((('vs_HLpteVam2 5':0.06423291	'vs_bosTau9 5':0.09431123):0.00380238	('vs_canFam4 6':0.05615758	'vs_ursMar1 4':0.03029006):0.04462465):0.00873954	'vs_HLartJam1 4':0.08791457):0.00627023	'vs_HLmanJav1 4':0.0854967):0.03404883	'vs_tarSyr2 5':0.09211625):0.02489049	REFERENCE_IL17E:0.04569802):0.03810384):0.6000913):0.03703538):0.27916457	(((((('vs_HLratRat7 2':0.03972189	'vs_mm10 2':0.01787542):0.05877487	('vs_HLpteVam2 2':0.06065502	REFERENCE_IL17B:0.05354361):0.01009012):0.02500969	'vs_bosTau9 2':0.01945374):0.02107611	'vs_HLmanJav1 2':0.05723622):0.0153844	'vs_canFam4 2':0.01583204):0.00596	'vs_ursMar1 2':0.02260711):0.45357444):0.43853848	'vs_HLartJam1 3':0.15954296):0.05585356	'vs_canFam4 4':0.11437387):0.02322506
((((((((((('vs_HLmanJav1 5':0.08221505	(('vs_HLpteVam2 6':0.07954575	'vs_HLartJam1 5':0.08502599):0.01755532	('vs_ursMar1 5':0.05865617	'vs_canFam4 7':0.0736956):0.02094652):0.00457934):0.01467313	(('vs_HLratRat7 6':0.05035078	'vs_mm10 6':0.03791455):0.08177427	(REFERENCE_IL17F:0.14333996	'vs_tarSyr2 6':0.08890168):0.04904421):0.0133433):0.02704173	'vs_bosTau9 6':0.14019399):0.14446331	(((((vs_HLartJam1:0.13569938	((vs_ursMar1:0.03388252	vs_canFam4:0.03864432):0.05018825	vs_HLpteVam2:0.04827546):0.01000805):0.00294311	vs_HLmanJav1:0.07928076):0.00632069	(REFERENCE_IL17A:0.10247241	vs_bosTau9:0.08732694):0.02345375):0.02715916	(vs_mm10:0.05665464	vs_HLratRat7:0.05791007):0.14839467):0.00370566	vs_tarSyr2:0.12631546):0.26530032):0.28636939	(((((('vs_HLartJam1 2':0.06092172	('vs_HLpteVam2 3':0.01851276	('vs_ursMar1 3':0.18055053	'vs_canFam4 3':0.0):0.071264):0.04458717):0.03537061	('vs_tarSyr2 3':0.09037263	REFERENCE_IL17C:0.10880498):0.01156123):0.01899372	'vs_bosTau9 3':0.06244979):0.06592017	('vs_HLratRat7 3':0.07112236	'vs_mm10 3':0.02619206):0.08755202):0.38568673	(((((('vs_HLartJam1 4':0.07717219	'vs_HLpteVam2 5':0.06185864):0.00603288	('vs_HLmanJav1 4':0.07947492	'vs_bosTau9 5':0.09682287):0.01784189):0.0186159	('vs_ursMar1 4':0.02584794	'vs_canFam4 6':0.07419101):0.04872401):0.01177675	REFERENCE_IL17E:0.0907688):0.02473137	'vs_tarSyr2 5':0.07960905):0.07142757	('vs_HLratRat7 5':0.06846983	'vs_mm10 5':0.03446609):0.06134865):0.62971645):0.13524726	Mussel_il17:1.0806668):0.03413026):0.22693018	((('vs_ursMar1 2':0.0	((REFERENCE_IL17B:0.08518257	'vs_HLmanJav1 2':0.03498803):0.04031795	'vs_canFam4 2':0.01320833):0.02589081):0.01893195	'vs_bosTau9 2':0.04308787):0.00780925	('vs_HLpteVam2 2':0.0705018	('vs_HLratRat7 2':0.05705999	'vs_mm10 2':0.01271294):0.06801398):0.01088427):0.5964531):0.42579427	'vs_HLartJam1 3':0.12087347):0.10777928	'vs_canFam4 4':0.0846105):0.04595647
(((((((((((((vs_ursMar1:0.02929617	vs_canFam4:0.05438397):0.03563048	vs_HLpteVam2:0.06419684):0.00225347	vs_HLmanJav1:0.06476588):0.00391574	vs_HLartJam1:0.09225786):0.01418158	((vs_bosTau9:0.12084869	REFERENCE_IL17A:0.0668106):0.00900905	vs_tarSyr2:0.15852918):0.01187292):0.05716526	(vs_HLratRat7:0.03295811	vs_mm10:0.06738643):0.12360335):0.17981348	(((('vs_HLmanJav1 5':0.08901936	('vs_canFam4 7':0.06465255	'vs_ursMar1 5':0.04655161):0.0318214):0.00591358	(('vs_HLpteVam2 6':0.08564018	'vs_HLartJam1 5':0.06802168):0.0125788	('vs_tarSyr2 6':0.07184532	REFERENCE_IL17F:0.09888214):0.0743919):0.0092815):0.01387639	('vs_mm10 6':0.04023184	'vs_HLratRat7 6':0.04285182):0.08659844):0.01832225	'vs_bosTau9 6':0.14920021):0.12414341):0.28389689	(((((((('vs_canFam4 3':0.0	'vs_ursMar1 3':0.17634052):0.06210309	REFERENCE_IL17C:0.08766204):0.01741239	'vs_tarSyr2 3':0.11293373):0.02945264	('vs_HLartJam1 2':0.05629304	'vs_HLpteVam2 3':0.08217505):0.01504163):0.01705899	'vs_bosTau9 3':0.07518695):0.07771632	('vs_HLratRat7 3':0.08688056	'vs_mm10 3':0.01812641):0.13041354):0.38426118	((((('vs_HLpteVam2 5':0.02472921	((('vs_canFam4 6':0.04546442	'vs_ursMar1 4':0.03387123):0.05770386	'vs_tarSyr2 5':0.08511874):0.01475442	'vs_HLartJam1 4':0.09965672):0.00887591):0.01687618	REFERENCE_IL17E:0.08797879):0.00709328	'vs_bosTau9 5':0.09194866):0.01349366	'vs_HLmanJav1 4':0.07533781):0.02613754	('vs_HLratRat7 5':0.0622705	'vs_mm10 5':0.02967789):0.11403308):0.48938185):0.075626	Mussel_il17:1.06609777):0.04328841):0.31531993	(((((('vs_HLmanJav1 2':0.0095232	'vs_HLpteVam2 2':0.07326251):0.02657044	'vs_canFam4 2':0.02038515):0.01624322	('vs_HLratRat7 2':0.02623474	'vs_mm10 2':0.03178222):0.06700056):0.00576702	'vs_ursMar1 2':0.0056187):0.00827963	REFERENCE_IL17B:0.05143368):0.00323026	'vs_bosTau9 2':0.04221969):0.53311907):0.49007544	'vs_HLartJam1 3':0.08994041):0.09096282	'vs_canFam4 4':0.10463615):0.03849588
(((((((((((((vs_HLartJam1:0.16033381	vs_HLmanJav1:0.07303368):0.00458653	((vs_canFam4:0.05078372	vs_ursMar1:0.02597098):0.02979444	vs_HLpteVam2:0.07733126):0.00597241):0.02219777	(REFERENCE_IL17A:0.08109023	vs_bosTau9:0.10990749):0.02563137):0.01213473	(vs_HLratRat7:0.04111787	vs_mm10:0.08171495):0.13182731):0.01283911	vs_tarSyr2:0.16008128):0.26976956	(((('vs_HLmanJav1 5':0.07950521	('vs_canFam4 7':0.05297225	'vs_ursMar1 5':0.03842687):0.0176741):0.02287037	('vs_HLpteVam2 6':0.05854901	'vs_HLartJam1 5':0.08089873):0.01937731):0.01112448	(('vs_mm10 6':0.05082778	'vs_HLratRat7 6':0.05532951):0.13560128	('vs_tarSyr2 6':0.09575889	REFERENCE_IL17F:0.13405982):0.04226723):0.02795764):0.01540158	'vs_bosTau9 6':0.13957972):0.12389542):0.1693021	(((('vs_tarSyr2 5':0.07319535	(((('vs_HLartJam1 4':0.09064815	'vs_HLpteVam2 5':0.04801684):0.01243327	(('vs_ursMar1 4':0.04229922	'vs_canFam4 6':0.05248296):0.03198172	'vs_HLmanJav1 4':0.08850786):0.01224222):0.01591873	REFERENCE_IL17E:0.06574531):0.01680204	'vs_bosTau9 5':0.08590597):0.01514496):0.03339337	('vs_mm10 5':0.04912373	'vs_HLratRat7 5':0.04380536):0.09424751):0.81866199	Mussel_il17:1.04635617):0.08266331	(((('vs_bosTau9 3':0.10177232	((('vs_ursMar1 3':0.21967728	REFERENCE_IL17C:0.02459123):0.10113936	'vs_tarSyr2 3':0.06420972):0.06559287	'vs_canFam4 3':0.1010803):0.000903):0.01178494	'vs_HLpteVam2 3':0.11502695):0.01874606	'vs_HLartJam1 2':0.09096574):0.07349141	('vs_HLratRat7 3':0.07851194	'vs_mm10 3':0.02198876):0.13942986):0.43117175):0.10947479):0.33867406	('vs_bosTau9 2':0.03167212	('vs_HLmanJav1 2':0.05188674	((((('vs_HLratRat7 2':0.0381561	'vs_mm10 2':0.01353315):0.04888478	'vs_HLpteVam2 2':0.07225794):0.03202886	REFERENCE_IL17B:0.03470761):0.01295815	'vs_ursMar1 2':0.01618088):0.01784274	'vs_canFam4 2':0.0135621):0.02294453):0.01291092):0.42455321):0.42916948	'vs_HLartJam1 3':0.12619674):0.09240016	'vs_canFam4 4':0.08181461):0.09046695
(((((((((((vs_tarSyr2:0.16527469	(vs_bosTau9:0.08231144	REFERENCE_IL17A:0.07133027):0.02598784):0.00492186	(vs_HLartJam1:0.13737373	(vs_HLpteVam2:0.06039744	((vs_ursMar1:0.02816832	vs_canFam4:0.03880763):0.02119109	vs_HLmanJav1:0.05484087):0.00612165):0.02026437):0.01154478):0.02403491	(vs_HLratRat7:0.08571813	vs_mm10:0.03275753):0.12579382):0.21823045	((('vs_bosTau9 6':0.12055606	('vs_tarSyr2 6':0.08457219	REFERENCE_IL17F:0.12326403):0.05063409):0.01244039	((('vs_HLmanJav1 5':0.05993832	('vs_ursMar1 5':0.04382871	'vs_canFam4 7':0.0472993):0.00722363):0.03191377	'vs_HLartJam1 5':0.07535287):0.0134274	'vs_HLpteVam2 6':0.06343135):0.01312992):0.01621674	('vs_mm10 6':0.03106052	'vs_HLratRat7 6':0.05131608):0.08196367):0.14021687):0.16762641	Mussel_il17:1.00523873):0.05303116	((('vs_HLartJam1 2':0.03296306	((('vs_tarSyr2 3':0.06499822	(('vs_canFam4 3':0.0	'vs_ursMar1 3':0.28276583):0.12786455	REFERENCE_IL17C:0.03403456):0.06927813):0.0428675	'vs_bosTau9 3':0.07240662):0.04000623	'vs_HLpteVam2 3':0.07844828):0.025224):0.07103827	('vs_HLratRat7 3':0.06453866	'vs_mm10 3':0.02954406):0.19126513):0.29637604	((((((('vs_tarSyr2 5':0.1033421	REFERENCE_IL17E:0.05047559):0.02108362	'vs_canFam4 6':0.07194498):0.00367667	('vs_HLartJam1 4':0.08596919	'vs_HLpteVam2 5':0.03932668):0.00664137):0.01249415	'vs_bosTau9 5':0.08324079):0.00554799	'vs_HLmanJav1 4':0.06925464):0.03527373	'vs_ursMar1 4':0.02931238):0.07907996	('vs_HLratRat7 5':0.05858747	'vs_mm10 5':0.02042575):0.09866396):0.65495457):0.04456848):0.2527305	((('vs_canFam4 2':0.01433397	((('vs_HLpteVam2 2':0.08125686	REFERENCE_IL17B:0.04107478):0.01040288	'vs_HLmanJav1 2':0.03784298):0.007327	'vs_ursMar1 2':0.01259084):0.01563008):0.00968099	'vs_bosTau9 2':0.04193089):0.02122255	('vs_HLratRat7 2':0.03915343	'vs_mm10 2':0.02417061):0.05697876):0.43577836):0.37550644	'vs_HLartJam1 3':0.11880686):0.09711997	'vs_canFam4 4':0.08563661):0.03202633
((((((((((((('vs_HLpteVam2 6':0.06749436	(('vs_canFam4 7':0.04793932	'vs_ursMar1 5':0.04235757):0.04189919	'vs_HLartJam1 5':0.07455673):0.00364522):0.00642255	'vs_HLmanJav1 5':0.07737467):0.01439323	('vs_HLratRat7 6':0.03129566	'vs_mm10 6':0.04751241):0.0983668):0.01399118	'vs_bosTau9 6':0.10465615):0.00368815	('vs_tarSyr2 6':0.09407358	REFERENCE_IL17F:0.11126054):0.06309448):0.08661157	(((((((vs_ursMar1:0.03668278	vs_canFam4:0.03309246):0.04099514	(vs_HLpteVam2:0.07051619	vs_HLartJam1:0.12142756):0.00461493):0.00521933	REFERENCE_IL17A:0.07415503):0.01184708	vs_tarSyr2:0.12304132):0.01272926	vs_HLmanJav1:0.07276336):0.01397635	vs_bosTau9:0.09255727):0.01287945	(vs_mm10:0.05446443	vs_HLratRat7:0.04591182):0.11094987):0.25664993):0.27779529	(((('vs_mm10 5':0.01348105	'vs_HLratRat7 5':0.09351607):0.13615014	((((((REFERENCE_IL17E:0.04555702	'vs_tarSyr2 5':0.09602123):0.02325934	'vs_HLartJam1 4':0.07001205):0.02519139	('vs_ursMar1 4':0.05255051	'vs_canFam4 6':0.03424513):0.02679353):0.02245401	'vs_bosTau9 5':0.07054706):0.01299712	'vs_HLpteVam2 5':0.04344729):0.01468277	'vs_HLmanJav1 4':0.06351939):0.04317028):0.69146599	Mussel_il17:1.16876093):0.07978513	((((('vs_bosTau9 3':0.07585678	(('vs_ursMar1 3':0.23426285	'vs_canFam4 3':0.0):0.07589456	REFERENCE_IL17C:0.07585815):0.03096079):0.03622735	'vs_HLpteVam2 3':0.05994364):0.01130917	'vs_HLartJam1 2':0.07085756):0.03898719	'vs_tarSyr2 3':0.09583934):0.06288466	('vs_mm10 3':0.05908139	'vs_HLratRat7 3':0.02081316):0.09672138):0.5025875):0.06457079):0.26134887	(((((('vs_HLmanJav1 2':0.02942652	REFERENCE_IL17B:0.07534497):0.02788908	'vs_HLpteVam2 2':0.07119385):0.01583547	'vs_canFam4 2':0.01060314):0.02355767	'vs_ursMar1 2':0.01507585):0.03227109	'vs_bosTau9 2':0.05056804):0.00811571	('vs_mm10 2':0.01019785	'vs_HLratRat7 2':0.05813013):0.07829372):0.56538471):0.42265638	'vs_HLartJam1 3':0.06651349):0.13098848	'vs_canFam4 4':0.08942244):0.06221577
(((((((((((('vs_HLpteVam2 6':0.06091776	'vs_HLartJam1 5':0.07018087):0.01341158	('vs_HLmanJav1 5':0.08009248	('vs_ursMar1 5':0.06156498	'vs_canFam4 7':0.04786616):0.02895273):0.00616047):0.01136153	(('vs_mm10 6':0.03391527	'vs_HLratRat7 6':0.04698477):0.09628753	(REFERENCE_IL17F:0.10327147	'vs_tarSyr2 6':0.06367024):0.04247385):0.01260927):0.04583402	'vs_bosTau9 6':0.10783509):0.06911025	((((vs_bosTau9:0.07431251	REFERENCE_IL17A:0.08539075):0.03601765	(vs_HLartJam1:0.14375918	vs_tarSyr2:0.09967757):0.01824913):0.01786158	(((vs_canFam4:0.04627334	vs_ursMar1:0.01977319):0.04743881	vs_HLpteVam2:0.04549659):0.01584386	vs_HLmanJav1:0.09853708):0.00360657):0.0410204	(vs_HLratRat7:0.06969875	vs_mm10:0.05603805):0.12922041):0.24940564):0.26126138	((((('vs_canFam4 3':0.07407812	('vs_bosTau9 3':0.09007896	(REFERENCE_IL17C:0.08126321	('vs_tarSyr2 3':0.05225982	'vs_ursMar1 3':0.17055039):0.04619885):0.04082195):0.01335642):0.00880247	('vs_HLartJam1 2':0.07571447	'vs_HLpteVam2 3':0.06116342):0.02822244):0.05581999	('vs_mm10 3':0.04289813	'vs_HLratRat7 3':0.04361139):0.14218941):0.33189638	Mussel_il17:1.16722686):0.07530561	(((('vs_HLartJam1 4':0.08073953	((('vs_canFam4 6':0.07803121	'vs_ursMar1 4':0.02808089):0.04352022	('vs_tarSyr2 5':0.13528908	'vs_bosTau9 5':0.06316458):0.01559347):0.01591985	'vs_HLpteVam2 5':0.03837537):0.0231616):0.00286302	'vs_HLmanJav1 4':0.1073853):0.03493554	('vs_HLratRat7 5':0.07907586	'vs_mm10 5':0.04602438):0.0811734):0.0037506	REFERENCE_IL17E:0.07055206):0.62712991):0.12459721):0.27906673	('vs_canFam4 2':0.00770702	((((('vs_mm10 2':0.02524375	'vs_HLratRat7 2':0.05887258):0.05828783	('vs_HLpteVam2 2':0.05053576	REFERENCE_IL17B:0.0987722):0.02863159):0.01595671	'vs_bosTau9 2':0.03546636):0.008302	'vs_HLmanJav1 2':0.06029317):0.01100918	'vs_ursMar1 2':0.0227541):0.01934399):0.48638643):0.43638089	'vs_HLartJam1 3':0.12431887):0.07885576	'vs_canFam4 4':0.09641271):0.02904795
(((((((((((('vs_tarSyr2 6':0.08904478	REFERENCE_IL17F:0.13953924):0.03672199	('vs_HLratRat7 6':0.04994043	'vs_mm10 6':0.02828304):0.08942541):0.02263925	(('vs_HLmanJav1 5':0.080026	('vs_ursMar1 5':0.0442017	'vs_canFam4 7':0.06448028):0.03612854):0.01588161	('vs_HLartJam1 5':0.06592821	'vs_HLpteVam2 6':0.07798684):0.01702073):0.01251092):0.03270105	'vs_bosTau9 6':0.11409103):0.11019787	((((vs_HLmanJav1:0.06001947	(vs_bosTau9:0.07953988	(((vs_ursMar1:0.03707833	vs_canFam4:0.03193609):0.03513506	vs_HLpteVam2:0.06453913):0.01495445	REFERENCE_IL17A:0.10234244):0.0086555):0.01309643):0.00466482	vs_HLartJam1:0.10234664):0.00500936	vs_tarSyr2:0.18111848):0.02536524	(vs_mm10:0.06619987	vs_HLratRat7:0.07161456):0.10361902):0.20063385):0.23210979	((((('vs_mm10 3':0.06570637	'vs_HLratRat7 3':0.04340377):0.17657648	((('vs_canFam4 3':0.10906782	('vs_tarSyr2 3':0.06407845	(REFERENCE_IL17C:0.06032056	'vs_ursMar1 3':0.16741033):0.06783249):0.04878884):0.01409805	'vs_HLpteVam2 3':0.09148681):0.00856577	'vs_bosTau9 3':0.10312931):0.0186195):0.04291262	'vs_HLartJam1 2':0.04739624):0.40551174	(((('vs_ursMar1 4':0.04549696	(((('vs_canFam4 6':0.08579759	'vs_HLmanJav1 4':0.04264868):0.0089605	'vs_HLartJam1 4':0.09457269):0.00438325	'vs_bosTau9 5':0.10619833):0.000396	'vs_tarSyr2 5':0.07896295):0.0208515):0.02319826	REFERENCE_IL17E:0.0688767):0.02355363	'vs_HLpteVam2 5':0.03467398):0.08808975	('vs_HLratRat7 5':0.06093387	'vs_mm10 5':0.01535497):0.0896344):0.3516692):0.10765912	Mussel_il17:1.27652916):0.12091116):0.37451409	(((((REFERENCE_IL17B:0.06405158	'vs_HLpteVam2 2':0.0814836):0.01877471	'vs_bosTau9 2':0.03821378):0.01715767	'vs_canFam4 2':0.02664121):0.00716391	'vs_ursMar1 2':0.01294483):0.01620854	('vs_HLmanJav1 2':0.05082206	('vs_HLratRat7 2':0.04996519	'vs_mm10 2':0.01340406):0.07178684):0.00891205):0.4548427):0.22507396	'vs_HLartJam1 3':0.15179031):0.06151326	'vs_canFam4 4':0.07704776):0.0434457
((((((((((('vs_HLmanJav1 5':0.09621218	(('vs_ursMar1 5':0.04330797	'vs_canFam4 7':0.05185491):0.03156648	(('vs_HLartJam1 5':0.09264312	'vs_HLpteVam2 6':0.05397183):0.01740077	(('vs_HLratRat7 6':0.06314819	'vs_mm10 6':0.05746025):0.09358723	('vs_tarSyr2 6':0.07284984	REFERENCE_IL17F:0.13333898):0.06137158):0.02107413):0.00804535):0.0062667):0.01691801	'vs_bosTau9 6':0.138151):0.11527258	(((vs_tarSyr2:0.13817758	(((vs_HLartJam1:0.18258531	((vs_ursMar1:0.01596937	vs_canFam4:0.04038987):0.02123153	REFERENCE_IL17A:0.08751578):0.01847543):0.01461258	vs_HLpteVam2:0.07094984):0.01450931	vs_bosTau9:0.13086172):0.00726663):0.01674003	vs_HLmanJav1:0.07724404):0.01409055	(vs_mm10:0.03707172	vs_HLratRat7:0.06785506):0.1513945):0.33956067):0.30194874	(((((('vs_ursMar1 4':0.03591502	'vs_canFam4 6':0.06058991):0.05429742	'vs_HLmanJav1 4':0.08589886):0.02349792	(REFERENCE_IL17E:0.04197074	'vs_tarSyr2 5':0.11314134):0.02860124):0.00397681	'vs_HLartJam1 4':0.07616701):0.00625975	('vs_bosTau9 5':0.07262444	'vs_HLpteVam2 5':0.05552603):0.00845275):0.04289047	('vs_HLratRat7 5':0.039692	'vs_mm10 5':0.03727724):0.09483114):0.77241836):0.1066062	(((((((REFERENCE_IL17C:0.09892034	'vs_tarSyr2 3':0.07094971):0.04557821	'vs_ursMar1 3':0.09223507):0.02702085	'vs_canFam4 3':0.0571616):0.01954863	'vs_bosTau9 3':0.08347383):0.00746988	('vs_HLpteVam2 3':0.05957411	'vs_HLartJam1 2':0.09798126):0.01264046):0.08703135	('vs_HLratRat7 3':0.03097995	'vs_mm10 3':0.02765603):0.1350572):0.52205656	Mussel_il17:0.75110536):0.15213429):0.2093082	(('vs_ursMar1 2':0.01918554	(((('vs_bosTau9 2':0.03188363	REFERENCE_IL17B:0.06903221):0.01154247	'vs_HLmanJav1 2':0.05140444):0.01472954	'vs_HLpteVam2 2':0.06753356):0.01058019	'vs_canFam4 2':0.01927885):0.00452838):0.02416472	('vs_mm10 2':0.01205756	'vs_HLratRat7 2':0.05965224):0.07595749):0.42098526):0.41227873	'vs_HLartJam1 3':0.13836687):0.06373577	'vs_canFam4 4':0.07633098):0.05446963
(((((((((((('vs_HLmanJav1 5':0.06768515	('vs_canFam4 7':0.05647575	'vs_ursMar1 5':0.04913233):0.03333555):0.00154324	('vs_HLartJam1 5':0.08178251	'vs_HLpteVam2 6':0.08415742):0.01515305):0.01189346	(('vs_mm10 6':0.03764918	'vs_HLratRat7 6':0.05022243):0.08315063	('vs_tarSyr2 6':0.07163798	REFERENCE_IL17F:0.12918848):0.05600107):0.02073136):0.01634824	'vs_bosTau9 6':0.12861745):0.09092451	(((((vs_canFam4:0.06184679	vs_ursMar1:0.04181315):0.05004823	vs_HLpteVam2:0.03235809):0.01187416	((vs_tarSyr2:0.13339167	vs_HLartJam1:0.14866001):0.00296697	(vs_bosTau9:0.05977164	REFERENCE_IL17A:0.07581346):0.03213918):0.00661676):0.01576049	vs_HLmanJav1:0.05095276):0.03470871	(vs_HLratRat7:0.03860688	vs_mm10:0.07601739):0.1336854):0.21032441):0.33497807	(((((('vs_ursMar1 4':0.03522059	'vs_canFam4 6':0.07326979):0.03879264	(REFERENCE_IL17E:0.08705822	(('vs_HLartJam1 4':0.06794316	'vs_tarSyr2 5':0.11575511):0.00843888	('vs_bosTau9 5':0.11023896	'vs_HLpteVam2 5':0.03982432):0.017604):0.00437299):0.01741766):0.01380305	'vs_HLmanJav1 4':0.07660356):0.0585792	('vs_mm10 5':0.01066519	'vs_HLratRat7 5':0.10926293):0.12444228):0.61661765	(('vs_HLratRat7 3':0.06974484	'vs_mm10 3':0.02798383):0.11707717	((((('vs_ursMar1 3':0.11919076	'vs_tarSyr2 3':0.02868136):0.04235445	REFERENCE_IL17C:0.09175323):0.0555096	'vs_bosTau9 3':0.0931173):0.02110723	'vs_canFam4 3':0.06382944):0.01143702	('vs_HLpteVam2 3':0.06341608	'vs_HLartJam1 2':0.07533103):0.03644596):0.07413848):0.26516087):0.06336005	Mussel_il17:1.02633122):0.0841301):0.1544592	(('vs_canFam4 2':0.00531102	(((('vs_HLpteVam2 2':0.06631561	('vs_HLratRat7 2':0.03530264	'vs_mm10 2':0.01285876):0.05782718):0.01516715	REFERENCE_IL17B:0.0711602):0.01044735	'vs_HLmanJav1 2':0.04606806):0.01462028	'vs_bosTau9 2':0.04221128):0.03683373):0.01811819	'vs_ursMar1 2':0.01433032):0.57603052):0.64253387	'vs_HLartJam1 3':0.2047116):0.01071973	'vs_canFam4 4':0.08893652):0.02534166
(((((((((((((((('vs_HLartJam1 5':0.11883997	'vs_HLpteVam2 6':0.05682559):0.01329679	('vs_canFam4 7':0.08476513	'vs_ursMar1 5':0.04604471):0.03852728):0.0016216	'vs_HLmanJav1 5':0.08479502):0.01456539	(('vs_mm10 6':0.06786662	'vs_HLratRat7 6':0.04591911):0.0766186	(REFERENCE_IL17F:0.13876852	'vs_tarSyr2 6':0.10266718):0.0539654):0.02584917):0.02190221	'vs_bosTau9 6':0.15216564):0.15319844	((vs_HLratRat7:0.05150554	vs_mm10:0.07312036):0.11598878	((vs_tarSyr2:0.12505346	(REFERENCE_IL17A:0.12336934	vs_bosTau9:0.10733225):0.02321202):0.01186385	(((vs_HLartJam1:0.10985416	vs_HLmanJav1:0.09851775):0.01164455	(vs_ursMar1:0.04190027	vs_canFam4:0.02214613):0.02785702):0.01926757	vs_HLpteVam2:0.06700846):0.0066343):0.06610548):0.24555029):0.24174227	(((((('vs_bosTau9 2':0.01849768	(REFERENCE_IL17B:0.05994644	'vs_HLpteVam2 2':0.05564935):0.03142553):0.0239887	'vs_HLmanJav1 2':0.04492526):0.00847554	('vs_HLratRat7 2':0.04372361	'vs_mm10 2':0.03000631):0.04156956):0.00873426	'vs_canFam4 2':0.02342505):0.0382527	'vs_ursMar1 2':0.0):0.47866191	(((('vs_bosTau9 4':0.0910181	REFERENCE_IL17D:0.11717295):0.01718905	('vs_HLratRat7 4':0.02221357	'vs_mm10 4':0.02349175):0.07654023):0.02598818	'vs_canFam4 4':0.11608476):0.12293967	'vs_HLartJam1 3':0.10299006):0.35086629):0.26920455):0.02890067	((((((('vs_canFam4 3':0.0	'vs_ursMar1 3':0.18818328):0.09363769	'vs_tarSyr2 3':0.05925631):0.03571006	REFERENCE_IL17C:0.08082209):0.01890991	'vs_bosTau9 3':0.08149411):0.02926204	'vs_HLpteVam2 3':0.07974048):0.01801122	'vs_HLartJam1 2':0.06098888):0.064684	('vs_mm10 3':0.04998394	'vs_HLratRat7 3':0.02906457):0.13775125):0.48486466):0.06483485	Mussel_il17:1.09543163):0.75609886	('vs_mm10 5':0.02198877	'vs_HLratRat7 5':0.06814335):0.07948644):0.06824608	'vs_tarSyr2 5':0.13261013):0.01013249	'vs_bosTau9 5':0.10427699):0.00747289	'vs_HLmanJav1 4':0.07068912):0.00895879	'vs_HLartJam1 4':0.10043983):0.01928411
(((((((((((vs_HLmanJav1:0.08707969	((vs_HLartJam1:0.17138722	vs_HLpteVam2:0.04599419):0.00614484	(vs_canFam4:0.0397597	vs_ursMar1:0.03571481):0.03149272):0.00562879):0.01504397	(vs_bosTau9:0.12785021	REFERENCE_IL17A:0.09807928):0.00986023):0.00642485	(vs_tarSyr2:0.14457164	(vs_mm10:0.05097505	vs_HLratRat7:0.06747169):0.12103699):0.01637871):0.1567639	((((('vs_canFam4 7':0.04624633	'vs_ursMar1 5':0.04792478):0.02990315	'vs_HLmanJav1 5':0.07365035):0.01568925	('vs_HLartJam1 5':0.06009014	'vs_HLpteVam2 6':0.0771499):0.00235242):0.02025936	('vs_HLratRat7 6':0.04544456	'vs_mm10 6':0.03921936):0.11441992):0.00432184	((REFERENCE_IL17F:0.13445204	'vs_tarSyr2 6':0.10250174):0.05006665	'vs_bosTau9 6':0.12278541):0.00332546):0.1748513):0.26984511	((('vs_HLartJam1 2':0.05433422	((((('vs_ursMar1 3':0.26103342	'vs_canFam4 3':0.0):0.07170551	REFERENCE_IL17C:0.05000995):0.04420327	'vs_tarSyr2 3':0.04772488):0.06462674	'vs_bosTau9 3':0.05842343):0.02328778	'vs_HLpteVam2 3':0.06549557):0.02508306):0.05157647	('vs_mm10 3':0.04558846	'vs_HLratRat7 3':0.04651631):0.12243733):0.37604369	((((((REFERENCE_IL17E:0.05893448	(('vs_HLartJam1 4':0.10505717	'vs_tarSyr2 5':0.08594046):0.00166473	'vs_HLmanJav1 4':0.07409745):0.01603998):0.01294915	'vs_bosTau9 5':0.07949741):0.00539763	('vs_ursMar1 4':0.06330423	'vs_canFam4 6':0.03512274):0.04509007):0.01312531	'vs_HLpteVam2 5':0.04756093):0.02780039	('vs_mm10 5':0.01692835	'vs_HLratRat7 5':0.06320811):0.09453749):0.53282478	Mussel_il17:1.11296462):0.0483028):0.0767248):0.36302769	((((('vs_ursMar1 2':0.02522547	('vs_HLpteVam2 2':0.07665944	REFERENCE_IL17B:0.04365693):0.01377255):0.01101996	'vs_HLmanJav1 2':0.03069546):0.022827	'vs_canFam4 2':0.00992626):0.02633949	'vs_bosTau9 2':0.03850328):0.02089727	('vs_HLratRat7 2':0.03389537	'vs_mm10 2':0.02740768):0.05891388):0.37607804):0.29774651	'vs_HLartJam1 3':0.13123263):0.06860322	'vs_canFam4 4':0.05742872):0.07492579
(((((((((((('vs_HLratRat7 6':0.06360154	'vs_mm10 6':0.04947527):0.08423344	((((('vs_HLpteVam2 6':0.09270556	'vs_HLartJam1 5':0.06661851):0.01311508	('vs_canFam4 7':0.06696059	'vs_ursMar1 5':0.03810296):0.02168044):0.01084268	'vs_HLmanJav1 5':0.06156079):0.02051236	'vs_bosTau9 6':0.12465974):0.01520937	('vs_tarSyr2 6':0.06648567	REFERENCE_IL17F:0.12092994):0.08002096):0.00587941):0.12371619	(((vs_bosTau9:0.07686182	REFERENCE_IL17A:0.09238834):0.01910013	((((vs_ursMar1:0.03969112	vs_canFam4:0.05211366):0.03801374	vs_HLpteVam2:0.04071703):0.00388932	vs_HLartJam1:0.13245351):0.01298207	vs_HLmanJav1:0.08028435):0.0170572):0.01364411	((vs_mm10:0.07753445	vs_HLratRat7:0.05141416):0.11696924	vs_tarSyr2:0.14520582):0.00748375):0.27215078):0.22969659	(((((('vs_tarSyr2 5':0.071773	('vs_HLratRat7 5':0.04745575	'vs_mm10 5':0.03680249):0.10855774):0.02704315	('vs_HLartJam1 4':0.05226446	'vs_HLpteVam2 5':0.06908066):0.00959152):0.0021643	'vs_HLmanJav1 4':0.08749307):0.01371691	('vs_canFam4 6':0.06532458	'vs_ursMar1 4':0.03145245):0.04854837):0.01037699	'vs_bosTau9 5':0.07185606):0.0389463	REFERENCE_IL17E:0.03607491):0.5913166):0.1036993	Mussel_il17:1.06200704):0.02199312	(((('vs_tarSyr2 3':0.09192226	(('vs_canFam4 3':0.0	'vs_ursMar1 3':0.21898112):0.07940624	REFERENCE_IL17C:0.09187843):0.01882672):0.03321672	('vs_HLartJam1 2':0.07559985	'vs_HLpteVam2 3':0.0648903):0.01048203):0.03270861	'vs_bosTau9 3':0.06554142):0.06903697	('vs_mm10 3':0.03565288	'vs_HLratRat7 3':0.05301324):0.1223026):0.36292077):0.31074013	(((((('vs_HLmanJav1 2':0.06252912	'vs_bosTau9 2':0.02002297):0.01338005	'vs_HLpteVam2 2':0.08733908):0.0118968	REFERENCE_IL17B:0.04172473):0.01955626	('vs_HLratRat7 2':0.04232438	'vs_mm10 2':0.0164326):0.07313156):0.02149814	'vs_ursMar1 2':0.00753282):0.00884355	'vs_canFam4 2':0.01737556):0.50814862):0.40810786	'vs_HLartJam1 3':0.17241077):0.07135305	'vs_bosTau9 4':0.0547543):0.01591329
((((((((((('vs_HLartJam1 5':0.06729337	('vs_HLpteVam2 6':0.06380759	('vs_HLmanJav1 5':0.06947272	('vs_ursMar1 5':0.07206901	'vs_canFam4 7':0.0515449):0.01028735):0.02063424):0.00996055):0.01436694	(('vs_tarSyr2 6':0.0694337	REFERENCE_IL17F:0.11537933):0.05746812	('vs_mm10 6':0.03944009	'vs_HLratRat7 6':0.0433206):0.09277262):0.01239076):0.02087205	'vs_bosTau9 6':0.11916378):0.09388351	((((((((vs_canFam4:0.05969288	vs_ursMar1:0.03009586):0.04937273	REFERENCE_IL17A:0.07498265):0.00942854	vs_HLartJam1:0.13235054):0.00591275	vs_HLpteVam2:0.06870407):0.00805108	vs_HLmanJav1:0.0647238):0.00944485	vs_bosTau9:0.10302005):0.01353507	vs_tarSyr2:0.17225664):0.02392434	(vs_mm10:0.06561745	vs_HLratRat7:0.06327376):0.09077057):0.20939456):0.25059132	(((((((('vs_HLartJam1 4':0.11674951	'vs_bosTau9 5':0.05959703):0.01305705	('vs_canFam4 6':0.09988192	'vs_ursMar1 4':0.0):0.0378983):0.00592542	'vs_tarSyr2 5':0.06557341):0.00265801	REFERENCE_IL17E:0.06231034):0.00853955	'vs_HLmanJav1 4':0.08720986):0.00986954	'vs_HLpteVam2 5':0.05519221):0.02375007	('vs_HLratRat7 5':0.05655673	'vs_mm10 5':0.04643414):0.09019109):0.52443441	((((('vs_tarSyr2 3':0.09152039	('vs_HLpteVam2 3':0.05431884	('vs_canFam4 3':0.00941791	('vs_ursMar1 3':0.18529162	REFERENCE_IL17C:0.0):0.07585439):0.10280091):0.02358335):0.03149575	('vs_HLratRat7 3':0.04130537	'vs_mm10 3':0.05695108):0.14386282):0.01241992	'vs_bosTau9 3':0.08637167):0.020934	'vs_HLartJam1 2':0.06871209):0.2401188	Mussel_il17:1.09848912):0.14461081):0.12942988):0.23019617	((((('vs_HLratRat7 2':0.05246875	'vs_mm10 2':0.02408696):0.06611965	('vs_HLmanJav1 2':0.06386971	'vs_HLpteVam2 2':0.0682864):0.01411668):0.01666213	REFERENCE_IL17B:0.052898):0.02094352	'vs_bosTau9 2':0.03360294):0.01509606	('vs_ursMar1 2':0.02123491	'vs_canFam4 2':0.02620599):0.00558953):0.39319492):0.28108827	'vs_HLartJam1 3':0.19496373):0.0411628	'vs_canFam4 4':0.04490796):0.08251904
(((((((((((vs_tarSyr2:0.15844399	(REFERENCE_IL17A:0.06231077	vs_bosTau9:0.105039):0.01046559):0.0034688	((((vs_ursMar1:0.02764139	vs_canFam4:0.06376731):0.02889378	vs_HLmanJav1:0.08798742):0.00328186	vs_HLpteVam2:0.06090592):0.01250388	vs_HLartJam1:0.13928788):0.00722441):0.05162126	(vs_mm10:0.04185468	vs_HLratRat7:0.05170826):0.1486328):0.21249941	(((('vs_bosTau9 6':0.13383703	('vs_ursMar1 5':0.0610188	'vs_canFam4 7':0.06710549):0.04147756):0.00179476	(('vs_HLpteVam2 6':0.06513821	'vs_HLmanJav1 5':0.07907502):0.00434518	'vs_HLartJam1 5':0.08450675):0.01124301):0.00691999	('vs_HLratRat7 6':0.04731385	'vs_mm10 6':0.04378969):0.08215181):0.01406477	(REFERENCE_IL17F:0.13728716	'vs_tarSyr2 6':0.08367212):0.05843531):0.1412942):0.22087674	((Mussel_il17:1.1105166	(((((REFERENCE_IL17C:0.09076265	('vs_tarSyr2 3':0.04339991	('vs_ursMar1 3':0.23876811	'vs_canFam4 3':0.0):0.07640821):0.02559375):0.02801946	'vs_bosTau9 3':0.0839536):0.03121034	'vs_HLpteVam2 3':0.0814399):0.01950739	'vs_HLartJam1 2':0.06420809):0.05713194	('vs_mm10 3':0.03041764	'vs_HLratRat7 3':0.05913183):0.14929386):0.31294498):0.08901186	(('vs_bosTau9 5':0.0843425	(((('vs_HLpteVam2 5':0.04944271	(('vs_canFam4 6':0.06839139	'vs_ursMar1 4':0.02366093):0.05299102	'vs_HLartJam1 4':0.07627712):0.01458354):0.01740109	'vs_tarSyr2 5':0.09551096):0.00996853	'vs_HLmanJav1 4':0.07657047):0.03098514	REFERENCE_IL17E:0.05368265):0.03079353):0.01535424	('vs_HLratRat7 5':0.09031469	'vs_mm10 5':0.03623076):0.06831276):0.53072791):0.10157204):0.31561571	((('vs_bosTau9 2':0.03644259	((('vs_HLpteVam2 2':0.05304594	REFERENCE_IL17B:0.04519712):0.01936977	('vs_HLratRat7 2':0.03851261	'vs_mm10 2':0.03554426):0.05053478):0.0058655	'vs_HLmanJav1 2':0.04616796):0.01156384):0.03690137	'vs_ursMar1 2':0.00127005):0.02696283	'vs_canFam4 2':0.03234578):0.48358914):0.48920517	'vs_HLartJam1 3':0.20395494):0.03865655	'vs_canFam4 4':0.09799692):0.02780924
((((((((((((vs_HLartJam1:0.12313491	((((vs_canFam4:0.04204071	vs_ursMar1:0.02166379):0.02671001	vs_HLpteVam2:0.05035338):0.00561696	vs_HLmanJav1:0.07860762):0.00424589	(REFERENCE_IL17A:0.08717113	vs_bosTau9:0.09961897):0.02629838):0.00606279):0.00546373	((vs_mm10:0.05679986	vs_HLratRat7:0.06728702):0.10423715	vs_tarSyr2:0.14829461):0.01080572):0.24381486	(((('vs_HLartJam1 5':0.07852595	'vs_HLpteVam2 6':0.06126422):0.01465099	(('vs_canFam4 7':0.05506268	'vs_ursMar1 5':0.04445951):0.02093208	'vs_HLmanJav1 5':0.05812892):0.00160374):0.04014194	'vs_bosTau9 6':0.12089526):0.01605314	((REFERENCE_IL17F:0.10773883	'vs_tarSyr2 6':0.10634349):0.07194282	('vs_mm10 6':0.03269677	'vs_HLratRat7 6':0.05116704):0.10951814):0.00651713):0.08375138):0.17829549	(('vs_HLratRat7 5':0.08084136	'vs_mm10 5':0.02210699):0.10667045	((((('vs_HLpteVam2 5':0.05643773	('vs_canFam4 6':0.05893812	('vs_HLmanJav1 4':0.06843753	'vs_HLartJam1 4':0.08454732):0.01311525):0.00715058):0.01430638	'vs_tarSyr2 5':0.11349075):0.00706001	'vs_bosTau9 5':0.08632356):0.01244305	'vs_ursMar1 4':0.07735035):0.01184203	REFERENCE_IL17E:0.05207997):0.05588267):0.71924127):0.02938103	(('vs_HLartJam1 2':0.06906649	(((('vs_ursMar1 3':0.14570478	'vs_canFam4 3':0.02769786):0.04875937	'vs_bosTau9 3':0.09738124):0.02736722	'vs_HLpteVam2 3':0.07112283):0.02902397	(REFERENCE_IL17C:0.11162755	'vs_tarSyr2 3':0.06986652):0.01874947):0.02746797):0.08962919	('vs_HLratRat7 3':0.06956753	'vs_mm10 3':0.0332772):0.1175676):0.40187311):0.0439992	Mussel_il17:1.10489007):0.3561215	((((((('vs_HLratRat7 2':0.02885822	'vs_mm10 2':0.01780106):0.04759456	'vs_HLpteVam2 2':0.06256771):0.01839792	'vs_bosTau9 2':0.04352687):0.00841134	'vs_HLmanJav1 2':0.04156925):0.00823859	'vs_ursMar1 2':0.02475333):0.00750689	REFERENCE_IL17B:0.07154887):0.0052247	'vs_canFam4 2':0.01596443):0.50753836):0.36401248	'vs_HLartJam1 3':0.14446131):0.10032814	'vs_canFam4 4':0.07396333):0.02085204
(((((((((('vs_HLmanJav1 5':0.07626976	(('vs_HLartJam1 5':0.08345255	('vs_HLpteVam2 6':0.08585863	('vs_mm10 6':0.04256365	'vs_HLratRat7 6':0.04166484):0.07587361):0.00981281):0.00550342	('vs_tarSyr2 6':0.08683455	REFERENCE_IL17F:0.10742137):0.04829044):0.00139201):0.00410679	('vs_canFam4 7':0.05809764	'vs_ursMar1 5':0.05215002):0.04271151):0.0317649	'vs_bosTau9 6':0.10815397):0.0832791	(((((vs_HLartJam1:0.11977729	((vs_canFam4:0.04086073	vs_ursMar1:0.0413388):0.04148656	vs_HLpteVam2:0.05522737):0.00800685):0.00788268	(REFERENCE_IL17A:0.11975533	vs_bosTau9:0.09667202):0.03326731):0.00940477	vs_HLmanJav1:0.09091735):0.00905862	(vs_mm10:0.06085871	vs_HLratRat7:0.05353027):0.15141572):0.01895752	vs_tarSyr2:0.14448882):0.21755314):0.19855645	((((REFERENCE_IL17E:0.06898303	('vs_HLpteVam2 5':0.05260059	(((('vs_tarSyr2 5':0.12460057	'vs_HLmanJav1 4':0.06595746):0.00967826	'vs_bosTau9 5':0.07741415):0.00848076	('vs_ursMar1 4':0.00986439	'vs_canFam4 6':0.07967372):0.05849632):0.01594236	'vs_HLartJam1 4':0.08044471):0.0232623):0.02314011):0.01933465	('vs_mm10 5':0.0	'vs_HLratRat7 5':0.10044064):0.11057175):0.57071893	(((((('vs_tarSyr2 3':0.0	('vs_ursMar1 3':0.28554248	REFERENCE_IL17C:0.0):0.10225365):0.07076597	'vs_HLpteVam2 3':0.03393934):0.04073139	'vs_HLartJam1 2':0.0462209):0.03391226	'vs_canFam4 3':0.0634869):0.01064529	'vs_bosTau9 3':0.07280473):0.05344996	('vs_HLratRat7 3':0.06019705	'vs_mm10 3':0.03647448):0.16239954):0.30570107):0.0704214	Mussel_il17:0.99588774):0.07261163):0.21133998	((('vs_HLpteVam2 2':0.05289715	('vs_HLratRat7 2':0.03382127	'vs_mm10 2':0.02504945):0.04245909):0.02392914	((('vs_ursMar1 2':0.01128979	'vs_canFam4 2':0.01794978):0.01516155	REFERENCE_IL17B:0.06028072):0.01117035	'vs_bosTau9 2':0.03333536):0.00772299):0.01885076	'vs_HLmanJav1 2':0.04632919):0.31997314):0.40981942	'vs_HLartJam1 3':0.13769617):0.07915431	'vs_canFam4 4':0.07854959):0.03718883
(((((((((((((vs_canFam4:0.03927571	vs_ursMar1:0.02080251):0.02096808	vs_HLmanJav1:0.07216571):0.0052076	vs_bosTau9:0.13567905):0.00912255	(((vs_tarSyr2:0.21079931	REFERENCE_IL17A:0.08058907):0.01778693	vs_HLpteVam2:0.06200835):0.00944306	vs_HLartJam1:0.12763473):0.00316351):0.02809321	(vs_mm10:0.06167921	vs_HLratRat7:0.06474741):0.10385126):0.23905761	((((('vs_HLmanJav1 5':0.07716085	'vs_canFam4 7':0.0472075):0.00755481	'vs_ursMar1 5':0.04606172):0.01475206	'vs_HLartJam1 5':0.06931631):0.01682426	'vs_HLpteVam2 6':0.07008582):0.01722526	(((REFERENCE_IL17F:0.13021936	'vs_tarSyr2 6':0.08681748):0.06321596	('vs_HLratRat7 6':0.03883755	'vs_mm10 6':0.04392579):0.11780379):0.01565484	'vs_bosTau9 6':0.14194359):0.00467275):0.07396305):0.38923614	((((('vs_HLpteVam2 3':0.0864247	(((('vs_canFam4 3':0.03425472	'vs_ursMar1 3':0.12059719):0.07304278	REFERENCE_IL17C:0.12016303):0.02254967	'vs_bosTau9 3':0.02096361):0.05213316	'vs_tarSyr2 3':0.10984217):0.01426521):0.02573916	'vs_HLartJam1 2':0.09881551):0.01685443	('vs_HLratRat7 3':0.05872987	'vs_mm10 3':0.04091789):0.17621113):0.24171315	(('vs_mm10 5':0.03589751	'vs_HLratRat7 5':0.07202908):0.09476207	((('vs_HLpteVam2 5':0.08370772	(('vs_ursMar1 4':0.03642831	('vs_bosTau9 5':0.13869714	'vs_canFam4 6':0.08153167):0.01737773):0.03682501	'vs_HLmanJav1 4':0.09151518):0.00891042):0.01052119	'vs_HLartJam1 4':0.0872194):0.00457033	('vs_tarSyr2 5':0.12599084	REFERENCE_IL17E:0.08774453):0.00982399):0.02875632):0.69812752):0.12714638	Mussel_il17:1.13277786):0.03831575):0.2605326	(((((('vs_bosTau9 2':0.02823459	REFERENCE_IL17B:0.0758283):0.02156225	'vs_HLmanJav1 2':0.04370464):0.02406477	'vs_ursMar1 2':0.01579306):0.01281241	'vs_HLpteVam2 2':0.06057865):0.01519513	'vs_canFam4 2':0.01572834):0.06492773	('vs_HLratRat7 2':0.0761796	'vs_mm10 2':0.02740283):0.04932437):0.42820272):0.48602943	'vs_HLartJam1 3':0.13331633):0.04782498	'vs_canFam4 4':0.07848984):0.05582647
((((((((((((((vs_ursMar1:0.02169121	vs_canFam4:0.04113636):0.02705618	vs_HLpteVam2:0.06602553):0.00289765	(vs_HLmanJav1:0.10632525	vs_HLartJam1:0.12923832):0.00857014):0.01128697	(vs_bosTau9:0.09807823	REFERENCE_IL17A:0.086225):0.01477818):0.01922034	vs_tarSyr2:0.14205242):0.01259227	(vs_HLratRat7:0.05247784	vs_mm10:0.07745099):0.12434615):0.22759092	(((('vs_HLpteVam2 6':0.04696796	'vs_HLartJam1 5':0.07205372):0.013496	('vs_canFam4 7':0.07015567	'vs_ursMar1 5':0.04344633):0.03228228):0.0053405	'vs_HLmanJav1 5':0.08094576):0.01736549	(('vs_HLratRat7 6':0.05591647	'vs_mm10 6':0.03793952):0.10705548	('vs_bosTau9 6':0.14902497	('vs_tarSyr2 6':0.10178148	REFERENCE_IL17F:0.13434351):0.06338846):0.01135475):0.00461959):0.10037853):0.26248056	((('vs_HLpteVam2 5':0.05574771	(('vs_ursMar1 4':0.02964262	'vs_canFam4 6':0.05638731):0.04328903	((('vs_bosTau9 5':0.0946739	'vs_HLmanJav1 4':0.10325392):0.01357164	'vs_HLartJam1 4':0.10154629):0.00288134	'vs_tarSyr2 5':0.12872448):0.0117287):0.00744988):0.01241091	('vs_mm10 5':0.0587032	'vs_HLratRat7 5':0.03283949):0.136911):0.04015005	REFERENCE_IL17E:0.0474783):0.6194866):0.04274789	(((('vs_tarSyr2 3':0.07009294	(('vs_canFam4 3':0.0	'vs_ursMar1 3':0.17217705):0.06851589	REFERENCE_IL17C:0.0749721):0.02246696):0.0390732	'vs_bosTau9 3':0.07323021):0.01804062	('vs_HLpteVam2 3':0.0944851	'vs_HLartJam1 2':0.07437816):0.00813912):0.08067498	('vs_mm10 3':0.02517574	'vs_HLratRat7 3':0.08208907):0.12194044):0.32537204):0.06718337	((('vs_HLratRat7 2':0.05371546	'vs_mm10 2':0.01899275):0.08521046	((((REFERENCE_IL17B:0.05405984	('vs_HLmanJav1 2':0.03783852	'vs_HLpteVam2 2':0.10252156):0.01559839):0.01421378	'vs_ursMar1 2':0.01666076):0.02768434	'vs_bosTau9 2':0.02940566):0.02574682	'vs_canFam4 2':0.01798302):0.02872411):0.4697776	Mussel_il17:0.92564233):0.10740873):0.53763091	('vs_canFam4 4':0.11824188	'vs_HLartJam1 3':0.19512436):0.00506158):0.07467696
(((((((((((((((vs_HLmanJav1:0.08848532	((vs_ursMar1:0.04331172	vs_canFam4:0.05635545):0.03213566	vs_HLpteVam2:0.05491657):0.00519292):0.00567264	vs_HLartJam1:0.17895343):0.01290087	((vs_mm10:0.06169922	vs_HLratRat7:0.05435567):0.13917801	vs_tarSyr2:0.1538275):0.01204208):0.02746543	REFERENCE_IL17A:0.09520649):0.02730922	vs_bosTau9:0.11454826):0.27922305	((('vs_mm10 6':0.04829252	'vs_HLratRat7 6':0.03447076):0.09460952	(REFERENCE_IL17F:0.14532874	'vs_tarSyr2 6':0.08503888):0.05546177):0.00874907	('vs_bosTau9 6':0.15045935	(('vs_HLpteVam2 6':0.05794657	'vs_HLartJam1 5':0.12170389):0.02862924	('vs_HLmanJav1 5':0.1023749	('vs_ursMar1 5':0.03456542	'vs_canFam4 7':0.05413402):0.03980155):0.01928535):0.01500677):0.02594571):0.11044431):0.21089399	(((('vs_HLratRat7 3':0.06608485	'vs_mm10 3':0.04339509):0.10211181	((((('vs_canFam4 3':0.07445204	('vs_tarSyr2 3':0.0	'vs_ursMar1 3':0.24992742):0.04976689):0.03585891	REFERENCE_IL17C:0.10627756):0.03563823	'vs_bosTau9 3':0.05965611):0.02191577	'vs_HLpteVam2 3':0.08076357):0.02941212	'vs_HLartJam1 2':0.06297713):0.11172587):0.32771875	Mussel_il17:1.04767403):0.05833192	(('vs_mm10 5':0.01275139	'vs_HLratRat7 5':0.08757132):0.14885234	(((((('vs_HLartJam1 4':0.12226936	'vs_tarSyr2 5':0.08014402):0.01870846	REFERENCE_IL17E:0.09497386):0.00580304	'vs_HLmanJav1 4':0.09243696):0.00993595	('vs_ursMar1 4':0.03493866	'vs_canFam4 6':0.06713286):0.03318385):0.00869923	'vs_bosTau9 5':0.09438283):0.01380436	'vs_HLpteVam2 5':0.06866347):0.01612594):0.67761369):0.15471573):0.27372259	((((('vs_HLratRat7 4':0.03345473	'vs_mm10 4':0.0):0.11192633	REFERENCE_IL17D:0.09675473):0.01168813	'vs_bosTau9 4':0.06202024):0.04860406	'vs_canFam4 4':0.07536825):0.11858154	'vs_HLartJam1 3':0.08826012):0.3336301):0.64078542	'vs_bosTau9 2':0.06156182):0.01761574	'vs_ursMar1 2':0.02993567):0.01556946	'vs_canFam4 2':0.02167157):0.02385801	REFERENCE_IL17B:0.06848976):0.00304704
(((((((((((((vs_HLpteVam2:0.06290981	(vs_canFam4:0.04780196	vs_ursMar1:0.04746714):0.01529677):0.00485989	vs_HLmanJav1:0.07774311):0.00412236	(vs_bosTau9:0.12223611	(vs_tarSyr2:0.18125899	REFERENCE_IL17A:0.06958345):0.00412209):0.0138026):0.01022802	vs_HLartJam1:0.10650127):0.05873804	(vs_HLratRat7:0.07308083	vs_mm10:0.0647603):0.12504978):0.18548001	((((('vs_HLmanJav1 5':0.06890249	('vs_canFam4 7':0.05130214	'vs_ursMar1 5':0.03106386):0.025969):0.01294158	('vs_HLpteVam2 6':0.06947463	'vs_HLartJam1 5':0.08108322):0.01745466):0.0282485	(REFERENCE_IL17F:0.11470589	'vs_tarSyr2 6':0.06670306):0.04871871):0.00833751	'vs_bosTau9 6':0.12696633):0.03693525	('vs_HLratRat7 6':0.03509265	'vs_mm10 6':0.03793574):0.08005247):0.11552537):0.11891496	Mussel_il17:1.10854721):0.03905516	((((((((('vs_canFam4 6':0.05618706	'vs_ursMar1 4':0.03069592):0.03825633	'vs_tarSyr2 5':0.09226753):0.01184946	'vs_HLpteVam2 5':0.05388683):0.00816515	'vs_HLartJam1 4':0.05934621):0.01855231	REFERENCE_IL17E:0.07039959):0.01043729	'vs_HLmanJav1 4':0.10848134):0.00692035	'vs_bosTau9 5':0.06990081):0.05097506	('vs_HLratRat7 5':0.07982093	'vs_mm10 5':0.0339387):0.1092071):0.56454494	(('vs_HLratRat7 3':0.05322396	'vs_mm10 3':0.04360841):0.1655635	((('vs_HLpteVam2 3':0.08820973	((('vs_tarSyr2 3':0.0	'vs_ursMar1 3':0.1901938):0.07360417	REFERENCE_IL17C:0.03641964):0.08932165	'vs_bosTau9 3':0.05189004):0.03617891):0.01189878	'vs_canFam4 3':0.07210766):0.05174103	'vs_HLartJam1 2':0.04667644):0.0451534):0.42873747):0.13092516):0.3543393	((('vs_bosTau9 2':0.03936647	('vs_ursMar1 2':0.00806129	(('vs_HLmanJav1 2':0.03818096	'vs_canFam4 2':0.02827271):0.00750808	'vs_HLpteVam2 2':0.0610161):0.00796207):0.01512832):0.01515174	REFERENCE_IL17B:0.05622417):0.01230763	('vs_mm10 2':0.02497698	'vs_HLratRat7 2':0.03086059):0.06536093):0.444553):0.42026992	'vs_HLartJam1 3':0.17894999):0.05753106	'vs_canFam4 4':0.07011149):0.05205948
((((((((((((vs_HLmanJav1:0.08367904	((vs_canFam4:0.05207476	vs_ursMar1:0.03555981):0.014084	vs_HLpteVam2:0.04960572):0.0023123):0.01256952	(((vs_tarSyr2:0.16452244	REFERENCE_IL17A:0.08470641):0.01184324	vs_bosTau9:0.13136882):0.0086712	vs_HLartJam1:0.15221549):0.00613072):0.01710019	(vs_HLratRat7:0.06611539	vs_mm10:0.07802881):0.12380871):0.19357358	(((((('vs_HLartJam1 5':0.09170232	('vs_ursMar1 5':0.03762078	'vs_canFam4 7':0.08342042):0.02991129):0.00502962	'vs_HLmanJav1 5':0.08547208):0.000488	'vs_HLpteVam2 6':0.07251325):0.01489428	('vs_tarSyr2 6':0.06899362	REFERENCE_IL17F:0.13141937):0.07936722):0.01089691	'vs_bosTau9 6':0.12866827):0.01167627	('vs_HLratRat7 6':0.04121014	'vs_mm10 6':0.05385601):0.09388094):0.09988446):0.28016878	(((((('vs_HLartJam1 4':0.07651981	('vs_HLmanJav1 4':0.07220463	'vs_bosTau9 5':0.0949062):0.01637505):0.02153787	'vs_HLpteVam2 5':0.03204032):0.02933443	('vs_ursMar1 4':0.00550689	'vs_canFam4 6':0.06848944):0.06990739):0.00664604	'vs_tarSyr2 5':0.11033872):0.02254609	REFERENCE_IL17E:0.03824277):0.02532207	('vs_HLratRat7 5':0.07021701	'vs_mm10 5':0.03501714):0.0934879):0.6708852):0.07763083	((('vs_HLartJam1 2':0.05070209	((((('vs_ursMar1 3':0.24660127	'vs_tarSyr2 3':0.00437409):0.08046181	REFERENCE_IL17C:0.12877651):0.03046094	'vs_bosTau9 3':0.08926102):0.0325462	'vs_canFam4 3':0.05212532):0.03009308	'vs_HLpteVam2 3':0.07129182):0.00958922):0.1111824	('vs_HLratRat7 3':0.06443955	'vs_mm10 3':0.043517):0.12181818):0.34835017	Mussel_il17:1.1982522):0.07923128):0.24089158	((((('vs_mm10 2':0.0235148	'vs_HLratRat7 2':0.04713232):0.05509417	('vs_bosTau9 2':0.02033717	('vs_HLmanJav1 2':0.05486	'vs_HLpteVam2 2':0.06752099):0.00911132):0.02061315):0.00616435	REFERENCE_IL17B:0.05278274):0.00686829	'vs_ursMar1 2':0.01579011):0.01138398	'vs_canFam4 2':0.01106179):0.4116866):0.47143746	'vs_HLartJam1 3':0.17258594):0.04730462	'vs_canFam4 4':0.08252485):0.02731635
(((((((((((((('vs_ursMar1 5':0.04069582	'vs_canFam4 7':0.04807213):0.03629269	'vs_HLmanJav1 5':0.07401261):0.0112556	('vs_HLartJam1 5':0.06921527	'vs_HLpteVam2 6':0.08430588):0.01035834):0.02311045	'vs_bosTau9 6':0.13123728):0.01326279	((REFERENCE_IL17F:0.14694079	'vs_tarSyr2 6':0.09299376):0.03391416	('vs_HLratRat7 6':0.0454076	'vs_mm10 6':0.03757503):0.07920459):0.00811367):0.15263874	((((vs_bosTau9:0.06284878	REFERENCE_IL17A:0.08771095):0.04085961	((vs_HLmanJav1:0.05184101	(vs_HLpteVam2:0.04984569	(vs_canFam4:0.03755231	vs_ursMar1:0.02553431):0.04127366):0.00907001):0.00581385	vs_HLartJam1:0.12955544):0.01886523):0.01206422	(vs_mm10:0.06669985	vs_HLratRat7:0.06422651):0.10324025):0.01273956	vs_tarSyr2:0.15404969):0.24638894):0.17010193	(Mussel_il17:1.05906069	((((((('vs_HLartJam1 4':0.08917568	('vs_canFam4 6':0.09079886	'vs_HLmanJav1 4':0.08155194):0.03079496):0.00715827	'vs_tarSyr2 5':0.08907198):0.00961029	REFERENCE_IL17E:0.06371043):0.01595891	'vs_bosTau9 5':0.06633379):0.02208563	'vs_ursMar1 4':0.05437022):0.01961639	'vs_HLpteVam2 5':0.0559187):0.02852357	('vs_mm10 5':0.0547288	'vs_HLratRat7 5':0.02773126):0.12982823):0.81123502):0.03862579):0.05155083	(('vs_mm10 3':0.03778758	'vs_HLratRat7 3':0.05789873):0.13055932	((((('vs_tarSyr2 3':0.08778384	('vs_ursMar1 3':0.17534584	'vs_canFam4 3':0.0):0.06558447):0.01522915	REFERENCE_IL17C:0.08894818):0.03340574	'vs_bosTau9 3':0.09990151):0.02491464	'vs_HLpteVam2 3':0.06842604):0.0250574	'vs_HLartJam1 2':0.07689025):0.06413668):0.46773194):0.34795101	(((((('vs_HLpteVam2 2':0.07079232	REFERENCE_IL17B:0.06253027):0.00790473	'vs_bosTau9 2':0.04314802):0.02226909	'vs_ursMar1 2':0.01406331):0.01700929	'vs_HLmanJav1 2':0.07195323):0.00765388	'vs_canFam4 2':0.02573596):0.01812289	('vs_mm10 2':0.0189582	'vs_HLratRat7 2':0.04037955):0.10253032):0.48842622):0.36013358	'vs_HLartJam1 3':0.10990675):0.1175189	'vs_canFam4 4':0.04338442):0.09464067
(((((((((((((vs_HLmanJav1:0.09439276	((vs_canFam4:0.03275389	vs_ursMar1:0.04227213):0.04135621	(vs_HLpteVam2:0.05887769	vs_HLartJam1:0.12552001):0.01162445):0.00264896):0.01769976	(vs_bosTau9:0.11160049	REFERENCE_IL17A:0.08699474):0.0134478):0.01187457	vs_tarSyr2:0.16233295):0.02179123	(vs_HLratRat7:0.08136029	vs_mm10:0.06354066):0.13947583):0.21585403	(('vs_bosTau9 6':0.13097966	(REFERENCE_IL17F:0.11546032	'vs_tarSyr2 6':0.0772538):0.05512892):0.01875081	(('vs_mm10 6':0.04255918	'vs_HLratRat7 6':0.06512727):0.10345167	(((('vs_ursMar1 5':0.02659534	'vs_canFam4 7':0.06987924):0.03448056	'vs_HLmanJav1 5':0.06822378):0.00381181	'vs_HLartJam1 5':0.09865164):0.01169519	'vs_HLpteVam2 6':0.08834768):0.03031882):0.00416581):0.08302061):0.29963606	(('vs_HLartJam1 2':0.08132847	((('vs_HLpteVam2 3':0.10045325	(('vs_bosTau9 3':0.10236751	REFERENCE_IL17C:0.09545813):0.02297954	('vs_canFam4 3':0.0	'vs_ursMar1 3':0.12339493):0.03343419):0.01015689):0.02398155	'vs_tarSyr2 3':0.09588159):0.03513402	('vs_mm10 3':0.05301839	'vs_HLratRat7 3':0.07378239):0.13806404):0.01382625):0.38849466	(((((((('vs_canFam4 6':0.0474831	'vs_ursMar1 4':0.03670717):0.0415773	'vs_HLmanJav1 4':0.06158859):0.00982603	'vs_bosTau9 5':0.1035371):0.01838001	'vs_HLpteVam2 5':0.05241382):0.01513559	('vs_mm10 5':0.02221487	'vs_HLratRat7 5':0.05863811):0.11754101):0.00603331	'vs_tarSyr2 5':0.09959091):0.00177432	'vs_HLartJam1 4':0.10581567):0.01168753	REFERENCE_IL17E:0.07183123):0.53567897):0.07499597):0.0875881	Mussel_il17:1.24477889):0.21815149	(('vs_HLratRat7 2':0.0144723	'vs_mm10 2':0.05177649):0.06369915	(('vs_ursMar1 2':0.02981795	'vs_canFam4 2':0.0081697):0.00564213	(('vs_HLmanJav1 2':0.0578432	('vs_HLpteVam2 2':0.09138776	REFERENCE_IL17B:0.05125254):0.01608625):0.01356285	'vs_bosTau9 2':0.03020456):0.01623153):0.04417749):0.42177294):0.39445644	'vs_HLartJam1 3':0.1601026):0.08591622	'vs_canFam4 4':0.07385616):0.06724138
((((((((((((('vs_mm10 6':0.05039026	'vs_HLratRat7 6':0.04250952):0.10172314	('vs_HLpteVam2 6':0.07465902	'vs_HLartJam1 5':0.0872795):0.00566277):0.00984406	(('vs_ursMar1 5':0.06488439	'vs_canFam4 7':0.05650165):0.0186971	'vs_HLmanJav1 5':0.06388249):0.02675442):0.01044165	(REFERENCE_IL17F:0.11251625	'vs_tarSyr2 6':0.09711):0.0592509):0.03771999	'vs_bosTau9 6':0.11004517):0.05651418	(((((vs_HLratRat7:0.06505803	vs_mm10:0.05684345):0.11972796	(vs_HLartJam1:0.14086687	vs_tarSyr2:0.15606794):0.01103467):0.00981957	((vs_bosTau9:0.09690459	REFERENCE_IL17A:0.05998407):0.01861321	(vs_canFam4:0.04360145	vs_ursMar1:0.03337255):0.03629336):0.0115466):0.00533797	vs_HLmanJav1:0.09776292):0.00342701	vs_HLpteVam2:0.04900999):0.32421727):0.22585943	((((((((('vs_tarSyr2 5':0.1164773	'vs_canFam4 6':0.04795784):0.02185876	'vs_ursMar1 4':0.02275085):0.05919661	REFERENCE_IL17E:0.07854311):0.01482826	'vs_HLmanJav1 4':0.08084883):0.00621739	'vs_HLartJam1 4':0.08377427):0.02094433	'vs_bosTau9 5':0.08386971):0.01018315	'vs_HLpteVam2 5':0.0465721):0.01950654	('vs_mm10 5':0.03958507	'vs_HLratRat7 5':0.04824562):0.09852798):0.70701993	(((((('vs_tarSyr2 3':0.07164975	(REFERENCE_IL17C:0.09812051	('vs_ursMar1 3':0.15194836	'vs_canFam4 3':0.0):0.06308292):0.02448002):0.05069445	'vs_bosTau9 3':0.07037329):0.06284892	'vs_HLartJam1 2':0.07367437):0.0184107	'vs_HLpteVam2 3':0.05603156):0.05723891	('vs_HLratRat7 3':0.0760991	'vs_mm10 3':0.04212583):0.14303275):0.16665348	Mussel_il17:1.01271838):0.10843796):0.1017256):0.24301404	(((((('vs_HLpteVam2 2':0.05850532	'vs_HLmanJav1 2':0.06927242):0.00833977	'vs_bosTau9 2':0.04392176):0.0134083	REFERENCE_IL17B:0.0675666):0.01285842	'vs_canFam4 2':0.01844886):0.02892121	('vs_HLratRat7 2':0.03014199	'vs_mm10 2':0.04205837):0.06112693):0.01982602	'vs_ursMar1 2':0.01137222):0.46432752):0.400197	'vs_HLartJam1 3':0.19133831):0.08915329	REFERENCE_IL17D:0.05443286):0.037157
(((((((((((('vs_tarSyr2 6':0.0819058	REFERENCE_IL17F:0.10373693):0.05302496	('vs_mm10 6':0.03609806	'vs_HLratRat7 6':0.06577983):0.12685175):0.00447941	((('vs_canFam4 7':0.06557174	'vs_ursMar1 5':0.05147487):0.02072938	'vs_HLmanJav1 5':0.05825782):0.01310479	('vs_HLpteVam2 6':0.07725016	'vs_HLartJam1 5':0.08464847):0.00918442):0.01032566):0.01993684	'vs_bosTau9 6':0.12652828):0.13882594	(((((REFERENCE_IL17A:0.06755442	vs_bosTau9:0.08719194):0.02470128	((vs_canFam4:0.03236553	vs_ursMar1:0.03808146):0.04286466	vs_HLmanJav1:0.09346123):0.00679733):0.00715309	((vs_mm10:0.05630837	vs_HLratRat7:0.05936228):0.11905469	vs_HLartJam1:0.13134306):0.01201873):0.0022177	vs_HLpteVam2:0.06773373):0.01467381	vs_tarSyr2:0.13641069):0.21394415):0.34786398	((((('vs_bosTau9 3':0.07985606	((('vs_tarSyr2 3':0.0717628	REFERENCE_IL17C:0.08221861):0.01317137	('vs_canFam4 3':0.01717844	'vs_ursMar1 3':0.12780587):0.07889913):0.01326153	'vs_HLpteVam2 3':0.05935978):0.00799657):0.0248238	'vs_HLartJam1 2':0.06363958):0.05924825	('vs_mm10 3':0.04392971	'vs_HLratRat7 3':0.06655708):0.12620332):0.34239357	((((('vs_tarSyr2 5':0.06505312	REFERENCE_IL17E:0.09178607):0.02439129	((('vs_canFam4 6':0.04658538	'vs_ursMar1 4':0.05472028):0.03751558	'vs_HLmanJav1 4':0.07361376):0.0131061	'vs_bosTau9 5':0.09540197):0.00501857):0.01223079	'vs_HLartJam1 4':0.08041652):0.00253995	'vs_HLpteVam2 5':0.05846142):0.03614367	('vs_mm10 5':0.01664754	'vs_HLratRat7 5':0.08332663):0.11586125):0.48428214):0.08275813	Mussel_il17:1.12599451):0.02288648):0.2063599	('vs_ursMar1 2':0.02453209	(('vs_bosTau9 2':0.05327288	((('vs_mm10 2':0.03251783	'vs_HLratRat7 2':0.02402128):0.03067875	'vs_HLpteVam2 2':0.09046287):0.02191911	(REFERENCE_IL17B:0.06944453	'vs_HLmanJav1 2':0.05579128):0.0097164):0.01232622):0.00927629	'vs_canFam4 2':0.03041354):0.00452489):0.45816127):0.46113945	'vs_HLartJam1 3':0.18230638):0.0574333	'vs_canFam4 4':0.12461532):0.01559588
((((((((((('vs_tarSyr2 6':0.11044504	REFERENCE_IL17F:0.13968129):0.04474489	(((('vs_ursMar1 5':0.05346943	'vs_canFam4 7':0.06829583):0.03898943	'vs_HLmanJav1 5':0.06466586):0.0119309	('vs_HLartJam1 5':0.06316559	'vs_HLpteVam2 6':0.07917424):0.0067516):0.01956416	('vs_HLratRat7 6':0.04284727	'vs_mm10 6':0.06517412):0.1110054):0.00269244):0.02943897	'vs_bosTau9 6':0.16197743):0.07491841	((((REFERENCE_IL17A:0.06371587	vs_bosTau9:0.08236389):0.03088761	vs_tarSyr2:0.14719543):0.0174353	(((vs_HLartJam1:0.14591247	vs_HLmanJav1:0.05729878):0.00681882	(vs_ursMar1:0.02477164	vs_canFam4:0.04754831):0.03876774):0.01427903	vs_HLpteVam2:0.04963865):0.01054756):0.03401733	(vs_HLratRat7:0.08248138	vs_mm10:0.06999186):0.1119997):0.24088806):0.30377368	(((((((('vs_ursMar1 3':0.14677302	'vs_canFam4 3':0.0):0.06215524	'vs_HLpteVam2 3':0.06818257):0.02185023	'vs_bosTau9 3':0.09551079):0.02113213	('vs_tarSyr2 3':0.10361611	REFERENCE_IL17C:0.11164328):0.01253777):0.04577626	'vs_HLartJam1 2':0.07218784):0.06848955	('vs_mm10 3':0.0562012	'vs_HLratRat7 3':0.04542084):0.15877672):0.39514166	Mussel_il17:1.19070226):0.0391985	((((('vs_HLpteVam2 5':0.0479375	(('vs_canFam4 6':0.06997413	'vs_ursMar1 4':0.05389967):0.06339427	('vs_tarSyr2 5':0.08877621	REFERENCE_IL17E:0.07497726):0.01054051):0.01436569):0.00703781	'vs_bosTau9 5':0.08638485):0.02627554	'vs_HLmanJav1 4':0.05685453):0.02281351	'vs_HLartJam1 4':0.07039228):0.04416042	('vs_HLratRat7 5':0.06248083	'vs_mm10 5':0.06590939):0.09912223):0.50077563):0.11564469):0.2151774	((((REFERENCE_IL17B:0.05745386	(('vs_HLpteVam2 2':0.07452924	'vs_bosTau9 2':0.0303908):0.00721398	'vs_ursMar1 2':0.01219778):0.01662089):0.0213368	'vs_canFam4 2':0.0019847):0.03148684	'vs_HLmanJav1 2':0.05210565):0.01003926	('vs_HLratRat7 2':0.03166489	'vs_mm10 2':0.0375241):0.10168917):0.41539497):0.47829252	'vs_HLartJam1 3':0.17625794):0.05502611	'vs_canFam4 4':0.14451047):0.04013057
(((((((((((('vs_tarSyr2 6':0.09167436	REFERENCE_IL17F:0.15410887):0.06476315	((('vs_HLpteVam2 6':0.08136815	'vs_HLartJam1 5':0.08952944):0.0169471	(('vs_ursMar1 5':0.03629708	'vs_canFam4 7':0.05961485):0.0239395	'vs_HLmanJav1 5':0.07836058):0.00724652):0.01666743	'vs_bosTau9 6':0.1456644):0.01146358):0.0056077	('vs_HLratRat7 6':0.0504645	'vs_mm10 6':0.02891604):0.0999073):0.11150037	((vs_mm10:0.06984362	vs_HLratRat7:0.05932328):0.11752632	((((vs_HLpteVam2:0.04651874	((vs_ursMar1:0.04532225	vs_canFam4:0.0645932):0.02435652	(REFERENCE_IL17A:0.08979799	vs_HLartJam1:0.14593588):0.0136779):0.0068736):0.00878065	vs_HLmanJav1:0.07221462):0.01596317	vs_tarSyr2:0.15334196):0.01059581	vs_bosTau9:0.0909028):0.02397362):0.26548677):0.29944616	(((((('vs_ursMar1 3':0.22164758	REFERENCE_IL17C:0.01891339):0.11167784	'vs_tarSyr2 3':0.06092111):0.05799953	('vs_bosTau9 3':0.08481373	'vs_canFam4 3':0.06225654):0.01291899):0.01413995	('vs_HLpteVam2 3':0.08672082	'vs_HLartJam1 2':0.0511836):0.0185966):0.07630038	('vs_mm10 3':0.04995662	'vs_HLratRat7 3':0.06050325):0.10505386):0.4234113	((('vs_bosTau9 4':0.04113867	(('vs_mm10 4':0.02122025	'vs_HLratRat7 4':0.02613702):0.15715537	REFERENCE_IL17D:0.05403081):0.0569302):0.06630017	'vs_canFam4 4':0.09945916):0.02287236	'vs_HLartJam1 3':0.23934712):0.4902834):0.06092136):0.14541589	Mussel_il17:1.14974299):0.08877655	(((((((REFERENCE_IL17E:0.08110508	'vs_HLpteVam2 5':0.07059149):0.00692376	'vs_bosTau9 5':0.07529134):0.0097993	'vs_tarSyr2 5':0.08654584):0.0021254	'vs_HLartJam1 4':0.07705907):0.0076465	('vs_canFam4 6':0.08127526	'vs_ursMar1 4':0.03466078):0.04257424):0.02181071	('vs_mm10 5':0.02514151	'vs_HLratRat7 5':0.05544064):0.11539513):0.03878302	'vs_HLmanJav1 4':0.05585633):0.55646716):0.73069617	'vs_ursMar1 2':0.02652026):0.01681856	'vs_HLmanJav1 2':0.05645737):0.00819494	(REFERENCE_IL17B:0.06143066	('vs_bosTau9 2':0.03784893
((((((((((((((vs_HLmanJav1:0.06463546	(vs_canFam4:0.04573772	vs_ursMar1:0.03794151):0.01923098):0.00636124	(vs_HLartJam1:0.1080068	vs_HLpteVam2:0.05796253):0.01921903):0.0128076	(vs_bosTau9:0.08534763	REFERENCE_IL17A:0.08431688):0.02652722):0.01454752	(vs_mm10:0.04471434	vs_HLratRat7:0.04189557):0.1480323):0.0090751	vs_tarSyr2:0.1339195):0.19152392	((((((('vs_canFam4 7':0.06266966	'vs_ursMar1 5':0.03242963):0.02177873	'vs_HLartJam1 5':0.08002829):0.00692014	'vs_HLmanJav1 5':0.05300705):0.00677909	'vs_HLpteVam2 6':0.06231378):0.02967392	(REFERENCE_IL17F:0.11694105	'vs_tarSyr2 6':0.07453488):0.07495872):0.00837873	'vs_bosTau9 6':0.16877738):0.01397858	('vs_HLratRat7 6':0.03142898	'vs_mm10 6':0.03718293):0.11143364):0.07715788):0.39133064	(('vs_mm10 3':0.02058596	'vs_HLratRat7 3':0.11244982):0.12366543	(('vs_bosTau9 3':0.08309717	('vs_HLpteVam2 3':0.0784456	((('vs_canFam4 3':0.05688163	'vs_ursMar1 3':0.08535114):0.04278496	REFERENCE_IL17C:0.09740297):0.01513275	'vs_tarSyr2 3':0.07939704):0.03063173):0.02799292):0.03595463	'vs_HLartJam1 2':0.06842379):0.08992892):0.30486886):0.00168356	((((((('vs_canFam4 6':0.10281147	'vs_tarSyr2 5':0.09880946):0.02765595	'vs_ursMar1 4':0.01533274):0.05474465	('vs_bosTau9 5':0.08647491	'vs_HLartJam1 4':0.0771428):0.02114619):0.00804218	(('vs_mm10 5':0.05146698	'vs_HLratRat7 5':0.04972277):0.10907153	REFERENCE_IL17E:0.0739144):0.02865938):0.00714151	'vs_HLpteVam2 5':0.03463493):0.01362839	'vs_HLmanJav1 4':0.08328168):0.78836695	Mussel_il17:1.06899027):0.04204455):0.29247501	(REFERENCE_IL17B:0.05087023	((((('vs_HLratRat7 2':0.01634099	'vs_mm10 2':0.0567734):0.05254136	('vs_HLmanJav1 2':0.0532596	'vs_HLpteVam2 2':0.08032774):0.01959388):0.01199936	'vs_canFam4 2':0.0276335):0.00312898	'vs_ursMar1 2':0.01584557):0.0131025	'vs_bosTau9 2':0.03124205):0.00772197):0.46378578):0.3595754	'vs_HLartJam1 3':0.19031077):0.08306209	'vs_canFam4 4':0.05510853):0.07469541
((((((((((((vs_HLpteVam2:0.03856631	vs_HLartJam1:0.14618432):0.01613534	((vs_canFam4:0.03309797	vs_ursMar1:0.02752654):0.01707613	vs_HLmanJav1:0.06862938):0.000233):0.02181853	(vs_tarSyr2:0.1253669	(REFERENCE_IL17A:0.06936012	vs_bosTau9:0.1118641):0.01184792):0.01706806):0.02642759	(vs_mm10:0.0621995	vs_HLratRat7:0.05735665):0.09786107):0.19573392	((('vs_tarSyr2 6':0.08844814	REFERENCE_IL17F:0.15571867):0.08149895	((('vs_HLmanJav1 5':0.07854836	('vs_ursMar1 5':0.05526136	'vs_canFam4 7':0.0734953):0.02085175):0.01238415	'vs_HLpteVam2 6':0.05738704):0.00711308	('vs_HLartJam1 5':0.09599387	'vs_bosTau9 6':0.14252762):0.00857576):0.01675631):0.00871746	('vs_HLratRat7 6':0.04892186	'vs_mm10 6':0.03962394):0.0848726):0.13152338):0.21076422	(((('vs_mm10 3':0.03081451	'vs_HLratRat7 3':0.06620529):0.10762299	((REFERENCE_IL17C:0.08906768	'vs_tarSyr2 3':0.06563615):0.02894731	(((('vs_ursMar1 3':0.23213597	'vs_canFam4 3':0.0):0.09088684	'vs_HLpteVam2 3':0.044606):0.04436176	'vs_HLartJam1 2':0.06093085):0.03290067	'vs_bosTau9 3':0.10444979):0.00380522):0.05282419):0.31789251	Mussel_il17:1.30590239):0.06054817	(('vs_mm10 5':0.02919494	'vs_HLratRat7 5':0.07540145):0.09880076	((((('vs_HLmanJav1 4':0.07322272	'vs_bosTau9 5':0.07975372):0.01180777	('vs_canFam4 6':0.05174665	'vs_ursMar1 4':0.0185338):0.04785063):0.00855537	'vs_tarSyr2 5':0.12130128):0.00327401	('vs_HLartJam1 4':0.10576862	'vs_HLpteVam2 5':0.06000558):0.01381054):0.00895615	REFERENCE_IL17E:0.07249869):0.013021):0.48771449):0.07807896):0.3034885	(((((('vs_HLpteVam2 2':0.05932471	REFERENCE_IL17B:0.03562244):0.00234272	'vs_bosTau9 2':0.03555329):0.00440617	('vs_mm10 2':0.02484076	'vs_HLratRat7 2':0.02811001):0.06773303):0.00666634	'vs_HLmanJav1 2':0.04988121):0.0100164	'vs_ursMar1 2':0.01684655):0.02766139	'vs_canFam4 2':0.00139087):0.20912263):0.5196484	'vs_HLartJam1 3':0.1687344):0.0701219	'vs_canFam4 4':0.1140952):0.01309058
(((((((((((('vs_HLmanJav1 5':0.08153138	('vs_HLpteVam2 6':0.07719146	'vs_HLartJam1 5':0.08369081):0.00507882):0.00347528	('vs_canFam4 7':0.04687351	'vs_ursMar1 5':0.05089426):0.03917915):0.01849647	((REFERENCE_IL17F:0.15087209	'vs_tarSyr2 6':0.10347922):0.05714133	('vs_mm10 6':0.05691964	'vs_HLratRat7 6':0.05381232):0.09702041):0.01204459):0.00672768	'vs_bosTau9 6':0.14075398):0.06776968	((((vs_tarSyr2:0.11953796	(vs_HLratRat7:0.06632289	vs_mm10:0.08365984):0.15534369):0.00983897	(((REFERENCE_IL17A:0.08911226	vs_bosTau9:0.09981373):0.01869652	vs_HLartJam1:0.14230966):0.0104626	(vs_ursMar1:0.04849936	vs_canFam4:0.04537999):0.03467034):0.00814001):0.01551347	vs_HLpteVam2:0.07743329):0.01925598	vs_HLmanJav1:0.05576828):0.25921777):0.27196987	(((('vs_HLpteVam2 5':0.04357332	(((('vs_tarSyr2 5':0.11749801	'vs_HLartJam1 4':0.06855911):0.00633226	'vs_bosTau9 5':0.09050063):0.02107623	('vs_ursMar1 4':0.02130297	'vs_canFam4 6':0.07755403):0.06179538):0.01260436	'vs_HLmanJav1 4':0.0585957):0.0208778):0.01456051	REFERENCE_IL17E:0.06792534):0.03221402	('vs_mm10 5':0.04350035	'vs_HLratRat7 5':0.06451943):0.08416037):0.6448322	(((((((REFERENCE_IL17C:0.14507798	'vs_ursMar1 3':0.11163123):0.0233311	'vs_canFam4 3':0.02290038):0.03224567	'vs_bosTau9 3':0.1027216):0.00965074	('vs_HLartJam1 2':0.07736699	'vs_HLpteVam2 3':0.0641377):0.01441375):0.01104617	'vs_tarSyr2 3':0.10835866):0.01826771	('vs_HLratRat7 3':0.03672551	'vs_mm10 3':0.0610654):0.15999126):0.26547486	Mussel_il17:1.16284073):0.02043047):0.13141954):0.1919069	((('vs_mm10 2':0.03392637	'vs_HLratRat7 2':0.03985812):0.07790669	(REFERENCE_IL17B:0.05984757	('vs_canFam4 2':0.03476636	('vs_bosTau9 2':0.02490162	('vs_HLpteVam2 2':0.09023327	'vs_HLmanJav1 2':0.05064805):0.02070878):0.01951149):0.01161115):0.00594455):0.02557069	'vs_ursMar1 2':0.00897675):0.51330383):0.3303692	'vs_HLartJam1 3':0.1522471):0.06586736	'vs_canFam4 4':0.06194165):0.07371595
((((((((((((((('vs_ursMar1 5':0.04233808	'vs_canFam4 7':0.07003157):0.02898269	'vs_HLmanJav1 5':0.05800017):0.01622515	'vs_HLpteVam2 6':0.07023785):0.00248881	'vs_HLartJam1 5':0.08064805):0.01711302	(('vs_tarSyr2 6':0.11221552	REFERENCE_IL17F:0.15087106):0.04989365	('vs_HLratRat7 6':0.04289365	'vs_mm10 6':0.03838796):0.09548691):0.0209742):0.02040965	'vs_bosTau9 6':0.13102607):0.16128897	(vs_bosTau9:0.10960256	((vs_HLratRat7:0.06474588	vs_mm10:0.07288896):0.12080541	(((((vs_ursMar1:0.04238777	vs_canFam4:0.04437695):0.03045973	vs_HLmanJav1:0.08590222):0.00749848	vs_HLpteVam2:0.04710711):0.00742891	vs_HLartJam1:0.15342673):0.01974577	(vs_tarSyr2:0.16599092	REFERENCE_IL17A:0.09611336):0.01398334):0.01997851):0.00677564):0.18813183):0.23178069	Mussel_il17:1.2169226):0.03993368	((('vs_mm10 3':0.04597337	'vs_HLratRat7 3':0.05439838):0.16142297	(((('vs_HLpteVam2 3':0.08043251	(REFERENCE_IL17C:0.07859862	('vs_canFam4 3':0.0	'vs_ursMar1 3':0.20861075):0.06401043):0.04699631):0.02990205	'vs_bosTau9 3':0.07916526):0.02308872	'vs_tarSyr2 3':0.08603432):0.03778577	'vs_HLartJam1 2':0.0761104):0.06215843):0.31958604	(((((('vs_bosTau9 5':0.0829985	'vs_HLartJam1 4':0.08050161):0.00703344	('vs_HLmanJav1 4':0.06184518	('vs_canFam4 6':0.07892393	'vs_ursMar1 4':0.04337644):0.05080654):0.01602381):0.01738656	REFERENCE_IL17E:0.05666025):0.01096411	'vs_HLpteVam2 5':0.05225523):0.02789144	'vs_tarSyr2 5':0.09677086):0.02246021	('vs_HLratRat7 5':0.05926687	'vs_mm10 5':0.03503566):0.07622611):0.54337426):0.1131902):0.30175768	(((((('vs_mm10 2':0.02084958	'vs_HLratRat7 2':0.02947968):0.05791241	('vs_HLpteVam2 2':0.06753978	REFERENCE_IL17B:0.04972848):0.01990942):0.01992669	'vs_bosTau9 2':0.04791531):0.00737154	'vs_ursMar1 2':0.02163159):0.01396844	'vs_canFam4 2':0.00928871):0.01427333	'vs_HLmanJav1 2':0.07797777):0.3588806):0.54142764	'vs_HLartJam1 3':0.17041648):0.05485438	'vs_canFam4 4':0.05764705):0.07356252
(((((((((((((('vs_ursMar1 5':0.05298287	'vs_canFam4 7':0.06183847):0.02198123	(('vs_HLartJam1 5':0.07337699	'vs_HLpteVam2 6':0.08340044):0.00416886	'vs_HLmanJav1 5':0.05582736):0.000359):0.02426047	('vs_HLratRat7 6':0.04191033	'vs_mm10 6':0.03344783):0.12132693):0.00475435	('vs_tarSyr2 6':0.05328082	REFERENCE_IL17F:0.11428675):0.06752778):0.01181288	'vs_bosTau9 6':0.1297081):0.09199902	((((((vs_canFam4:0.03836672	vs_ursMar1:0.05263499):0.01774392	(vs_HLartJam1:0.10965477	vs_HLpteVam2:0.05456617):0.00570471):0.00792926	vs_HLmanJav1:0.07134386):0.02460335	(vs_bosTau9:0.08099887	REFERENCE_IL17A:0.08593471):0.02764469):0.0194707	vs_tarSyr2:0.13223138):0.02887392	(vs_mm10:0.06449531	vs_HLratRat7:0.09923321):0.08216073):0.20725586):0.35078323	((('vs_mm10 5':0.03165491	'vs_HLratRat7 5':0.06617986):0.06954967	(((((REFERENCE_IL17E:0.05857772	'vs_tarSyr2 5':0.09701463):0.01244037	'vs_bosTau9 5':0.07410311):0.00220453	('vs_ursMar1 4':0.03215528	'vs_canFam4 6':0.04735238):0.0565453):0.00453102	('vs_HLartJam1 4':0.09088015	'vs_HLpteVam2 5':0.05221369):0.01809653):0.0436098	'vs_HLmanJav1 4':0.05100763):0.06417202):0.70146098	(((('vs_HLmanJav1 2':0.01013364	REFERENCE_IL17B:0.09900176):0.03723872	'vs_bosTau9 2':0.03415166):0.00766498	('vs_ursMar1 2':0.03522034	'vs_canFam4 2':0.02137327):0.00785471):0.00677075	('vs_HLpteVam2 2':0.0583052	('vs_HLratRat7 2':0.03198394	'vs_mm10 2':0.02852855):0.0686343):0.00867361):0.53185271):0.0540808):0.02118692	Mussel_il17:1.13430688):0.14037033	(('vs_HLratRat7 3':0.02520555	'vs_mm10 3':0.08860935):0.18794715	((((('vs_canFam4 3':0.07459952	('vs_ursMar1 3':0.17692846	REFERENCE_IL17C:0.07523114):0.06588594):0.04206295	'vs_bosTau9 3':0.05757367):0.04279057	'vs_tarSyr2 3':0.1174482):0.0100329	'vs_HLpteVam2 3':0.10258136):0.01924678	'vs_HLartJam1 2':0.09028829):0.03516804):0.41189597):0.50593029	'vs_HLartJam1 3':0.15112409):0.08781085	'vs_canFam4 4':0.08344141):0.03981214
(((((((((((((vs_HLmanJav1:0.0845496	vs_HLartJam1:0.12975746):0.01890884	(vs_HLpteVam2:0.06227058	(vs_canFam4:0.05189814	vs_ursMar1:0.03904317):0.01080764):0.0082054):0.0203093	(REFERENCE_IL17A:0.07355241	vs_tarSyr2:0.17334519):0.01062423):0.00382709	vs_bosTau9:0.1238189):0.01724342	(vs_HLratRat7:0.06077125	vs_mm10:0.08293665):0.16304767):0.26314678	((((('vs_HLartJam1 5':0.10496571	'vs_HLmanJav1 5':0.08672278):0.00653446	'vs_HLpteVam2 6':0.07780443):0.01877787	('vs_ursMar1 5':0.02671913	'vs_canFam4 7':0.06121314):0.05205406):0.01112949	(('vs_tarSyr2 6':0.1229616	REFERENCE_IL17F:0.15699017):0.02900009	'vs_bosTau9 6':0.14580419):0.02030881):0.01788786	('vs_mm10 6':0.05787472	'vs_HLratRat7 6':0.04543378):0.10962301):0.13552399):0.31397235	Mussel_il17:1.01509761):0.03007559	((('vs_mm10 5':0.02379352	'vs_HLratRat7 5':0.0882431):0.06400648	(((((('vs_HLartJam1 4':0.07539385	'vs_tarSyr2 5':0.09129295):0.01065313	'vs_HLmanJav1 4':0.09628633):0.01017351	REFERENCE_IL17E:0.06456815):0.00913795	'vs_bosTau9 5':0.09600787):0.01063035	'vs_HLpteVam2 5':0.06057566):0.00533433	('vs_ursMar1 4':0.01827827	'vs_canFam4 6':0.08535042):0.06983908):0.050023):0.55901241	(((('vs_tarSyr2 3':0.06910169	(REFERENCE_IL17C:0.0923239	(('vs_canFam4 3':0.00883608	'vs_ursMar1 3':0.13731987):0.09190564	'vs_bosTau9 3':0.07792762):0.02106889):0.04169559):0.07497369	'vs_HLpteVam2 3':0.08321198):0.00678842	'vs_HLartJam1 2':0.07476581):0.06960714	('vs_HLratRat7 3':0.09028976	'vs_mm10 3':0.01028157):0.14662676):0.31898086):0.06900314):0.21955969	(((((('vs_HLmanJav1 2':0.09096309	REFERENCE_IL17B:0.03521229):0.02478	'vs_bosTau9 2':0.03869231):0.01304973	'vs_ursMar1 2':0.02779621):0.00724326	'vs_HLpteVam2 2':0.07064324):0.00473083	'vs_canFam4 2':0.02100318):0.05140869	('vs_HLratRat7 2':0.06292188	'vs_mm10 2':0.00325036):0.07145852):0.55627915):0.45232493	'vs_HLartJam1 3':0.20985159):0.03975275	('vs_bosTau9 4':0.06081675
(((((((((('vs_bosTau9 6':0.1352236	(((('vs_HLpteVam2 6':0.06961873	'vs_HLmanJav1 5':0.05048811):0.01099509	('vs_canFam4 7':0.05390832	'vs_ursMar1 5':0.04823374):0.02801332):0.01117155	'vs_HLartJam1 5':0.08063332):0.01244372	('vs_HLratRat7 6':0.04798986	'vs_mm10 6':0.0333507):0.09405707):0.00732059):0.0150755	(REFERENCE_IL17F:0.12951277	'vs_tarSyr2 6':0.13339021):0.01999385):0.07893412	((((((vs_bosTau9:0.09437783	REFERENCE_IL17A:0.06172128):0.01579818	vs_HLartJam1:0.13452647):0.00667102	(vs_HLmanJav1:0.0644402	(vs_ursMar1:0.04711035	vs_canFam4:0.03373149):0.04150276):0.00995906):0.004752	vs_HLpteVam2:0.05836973):0.02405741	vs_tarSyr2:0.13512978):0.00391836	(vs_HLratRat7:0.06756466	vs_mm10:0.04599045):0.13978847):0.20447295):0.17293234	(((((((REFERENCE_IL17E:0.07822062	('vs_HLartJam1 4':0.09172708	'vs_tarSyr2 5':0.0863742):0.00720392):0.01508339	'vs_bosTau9 5':0.08747053):0.00569906	'vs_HLpteVam2 5':0.05102061):0.00229865	('vs_canFam4 6':0.06648542	'vs_ursMar1 4':0.02119389):0.04433978):0.02287365	'vs_HLmanJav1 4':0.06958285):0.04444436	('vs_mm10 5':0.04296757	'vs_HLratRat7 5':0.08334675):0.0953679):0.70225197	((('vs_HLratRat7 3':0.05141952	'vs_mm10 3':0.05650155):0.14389895	(((((REFERENCE_IL17C:0.13745536	'vs_tarSyr2 3':0.09610684):0.02534904	('vs_ursMar1 3':0.15389986	'vs_canFam4 3':0.02146398):0.0597621):0.00930483	'vs_bosTau9 3':0.10590132):0.03706412	'vs_HLpteVam2 3':0.05760583):0.02108905	'vs_HLartJam1 2':0.07628112):0.07385163):0.30807099	Mussel_il17:1.10687095):0.04955599):0.1017126):0.25731198	((('vs_ursMar1 2':0.02135089	'vs_canFam4 2':0.01863563):0.01269815	('vs_bosTau9 2':0.03813951	((('vs_HLratRat7 2':0.03844342	'vs_mm10 2':0.0184645):0.06189034	'vs_HLpteVam2 2':0.06199432):0.00772961	REFERENCE_IL17B:0.0819794):0.01395982):0.00196419):0.00434884	'vs_HLmanJav1 2':0.04475087):0.54585041):0.49950784	'vs_HLartJam1 3':0.14455664):0.07336935	'vs_canFam4 4':0.12390787):0.00837103
((((((((((((vs_HLmanJav1:0.07122033	vs_HLartJam1:0.12337627):0.00439009	((vs_canFam4:0.05316358	vs_ursMar1:0.03054736):0.01790773	(vs_HLpteVam2:0.06572948	REFERENCE_IL17A:0.0737322):0.0132749):0.00391888):0.0145125	(vs_tarSyr2:0.16778561	(vs_HLratRat7:0.05189933	vs_mm10:0.06023496):0.13293523):0.00776465):0.01847695	vs_bosTau9:0.09462355):0.23661161	(((('vs_HLratRat7 6':0.05601884	'vs_mm10 6':0.04489878):0.10760848	(REFERENCE_IL17F:0.12637408	'vs_tarSyr2 6':0.09974296):0.08900111):0.00773139	(((('vs_ursMar1 5':0.02962604	'vs_canFam4 7':0.07252625):0.03276181	'vs_HLmanJav1 5':0.062078):0.00791118	'vs_HLartJam1 5':0.08444344):0.0075932	'vs_HLpteVam2 6':0.0929953):0.01567318):0.00916362	'vs_bosTau9 6':0.13633048):0.11291882):0.27534157	(((('vs_HLratRat7 3':0.04909211	'vs_mm10 3':0.04193775):0.08174944	((((('vs_canFam4 3':0.0	'vs_ursMar1 3':0.26016986):0.09338335	REFERENCE_IL17C:0.07758844):0.03719592	'vs_tarSyr2 3':0.05371462):0.04998225	'vs_bosTau9 3':0.07901415):0.01081465	('vs_HLpteVam2 3':0.08461299	'vs_HLartJam1 2':0.05879802):0.03038241):0.06969434):0.27378487	Mussel_il17:1.21106019):0.00852027	((((REFERENCE_IL17E:0.04928744	((('vs_HLpteVam2 5':0.05446743	'vs_HLartJam1 4':0.07084642):0.01584994	('vs_ursMar1 4':0.06184483	'vs_canFam4 6':0.05702673):0.03930928):0.00371165	'vs_tarSyr2 5':0.09263637):0.01410323):0.01845191	'vs_bosTau9 5':0.07927915):0.00870304	'vs_HLmanJav1 4':0.08536634):0.04893232	('vs_mm10 5':0.03859837	'vs_HLratRat7 5':0.06379174):0.07163412):0.64977054):0.06369239):0.19484852	(((((REFERENCE_IL17B:0.06150601	'vs_HLpteVam2 2':0.06910488):0.01490166	('vs_ursMar1 2':0.01343986	'vs_canFam4 2':0.01789546):0.00385447):0.00772096	'vs_HLmanJav1 2':0.05485143):0.02209184	'vs_bosTau9 2':0.03957888):0.00673597	('vs_mm10 2':0.01349085	'vs_HLratRat7 2':0.04078279):0.07104414):0.51215155):0.35085291	'vs_HLartJam1 3':0.13319495):0.08324346	'vs_canFam4 4':0.09102666):0.04361426
(((((((((((((((vs_canFam4:0.05476542	vs_ursMar1:0.02241063):0.03300659	(vs_HLartJam1:0.13466171	vs_HLpteVam2:0.04968741):0.01351037):0.00124736	vs_HLmanJav1:0.06395862):0.03002818	(REFERENCE_IL17A:0.0676135	vs_bosTau9:0.10077898):0.01738194):0.01327131	vs_tarSyr2:0.1325856):0.02413209	(vs_mm10:0.06624111	vs_HLratRat7:0.04524327):0.09924745):0.20341756	(((('vs_HLmanJav1 5':0.07113589	('vs_HLartJam1 5':0.06916487	'vs_HLpteVam2 6':0.07066365):0.01255223):0.00596396	('vs_ursMar1 5':0.04783331	'vs_canFam4 7':0.0885072):0.04053606):0.00726782	(('vs_tarSyr2 6':0.08111744	REFERENCE_IL17F:0.14910042):0.07976439	('vs_HLratRat7 6':0.03390225	'vs_mm10 6':0.04242393):0.1009854):0.00422446):0.04213986	'vs_bosTau9 6':0.12602707):0.09931446):0.28663553	((('vs_mm10 5':0.0	'vs_HLratRat7 5':0.10527042):0.05956972	('vs_HLpteVam2 5':0.05872917	(((('vs_tarSyr2 5':0.09491309	REFERENCE_IL17E:0.06514022):0.0160227	('vs_HLartJam1 4':0.08768204	'vs_bosTau9 5':0.10159289):0.00403022):0.01400169	'vs_HLmanJav1 4':0.08305542):0.00466685	('vs_canFam4 6':0.05136458	'vs_ursMar1 4':0.03716056):0.03731701):0.00786065):0.08134815):0.50834429	Mussel_il17:1.04718144):0.06088972):0.08627966	((((('vs_tarSyr2 3':0.09324532	(REFERENCE_IL17C:0.0275388	('vs_ursMar1 3':0.19659566	'vs_canFam4 3':0.0):0.09396338):0.06613066):0.01350113	'vs_bosTau9 3':0.10800045):0.01285438	'vs_HLpteVam2 3':0.07709682):0.03130959	'vs_HLartJam1 2':0.06768198):0.06446864	('vs_mm10 3':0.04135587	'vs_HLratRat7 3':0.04362574):0.13421363):0.37447871):0.21655199	((((((('vs_HLratRat7 2':0.05585683	'vs_mm10 2':0.01723316):0.04814372	'vs_HLpteVam2 2':0.09004996):0.04247667	'vs_ursMar1 2':0.02118007):0.00547026	'vs_canFam4 2':0.01088855):0.01523941	'vs_bosTau9 2':0.04560349):0.00691692	'vs_HLmanJav1 2':0.06205204):0.0123909	REFERENCE_IL17B:0.06395979):0.51433129):0.3417882	'vs_HLartJam1 3':0.2159476):0.07393993	'vs_canFam4 4':0.05300281):0.06718955
((((((((((((((vs_canFam4:0.04350434	vs_ursMar1:0.01944031):0.03990784	((vs_HLartJam1:0.15029269	vs_HLmanJav1:0.04665008):0.01106338	vs_HLpteVam2:0.07326708):0.0053835):0.02228791	(vs_HLratRat7:0.06306609	vs_mm10:0.07099508):0.18458495):0.01075156	(REFERENCE_IL17A:0.08893356	vs_bosTau9:0.12321132):0.01023592):0.01404848	vs_tarSyr2:0.11346164):0.20497871	((((('vs_mm10 6':0.04012524	'vs_HLratRat7 6':0.04052196):0.09426879	('vs_tarSyr2 6':0.10159796	REFERENCE_IL17F:0.11621065):0.08618841):0.01434729	('vs_HLmanJav1 5':0.06910025	(('vs_canFam4 7':0.06668598	'vs_ursMar1 5':0.05602075):0.04477747	'vs_HLartJam1 5':0.09664502):0.00506339):0.01380401):0.01020799	'vs_HLpteVam2 6':0.06477966):0.01328762	'vs_bosTau9 6':0.17052615):0.16162446):0.24270039	(((((((('vs_bosTau9 5':0.09003969	'vs_HLartJam1 4':0.09238717):0.01000288	'vs_tarSyr2 5':0.08741837):0.02061455	('vs_ursMar1 4':0.0203059	'vs_canFam4 6':0.06952249):0.04439836):0.00697778	'vs_HLpteVam2 5':0.05245178):0.02697857	REFERENCE_IL17E:0.06005231):0.02338558	'vs_HLmanJav1 4':0.06065144):0.03706571	('vs_mm10 5':0.03163109	'vs_HLratRat7 5':0.0667913):0.0803441):0.60939973	Mussel_il17:1.24325892):0.12401953):0.14067647	(((('vs_canFam4 2':0.02456372	(('vs_HLpteVam2 2':0.08336193	REFERENCE_IL17B:0.03449559):0.01707345	'vs_bosTau9 2':0.04568828):0.00412393):0.02050661	'vs_ursMar1 2':0.00401707):0.03128799	'vs_HLmanJav1 2':0.06535119):0.01117674	('vs_HLratRat7 2':0.02214458	'vs_mm10 2':0.03532219):0.05344771):0.64902461):0.05848636	(((((('vs_canFam4 3':0.03542116	'vs_ursMar1 3':0.08015857):0.04158221	REFERENCE_IL17C:0.11310576):0.03257315	'vs_tarSyr2 3':0.04737505):0.04463186	('vs_HLpteVam2 3':0.07036868	'vs_HLartJam1 2':0.07650436):0.02134969):0.0494965	'vs_bosTau9 3':0.04794189):0.06375054	('vs_mm10 3':0.02582616	'vs_HLratRat7 3':0.07039529):0.15182984):0.46275537):0.42966971	'vs_HLartJam1 3':0.12755418):0.10249264	'vs_canFam4 4':0.06139868):0.06503833
((((((((((((REFERENCE_IL17A:0.07816983	((vs_HLpteVam2:0.05908847	vs_HLartJam1:0.13785736):0.01140141	(vs_ursMar1:0.03089825	vs_canFam4:0.04959042):0.02991406):0.00266358):0.00489581	(vs_HLmanJav1:0.11238677	vs_bosTau9:0.10023495):0.00893848):0.0262219	vs_tarSyr2:0.13185732):0.00375322	(vs_HLratRat7:0.05265635	vs_mm10:0.03941865):0.13547373):0.23642087	((((('vs_HLartJam1 5':0.07633408	'vs_HLpteVam2 6':0.07001541):0.01742372	('vs_HLratRat7 6':0.0327905	'vs_mm10 6':0.03846429):0.0944425):0.00759916	('vs_ursMar1 5':0.04482748	'vs_canFam4 7':0.06059394):0.03303428):0.003068	'vs_HLmanJav1 5':0.07254443):0.0178652	('vs_bosTau9 6':0.12970932	('vs_tarSyr2 6':0.11139004	REFERENCE_IL17F:0.14847884):0.06370937):0.00675294):0.11818676):0.16377004	(((((((('vs_canFam4 3':0.0	'vs_ursMar1 3':0.2114722):0.08231807	'vs_tarSyr2 3':0.05253343):0.02364354	REFERENCE_IL17C:0.08305923):0.04298282	'vs_bosTau9 3':0.055026):0.05233589	('vs_HLartJam1 2':0.05514173	'vs_HLpteVam2 3':0.07085777):0.02655206):0.06417112	('vs_HLratRat7 3':0.04590422	'vs_mm10 3':0.04721564):0.12057889):0.23650869	((((((('vs_ursMar1 4':0.03903407	'vs_canFam4 6':0.0444588):0.0404	'vs_HLpteVam2 5':0.05035205):0.01222801	'vs_HLartJam1 4':0.09406494):0.00819155	'vs_bosTau9 5':0.06585918):0.01297632	'vs_HLmanJav1 4':0.07963663):0.01173235	(REFERENCE_IL17E:0.06544063	'vs_tarSyr2 5':0.09629473):0.01493964):0.03708895	('vs_HLratRat7 5':0.0502483	'vs_mm10 5':0.03548788):0.08964442):0.63176622):0.16427633	Mussel_il17:1.08933177):0.07127763):0.19448589	(('vs_ursMar1 2':0.02716096	('vs_HLmanJav1 2':0.04922826	(((REFERENCE_IL17B:0.05489194	'vs_HLpteVam2 2':0.06576):0.01712157	'vs_bosTau9 2':0.02126165):0.01883142	('vs_HLratRat7 2':0.02916764	'vs_mm10 2':0.04328644):0.06725226):0.00842604):0.01004575):0.02128059	'vs_canFam4 2':0.01582097):0.55571806):0.33367212	'vs_HLartJam1 3':0.17114127):0.05065616	'vs_canFam4 4':0.08250359):0.0389861
((((((((((((((vs_HLmanJav1:0.08735432	vs_HLartJam1:0.13555413):0.00855464	((vs_ursMar1:0.02982476	vs_canFam4:0.0480546):0.03101434	vs_HLpteVam2:0.07078138):0.01253036):0.00888355	REFERENCE_IL17A:0.10921264):0.01469464	(vs_bosTau9:0.11215894	vs_tarSyr2:0.14990352):0.00873586):0.04793132	(vs_mm10:0.07565434	vs_HLratRat7:0.06381408):0.10169786):0.18676033	(('vs_mm10 6':0.04230176	'vs_HLratRat7 6':0.03473545):0.09852634	(((REFERENCE_IL17F:0.12378952	'vs_tarSyr2 6':0.09077181):0.07386609	'vs_bosTau9 6':0.1306407):0.01209203	(('vs_HLartJam1 5':0.07179292	'vs_HLpteVam2 6':0.07210712):0.00890827	(('vs_ursMar1 5':0.05539894	'vs_canFam4 7':0.02962515):0.03012764	'vs_HLmanJav1 5':0.09036607):0.00663076):0.02287902):0.00500751):0.09197687):0.38922088	((((('vs_bosTau9 5':0.07956582	((('vs_tarSyr2 5':0.10570463	'vs_HLartJam1 4':0.08365871):0.01785884	'vs_HLpteVam2 5':0.03561229):0.02095314	('vs_HLratRat7 5':0.06243006	'vs_mm10 5':0.04132935):0.12375722):0.02375046):0.01488708	REFERENCE_IL17E:0.07594585):0.00679983	('vs_canFam4 6':0.08462126	'vs_ursMar1 4':0.01828149):0.05425585):0.01953642	'vs_HLmanJav1 4':0.05054079):0.57785708	((((((('vs_ursMar1 3':0.12536284	'vs_canFam4 3':0.0):0.04229708	'vs_HLpteVam2 3':0.08570444):0.0155788	REFERENCE_IL17C:0.09520145):0.0102001	'vs_bosTau9 3':0.08842238):0.0249723	'vs_tarSyr2 3':0.09136101):0.02255666	'vs_HLartJam1 2':0.07227735):0.04227717	('vs_HLratRat7 3':0.09292284	'vs_mm10 3':0.00808908):0.14002568):0.30732478):0.08374728):0.15464158	Mussel_il17:1.09306912):0.26471607	((('vs_canFam4 2':0.01895941	'vs_ursMar1 2':0.03192757):0.00864201	(((REFERENCE_IL17B:0.05618637	'vs_bosTau9 2':0.03849753):0.01148325	'vs_HLmanJav1 2':0.04011526):0.01592812	('vs_mm10 2':0.04456529	'vs_HLratRat7 2':0.03303911):0.05630557):0.01178573):0.01296955	'vs_HLpteVam2 2':0.05199382):0.65459296):0.41959876	'vs_HLartJam1 3':0.15181149):0.05796245	'vs_canFam4 4':0.10577376):0.02211632
((((((((('vs_bosTau9 6':0.14271043	(((('vs_HLpteVam2 6':0.06300691	'vs_HLartJam1 5':0.08319039):0.00737398	('vs_HLmanJav1 5':0.05766891	('vs_canFam4 7':0.0444142	'vs_ursMar1 5':0.03019997):0.02149307):0.00632138):0.01049448	('vs_HLratRat7 6':0.04109893	'vs_mm10 6':0.05081449):0.11124175):0.00661532	('vs_tarSyr2 6':0.04972575	REFERENCE_IL17F:0.11200493):0.06096173):0.00410951):0.11422841	((vs_mm10:0.05192765	vs_HLratRat7:0.0496066):0.12715476	((((vs_HLmanJav1:0.0590976	(vs_ursMar1:0.02798699	vs_canFam4:0.05615378):0.03977045):0.00641544	vs_HLpteVam2:0.05064033):0.0060921	vs_HLartJam1:0.12703923):0.01351239	((vs_bosTau9:0.09928469	REFERENCE_IL17A:0.08093278):0.02180175	vs_tarSyr2:0.13093704):0.00885937):0.02866968):0.24156843):0.2334995	(((('vs_HLmanJav1 4':0.07375536	('vs_HLartJam1 4':0.08502663	(((('vs_canFam4 6':0.06248774	'vs_ursMar1 4':0.0233164):0.07190306	'vs_tarSyr2 5':0.09433105):0.00835034	'vs_HLpteVam2 5':0.05744733):0.00764828	'vs_bosTau9 5':0.09847239):0.00577811):0.00997757):0.02372471	REFERENCE_IL17E:0.0738469):0.04913219	('vs_mm10 5':0.0352449	'vs_HLratRat7 5':0.06323595):0.07708429):0.60026286	(((('vs_HLpteVam2 3':0.07658075	'vs_HLartJam1 2':0.05796545):0.02356292	(('vs_tarSyr2 3':0.08061257	(('vs_canFam4 3':0.0	'vs_ursMar1 3':0.14687814):0.06414556	REFERENCE_IL17C:0.09630069):0.00704469):0.03507471	('vs_HLratRat7 3':0.05069339	'vs_mm10 3':0.04660327):0.09764743):0.03453561):0.01529121	'vs_bosTau9 3':0.07197654):0.3639179	Mussel_il17:0.98753829):0.09666031):0.14034954):0.20562179	(((('vs_HLmanJav1 2':0.03298228	('vs_ursMar1 2':0.02151855	(REFERENCE_IL17B:0.06086541	'vs_HLpteVam2 2':0.05182579):0.00737937):0.0087855):0.00663312	'vs_bosTau9 2':0.03651464):0.00612228	'vs_canFam4 2':0.01833497):0.01656563	('vs_mm10 2':0.06017562	'vs_HLratRat7 2':0.01355565):0.07828544):0.50219909):0.4772677	'vs_HLartJam1 3':0.14161576):0.08473323	'vs_canFam4 4':0.08791319):0.03635836
((((((((((('vs_HLratRat7 6':0.05445686	'vs_mm10 6':0.02611548):0.09806165	(REFERENCE_IL17F:0.10893142	'vs_tarSyr2 6':0.05098331):0.06048062):0.0195576	((('vs_HLmanJav1 5':0.05563954	('vs_HLartJam1 5':0.0976142	'vs_HLpteVam2 6':0.06107891):0.002776):0.01080863	('vs_canFam4 7':0.08255494	'vs_ursMar1 5':0.05551073):0.02196978):0.00867215	'vs_bosTau9 6':0.1229743):0.00201829):0.11262825	((vs_tarSyr2:0.13237518	((((vs_ursMar1:0.04435605	vs_canFam4:0.05701954):0.02112355	(REFERENCE_IL17A:0.10137888	(vs_HLpteVam2:0.04174721	vs_HLartJam1:0.1485063):0.04026981):0.00505664):0.00243904	vs_HLmanJav1:0.07364067):0.01924072	vs_bosTau9:0.11971701):0.01076834):0.04048878	(vs_HLratRat7:0.06014383	vs_mm10:0.05803331):0.12035872):0.18740412):0.23877526	((((((((('vs_canFam4 3':0.01516306	'vs_ursMar1 3':0.16849069):0.06260371	'vs_bosTau9 3':0.09402206):0.03681464	REFERENCE_IL17C:0.10112423):0.00802612	'vs_tarSyr2 3':0.10953787):0.02640936	'vs_HLpteVam2 3':0.06679881):0.02722756	'vs_HLartJam1 2':0.07177819):0.08274919	('vs_mm10 3':0.05783759	'vs_HLratRat7 3':0.041164):0.16356358):0.30824704	Mussel_il17:1.26177616):0.04729589	(((((('vs_HLratRat7 5':0.05396219	'vs_mm10 5':0.04312074):0.06801119	(REFERENCE_IL17E:0.02609388	'vs_tarSyr2 5':0.14098393):0.04196704):0.03046224	('vs_HLpteVam2 5':0.04827362	'vs_HLartJam1 4':0.07970473):0.00369992):0.0058583	'vs_HLmanJav1 4':0.07028522):0.00753714	('vs_canFam4 6':0.0736867	'vs_ursMar1 4':0.03043577):0.04922022):0.00278285	'vs_bosTau9 5':0.09298212):0.61982626):0.08304474):0.25119592	(((REFERENCE_IL17B:0.05599543	(((('vs_HLratRat7 2':0.0468834	'vs_mm10 2':0.02225219):0.01714752	'vs_HLpteVam2 2':0.09471194):0.03007605	'vs_HLmanJav1 2':0.05784165):0.01660309	'vs_bosTau9 2':0.04012419):0.01649843):0.01656169	'vs_ursMar1 2':0.01916126):0.02039537	'vs_canFam4 2':0.01123625):0.47275599):0.27947223	'vs_HLartJam1 3':0.19333516):0.04521303	'vs_canFam4 4':0.07575539):0.06499365
(((((((((((((vs_HLpteVam2:0.06744743	vs_HLartJam1:0.11220057):0.00808458	((vs_ursMar1:0.02854982	vs_canFam4:0.05399953):0.02916022	vs_HLmanJav1:0.07445183):0.00797826):0.01344933	((vs_bosTau9:0.08303352	REFERENCE_IL17A:0.08058069):0.0083931	vs_tarSyr2:0.13538604):0.00811904):0.02549077	(vs_mm10:0.06894801	vs_HLratRat7:0.05188475):0.10145969):0.22399984	((((('vs_ursMar1 5':0.03024205	'vs_canFam4 7':0.08178842):0.03101459	(('vs_HLartJam1 5':0.07701316	'vs_HLpteVam2 6':0.06182576):0.00959062	'vs_HLmanJav1 5':0.07405991):0.01645854):0.0244649	(REFERENCE_IL17F:0.14137948	'vs_tarSyr2 6':0.06171907):0.07467076):0.00265527	'vs_bosTau9 6':0.13791074):0.01360451	('vs_mm10 6':0.06204274	'vs_HLratRat7 6':0.06000515):0.08763777):0.08239158):0.23662073	(((('vs_HLartJam1 4':0.1026098	'vs_HLpteVam2 5':0.04936107):0.00244893	(('vs_canFam4 6':0.04385193	'vs_ursMar1 4':0.05199836):0.02177101	('vs_HLmanJav1 4':0.06401426	((REFERENCE_IL17E:0.10362051	'vs_tarSyr2 5':0.06248132):0.02318406	'vs_bosTau9 5':0.08278601):0.00667927):0.00655178):0.00873563):0.01784164	('vs_HLratRat7 5':0.05414703	'vs_mm10 5':0.05929525):0.09503548):0.75640718	Mussel_il17:1.10373998):0.03634915):0.09268469	(((((('vs_ursMar1 3':0.21734535	'vs_canFam4 3':0.0):0.07116785	REFERENCE_IL17C:0.06427366):0.0755027	'vs_bosTau9 3':0.04986726):0.0514785	('vs_HLartJam1 2':0.07902424	'vs_HLpteVam2 3':0.07319873):0.00207105):0.03018634	'vs_tarSyr2 3':0.0738476):0.09624962	('vs_HLratRat7 3':0.07825906	'vs_mm10 3':0.01113228):0.07981794):0.47019353):0.26689869	(('vs_mm10 2':0.03741816	'vs_HLratRat7 2':0.02071725):0.05664137	((('vs_ursMar1 2':0.0092173	('vs_canFam4 2':0.01308513	'vs_HLpteVam2 2':0.06863291):0.02117664):0.01398315	(REFERENCE_IL17B:0.04432181	'vs_bosTau9 2':0.05003715):0.0055532):0.00710764	'vs_HLmanJav1 2':0.05523336):0.03523536):0.40619441):0.52865385	'vs_HLartJam1 3':0.130533):0.07441253	'vs_canFam4 4':0.11481515):0.02243128
((((((((((((((('vs_HLpteVam2 6':0.08222197	(('vs_ursMar1 5':0.0470478	'vs_canFam4 7':0.04760044):0.03154465	'vs_HLmanJav1 5':0.0880313):0.00528734):0.01390105	('vs_bosTau9 6':0.13636798	'vs_HLartJam1 5':0.06316511):0.02021285):0.01187859	('vs_mm10 6':0.04752678	'vs_HLratRat7 6':0.02974822):0.10943852):0.02362463	('vs_tarSyr2 6':0.10507356	REFERENCE_IL17F:0.14361664):0.04600801):0.10571977	((((((vs_HLpteVam2:0.06808872	vs_HLartJam1:0.13490672):0.00678529	(vs_ursMar1:0.05073344	vs_canFam4:0.04058625):0.04215704):0.00600381	(vs_tarSyr2:0.1364209	REFERENCE_IL17A:0.13628763):0.02795658):0.0115246	vs_HLmanJav1:0.0758257):0.01847042	(vs_mm10:0.07617199	vs_HLratRat7:0.03675857):0.13166247):0.0024179	vs_bosTau9:0.11842096):0.30251832):0.22724918	((('vs_canFam4 4':0.09248524	((REFERENCE_IL17D:0.06861772	('vs_mm10 4':0.02086366	'vs_HLratRat7 4':0.00771857):0.1146417):0.01544701	'vs_bosTau9 4':0.07713857):0.03348366):0.04917493	'vs_HLartJam1 3':0.19365461):0.42507951	(('vs_canFam4 2':0.03419764	(((REFERENCE_IL17B:0.03644746	('vs_HLpteVam2 2':0.0471551	('vs_mm10 2':0.01467396	'vs_HLratRat7 2':0.03897768):0.04522216):0.02918359):0.03662054	'vs_bosTau9 2':0.01649126):0.02484122	'vs_HLmanJav1 2':0.05069887):0.00241586):0.01555582	'vs_ursMar1 2':0.00885033):0.41042015):0.17673427):0.13495093	(((((('vs_ursMar1 3':0.12503703	REFERENCE_IL17C:0.15371785):0.03210093	'vs_canFam4 3':0.02839386):0.03751592	'vs_bosTau9 3':0.07904434):0.03309191	('vs_HLartJam1 2':0.10846233	'vs_HLpteVam2 3':0.04671047):0.02918558):0.03874831	'vs_tarSyr2 3':0.11083169):0.04430243	('vs_HLratRat7 3':0.02241246	'vs_mm10 3':0.09678974):0.12355446):0.49528277):0.07401253	Mussel_il17:1.13498879):0.65085092	('vs_mm10 5':0.01941932	'vs_HLratRat7 5':0.08390601):0.12799968):0.0325048	'vs_bosTau9 5':0.08564274):0.02969349	'vs_HLmanJav1 4':0.0567263):0.03291908	('vs_ursMar1 4':0.02604449	'vs_canFam4 6':0.07630374):0.05532869):0.02706456
(((((((((((('vs_HLartJam1 5':0.07921224	(('vs_ursMar1 5':0.05179255	'vs_canFam4 7':0.06805489):0.02785329	('vs_HLmanJav1 5':0.0749116	'vs_HLpteVam2 6':0.08521266):0.00887148):0.00561131):0.01101993	(('vs_HLratRat7 6':0.03946176	'vs_mm10 6':0.05444958):0.08853366	(REFERENCE_IL17F:0.16077452	'vs_tarSyr2 6':0.08439445):0.04722276):0.0058749):0.01634691	'vs_bosTau9 6':0.11846365):0.13746872	((((((vs_ursMar1:0.02974334	vs_canFam4:0.05079541):0.03477118	(vs_HLpteVam2:0.05649837	vs_HLartJam1:0.1103304):0.00980232):0.00325861	vs_HLmanJav1:0.07480407):0.0117318	(REFERENCE_IL17A:0.08680611	vs_bosTau9:0.08273012):0.02726594):0.01952612	vs_tarSyr2:0.16346453):0.02287105	(vs_mm10:0.07129682	vs_HLratRat7:0.04409144):0.09489922):0.22214575):0.16886404	(((((('vs_bosTau9 5':0.07690496	(REFERENCE_IL17E:0.06132703	'vs_tarSyr2 5':0.13424392):0.03147749):0.0182934	('vs_ursMar1 4':0.02122872	'vs_canFam4 6':0.09172326):0.06001035):0.01165048	'vs_HLartJam1 4':0.09271095):0.0065482	'vs_HLmanJav1 4':0.07271761):0.02177956	'vs_HLpteVam2 5':0.03802604):0.09782259	('vs_mm10 5':0.02824395	'vs_HLratRat7 5':0.05701806):0.08110838):0.59412301):0.06615975	(((('vs_HLmanJav1 2':0.05389794	((('vs_HLpteVam2 2':0.06040566	'vs_canFam4 2':0.02233728):0.000822	'vs_bosTau9 2':0.04967449):0.00842685	'vs_ursMar1 2':0.01195584):0.01251905):0.00330096	('vs_HLratRat7 2':0.03943369	'vs_mm10 2':0.02181649):0.07489879):0.00453555	REFERENCE_IL17B:0.06430418):0.40915553	Mussel_il17:1.21800659):0.08579729):0.12236654	((((((REFERENCE_IL17C:0.03929872	('vs_ursMar1 3':0.31955157	'vs_canFam4 3':0.0):0.14292978):0.07796903	'vs_bosTau9 3':0.05130606):0.0391576	'vs_HLpteVam2 3':0.06797786):0.01496369	'vs_HLartJam1 2':0.07684407):0.03190551	'vs_tarSyr2 3':0.08956141):0.03211423	('vs_mm10 3':0.05208661	'vs_HLratRat7 3':0.06223602):0.16063869):0.31312744):0.59316996	'vs_HLartJam1 3':0.15394834):0.06396868	'vs_canFam4 4':0.0586408):0.08264787
((((((((((((((vs_HLpteVam2:0.06892924	vs_HLartJam1:0.11491102):0.00845283	((vs_ursMar1:0.04589668	vs_canFam4:0.05106084):0.01924912	vs_HLmanJav1:0.09798813):0.00248082):0.02456556	REFERENCE_IL17A:0.09666935):0.00882915	vs_bosTau9:0.12180122):0.01146768	vs_tarSyr2:0.15077685):0.02047061	(vs_mm10:0.08275703	vs_HLratRat7:0.06147843):0.11964526):0.2366022	((('vs_bosTau9 6':0.12026822	(REFERENCE_IL17F:0.1023337	'vs_tarSyr2 6':0.0967968):0.09993737):0.02209106	('vs_HLratRat7 6':0.04665176	'vs_mm10 6':0.04971027):0.07488014):0.00486799	((('vs_ursMar1 5':0.04457549	'vs_canFam4 7':0.08209463):0.03876965	('vs_HLartJam1 5':0.07944411	'vs_HLpteVam2 6':0.07749893):0.00267104):0.00553829	'vs_HLmanJav1 5':0.05839102):0.02713395):0.12386955):0.31811565	(((('vs_HLpteVam2 5':0.04809846	('vs_HLartJam1 4':0.09004881	('vs_bosTau9 5':0.11912927	('vs_HLmanJav1 4':0.07999969	('vs_canFam4 6':0.0675778	'vs_ursMar1 4':0.02709235):0.05391027):0.00569693):0.00928083):0.00587497):0.02036939	'vs_tarSyr2 5':0.08153164):0.01474294	REFERENCE_IL17E:0.06485411):0.03155165	('vs_mm10 5':0.05166825	'vs_HLratRat7 5':0.05315567):0.10261434):0.67333637):0.03808909	(((((('vs_HLartJam1 2':0.06089967	'vs_HLpteVam2 3':0.08436704):0.02730237	(('vs_tarSyr2 3':0.06794114	REFERENCE_IL17C:0.12657608):0.04273907	'vs_ursMar1 3':0.10145596):0.01350048):0.01178887	'vs_canFam4 3':0.07163693):0.03312597	'vs_bosTau9 3':0.07505105):0.09962424	('vs_HLratRat7 3':0.05044594	'vs_mm10 3':0.04163434):0.10250128):0.41873214	Mussel_il17:1.14762089):0.01920392):0.25980768	('vs_canFam4 2':0.00795149	('vs_ursMar1 2':0.01608791	((((('vs_mm10 2':0.02115156	'vs_HLratRat7 2':0.02306639):0.05308268	'vs_HLpteVam2 2':0.06902611):0.01554369	REFERENCE_IL17B:0.05223893):0.00795945	'vs_bosTau9 2':0.04290506):0.01839637	'vs_HLmanJav1 2':0.02980502):0.01389109):0.01573537):0.55188067):0.40035319	'vs_HLartJam1 3':0.12492877):0.12144503	'vs_canFam4 4':0.09773617):0.02695882
(((((((((((((('vs_ursMar1 5':0.06590029	'vs_canFam4 7':0.06061023):0.03921458	(('vs_HLmanJav1 5':0.04945897	'vs_HLpteVam2 6':0.05799871):0.00921227	'vs_HLartJam1 5':0.06545755):0.01157016):0.00458194	'vs_bosTau9 6':0.13808399):0.01661232	('vs_HLratRat7 6':0.03170786	'vs_mm10 6':0.0576663):0.11793259):0.01360792	(REFERENCE_IL17F:0.14110135	'vs_tarSyr2 6':0.11632425):0.02495607):0.13193002	((((vs_HLartJam1:0.13160443	(REFERENCE_IL17A:0.07591318	vs_bosTau9:0.11128851):0.01084082):0.0036625	(vs_HLpteVam2:0.04477469	((vs_canFam4:0.05318038	vs_ursMar1:0.01846342):0.02301465	vs_HLmanJav1:0.0741586):0.00868523):0.00384001):0.02522966	vs_tarSyr2:0.15510437):0.01114258	(vs_HLratRat7:0.04413058	vs_mm10:0.07353577):0.13272952):0.17639128):0.25270343	Mussel_il17:1.17519005):0.01702549	((((('vs_HLpteVam2 2':0.07505976	(REFERENCE_IL17B:0.05508051	'vs_HLmanJav1 2':0.05105745):0.000392):0.01641157	('vs_HLratRat7 2':0.0385815	'vs_mm10 2':0.01792061):0.0352526):0.01769972	'vs_canFam4 2':0.02631979):0.00323267	'vs_ursMar1 2':0.02210599):0.03165585	'vs_bosTau9 2':0.0294152):0.5181919):0.10622767	((('vs_bosTau9 4':0.0407444	(('vs_HLratRat7 4':0.01375023	'vs_mm10 4':0.02721584):0.10905223	REFERENCE_IL17D:0.07740036):0.04190058):0.0206828	'vs_canFam4 4':0.08429027):0.03916111	'vs_HLartJam1 3':0.14508355):0.46179392):0.1021849	(((((('vs_HLartJam1 2':0.04397234	(REFERENCE_IL17C:0.02026327	'vs_ursMar1 3':0.22528887):0.13599873):0.05092516	'vs_HLpteVam2 3':0.03838842):0.04995539	'vs_canFam4 3':0.0675158):0.015524	'vs_bosTau9 3':0.08069778):0.01194587	'vs_tarSyr2 3':0.12810761):0.06225812	('vs_HLratRat7 3':0.0476012	'vs_mm10 3':0.02579597):0.13079462):0.30491057):0.64015804	('vs_HLratRat7 5':0.07513201	'vs_mm10 5':0.02723863):0.10769559):0.06330821	'vs_bosTau9 5':0.06461825):0.03702833	(('vs_HLpteVam2 5':0.05957828	('vs_HLmanJav1 4':0.07070249	'vs_HLartJam1 4':0.08972679):0.01221312):0.01969975
(((((((((((('vs_tarSyr2 6':0.08369185	REFERENCE_IL17F:0.11305848):0.04772238	((('vs_HLartJam1 5':0.08774024	'vs_HLpteVam2 6':0.06217406):0.01753592	('vs_HLmanJav1 5':0.06836704	('vs_canFam4 7':0.07052945	'vs_ursMar1 5':0.04753852):0.03049205):0.00694573):0.02257058	('vs_mm10 6':0.0433551	'vs_HLratRat7 6':0.06164872):0.08239272):0.00244143):0.00284087	'vs_bosTau9 6':0.14784875):0.11212865	(((((((vs_HLpteVam2:0.05835044	vs_HLartJam1:0.13928791):0.02620961	REFERENCE_IL17A:0.10177623):0.00584495	(vs_canFam4:0.05232704	vs_ursMar1:0.04569011):0.01529174):0.0148727	vs_HLmanJav1:0.08483636):0.01593252	vs_tarSyr2:0.14728382):0.01406966	vs_bosTau9:0.129259):0.02578529	(vs_HLratRat7:0.08104026	vs_mm10:0.08174959):0.07906492):0.28148208):0.20595377	((((('vs_HLpteVam2 5':0.02986818	((('vs_tarSyr2 5':0.09260241	'vs_HLartJam1 4':0.08030871):0.01457244	('vs_bosTau9 5':0.10100365	'vs_canFam4 6':0.06924354):0.00769176):0.01702413	'vs_HLmanJav1 4':0.06898876):0.0135716):0.01428349	'vs_ursMar1 4':0.06903623):0.00948022	REFERENCE_IL17E:0.08379076):0.04276886	('vs_HLratRat7 5':0.04761123	'vs_mm10 5':0.05735424):0.08917613):0.53075842	((('vs_HLartJam1 2':0.06858433	(((REFERENCE_IL17C:0.07954298	'vs_tarSyr2 3':0.10413412):0.02575412	('vs_ursMar1 3':0.10986434	'vs_canFam4 3':0.04143021):0.04307826):0.01789378	'vs_bosTau9 3':0.06427798):0.03149939):0.01186421	'vs_HLpteVam2 3':0.06494068):0.07554915	('vs_HLratRat7 3':0.03960872	'vs_mm10 3':0.05290704):0.14127426):0.32001272):0.04219076):0.06894359	Mussel_il17:1.08641896):0.46289649	(((('vs_mm10 2':0.02553094	'vs_HLratRat7 2':0.03505771):0.09382062	REFERENCE_IL17B:0.07523437):0.00203903	(('vs_HLpteVam2 2':0.06456536	'vs_bosTau9 2':0.04665761):0.02143347	'vs_HLmanJav1 2':0.02618573):0.01854188):0.01207855	('vs_ursMar1 2':0.02930472	'vs_canFam4 2':0.02132561):0.00811527):0.3231038):0.40534979	'vs_canFam4 4':0.08756045):0.01867322	'vs_HLartJam1 3':0.15878782):0.04787725
((((((((((((((vs_HLpteVam2:0.07114956	(((REFERENCE_IL17A:0.06645055	vs_bosTau9:0.11444821):0.00928545	vs_tarSyr2:0.15364128):0.01272978	(vs_ursMar1:0.03309483	vs_canFam4:0.05351207):0.02251932):0.00156744):0.00807533	vs_HLmanJav1:0.08363513):0.00719099	vs_HLartJam1:0.13777157):0.02402762	(vs_HLratRat7:0.07747146	vs_mm10:0.06552089):0.09708357):0.2244251	(((('vs_HLratRat7 6':0.03138124	'vs_mm10 6':0.03937685):0.09503776	((('vs_ursMar1 5':0.04304932	'vs_canFam4 7':0.07036463):0.03689982	('vs_HLmanJav1 5':0.08251202	'vs_HLartJam1 5':0.07550874):0.01690694):0.00855552	'vs_HLpteVam2 6':0.05855594):0.02128531):0.00862496	(REFERENCE_IL17F:0.13044444	'vs_tarSyr2 6':0.11152579):0.05605955):0.01011067	'vs_bosTau9 6':0.14236731):0.09033479):0.27405197	(((((('vs_tarSyr2 5':0.09044075	(('vs_canFam4 6':0.06553624	'vs_ursMar1 4':0.03132791):0.04821028	'vs_bosTau9 5':0.09101903):0.00889405):0.01069724	'vs_HLartJam1 4':0.07825789):0.02161926	'vs_HLmanJav1 4':0.06474115):0.0274437	'vs_HLpteVam2 5':0.06837152):0.01501759	REFERENCE_IL17E:0.07821363):0.01423954	('vs_HLratRat7 5':0.06679727	'vs_mm10 5':0.03877184):0.09060788):0.6320428):0.02616911	Mussel_il17:1.03328165):0.0820871	((((((('vs_ursMar1 3':0.25632557	'vs_canFam4 3':0.0):0.09606777	REFERENCE_IL17C:0.04767787):0.05660259	'vs_HLpteVam2 3':0.05165277):0.00281274	'vs_HLartJam1 2':0.07210951):0.02122681	'vs_bosTau9 3':0.06820915):0.0341115	'vs_tarSyr2 3':0.07506825):0.06555552	('vs_HLratRat7 3':0.0523976	'vs_mm10 3':0.04267167):0.07439737):0.34721633):0.19900961	(((((('vs_HLpteVam2 2':0.06126845	'vs_bosTau9 2':0.04096704):0.02239248	'vs_HLmanJav1 2':0.01582363):0.01354157	('vs_mm10 2':0.02078067	'vs_HLratRat7 2':0.03753583):0.05414006):0.018706	REFERENCE_IL17B:0.04008962):0.01523582	'vs_ursMar1 2':0.02775672):0.00993733	'vs_canFam4 2':0.01192764):0.46769992):0.46298583	'vs_HLartJam1 3':0.15032019):0.03860635	'vs_canFam4 4':0.07964385):0.03643866
((((((((((((('vs_HLpteVam2 6':0.07170209	'vs_HLmanJav1 5':0.07425175):0.00748952	('vs_HLartJam1 5':0.08880538	('vs_ursMar1 5':0.05207093	'vs_canFam4 7':0.04401941):0.01494683):0.00657347):0.03200326	(('vs_mm10 6':0.0438688	'vs_HLratRat7 6':0.05206679):0.10062775	('vs_tarSyr2 6':0.08995008	REFERENCE_IL17F:0.13053374):0.05873216):0.00723497):0.01435764	'vs_bosTau9 6':0.13642641):0.09605075	((((vs_HLartJam1:0.12184987	((vs_ursMar1:0.02958022	vs_canFam4:0.04062859):0.02890496	vs_HLpteVam2:0.06349926):0.0093459):0.00435668	vs_HLmanJav1:0.09522116):0.00833722	((REFERENCE_IL17A:0.07943067	vs_tarSyr2:0.13071249):0.00615984	vs_bosTau9:0.080913):0.01573159):0.01896692	(vs_HLratRat7:0.03468758	vs_mm10:0.06274965):0.13321725):0.24208819):0.44222616	(((('vs_HLmanJav1 4':0.07312647	((('vs_bosTau9 5':0.10488181	'vs_HLartJam1 4':0.0698999):0.04210812	'vs_HLpteVam2 5':0.03449351):0.03151653	('vs_ursMar1 4':0.01037161	'vs_canFam4 6':0.09103137):0.06708826):0.01482153):0.01736446	REFERENCE_IL17E:0.07035236):0.00169108	'vs_tarSyr2 5':0.11831804):0.07603346	('vs_mm10 5':0.03229315	'vs_HLratRat7 5':0.0839968):0.03456364):0.67411581):0.0406006	(((('vs_HLpteVam2 3':0.0535847	(((('vs_ursMar1 3':0.18436328	'vs_canFam4 3':0.0):0.07265733	REFERENCE_IL17C:0.06787604):0.02010893	'vs_bosTau9 3':0.07692011):0.02902167	'vs_tarSyr2 3':0.08319484):0.06084905):0.05406379	'vs_HLartJam1 2':0.05260667):0.07037876	('vs_mm10 3':0.03905148	'vs_HLratRat7 3':0.0379659):0.12986086):0.2919006	Mussel_il17:0.90328235):0.04917728):0.30616352	((('vs_HLmanJav1 2':0.0446367	(((REFERENCE_IL17B:0.05456865	'vs_HLpteVam2 2':0.08524019):0.02226822	('vs_HLratRat7 2':0.03503093	'vs_mm10 2':0.01525948):0.04716349):0.01519283	'vs_bosTau9 2':0.03997844):0.02606184):0.02666576	'vs_canFam4 2':0.01638214):0.01806081	'vs_ursMar1 2':0.0057562):0.41631237):0.4513003	'vs_HLartJam1 3':0.20500861):0.02349647	'vs_canFam4 4':0.11074879):0.05777077
((((((((((((((vs_HLartJam1:0.13722972	vs_HLpteVam2:0.06419186):0.00567799	((vs_ursMar1:0.01728401	vs_canFam4:0.04996622):0.03093042	vs_HLmanJav1:0.08150069):0.00568193):0.01905363	(REFERENCE_IL17A:0.08387702	vs_bosTau9:0.10723381):0.01136435):0.01405668	vs_tarSyr2:0.14263008):0.00393243	(vs_HLratRat7:0.07250765	vs_mm10:0.06186632):0.12010751):0.22686284	((((REFERENCE_IL17F:0.1063944	'vs_tarSyr2 6':0.08404091):0.0700542	(('vs_HLpteVam2 6':0.05772869	'vs_HLartJam1 5':0.07058566):0.01247408	(('vs_ursMar1 5':0.03193701	'vs_canFam4 7':0.04789757):0.02426524	'vs_HLmanJav1 5':0.08730833):0.00851973):0.02969725):0.00997161	'vs_bosTau9 6':0.14687929):0.0132548	('vs_mm10 6':0.03952855	'vs_HLratRat7 6':0.05114764):0.09294676):0.07299072):0.23705045	Mussel_il17:0.92725464):0.06294696	((((('vs_canFam4 6':0.09512024	'vs_ursMar1 4':0.00793066):0.07495115	(('vs_bosTau9 5':0.07905027	('vs_HLartJam1 4':0.08046146	'vs_HLmanJav1 4':0.08405689):0.01373741):0.00869804	'vs_HLpteVam2 5':0.06596312):0.01744791):0.01654627	REFERENCE_IL17E:0.08538436):0.01617637	'vs_tarSyr2 5':0.09644935):0.04662593	('vs_mm10 5':0.04997863	'vs_HLratRat7 5':0.04102104):0.07648507):0.63153331):0.04363966	(((((('vs_tarSyr2 3':0.06525263	'vs_ursMar1 3':0.11263997):0.03238618	REFERENCE_IL17C:0.06998965):0.03917495	'vs_canFam4 3':0.05775611):0.01370738	'vs_bosTau9 3':0.09609398):0.00941773	('vs_HLpteVam2 3':0.05590461	'vs_HLartJam1 2':0.09263662):0.01765861):0.04890596	('vs_HLratRat7 3':0.05137248	'vs_mm10 3':0.04875962):0.13203994):0.33152658):0.2694286	('vs_bosTau9 2':0.02603508	('vs_ursMar1 2':0.0178489	(((('vs_HLpteVam2 2':0.04797907	REFERENCE_IL17B:0.05327257):0.01474863	'vs_HLmanJav1 2':0.02955396):0.02553726	('vs_mm10 2':0.02720511	'vs_HLratRat7 2':0.04431313):0.0540389):0.01700655	'vs_canFam4 2':0.02194863):0.00712976):0.038109):0.47042489):0.38204219	'vs_HLartJam1 3':0.17251755):0.01794058	'vs_canFam4 4':0.11433317):0.01724289
((((((((((vs_HLratRat7:0.06044652	vs_mm10:0.07262464):0.12313353	(vs_tarSyr2:0.12594822	((((vs_ursMar1:0.03231875	vs_canFam4:0.03920294):0.02185597	vs_HLmanJav1:0.07528992):0.01445494	(vs_HLpteVam2:0.07426378	vs_HLartJam1:0.10981596):0.01142095):0.01087898	(REFERENCE_IL17A:0.07305016	vs_bosTau9:0.10556923):0.01290483):0.01081017):0.00849444):0.24201247	((((('vs_HLmanJav1 5':0.07409734	('vs_ursMar1 5':0.03452876	'vs_canFam4 7':0.0522636):0.02568328):0.01053885	('vs_HLpteVam2 6':0.07616814	'vs_HLartJam1 5':0.09268195):0.00202694):0.03300698	(REFERENCE_IL17F:0.14995783	'vs_tarSyr2 6':0.10197546):0.05985628):0.00171276	'vs_bosTau9 6':0.16949088):0.01300672	('vs_mm10 6':0.02621356	'vs_HLratRat7 6':0.03426953):0.10249628):0.15983016):0.1992396	(((((('vs_HLmanJav1 4':0.07572793	(('vs_tarSyr2 5':0.10251649	'vs_HLartJam1 4':0.10575472):0.0091079	REFERENCE_IL17E:0.06706696):0.01213142):0.00470495	('vs_canFam4 6':0.05400403	'vs_ursMar1 4':0.03758267):0.07689192):0.00870208	'vs_HLpteVam2 5':0.05796756):0.01456787	'vs_bosTau9 5':0.0763177):0.06737339	('vs_HLratRat7 5':0.05235651	'vs_mm10 5':0.05714933):0.06988335):0.45948024	(((((('vs_canFam4 3':0.0	'vs_ursMar1 3':0.24362822):0.08633185	REFERENCE_IL17C:0.06293931):0.0292302	'vs_tarSyr2 3':0.06403841):0.04980643	('vs_HLpteVam2 3':0.08843968	'vs_HLartJam1 2':0.07722091):0.0132511):0.03146055	'vs_bosTau9 3':0.06328429):0.03930478	('vs_HLratRat7 3':0.05734552	'vs_mm10 3':0.03568522):0.12984326):0.49497375):0.10894323):0.10059954	Mussel_il17:1.10800502):0.2604346	(('vs_mm10 2':0.0209514	'vs_HLratRat7 2':0.05340753):0.06812821	(('vs_HLpteVam2 2':0.04885527	('vs_ursMar1 2':0.03318114	(('vs_bosTau9 2':0.04159723	'vs_HLmanJav1 2':0.03725872):0.0052889	REFERENCE_IL17B:0.05330491):0.00430443):0.02140385):0.01264433	'vs_canFam4 2':0.02512759):0.03942653):0.45919393):0.56028291	'vs_HLartJam1 3':0.12180777):0.07699454	'vs_canFam4 4':0.10369029):0.0015146
((((((((((((((((vs_HLmanJav1:0.0703142	vs_HLartJam1:0.13559862):0.00773073	vs_HLpteVam2:0.04187515):0.01174517	(vs_canFam4:0.05940868	vs_ursMar1:0.02908988):0.02349299):0.00693389	(vs_tarSyr2:0.12082358	(vs_bosTau9:0.08799717	REFERENCE_IL17A:0.07323622):0.0063958):0.01168577):0.04345561	(vs_HLratRat7:0.08471265	vs_mm10:0.07224717):0.10093922):0.19073638	(('vs_HLratRat7 6':0.05093653	'vs_mm10 6':0.05318194):0.08933786	(((('vs_HLmanJav1 5':0.08156884	('vs_HLartJam1 5':0.08436939	'vs_HLpteVam2 6':0.04506157):0.01940494):0.00451157	('vs_canFam4 7':0.06215029	'vs_ursMar1 5':0.02069328):0.02822411):0.01792193	'vs_bosTau9 6':0.16705654):0.01544602	('vs_tarSyr2 6':0.11030411	REFERENCE_IL17F:0.10852649):0.07723095):0.02011105):0.13396508):0.13267311	((('vs_HLratRat7 3':0.04546608	'vs_mm10 3':0.03942233):0.12731899	(((REFERENCE_IL17C:0.09151527	(('vs_ursMar1 3':0.20713945	'vs_canFam4 3':0.0):0.08421233	'vs_bosTau9 3':0.0302578):0.05405991):0.00473785	'vs_tarSyr2 3':0.08025796):0.02775535	('vs_HLpteVam2 3':0.09664571	'vs_HLartJam1 2':0.04713831):0.03229719):0.01793387):0.39473868	(((((('vs_mm10 4':0.0264089	'vs_HLratRat7 4':0.01861354):0.12443232	REFERENCE_IL17D:0.06357491):0.03818525	'vs_bosTau9 4':0.03764336):0.02826233	'vs_canFam4 4':0.11292847):0.0684528	'vs_HLartJam1 3':0.11725584):0.40843251	(((((REFERENCE_IL17B:0.01944673	'vs_HLpteVam2 2':0.08245317):0.03331068	('vs_HLratRat7 2':0.04370515	'vs_mm10 2':0.01610618):0.05461659):0.01767042	'vs_HLmanJav1 2':0.03003153):0.01091932	('vs_canFam4 2':0.0181967	'vs_ursMar1 2':0.0230267):0.00867255):0.0034245	'vs_bosTau9 2':0.02865225):0.54916861):0.31263771):0.06838259):0.19231929	Mussel_il17:0.93844211):0.65736794	('vs_mm10 5':0.05864416	'vs_HLratRat7 5':0.05389012):0.04110034):0.06348671	REFERENCE_IL17E:0.06156349):0.0263805	'vs_HLpteVam2 5':0.03738422):0.01592751	'vs_HLartJam1 4':0.06198379):0.0132861	'vs_HLmanJav1 4':0.06131239):0.01858899
(((((((((((((vs_HLartJam1:0.12401622	vs_HLpteVam2:0.0611876):0.00419674	((vs_canFam4:0.04135909	vs_ursMar1:0.02728161):0.01564473	vs_HLmanJav1:0.09724726):0.00153665):0.01992579	((REFERENCE_IL17A:0.07135435	vs_bosTau9:0.09393858):0.02502376	vs_tarSyr2:0.16144141):0.01296943):0.02712162	(vs_mm10:0.07959209	vs_HLratRat7:0.05446199):0.10994506):0.18267898	(((((('vs_ursMar1 5':0.02392019	'vs_canFam4 7':0.06932557):0.03738997	'vs_HLmanJav1 5':0.07426064):0.01438494	'vs_HLartJam1 5':0.10354504):0.01084931	'vs_HLpteVam2 6':0.06307821):0.01866215	(('vs_tarSyr2 6':0.09959038	REFERENCE_IL17F:0.14897203):0.03540176	'vs_bosTau9 6':0.17398549):0.02284176):0.00439399	('vs_HLratRat7 6':0.05648576	'vs_mm10 6':0.05083753):0.09364874):0.13387256):0.30163259	((((((REFERENCE_IL17C:0.11223532	'vs_bosTau9 3':0.11067979):0.02928897	('vs_canFam4 3':0.01071105	'vs_ursMar1 3':0.16120624):0.05378737):0.04087023	('vs_HLartJam1 2':0.05632931	'vs_HLpteVam2 3':0.09192328):0.02090963):0.03522072	'vs_tarSyr2 3':0.1096602):0.0708812	('vs_mm10 3':0.01362938	'vs_HLratRat7 3':0.07328193):0.12668074):0.32715959	((((((('vs_bosTau9 5':0.08936656	'vs_HLartJam1 4':0.10328078):0.01788974	'vs_HLmanJav1 4':0.07454928):0.00615381	('vs_canFam4 6':0.0948731	'vs_ursMar1 4':0.01273787):0.06248013):0.02013785	'vs_HLpteVam2 5':0.04576898):0.0309241	REFERENCE_IL17E:0.06791166):0.04034996	'vs_tarSyr2 5':0.08776405):0.03118915	('vs_HLratRat7 5':0.06624246	'vs_mm10 5':0.04396765):0.10488174):0.644292):0.02502491):0.0879931	Mussel_il17:0.97421161):0.22773641	(((((('vs_HLpteVam2 2':0.06146414	'vs_bosTau9 2':0.04167226):0.00258965	REFERENCE_IL17B:0.05832082):0.01717912	'vs_ursMar1 2':0.01916053):0.01312136	'vs_canFam4 2':0.01438491):0.01043353	'vs_HLmanJav1 2':0.04885212):0.00486575	('vs_HLratRat7 2':0.04519078	'vs_mm10 2':0.02922169):0.06232771):0.37098925):0.48575188	'vs_HLartJam1 3':0.16790864):0.08597217	'vs_bosTau9 4':0.04450969):0.03550348
((((((((((((((('vs_HLmanJav1 5':0.07612699	'vs_HLartJam1 5':0.07890815):0.00130946	('vs_canFam4 7':0.06859932	'vs_ursMar1 5':0.0640676):0.0212285):0.00476356	'vs_HLpteVam2 6':0.08971132):0.02232737	'vs_bosTau9 6':0.16388982):0.00590261	(REFERENCE_IL17F:0.11486168	'vs_tarSyr2 6':0.086122):0.08271601):0.01500311	('vs_mm10 6':0.02593068	'vs_HLratRat7 6':0.062105):0.09131183):0.14633714	(((((REFERENCE_IL17A:0.08370766	vs_bosTau9:0.07100946):0.03863931	(vs_HLartJam1:0.13842446	(vs_HLmanJav1:0.06505009	(vs_ursMar1:0.05274274	vs_canFam4:0.02394924):0.05017177):0.00542049):0.01108403):0.01523854	vs_tarSyr2:0.13373066):0.00487232	vs_HLpteVam2:0.06340786):0.03239286	(vs_mm10:0.07097232	vs_HLratRat7:0.05566544):0.13495942):0.22375045):0.16783992	Mussel_il17:1.08205346):0.10308427	((('vs_mm10 3':0.02525403	'vs_HLratRat7 3':0.06058001):0.10616578	(((((('vs_ursMar1 3':0.2143379	'vs_canFam4 3':0.0):0.08694011	REFERENCE_IL17C:0.0384067):0.05579747	'vs_tarSyr2 3':0.07320379):0.01841432	'vs_bosTau9 3':0.09091122):0.03357848	'vs_HLpteVam2 3':0.07455481):0.00288904	'vs_HLartJam1 2':0.08838231):0.09635116):0.42117245	(((('vs_ursMar1 4':0.00977202	'vs_canFam4 6':0.07112675):0.03816197	(REFERENCE_IL17E:0.06729317	(('vs_tarSyr2 5':0.10906053	('vs_HLartJam1 4':0.0874772	'vs_HLpteVam2 5':0.05148254):0.01301255):0.01393418	'vs_bosTau9 5':0.06356608):0.00889028):0.00623894):0.00674045	'vs_HLmanJav1 4':0.05094199):0.02401465	('vs_mm10 5':0.050193	'vs_HLratRat7 5':0.06478913):0.1004081):0.62412377):0.01247681):0.24366221	((((('vs_mm10 2':0.0278759	'vs_HLratRat7 2':0.03422509):0.05902574	('vs_HLmanJav1 2':0.03995416	('vs_HLpteVam2 2':0.06728862	REFERENCE_IL17B:0.04007073):0.01896314):0.0062453):0.01036796	'vs_bosTau9 2':0.03029772):0.00785345	'vs_canFam4 2':0.02430606):0.01392177	'vs_ursMar1 2':0.01923002):0.40747396):0.51794783	'vs_HLartJam1 3':0.1358191):0.08220271	'vs_canFam4 4':0.09378456):0.0358421
((((((((((((((vs_HLpteVam2:0.06188202	((vs_canFam4:0.03942996	vs_ursMar1:0.02919527):0.01855047	vs_HLmanJav1:0.08758697):0.00327609):0.0079926	vs_HLartJam1:0.12510606):0.01075964	REFERENCE_IL17A:0.06517186):0.01003147	vs_bosTau9:0.09971159):0.0145194	vs_tarSyr2:0.14619259):0.02884671	(vs_mm10:0.06641984	vs_HLratRat7:0.03973381):0.1149472):0.18235542	(((('vs_ursMar1 5':0.03310831	'vs_canFam4 7':0.06536517):0.04060469	(('vs_HLpteVam2 6':0.06928743	'vs_HLartJam1 5':0.0730061):0.01231789	'vs_HLmanJav1 5':0.06470692):0.00785994):0.01979859	(('vs_mm10 6':0.0419917	'vs_HLratRat7 6':0.04223224):0.08272076	(REFERENCE_IL17F:0.14324377	'vs_tarSyr2 6':0.10001951):0.06416659):0.00510535):0.00822184	'vs_bosTau9 6':0.13095303):0.12048941):0.38429886	(((((((('vs_HLmanJav1 4':0.05096814	('vs_HLartJam1 4':0.1001189	'vs_tarSyr2 5':0.10829796):0.03172025):0.0201366	'vs_canFam4 6':0.08431553):0.0129396	'vs_bosTau9 5':0.07715759):0.00840442	'vs_HLpteVam2 5':0.04817933):0.02414063	'vs_ursMar1 4':0.05643431):0.01629598	REFERENCE_IL17E:0.10789534):0.0432092	('vs_mm10 5':0.02779453	'vs_HLratRat7 5':0.10793161):0.08265914):0.79371059	((('vs_bosTau9 3':0.08592421	(('vs_HLpteVam2 3':0.06218273	(('vs_canFam4 3':0.03522465	'vs_ursMar1 3':0.12036416):0.04322844	REFERENCE_IL17C:0.15104081):0.01500146):0.00600147	'vs_HLartJam1 2':0.06004123):0.02153974):0.03690612	'vs_tarSyr2 3':0.0971701):0.08843114	('vs_HLratRat7 3':0.07241809	'vs_mm10 3':0.01817461):0.09103733):0.31549773):0.07381607):0.17951703	((REFERENCE_IL17B:0.08941512	(('vs_canFam4 2':0.00342772	(((('vs_mm10 2':0.02991265	'vs_HLratRat7 2':0.0489085):0.05416776	'vs_HLpteVam2 2':0.06634255):0.00806655	'vs_HLmanJav1 2':0.05787103):0.00131646	'vs_bosTau9 2':0.04574265):0.04204352):0.04065319	'vs_ursMar1 2':0.01573301):0.01501152):0.4611011	Mussel_il17:1.04977623):0.07936415):0.49203157	'vs_HLartJam1 3':0.08743733):0.16343121	'vs_canFam4 4':0.05230793):0.04381103
((((((((((vs_HLartJam1:0.12857402	vs_tarSyr2:0.18547741):0.00374746	((((vs_ursMar1:0.03474964	vs_canFam4:0.04710384):0.02003519	vs_HLpteVam2:0.07338746):0.00602687	vs_HLmanJav1:0.09675275):0.00944242	(vs_bosTau9:0.09849996	REFERENCE_IL17A:0.07860754):0.02715314):0.01014144):0.01832857	(vs_mm10:0.06696332	vs_HLratRat7:0.05451728):0.12655164):0.23498143	((REFERENCE_IL17F:0.14448529	'vs_tarSyr2 6':0.09420006):0.03619965	((('vs_HLratRat7 6':0.04109944	'vs_mm10 6':0.05190834):0.12200209	(('vs_HLartJam1 5':0.07370301	'vs_HLpteVam2 6':0.0568832):0.02278106	(('vs_canFam4 7':0.0811712	'vs_ursMar1 5':0.03254303):0.03889812	'vs_HLmanJav1 5':0.07717906):0.00724531):0.01849303):0.0038929	'vs_bosTau9 6':0.13197386):0.02077337):0.09015565):0.29055004	(((((('vs_HLmanJav1 4':0.058569	'vs_HLartJam1 4':0.07573113):0.01781467	(REFERENCE_IL17E:0.09107402	('vs_HLpteVam2 5':0.05685057	'vs_bosTau9 5':0.08529602):0.00651017):0.00928787):0.00167312	(('vs_ursMar1 4':0.0261692	'vs_canFam4 6':0.0804144):0.05329484	'vs_tarSyr2 5':0.0813697):0.00856829):0.06855445	('vs_HLratRat7 5':0.07865463	'vs_mm10 5':0.05108906):0.06359466):0.64705916	((((('vs_bosTau9 3':0.10148453	('vs_canFam4 3':0.04462221	'vs_ursMar1 3':0.11986759):0.03979283):0.00638406	(REFERENCE_IL17C:0.12601845	'vs_tarSyr2 3':0.06881501):0.03511452):0.01507289	'vs_HLpteVam2 3':0.07330805):0.02982696	'vs_HLartJam1 2':0.05649638):0.08772753	('vs_mm10 3':0.05028967	'vs_HLratRat7 3':0.02310026):0.14130366):0.23278096):0.10352244	Mussel_il17:1.13665237):0.16171757):0.15322279	(((((('vs_HLmanJav1 2':0.07429914	'vs_HLpteVam2 2':0.08020124):0.01038469	'vs_bosTau9 2':0.04379169):0.01022602	'vs_ursMar1 2':0.03108409):0.01232379	'vs_canFam4 2':0.01352868):0.02998493	REFERENCE_IL17B:0.06753326):0.00700964	('vs_HLratRat7 2':0.06107166	'vs_mm10 2':0.01091752):0.06188668):0.47404073):0.5962831	('vs_HLartJam1 3':0.22896907	'vs_canFam4 4':0.12834461):0.01192564):0.04499324
((((((((((((((vs_tarSyr2:0.13328351	(((((vs_canFam4:0.04335433	vs_ursMar1:0.03336128):0.03202388	(vs_HLpteVam2:0.06658153	vs_HLmanJav1:0.06599878):0.00612389):0.00798547	vs_HLartJam1:0.14032094):0.01610889	REFERENCE_IL17A:0.07289361):0.01019952	vs_bosTau9:0.11958647):0.00768114):0.03259259	(vs_HLratRat7:0.06477372	vs_mm10:0.06251875):0.13407682):0.26129057	((('vs_mm10 6':0.03243671	'vs_HLratRat7 6':0.06032291):0.10365501	(('vs_tarSyr2 6':0.0885193	REFERENCE_IL17F:0.10877614):0.0806585	'vs_bosTau9 6':0.1334722):0.0276618):0.0072776	('vs_HLpteVam2 6':0.0754485	((('vs_canFam4 7':0.0492451	'vs_ursMar1 5':0.04230378):0.0394647	'vs_HLmanJav1 5':0.07086977):0.01149795	'vs_HLartJam1 5':0.10005144):0.00125401):0.01463845):0.11784304):0.22984221	(((((('vs_HLratRat7 4':0.03640384	'vs_mm10 4':0.00665936):0.12682055	REFERENCE_IL17D:0.09763827):0.01639456	'vs_canFam4 4':0.10273232):0.04053432	'vs_bosTau9 4':0.03082183):0.06784545	'vs_HLartJam1 3':0.18920623):0.5234445	((((('vs_HLmanJav1 2':0.03772363	('vs_HLpteVam2 2':0.05227732	('vs_canFam4 2':0.01809953	'vs_ursMar1 2':0.01248667):0.01051355):0.00253267):0.00804834	'vs_bosTau9 2':0.02956702):0.01662806	REFERENCE_IL17B:0.05054069):0.01782644	'vs_HLratRat7 2':0.06578009):0.02582612	'vs_mm10 2':0.04052974):0.375651):0.17559895):0.08131299	((((((('vs_canFam4 3':0.0	'vs_ursMar1 3':0.17441293):0.06102526	REFERENCE_IL17C:0.11060396):0.02019438	'vs_bosTau9 3':0.04375365):0.04291653	'vs_HLartJam1 2':0.10512216):0.03166433	'vs_HLpteVam2 3':0.04887436):0.05623875	'vs_tarSyr2 3':0.07215558):0.06374686	('vs_mm10 3':0.03569175	'vs_HLratRat7 3':0.07118647):0.09683639):0.39660922):0.13143203	Mussel_il17:1.1038905):0.68286316	('vs_mm10 5':0.06518734	'vs_HLratRat7 5':0.02746304):0.02735168):0.09230523	'vs_bosTau9 5':0.09309234):0.00669563	'vs_tarSyr2 5':0.09433965):0.01115602	'vs_HLmanJav1 4':0.08430611):0.00889234	'vs_HLartJam1 4':0.09388119):0.00486106
(((((((((((((vs_HLpteVam2:0.07440159	vs_HLartJam1:0.12224457):0.01180449	((vs_canFam4:0.04179185	vs_ursMar1:0.01877184):0.04000083	vs_HLmanJav1:0.07891876):0.00814021):0.0029321	(vs_tarSyr2:0.1487643	(REFERENCE_IL17A:0.08679708	vs_bosTau9:0.11015848):0.01335241):0.01142443):0.0159647	(vs_HLratRat7:0.03347763	vs_mm10:0.0515024):0.14531179):0.25588161	(((REFERENCE_IL17F:0.15650322	'vs_tarSyr2 6':0.0973635):0.06980604	('vs_mm10 6':0.05399629	'vs_HLratRat7 6':0.04360596):0.12559745):0.00550674	(((('vs_canFam4 7':0.05040702	'vs_ursMar1 5':0.05593328):0.03701947	('vs_HLartJam1 5':0.06783943	'vs_HLpteVam2 6':0.0749172):0.01060754):0.00907839	'vs_HLmanJav1 5':0.07900882):0.00618228	'vs_bosTau9 6':0.16181521):0.01005485):0.09150408):0.34951392	((((('vs_bosTau9 3':0.08935513	('vs_canFam4 3':0.00719818	'vs_ursMar1 3':0.1128217):0.0735776):0.01469977	('vs_HLartJam1 2':0.07464073	'vs_HLpteVam2 3':0.05756958):0.02162445):0.02050913	('vs_tarSyr2 3':0.08391813	REFERENCE_IL17C:0.10693091):0.02389367):0.07116369	('vs_HLratRat7 3':0.05368822	'vs_mm10 3':0.02504921):0.08123159):0.39230212	(((((('vs_canFam4 6':0.05159343	'vs_ursMar1 4':0.05596588):0.05088665	((REFERENCE_IL17E:0.07464234	'vs_tarSyr2 5':0.09789529):0.01205417	'vs_HLartJam1 4':0.09552975):0.00952047):0.00784518	'vs_HLpteVam2 5':0.04116323):0.00998081	('vs_mm10 5':0.03585147	'vs_HLratRat7 5':0.07498058):0.15368516):0.02001231	'vs_HLmanJav1 4':0.07714847):0.01358013	'vs_bosTau9 5':0.08957669):0.70088336):0.13427274):0.15666539	Mussel_il17:1.12276026):0.09103948	(((((('vs_canFam4 2':0.02438483	'vs_bosTau9 2':0.01987515):0.00271258	'vs_HLpteVam2 2':0.05507303):0.01835525	'vs_ursMar1 2':0.00191322):0.02234979	'vs_HLmanJav1 2':0.05809245):0.00508317	REFERENCE_IL17B:0.0679951):0.01511221	('vs_HLratRat7 2':0.0323118	'vs_mm10 2':0.02689654):0.06713663):0.4578733):0.48442004	'vs_HLartJam1 3':0.12424807):0.12819281	'vs_canFam4 4':0.07721423):0.04089834
((((((((((((('vs_HLratRat7 6':0.02797015	'vs_mm10 6':0.04112928):0.09095534	((('vs_canFam4 7':0.04924119	'vs_ursMar1 5':0.03750361):0.0404958	'vs_HLmanJav1 5':0.05141858):0.0110483	('vs_HLpteVam2 6':0.0598436	'vs_HLartJam1 5':0.07721808):0.00747174):0.02751952):0.0024084	'vs_bosTau9 6':0.10626065):0.03154976	('vs_tarSyr2 6':0.08618107	REFERENCE_IL17F:0.13167009):0.02738709):0.05272513	((vs_mm10:0.07208976	vs_HLratRat7:0.06368973):0.09371421	(((((vs_ursMar1:0.04004127	vs_canFam4:0.04466319):0.04172631	vs_HLmanJav1:0.06849623):0.01087371	(vs_HLartJam1:0.1264948	vs_HLpteVam2:0.06068508):0.00675797):0.02058648	(REFERENCE_IL17A:0.09349639	vs_bosTau9:0.07928222):0.03164167):0.00725042	vs_tarSyr2:0.18785276):0.04051928):0.31674383):0.13567346	((((('vs_mm10 5':0.05628318	'vs_HLratRat7 5':0.04674105):0.09118395	(((('vs_HLartJam1 4':0.08212228	'vs_HLpteVam2 5':0.05583484):0.01103478	'vs_bosTau9 5':0.0943173):0.0034447	('vs_canFam4 6':0.08260385	'vs_ursMar1 4':0.02065095):0.06149066):0.0146141	'vs_tarSyr2 5':0.09762946):0.00315632):0.00518458	'vs_HLmanJav1 4':0.06705354):0.01031145	REFERENCE_IL17E:0.06635218):0.58082495	Mussel_il17:0.92502884):0.23359676):0.06863513	((('vs_bosTau9 3':0.07683199	((REFERENCE_IL17C:0.09391599	'vs_tarSyr2 3':0.08004139):0.02377346	('vs_canFam4 3':0.01177335	'vs_ursMar1 3':0.18218426):0.09164863):0.02084283):0.01491209	('vs_HLpteVam2 3':0.05907863	'vs_HLartJam1 2':0.08254631):0.00500131):0.08217665	('vs_HLratRat7 3':0.0831943	'vs_mm10 3':0.01428168):0.08124387):0.42214607):0.2768852	('vs_ursMar1 2':0.01134504	((((('vs_HLpteVam2 2':0.05080241	('vs_mm10 2':0.01713456	'vs_HLratRat7 2':0.03220008):0.06454508):0.00586185	'vs_HLmanJav1 2':0.04655829):0.01862202	'vs_canFam4 2':0.00618279):0.01483561	'vs_bosTau9 2':0.02355485):0.00985968	REFERENCE_IL17B:0.05505095):0.00218046):0.33408339):0.4491238	'vs_HLartJam1 3':0.19201817):0.04036703	'vs_canFam4 4':0.12535817):0.04543761
(((((((((((((('vs_canFam4 7':0.07004149	'vs_ursMar1 5':0.03360023):0.04079137	('vs_HLartJam1 5':0.07336868	'vs_HLpteVam2 6':0.08055416):0.00959011):0.00930447	'vs_HLmanJav1 5':0.08829515):0.0120571	'vs_bosTau9 6':0.16831083):0.00654641	('vs_mm10 6':0.04821121	'vs_HLratRat7 6':0.0519819):0.08881107):0.0226387	('vs_tarSyr2 6':0.0865143	REFERENCE_IL17F:0.14802098):0.03926794):0.09461583	((vs_mm10:0.07946358	vs_HLratRat7:0.04080198):0.11009671	((((vs_ursMar1:0.02925069	vs_canFam4:0.0260378):0.0428701	vs_HLpteVam2:0.04911616):0.0161538	(vs_bosTau9:0.11324342	((vs_tarSyr2:0.14246462	REFERENCE_IL17A:0.08335997):0.01926828	vs_HLartJam1:0.12510673):0.01408198):0.01192463):0.00944227	vs_HLmanJav1:0.07861911):0.03823759):0.27734382):0.27621668	((((((((('vs_canFam4 3':0.0	'vs_ursMar1 3':0.14925741):0.07753841	'vs_HLartJam1 2':0.02372087):0.06601601	'vs_HLpteVam2 3':0.04418848):0.02740628	REFERENCE_IL17C:0.07941716):0.0375855	'vs_bosTau9 3':0.05299845):0.03695893	'vs_tarSyr2 3':0.08475582):0.05368382	('vs_mm10 3':0.03506848	'vs_HLratRat7 3':0.05984688):0.15258233):0.24724066	((((('vs_HLpteVam2 5':0.04773469	('vs_HLartJam1 4':0.06715585	('vs_bosTau9 5':0.10226726	'vs_tarSyr2 5':0.08680083):0.00424251):0.00899886):0.03097063	'vs_HLmanJav1 4':0.09579634):0.00496179	('vs_ursMar1 4':0.01997297	'vs_canFam4 6':0.08420001):0.03616376):0.02211409	REFERENCE_IL17E:0.07745291):0.03453125	('vs_mm10 5':0.03586372	'vs_HLratRat7 5':0.08498823):0.11125691):0.71639114):0.20705765	Mussel_il17:1.11477537):0.09227679):0.26461803	(((('vs_ursMar1 2':0.02519672	((REFERENCE_IL17B:0.05881163	'vs_HLpteVam2 2':0.05169418):0.01453264	'vs_canFam4 2':0.03966402):0.01080032):0.00885632	'vs_HLmanJav1 2':0.08652468):0.00709034	'vs_bosTau9 2':0.04139301):0.0173678	('vs_HLratRat7 2':0.06509512	'vs_mm10 2':0.00266428):0.11545324):0.35219761):0.47121827	'vs_HLartJam1 3':0.14612953):0.0684271	'vs_canFam4 4':0.05830164):0.06188207
((((((((((('vs_HLpteVam2 6':0.07424442	((((REFERENCE_IL17F:0.1433953	'vs_tarSyr2 6':0.08225777):0.08198148	'vs_bosTau9 6':0.1550756):0.0184436	('vs_mm10 6':0.02849398	'vs_HLratRat7 6':0.06159746):0.07861017):0.0142659	(('vs_ursMar1 5':0.04686845	'vs_canFam4 7':0.05575026):0.0299567	('vs_HLmanJav1 5':0.05667224	'vs_HLartJam1 5':0.10423693):0.00555438):0.00918189):0.00355906):0.13086313	(((vs_HLmanJav1:0.067509	((REFERENCE_IL17A:0.08870474	vs_bosTau9:0.08436105):0.02294715	((vs_HLpteVam2:0.08769922	(vs_ursMar1:0.03080257	vs_canFam4:0.05106075):0.05068726):0.00224366	vs_HLartJam1:0.14922279):0.01493353):0.01164247):0.01984597	vs_tarSyr2:0.14705661):0.01398773	(vs_mm10:0.07765038	vs_HLratRat7:0.04376314):0.1280881):0.23240734):0.28342444	((((((('vs_HLpteVam2 5':0.04625524	REFERENCE_IL17E:0.09840289):0.01299535	('vs_ursMar1 4':0.01501702	'vs_canFam4 6':0.07769981):0.05576739):0.01310921	'vs_HLartJam1 4':0.11509933):0.00247582	'vs_HLmanJav1 4':0.07009534):0.01368832	'vs_tarSyr2 5':0.10762759):0.01500041	'vs_bosTau9 5':0.09609986):0.01686286	('vs_mm10 5':0.05285281	'vs_HLratRat7 5':0.07903821):0.1143731):0.53142302):0.10454785	(((('vs_canFam4 3':0.1080079	('vs_HLpteVam2 3':0.08828055	'vs_HLartJam1 2':0.05483117):0.0191494):0.02220234	((REFERENCE_IL17C:0.0	'vs_ursMar1 3':0.25713097):0.08967662	'vs_tarSyr2 3':0.00108907):0.14596913):0.01719742	'vs_bosTau9 3':0.08580382):0.03887388	('vs_mm10 3':0.05008493	'vs_HLratRat7 3':0.05244644):0.1676761):0.34998911):0.09166592	Mussel_il17:1.12600812):0.14941513	((((((('vs_HLratRat7 2':0.03049243	'vs_mm10 2':0.02039896):0.04776658	'vs_HLpteVam2 2':0.0649455):0.03011897	REFERENCE_IL17B:0.04169709):0.03074154	'vs_bosTau9 2':0.01687084):0.03234712	'vs_HLmanJav1 2':0.03755371):0.01769232	'vs_ursMar1 2':0.03457283):0.01470598	'vs_canFam4 2':0.0023923):0.58056808):0.39140457	'vs_HLartJam1 3':0.16113665):0.07594675	'vs_canFam4 4':0.09802125):0.08820769
[truncated: 4 more columns]
