# Supplementary material for: Genetic comparisons of interleukin-17 reveal a framework for complex signaling evolution
Source: bioRxiv. 2026 Apr 14:2026.04.13.718218. Preprint. [Version 1] doi: 10.64898/2026.04.13.718218 (PMC13105070; doi:10.64898/2026.04.13.718218)
Supplement: Supplement 3 [file media-3.zip › Supplemental files for paper/Alignments_and_trees/IL17_ligand_chordate Alignment.fasta]

>REFERENCE_IL17A
---------------------ATGACTCCTGGGAAGACCTCATTGGTGT-----------------------------------------------------------------------CACTGCTACTGCTGCTGAGCCTGGAGGCCATAGTGAAGGCAGGAATCACAATCCCACG--A-------AATCCAGGATGCCCAAA--TTCTGAGG---------------------ACAAGAACTTCCC-------------------CCGGA------------------CTGTGATGGTCAACCTGAACATCCATAACCGGAATA---CCAATACCAATCCCAAAAGGTCCTCAGATTACTACAACCGATCCACCTCACCTTGGAATCTCCACCGCAATGAGGACCCTGAGAGATATCCCTCTGTGATCTGG---GAGGCAAAGTGCCGCCACTTGGGCTGCATCAACGCTGATGGGAA---CGTGGAC---TACCACATGAACTCTGTCCCCATCCAGCAAGAGATCCTGGTCCTGCGCAGGGAGCCT---------------------------CCACACTGCCCCAACTCCTTCCGGCTGGAGAAGATACTGGTGTCCGTGGGCTGCACCTGTGTCACCCCGATTGTCCACCATGTGGCCNNN------------------------------------------------------------------------------
>vs_mm10
------ATGAGT------CCAGGGAGAGCTTCATCT---GTGTCTCTGA-----------------------------------------------------------------------TGCTGTTGCTGCTGCTGAGCCTGGCGGCTACAGTGAAGGCAGCAGCGATCATCCCTCA--A-------AGCTCAGCGTGTCCAAA--CACTGAGG---------------------CCAAGGACTTCCT-------------------CCAGA------------------ATGTGAAGGTCAACCTCAAAGTCTTTAACTCCCTTGGCGCAAAAGTGAGCTCCAGAAGGCCCTCAGACTACCTCAACCGTTCCACGTCACCCTGGACTCTCCACCGCAATGAAGACCCTGATAGATATCCCTCTGTGATCTGG---GAAGCTCAGTGCCGCCACCAGCGCTGTGTCAATGCGGAGGGAAA---GCTGGAC---CACCACATGAATTCTGTTCTCATCCAGCAAGAGATCCTGGTCCTGAAGAGGGAGCCT---------------------------GAGAGCTGCCCCTTCACTTTCAGGGTCGAGAAGATGCTGGTGGGTGTGGGCTGCACCTGCGTGGCCTCGATTGTCCGCCAGGCAGCCNNN------------------------------------------------------------------------------
>vs_tarSyr2
------ATGACT------CCTGGGAGGACTTTACTG---TTGATCCAGT-----------------------------------------------------------------------TACTACTGCTGCTCCTGAGTCTGGTGGCTACAGTGAAGAC---AAGAATAATCCCACA--A-------AGTCCAGTGTGCCCAAA--TTCTGAGA---------------------ACAACAGTTTCCC-------------------CCAGA------------------ATGTGACCGTCAACCTGACCATCATTAACCAGAATA---------CAGATCTCCAAAAGTCTTCAGATTACTCCAGCCGATCCACCTCACCTTGGCGTCTCCACCGCAATGCCGACCCCGAGAGATATCCCCCTGTGATCTGG---GAGGCGAAGTGCCGCCACTTGGGCTGCATCACTGATAGGAATGA---GGTGGAC---CACTCCAGGAATTCCGTCCCCATCCAACAAGAGATCCTCGTCCTGCGGAGGGAGTCT---------------------------CAGCACTGCCCCCACTCCTTCCGGCTGGAGAAGATGTTGGTGACCGTGGGCTGCACCTGCGTCAACCCCATAGTCCGCTATGTGGGCNNN------------------------------------------------------------------------------
>vs_HLartJam1
------ATGGCT------CCTGAGAGAACTCCCTCCATGTTCC---AGT-----------------------------------------------------------------------CACTGCTGCAGCTGCTGACTCTGGTGGCTATACTAAAGGCAGGCATAGCAATGCCACG--A-------AATCCAGTGTGCCCAAG--CACCGAGG---------------------ACAAGAGCTTCCC-------------------TCAGA------------------GTGTGAGGGTCAACCTCAACATCGTTAACCAGCATA---------TGAATTCCAGAAGGCCCTTAGATTATTACAACCGATCCACCTCACCTTGGAGTCTCCGACGCAACGAGGACCCTGAGAGATATCCCCCTGTGATCTGG---GAGGCAGAGTGCCGTGACTTGCACTGTATCGATGCTGACGGGAA---GACCAAC---CACCACCTGAACTCCGTCCCCATCCAGCAAGAGATCCTGGTCTTGCGCAGGGACCCT---------------------------CGGCGCTGCCCCCACTCCTTCAGGCTGGAGAAGCTGCTGGTCAAAGTGGGCTGCACCTGTGTCATTCCCGTCGTCCACCACCTGGCTNNN------------------------------------------------------------------------------
>vs_HLratRat7
------ATGAGT------CCCCGGAGAACTCCATCC---GTGTGCCTGA-----------------------------------------------------------------------TGCTGTTGCTGCTACTGAACCTGGAGGCTACAGTGAAGGCAGCGGTATTCATCCCTCA--A-------AGTTCAGCGTGTCCGAA--CACCGAGG---------------------CCAATAATTTTCT-------------------CCAGA------------------ACGTGAAGGTCAACCTGAAAGTCCTCAACTCCCTTAGCTCAAAAGCGAGCTCCAGAAGGCCCTCAGACTACCTCAACCGTTCCACTTCACCCTGGACTCTGAGCCGCAATGAGGACCCTGATAGATATCCTTCAGTGATCTGG---GAGGCACAGTGCCGCCACCAGCGCTGCGTCAACGCTGAGGGGAA---GTTGGAC---CACCACATGAATTCTGTTCTCATCCAGCAAGAGATCCTGGTCCTGAAGAGGGAGCCT---------------------------GAGAAGTGCCCCTTCACTTTCCGGGTGGAGAAGATGCTGGTGGGCGTGGGCTGCACCTGCGTTTCTTCTATTGTCCGCCATGCGTCCNNN------------------------------------------------------------------------------
>vs_ursMar1
------ATGGCT------CCTGTGACAGCTTCACCCATGTTCCAGGTAC-----------------------------------------------------------------------TGCTGCTGCTGCTGCTGAGCCTGGGGACTATTGTGAAGGCAGGAATAGCATTCCCACA--A-------AATCCAGGATGCCCAAA--TACTGAGG---------------------ACAAGAACTTCCC-------------------TCAGC------------------ATGTGAAGGTCAATCTCAATATTCTCAACCGGAATA---------CGAACTCCAGAAGGCCCTCAGATTACTACAACCGATCCACTTCACCTTGGAATCTGCACCGCAATGAGGACCCTGAGAGATATCCCTCTGTGATCTGG---GAGGCAAAGTGCCGCCACTTGGGCTGTGTCAGTGCTGAAGGGAC---TGTAAAC---TACCACATGAACTCCGTCCCCATCCAGCAAGAGATCCTGGTTCTGCGAAGGGAGTCT---------------------------CAGCACTGCCCCCACTCCTTCCGGCTGGAGAAGATGCTGGTGGCCGTGGGCTGCACCTGCGTCACCCCCATTGTGCGCCATGTGGCTNNN------------------------------------------------------------------------------
>vs_canFam4
------ATGACT------CTGGTGACAACTTCATCCATGTTCCAGTCAC-----------------------------------------------------------------------T---GTTGCTGCTGTTGAGCCTGGTGGCTATCATAAAGGCAGGAATAGCATTCCCACA--A-------AATCCAGGATGCCGAAA--TACTGAGG---------------------ACAAGAACTTTCC-------------------TCAGC------------------ATGTGAAGGTCAATCTAAATATCCTTAACCGGAATA---------CGAACTCCAGAAGGCCCTCAGATTACTACAACCGATCTACCTCACCTTGGAATCTGCACCGCAATGAGGACCCTGAGAGATACCCCTCTGTGATCTGG---GAGGCGAAGTGCCGCCACTTGGGCTGTGTCAATAATGAAGGGAA---CATAAAC---TACCACATGAACTCCGTCCCCATCCAGCAAGAGATCCTGGTTCTGCGAAGGGAGTCG---------------------------CAGCACTGCCCCCACTCCTTCCGGCTAGAGAAGATGCTGGTGGCTGTGGGCTGCACCTGTGTCACCCCTATTGTTCGCCATGTGGCTNNN------------------------------------------------------------------------------
>vs_bosTau9
---------------------ATGGCTTCTATGAGAACTTCATCTATGT-----------------------------------------------------------------------CACTGCTACTGCTTCTGAGTCTGGTGGCTCTTGTGAAGGCAGGAGTCATCATCCCACA--G-------AGTCCAGGCTGCCCACC--TACTGAGG---------------------ACAAGAACTTCCC-------------------GCAGC------------------ATGTGAGGGTCAACCTAAACATCGTTAACCGGAGCA---------CAAACTCCAGAAGGCCCACCGATTATCACAAGCGCTCCACCTCACCTTGGACTCTCCACCGCAATGAGGACCCTGAGAGGTACCCCTCTGTGATCTGG---GAGGCCAAGTGCAGCCACTCAGGCTGTATCAATGCTGAAGGCAA---GGTGGAC---CATCACATGAACTCTGTCACCATCCAGCAAGAGATCCTGGTCCTCCGAAGGGAGTCT---------------------------CAGCACTGCCCTCACTCCTTCCGGCTGGAGAAGATGCTGGTGGCCGTGGGCTGCACCTGCGTCACCCCCATTGTCCGCCATTTGGCTNNN------------------------------------------------------------------------------
>vs_HLmanJav1
------ATGGCC------CCTGTGAGAACTCCATCCATGTTCCAGTCGC-----------------------------------------------------------------------T---TCTGCTGCTGCTGAGTCTGGTGGCTATCGTGAAGGCAGCAATAGCCATCCCACA--A-------CCACCAGGTTGCCCGAA--AACTGAGG---------------------ACAAGAACTTCCC-------------------GCAGC------------------ATGTGAAGGTCAATTTAAGCATCCTTAACCGGAATA---------CAAATTCCAGAAGACCCTCAGATTACAGCAACCGATCCACCTCGCCTTGGACTTTCCAACGCAACGAGGACCCAGAGAGATACCCCTCTGTGATCTGG---GAGGCCAAGTGCCGCCACTTAGGCTGCGTCAGCGCTGAAGGGAA---GGTAGAC---CACGACATGAATTCCGTCCCCATCCAGCAAGAGATCCTGGTCCTGCGAAGGGAGCCT---------------------------CGGCACTGCCCCCACTCCTTCCGGCTGGAGAAGATGCTGGTGGCTGTGGGCTGCACCTGTGTCACGCCCATTGTCCACCGCAGGGCTNNN------------------------------------------------------------------------------
>vs_HLpteVam2
------ATGGCT------CCTGTGGGAACTTCATTCATGTTCCAGTCAC-----------------------------------------------------------------------T---GCTGCTGCTGCTGAGTCTGGTGGCCATAGGGAAGGCAGGAATAGCAATCCCACG--A-------AATCCAGGATGCTCAAA--TACTGAGG---------------------ACAAGAACTTCCC-------------------TCAGA------------------CTGTGAAGGTCAACCTAAACATCCTTAACCGGAATA---------CGAATCTCAGAAGGCCTTCGGATTATTACAATCGATCCACCTCACCTTGGAATCTCCACCGCAATGAGGACCCTGAGAGATATCCCTCTGTGATCTGG---GAGGCGAAGTGCCGCCACTTGTTCTGCGTTAATGCTGAAGGGAA---GGTAGAC---CACCACCTGAACTCCGTTCCCATCCAGCAAGAGATCCTGGTCCTGCGAAGACAGCCT---------------------------CAGCACTGCCCCAACTCCTTCCAGCTGGAAAAGATGCTGGTGAATGTCGGCTGCACCTGTGTCACCCCCATTGTCCGCCATGTGGCTNNN------------------------------------------------------------------------------
>REFERENCE_IL17B
ATGGACTGGCCT------C------ACAACCTGCTGTTTCTTCTTACCATTTCCATCTTCCTGGGGCTGGGCCAGCCCAGGAGCCCCAAAAG---------CAAGAGGAAG--------GGGCAAGGGCGGCCTGGGCCCCTG---------------------------------------------GCCCCTGGCCCTCACCAGGTGCCACTGGACCTGGTGTCACGGATGAAACCGTATGCCCGCA------TGGAGGAGTATGAGAGGAACATCGAGG---AGATGGTGGCCCAGCTGAGGAACAGCTCAGAGCTGGCCCAGAGAAAGTGTGAGGTCAACTTGCAGCTGTGGATGTCCAACAAGAGGAGCCTGTCTCCCTGGGGCTACAGCATCAACCACGACCCCAGCCGTATCCCCGTGGACCTGCCG---GAGGCACGGTGCCTGTGTCTGGGCTGTGTGAACCCCTTCACCATGCAGGAGGAC---CGCAGCATGGTGAGCGTGCCGGTGTTCAGCCAGGTTCCTGTGCGCCGCCGCCTCTGCCCGCCACCGCCC---------------CGCACAGGGCCTTGCCGCCAGCGCGCAGTCATGGAGACCATCGCTGTGGGCTGCACCTGCATCTTCNNN---------------------------------------------------------------------------------------------------
>vs_canFam4_2
ATGGACTGGCCG------C------ACAACCTGCTGTTCCTTCTCACCATCTCCATCTTCCTGGGGCTGGGCCAGCCCAGGAACCCCAAAGG---------CAAGAGGAAG--------GGGCCAGGGCGGCCTGGCACCCTG---------------------------------------------GCTCCAGGGCCCCACCAGGTGCCGCTGGACCTGGTGTCCCAGGCGAAGCCATACGCCCGCA------TGGAGGAATACGAGAGGAATCTCAGCG---AGATGGTGGCCCAGCTCAGGAACAGCTCTGAGCCGGCCAGGAGGAAGTGTGAGGTCAACCTGCAGCTGTGGCTGTCCAACAAGAGGAGCCTGTCACCCTGGGGCTACAGCATCAACCACGACCCGAGCCGCGTCCCTGCGGACCTGCCA---GAGGCGCGGTGCCTGTGTCTGGGCTGCGTGAACCCCTTCACCATGCAGGAGGAC---CGCAGCATGGTGAGCGTGCCCGTGTTCAGCCAGGTGCCCGTGCGCCGCCGCCTGTGCCCGCTGCCACCG---------------CGCACCGGGCCCTGCCGCCAGCGCGCCGTCATGGAGACCATCGCGGTGGGCTGCACCTGCATCTTCNNN---------------------------------------------------------------------------------------------------
>vs_bosTau9_2
ATGGACTGGCCG------C------ATAACCTGCTGTTCCTTCTCACCATCTCCATCTTCCTGGGGCTGGGCCAGCCCAGGAACCCCAAAGG---------CAAGAGAAAG--------GGGCCAGGGCGGCCTGGGACCCTG---------------------------------------------GCCCCTGGGCCTCACCAGTTGCCACTGGACCTGGTGTCCCGGGCAAAGCCCTATGCCCGCA------TGGAGGAATATGAGAGAAACCTGGCGG---AAATGGTGGCGCAGCTGAGGAACAGCTCCGAGCCGGCCAGGAGGAAGTGCGAGGTCAACCTGCAGCTGTGGCTGTCCAACAAGAGGAGTCTGTCACCCTGGGGCTACAGCATCAACCATGACCCCAGCCGCGTTCCTGCAGACCTGCCG---GAGGCGCAGTGCTTGTGTCTGGGCTGCGTGAACCCCTTCACCATGCAGGAGGAC---CGCAGCATGGTGAGCGTGCCCGTGTTCAGCCAGGTGCCTGTGCGGCGCCGCCTCTGCCCGCCGCCGCCA---------------CGCCCCGGGCCCTGCCGCCAGCGCGCAGTCATGGAGACCATCGCCGTGGGCTGTACCTGCATCTTCNNN---------------------------------------------------------------------------------------------------
>vs_HLmanJav1_2
ATGGACTGGCCA------C------ACAGCCTGCTGTTCCTTCTCACCATCTCCATCTTCGTGGGGCTGGGCCAGCTCAGGAACACCAAAGG---------CAAGAGGAAG--------GGGCCAGGGTGGCCTGGGACCCTG---------------------------------------------GCTCCTGGGCCTCACCAGATGCCACTGGACCTGGTGTCACAGGGGAAGCCATATGCCCGCA------TGGAGGAATATGAGAGGAACCTTGGGG---AGATGGTGGCCCAGCTAAGGAACAGCTCAGAGCCAGCCAGAAGGAAATGTGGAGTTGACCTGCAGCTGTGGCTGTCCAGCAAGAGGAGCCTGTCGCCCTGGAGCTACAGCATCAACCACGACCCCAGCCGCATTCCTGTGGACCTGCCA---GAGGCGCGGTGCCTGTGCCTGGGCTGCGTGAACCCCTTCACCATGCAGGAAGAC---CGCAGCATGGTGAGTGTGCCCGTGTTCAGCCAGGTTCCTGTGCGCCGTCGCCTCTGCCCGCCGCCTCCA---------------CGCACCGGGCCCTGCCGCCAGCGCACAGTCATGGAGACCATAGCTGTGGGCTGCACCTGCATCTTCNNN---------------------------------------------------------------------------------------------------
>vs_mm10_2
ATGGACTGGCCG------C------ACAGCCTGCTCTTCCTCCTGGCCATCTCCATCTTCCTGGCGCCAAGCCACCCCCGGAACACCAAAGG---------CAAAAGAAAA--------GGGCAAGGGAGGCCCAGTCCCTTG---------------------------------------------GCCCCTGGGCCTCATCAGGTGCCGCTGGACCTGGTGTCTCGAGTAAAGCCCTACGCTCGAA------TGGAAGAGTATGAGCGGAACCTTGGGG---AGATGGTGGCCCAGCTGAGGAACAGCTCCGAGCCAGCCAAGAAGAAATGTGAAGTCAATCTACAGCTGTGGTTGTCCAACAAGAGGAGCCTGTCCCCATGGGGCTACAGCATCAACCACGACCCCAGCCGCATCCCTGCGGACTTGCCC---GAGGCGCGGTGCCTATGTTTGGGTTGCGTGAATCCCTTCACCATGCAGGAGGAC---CGTAGCATGGTGAGCGTGCCAGTGTTCAGCCAGGTGCCGGTGCGCCGCCGCCTCTGTCCTCAACCTCCT---------------CGCCCTGGGCCCTGCCGCCAGCGTGTCGTCATGGAGACCATCGCTGTGGGTTGCACCTGCATCTTCNNN---------------------------------------------------------------------------------------------------
>vs_HLratRat7_2
ATGGACTGGCCA------C------ACAGCCTGCTCTTCCTTCTTGCCATCTCCATCTTCCTGGTGCCAAGCCAGCCCCGGAACACCAAAGG---------CAAAAGGAAG--------GGGCAAGGGAGGCCTGGCCCCTTG---------------------------------------------GCCCCTGGGCCTCAGCAGGTGCCGCTGGACCTGGTGTCTCGAGTAAAGCCCTACGCCCGAA------TGGAAGAGTACGAGAGGAACCTTGGCG---AGATGGTGGCCCAGCTGAGGAACAGCTCTGAGCCAGCCAAGAAGAAATGTGAAGTCAACTTGCAGCTGTGGTTATCCAACAAGAGGAGCCTGTCTCCCTGGGGCTACAGCATCAACCACGACCCCAGCCGCATCCCGGAGGACTTGCCT---GAGGCGCGGTGCCTATGTTTGGGTTGCGTGAACCCCTTCACCATGCAGGAGGAC---CGTAGCATGGTGAGCGTGCCAGTGTTCAGCCAGGTGCCAGTGCGACGCCGCCTCTGTCCGCAACCTCCT---------------CGGCCCGGGCCCTGCCGCCAGCGTGTTGTCATGGAGACCATCGCTGTGGGTTGCACCTGCATCTTCNNN---------------------------------------------------------------------------------------------------
>vs_HLpteVam2_2
ATGGATTGGCCG------T------ACAACCTGCTGTTTCTTCTCGCTATCTTCATCTTCCTGGGGCTGGGCCAGCCCAGGAATCCCAAAAG---------CAAGAGGAAG--------GGGCAAGGGAGGCCTGGGCCCCTG---------------------------------------------GCCCCTGGGCCTCATCAAGTGCCGCTGGACCTGGTATCGCGGGCTAAGCCATACGCTCGCA------TGGAGGAATATGAGAGGAACCTTGGGG---AGATGGTGGCCCAGTTGAGGAATAGCTCCGAGCCAGCGAGGAGGAAGTGTGAGGTCAATCTGCAGCTGTGGCTGTCCAACAAGAGGAGCCTGTCACCCTGGGGCTACAGCATCAACCACGACCCCAGCCGCATCCCTGCGGACCTGCCC---GAAGCGCGATGCCTGTGTCTGGGCTGCGTGAACCCCTTCACCATGCAGGAGGAC---CGCAGCATGGTGAGCGTGCCTGTGTTCAGCCAGGTGCCCGTGCGCCGCCGCCTCTGCCCGCTGCCTCCG---------------CGCACCGGGCCTTGCCGCCAGCGCATGGTCATGGAAACCATCGCAGTGGGCTGTACCTGCATCTTCNNN---------------------------------------------------------------------------------------------------
>vs_ursMar1_2
---------------------------------CTGTTCCTTCTCACCCTCTCCATCTCCCTGGGGCTGGGCCAGCCCAGGAACCCCAAAAG---------CAAGAGGAAG--------GGGCCAGGGCGGCCTGGCACCCTG---------------------------------------------GCTCCAGGGCCTCACCAGGTGCCGCTGGACCTGGTGTCACAGGCGAAGCCGTACGCCCGCA------TGGAGGAATACGAGAGGAGCCTCGGGG---AGATGGTGGCCCAGCTGAGGAACAGCTCCGAGCCGGCCAAGAGGAAGTGTGAGGTCAACCTGCAGCTGTGGCTGTCCAACAAGCGGAGCCTGTCGCCCTGGGGCTACAGCATCAACCATGACCCGAGCCGCATCCCTGTGGACCTGCCG---GAGGCACGGTGCCTGTGTCTGGGCTGCGTGAACCCCTTCACCATGCAGGAGGAC---CGCAGCATGGTGAGCGTGCCCGTGTTCAGCCAGGTGCCTGTGCGCCGCCGCCTCTGCCCGCTGCCACCA---------------CGCACCGGGCCCTGCCGCCAGCGCGCCGTCATGGAGACCATCGCGGTGGGCTGCACCTGCATCTTCNNN---------------------------------------------------------------------------------------------------
>REFERENCE_IL17C
------ATGACG------CTCCTCCCCGGCCTCCTGTTTCTGACCTGGCTGCACACATGCCTGGCCCACCATGACCCCTCCCTCAGGG------------GGCACCCCCACAGTCACGGTACCCCACACTGCTACTCGGCTGAGGAACTGCCCCTCGGCCAGGCCCCCCCACACCTGC--TGGCTCGAGGTGCCAAGTGGGGGCAGGCTTTGCCT---------------------GTAGCCCTGGTGTCCAGCCTGGAGGCAGCAAGCCACAGGGGGAG-----------GCACGAGAGGCCCTCAGCTACGACCCAGTGCCCGGT-GCTGCGGCCGGAGGAGGTGTTGGAGGCAGACACCCACCAGCGCTCCATCTCACCCTGGAGATACCGTGTGGACACGGATGAGGACCGCTATCCACAGAAGCTGGCC---TTCGCCGAGTGCCTGTGCAGAGGCTGTATCGATGCACGGACGGGCCGCGAGACA---GCTGCGCTCAACTCCGTGCGGCTGCTCCAGAGCCTGCTGGTGCTGCGCCGCCGGCCCTGCTCCCGCGACGGCTCGGGGCTCCCCACACCTGGGGCCTTTGCCTTCCACACCGAGTTCATCCACGTCCCCGTCGGCTGCACCTGCGTGCTGCCCCGTTCAGTGNNN---------------------------------------------------------------------------------------
>vs_mm10_3
ATGGCCACCGTC------ACCGTCACTAGTCTCCTGCTTCTAGGCTGGTTGCCTACTGGGATGACCCACCAAGATCCCCCGTCCTGGGGGA---------AACCCCGAAGCCATAGGA---CCCTGCGGTGCTACTCTGCTGAGGAATTATCTCACGGCCAGGCTCCTCCACACCTGC--TAACTCGAAGTGCCAGGTGGGAGCAGGCCCTCCCT---------------------GTGGCCCTGGTGGCCAGTTTGGAGGCCACGGGCCACAGGAGACA-----------GCATGAAGGACCTCTAGCTGGAACACAGTGCCCCGT-GCTGCGGCCGGAGGAGGTGCTGGAAGCTGACACTCACGAGCGCTCCATCTCACCATGGAGATATCGCATCGACACAGATGAGAACCGCTACCCACAGAAGCTGGCG---GTGGCAGAATGCTTGTGTCGTGGATGCATCAACGCCAAGACAGGCCGTGAGACA---GCTGCCCTGAACTCGGTGCAGCTGCTGCAGAGCCTGCTGGTACTACGGCGACAGCCCTGCTCCCGAGACGGCACGGCGGACCCTACACCAGGATCCTTCGCCTTCCACACCGAGTTCATCCGCGTGCCTGTCGGCTGCACCTGCGTTCTTCCCAGGTCTACACAGNNN------------------------------------------------------------------------------------
>vs_canFam4_3
---------ATG------CTCCTCCCCCGCCTCTTGCTTCTGTTCTGGCTGCCCGCCAGCCTGGCCCGCCACGGCCCCCAGCTCTGGAGG------------GGCCTCCACACCCACGGGACCCCACGCTGCTACTCGGCCGAGGAGCTTCCCCGGGGTCAAGCCCCGCCACATCTGC--TGGCTCGAGCTGCCAAGTGGGAGCAGGCTTTGCCC---------------------GTGGCCCTGGTGTCCAGCCTGGAGGCAGGGGGCCGAGGCAGGGA-----------GCAGGACGGTCCCCCCGCTGGGGCGCAGTGCCCAGT-GCTGCAGCCTGAGGAGGTCCTGGAAGCTGACATCCACCAGCGCTCCATCTCCCCCTGGAGATACCGTGTGGACACGGACGAGAGCCGCTACCCGCAGAAGCTGGCC---TTCGCCGAGTGTCTGTGCAGGGGCTGTATCAGCGCCAGGACGGGCCGGGAGACG---GCTGCCCTCAACTCGGTGCCGCTGCTGCAGAGCCTGCTGGTGCTCCGCCGCCGGCCCTGCTCCAGGGACACCACGGGGCTGCCCACGCCAGGGGCCTTCTCCTTCCACGCCGAGTTCATCCGTGTACCCATCGGTTGCACCTGTGTCCTGCCCAGGTCCACGNNN---------------------------------------------------------------------------------------
>vs_HLratRat7_3
------------------ATGGCCACTTGTCTCCTGCTTCTAGCCTGGTTGCCTACTGGGATGACCCACCAAGATCCCCCATCCTGGAGGA---------AACCCCAAAGCCATAAGACGACATTGCGGTGCTATTCGGCTGAGGAGCTCTCTCACGGGCAGGCTCCTCCGCACCTGC--TAACTCGAAGTGCCAGGTGGGAGCAGGCCCTCCCT---------------------GTGGCCCTGGTGGCCAGTCTGGAGGCCACAGGCCGCAGGAGACA-----------GCAAGAAGGACCTCTACCTGGAACACAGTGCCCCGT-GCTGCGGCCAGAGGAGGTGCTGGAAGCTGACACCCACGAGCGCTCCATCTCACCGTGGAGATATCGCGTCGACACGGATGAGAACCGCTACCCGCAGAAGCTGGCA---GTGGCGGAATGCTTGTGTCGGGGTTGCATCAACGCCAAGACGGGCCGCGAGACC---GCTGCCCTGAACTCTGTGCAGCTGCTGCAGAGCCTGCTGGTGCTGAGACGACGGCCCTGCTCCCAAGACGGGGCCGCAGACCCTACACCAGGATCTTTCGCCTTCCACACTGAGTTCATCCGCGTGCCTGTCGGTTGCACCTGTGTTCTTCCCAGGTCTACCCAGNNN------------------------------------------------------------------------------------
>vs_HLpteVam2_3
---------ATG------CTCTTCTCTGGCCTCCTGCTTCTGTTCTGGCTGCCTGCCACCCTGGCCCACCATGGAACCTCACTCTGGAGAAGCC------CCCACGCCCACACCCATGGGACCCCACGCTGCTACTCAGCCGAGGAGCTGCCCCTAGGCCAGGCCCCAGCACATATGC--TGGCTCGAGCTGCCAAGTGGGAGCAGTCTTTACCT---------------------GTAGCCCTGGTGTCCAGCCTGGAGGCGGTGGACCGCAGGAAGCG-----------GCATGAGAAACCCCAGGCTGGGACCCGGTGCCCAGT-GCTGCGACCCGAGGAAGTATTGGAAGCTGACATCCACCAGCGCTCCATCTCTCCCTGGAGATACCGCGTGGACACGGACGAGAGCCGCTACCCGCAGAAGCTGGCC---GTTGCCGAGTGCCTGTGCAGGGGCTGCATCAGCACCAAGACCGGCAGAGAGACT---GCTGCTCTCAACTCCGTCCCGCTGCACCAGAGCCTGCTGGTGCTGCGCCGCCGGCCCTGCTCCCAGGACGCCACGGGGACACCCACTCCCGGGGCCTTCGCCTTCCACACCGAGTCCATCCGTGTGCCCGTCGGCTGCACCTGCGTCCTGCCCAGGGCGGCGTGGNNN------------------------------------------------------------------------------------
>vs_tarSyr2_3
------ATGCTG------CTCCTCCCCAGCCTCCTGCTTCTTGCCTG---------------------------------GCTGTCCA------------TCAGCCTGGCCCACCATGGGACCCCACGCTGCTACTCGGCGGAAGAGCTGCCCCTCGGCCAGCCCCCCCCACACCTGC--TGGCTCGAGGCGCCAAGTGGGAGCAGGCCTTGCCT---------------------GTAGCCCTGGTGTCCAGCCTGGAGGCAGGAGACCACAGGCGGCG-----------GCACGAGGGACCCCCGGCTGGGACCCAGTGCCCAGT-GCTGCGGCCTGAGGAGGTGCTGGAGGCGGACACCCACCAGCGCTCCATCTCGCCCTGGAGATACCGCGTGGACACGGACGAAGCGCGCTTCCCGCAGAAGCTGGCG---GTGGCCGAGTGCCTGTGCCGGGGCTGCATCGACGCGCGCACGGGCCGCGAGACG---CCGGCGCTGAGCTCGGTGCGGCTGCGCCAGAGCCTGCTGGTGCTGCGGCGCCAGCCCTGCTCGCGGCTCGGCACGGGCTCCCCCACACCAGGCGCCTTCGCCTTCCACGCCGAGTTCATCCGCGTGCCCGTGGGCTGCACCTGCGTGCTGCCCCGCTCGGTGCGGNNN------------------------------------------------------------------------------------
>vs_ursMar1_3
ATGGTCAGCCTG------CTCCTACCCGGCTTCTTGCTTCTGCTCTGGCTGCCCACCAGCCCGGCCCGCCATGGCCCCCAGCTCTGGGGG------------GGGCCCCACCCCCACGGGCCTCCACGCTGCTACTCGGCCGAGGAGCTGCCCCCGGGCCAGGCCCCGCCACACCTGC--TGGCTCGAGCTGCCAAGTGGGAGCAGGCTCTGCCT---------------------GTAGCCCTGGTGTCCAGTCTGGAGGCAGGGGGCCGCAGAAGGCG-----------GCACGATGGTCCCGCCTCTGGGACCCAGTGCCCGGT-GCTGCGGCCGGAGGAGATACTGGACGCCGATGTCCACCAGCGCTCCATCTCGCCCTGGAGATAC------------------------------------------------------------------------------------------------------------------------------------------------------------------------------------------------------------------------------------------------------------------------------------------------------------------------------------------------------------------
>vs_HLartJam1_2
---------ATG------CTCCTTCCTGGCCTTCTGCTTCTGCTCTGGCTGTCTGCCAGCCTGGCTCTCCATAGTCCCCCACTCTGGGGAGGCC------CCCACATCCACACCCGGGGGACCCCACGCTGCTACTCAGCCGAGGAGCTGTCCCTGGGCCAGGCTCCTGCACACCTGC--TGGCTCGAGCTGCCAAGTGGAAGCAGACCTTGCCG---------------------GTAGCCCTGGTGTCCAGCCTGGAAGCAGTGGACCGCAGGAAGCG-----------GCACAAGGGACCCCCAGCTGGAACCCAGTGCTCAGT-GCTGCAGCCTGAGGAGGTATTGGAAGCTGACATCCACCAGCGCTCCATCTCTCCCTGGAGATACCGCGTGGACATGGACGAGAACCGCTACCCACAGAAGCTGGCC---TTCGCCGAGTGCCTGTGCAGGGGCTGCATCAGCACCAGGACCGGCCGTGAGACA---GCAGCGCTCAACTCTGTCCCGCTGCACCAGAGCCTGCTGGTGCTGCGCAGACAGCCCTGCTCCCAGGACACAACAGGGGCGCCCACGCCCGGGGCCTTTGAATTCCATGTCGAGTCCATCCAAGTGCCCATCGGCTGCACCTGTGTCCTGCCCAGGGTGGTATTGNNN------------------------------------------------------------------------------------
>vs_bosTau9_3
------------------CTCCTCCCTGGCCTCCTGCTTCTGCTCTGGCTTCCCACCAGCCTGGCTCGCCACAGCCCCTCACTGCTGGTGGGGGCCCACACCCACCCCCACAGCCCTGGGACCCTGCGCTGCTACTCCGCCGAGGAGCTGCCCCTGGGCCACGCCCCCCCACACCTGC--TGGCCCGAGCTGCCAAGTGGGAGCAGGCGTTGCCG---------------------GTGGCCCTGGTGTCCAGCCTGGAGGCGGTAGGCCGCAGGAGGAG-----------GCACGCGGGGGGCCCGGCCGGGACTCAGTGCCCCGT-GCTGCAGCCGGGGGAGGTGCTGGAAGCTGACGTCCACCAGCGCTCCATCTCTCCCTGGAGATACCGTGTGGACACGGACGAGAGCCGCTACCCACAGAAGCTGGCC---TTCGCCGAGTGCCTGTGCCGGGGCTGTATCAGCGCTAAGACGGGCCGTGAGACG---GCCGCACTCAACTCAGTGCCGCTGGTCCAGAGCCTCCTGGTGCTACGCCGCAGGCCCTGCTCCCGGGACGCCACGGGGGCGCCCACGCCTGGGGCCTTCACCTTCCATGCTGAGTTCATCCGCGTGCCTGTGGGCTGCACCTGCGTCCTGCCCAGGTCGGCCCGGNNN------------------------------------------------------------------------------------
>vs_HLartJam1_3
------------------------------------CTGGCGGCCGGCGTGCTGCTGGCGCTGGCGCTGGCGCCCGGC---CGGGCGGGTGC---------CCCGCGGAGC--------AGCCGGCGGCCGGCGCGGGGCTGC---------------------------------------------GCGGACCGGCCC---GAGGAGCTCCTGGAGCAGCTGTACGGGCGGCTGGCGGCCGGCGTGC------TCGGCGCCTTCCAGCACACGCTGCAGCCGGGCCCGCGCGAGCAGGCGCGCAACACCAGCTGCCCCGGGGGCC------GGCGCGACGGGCGCTTCCGGCCGCCCACCCCGCTGCGCAGCGTGTCGCCCTGGGCCTACAGGCTGTCCTACGACCCCACCCGGTACCCTCGGCTCCTACCG---GAGGCCTACTGCCTGTGCCGCGGCTGCCTGACCGGGCCGCACGGGGAGGAGGAC---CTGAGCCTTCGCAGCGCGCCCGTGCTGCTGCCCACCGTGGTGCTGCGCCGCACCCCGGGCTGCGCCGGG---------------GGCCGTG------CGGTCTACACCGAGGAGTACGTGGCAGTGCCTGTGGGCTGCACCTGTGTCCCCGCGCACGACCGCGACGCGCCAACGGACCCCGGGNNNGGTACCGCGACGGAAAAGAGCGG------ACCCGACACCCAGGCCNNNCCA------------NNN
>vs_canFam4_4
---------------------------------ATGCTGGTGCTCGGCGTCCTGCTCGCGCTGGCGCTGGGCCGGGCCGCGGGCGCCCCGAG---------GGCCAGCAGA--------CGGCCTGCGCGGCCGCGGGGCTGC---------------------------------------------GCCGACCGGCCC---GAGGAGCTCCTGGAGCAGCTGTACGGGCGGCTGGCGGCGGGCGTGC------TGGGCGCCTTCCACCACACGCTGCAGCTGGGGCCGCGCGAGCAGGCGCGCAACGCGAGCTGCCCGGCAGGGGGCAGGCCCGGCGACCGGCGCTTCCGGCCGCCCACCAACCTGCGCAGCGTGTCGCCCTGGGCCTACAGGATCTCCTACGACCCCGCCAGGTACCCGAAGTACCTGCCC---GAGGCCTACTGCCTGTGCCGGGGCTGCCTGACGGGGCCGCTCGGCGAGGAGGAC---CCGCGCTTCCGCAGCGCCCCGGTCTACGTGCCCACCGTGGTCCTGCGGCGGACGGCGGCGTGCGCGGGC---------------GGGCGCG------CGGTGTACGCGGAGGAGTACGTCAGCGTGCCGGTGGGCTGCACCTGCGTCCCCGGCCGGCCCGGCGAGGCGCCCGCGCCCAGCCCCAGCCCCAGCCCCAGCCCCAGCCCCAG------CCCC-AGCGAGCGGCCGGCG--------CGGCCCNNN
>vs_mm10_4
---------------------------------ATGCTCGCGGTCGGCTTCCTGCTGGCACTGGCGCCGGGCCGCGCGGCGGGCGCGCTGAG---------GACCGGGAGG--------CGCCCGGCGCGGCCGCGGGACTGC---------------------------------------------GCGGACCGGCCG---GAGGAGCTCCTGGAGCAGCTGTACGGGCGGCTGGCGGCCGGCGTGC------TCAGCGCCTTCCACCACACGCTGCAGCTCGGGCCGCGCGAGCAGGCGCGCAATGCCAGCTGCCCGGCCGGGGGCAGGGCCGCCGACCGCCGCTTCCGGCCACCCACCAACCTGCGCAGCGTGTCGCCCTGGGCGTACAGGATTTCCTACGACCCTGCTCGCTTTCCGAGGTACCTGCCC---GAAGCCTACTGCCTGTGCCGAGGCTGCCTGACCGGGCTCTACGGGGAGGAGGAC---TTCCGCTTTCGCAGCACACCCGTCTTCTCTCCAGCCGTGGTGCTGCGGCGCACAGCGGCCTGCGCGGGC---------------GGCCGCT------CTGTGTACGCCGAACACTACATCACCATCCCGGTGGGCTGCACCTGCGTGCCCGAGCCGGACAAGTCCGCGGACAGTGCGAACTCCAGCATGGACAAGCTGCTGCTGGGGCC------CGCCGACAGGCCTGCG------------GGGCGCNNN
>REFERENCE_IL17D
---------------------------------ATGCTGGTAGCCGGCTTCCTGCTGGCGCTGCCGCCGAGCTGGGCCGCGGGCGCCCCGAG---------GGCGGGCAGG--------CGCCCCGCGCGGCCGCGGGGCTGC---------------------------------------------GCGGACCGGCCG---GAGGAGCTACTGGAGCAGCTGTACGGGCGCCTGGCGGCCGGCGTGC------TCAGTGCCTTCCACCACACGCTGCAGCTGGGGCCGCGTGAGCAGGCGCGCAACGCGAGCTGCCCGGCAGGGGGCAGGCCCGCCGACCGCCGCTTCCGGCCGCCCACCAACCTGCGCAGCGTGTCGCCCTGGGCCTACAGAATCTCCTACGACCCGGCGAGGTACCCCAGGTACCTGCCT---GAAGCCTACTGCCTGTGCCGGGGCTGCCTGACCGGGCTGTTCGGCGAGGAGGAC---GTGCGCTTCCGCAGCGCCCCTGTCTACATGCCCACCGTCGTCCTGCGCCGCACCCCCGCCTGCGCCGGC---------------GGCCGTT------CCGTCTACACCGAGGCCTACGTCACCATCCCCGTGGGCTGCACCTGCGTCCCCGAGCCGGAGAAGGACGCAGACAGCATCAACTCCAGCATCGACAAACAGGGCGCCAAGCT------CCTGCTGGGCCCCAACGACGCGCCCGCTGGCCCCNNN
>vs_HLratRat7_4
---------------------------------ATGCTCGTGGTCGGCTTCCTGCTGGCGCTGGCGCCGGGCCGCGCGGCAGGCGCGCTGAG---------GACCAGGAGG--------CGCCCGGCGCGGCCGCGGGAGTGC---------------------------------------------GCGGACCGGCCG---GAGGAGCTCCTGGAGCAGCTGTACGGGCGGCTGGCGGCCGGCGTGC------TCAGCGCCTTCCACCACACGCTGCAGCTCGGGCCGCGCGAGCAGGCGCGCAATGCCAGCTGCCCGGCCGGGGGCAGGTCCGCGGACCGCCGCTTCCGGCCGCCCACCAACCTGCGCAGCGTGTCGCCCTGGGCGTACAGGATTTCCTACGACCCCGCTCGCTTTCCGAGATACCTGCCC---GAAGCCTACTGCCTGTGCCGAGGCTGTCTGACCGGGCTCTACGGTGAGGAGGAC---TTCCGCTTTCGCAGCGCACCCGTCTTCTCTCCGGCGGTGGTGCTGCGGCGCACGGCGGCCTGCGCGGGT---------------GGCCGCT------CGGTGTACGCCGAACACTACATCACCATCCCGGTGGGCTGCACCTGTGTGCCCGAGCCGGACAAGTCCGCGGACAGTGCCAACTCCAGCATGGACAAGATGCTGCTGGGGGC------CGCTGACAGGCCGGCG------------GGGCGCNNN
>vs_bosTau9_4
------------------------------------TTGGTGGCCGGTGTCCTGCTGGCGCTGTCGCCGGGCCGGGCGGGGGGCGCCCCGAA---------GGCGGGCCGG--------CGGCCAGCACGGGCGCGGGGCTGC---------------------------------------------GCGGACCGGCCC---GAGGAGCTCCTGGAGCAGCTGTACGGGCGACTGGCGGCCGGCGTGC------TCGGCGCCTTCCACCACACGCTGCAGCTGGGCCCGCGCGAGCAGGCGCGCAACGCCAGCTGCCCGGCCGGGGGCAGGCCCGCCGACCGCCGCTTCCGGCCGCCCACCAACCTGCGCAGCGTGTCGCCCTGGGCCTACAGGATCTCCTACGACCCGGGCCGCTTCCCGCGGTACCTGCCC---GAGGCCTACTGCCTGTGCCGGGGCTGCCTGACCGGGCCACGCGGGGAGGAGGAC---GTGCGCCTGCGCAGCGCCCCAGTGCTCGTGCCCGCGGTGGTCCTGCGCCGCACCCCGGGCTGCGCAGGC---------------GGTCGCG------CCGTCTACGTCGAGGAGTATGTCACTGTGCCCGTGGGCTGCACCTGCGTGCCCGGGCCGGACAAGGATGCGGACGCCGCCAACTCCAGCCTGGACAAGTCGGCCCGGCCCNN------N------------------------------------
>REFERENCE_IL17E
---------------------------------------ATGAGGGAGC------------------------GAC--CCAGATTAGGTGAGGA-------CAGTTCTCTC--ATTAGCCTTTTCCTACAGGTGGTTGCATTCTTGGCAATGG-----TCATGGGAACCCACACCT--------------------------ACAGCCACTGGCCCAGCTGCTGCCCCAGCAAAGGGCAGGACACCTCTGAGGAGCTGCTGAGGTGGAGCACTGTGCCTG-----------TGCCTCCCCTAGAGCCTGCTAGGCCCAACCGCCACCCAGAGTCCTGTAGGGCCAGTGAAGATGGACCCCTCAACAGCAGGGCCATCTCCCCCTGGAGATATGAGTTGGACAGAGACTTGAACCGGCTCCCCCAGGACCTGTAC---CACGCCCGTTGCCTGTGCCCGCACTGCGTCAGCCTACAGACAGGCTCCCACATGGACCCCCGGGGCAACTCGGAGCTGCTCTACCACAACCAGACTGTCTTCTACCGGCGGCCATGCCATGGCGAGAAG---GGC------ACCCACAAGGGCTACTGCCTGGAGCGCAGGCTGTACCGTGTTTCCTTAGCTTGTGTGTGTGTGCGGCCCCGTGTGATGGGCNNN------------------------------------------------------------------------------------
>vs_HLratRat7_5
------------------------------------------------A------------------------TGG--TGACCNNNGAGAATAG-------CCTTCTCA-----TTGGCTTTTGCTCACAGGCTGTTGCATTCTTGGCAATGA-----TCGTGGGAACCCACACCGCC--AGTTTGCGGATCCAGGAGGACTGCAGCCACTTACCCAGATGCTGTCCCAGCAAACAACAAGAATTCCCCGAGGAGTGGCTGAAGTGGAACCCTGCACCTG-----------TGTCTCCCCCAGAGTCTCTGAGTCATACCCACCACCCAGAATCCTGCAGGGCCAGCAAGGACGGCCCTCTCAACAGCAGGGCCATCTCTCCTTGGAGCTATGAGTTGGACAGGGACTTGAATCGGGTCCCCCAGGATCTGTAC---CATGCTCGATGCCTGTGCCCACACTGCGTCAGCCTACAGACAGGATCCCACATGGACCCAATGGGCAACTCAGTACCACTCTACCACAACCAGACGGTCTTCTACCGGCGGCCATGCCACGGCGAGCAA---GGT------GCCCACGGCCGTTACTGCTTGGAGCGCAGGCTCTACCGAGTCTCCTTGGCGTGTGTGTGTGTGCGGCCCCGTATGATGGCTNNN------------------------------------------------------------------------------------
>vs_HLmanJav1_4
---------------------------------------------------------------------------C--CCAGGTTAGGTGAGAG-------CAGATCTCCC--GCTGGCCCTTTCCTACAGGTGGTCACATTCTTGGCAACGG-----TCATGGGGGCCCACACCCTC--AGTTTGAGGCTCCAGAAGGACTGTGCCCACTGGCCCAAATGCTGCCCCAGTGAAGGACAGGACCTCACTGAGGAGTGGCTGAAGTGGGATACTGTGCTCA-----------CACCTCCCCCGAAGACCCATAGCCTCGCCCACCACCTGGAATCCTGCAAGGCCAGTGAAGAGGGACCCCTCAGCAGCAGGTCCATCTCCCCCTGGACATATGAGTTGGACAGGGACCTGAACCGGTTCCCCCAGGACCTGTAC---CACGCCCGCTGCCTGTGTCCACACTGCGTCAACCTACAGACTGGCTCCCACATGGACCCCCTGGGCAACTCAGAGCTGCTCTACCACAACCAGACTGTCTTCTACCGGCGGCCATGCCCTGGAGAGAAA------------------GATGGCTACTGCCTGGAACGCAGGTTCTACAGAGTATCCTTGGCTTGTGTGTGTGTGCGGCCCCGAGTGATGGCCNNN------------------------------------------------------------------------------------
>vs_mm10_5
------------------------------------ATGGGGGAACTGC------------------------AAG--TGACCTGCGAGNNNAG-------CTTTCTCATT--GGCNNNTTGCTCATANNNGCTGTTGCATTCTTGGCAATGA-----TCGTGGGAACCCACACCGTC--AGCTTGCGGATCCAGGAGGGCTGCAGTCACTTGCCCAGCTGCTGCCCCAGCAAAGAGCAAGAACCCCCGGAGGAGTGGCTGAAGTGGAGCTCTGCATCTG-----------TGTCCCCCCCAGAGCCTCTGAGCCACACCCACCACGCAGAATCCTGCAGGGCCAGCAAGGATGGCCCCCTCAACAGCAGGGCCATCTCTCCTTGGAGCTATGAGTTGGACAGGGACTTGAATCGGGTCCCCCAGGACCTGTAC---CACGCTCGATGCCTGTGCCCACACTGCGTCAGCCTACAGACAGGCTCCCACATGGACCCGCTGGGCAACTCCGTCCCACTTTACCACAACCAGACGGTCTTCTACCGGCGGCCATGCCATGGCGAGGAA---GGT------ACCCATCGCCGCTACTGCTTGGAGCGCAGGCTCTACCGAGTCTCCTTGGCTTGTGTGTGTGTGCGGCCCCGGGTCATGGCTNNN------------------------------------------------------------------------------------
>vs_tarSyr2_5
------------------------------------ATGGGGGAGGGGG------------------------ACC--CAGATNNNGGTGAGAG-------TGGTTCTGTC--ACCGGCTTTTTCCTACAGGTGGTTGCATTTTTGGCGATGG-----TCATTGGAAAGCACACCTAC--AGTCTGCGGCTCCAGAGGGACTGCA------------------------GCCACTGGCAGGACCCCCCTGAGGAGTGGCTGAAGTGGAATACTGTGTCCA-----------TGCCACCCCCAGAGTTGGCTAGCTTCACCCAGCACCCAGAATCCTGCAAGGCCAGTGAAGATGGACCCCTCAACAGCAGGGCTATCTCCCCATGGAGATATGAGTTGGACAGGGACTTGAACCGGCTCCCCCAGGACCTGTAC---CACGCCCGCTGCCTGTGCCCACACTGTGTCAGCCTGCAGACGGGCTCCCACATGGATCCCCTGGGCAACTCGGAGCTGCTCTACCACAACCAGACCGTCTTCTACCGGCGCCCATGCCACCGTGAGCAG---GGT------GCCCACAAGGGCTACTGCCTGGAGCGCAGGCTCTACCGTGTCTCCTTGGCTTGTGTGTGTGTGCGTCCCCGTATGATGGCCNNN------------------------------------------------------------------------------------
>vs_bosTau9_5
ATGAATCAGAAT------CTC------AGAGAACAGCTGGGGGAGGGGG------------------------CAT--CCAGACTAGGCAGGAG-------CAGTTTTCTC--ACTAGCCTTTTCCTACAGGCAATGGCATTCTTGGCAATGG-----TCATGGGAACCCACACCCTC--TGTTTGGGGTCCCAGAGGTGTTGCACCCACTGGCCCAGCTGCTGCCCCAGCAAAGGACAGAATTCCACTGAGGAGTGGCTGAAGTGGAACAGTGTGCTCA-----------TGCCTCCCCCAGAGACCACCAGCCTCGCCCACCACCCAGAACCCTGCAGTTCCAGCAGGGATGGACCCCTCAACAGCCGCTCCATCGCCCCCTGGAGATATGAGTTGGACAGAGACTTGAACCGGCTCCCGCAGGATCTGTAC---CACGCACGTTGCCTGTGTCCACACTGTGTCAGCCTGCAGACGGGCTCCCACATGGACCCCCTGGGAAACTCAGAGCTGCTCTACCACAACCAGACCGTCTTCTACCGGCGGCCGTGCCCTGGACAGCAG---GGC------GACCACCATGGCTACTGCCTGGAACGCAGGCTCTACCGTGTCTCCTTGGCTTGCGTGTGCGTGCGGCCCCGTGTGATGGCCNNN------------------------------------------------------------------------------------
>vs_HLpteVam2_5
---------------------------------------------------------------------------C--CTGGATTAGATAGGAG-------CAGTTCTCTC--ACTGGCCTTTTCCCACAGGTTGTTGCCTTCTTAGCAGTAG-----TCATGGGAACCCACACCCTC--AGTTTGCCACTTCAGAAGGATCGTACCCACTGGCCCAGCTGCTGCCTCAGCAAAGGTCAGGACCCCACTGAGGAGTGGCTGAAGTGGAACACTGTGCTCA-----------TGCCTTCCTCAGAGACTGCTAGCTTCACCCACCACCCAGAATCCTGCAGGGCCAGCGAAGACGGACCCCTCAACAGCAGGTCCATCTCCCCCTGGAGTTACGAGTTGGACAGGGACTTGAACCGGCTTCCCCAGGACCTGTAC---CACGCCCGTTGCCTGTGTCCACACTGCGTCAGCCTACAGACAGGCTCCCACATGGACCCCTTGGGCAACTCGGAGCTGCTCTACCACAACCAGACTGTCTTCTATCGGAGGCCGTGCCCCGGAGAACAG---GGC------GCCCATCATGGCTATTGCTTGGAACGCAGGCTCTACCGCGTCTCCTTGGCTTGCGTGTGTGTGAGGCCCCGTGTGATGGCCNNN------------------------------------------------------------------------------------
>vs_HLartJam1_4
------------------------------------------AGAGGGG------------------------CAC--CTGGGCTAGATGGGAG-------CAGTTGTCTC--ACCGGCCTTTTCCTACAGGTGGTTGCCTTCTTAGCAGTAG-----TCATGGGAGCACATGCCCTC--AATCTGCGGCTTCAGAAAGACTGCATCCTCTGGCCCAACTGCTTCCCCAGCCAAGGACAGGACCCCACCGAAGAGCTGCTGAAGTTGGACACGGTGCGCA-----------TGCCTCCCCCAGAGGCTGGCAGCCTTGCCCACCACCCAGTGACCTGCAGGGCCAGTGAAGATGGACCCCTCAACAGCAGGTCCATCTCCCCCTGGAGATATGAGTTGGACAGGGACTTGAACCGGCTCCCCCAGGACCTGTAC---CACGCCCGCTGCCTGTGTCCACACTGTGTCAGCCTGCAGACAGGCTCCCACATGGACCCCCTGGGCAACTCGGAGCTGCTCTACCACAACCAGACCGTCTTCTATCGCCGGCCATGCCCTGGAGAGCGC---GGC------GCAAGTGATGGCTACTGCCTGGAGCGCAGGCTCTACCGTGTCTCCTTGGCTTGCGTGTGCGTGCGGCCCCGTGTGATGGCCNNN------------------------------------------------------------------------------------
>vs_canFam4_6
------------------------------GAGCAGCTGGGGAGGGAAC------------------------AGC--CTNNNTTAGTTGAGAG-------CAGTTCTCTC--ACTGGCCTTTTCCCANNNGTGATCGTGTTCTTGGTAATGG-----CCATGGGAACCCACACCCTC--AATTTTCGGATCCGGAAGGACTGCACCCACTGGCCTAACTGCTGTCCCAGCAAAAGGCAGGACCCCACTCATGAGTGGCTGAAGCGGGACACTGTGCTCA-----------AGTTCCCCGGAGAGACCACTAGCCTCACCCACCACCCAGAATCCTGCAAAGCCAGTGAAGACGGACCGCTCAACAGCAGGTCTATCTCCCCCTGGAAATATGAGTTGGACAGGGACTTGAACCGGCTCCCCCAGGACCTGTAC---CACGCCCGTTGCCTGTGTCAACACTGTGTCAGCCTACAGACGGGCTCCCACATGGACCCCCTGGGCAACTCGGAGTTGCTCTACCACAACCAAACCGTCTTCTACCGGCGGCCGTGCCCTGGAGAGCAG---GGT------GCCCCTGATGGTTACTGTTTGGAACAAAGACTCTACCGTGTCTCCCTGGCTTGTGTGTGTGTGCGGCCCCGAGTGATGGCCNNN------------------------------------------------------------------------------------
>vs_ursMar1_4
------------------------------------------CGGGAGC------------------------ACC--CTNNNTTAGCTGCGGG-------CCGTTCTCTC--ACTGGCCTTCTCCTGCAGGTGATCATGTTCTTGGTAATGG-----CCATGGGAACCCACAGCCTC--GGTTTTCGGGTCCGGAAGGACTGCACCCACTGGCCCAGCTGCTGCCCCAGCAAAAGGCAGGACCCCACTCACGAGTGGCTGAAGAGGAACACTGTACTCA-----------GGCCCCACCGAGAGACCACTAGCCTCACCCACCAGCCGGAATCCTGCAGGGCCAGTGAAGACGGACCCCTCAACAGCAGGTCTATCTCCCCCTGGAGATATGAGTTGGACAGGGACTTGAACCGGCTCCCCCAGGACCTGTAC---CACGCCCGTTGCCTGTGTCCACACTGTGTCAGCCTACAGACCGGCTCCCACATGGACCCCCTGGGCAACTCAGAGTTGCTCTACCACAACCAGACGGTCTTCTACCGGCGGCCGTGCCCCGGAGAGCCG---GGT------GCCCATGATGGCTACTGCCTGGAACAGAGGCTCTACCATTTCTCCTTGGCTTGCGTGTGTGTGCGGCCGCGAGTGATGGCCNNN------------------------------------------------------------------------------------
>vs_tarSyr2_6
ATGACAAGGAAA------ATCCTGCATGACACAGCCTTGGTCAAGGCCC-----------------------------------------------------------------------TGCTGCTGTTGATGTTGGGGCTTGCCTTTCTGAGGGAAGTGGCAGCTCGCAAAAACCCCAGAGTGGGGCATAACGCTTTCCAAAG--GCCTGAGA---------------------GTTGCCCCCCTCT----------GGAG---GACAACA------------------GTGTGAAGCTTGACCTCCGCATCATCAATG---------AGAATCTGGGTGTCCCGCTTACACAGAACTTCCAGAATCGCTCCAGCTCCCCCTGGGATTACACCATCACCTGGGACCCCAACCGGTTTCCCTCAGAAATTGTC---CAGGCCCAGTGTAGGCACCTGGGCTGCGTCGATGCCCAGGGCAA---GGAAGAC---AACTCCATGAACTCTGTGCCCGTCCAGCAAGAGATCCTGGTCCTCCGCAGGAAGCGC---------------------------CAGGGCTGCTCTGCCTCTTTCCAGCTGGAGAAGGTGCTGGTGACTGTTGGCTGCACCTGCGTCACTCCCATTGTCCACCAGATGTCCNNN------------------------------------------------------------------------------
>vs_HLmanJav1_5
ATGACAATGACT------TTCCTGTGCAGCACAGCCATGGTCAAGTCCC-----------------------------------------------------------------------TGCTGCTGTTGATGTTGGGGCTCACCCTCCTGAGGGAGGTGGAAGCTCGGAAAAAAAACAAAGCGGGGGATGC-----------------TGCCC---------------------TCTGCCCTCCTCT----------GGAG---GAAAACA------------------GTGTGAGGGTTGACATTCGCATCCTCAATC---------AAAACCAGGGTGCTCCCATCTCAAATGACCTCCAGAACCGCTCCAGCTCCCCCTGGGACTACAGCATCACCCGGGACCCCCATCGCTTCCCCTCTGAGATCGCA---GAGGCCCGGTGCAGGCACTCAGGCTGCATCAACGCCCAGGGCCA---GGAAGAC---AGCTCCATGAACTCCGTTCCCATCCAGCAAGAGGTCCTAGTCCTCCGGAGGGAGCCC---------------------------CTGGGCTGCTCCCACTCCTTCCGGCTGGAAAAGGTGCGGGTGACTGTTGGTTGCACCTGTGTCACCCCCATTGTCCGCTACATGCGTGCCNNN---------------------------------------------------------------------------
>REFERENCE_IL17F
ATGACAGTGAAG------ACCCTGCATGGCCCAGCCATGGTCAAGTACT-----------------------------------------------------------------------TGCTGCTGTCGATATTGGGGCTTGCCTTTCTGAGTGAGGCGGCAGCTCGGAAAATCCCCAAAGTAGGACATACTTTTTTCCAAAA--GCCTGAGA---------------------GTTGCCCGCCTGT----------GCCA---GGAGGTA------------------GTATGAAGCTTGACATTGGCATCATCAATG---------AAAACCAGCGCGTTTCCATGTCACGTAACATCGAGAGCCGCTCCACCTCCCCCTGGAATTACACTGTCACTTGGGACCCCAACCGGTACCCCTCGGAAGTTGTA---CAGGCCCAGTGTAGGAACTTGGGCTGCATCAATGCTCAAGGAAA---GGAAGAC---ATCTCCATGAATTCCGTTCCCATCCAGCAAGAGACCCTGGTCGTCCGGAGGAAGCAC---------------------------CAAGGCTGCTCTGTTTCTTTCCAGTTGGAGAAGGTGCTGGTGACTGTTGGCTGCACCTGCGTCACCCCTGTCATCCACCATGTGCAGNNN------------------------------------------------------------------------------
>vs_canFam4_7
ATGACAATGGCC------ATCCTGCGCAACACAGCTATGGCCAAGTCCC-----------------------------------------------------------------------TGCTACTGTTGGTGTTGGGGCTCACTCTTTTGAGTGAGGTGGCAGCTCGGAAACATCTAAAGGCAGGGGAAAC-----------------TGCTC---------------------TGTGCCCTCCTCT----------GGAG---GATAATA------------------GTGTGAGGGTTGACATTCGCATCCTCAGGC---------AAAACCGGGGTATTTCCATCTCAAATGATTTCCAGAATCGCTCCAGCTCCCCCTGGGACTACAACATTACCCGCGACCCCCACCGGTTCCCCTCAGAGATTGCANNNGAGGCCCAGTGCAGGCACTCTGGCTGCATCAATGCCGAAGGGCA---GGAAGAC---AGCTCCATGAATTCGGTTCCCATCCAGCAGGAGTTCCTGGTCCTGCGGAGGGAGCCC---------------------------CAGGGCTGCTCTCGCTCCTTTCGCCTGGAGAAAGTGCTGGTGACCGTAGGCTGCACCTGTGTCACCCCCATCGTCCGCTATGTGCGTGCCNNN---------------------------------------------------------------------------
>vs_ursMar1_5
ATGACAACGACC------ATCCTGCGCAACACGGCCATGGTCAAGTCCC-----------------------------------------------------------------------TGCTGCTGGTGGTGCTGGGGCTCACCCTCCTGAGGGAGGTGGCAGCTCGGAAAAACCCAAAAACAGGGGATGC-----------------TGCCC---------------------TGTGCCCTCCTCT----------AGAG---GATAATA------------------GTGTGAGGGTTGACATCCGTATCCTCAGGC---------AAAACCAGGGTATTCCCATCTCAAATGATTTCCAGAACCGCTCCAGCTCCCCCTGGGATTACAACATCACCCGGGACCCCCACCGGTTCCCCTCGGAGATTGCG---GAGGCCCAGTGCAGGTACTCGGGCTGCATCAATGCTGAGGGGCA---GGAAGAC---AGCTCCATGAATTCGGTACCCATCCAGCAGGAGTTCCTGGTCCTGCGGAGGGAACCT---------------------------CGGGGCTGCTCTCGCTCCTTCCGGCTGGAGAAAGTGCTGGTGACAGTGGGCTGCACCTGTGTCACTCCCATTGTCCGGTATGTGCACGCCNNN---------------------------------------------------------------------------
>vs_HLartJam1_5
------ATGACC------ATTCTGCATAACATGGCCGTGGTCAAGTGTC-----------------------------------------------------------------------TGCTGCTGTTGATGTTGGAACTCACTCTCCTGAGGGAGGGGGCAGCTCAGAAAAGCGTCAAAGCTGGGGACAC-----------------AGCCC---------------------TTTGTCCTCCTCT----------GGAG---GGCAACA------------------GCGTGAGGGTTGACATTCGCATCCTCAGGC---------AAAACCAGGTTTCCTCTGTCTCGCACGACTTCCAGAACCGCTCCAGCTCCCCCTGGGACTACAACATCACCCGGGACCCTCACCGGTTCCCCTCTGAGATTGCA---GAGGCCCAGTGCAGACACTCGGGCTGCATCAATGCCGAGGGGAA---GGAAGAC---AGCTCCATGAACTCCGTCCCCATCCAGCAAGAGTTCCTGGTCCTCCGGAGGGAGCCC---------------------------CAGGGCTGCTCTCACTCCTTCCGGCTGGAGAAGCTGAGGGTGACTGTTGGCTGCACCTGCGTCACCCCCATCATCCGCTATGCCNNNNNN------------------------------------------------------------------------------
>vs_HLpteVam2_6
------ATGACC------AGCCTGCATAATACAACTATGGTCAAGTCCC-----------------------------------------------------------------------TACTGCTGTTGATGTTGGGGCTCACCCTCCTGGGGGAGGGGGCAGCTTGGAAAACCCCCAAAGCAAAGGATAC-----------------TGCTC---------------------TTTGCCCTCCTCT----------GGAG---GACAATA------------------GTGTGAGGGTTGACATTCGCATCCTCAGTC---------AAAACCAGGGCATTCTAATCTCACATGACTTCCAGAACCGCTCCAGCTCCCCATGGGATTACAACGTCACCCAGGACCCTCACCGGTTCCCCTCCGAGATTGCA---GAGGCCCGGTGTAGGCACTCAGGCTGCATCAACGCCGAGGGGAT---AGAAGAC---AGATCCATGAACTCCGTTCCCATCCAGCAAGAGTTTCTGGTCCTCCGCAGGGAGCCC---------------------------CAGGGCTGCTCTCATTCCTTCCGACTGGAGAAGATGAGGGTGACTGTTGGCTGCACCTGTGTCACCCCCATTGTCCGCTATGTGCGTGGCCTGAGAGCTGCACAGCAACT------CAGCNNN---------------------------------------------
>vs_bosTau9_6
ATGACGATGACT------GTCCTGTGTGACACGGCCGTGGTCAAGTTCC-----------------------------------------------------------------------TGCTGCTGTTGACATTGTGGCTCACCCTCCTGGGGGAGGCTGCAGCTCAGAAACCGCCCAGATCTGGGGATTC-----------------TGGCC---------------------TCTGCCCCACTCT----------GGAG---GACCACA------------------TTGTGAGGGTTGACATCCGTATCCGCAGGC---------GGAACCAGGGAGTTTTCTTCTCACGCAACTTGCAGAACCGCTCCATCTCCCCTTGGGATTACAACATCACCCGGGACGCCAACCGGTTCCCCTCTGAGATCGCG---GAGGCCCAGTGCAGACACATGGGCTGCATCAACGCGGAGGGACA---GGAAGAC---AGGACCCTGAACTCCGTCCCCATCCAGCAGGAGTTTCTGGTCCTCCGGAGGAAGCAA---------------------------AACGGCTGTCCTGGCTTGTTCCAACTGGAGAAGGTGCTGGTGACCGTGGGCTGCACCTGCGTCACCCCCATGGTCCGCCACCTGNNNNNN------------------------------------------------------------------------------
>vs_mm10_6
------ATGAAG------TGCACCCGTGAAACAGCCATGGTCAAGTCTT-----------------------------------------------------------------------TGCTACTGTTGATGTTGGGACTTGCCATTCTGAGGGAGGTAGCAGCTCGGAAGAACCCCAAAGCAGGGGTTCCTGCCTTGCAGAA--GGCTGGGA---------------------ACTGTCCTCCCCT----------GGAG---GATAACA------------------CTGTGAGAGTTGACATTCGAATCTTCAACC---------AAAACCAGGGCATTTCTGTCCCACGTGAATTCCAGAACCGCTCCAGTTCCCCATGGGATTACAACATCACTCGAGACCCCCACCGGTTCCCCTCAGAGATCGCT---GAGGCCCAGTGCAGACACTCAGGCTGCATCAATGCCCAGGGTCA---GGAAGAC---AGCACCATGAACTCCGTCGCCATTCAGCAAGAAATCCTGGTCCTTCGGAGGGAGCCC---------------------------CAGGGCTGTTCTAATTCCTTCAGGTTGGAGAAGATGCTCCTAAAAGTTGGCTGCACCTGTGTCAAGCCCATTGTCCACCAAGCGGCCNNN------------------------------------------------------------------------------
>vs_HLratRat7_6
------ATGAAG------GGCTCCTTTGAAACAGCCATGGTCAAGTCTC-----------------------------------------------------------------------TGCTGCTGTTGATGTTGGGATTTGCCATCCTGACCGAGGGAGCAGCTCGGAGGAACCCCAAAGTAGGGCTTTCTGCCCTGCAGAA--AGCCGGGA---------------------ACTGCCCTCCCCT----------GGAG---GATAACA------------------GTGTGAGAGTTGACATTCGCATCTTCAATC---------AAAACCAGGGCATTTCTGTCCCACGTGACTTCCAGAACCGCTCCAGTTCCCCATGGGATTACAACATCACCCGAGACCCCGACCGGTTCCCCTCAGAGATCGCT---GAGGCCCAGTGCAGACACTCAGGCTGTATCAACGCCCAGGGGAA---GGAAGAC---GGCTCCATGAACTCTGTCCCCATCCAGCAAGAAATCCTGGTCCTTCGGAGGGAGCCT---------------------------AAGGGCTGTTCTAATTCCTTCAGGTTGGAGAAGATGCTCATAAAAGTTGGCTGCACTTGCGTCACGCCCATTGTCCACCACGCGGCCNNN------------------------------------------------------------------------------
>Mussel_il17
ATGAGACTTCGTTTGCAACAGATTTCTACATTGATTGTTTTTATTTTACTGTTGGA---------------CTACATCATGATTGTTGCAAGT---------GCCAG-------------TATCAATAAATGTACTCGGCCAAGTCGACGAA------CAATGA-GACGGATACGAGCT-GAGTTCTTTCGTAAACTTAAGAGAAGGTTACACGA-TAGTTTTGGATCATTAA---CACACCTTACACAACAAACTCTTCGAAGTTCAACCAATGAAGGA------CAGAAATATATCCGTAAACGAAACATTAGTGATGACCCAAA---AGAAGGAAGATGCCCAAGAAATAA-----ATATGTAGAAGAATCGTGTCCGCA--TTACTTTGTTTTAGATATAGACGATAATAGGATACCAGAAGTAATTGTC---CAAGCTAAATGTAAATGTTCTAAGTGCCTGGAGCTCAATTCGTA--------TG---GCTCATTTCAAAACAGTTCATATGCTGGATGTGAAACTGTAGATTACT------------------------------------ACAGCCGTGTACTTCGTGTTACCGATTGTGTAAATGGTTATTTCAAGTATGGCGAAGTTTGGGAACCAGTGGCTGTAGCATGTCGTTGTACTAATCGACGTCAAG--------------------------TTCGGGTAAACGAATAG--------------------
