# Supplementary material for: Genetic comparisons of interleukin-17 reveal a framework for complex signaling evolution
Source: bioRxiv. 2026 Apr 14:2026.04.13.718218. Preprint. [Version 1] doi: 10.64898/2026.04.13.718218 (PMC13105070; doi:10.64898/2026.04.13.718218)
Supplement: Supplement 3 [file media-3.zip › Supplemental files for paper/Alignments_and_trees/IL17_paralog_list_ mussel Alignment PhyML Tree.newick]

(Mussel_il17:0.492048755	(((((((((((Macaca_fuscata_A:0.002162999999999915	Macaca_mulatta_A:0.0)32.0:0.000008	Macaca_fascicularis_A:0.0)71.0:0.002178999999999931	((Mandrillus_sphinx_A:0.0	(Cercocebus_atys_A:0.0	Mandrillus_leucophaeus_A:0.0)22.0:0.0)75.0:0.0010529800000000922	Macaca_nemestrina_A:0.009796899999999997)85.0:0.005443019999999965)39.0:0.000254	(Papio_anubis_A:0.001962110000000017	Theropithecus_gelada_A:0.000193)52.0:0.0017388199999999188)53.0:0.003482130000000083	(((Chlorocebus_sabaeus_A:0.0021457099999999674	(Cercopithecus_mona_A:0.002105859999999904	Cercopithecus_neglectus_A:0.004377190000000031)72.0:0.0021989899999999007)40.0:0.000028	Allenopithecus_nigroviridis_A:0.004311249999999989)24.0:0.000021	Erythrocebus_patas_A:0.0)91.0:0.007159460000000006)48.0:0.0020616200000000973	(((Rhinopithecus_bieti_A:0.002249020000000046	Nasalis_larvatus_A:0.004230500000000026)59.0:0.0019033200000000416	(Pygathrix_nemaeus_A:0.002090329999999918	(Semnopithecus_entellus_A:0.0	Trachypithecus_francoisi_A:0.0)94.0:0.004403259999999909)73.0:0.000267)76.0:0.00413641000000009	(Piliocolobus_tephrosceles_A:0.0020939300000000216	Colobus_angolensis_palliatus_A:0.006567769999999973)76.0:0.004190710000000042)61.0:0.0034180600000000005)53.0:0.003909439999999931	(((homo_sapien_A:0.0021303100000000796	((Pan_troglodytes_A:0.0	Pan_paniscus_A:0.0)22.0:0.000011	Gorilla_gorilla_gorilla_A:0.002142569999999955)51.0:0.000014)96.0:0.006427570000000049	Pongo_abelii_A:0.010993999999999948)92.0:0.004745259999999973	(Nomascus_leucogenys_A:0.006754469999999957	Hylobates_moloch_A:0.006275370000000002)79.0:0.004118180000000082)62.0:0.0033889099999999672)79.0:0.008848460000000058	(((Alouatta_palliata_A:0.01791608999999994	Ateles_geoffroyi_A:0.013487929999999926)29.0:0.002360810000000102	(((Saguinus_imperator_A:0.009827830000000093	(Callithrix_jacchus_A:0.0032758200000000404	Callithrix_pygmaea_A:0.009944369999999925)97.0:0.006784109999999899)80.0:0.0030759899999999174	Aotus_nancymaae_A:0.00354451999999994)35.0:0.000938	(Saimiri_boliviensis_A:0.011833460000000073	(Sapajus_apella_A:0.0	(Cebus_capucinus_imitator_A:0.0	Cebus_albifrons_A:0.0022739599999999083)74.0:0.0022214199999999185)98.0:0.005881969999999903)51.0:0.003011550000000085)32.0:0.000657)73.0:0.006173320000000038	(Pithecia_pithecia_A:0.011023769999999988	Plecturocebus_donacophilus_A:0.015681400000000068)50.0:0.001132640000000018)93.0:0.014919670000000052)100.0:0.05472312999999995	Carlito_syrichta_A:0.1398200599999999)100.0:0.21316668000000005	(Carlito_syrichta_F:0.10297102999999996	(((((((Cercopithecus_neglectus_F:0.002793489999999954	Cercopithecus_mona_F:0.0033698900000000975)46.0:0.002970120000000076	(('Allen's_swamp_monkey_F':0.0	Chlorocebus_sabaeus_F:0.007582530000000087)20.0:0.0010885800000000057	Erythrocebus_patas_F:0.0030395199999999623)18.0:0.001038110000000092)59.0:0.0017296399999999768	((Colobus_angolensis_palliatus_F:0.0035771799999999576	Piliocolobus_tephrosceles_F:0.002586210000000033)51.0:0.000597
(((((((((((((((((((((((Cercopithecus_mona_A:0.0	(Cercopithecus_neglectus_A:0.01118893	Allenopithecus_nigroviridis_A:0.0):0.000017):0.000008	Chlorocebus_sabaeus_A:0.00221716):0.000014	Erythrocebus_patas_A:0.0):0.00239417	((((Macaca_fuscata_A:0.00225967	Macaca_mulatta_A:0.0):0.000025	Macaca_fascicularis_A:0.0):0.00472528	((Mandrillus_leucophaeus_A:0.0	(Cercocebus_atys_A:0.0	Mandrillus_sphinx_A:0.0):0.0):0.00111921	Macaca_nemestrina_A:0.0122781):0.00305859):0.000280	(Papio_anubis_A:0.0	Theropithecus_gelada_A:0.0):0.00645157):0.00421828):0.00197466	(((((Trachypithecus_francoisi_A:0.0	Semnopithecus_entellus_A:0.0):0.00911	Pygathrix_nemaeus_A:0.00205118):0.000254	(Rhinopithecus_bieti_A:0.00454613	Nasalis_larvatus_A:0.0):0.00208102):0.0066237	Piliocolobus_tephrosceles_A:0.000012):0.000056	Colobus_angolensis_palliatus_A:0.00436164):0.0023058):0.00242603	((((Pan_troglodytes_A:0.0	(Gorilla_gorilla_gorilla_A:0.0	Pan_paniscus_A:0.0):0.0):0.000203	homo_sapien_A:0.00870029):0.00434776	Pongo_abelii_A:0.01112422):0.0040775	(Hylobates_moloch_A:0.00803481	Nomascus_leucogenys_A:0.00308516):0.00222663):0.00790849):0.00307513	((((((Cebus_albifrons_A:0.0023113	Cebus_capucinus_imitator_A:0.0):0.000038	Sapajus_apella_A:0.0):0.01021609	Saimiri_boliviensis_A:0.02349185):0.0059073	(((Callithrix_jacchus_A:0.00572221	Callithrix_pygmaea_A:0.01470378):0.00464894	Saguinus_imperator_A:0.00774021):0.00876628	((Aotus_nancymaae_A:0.00266122	Alouatta_palliata_A:0.01088737):0.000619	Ateles_geoffroyi_A:0.0149702):0.00102964):0.00297562):0.00267604	Plecturocebus_donacophilus_A:0.00976864):0.00298677	Pithecia_pithecia_A:0.01376567):0.02114057):0.04167296	Carlito_syrichta_A:0.11162542):0.23358821	((((((((((Cebus_albifrons_F:0.0	Cebus_capucinus_imitator_F:0.0):0.00225649	Sapajus_apella_F:0.00201132):0.01432175	(Pithecia_pithecia_F:0.0029241	Plecturocebus_donacophilus_F:0.01214442):0.00697701):0.00300048	(Ateles_geoffroyi_F:0.0269205	Alouatta_palliata_F:0.00705561):0.01337479):0.0031583	(Callithrix_pygmaea_F:0.02249036	Callithrix_jacchus_F:0.0):0.02119091):0.00853727
(((((((((((((((((((((((((((((((((((((Pygathrix_nemaeus_A:0.00441628	((Trachypithecus_francoisi_A:0.0	Semnopithecus_entellus_A:0.0):0.00442683	Nasalis_larvatus_A:0.0):0.000009):0.000028	Rhinopithecus_bieti_A:0.00437634):0.00289821	(Colobus_angolensis_palliatus_A:0.0	Piliocolobus_tephrosceles_A:0.0):0.00373944):0.00136263	(((homo_sapien_A:0.00423632	(Pan_troglodytes_A:0.0	(Pan_paniscus_A:0.0	Gorilla_gorilla_gorilla_A:0.0):0.0):0.000169):0.01089596	Pongo_abelii_A:0.01762438):0.00536875	(Nomascus_leucogenys_A:0.00532195	Hylobates_moloch_A:0.00351191):0.00158022):0.00250416):0.000561	(((Cercopithecus_neglectus_A:0.00879286	Cercopithecus_mona_A:0.00449673):0.0043829	(Erythrocebus_patas_A:0.0	Chlorocebus_sabaeus_A:0.0):0.000006):0.000237	Allenopithecus_nigroviridis_A:0.00637998):0.00864806):0.0015172	((Macaca_fascicularis_A:0.0	(Macaca_mulatta_A:0.0	Macaca_fuscata_A:0.00223141):0.000018):0.00474195	(Papio_anubis_A:0.00195215	Theropithecus_gelada_A:0.000246):0.00390348):0.000565):0.00133065	((Mandrillus_sphinx_A:0.0	(Cercocebus_atys_A:0.0	Mandrillus_leucophaeus_A:0.0):0.0):0.00103066	Macaca_nemestrina_A:0.00558098):0.00716468):0.01183418	((((Alouatta_palliata_A:0.02091203	(((Cebus_capucinus_imitator_A:0.0	Cebus_albifrons_A:0.00234434):0.00239999	Sapajus_apella_A:0.0):0.0094073	Saimiri_boliviensis_A:0.00408047):0.00627913):0.00308806	((Saguinus_imperator_A:0.01004781	(Callithrix_jacchus_A:0.00351921	Callithrix_pygmaea_A:0.00767063):0.00679061):0.002017	Aotus_nancymaae_A:0.000209):0.000599):0.00188111	(Plecturocebus_donacophilus_A:0.01320286	Pithecia_pithecia_A:0.00479139):0.00162783):0.000347	Ateles_geoffroyi_A:0.01965198):0.00719921):0.06966124	Carlito_syrichta_A:0.10451387):0.32471568	((((((Macaca_nemestrina_F:0.0	(Macaca_fuscata_F:0.0	(Macaca_mulatta_F:0.0	Macaca_fascicularis_F:0.0):0.0):0.0):0.0015924	(((Mandrillus_sphinx_F:0.0	(Cercocebus_atys_F:0.00294486	Mandrillus_leucophaeus_F:0.00329545):0.00196252):0.0071201	(Erythrocebus_patas_F:0.0	('Allen's_swamp_monkey_F':0.0
(((((((((((((((((((((((((((Mandrillus_sphinx_A:0.0	(Mandrillus_leucophaeus_A:0.0	Macaca_nemestrina_A:0.00672794):0.000012):0.000012	Cercocebus_atys_A:0.0):0.0044752	((Macaca_fascicularis_A:0.0	(Macaca_mulatta_A:0.0	Macaca_fuscata_A:0.0):0.0):0.01123476	Theropithecus_gelada_A:0.0):0.000027):0.00204488	Papio_anubis_A:0.00243012):0.00642582	((Cercopithecus_mona_A:0.0	Cercopithecus_neglectus_A:0.00674713):0.00438347	((Erythrocebus_patas_A:0.0	Chlorocebus_sabaeus_A:0.0):0.000013	Allenopithecus_nigroviridis_A:0.00221383):0.000078):0.0087859):0.00233043	(((Piliocolobus_tephrosceles_A:0.000651	Nasalis_larvatus_A:0.00157567):0.00344748	(Pygathrix_nemaeus_A:0.00214679	(Rhinopithecus_bieti_A:0.000033	(Trachypithecus_francoisi_A:0.0	Semnopithecus_entellus_A:0.0):0.00219386):0.000048):0.00161025):0.000806	Colobus_angolensis_palliatus_A:0.0110797):0.00527743):0.0082961	((((Pan_troglodytes_A:0.0	(Pan_paniscus_A:0.0	(Gorilla_gorilla_gorilla_A:0.0	homo_sapien_A:0.00224993):0.000012):0.000006):0.00419368	Pongo_abelii_A:0.01382756):0.0029656	Nomascus_leucogenys_A:0.01518493):0.000922	Hylobates_moloch_A:0.00784396):0.00768501):0.00150471	((((Alouatta_palliata_A:0.02125856	Saimiri_boliviensis_A:0.00376195):0.000288	(Sapajus_apella_A:0.0	(Cebus_albifrons_A:0.00476307	Cebus_capucinus_imitator_A:0.0):0.000133):0.00540817):0.00491355	((((Callithrix_jacchus_A:0.000905	Callithrix_pygmaea_A:0.00812366):0.00550582	Saguinus_imperator_A:0.01171269):0.000325	Aotus_nancymaae_A:0.00429894):0.000122	Ateles_geoffroyi_A:0.00439909):0.00103129):0.00904238	(Plecturocebus_donacophilus_A:0.01843275	Pithecia_pithecia_A:0.00652872):0.0022093):0.01163946):0.0705235	Carlito_syrichta_A:0.16222243):0.21641758	(((((((Cercopithecus_neglectus_F:0.00354416	(((((((Mandrillus_leucophaeus_F:0.0012242	Cercocebus_atys_F:0.00304362):0.00166584	Macaca_fascicularis_F:0.0):0.000651	Macaca_fuscata_F:0.0):0.000331	Mandrillus_sphinx_F:0.0):0.000169	Macaca_mulatta_F:0.0):0.000086	Macaca_nemestrina_F:0.0):0.000623	((Erythrocebus_patas_F:0.00305131
(((((((((((((((((((((Chlorocebus_sabaeus_A:0.00666686	(Cercopithecus_mona_A:0.00219209	Cercopithecus_neglectus_A:0.00220716):0.00219275):0.000026	(Allenopithecus_nigroviridis_A:0.00887096	Erythrocebus_patas_A:0.0):0.000015):0.00372101	((Theropithecus_gelada_A:0.00197147	Papio_anubis_A:0.00243385):0.00255837	(((Mandrillus_leucophaeus_A:0.0	(Cercocebus_atys_A:0.0	Mandrillus_sphinx_A:0.0):0.0):0.00217697	Macaca_nemestrina_A:0.00664531):0.00221578	(Macaca_fascicularis_A:0.0	(Macaca_mulatta_A:0.0	Macaca_fuscata_A:0.00221835):0.000012):0.00221501):0.00167929):0.00102247):0.00507984	(((Piliocolobus_tephrosceles_A:0.000346	Nasalis_larvatus_A:0.00405469):0.00172632	((Rhinopithecus_bieti_A:0.0	(Semnopithecus_entellus_A:0.0	Trachypithecus_francoisi_A:0.0):0.00221987):0.000007	Pygathrix_nemaeus_A:0.0044076):0.00203712):0.000243	Colobus_angolensis_palliatus_A:0.0087901):0.00246101):0.00341621	((Hylobates_moloch_A:0.00662761	Nomascus_leucogenys_A:0.01113141):0.00371635	(((Pan_troglodytes_A:0.0	(Pan_paniscus_A:0.0	Gorilla_gorilla_gorilla_A:0.00662125):0.000005):0.000054	homo_sapien_A:0.00214753):0.00442936	Pongo_abelii_A:0.00662598):0.000753):0.00641204):0.01452022	(((((Aotus_nancymaae_A:0.00320217	((Callithrix_jacchus_A:0.00117422	Callithrix_pygmaea_A:0.01000175):0.000757	Saguinus_imperator_A:0.00476845):0.00364494):0.000922	(Saimiri_boliviensis_A:0.00864495	Ateles_geoffroyi_A:0.01607045):0.00433923):0.000683	((Cebus_albifrons_A:0.00234995	Sapajus_apella_A:0.0):0.000066	Cebus_capucinus_imitator_A:0.0):0.00715916):0.00243374	(Plecturocebus_donacophilus_A:0.01913431	Alouatta_palliata_A:0.01426024):0.00256607):0.00198389	Pithecia_pithecia_A:0.01911244):0.01725854):0.06712276	Carlito_syrichta_A:0.1462912):0.20212554	(((((((Papio_anubis_F:0.0	Theropithecus_gelada_F:0.0):0.00147701	((Macaca_nemestrina_F:0.0	(Macaca_mulatta_F:0.0	(Macaca_fascicularis_F:0.0	Macaca_fuscata_F:0.0):0.0):0.0):0.00100888	(((((Trachypithecus_francoisi_F:0.0	((Pygathrix_nemaeus_F:0.000400	Rhinopithecus_bieti_F:0.00375763):0.00228914
(((((((((((((((((((((((((((Theropithecus_gelada_A:0.0	((Macaca_mulatta_A:0.0	(Macaca_fuscata_A:0.0	Macaca_fascicularis_A:0.0):0.0):0.00220392	Papio_anubis_A:0.0):0.000007):0.000278	((((Saimiri_boliviensis_A:0.01683728	(((Callithrix_pygmaea_A:0.00564458	Callithrix_jacchus_A:0.0010971):0.01022218	Saguinus_imperator_A:0.00905609):0.00481443	((Ateles_geoffroyi_A:0.00657272	Alouatta_palliata_A:0.00930163):0.00219878	Aotus_nancymaae_A:0.00233325):0.00195985):0.000374):0.000618	(Cebus_albifrons_A:0.0	(Cebus_capucinus_imitator_A:0.0	Sapajus_apella_A:0.0):0.0):0.0072181):0.00324328	(Plecturocebus_donacophilus_A:0.00918241	Pithecia_pithecia_A:0.00660937):0.00113189):0.01874925	((Cercocebus_atys_A:0.0	(Mandrillus_sphinx_A:0.0	Mandrillus_leucophaeus_A:0.0):0.0):0.000967	Macaca_nemestrina_A:0.00564433):0.00209436):0.00149144):0.00193704	(((((Gorilla_gorilla_gorilla_A:0.00442862	Pan_paniscus_A:0.0):0.000015	Pan_troglodytes_A:0.0):0.000010	homo_sapien_A:0.00219016):0.00442036	Pongo_abelii_A:0.01113275):0.00107476	(((Allenopithecus_nigroviridis_A:0.00667917	Chlorocebus_sabaeus_A:0.00217062):0.000020	(Cercopithecus_neglectus_A:0.00888861	Cercopithecus_mona_A:0.0021774):0.00222544):0.000028	Erythrocebus_patas_A:0.0):0.00560689):0.00109923):0.000189	(((Pygathrix_nemaeus_A:0.00216281	(Semnopithecus_entellus_A:0.0	Trachypithecus_francoisi_A:0.0):0.0022425):0.000098	Rhinopithecus_bieti_A:0.00430847):0.000108	Nasalis_larvatus_A:0.00646377):0.00411907):0.000891	(Colobus_angolensis_palliatus_A:0.00466897	Piliocolobus_tephrosceles_A:0.00195364):0.00349879):0.00106457	Nomascus_leucogenys_A:0.00434284):0.00399174	Hylobates_moloch_A:0.00524441):0.02563728	Carlito_syrichta_A:0.12211091):0.26286263	((((((((Macaca_fascicularis_F:0.0	(Macaca_mulatta_F:0.0	(Macaca_fuscata_F:0.0	(Macaca_nemestrina_F:0.0	(Papio_anubis_F:0.0	Theropithecus_gelada_F:0.0):0.0):0.0):0.0):0.0):0.000668	((Mandrillus_leucophaeus_F:0.0	Mandrillus_sphinx_F:0.0):0.00257069	Cercocebus_atys_F:0.0):0.00140415):0.00443381
((((((((((((((((((((((((((Theropithecus_gelada_A:0.0	Cercocebus_atys_A:0.0):0.0	((((Macaca_fuscata_A:0.00206338	Macaca_mulatta_A:0.0):0.000006	Macaca_fascicularis_A:0.0):0.00411646	Mandrillus_sphinx_A:0.0):0.000002	Mandrillus_leucophaeus_A:0.0):0.000003):0.000070	((Chlorocebus_sabaeus_A:0.0	(((Cercopithecus_neglectus_A:0.0020397	Cercopithecus_mona_A:0.0062025):0.000025	Allenopithecus_nigroviridis_A:0.00411353):0.000012	Erythrocebus_patas_A:0.0):0.000015):0.00815516	Papio_anubis_A:0.000121):0.00393095):0.000430	Macaca_nemestrina_A:0.00780439):0.00631533	((((Trachypithecus_francoisi_A:0.0	Semnopithecus_entellus_A:0.0):0.00835367	Pygathrix_nemaeus_A:0.0040951):0.000379	(Rhinopithecus_bieti_A:0.00669292	Nasalis_larvatus_A:0.00362397):0.0018761):0.00561	(Colobus_angolensis_palliatus_A:0.00402909	Piliocolobus_tephrosceles_A:0.00422167):0.00374093):0.0018157):0.00221455	((Nomascus_leucogenys_A:0.01161924	Hylobates_moloch_A:0.00499243):0.00209955	(Pongo_abelii_A:0.01884506	(((Gorilla_gorilla_gorilla_A:0.00207809	homo_sapien_A:0.0):0.000013	Pan_paniscus_A:0.0):0.000007	Pan_troglodytes_A:0.0):0.00416623):0.00586412):0.00379155):0.00200154	(((((Cebus_albifrons_A:0.0	Cebus_capucinus_imitator_A:0.0):0.00206781	Sapajus_apella_A:0.000002):0.00852647	((((Callithrix_pygmaea_A:0.01173	Callithrix_jacchus_A:0.000823):0.00800876	Saguinus_imperator_A:0.00365983):0.00650947	Aotus_nancymaae_A:0.00118986):0.000347	(Ateles_geoffroyi_A:0.02074823	Saimiri_boliviensis_A:0.00872453):0.000516):0.000601):0.000259	Alouatta_palliata_A:0.02083499):0.0037135	(Pithecia_pithecia_A:0.01015463	Plecturocebus_donacophilus_A:0.01513267):0.000223):0.01645862):0.03602044	Carlito_syrichta_A:0.15656536):0.20875701	((((((((((Plecturocebus_donacophilus_F:0.00609894	Pithecia_pithecia_F:0.01603748):0.00944728	((Cebus_albifrons_F:0.0	Cebus_capucinus_imitator_F:0.0):0.00200482	Sapajus_apella_F:0.00194288):0.02005809):0.0027289	Saguinus_imperator_F:0.02816322):0.00252104	Alouatta_palliata_F:0.01822654):0.00139096	Ateles_geoffroyi_F:0.0160032):0.00423419	(Callithrix_pygmaea_F:0.00437413
(((((((((((((((((((((((((((((((((((Allenopithecus_nigroviridis_A:0.0	(Chlorocebus_sabaeus_A:0.00432638	(Cercopithecus_neglectus_A:0.00650262	Cercopithecus_mona_A:0.00214036):0.000006):0.000009):0.000017	Erythrocebus_patas_A:0.0):0.0022923	(Colobus_angolensis_palliatus_A:0.00430875	(((Nasalis_larvatus_A:0.00200928	Rhinopithecus_bieti_A:0.000141):0.00399704	((Semnopithecus_entellus_A:0.0	Trachypithecus_francoisi_A:0.0):0.00216564	Pygathrix_nemaeus_A:0.00214473):0.000207):0.00200648	Piliocolobus_tephrosceles_A:0.00213218):0.000038):0.00423668):0.00374959	(((Cercocebus_atys_A:0.0	(Mandrillus_sphinx_A:0.0	Mandrillus_leucophaeus_A:0.0):0.0):0.00261109	Macaca_nemestrina_A:0.0192403):0.00831389	((Macaca_fuscata_A:0.00217049	Macaca_fascicularis_A:0.0):0.000011	Macaca_mulatta_A:0.0):0.00218188):0.000524):0.0027845	(Papio_anubis_A:0.00151039	Theropithecus_gelada_A:0.000640):0.00552932):0.00311517	(((homo_sapien_A:0.00208421	(Gorilla_gorilla_gorilla_A:0.0	(Pan_paniscus_A:0.0	Pan_troglodytes_A:0.0):0.0):0.000066):0.00194147	Pongo_abelii_A:0.00230129):0.00431361	(Hylobates_moloch_A:0.00626147	Nomascus_leucogenys_A:0.00454603):0.00437881):0.00768968):0.00520096	(((((((Cebus_capucinus_imitator_A:0.0	Cebus_albifrons_A:0.00222016):0.0043415	Sapajus_apella_A:0.000035):0.00766593	Saimiri_boliviensis_A:0.00327377):0.00520191	Alouatta_palliata_A:0.01306165):0.00218003	(((Callithrix_jacchus_A:0.00208291	Callithrix_pygmaea_A:0.01111895):0.00427246	Saguinus_imperator_A:0.01571376):0.00142643	Aotus_nancymaae_A:0.00528224):0.00108553):0.00235419	Ateles_geoffroyi_A:0.0165138):0.00290623	(Plecturocebus_donacophilus_A:0.01647848	Pithecia_pithecia_A:0.0121626):0.00125693):0.02258855):0.04994735	Carlito_syrichta_A:0.14948124):0.25127617	(((((((((((Cebus_capucinus_imitator_F:0.0	Cebus_albifrons_F:0.0):0.00197402	Sapajus_apella_F:0.00421158):0.02493389	(Pithecia_pithecia_F:0.00892813	Plecturocebus_donacophilus_F:0.01973268):0.00836704):0.00496784	Alouatta_palliata_F:0.01962433):0.0050371	Ateles_geoffroyi_F:0.01639676):0.00132137	(Callithrix_pygmaea_F:0.00942094	Callithrix_jacchus_F:0.0):0.01171639):0.00959939
(((((((((((((((((((((((((((((((Mandrillus_leucophaeus_A:0.0	Cercocebus_atys_A:0.0):0.0	Mandrillus_sphinx_A:0.0):0.00107385	Macaca_nemestrina_A:0.00550876):0.00551934	(((Macaca_fuscata_A:0.00440446	Macaca_mulatta_A:0.0):0.000010	Macaca_fascicularis_A:0.0):0.0044075	Theropithecus_gelada_A:0.0):0.000023):0.000815	Papio_anubis_A:0.00138763):0.0014862	(Allenopithecus_nigroviridis_A:0.00652343	((Erythrocebus_patas_A:0.0	(Chlorocebus_sabaeus_A:0.00219358	Cercopithecus_mona_A:0.00218639):0.000015):0.000047	Cercopithecus_neglectus_A:0.00876943):0.000038):0.01276587):0.00325241	((Pan_paniscus_A:0.0	((Gorilla_gorilla_gorilla_A:0.00447713	homo_sapien_A:0.00430937):0.000117	Pan_troglodytes_A:0.0):0.000065):0.00650812	Pongo_abelii_A:0.01344088):0.01202904):0.0022918	(Nasalis_larvatus_A:0.0019859	(((Semnopithecus_entellus_A:0.0	Trachypithecus_francoisi_A:0.0):0.00667283	Pygathrix_nemaeus_A:0.00213797):0.000058	Rhinopithecus_bieti_A:0.00215468):0.000204):0.01238992):0.00240151	(Colobus_angolensis_palliatus_A:0.00445837	Piliocolobus_tephrosceles_A:0.00213513):0.00536953):0.00328246	(Hylobates_moloch_A:0.00451586	Nomascus_leucogenys_A:0.00648794):0.00416348):0.00990864	(((((((Cebus_albifrons_A:0.0	Cebus_capucinus_imitator_A:0.0):0.00661891	Sapajus_apella_A:0.000081):0.00248717	Saimiri_boliviensis_A:0.01094892):0.00615408	Alouatta_palliata_A:0.01402655):0.000827	(((Callithrix_jacchus_A:0.00713412	Callithrix_pygmaea_A:0.01093024):0.0054935	Saguinus_imperator_A:0.01019435):0.00422113	Aotus_nancymaae_A:0.00257285):0.000781):0.00110339	Ateles_geoffroyi_A:0.0132737):0.00337063	(Pithecia_pithecia_A:0.01274141	Plecturocebus_donacophilus_A:0.01862575):0.000148):0.00913381):0.01492384	Carlito_syrichta_A:0.1691743):0.31104342	(((((((Colobus_angolensis_palliatus_F:0.00670533	((((Mandrillus_leucophaeus_F:0.00266929	Mandrillus_sphinx_F:0.0):0.00287045	Cercocebus_atys_F:0.0):0.00563416	((Trachypithecus_francoisi_F:0.0	((Rhinopithecus_bieti_F:0.01104075	Pygathrix_nemaeus_F:0.0):0.00314256	Semnopithecus_entellus_F:0.0):0.000548):0.00165043	Piliocolobus_tephrosceles_F:0.00247997):0.00234426):0.00194019
(((((((((((((((((((((((((((((((((((((((((((Macaca_fascicularis_A:0.0	(Macaca_mulatta_A:0.0	Macaca_fuscata_A:0.00218654):0.000002):0.000002	Theropithecus_gelada_A:0.0):0.000057	((Mandrillus_sphinx_A:0.0	(Mandrillus_leucophaeus_A:0.0	Cercocebus_atys_A:0.0):0.0):0.00106595	Macaca_nemestrina_A:0.00330445):0.00545115):0.000263	Papio_anubis_A:0.00189088):0.000264	(((Colobus_angolensis_palliatus_A:0.00249602	Piliocolobus_tephrosceles_A:0.00408302):0.00396312	(Nasalis_larvatus_A:0.00635819	(((Trachypithecus_francoisi_A:0.0	Semnopithecus_entellus_A:0.0):0.00440713	Rhinopithecus_bieti_A:0.00216108):0.000021	Pygathrix_nemaeus_A:0.00217583):0.000229):0.00193317):0.000565	((Erythrocebus_patas_A:0.0	(Chlorocebus_sabaeus_A:0.0	(Cercopithecus_mona_A:0.00440035	Cercopithecus_neglectus_A:0.00436689):0.000030):0.000020):0.000025	Allenopithecus_nigroviridis_A:0.00216181):0.01074057):0.00359973):0.0044946	(((Pan_paniscus_A:0.0	(homo_sapien_A:0.0	(Gorilla_gorilla_gorilla_A:0.0	Pan_troglodytes_A:0.0):0.0):0.0):0.00215314	Pongo_abelii_A:0.015502):0.00285118	(Hylobates_moloch_A:0.004772	Nomascus_leucogenys_A:0.00620763):0.00374041):0.00167129):0.00374929	(((Sapajus_apella_A:0.0	(Cebus_albifrons_A:0.0044723	Cebus_capucinus_imitator_A:0.0):0.000019):0.00976749	(Alouatta_palliata_A:0.02035626	((Saimiri_boliviensis_A:0.01512351	(((Callithrix_pygmaea_A:0.01361911	Callithrix_jacchus_A:0.0):0.00115326	Saguinus_imperator_A:0.01453648):0.00692527	Aotus_nancymaae_A:0.002646):0.000441):0.00294291	Ateles_geoffroyi_A:0.02266974):0.000225):0.00383973):0.0118675	(Pithecia_pithecia_A:0.01011323	Plecturocebus_donacophilus_A:0.02107074):0.00195698):0.01163232):0.06484932	Carlito_syrichta_A:0.11355082):0.21374839	((((((Nomascus_leucogenys_F:0.00502258	(((Pan_troglodytes_F:0.0	Pan_paniscus_F:0.0):0.00575624	(homo_sapien_F:0.00505814	Pongo_abelii_F:0.01196478):0.0014015):0.00351752	Gorilla_gorilla_gorilla_F:0.00364135):0.01269718):0.00431012	(((((((('Allen's_swamp_monkey_F':0.0	(Chlorocebus_sabaeus_F:0.0	Cercopithecus_neglectus_F:0.00265977):0.000286):0.000708
((((((((((((((((((((((((((((((((((Cercopithecus_mona_A:0.00867899	Cercopithecus_neglectus_A:0.00215311):0.000003	Chlorocebus_sabaeus_A:0.00433708):0.000020	Erythrocebus_patas_A:0.0):0.000047	Allenopithecus_nigroviridis_A:0.00646479):0.00473712	(((Rhinopithecus_bieti_A:0.00215592	Nasalis_larvatus_A:0.00215909):0.00211612	((Trachypithecus_francoisi_A:0.0	Semnopithecus_entellus_A:0.0):0.00654625	Pygathrix_nemaeus_A:0.00432374):0.000051):0.000028	(Colobus_angolensis_palliatus_A:0.00644615	Piliocolobus_tephrosceles_A:0.000047):0.00426061):0.0040287):0.00646788	((Theropithecus_gelada_A:0.0	Papio_anubis_A:0.0):0.00630332	((Macaca_mulatta_A:0.0	(Macaca_fuscata_A:0.00217917	Macaca_fascicularis_A:0.0):0.000013):0.00232309	((Mandrillus_leucophaeus_A:0.0	(Cercocebus_atys_A:0.0	Mandrillus_sphinx_A:0.0):0.0):0.00139381	Macaca_nemestrina_A:0.00508923):0.00509845):0.000153):0.00214716):0.00415815	((Nomascus_leucogenys_A:0.00335476	Hylobates_moloch_A:0.00530694):0.00151796	((((homo_sapien_A:0.00437163	Gorilla_gorilla_gorilla_A:0.0):0.000027	Pan_paniscus_A:0.0):0.000014	Pan_troglodytes_A:0.0):0.00201009	Pongo_abelii_A:0.01764798):0.00271094):0.00519026):0.00975577	(((((Aotus_nancymaae_A:0.00496818	Alouatta_palliata_A:0.0060698):0.000474	((Sapajus_apella_A:0.0	(Cebus_albifrons_A:0.00224613	Cebus_capucinus_imitator_A:0.0):0.000030):0.00367243	Saimiri_boliviensis_A:0.00734111):0.00346866):0.000668	Ateles_geoffroyi_A:0.01474395):0.000188	((Callithrix_jacchus_A:0.00450391	Callithrix_pygmaea_A:0.0109642):0.00347152	Saguinus_imperator_A:0.00755126):0.00109113):0.00289924	(Pithecia_pithecia_A:0.00842757	Plecturocebus_donacophilus_A:0.01157868):0.00142788):0.01931994):0.040698	Carlito_syrichta_A:0.13546481):0.24469567	(((Saguinus_imperator_F:0.02674973	((((Callithrix_pygmaea_F:0.00419624	Callithrix_jacchus_F:0.00201821):0.00837519	((Ateles_geoffroyi_F:0.01674498	Alouatta_palliata_F:0.00835696):0.01964264	(Pithecia_pithecia_F:0.00676673	(Plecturocebus_donacophilus_F:0.00746796	(Sapajus_apella_F:0.0	(Cebus_capucinus_imitator_F:0.0
((((((((((((((((((((((((((((((((((((((Macaca_mulatta_A:0.0	(Macaca_fuscata_A:0.00214237	Macaca_fascicularis_A:0.0):0.000006):0.000015	(Mandrillus_sphinx_A:0.0	(Cercocebus_atys_A:0.0	(Macaca_nemestrina_A:0.00431663	Mandrillus_leucophaeus_A:0.0):0.000019):0.000011):0.00643825):0.000290	(Theropithecus_gelada_A:0.000211	Papio_anubis_A:0.00192537):0.00167779):0.00176775	((((((Saimiri_boliviensis_A:0.00840943	(Sapajus_apella_A:0.0	(Cebus_capucinus_imitator_A:0.0	Cebus_albifrons_A:0.00671233):0.000083):0.00256828):0.00747735	(Alouatta_palliata_A:0.00905178	Ateles_geoffroyi_A:0.01526596):0.0017483):0.00181399	(Aotus_nancymaae_A:0.00425063	Saguinus_imperator_A:0.006681):0.00147445):0.000756	(Callithrix_pygmaea_A:0.00882103	Callithrix_jacchus_A:0.00434116):0.00768178):0.00216353	(Pithecia_pithecia_A:0.00556846	Plecturocebus_donacophilus_A:0.01645376):0.00425962):0.00997068	((Pongo_abelii_A:0.01103261	((Gorilla_gorilla_gorilla_A:0.0021212	(Pan_troglodytes_A:0.0	Pan_paniscus_A:0.0):0.000014):0.000154	homo_sapien_A:0.00411431):0.00613922):0.00285958	(Hylobates_moloch_A:0.00623712	Nomascus_leucogenys_A:0.0066805):0.00374632):0.00285556):0.00782219):0.00237558	((Erythrocebus_patas_A:0.0	(Chlorocebus_sabaeus_A:0.00439255	Allenopithecus_nigroviridis_A:0.00204531):0.000073):0.000063	(Cercopithecus_mona_A:0.0	Cercopithecus_neglectus_A:0.00651256):0.00209188):0.0065772):0.00442311	(Piliocolobus_tephrosceles_A:0.00234465	Colobus_angolensis_palliatus_A:0.00409321):0.00187883):0.000197	(((Semnopithecus_entellus_A:0.0	Trachypithecus_francoisi_A:0.0):0.00863067	(Rhinopithecus_bieti_A:0.00428853	Pygathrix_nemaeus_A:0.00213549):0.000006):0.000187	Nasalis_larvatus_A:0.00842012):0.00831779):0.03871467	Carlito_syrichta_A:0.14152955):0.23896881	(((((((Macaca_fascicularis_F:0.0	(((((Theropithecus_gelada_F:0.0	((Mandrillus_leucophaeus_F:0.00257828	Papio_anubis_F:0.0):0.000292	Mandrillus_sphinx_F:0.0):0.000149):0.0014724	(Colobus_angolensis_palliatus_F:0.00240967	((((Pygathrix_nemaeus_F:0.0	Rhinopithecus_bieti_F:0.01278842):0.00232575	Semnopithecus_entellus_F:0.0):0.000161
(((((((((((((((((((((((((((((((((((((((((((Cercopithecus_mona_A:0.0	((Cercopithecus_neglectus_A:0.01238244	Erythrocebus_patas_A:0.0):0.000021	Chlorocebus_sabaeus_A:0.00204102):0.000008):0.000018	Allenopithecus_nigroviridis_A:0.00407756):0.00293992	(Theropithecus_gelada_A:0.0012983	Papio_anubis_A:0.000738):0.00302568):0.00100883	(Macaca_fascicularis_A:0.0	(Macaca_fuscata_A:0.0	Macaca_mulatta_A:0.0):0.0):0.00429062):0.000385	((Cercocebus_atys_A:0.0	(Mandrillus_sphinx_A:0.0	Mandrillus_leucophaeus_A:0.0):0.0):0.000854	Macaca_nemestrina_A:0.00939507):0.01129103):0.00452376	(((Pygathrix_nemaeus_A:0.0019869	(Rhinopithecus_bieti_A:0.00199467	(Trachypithecus_francoisi_A:0.0	Semnopithecus_entellus_A:0.0):0.00618857):0.000077):0.000137	Nasalis_larvatus_A:0.0018975):0.00767429	(Colobus_angolensis_palliatus_A:0.01026262	Piliocolobus_tephrosceles_A:0.00204551):0.00348178):0.0041775):0.00342894	(((Pongo_abelii_A:0.00821228	(Pan_troglodytes_A:0.0	((Gorilla_gorilla_gorilla_A:0.00204097	homo_sapien_A:0.00203548):0.000059	Pan_paniscus_A:0.0):0.000032):0.00410483):0.00235282	Nomascus_leucogenys_A:0.00379073):0.000858	Hylobates_moloch_A:0.00741592):0.00654026):0.0112543	((Ateles_geoffroyi_A:0.014228	((((((Cebus_capucinus_imitator_A:0.0	Cebus_albifrons_A:0.00213932):0.00416832	Sapajus_apella_A:0.000016):0.00212823	Saimiri_boliviensis_A:0.00414559):0.0039729	Alouatta_palliata_A:0.01733726):0.000622	Aotus_nancymaae_A:0.00259398):0.000944	(Saguinus_imperator_A:0.01048042	(Callithrix_pygmaea_A:0.00954123	Callithrix_jacchus_A:0.000967):0.00328946):0.00190279):0.00160545):0.00338922	(Plecturocebus_donacophilus_A:0.02114985	Pithecia_pithecia_A:0.00430754):0.000897):0.02000197):0.04591718	Carlito_syrichta_A:0.13664678):0.23993111	(((((Ateles_geoffroyi_F:0.00326202	Alouatta_palliata_F:0.01892197):0.01191106	((((Callithrix_pygmaea_F:0.00675749	Callithrix_jacchus_F:0.00308475):0.02068531	((Plecturocebus_donacophilus_F:0.01329584	Pithecia_pithecia_F:0.00893004):0.00504525	(Sapajus_apella_F:0.00203219	(Cebus_albifrons_F:0.0	Cebus_capucinus_imitator_F:0.0):0.00392021):0.01281504):0.0063202):0.00652069
((((((((((((((((((((((((((((((((((((((((Rhinopithecus_bieti_A:0.00644251	((Semnopithecus_entellus_A:0.0	Trachypithecus_francoisi_A:0.0):0.00218859	Pygathrix_nemaeus_A:0.0):0.000119):0.000793	Nasalis_larvatus_A:0.00574147):0.00427697	(((((Macaca_fuscata_A:0.0	(Macaca_fascicularis_A:0.0	(Macaca_mulatta_A:0.0	Theropithecus_gelada_A:0.0):0.0):0.0):0.000170	(Macaca_nemestrina_A:0.0126633	(Cercocebus_atys_A:0.0	(Mandrillus_leucophaeus_A:0.0	Mandrillus_sphinx_A:0.0):0.0):0.000528):0.0080346):0.000569	Papio_anubis_A:0.00583472):0.00705235	(Allenopithecus_nigroviridis_A:0.00217565	(Cercopithecus_neglectus_A:0.00436419	(Chlorocebus_sabaeus_A:0.0	(Erythrocebus_patas_A:0.0	Cercopithecus_mona_A:0.0):0.0):0.000003):0.0):0.0085909):0.00816077	(Pongo_abelii_A:0.0106824	(homo_sapien_A:0.00217634	(Pan_paniscus_A:0.0	(Pan_troglodytes_A:0.0	Gorilla_gorilla_gorilla_A:0.0):0.0):0.000002):0.00473864):0.00447258):0.00121532):0.00370781	(Colobus_angolensis_palliatus_A:0.01142011	Piliocolobus_tephrosceles_A:0.00177102):0.000350):0.00256622	Nomascus_leucogenys_A:0.00806147):0.00151307	Hylobates_moloch_A:0.00584088):0.00549865	((((((Saimiri_boliviensis_A:0.00473378	(Sapajus_apella_A:0.000031	(Cebus_albifrons_A:0.0	Cebus_capucinus_imitator_A:0.0):0.00220457):0.00421874):0.00531015	Alouatta_palliata_A:0.01503968):0.00152133	(((Callithrix_jacchus_A:0.00108541	Callithrix_pygmaea_A:0.01473225):0.00564093	Saguinus_imperator_A:0.00678706):0.00729096	Aotus_nancymaae_A:0.00174657):0.000543):0.00245674	Ateles_geoffroyi_A:0.00718386):0.00715085	Plecturocebus_donacophilus_A:0.01548538):0.000287	Pithecia_pithecia_A:0.00741895):0.01282431):0.05532342	Carlito_syrichta_A:0.13267153):0.19397984	(((((((((((((Mandrillus_leucophaeus_F:0.0033385	Cercocebus_atys_F:0.00906173):0.00399119	Mandrillus_sphinx_F:0.0):0.00745995	Macaca_fascicularis_F:0.0):0.00179467	Macaca_fuscata_F:0.0):0.000912	Macaca_nemestrina_F:0.0):0.000472	Macaca_mulatta_F:0.0):0.00190722	Papio_anubis_F:0.00428317):0.00123804	Theropithecus_gelada_F:0.0):0.00476482
((((((((((((((((((((((((((((((((((((((((Macaca_mulatta_A:0.0	(Macaca_fuscata_A:0.00203636	Macaca_fascicularis_A:0.0):0.000008):0.00213682	(((((Erythrocebus_patas_A:0.0	Allenopithecus_nigroviridis_A:0.0):0.000002	(Cercopithecus_neglectus_A:0.00407117	Cercopithecus_mona_A:0.00202954):0.00406966):0.000025	Chlorocebus_sabaeus_A:0.00403824):0.01023283	Papio_anubis_A:0.00203709):0.00232363	Theropithecus_gelada_A:0.000396):0.00154121):0.000283	((Mandrillus_leucophaeus_A:0.0	(Mandrillus_sphinx_A:0.0	Cercocebus_atys_A:0.0):0.0):0.00410328	Macaca_nemestrina_A:0.01227414):0.00376866):0.00332842	(((Pygathrix_nemaeus_A:0.00198376	(Semnopithecus_entellus_A:0.0	Trachypithecus_francoisi_A:0.0):0.00617968):0.000446	(Nasalis_larvatus_A:0.00187358	Rhinopithecus_bieti_A:0.00626796):0.00171585):0.00173957	(Piliocolobus_tephrosceles_A:0.00183581	Colobus_angolensis_palliatus_A:0.00631409):0.0035167):0.00308003):0.01249713	((Hylobates_moloch_A:0.00612418	Nomascus_leucogenys_A:0.00612417):0.0059001	((homo_sapien_A:0.0	(Gorilla_gorilla_gorilla_A:0.0	(Pan_troglodytes_A:0.0	Pan_paniscus_A:0.0):0.0):0.0):0.00802439	Pongo_abelii_A:0.01256697):0.01079128):0.00416972):0.00416395	((((((Callithrix_pygmaea_A:0.00653804	Callithrix_jacchus_A:0.00798896):0.01430699	Saguinus_imperator_A:0.00679689):0.000724	Aotus_nancymaae_A:0.00103497):0.000446	(Saimiri_boliviensis_A:0.00729081	(Sapajus_apella_A:0.0	(Cebus_capucinus_imitator_A:0.0	Cebus_albifrons_A:0.00210355):0.00211629):0.00723162):0.000695):0.00124731	(Alouatta_palliata_A:0.02066358	Ateles_geoffroyi_A:0.00847637):0.00196664):0.00660286	(Plecturocebus_donacophilus_A:0.01951299	Pithecia_pithecia_A:0.01639584):0.00104684):0.03085551):0.03485046	Carlito_syrichta_A:0.1483907):0.34066872	(((((Hylobates_moloch_F:0.00114138	((((Pan_troglodytes_F:0.0	Pan_paniscus_F:0.0):0.000038	(Pongo_abelii_F:0.01776942	homo_sapien_F:0.00235402):0.00518069):0.00754742	Gorilla_gorilla_gorilla_F:0.00221655):0.00513357	Nomascus_leucogenys_F:0.00900678):0.00525774):0.0197982	(((Erythrocebus_patas_F:0.00296663	((((Papio_anubis_F:0.0
(((((((((((((((((((((((((((Colobus_angolensis_palliatus_A:0.01291445	Piliocolobus_tephrosceles_A:0.00195194):0.00148794	((Rhinopithecus_bieti_A:0.0	((Semnopithecus_entellus_A:0.0	Trachypithecus_francoisi_A:0.0):0.00425201	Pygathrix_nemaeus_A:0.00420484):0.000027):0.000196	Nasalis_larvatus_A:0.00191383):0.00604514):0.00256788	(((((Cercopithecus_neglectus_A:0.00213364	Cercopithecus_mona_A:0.0):0.0042243	Allenopithecus_nigroviridis_A:0.00210043):0.000027	Chlorocebus_sabaeus_A:0.0):0.000017	Erythrocebus_patas_A:0.0):0.00633101	(Macaca_mulatta_A:0.0	(Macaca_fuscata_A:0.00424747	Macaca_fascicularis_A:0.0):0.000023):0.0021381):0.000151):0.000388	(Papio_anubis_A:0.0	Theropithecus_gelada_A:0.0):0.00381817):0.00113189	((Mandrillus_leucophaeus_A:0.0	(Cercocebus_atys_A:0.0	Mandrillus_sphinx_A:0.0):0.0):0.00293749	Macaca_nemestrina_A:0.00549585):0.00813204):0.00598865	(((homo_sapien_A:0.00204325	(Pan_troglodytes_A:0.0	(Pan_paniscus_A:0.0	Gorilla_gorilla_gorilla_A:0.00427236):0.000034):0.000060):0.00648435	Pongo_abelii_A:0.00618062):0.00456111	(Hylobates_moloch_A:0.00576565	Nomascus_leucogenys_A:0.00267667):0.0080896):0.00613944):0.0045273	((((((Alouatta_palliata_A:0.01108386	Aotus_nancymaae_A:0.00413471):0.00103167	(Saimiri_boliviensis_A:0.0148641	Ateles_geoffroyi_A:0.0180157):0.00298945):0.000368	((Callithrix_jacchus_A:0.00448082	Callithrix_pygmaea_A:0.00851036):0.00624028	Saguinus_imperator_A:0.00893364):0.00111697):0.00620408	(Cebus_capucinus_imitator_A:0.0	(Cebus_albifrons_A:0.0	Sapajus_apella_A:0.0):0.0):0.00872551):0.00600939	Plecturocebus_donacophilus_A:0.01397662):0.000507	Pithecia_pithecia_A:0.01893526):0.01523678):0.08036937	Carlito_syrichta_A:0.10773797):0.27725283	(((((Theropithecus_gelada_F:0.0	((((Mandrillus_sphinx_F:0.0	(Cercocebus_atys_F:0.0	Mandrillus_leucophaeus_F:0.0):0.0):0.000094	((((((Rhinopithecus_bieti_F:0.01808259	Trachypithecus_francoisi_F:0.0):0.00110411	Semnopithecus_entellus_F:0.0):0.00191531	Piliocolobus_tephrosceles_F:0.00203301):0.00176324	Colobus_angolensis_palliatus_F:0.00217235):0.00391735
(((((((((((((((((((((((((((((((((((Mandrillus_sphinx_A:0.0	(Macaca_fascicularis_A:0.0	(Macaca_fuscata_A:0.00671841	Macaca_mulatta_A:0.0):0.000021):0.00445685):0.000005	(Mandrillus_leucophaeus_A:0.0	Macaca_nemestrina_A:0.00669411):0.000008):0.000003	Cercocebus_atys_A:0.0):0.000325	(Theropithecus_gelada_A:0.0	Papio_anubis_A:0.0):0.00189512):0.00918063	(Erythrocebus_patas_A:0.0	(((Cercopithecus_neglectus_A:0.00448886	Cercopithecus_mona_A:0.00218158):0.00450778	Allenopithecus_nigroviridis_A:0.002194):0.000027	Chlorocebus_sabaeus_A:0.0):0.000011):0.01098776):0.00541369	((((((Callithrix_pygmaea_A:0.01125404	Callithrix_jacchus_A:0.00705845):0.01173375	Saguinus_imperator_A:0.00658597):0.00326846	(((Alouatta_palliata_A:0.01176834	Ateles_geoffroyi_A:0.00888061):0.00593106	((Sapajus_apella_A:0.0	(Cebus_capucinus_imitator_A:0.0	Cebus_albifrons_A:0.00464564):0.000062):0.00981785	Saimiri_boliviensis_A:0.01083778):0.00507143):0.000537	Aotus_nancymaae_A:0.00892219):0.00114232):0.00335853	(Plecturocebus_donacophilus_A:0.00693975	Pithecia_pithecia_A:0.01130531):0.000845):0.01758363	(Hylobates_moloch_A:0.00591658	Nomascus_leucogenys_A:0.00299602):0.00296746):0.00324675	(Pongo_abelii_A:0.00682233	(((Pan_paniscus_A:0.0	Pan_troglodytes_A:0.0):0.000029	Gorilla_gorilla_gorilla_A:0.00218752):0.000007	homo_sapien_A:0.00218267):0.0065422):0.00527528):0.0031535):0.00243044	((Colobus_angolensis_palliatus_A:0.00903758	Piliocolobus_tephrosceles_A:0.0):0.00399317	(((Pygathrix_nemaeus_A:0.00447123	(Semnopithecus_entellus_A:0.0	Trachypithecus_francoisi_A:0.0):0.00445758):0.000042	Nasalis_larvatus_A:0.0):0.000033	Rhinopithecus_bieti_A:0.0):0.00501823):0.00274801):0.03239382	Carlito_syrichta_A:0.21695174):0.24330241	(((((((((Macaca_nemestrina_F:0.0	(Macaca_fuscata_F:0.0	(Macaca_mulatta_F:0.0	Macaca_fascicularis_F:0.0):0.0):0.0):0.0019039	((((((Hylobates_moloch_F:0.0	Nomascus_leucogenys_F:0.00722584):0.00413089	((Pongo_abelii_F:0.03244823	homo_sapien_F:0.0):0.00193042	Gorilla_gorilla_gorilla_F:0.000189):0.00204596):0.00428118
((((((((((((((((((((((((((((Macaca_mulatta_A:0.0	(Macaca_fascicularis_A:0.0	Macaca_fuscata_A:0.00207854):0.000009):0.00225814	((Mandrillus_sphinx_A:0.0	(Cercocebus_atys_A:0.0	Mandrillus_leucophaeus_A:0.0):0.0):0.002346	Macaca_nemestrina_A:0.01222077):0.00799403):0.000159	(Theropithecus_gelada_A:0.0	Papio_anubis_A:0.0):0.00179094):0.00200726	(((Rhinopithecus_bieti_A:0.00212743	Nasalis_larvatus_A:0.0082333):0.00152868	((Semnopithecus_entellus_A:0.0	Trachypithecus_francoisi_A:0.0):0.00416401	Pygathrix_nemaeus_A:0.00204724):0.000518):0.00174073	(((((Cercopithecus_mona_A:0.00414542	Cercopithecus_neglectus_A:0.00205296):0.00414869	Allenopithecus_nigroviridis_A:0.00625685):0.000011	Chlorocebus_sabaeus_A:0.00204777):0.000034	Erythrocebus_patas_A:0.0):0.0080461	((Pan_troglodytes_A:0.0	((Gorilla_gorilla_gorilla_A:0.00208544	homo_sapien_A:0.0):0.000013	Pan_paniscus_A:0.0):0.000007):0.0083531	Pongo_abelii_A:0.01254088):0.00448889):0.000408):0.000241):0.0040297	((Hylobates_moloch_A:0.01052972	Nomascus_leucogenys_A:0.00193179):0.00681755	(Piliocolobus_tephrosceles_A:0.00186626	Colobus_angolensis_palliatus_A:0.00433535):0.00132365):0.00105131):0.00896944	(Pithecia_pithecia_A:0.01592536	(Plecturocebus_donacophilus_A:0.0096609	(((Saimiri_boliviensis_A:0.00873584	((Saguinus_imperator_A:0.0117605	(Callithrix_pygmaea_A:0.0113915	Callithrix_jacchus_A:0.00337595):0.0105313):0.000674	Aotus_nancymaae_A:0.00339662):0.000722):0.00281494	((Cebus_capucinus_imitator_A:0.0	Cebus_albifrons_A:0.0021782):0.00421096	Sapajus_apella_A:0.0):0.00745168):0.00398861	(Ateles_geoffroyi_A:0.02174894	Alouatta_palliata_A:0.00577098):0.0017524):0.00413746):0.000935):0.01197692):0.05176845	Carlito_syrichta_A:0.11232829):0.32429332	(((((((Gorilla_gorilla_gorilla_F:0.00174301	homo_sapien_F:0.000199):0.00196659	Pongo_abelii_F:0.02325889):0.00558962	(Pan_troglodytes_F:0.0	Pan_paniscus_F:0.0):0.00191512):0.01114287	(Hylobates_moloch_F:0.0	Nomascus_leucogenys_F:0.01635034):0.00515843):0.02023927	(((((Chlorocebus_sabaeus_F:0.00536724	'Allen's_swamp_monkey_F':0.000481):0.000968
((((((((((((((((((((((((Cercopithecus_neglectus_A:0.00220289	(Erythrocebus_patas_A:0.0	Chlorocebus_sabaeus_A:0.00441352):0.000005):0.000003	Cercopithecus_mona_A:0.0):0.000008	Allenopithecus_nigroviridis_A:0.0):0.00248081	(((((Macaca_fuscata_A:0.00221293	Macaca_mulatta_A:0.0):0.000008	Macaca_fascicularis_A:0.0):0.0022052	Theropithecus_gelada_A:0.0):0.000004	Papio_anubis_A:0.0):0.000001	(Macaca_nemestrina_A:0.01238816	(Mandrillus_sphinx_A:0.0	(Cercocebus_atys_A:0.0	Mandrillus_leucophaeus_A:0.0):0.0):0.000946):0.0080577):0.00193421):0.00132345	((Piliocolobus_tephrosceles_A:0.00232654	Colobus_angolensis_palliatus_A:0.01323388):0.00205542	((Pygathrix_nemaeus_A:0.0	(Trachypithecus_francoisi_A:0.0	Semnopithecus_entellus_A:0.0):0.00444877):0.00173669	(Nasalis_larvatus_A:0.00657034	Rhinopithecus_bieti_A:0.00447716):0.00494054):0.00553511):0.00306464):0.00111112	(Nomascus_leucogenys_A:0.00468265	Hylobates_moloch_A:0.00193996):0.00447231):0.00276295	(((Pan_paniscus_A:0.0	(Gorilla_gorilla_gorilla_A:0.0	Pan_troglodytes_A:0.0):0.0):0.000219	homo_sapien_A:0.00418627):0.00417315	Pongo_abelii_A:0.01792715):0.00403322):0.000621	((Pithecia_pithecia_A:0.00951774	Alouatta_palliata_A:0.01306314):0.00369336	((((Saimiri_boliviensis_A:0.000957	((Cebus_capucinus_imitator_A:0.000007	Cebus_albifrons_A:0.00443705):0.00218132	Sapajus_apella_A:0.000027):0.01016799):0.00639227	((Saguinus_imperator_A:0.01347798	(Callithrix_pygmaea_A:0.01374595	Callithrix_jacchus_A:0.0):0.00430646):0.00146254	Aotus_nancymaae_A:0.000861):0.000457):0.00133044	Ateles_geoffroyi_A:0.00684217):0.000938	Plecturocebus_donacophilus_A:0.01261223):0.00135845):0.0113799):0.06106141	Carlito_syrichta_A:0.13089259):0.26092491	((((((Cercocebus_atys_F:0.00315458	((((((Erythrocebus_patas_F:0.000018	Chlorocebus_sabaeus_F:0.0063013):0.0026467	'Allen's_swamp_monkey_F':0.0):0.00188083	(Cercopithecus_mona_F:0.0050838	Cercopithecus_neglectus_F:0.00335852):0.00210853):0.0056458	(Macaca_fuscata_F:0.0	(Macaca_fascicularis_F:0.0	(Macaca_mulatta_F:0.0
(((((((((((((((((((((((((((((((((((Cercopithecus_mona_A:0.0	Cercopithecus_neglectus_A:0.0):0.00211237	(Papio_anubis_A:0.0	((Mandrillus_leucophaeus_A:0.0	(Mandrillus_sphinx_A:0.0	(Macaca_nemestrina_A:0.00212463	Cercocebus_atys_A:0.0):0.000006):0.000003):0.00211783	(Theropithecus_gelada_A:0.0	(Macaca_fascicularis_A:0.0	(Macaca_fuscata_A:0.00212627	Macaca_mulatta_A:0.0):0.000007):0.00424823):0.000004):0.000005):0.00212617):0.0	Allenopithecus_nigroviridis_A:0.00211833):0.000009	Erythrocebus_patas_A:0.0):0.000013	Chlorocebus_sabaeus_A:0.0):0.00932084	(Rhinopithecus_bieti_A:0.00208122	((Semnopithecus_entellus_A:0.0	Trachypithecus_francoisi_A:0.0):0.00644231	Pygathrix_nemaeus_A:0.00206853):0.000055):0.00141006):0.000544	((Colobus_angolensis_palliatus_A:0.01092777	Piliocolobus_tephrosceles_A:0.0040121):0.00158465	Nasalis_larvatus_A:0.00510897):0.00185683):0.00574884	((Pongo_abelii_A:0.01061404	(Pan_paniscus_A:0.0	(Pan_troglodytes_A:0.0	(Gorilla_gorilla_gorilla_A:0.00213553	homo_sapien_A:0.0):0.000012):0.000006):0.0108393):0.000479	(Hylobates_moloch_A:0.00452677	Nomascus_leucogenys_A:0.00610273):0.00379492):0.00168595):0.00531502	(((((Aotus_nancymaae_A:0.00431285	(Alouatta_palliata_A:0.00680007	Ateles_geoffroyi_A:0.00407342):0.0023003):0.00159764	Saimiri_boliviensis_A:0.00363108):0.000830	(Saguinus_imperator_A:0.00535637	(Callithrix_jacchus_A:0.00810378	Callithrix_pygmaea_A:0.01163911):0.00656696):0.0038123):0.00587191	((Cebus_capucinus_imitator_A:0.0	Cebus_albifrons_A:0.00903366):0.00229881	Sapajus_apella_A:0.0):0.00575012):0.00307023	(Pithecia_pithecia_A:0.00975956	Plecturocebus_donacophilus_A:0.02102497):0.00199235):0.01413326):0.01780931	Carlito_syrichta_A:0.18344621):0.27444171	(((((((Hylobates_moloch_F:0.0	Nomascus_leucogenys_F:0.00287742):0.00349449	((Pan_paniscus_F:0.0	Pan_troglodytes_F:0.0):0.00481753	((Pongo_abelii_F:0.02678438	homo_sapien_F:0.0):0.0045393	Gorilla_gorilla_gorilla_F:0.0):0.00426747):0.00524924):0.01035115	((((Cercocebus_atys_F:0.00198699	(((Rhinopithecus_bieti_F:0.00961594
((((((((((((((((((((((((Pan_troglodytes_A:0.0	(Gorilla_gorilla_gorilla_A:0.0	homo_sapien_A:0.0):0.0):0.0	Pan_paniscus_A:0.0):0.00432737	Pongo_abelii_A:0.00668628):0.00402593	((((Allenopithecus_nigroviridis_A:0.0062346	((Cercopithecus_neglectus_A:0.00218264	Cercopithecus_mona_A:0.000001):0.00652693	(Chlorocebus_sabaeus_A:0.0	Erythrocebus_patas_A:0.0):0.000041):0.000305):0.00576329	(((Macaca_fascicularis_A:0.0	(Macaca_fuscata_A:0.0	(Macaca_mulatta_A:0.0	Theropithecus_gelada_A:0.0):0.0):0.0):0.000081	((Mandrillus_sphinx_A:0.0	(Mandrillus_leucophaeus_A:0.0	Cercocebus_atys_A:0.0):0.0):0.00137806	Macaca_nemestrina_A:0.01632647):0.00517467):0.000472	Papio_anubis_A:0.00163233):0.01251835):0.01019918	((Colobus_angolensis_palliatus_A:0.00484678	Piliocolobus_tephrosceles_A:0.00394465):0.00432269	((Pygathrix_nemaeus_A:0.00210798	(Trachypithecus_francoisi_A:0.0	Semnopithecus_entellus_A:0.0):0.00226841):0.00110354	(Nasalis_larvatus_A:0.00797022	Rhinopithecus_bieti_A:0.000793):0.000444):0.00910519):0.00112458):0.00212882	Nomascus_leucogenys_A:0.01121483):0.000341):0.000808	Hylobates_moloch_A:0.00599102):0.00998048	(((((Aotus_nancymaae_A:0.00689762	(Cebus_capucinus_imitator_A:0.0	(Cebus_albifrons_A:0.00459274	Sapajus_apella_A:0.0):0.000056):0.00211556):0.00109595	(Saguinus_imperator_A:0.00910704	(Callithrix_jacchus_A:0.0	Callithrix_pygmaea_A:0.01145109):0.00222696):0.00125218):0.000688	Saimiri_boliviensis_A:0.00497432):0.00381162	(Alouatta_palliata_A:0.01949366	Ateles_geoffroyi_A:0.01182379):0.00266161):0.00899317	(Pithecia_pithecia_A:0.00793943	Plecturocebus_donacophilus_A:0.01248656):0.00138555):0.01200898):0.05149818	Carlito_syrichta_A:0.17079232):0.22038156	(((((((Macaca_fuscata_F:0.0	(Macaca_nemestrina_F:0.0	(Macaca_fascicularis_F:0.0	Macaca_mulatta_F:0.0):0.0):0.0):0.00190514	((((((((((Pygathrix_nemaeus_F:0.0	Rhinopithecus_bieti_F:0.01116365):0.00281653	Semnopithecus_entellus_F:0.00116842):0.00107652	Trachypithecus_francoisi_F:0.0):0.00414639	Piliocolobus_tephrosceles_F:0.00204307):0.00570549
(((((((((((((((((((((((((((Cercocebus_atys_A:0.0	Mandrillus_sphinx_A:0.0):0.0	Mandrillus_leucophaeus_A:0.0):0.000165	Macaca_nemestrina_A:0.00851152):0.00201547	(Macaca_fascicularis_A:0.0	(Macaca_mulatta_A:0.0	Macaca_fuscata_A:0.00218858):0.000018):0.00658611):0.000208	(Theropithecus_gelada_A:0.000553	Papio_anubis_A:0.00160176):0.00392204):0.00384569	((Erythrocebus_patas_A:0.0	((Cercopithecus_neglectus_A:0.0	Cercopithecus_mona_A:0.00217264):0.00215442	Chlorocebus_sabaeus_A:0.00216526):0.000026):0.000089	Allenopithecus_nigroviridis_A:0.0064176):0.00675501):0.000989	((((Semnopithecus_entellus_A:0.0	Trachypithecus_francoisi_A:0.0):0.01098285	Pygathrix_nemaeus_A:0.00208979):0.000233	(Piliocolobus_tephrosceles_A:0.000031	Colobus_angolensis_palliatus_A:0.01737999):0.00194356):0.000594	(Nasalis_larvatus_A:0.00216518	Rhinopithecus_bieti_A:0.00214983):0.00375546):0.000936):0.00676585	((((Pan_paniscus_A:0.0	(Gorilla_gorilla_gorilla_A:0.0	Pan_troglodytes_A:0.0):0.0):0.000035	homo_sapien_A:0.00212053):0.00642523	Pongo_abelii_A:0.01320957):0.00829566	(Hylobates_moloch_A:0.00674543	Nomascus_leucogenys_A:0.00628441):0.00270636):0.00986258):0.01578989	((((((((Cebus_albifrons_A:0.00219923	Cebus_capucinus_imitator_A:0.0):0.0021448	Sapajus_apella_A:0.000035):0.00210915	Saimiri_boliviensis_A:0.00222379):0.00212726	Aotus_nancymaae_A:0.00225476):0.000834	(Ateles_geoffroyi_A:0.00887632	Alouatta_palliata_A:0.01985698):0.00358007):0.000987	Plecturocebus_donacophilus_A:0.01394761):0.000330	(Saguinus_imperator_A:0.01693021	(Callithrix_jacchus_A:0.00775628	Callithrix_pygmaea_A:0.01668931):0.01101316):0.00311022):0.000735	Pithecia_pithecia_A:0.01077695):0.02648008):0.02558333	Carlito_syrichta_A:0.18429316):0.22356365	((((((((((Cebus_capucinus_imitator_F:0.000725	Cebus_albifrons_F:0.00133553):0.00143487	Sapajus_apella_F:0.00309445):0.01427146	(Plecturocebus_donacophilus_F:0.01166968	Pithecia_pithecia_F:0.01973475):0.00849407):0.01286609	(Alouatta_palliata_F:0.01501976	Ateles_geoffroyi_F:0.0142085):0.00756696):0.00243934	Saguinus_imperator_F:0.02279633):0.00449518	(Callithrix_jacchus_F:0.000283
(((((((((((((((((((((((((((((((((((Macaca_fuscata_A:0.00212335	Macaca_fascicularis_A:0.0):0.000005	Macaca_mulatta_A:0.0):0.000012	(Macaca_nemestrina_A:0.00522436	(Mandrillus_leucophaeus_A:0.0	(Cercocebus_atys_A:0.0	Mandrillus_sphinx_A:0.0):0.0):0.00114851):0.00312581):0.000023	(Erythrocebus_patas_A:0.0	(((Cercopithecus_neglectus_A:0.00640868	Cercopithecus_mona_A:0.0):0.000011	Chlorocebus_sabaeus_A:0.00212136):0.000001	Allenopithecus_nigroviridis_A:0.0021216):0.000007):0.00210458):0.000176	(Theropithecus_gelada_A:0.0	Papio_anubis_A:0.0):0.00193052):0.00219074	(((Semnopithecus_entellus_A:0.0	Trachypithecus_francoisi_A:0.0):0.00431682	Pygathrix_nemaeus_A:0.00206624):0.000659	(Rhinopithecus_bieti_A:0.00217338	Nasalis_larvatus_A:0.00633169):0.00147091):0.00837277):0.00147882	(Colobus_angolensis_palliatus_A:0.00428857	Piliocolobus_tephrosceles_A:0.0020843):0.00273648):0.00321099	((homo_sapien_A:0.01280839	(Gorilla_gorilla_gorilla_A:0.0	(Pan_paniscus_A:0.0	Pan_troglodytes_A:0.0):0.0):0.000040):0.00205876	Pongo_abelii_A:0.00855406):0.00511756):0.00325311	(Hylobates_moloch_A:0.00632946	Nomascus_leucogenys_A:0.00432269):0.00594138):0.00288401	(Pithecia_pithecia_A:0.01197899	(((((Alouatta_palliata_A:0.0175999	Ateles_geoffroyi_A:0.00878872):0.00185063	Aotus_nancymaae_A:0.00243729):0.00202752	((Sapajus_apella_A:0.0	(Cebus_capucinus_imitator_A:0.0	Cebus_albifrons_A:0.00655626):0.000032):0.01173715	Saimiri_boliviensis_A:0.00793711):0.01365676):0.000910	((Callithrix_jacchus_A:0.00561481	Callithrix_pygmaea_A:0.00741503):0.00994834	Saguinus_imperator_A:0.0086638):0.00573666):0.000965	Plecturocebus_donacophilus_A:0.00676417):0.00226143):0.01953125):0.05122645	Carlito_syrichta_A:0.15450828):0.21964055	((((((Macaca_mulatta_F:0.0	(((((('Allen's_swamp_monkey_F':0.0	((Chlorocebus_sabaeus_F:0.00565361	Cercopithecus_neglectus_F:0.00244677):0.00243006	Erythrocebus_patas_F:0.0):0.000937):0.000476	((Colobus_angolensis_palliatus_F:0.000318	Piliocolobus_tephrosceles_F:0.0016969):0.00396798	((Trachypithecus_francoisi_F:0.0	(Pygathrix_nemaeus_F:0.0
(((((((((((((((((((((((((Erythrocebus_patas_A:0.0	((Cercopithecus_mona_A:0.00212539	Cercopithecus_neglectus_A:0.00419378):0.00422231	Chlorocebus_sabaeus_A:0.00210596):0.000004):0.000146	Allenopithecus_nigroviridis_A:0.00195826):0.00390769	((((Trachypithecus_francoisi_A:0.0	Semnopithecus_entellus_A:0.0):0.00211709	Pygathrix_nemaeus_A:0.0):0.000017	Rhinopithecus_bieti_A:0.00208543):0.000316	Nasalis_larvatus_A:0.01025562):0.01496512):0.00209715	(((Cercocebus_atys_A:0.0	(Mandrillus_sphinx_A:0.0	(Macaca_nemestrina_A:0.0106152	Mandrillus_leucophaeus_A:0.0):0.000012):0.000006):0.0085364	(Macaca_fascicularis_A:0.0	(Macaca_fuscata_A:0.00213529	Macaca_mulatta_A:0.0):0.000019):0.00419739):0.00115056	(Theropithecus_gelada_A:0.0	Papio_anubis_A:0.0):0.00521787):0.00519305):0.00169681	((homo_sapien_A:0.00204807	(Pan_paniscus_A:0.0	(Pan_troglodytes_A:0.0	Gorilla_gorilla_gorilla_A:0.0):0.0):0.000053):0.01058795	Pongo_abelii_A:0.00642299):0.00700619):0.00156693	(((Nomascus_leucogenys_A:0.00911235	Hylobates_moloch_A:0.00794687):0.00408668	(Colobus_angolensis_palliatus_A:0.00884782	Piliocolobus_tephrosceles_A:0.0060469):0.00707511):0.00230595	((((((Saguinus_imperator_A:0.01525257	(Callithrix_jacchus_A:0.00194415	Callithrix_pygmaea_A:0.01083589):0.00416046):0.00707261	Aotus_nancymaae_A:0.00157928):0.000710	((((Cebus_albifrons_A:0.00217175	Cebus_capucinus_imitator_A:0.0):0.00209238	Sapajus_apella_A:0.000023):0.0039617	Saimiri_boliviensis_A:0.01312549):0.00252846	Alouatta_palliata_A:0.01049693):0.00222164):0.00135729	Ateles_geoffroyi_A:0.01440804):0.000876	Plecturocebus_donacophilus_A:0.00656947):0.00193176	Pithecia_pithecia_A:0.00419751):0.01545216):0.00274773):0.06047449	Carlito_syrichta_A:0.13720827):0.23555506	((((((((((((Colobus_angolensis_palliatus_F:0.00915164	(((Trachypithecus_francoisi_F:0.0	Semnopithecus_entellus_F:0.0):0.000709	Piliocolobus_tephrosceles_F:0.00125928):0.00223977	((Rhinopithecus_bieti_F:0.00519599	Nasalis_larvatus_F:0.0):0.00379112	Pygathrix_nemaeus_F:0.00334064):0.00159943):0.00173035):0.00307129	((Cercocebus_atys_F:0.00273226	Mandrillus_leucophaeus_F:0.00318787):0.00160854
((((((((((((((((((((((((((((((((((((((((Callithrix_pygmaea_A:0.00648537	Callithrix_jacchus_A:0.00465095):0.00575256	Saguinus_imperator_A:0.00986788):0.00217164	Aotus_nancymaae_A:0.00457731):0.00115806	(((Cebus_capucinus_imitator_A:0.0	Cebus_albifrons_A:0.00225113):0.00217765	Sapajus_apella_A:0.000031):0.00469755	Saimiri_boliviensis_A:0.00414557):0.00547687):0.00297179	Alouatta_palliata_A:0.01839634):0.000908	Ateles_geoffroyi_A:0.00707077):0.00724176	(Plecturocebus_donacophilus_A:0.01178552	Pithecia_pithecia_A:0.01062248):0.00319632):0.01224626	(((homo_sapien_A:0.00202401	(Pan_troglodytes_A:0.0	(Gorilla_gorilla_gorilla_A:0.0	Pan_paniscus_A:0.0):0.0):0.000169):0.0154205	Pongo_abelii_A:0.01323586):0.00655319	(Nomascus_leucogenys_A:0.00426502	Hylobates_moloch_A:0.00232843):0.00681395):0.00216274):0.00804043	((Cercocebus_atys_A:0.0	(Mandrillus_leucophaeus_A:0.0	Mandrillus_sphinx_A:0.0):0.0):0.00234708	Macaca_nemestrina_A:0.01315529):0.00759048):0.00118145	((Macaca_mulatta_A:0.0	(Macaca_fuscata_A:0.0	Macaca_fascicularis_A:0.0):0.0):0.00221744	Theropithecus_gelada_A:0.0):0.000169):0.000631	Papio_anubis_A:0.00142565):0.00347388	((Erythrocebus_patas_A:0.0	(Chlorocebus_sabaeus_A:0.00224004	Allenopithecus_nigroviridis_A:0.0):0.000026):0.000096	(Cercopithecus_neglectus_A:0.0044241	Cercopithecus_mona_A:0.0):0.002104):0.00409511):0.000263	((Nasalis_larvatus_A:0.00681234	Rhinopithecus_bieti_A:0.00199841):0.00438633	(Pygathrix_nemaeus_A:0.00220917	(Semnopithecus_entellus_A:0.0	Trachypithecus_francoisi_A:0.0):0.00218646):0.000146):0.00449188):0.00147845	(Piliocolobus_tephrosceles_A:0.000034	Colobus_angolensis_palliatus_A:0.00215728):0.00276185):0.04170298	Carlito_syrichta_A:0.14109678):0.27096136	(((((((((((((Cercopithecus_neglectus_F:0.0	Chlorocebus_sabaeus_F:0.0206953):0.00352953	'Allen's_swamp_monkey_F':0.0):0.00189047	Erythrocebus_patas_F:0.00446302):0.00222408	Cercopithecus_mona_F:0.00307735):0.00497979	((((Rhinopithecus_bieti_F:0.00643798	Pygathrix_nemaeus_F:0.0):0.00473858	Trachypithecus_francoisi_F:0.0):0.000598	Semnopithecus_entellus_F:0.00362635):0.00115178
(((((((((((((((((((((((((((((Francoiss_langur_E:0.00399776	Hanuman_langur_E:0.0):0.00178762	(black_snubnosed_monkey_E:0.00200632	proboscis_monkey_E:0.0018547):0.000152):0.00128136	Red_shanked_douc_langur_E:0.01619644):0.01907623	((gelada_E:0.0	olive_baboon_E:0.0):0.01430775	(Allens_swamp_monkey_E:0.02474854	red_guenon_E:0.00648035):0.00629069):0.00185072):0.00196428	(((green_monkey_E:0.00646006	Mona_monkey_E:0.00514844):0.00309039	DeBrazzas_monkey_E:0.00823375):0.00365008	(Angolan_colobus_E:0.01053228	Ugandan_red_Colobus_E:0.00110727):0.00792995):0.00184921):0.00765935	(pigtailed_macaque_E:0.0	((((mandrill_1_E:0.0	mandrill_2_E:0.0):0.01138928	sooty_mangabey_E:0.00420652):0.00217073	drill_E:0.00845185):0.0061862	(crabeating_macaque_E:0.0	(Japanese_macaque_E:0.00194799	Rhesus_monkey_E:0.0):0.000007):0.00194473):0.000096):0.01430805):0.006301	(((chimpanzee_E:0.0	pygmy_chimpanzee_E:0.0):0.00645434	Human_E:0.00721838):0.00904331	(Sumatran_orangutan_E:0.02822272	western_lowland_gorilla_E:0.01749131):0.00558625):0.00524524):0.00133709	(northern_whitecheeked_gibbon_E:0.00561725	silvery_gibbon_E:0.00606764):0.01054538):0.0166235	((((((((Bolivian_squirrel_monkey_1_E:0.0	Bolivian_squirrel_monkey_2_E:0.0):0.01067366	((whitefronted_capuchin_E:0.0	whitefaced_sapajou_E:0.0):0.00903119	Tufted_capuchin_E:0.000177):0.00950251):0.00330032	tamarin_E:0.01739231):0.00200835	(pygmy_marmoset_E:0.00879904	whitetuftedear_marmoset_E:0.00224083):0.00180582):0.00257083	(Mas_night_monkey_E:0.00485238	mantled_howler_monkey_E:0.01362176):0.00116971):0.004372	blackhanded_spider_monkey_E:0.00551384):0.00442024	whitefaced_saki_E:0.00772214):0.000640	Bolivian_titi_E:0.02033601):0.00944324):0.59450426	((((((Pygathrix_nemaeus_C:0.00702083	Piliocolobus_tephrosceles_C:0.01531572):0.00176333	Colobus_angolensis_palliatus_C:0.00792554):0.00501392	(Trachypithecus_francoisi_C:0.00157691	Semnopithecus_entellus_C:0.00181293):0.00326658):0.00442676	(((((((((((((Macaca_nemestrina_C:0.0106955	Macaca_fascicularis_C:0.0):0.00178153	Macaca_fuscata_C:0.0016214):0.00277104
(((((((((((((((((((((((((Gorilla_gorilla_gorilla_A:0.00217607	((Pongo_abelii_A:0.01318648	Pan_paniscus_A:0.0):0.000010	Pan_troglodytes_A:0.0):0.000010):0.000026	homo_sapien_A:0.00215622):0.00450884	(Hylobates_moloch_A:0.00647245	Nomascus_leucogenys_A:0.00671868):0.00206445):0.00375961	((((Piliocolobus_tephrosceles_A:0.00421033	Colobus_angolensis_palliatus_A:0.00675857):0.00261821	((Nasalis_larvatus_A:0.01061202	Rhinopithecus_bieti_A:0.000337):0.00294757	((Semnopithecus_entellus_A:0.0	Trachypithecus_francoisi_A:0.0):0.00222401	Pygathrix_nemaeus_A:0.00214282):0.00112087):0.00377712):0.00417935	(Allenopithecus_nigroviridis_A:0.00206779	(((Cercopithecus_neglectus_A:0.00875298	Cercopithecus_mona_A:0.000012):0.00215722	Chlorocebus_sabaeus_A:0.00219227):0.000037	Erythrocebus_patas_A:0.0):0.000114):0.00690821):0.00371595	(((Macaca_mulatta_A:0.0	(Macaca_fuscata_A:0.0	Macaca_fascicularis_A:0.0):0.0):0.00314894	((Mandrillus_leucophaeus_A:0.0	(Cercocebus_atys_A:0.0	Mandrillus_sphinx_A:0.0):0.0):0.00355324	Macaca_nemestrina_A:0.01184681):0.00270229):0.00114082	(Papio_anubis_A:0.0	Theropithecus_gelada_A:0.0):0.00299353):0.00292769):0.00400967):0.00747582	(((((((Cebus_capucinus_imitator_A:0.0	Cebus_albifrons_A:0.0):0.00451006	Sapajus_apella_A:0.0):0.00634049	Saimiri_boliviensis_A:0.01157822):0.00274261	((Saguinus_imperator_A:0.0019653	(Callithrix_jacchus_A:0.0	Callithrix_pygmaea_A:0.02039362):0.00464413):0.00364027	Aotus_nancymaae_A:0.00766329):0.00159011):0.000899	(Alouatta_palliata_A:0.02024361	Ateles_geoffroyi_A:0.02066184):0.00159579):0.00494213	Plecturocebus_donacophilus_A:0.01104494):0.00110687	Pithecia_pithecia_A:0.01422228):0.01347195):0.06856408	Carlito_syrichta_A:0.10970142):0.30730222	((((((Hylobates_moloch_F:0.0	(Gorilla_gorilla_gorilla_F:0.00339147	((Pan_troglodytes_F:0.0	Pan_paniscus_F:0.0):0.000866	(homo_sapien_F:0.00612652	Pongo_abelii_F:0.02296098):0.0055127):0.00377836):0.0110376):0.0018131	Nomascus_leucogenys_F:0.00657321):0.01610238	(((((Macaca_fuscata_F:0.0	(((((Cercocebus_atys_F:0.0
((((((((((((((((((((((((((((((((((((Trachypithecus_francoisi_A:0.0	Semnopithecus_entellus_A:0.0):0.00448831	Rhinopithecus_bieti_A:0.0):0.000001	Pygathrix_nemaeus_A:0.0044836):0.000189	Nasalis_larvatus_A:0.00428183):0.00210678	((((Mandrillus_leucophaeus_A:0.0	(Cercocebus_atys_A:0.0	(Macaca_nemestrina_A:0.0135483	Mandrillus_sphinx_A:0.0):0.000018):0.000010):0.00676146	(Macaca_mulatta_A:0.0	(Macaca_fascicularis_A:0.0	Macaca_fuscata_A:0.00224811):0.000011):0.00222684):0.000012	Theropithecus_gelada_A:0.0):0.000880	(((((Chlorocebus_sabaeus_A:0.00223277	Cercopithecus_neglectus_A:0.00223154):0.000017	Cercopithecus_mona_A:0.0):0.000008	Allenopithecus_nigroviridis_A:0.00446664):0.000005	Erythrocebus_patas_A:0.0):0.00286662	Papio_anubis_A:0.0016036):0.00314776):0.00145505):0.00170773	(Pongo_abelii_A:0.0090524	(homo_sapien_A:0.0	(Pan_paniscus_A:0.0	(Gorilla_gorilla_gorilla_A:0.0	Pan_troglodytes_A:0.0):0.0):0.0):0.00671837):0.0050462):0.00537853	((Hylobates_moloch_A:0.00740737	Nomascus_leucogenys_A:0.0060459):0.00289216	(Colobus_angolensis_palliatus_A:0.00692893	Piliocolobus_tephrosceles_A:0.00203992):0.00443882):0.000221):0.0046985	(((Aotus_nancymaae_A:0.0	((Saimiri_boliviensis_A:0.00690382	(((Callithrix_pygmaea_A:0.00455296	Callithrix_jacchus_A:0.00230034):0.00206678	Saguinus_imperator_A:0.01643505):0.00199011	Ateles_geoffroyi_A:0.00377623):0.000663):0.000148	Alouatta_palliata_A:0.01617499):0.000041):0.00241967	((Cebus_albifrons_A:0.00233962	Cebus_capucinus_imitator_A:0.0):0.000032	Sapajus_apella_A:0.0):0.00218839):0.00112744	(Pithecia_pithecia_A:0.01017644	Plecturocebus_donacophilus_A:0.01299139):0.00336776):0.01315574):0.04064263	Carlito_syrichta_A:0.1388297):0.28968468	(((((((((((Rhinopithecus_bieti_F:0.0	(Semnopithecus_entellus_F:0.0	Trachypithecus_francoisi_F:0.0):0.0):0.00345849	Piliocolobus_tephrosceles_F:0.00293818):0.00165928	((Erythrocebus_patas_F:0.0	Chlorocebus_sabaeus_F:0.00909358):0.00214179	'Allen's_swamp_monkey_F':0.0):0.00254893):0.00173881	(Cercopithecus_mona_F:0.00270224	Cercopithecus_neglectus_F:0.0015531):0.000413):0.0052123
((((((((((((((((((((((((((((((Mandrillus_sphinx_A:0.0	(Cercocebus_atys_A:0.0	(Mandrillus_leucophaeus_A:0.0	Macaca_nemestrina_A:0.00924336):0.000048):0.000026):0.0068795	Macaca_fascicularis_A:0.0):0.000011	Macaca_mulatta_A:0.0):0.000011	Macaca_fuscata_A:0.0):0.000201	(Theropithecus_gelada_A:0.0	Papio_anubis_A:0.0):0.00436279):0.00610144	((Allenopithecus_nigroviridis_A:0.00227269	((Cercopithecus_mona_A:0.00227886	Cercopithecus_neglectus_A:0.01381834):0.00458626	Chlorocebus_sabaeus_A:0.00227369):0.000007):0.000023	Erythrocebus_patas_A:0.0):0.00298954):0.00237121	(((Pongo_abelii_A:0.02328429	(((Gorilla_gorilla_gorilla_A:0.00697289	Pan_troglodytes_A:0.0):0.000070	Pan_paniscus_A:0.0):0.000106	homo_sapien_A:0.00217016):0.00666102):0.00489773	(Hylobates_moloch_A:0.00382289	Nomascus_leucogenys_A:0.000726):0.00868041):0.00272262	(((((Saimiri_boliviensis_A:0.00767186	Ateles_geoffroyi_A:0.01576753):0.00450362	(((Callithrix_pygmaea_A:0.00948592	Callithrix_jacchus_A:0.0021195):0.00395178	Saguinus_imperator_A:0.00779483):0.00243763	Aotus_nancymaae_A:0.0):0.00149685):0.000876	((Cebus_albifrons_A:0.00234957	Cebus_capucinus_imitator_A:0.0):0.00217155	Sapajus_apella_A:0.000134):0.00445949):0.00186602	Alouatta_palliata_A:0.01677649):0.00362895	(Pithecia_pithecia_A:0.00844937	Plecturocebus_donacophilus_A:0.01732104):0.00185573):0.03086422):0.00781805):0.00213699	(((Trachypithecus_francoisi_A:0.0	Semnopithecus_entellus_A:0.0):0.00465789	Pygathrix_nemaeus_A:0.0):0.000146	(Nasalis_larvatus_A:0.00229045	Rhinopithecus_bieti_A:0.0022602):0.00214428):0.00732821):0.000931	(Colobus_angolensis_palliatus_A:0.00698966	Piliocolobus_tephrosceles_A:0.0):0.00592444):0.00719201	Carlito_syrichta_A:0.16224337):0.25289646	((((((((Pan_paniscus_F:0.0	Pan_troglodytes_F:0.0):0.0041046	(Pongo_abelii_F:0.03003406	homo_sapien_F:0.00199316):0.000611):0.00244208	Gorilla_gorilla_gorilla_F:0.00464303):0.01686683	Hylobates_moloch_F:0.0):0.00503373	Nomascus_leucogenys_F:0.00134777):0.0164195	(((((((Trachypithecus_francoisi_F:0.0	Semnopithecus_entellus_F:0.00222911):0.0011108
(((((((((((((((((((((((((((((Macaca_fascicularis_A:0.0	Macaca_fuscata_A:0.0):0.0	Macaca_mulatta_A:0.0):0.000245	((((Allenopithecus_nigroviridis_A:0.00422732	((Cercopithecus_neglectus_A:0.00646562	Cercopithecus_mona_A:0.0):0.00424462	Chlorocebus_sabaeus_A:0.00424842):0.000008):0.000044	Erythrocebus_patas_A:0.0):0.00593599	Papio_anubis_A:0.00257749):0.00234066	Theropithecus_gelada_A:0.000821):0.00110781):0.000477	((Cercocebus_atys_A:0.0	(Mandrillus_sphinx_A:0.0	Mandrillus_leucophaeus_A:0.0):0.0):0.00225684	Macaca_nemestrina_A:0.01261953):0.00354739):0.00296068	((((Semnopithecus_entellus_A:0.0	Trachypithecus_francoisi_A:0.0):0.00650489	Pygathrix_nemaeus_A:0.0):0.00118263	(Nasalis_larvatus_A:0.00409384	Rhinopithecus_bieti_A:0.00435733):0.00309655):0.00794332	(Colobus_angolensis_palliatus_A:0.01076024	Piliocolobus_tephrosceles_A:0.00198262):0.00402627):0.00553418):0.00188274	(((Pan_troglodytes_A:0.0	(Pan_paniscus_A:0.0	(Gorilla_gorilla_gorilla_A:0.0	homo_sapien_A:0.0):0.0):0.0):0.00428827	Pongo_abelii_A:0.01060976):0.00489922	(Nomascus_leucogenys_A:0.00849771	Hylobates_moloch_A:0.01281209):0.00805015):0.00461254):0.01020791	((((((((Sapajus_apella_A:0.000213	(Cebus_capucinus_imitator_A:0.0	Cebus_albifrons_A:0.00430759):0.00408373):0.00638878	Saimiri_boliviensis_A:0.01517773):0.000050	Aotus_nancymaae_A:0.00421178):0.000751	(Saguinus_imperator_A:0.00924604	(Callithrix_pygmaea_A:0.0178334	Callithrix_jacchus_A:0.00170559):0.00847839):0.00727687):0.00301613	Ateles_geoffroyi_A:0.01399727):0.000126	Alouatta_palliata_A:0.01667459):0.00501976	Plecturocebus_donacophilus_A:0.01359415):0.00193492	Pithecia_pithecia_A:0.01517511):0.01819707):0.02441937	Carlito_syrichta_A:0.14108075):0.15945945	(((((((Gorilla_gorilla_gorilla_F:0.00193768	(Pan_troglodytes_F:0.0	Pan_paniscus_F:0.0):0.00208648):0.00253286	(homo_sapien_F:0.00286611	Pongo_abelii_F:0.01130346):0.00264342):0.00241865	(Nomascus_leucogenys_F:0.00634033	Hylobates_moloch_F:0.0):0.0045191):0.01510734	(((((Macaca_nemestrina_F:0.0	(Macaca_fascicularis_F:0.0
((((((((((((((((((((((((((((((((((Macaca_fuscata_A:0.00208416	((Mandrillus_leucophaeus_A:0.0	(Mandrillus_sphinx_A:0.0	Cercocebus_atys_A:0.0):0.0):0.000011	Macaca_nemestrina_A:0.00835787):0.00207212):0.000007	Macaca_fascicularis_A:0.0):0.000007	Macaca_mulatta_A:0.0):0.000682	((((((Gorilla_gorilla_gorilla_A:0.00421234	homo_sapien_A:0.0020377):0.000042	Pan_paniscus_A:0.0):0.000016	Pan_troglodytes_A:0.0):0.00639685	Pongo_abelii_A:0.01042197):0.00200781	(Hylobates_moloch_A:0.00515267	Nomascus_leucogenys_A:0.00111046):0.0014349):0.00840629	(Papio_anubis_A:0.0	Theropithecus_gelada_A:0.0):0.00417416):0.00202302):0.00141607	((Chlorocebus_sabaeus_A:0.00208194	(Cercopithecus_mona_A:0.0	Cercopithecus_neglectus_A:0.00209351):0.00208584):0.000017	Erythrocebus_patas_A:0.0):0.000009):0.000099	(((Rhinopithecus_bieti_A:0.00413422	Nasalis_larvatus_A:0.00421666):0.0019561	(Pygathrix_nemaeus_A:0.00623553	(Semnopithecus_entellus_A:0.0	Trachypithecus_francoisi_A:0.0):0.00637017):0.000133):0.00622643	(Colobus_angolensis_palliatus_A:0.00416268	Piliocolobus_tephrosceles_A:0.0):0.00219125):0.00404808):0.00622316	Allenopithecus_nigroviridis_A:0.00430772):0.00838112	(((Sapajus_apella_A:0.0	(Cebus_albifrons_A:0.0	Cebus_capucinus_imitator_A:0.0):0.0):0.00586271	((((Alouatta_palliata_A:0.01890434	Saimiri_boliviensis_A:0.0127674):0.000517	Ateles_geoffroyi_A:0.01429098):0.00367144	(Saguinus_imperator_A:0.00866896	Aotus_nancymaae_A:0.00188867):0.000739):0.00123294	(Callithrix_jacchus_A:0.000898	Callithrix_pygmaea_A:0.00967634):0.0123648):0.00259638):0.00625153	(Plecturocebus_donacophilus_A:0.00894975	Pithecia_pithecia_A:0.01651793):0.000544):0.00828874):0.05168159	Carlito_syrichta_A:0.13154268):0.22952043	(((Aotus_nancymaae_F:0.027827	((((((Cebus_albifrons_F:0.00104958	Cebus_capucinus_imitator_F:0.000910):0.00177266	Sapajus_apella_F:0.00223159):0.0185441	(Plecturocebus_donacophilus_F:0.00866276	Pithecia_pithecia_F:0.00923467):0.000845):0.0069557	(Alouatta_palliata_F:0.0040346	Ateles_geoffroyi_F:0.00981179):0.000824):0.00325548	(Saguinus_imperator_F:0.01316676
(((((((((((((((((((((((((((((Cercopithecus_neglectus_A:0.00675722	Cercopithecus_mona_A:0.00223107):0.00226417	(Chlorocebus_sabaeus_A:0.00676624	Erythrocebus_patas_A:0.0):0.000005):0.000019	Allenopithecus_nigroviridis_A:0.0):0.00540211	((Papio_anubis_A:0.00159922	Theropithecus_gelada_A:0.00288511):0.00277433	((Macaca_fuscata_A:0.0	(Macaca_fascicularis_A:0.0	Macaca_mulatta_A:0.0):0.0):0.00679627	((Mandrillus_sphinx_A:0.0	(Mandrillus_leucophaeus_A:0.0	Cercocebus_atys_A:0.0):0.0):0.00118543	Macaca_nemestrina_A:0.01008005):0.00556509):0.00261054):0.00296853):0.00571866	(((((Semnopithecus_entellus_A:0.0	Trachypithecus_francoisi_A:0.0):0.00697807	Pygathrix_nemaeus_A:0.0):0.000359	(Rhinopithecus_bieti_A:0.00233869	Nasalis_larvatus_A:0.00664388):0.00186114):0.00882881	Piliocolobus_tephrosceles_A:0.00195225):0.000220	Colobus_angolensis_palliatus_A:0.00228797):0.00722299):0.00244356	(((((Gorilla_gorilla_gorilla_A:0.0	(Pan_troglodytes_A:0.0	Pan_paniscus_A:0.0):0.0):0.000016	homo_sapien_A:0.00222121):0.01070177	Pongo_abelii_A:0.0206997):0.00333116	Nomascus_leucogenys_A:0.00598799):0.00109416	Hylobates_moloch_A:0.00819045):0.00462232):0.00549588	(((Sapajus_apella_A:0.000017	(Cebus_albifrons_A:0.00230405	Cebus_capucinus_imitator_A:0.0):0.00225689):0.00967057	(((((Callithrix_jacchus_A:0.00235686	Callithrix_pygmaea_A:0.01137749):0.00694336	Saguinus_imperator_A:0.00216858):0.000112	Aotus_nancymaae_A:0.0):0.000381	Saimiri_boliviensis_A:0.00648374):0.00274748	(Ateles_geoffroyi_A:0.01633867	Alouatta_palliata_A:0.02109681):0.00120509):0.00233867):0.00699862	(Plecturocebus_donacophilus_A:0.01343431	Pithecia_pithecia_A:0.00977171):0.00354793):0.0224829):0.04653646	Carlito_syrichta_A:0.13178509):0.24678469	(((((((((Alouatta_palliata_F:0.0139003	Plecturocebus_donacophilus_F:0.01323535):0.00774695	Saguinus_imperator_F:0.0155317):0.00456502	Callithrix_jacchus_F:0.00955562):0.00388649	Ateles_geoffroyi_F:0.02076988):0.00473693	Callithrix_pygmaea_F:0.0051312):0.01372291	(Aotus_nancymaae_F:0.01729711	(((Cebus_capucinus_imitator_F:0.000706	Cebus_albifrons_F:0.00137197):0.00178407
(((((((((((((((((((((((((((((Chlorocebus_sabaeus_A:0.0	(Cercopithecus_neglectus_A:0.00212681	(Allenopithecus_nigroviridis_A:0.00857218	Cercopithecus_mona_A:0.00211536):0.000008):0.000012):0.000018	Erythrocebus_patas_A:0.0):0.00227478	((Rhinopithecus_bieti_A:0.000411	Nasalis_larvatus_A:0.01026437):0.00165628	(Pygathrix_nemaeus_A:0.00642387	(Semnopithecus_entellus_A:0.0	Trachypithecus_francoisi_A:0.0):0.00428318):0.000087):0.00417126):0.000876	(Piliocolobus_tephrosceles_A:0.00582202	Colobus_angolensis_palliatus_A:0.00920394):0.00565748):0.00377657	((((Cercocebus_atys_A:0.0	(Mandrillus_sphinx_A:0.0	Mandrillus_leucophaeus_A:0.0):0.0):0.000221	Macaca_nemestrina_A:0.00403384):0.01034738	(Macaca_mulatta_A:0.0	(Macaca_fascicularis_A:0.0	Macaca_fuscata_A:0.00215043):0.000015):0.00232446):0.000200	(Theropithecus_gelada_A:0.0	Papio_anubis_A:0.0):0.00610789):0.00406729):0.00343288	((Pongo_abelii_A:0.01307009	((Pan_paniscus_A:0.0	(Gorilla_gorilla_gorilla_A:0.00214143	Pan_troglodytes_A:0.0):0.000010):0.000037	homo_sapien_A:0.00208718):0.01061309):0.00320701	(Nomascus_leucogenys_A:0.00849657	Hylobates_moloch_A:0.01084957):0.01226665):0.00600777):0.00345122	(((((Saguinus_imperator_A:0.01381128	(Callithrix_pygmaea_A:0.01070974	Callithrix_jacchus_A:0.00464234):0.01037842):0.00120539	(((Sapajus_apella_A:0.0	(Cebus_capucinus_imitator_A:0.0	Cebus_albifrons_A:0.00224495):0.0021905):0.00798378	Saimiri_boliviensis_A:0.00733312):0.00377865	Aotus_nancymaae_A:0.00290015):0.000297):0.00165026	Alouatta_palliata_A:0.01259471):0.000999	Ateles_geoffroyi_A:0.0122):0.00459395	(Pithecia_pithecia_A:0.02385046	Plecturocebus_donacophilus_A:0.0185792):0.00123719):0.01793296):0.06243979	Carlito_syrichta_A:0.1359676):0.1893405	(((((((Alouatta_palliata_F:0.00803629	Ateles_geoffroyi_F:0.01679062):0.00641094	(Pithecia_pithecia_F:0.00565164	Plecturocebus_donacophilus_F:0.01718638):0.00884892):0.00134137	((Sapajus_apella_F:0.00175258	(Cebus_albifrons_F:0.0	Cebus_capucinus_imitator_F:0.0):0.000287):0.00947946	Saimiri_boliviensis_F:0.02068364):0.0103567):0.00428558	((Callithrix_jacchus_F:0.0
(((((((((((((((((((((((((((((((((Macaca_fascicularis_A:0.0	Macaca_fuscata_A:0.00210913):0.000001	(((Mandrillus_sphinx_A:0.0	(Cercocebus_atys_A:0.0	Mandrillus_leucophaeus_A:0.0):0.0):0.00103744	Macaca_nemestrina_A:0.01382895):0.0074398	Macaca_mulatta_A:0.0):0.000009):0.00149742	Theropithecus_gelada_A:0.000611):0.00124854	Papio_anubis_A:0.00335652):0.00377018	(Allenopithecus_nigroviridis_A:0.0	((Chlorocebus_sabaeus_A:0.00425923	(Cercopithecus_neglectus_A:0.0063718	Cercopithecus_mona_A:0.0):0.00209368):0.000036	Erythrocebus_patas_A:0.0):0.000029):0.00664083):0.00516113	((Colobus_angolensis_palliatus_A:0.00418032	Piliocolobus_tephrosceles_A:0.00213886):0.00395947	((Rhinopithecus_bieti_A:0.00661703	Nasalis_larvatus_A:0.00181632):0.00393948	((Trachypithecus_francoisi_A:0.0	Semnopithecus_entellus_A:0.0):0.01080897	Pygathrix_nemaeus_A:0.0):0.000521):0.00786232):0.00232641):0.00539736	((Hylobates_moloch_A:0.000718	Nomascus_leucogenys_A:0.00771631):0.00645784	(((Pan_paniscus_A:0.0	(Pan_troglodytes_A:0.0	Gorilla_gorilla_gorilla_A:0.00643255):0.000059):0.000056	homo_sapien_A:0.00204784):0.00626114	Pongo_abelii_A:0.0086281):0.00572656):0.00545634):0.00388296	((Plecturocebus_donacophilus_A:0.00839376	Pithecia_pithecia_A:0.0194321):0.000631	((((Aotus_nancymaae_A:0.00375434	(((Cebus_capucinus_imitator_A:0.0	Cebus_albifrons_A:0.00863094):0.00428508	Sapajus_apella_A:0.0):0.01009392	Saimiri_boliviensis_A:0.01583203):0.00270828):0.000773	(Saguinus_imperator_A:0.01262291	(Callithrix_pygmaea_A:0.00878519	Callithrix_jacchus_A:0.0):0.00238377):0.00346483):0.00248588	Ateles_geoffroyi_A:0.01713064):0.000926	Alouatta_palliata_A:0.01461033):0.00353536):0.01393148):0.07677017	Carlito_syrichta_A:0.09930195):0.21217586	((((((((((Macaca_mulatta_F:0.0	(Macaca_nemestrina_F:0.0	(Macaca_fascicularis_F:0.0	(Macaca_fuscata_F:0.0	(Mandrillus_sphinx_F:0.0	Mandrillus_leucophaeus_F:0.0):0.00675538):0.000372):0.000189):0.000096):0.00136968	(((Piliocolobus_tephrosceles_F:0.00261994	Colobus_angolensis_palliatus_F:0.00540825):0.00525619	((Rhinopithecus_bieti_F:0.00570062
((((((((((((((((((((((((Macaca_fuscata_A:0.0	Macaca_fascicularis_A:0.0):0.0	Macaca_mulatta_A:0.0):0.000160	(Papio_anubis_A:0.0	Theropithecus_gelada_A:0.0):0.00198098):0.000197	(Macaca_nemestrina_A:0.0208914	(Cercocebus_atys_A:0.0	(Mandrillus_leucophaeus_A:0.0	Mandrillus_sphinx_A:0.0):0.0):0.00294214):0.00965544):0.00193956	(((Rhinopithecus_bieti_A:0.0	((Nasalis_larvatus_A:0.0	(Trachypithecus_francoisi_A:0.0	Semnopithecus_entellus_A:0.0):0.00649192):0.000021	Pygathrix_nemaeus_A:0.00647321):0.000001):0.00430793	(Piliocolobus_tephrosceles_A:0.0	Colobus_angolensis_palliatus_A:0.00215448):0.0021602):0.0039339	((((Cercopithecus_mona_A:0.00645618	Cercopithecus_neglectus_A:0.0043048):0.0021458	Erythrocebus_patas_A:0.0):0.000003	Chlorocebus_sabaeus_A:0.0):0.000089	Allenopithecus_nigroviridis_A:0.00637882):0.000321):0.00407216):0.00890083	((((Pan_troglodytes_A:0.0	(Pan_paniscus_A:0.0	Gorilla_gorilla_gorilla_A:0.00435206):0.000034):0.000018	homo_sapien_A:0.00427883):0.00650259	Pongo_abelii_A:0.00427869):0.000262	(Hylobates_moloch_A:0.00574834	Nomascus_leucogenys_A:0.00285745):0.00166792):0.00351654):0.01463793	(((((((Callithrix_pygmaea_A:0.01189347	Callithrix_jacchus_A:0.00342852):0.00664223	Saguinus_imperator_A:0.00529478):0.00405011	Aotus_nancymaae_A:0.000041):0.000109	(((Cebus_albifrons_A:0.0	Cebus_capucinus_imitator_A:0.0):0.00207188	Sapajus_apella_A:0.000091):0.00225811	Saimiri_boliviensis_A:0.00855646):0.00630306):0.00455671	Alouatta_palliata_A:0.0235709):0.000258	Ateles_geoffroyi_A:0.01500656):0.00520156	(Plecturocebus_donacophilus_A:0.01316517	Pithecia_pithecia_A:0.01303602):0.000598):0.01592366):0.03307027	Carlito_syrichta_A:0.16013567):0.24860087	(Carlito_syrichta_F:0.06415213	(((((((((Piliocolobus_tephrosceles_F:0.00323966	Colobus_angolensis_palliatus_F:0.00489367):0.00246783	(Trachypithecus_francoisi_F:0.0	((Pygathrix_nemaeus_F:0.00191215	Rhinopithecus_bieti_F:0.00623467):0.00394106	Semnopithecus_entellus_F:0.0):0.000447):0.00343412):0.00310524	((Chlorocebus_sabaeus_F:0.00473271	Cercopithecus_mona_F:0.0):0.000345
(((((((((((((((((((((((((((((((Macaca_nemestrina_A:0.00633899	(Mandrillus_sphinx_A:0.0	(Mandrillus_leucophaeus_A:0.0	Cercocebus_atys_A:0.0):0.0):0.000031):0.00208741	(Macaca_fuscata_A:0.0021176	Macaca_fascicularis_A:0.0):0.000001):0.000002	Papio_anubis_A:0.0):0.000003	Theropithecus_gelada_A:0.0):0.000005	Macaca_mulatta_A:0.0):0.00238602	(((((Trachypithecus_francoisi_A:0.0	Semnopithecus_entellus_A:0.0):0.00431074	Pygathrix_nemaeus_A:0.00205877):0.000384	(Rhinopithecus_bieti_A:0.0041586	Nasalis_larvatus_A:0.00433413):0.00176484):0.00411378	(Piliocolobus_tephrosceles_A:0.0	Colobus_angolensis_palliatus_A:0.00213261):0.000022):0.0020203	(Allenopithecus_nigroviridis_A:0.00209688	(Erythrocebus_patas_A:0.0	(Chlorocebus_sabaeus_A:0.00641656	(Cercopithecus_neglectus_A:0.00857536	Cercopithecus_mona_A:0.00420468):0.00429564):0.000006):0.000031):0.000087):0.00403734):0.00387845	(Hylobates_moloch_A:0.00175552	Nomascus_leucogenys_A:0.00461399):0.00231165):0.00112533	(((homo_sapien_A:0.0	(Pan_paniscus_A:0.0	Pan_troglodytes_A:0.0):0.0):0.000023	Gorilla_gorilla_gorilla_A:0.00633674):0.00635104	Pongo_abelii_A:0.0151026):0.00127172):0.00574393	(((((Ateles_geoffroyi_A:0.01351869	Saimiri_boliviensis_A:0.00809101):0.00393256	(((Callithrix_jacchus_A:0.00173655	Callithrix_pygmaea_A:0.01992547):0.00383053	Saguinus_imperator_A:0.00509132):0.0041038	Aotus_nancymaae_A:0.00232198):0.00156163):0.000546	(Cebus_capucinus_imitator_A:0.0	(Cebus_albifrons_A:0.00217078	Sapajus_apella_A:0.0):0.000020):0.00878232):0.00226803	Alouatta_palliata_A:0.01861982):0.0055483	(Plecturocebus_donacophilus_A:0.01049664	Pithecia_pithecia_A:0.00676007):0.00150901):0.01517932):0.05916184	Carlito_syrichta_A:0.13638205):0.24245506	((((((((((Rhinopithecus_bieti_F:0.01420493	Pygathrix_nemaeus_F:0.00225747):0.0056991	(Colobus_angolensis_palliatus_F:0.00355855	((Semnopithecus_entellus_F:0.0017585	Trachypithecus_francoisi_F:0.000270):0.00231745	Piliocolobus_tephrosceles_F:0.00560962):0.00110014):0.00216626):0.01191424	((((((Mandrillus_sphinx_F:0.0	Mandrillus_leucophaeus_F:0.00548984):0.0040031	Cercocebus_atys_F:0.00203167):0.00536283
(((((((((((((((((((((Mandrillus_leucophaeus_F:0.0	(((Macaca_fuscata_F:0.0	(Macaca_fascicularis_F:0.0	(Macaca_nemestrina_F:0.0	Macaca_mulatta_F:0.0):0.0):0.0):0.00639322	Theropithecus_gelada_F:0.0):0.000003	(Cercocebus_atys_F:0.0021183	Papio_anubis_F:0.00212237):0.000005):0.000007):0.000013	Mandrillus_sphinx_F:0.0):0.00367955	((((((Trachypithecus_francoisi_F:0.0	(Semnopithecus_entellus_F:0.0	Nasalis_larvatus_F:0.00249708):0.000131):0.000091	Rhinopithecus_bieti_F:0.00422795):0.000006	Pygathrix_nemaeus_F:0.00206317):0.00434047	Colobus_angolensis_palliatus_F:0.0):0.000064	Piliocolobus_tephrosceles_F:0.0020672):0.00210365	(((Cercopithecus_mona_F:0.0022386	Cercopithecus_neglectus_F:0.00200207):0.00407921	(Erythrocebus_patas_F:0.00424793	'Allen's_swamp_monkey_F':0.0):0.000078):0.000268	Chlorocebus_sabaeus_F:0.00392578):0.00418226):0.00273418):0.00709596	((((Pongo_abelii_F:0.01742259	Gorilla_gorilla_gorilla_F:0.0019764):0.00224337	homo_sapien_F:0.00214011):0.000328	(Hylobates_moloch_F:0.00298018	Nomascus_leucogenys_F:0.00340289):0.00816647):0.00106585	(Pan_troglodytes_F:0.0	Pan_paniscus_F:0.0):0.00504189):0.01928222):0.02649864	((((Alouatta_palliata_F:0.00698249	Ateles_geoffroyi_F:0.01232214):0.00958082	(Plecturocebus_donacophilus_F:0.01113888	Pithecia_pithecia_F:0.0143266):0.00496409):0.000673	(Cebus_capucinus_imitator_F:0.0029527	(Cebus_albifrons_F:0.000415	Sapajus_apella_F:0.00170214):0.00103934):0.02449455):0.00849979	(((Saimiri_boliviensis_F:0.03679322	Saguinus_imperator_F:0.0230461):0.00317307	Aotus_nancymaae_F:0.01542838):0.00456803	(Callithrix_jacchus_F:0.0	Callithrix_pygmaea_F:0.00430599):0.00771285):0.00152945):0.02737743):0.06673968	Carlito_syrichta_F:0.08657603):0.14011296	((((((((Rhinopithecus_bieti_A:0.0	(Trachypithecus_francoisi_A:0.0	(Pygathrix_nemaeus_A:0.00538971	Semnopithecus_entellus_A:0.0):0.000519):0.000264):0.00377936	Nasalis_larvatus_A:0.000641):0.00644598	(Colobus_angolensis_palliatus_A:0.00793036	Piliocolobus_tephrosceles_A:0.00766473):0.00780412):0.00153956	(((((Pan_paniscus_A:0.0	Pan_troglodytes_A:0.0):0.000638
((((((((((((((((((((((((((Macaca_fascicularis_A:0.0	Macaca_fuscata_A:0.00212342):0.000004	((((Macaca_nemestrina_A:0.00638058	Cercocebus_atys_A:0.0):0.000006	Mandrillus_leucophaeus_A:0.0):0.000004	Mandrillus_sphinx_A:0.0):0.00638925	Macaca_mulatta_A:0.0):0.000003):0.000223	(Theropithecus_gelada_A:0.000219	Papio_anubis_A:0.00189498):0.0017256):0.00361683	((((Cercopithecus_neglectus_A:0.00212197	Cercopithecus_mona_A:0.00210973):0.00211496	Allenopithecus_nigroviridis_A:0.00426134):0.000023	Erythrocebus_patas_A:0.0):0.000017	Chlorocebus_sabaeus_A:0.0):0.00678514):0.00254876	((((Semnopithecus_entellus_A:0.0	Trachypithecus_francoisi_A:0.0):0.0021146	Pygathrix_nemaeus_A:0.00212271):0.000181	(Rhinopithecus_bieti_A:0.00213182	Nasalis_larvatus_A:0.00210101):0.00194388):0.00873401	(Colobus_angolensis_palliatus_A:0.00636498	Piliocolobus_tephrosceles_A:0.0):0.0062781):0.00243516):0.00365804	(((Hylobates_moloch_A:0.00805735	Nomascus_leucogenys_A:0.00471236):0.00565176	(Pongo_abelii_A:0.0086551	((Pan_paniscus_A:0.0	(Gorilla_gorilla_gorilla_A:0.00433506	Pan_troglodytes_A:0.0):0.000053):0.000037	homo_sapien_A:0.00207951):0.00196306):0.00508359):0.00683471	(((((Saimiri_boliviensis_A:0.0041027	Ateles_geoffroyi_A:0.01778263):0.00225036	((Cebus_albifrons_A:0.0	Cebus_capucinus_imitator_A:0.0):0.00427008	Sapajus_apella_A:0.000026):0.00950674):0.00162944	((Saguinus_imperator_A:0.00892284	(Callithrix_jacchus_A:0.00338158	Callithrix_pygmaea_A:0.00308403):0.00299389):0.00686852	Aotus_nancymaae_A:0.00190773):0.000456):0.001008	(Alouatta_palliata_A:0.00593373	Pithecia_pithecia_A:0.00703976):0.000841):0.000702	Plecturocebus_donacophilus_A:0.01133293):0.01589766):0.00498412):0.06849886	Carlito_syrichta_A:0.088866):0.12498069	((((((((((((Cercopithecus_mona_F:0.0	Cercopithecus_neglectus_F:0.0):0.00569095	Chlorocebus_sabaeus_F:0.00645841):0.000627	Erythrocebus_patas_F:0.0033647):0.000679	((Mandrillus_leucophaeus_F:0.00245426	Mandrillus_sphinx_F:0.0):0.00305616	Cercocebus_atys_F:0.00298822):0.00766949):0.000535	'Allen's_swamp_monkey_F':0.0):0.00188462	((Piliocolobus_tephrosceles_F:0.00509718
(((((((((((((((((((((((((((Semnopithecus_entellus_A:0.0	Trachypithecus_francoisi_A:0.0):0.0	Pygathrix_nemaeus_A:0.0):0.000536	(Rhinopithecus_bieti_A:0.00254689	Nasalis_larvatus_A:0.00400337):0.00156467):0.00171865	Piliocolobus_tephrosceles_A:0.00195415):0.000171	Colobus_angolensis_palliatus_A:0.00661156):0.00199573	(((Cercopithecus_neglectus_A:0.0	Cercopithecus_mona_A:0.0):0.00212113	(Erythrocebus_patas_A:0.0	Chlorocebus_sabaeus_A:0.00220955):0.000059):0.000223	Allenopithecus_nigroviridis_A:0.00411996):0.01119478):0.00292346	((Papio_anubis_A:0.00396051	Theropithecus_gelada_A:0.000406):0.00172294	((Macaca_fascicularis_A:0.0	(Macaca_mulatta_A:0.0	Macaca_fuscata_A:0.00882994):0.000031):0.00444206	((Mandrillus_sphinx_A:0.0	(Mandrillus_leucophaeus_A:0.0	Cercocebus_atys_A:0.0):0.0):0.000330	Macaca_nemestrina_A:0.00623425):0.00625918):0.000121):0.00166806):0.00362795	(((((Gorilla_gorilla_gorilla_A:0.00223044	Pan_paniscus_A:0.0):0.000027	Pan_troglodytes_A:0.0):0.000037	homo_sapien_A:0.00433178):0.01489009	Pongo_abelii_A:0.01814695):0.00413832	(Hylobates_moloch_A:0.00261474	Nomascus_leucogenys_A:0.00834084):0.00231403):0.0022114):0.00251707	((((Cebus_capucinus_imitator_A:0.0	(Cebus_albifrons_A:0.0	Sapajus_apella_A:0.0):0.0):0.00598943	Saimiri_boliviensis_A:0.01641856):0.00487346	(((Alouatta_palliata_A:0.02258072	Ateles_geoffroyi_A:0.02482343):0.00184985	Aotus_nancymaae_A:0.00238989):0.000779	(Saguinus_imperator_A:0.00882979	(Callithrix_jacchus_A:0.00457537	Callithrix_pygmaea_A:0.01329827):0.01589882):0.00136334):0.00137211):0.01029848	(Pithecia_pithecia_A:0.01036773	Plecturocebus_donacophilus_A:0.01855806):0.00591636):0.01331375):0.0769674	Carlito_syrichta_A:0.13581646):0.23010611	((((((Saguinus_imperator_F:0.02698892	(Callithrix_pygmaea_F:0.01396622	Callithrix_jacchus_F:0.0):0.01334202):0.00623596	(((Ateles_geoffroyi_F:0.02561266	(Alouatta_palliata_F:0.01448604	Plecturocebus_donacophilus_F:0.00679704):0.00893018):0.00359798	Pithecia_pithecia_F:0.0119523):0.00111815	((Cebus_capucinus_imitator_F:0.0	Cebus_albifrons_F:0.00216369):0.00304923
((((((((((((((((((((((((((((((((((((((Pygathrix_nemaeus_A:0.00403305	((Semnopithecus_entellus_A:0.0	Trachypithecus_francoisi_A:0.0):0.0040684	(Piliocolobus_tephrosceles_A:0.000095	Colobus_angolensis_palliatus_A:0.01007087):0.00396992):0.000032):0.000159	(Rhinopithecus_bieti_A:0.0	Nasalis_larvatus_A:0.00204318):0.00185646):0.00230292	((((homo_sapien_A:0.0	((Gorilla_gorilla_gorilla_A:0.0041365	Pan_paniscus_A:0.0):0.000048	Pan_troglodytes_A:0.0):0.000025):0.00811564	Pongo_abelii_A:0.01029232):0.0077684	Nomascus_leucogenys_A:0.00244748):0.000698	Hylobates_moloch_A:0.00511881):0.0060071):0.000657	(((Macaca_nemestrina_A:0.0078844	(Cercocebus_atys_A:0.0	(Mandrillus_leucophaeus_A:0.0	Mandrillus_sphinx_A:0.0):0.0):0.00227016):0.00755359	(((Chlorocebus_sabaeus_A:0.0020178	(Erythrocebus_patas_A:0.0	(Cercopithecus_neglectus_A:0.00201134	Cercopithecus_mona_A:0.00203213):0.00407485):0.000010):0.000225	Allenopithecus_nigroviridis_A:0.00383348):0.01197914	(Macaca_mulatta_A:0.0	(Macaca_fuscata_A:0.0	Macaca_fascicularis_A:0.0):0.0):0.00429606):0.000389):0.000253	(Papio_anubis_A:0.00182336	Theropithecus_gelada_A:0.000197):0.00543899):0.00295301):0.01755827	((((((((Cebus_albifrons_A:0.00210693	Sapajus_apella_A:0.0):0.000030	Cebus_capucinus_imitator_A:0.0):0.00831808	Aotus_nancymaae_A:0.0):0.00153082	Saimiri_boliviensis_A:0.0151531):0.000346	((Callithrix_pygmaea_A:0.0103014	Callithrix_jacchus_A:0.0021216):0.00366866	Saguinus_imperator_A:0.00870406):0.0067807):0.00606851	Ateles_geoffroyi_A:0.01549053):0.000826	(Plecturocebus_donacophilus_A:0.01249929	Alouatta_palliata_A:0.01871674):0.00330996):0.00238604	Pithecia_pithecia_A:0.00883706):0.02104938):0.0571853	Carlito_syrichta_A:0.15091077):0.06603029	Mussel_il17:1.04809044):0.24307469	(((((((((((Cercocebus_atys_F:0.0	(Mandrillus_leucophaeus_F:0.00860609	Mandrillus_sphinx_F:0.0):0.00654694):0.00514066	Macaca_nemestrina_F:0.0):0.000639	Macaca_mulatta_F:0.0):0.000324	Macaca_fascicularis_F:0.0):0.000165	Macaca_fuscata_F:0.0):0.005671	Papio_anubis_F:0.000103):0.00253408
(((((((((((((((((((((((((((((((((((Allenopithecus_nigroviridis_A:0.00401555	((Erythrocebus_patas_A:0.000032	Chlorocebus_sabaeus_A:0.00615395):0.000007	(Cercopithecus_neglectus_A:0.00409752	Cercopithecus_mona_A:0.00207855):0.00407518):0.000061):0.00460321	Papio_anubis_A:0.00356961):0.00402067	(((((Rhinopithecus_bieti_A:0.00403014	((Trachypithecus_francoisi_A:0.0	Semnopithecus_entellus_A:0.0):0.00411818	Pygathrix_nemaeus_A:0.0):0.000089):0.000152	Nasalis_larvatus_A:0.00598958):0.0058265	Piliocolobus_tephrosceles_A:0.00170302):0.000344	Colobus_angolensis_palliatus_A:0.00411315):0.003854	(((((Pan_troglodytes_A:0.0	Pan_paniscus_A:0.0):0.000001	homo_sapien_A:0.00411419):0.000009	Gorilla_gorilla_gorilla_A:0.00204219):0.00609695	Pongo_abelii_A:0.01052992):0.000714	(Nomascus_leucogenys_A:0.01043091	Hylobates_moloch_A:0.00827192):0.00349099):0.000941):0.00100203):0.000897	Theropithecus_gelada_A:0.00140851):0.000656	((Macaca_fuscata_A:0.00207025	Macaca_mulatta_A:0.0):0.000009	Macaca_fascicularis_A:0.0):0.00628892):0.000832	(Macaca_nemestrina_A:0.00930725	(Cercocebus_atys_A:0.0	(Mandrillus_leucophaeus_A:0.0	Mandrillus_sphinx_A:0.0):0.0):0.00102685):0.00465569):0.01399926	(((((Aotus_nancymaae_A:0.000333	(((Cebus_capucinus_imitator_A:0.0	(Sapajus_apella_A:0.0	Cebus_albifrons_A:0.0):0.0):0.00539111	Saimiri_boliviensis_A:0.00704456):0.00494871	Ateles_geoffroyi_A:0.00983591):0.000518):0.000234	Saguinus_imperator_A:0.01396524):0.000989	(Plecturocebus_donacophilus_A:0.0156263	Alouatta_palliata_A:0.01748707):0.0050232):0.00100742	(Callithrix_jacchus_A:0.00103301	Callithrix_pygmaea_A:0.0051558):0.0196606):0.000652	Pithecia_pithecia_A:0.00910049):0.01605449):0.06747661	Carlito_syrichta_A:0.16640928):0.16656602	((((((((((((('Allen's_swamp_monkey_F':0.0	(Chlorocebus_sabaeus_F:0.00739729	(Cercopithecus_neglectus_F:0.0	Cercopithecus_mona_F:0.00602979):0.00640255):0.00130012):0.00222039	Cercocebus_atys_F:0.00168043):0.00115322	Mandrillus_leucophaeus_F:0.000876):0.000979	Papio_anubis_F:0.00144249):0.000858	Theropithecus_gelada_F:0.0):0.000424	Mandrillus_sphinx_F:0.0):0.000929
((((((((((((((((((((((((Mona_monkey_E:0.00249905	DeBrazzas_monkey_E:0.00154956):0.000608	green_monkey_E:0.00355162):0.00230282	((((((crabeating_macaque_E:0.0	(Japanese_macaque_E:0.0	Rhesus_monkey_E:0.0):0.0):0.00625463	pigtailed_macaque_E:0.0):0.000266	(drill_E:0.01194035	sooty_mangabey_E:0.00885266):0.00381254):0.000629	((olive_baboon_E:0.000068	gelada_E:0.00398089):0.00434601	(mandrill_1_E:0.0	mandrill_2_E:0.0):0.00778833):0.00435489):0.00653991	(red_guenon_E:0.00934887	Allens_swamp_monkey_E:0.01525648):0.00152498):0.0022294	((Red_shanked_douc_langur_E:0.0045142	(Hanuman_langur_E:0.0	Francoiss_langur_E:0.0041537):0.00157622):0.00320337	(proboscis_monkey_E:0.00804584	black_snubnosed_monkey_E:0.00215859):0.000392):0.01810444):0.00125135):0.00189242	(Ugandan_red_Colobus_E:0.00219845	Angolan_colobus_E:0.0):0.00371552):0.01226899	(((((((Mas_night_monkey_E:0.00944844	(((whitefaced_sapajou_E:0.0	whitefronted_capuchin_E:0.0):0.00201096	Tufted_capuchin_E:0.0):0.01035619	(Bolivian_squirrel_monkey_1_E:0.0	Bolivian_squirrel_monkey_2_E:0.0):0.01138738):0.000293):0.00133521	tamarin_E:0.01094482):0.000551	(whitetuftedear_marmoset_E:0.01345721	pygmy_marmoset_E:0.00620294):0.00580231):0.00376227	mantled_howler_monkey_E:0.01061546):0.00182108	blackhanded_spider_monkey_E:0.00941381):0.00643392	whitefaced_saki_E:0.01681917):0.00354989	Bolivian_titi_E:0.02201807):0.01899633):0.00662015	((western_lowland_gorilla_E:0.00867244	((chimpanzee_E:0.0	pygmy_chimpanzee_E:0.0):0.000649	Human_E:0.0013635):0.01354453):0.00544652	Sumatran_orangutan_E:0.02143668):0.00122344):0.0045013	northern_whitecheeked_gibbon_E:0.0):0.00214039	silvery_gibbon_E:0.00413665):0.53370253	(((((((((((Papio_anubis_C:0.0	((((((Macaca_mulatta_C:0.0	(Macaca_fascicularis_C:0.0	(Macaca_fuscata_C:0.0	Macaca_nemestrina_C:0.02264801):0.00558769):0.00562367):0.01186259	Erythrocebus_patas_C:0.0):0.00429442	Chlorocebus_sabaeus_C:0.0):0.00236746	Cercopithecus_neglectus_C:0.00637487):0.00191732
((((((((((((((((((((((((((((((((Cercocebus_atys_A:0.0	Mandrillus_sphinx_A:0.0):0.0	Mandrillus_leucophaeus_A:0.0):0.000101	Macaca_nemestrina_A:0.01710513):0.00403005	((Papio_anubis_A:0.00195306	Theropithecus_gelada_A:0.000166):0.00191485	(Macaca_fuscata_A:0.0	(Macaca_fascicularis_A:0.0	Macaca_mulatta_A:0.0):0.0):0.00218717):0.000227):0.00641472	(((Chlorocebus_sabaeus_A:0.00427484	(Cercopithecus_neglectus_A:0.00212896	Cercopithecus_mona_A:0.00424051):0.00211731):0.000010	Allenopithecus_nigroviridis_A:0.00211206):0.000029	Erythrocebus_patas_A:0.0):0.00394214):0.000691	(((Pan_paniscus_A:0.0	(Pan_troglodytes_A:0.0	Gorilla_gorilla_gorilla_A:0.0):0.0):0.000051	homo_sapien_A:0.00419487):0.00422532	Pongo_abelii_A:0.00637753):0.00654039):0.00168516	((Pygathrix_nemaeus_A:0.0	(Semnopithecus_entellus_A:0.0	Trachypithecus_francoisi_A:0.0):0.00425155):0.00121433	(Nasalis_larvatus_A:0.0	Rhinopithecus_bieti_A:0.0):0.00305016):0.00794277):0.00642756	Nomascus_leucogenys_A:0.01340552):0.000629	((Colobus_angolensis_palliatus_A:0.01265495	Piliocolobus_tephrosceles_A:0.000152):0.0029809	Hylobates_moloch_A:0.01182455):0.00299958):0.00731797	(((((Ateles_geoffroyi_A:0.01148505	Alouatta_palliata_A:0.01446805):0.00190598	(((Sapajus_apella_A:0.0	(Cebus_capucinus_imitator_A:0.0	Cebus_albifrons_A:0.0):0.0):0.00634455	Saimiri_boliviensis_A:0.00883934):0.00330878	Aotus_nancymaae_A:0.00508342):0.00226374):0.00160693	((Callithrix_jacchus_A:0.00117045	Callithrix_pygmaea_A:0.00529862):0.00477662	Saguinus_imperator_A:0.0092934):0.00662014):0.00133882	Plecturocebus_donacophilus_A:0.00945596):0.00100828	Pithecia_pithecia_A:0.01406301):0.01696919):0.04877906	Carlito_syrichta_A:0.11675943):0.22950568	((((((((homo_sapien_F:0.0016374	Pongo_abelii_F:0.02457742):0.00346215	(Pan_paniscus_F:0.0	Pan_troglodytes_F:0.0):0.00290779):0.0024279	Gorilla_gorilla_gorilla_F:0.0022745):0.00370713	(Nomascus_leucogenys_F:0.00524251	Hylobates_moloch_F:0.0):0.00504264):0.01304968	(((((('Allen's_swamp_monkey_F':0.0	((Cercopithecus_mona_F:0.0
(((((((((((((((((((((((((Macaca_fascicularis_A:0.0	Macaca_fuscata_A:0.0):0.0	Macaca_mulatta_A:0.0):0.000007	((Mandrillus_sphinx_A:0.0	(Mandrillus_leucophaeus_A:0.0	Cercocebus_atys_A:0.0):0.0):0.000195	Macaca_nemestrina_A:0.01310917):0.00420072):0.000136	(((Pygathrix_nemaeus_A:0.00886905	(Semnopithecus_entellus_A:0.0	Trachypithecus_francoisi_A:0.0):0.00219334):0.000258	(Rhinopithecus_bieti_A:0.000152	Nasalis_larvatus_A:0.00204119):0.00181363):0.00658813	(Colobus_angolensis_palliatus_A:0.00221771	Piliocolobus_tephrosceles_A:0.00217792):0.00221088):0.00209055):0.000832	((((((Chlorocebus_sabaeus_A:0.004433	Cercopithecus_neglectus_A:0.00217503):0.000020	Cercopithecus_mona_A:0.00217827):0.000028	Erythrocebus_patas_A:0.0):0.000171	Allenopithecus_nigroviridis_A:0.00202674):0.00420363	Papio_anubis_A:0.00230466):0.00277897	Theropithecus_gelada_A:0.000890):0.000398):0.0016442	(((Gorilla_gorilla_gorilla_A:0.0	(Pan_paniscus_A:0.0	(Pan_troglodytes_A:0.0	homo_sapien_A:0.0):0.0):0.0):0.0065673	Pongo_abelii_A:0.00223854):0.0026782	(Nomascus_leucogenys_A:0.00600457	Hylobates_moloch_A:0.01170885):0.00418269):0.00375537):0.02190275	((((((((Cebus_albifrons_A:0.0	Cebus_capucinus_imitator_A:0.0):0.00674234	Sapajus_apella_A:0.0):0.000175	Saimiri_boliviensis_A:0.00431437):0.000092	Alouatta_palliata_A:0.02501528):0.00180713	Aotus_nancymaae_A:0.0070756):0.000407	Ateles_geoffroyi_A:0.00878956):0.00179678	((Callithrix_jacchus_A:0.00211717	Callithrix_pygmaea_A:0.01372126):0.01203019	Saguinus_imperator_A:0.01773217):0.00317799):0.00177544	(Pithecia_pithecia_A:0.02099551	Plecturocebus_donacophilus_A:0.01343667):0.0018091):0.02129417):0.05062854	Carlito_syrichta_A:0.11764675):0.26520258	((((((((Papio_anubis_F:0.0	Theropithecus_gelada_F:0.0):0.00214128	(Macaca_nemestrina_F:0.0	(Macaca_fascicularis_F:0.0	(Macaca_mulatta_F:0.0	Macaca_fuscata_F:0.0):0.0):0.0):0.0020254):0.00330922	(((((((Pygathrix_nemaeus_F:0.0	Rhinopithecus_bieti_F:0.0146498):0.00855274	((Cercocebus_atys_F:0.00501521
(((((((((((((((((((((((((((((((((((((((Macaca_mulatta_A:0.0	(Mandrillus_leucophaeus_A:0.0	((Macaca_fuscata_A:0.00436369	Macaca_fascicularis_A:0.0):0.000004	Mandrillus_sphinx_A:0.0):0.000003):0.000002):0.000002	Cercocebus_atys_A:0.0):0.000031	Macaca_nemestrina_A:0.00651981):0.000344	(Papio_anubis_A:0.0	Theropithecus_gelada_A:0.0):0.00399709):0.00398356	((((((Nasalis_larvatus_A:0.00227255	Rhinopithecus_bieti_A:0.0):0.00178134	((Trachypithecus_francoisi_A:0.0	Semnopithecus_entellus_A:0.0):0.00224885	Pygathrix_nemaeus_A:0.0):0.000401):0.01759729	Piliocolobus_tephrosceles_A:0.0):0.000016	Colobus_angolensis_palliatus_A:0.00662583):0.00661026	(((Cercopithecus_mona_A:0.0	Cercopithecus_neglectus_A:0.00440157):0.00219456	Chlorocebus_sabaeus_A:0.00217116):0.000019	Erythrocebus_patas_A:0.0):0.000011):0.000061	Allenopithecus_nigroviridis_A:0.00429808):0.00227891):0.00213694	(((((Aotus_nancymaae_A:0.00515321	((((Cebus_albifrons_A:0.0	Cebus_capucinus_imitator_A:0.0):0.00432911	Sapajus_apella_A:0.000101):0.00313363	Saimiri_boliviensis_A:0.00342318):0.00218044	Alouatta_palliata_A:0.00673278):0.00383051):0.000649	Ateles_geoffroyi_A:0.01052143):0.000729	(Saguinus_imperator_A:0.01017113	(Callithrix_jacchus_A:0.00465159	Callithrix_pygmaea_A:0.0178784):0.00542408):0.000872):0.00170033	Plecturocebus_donacophilus_A:0.00708301):0.000532	Pithecia_pithecia_A:0.00634005):0.01150547):0.00494619	((Pongo_abelii_A:0.00903087	((Pan_troglodytes_A:0.0	(Gorilla_gorilla_gorilla_A:0.0	Pan_paniscus_A:0.0):0.0):0.000068	homo_sapien_A:0.0021056):0.00405063):0.00213765	Nomascus_leucogenys_A:0.002334):0.00170643):0.00374915	Hylobates_moloch_A:0.01326842):0.05719629	Carlito_syrichta_A:0.13626519):0.24451631	((((((((((((Theropithecus_gelada_F:0.0	(Papio_anubis_F:0.0	Cercocebus_atys_F:0.00752538):0.00227735):0.00127777	(Mandrillus_leucophaeus_F:0.0	Mandrillus_sphinx_F:0.0):0.000806):0.00323188	Macaca_fascicularis_F:0.0):0.000357	Macaca_fuscata_F:0.0):0.000181	Macaca_nemestrina_F:0.0):0.000092	Macaca_mulatta_F:0.0):0.00590672
(((((((((((((((((((((((((((Macaca_fascicularis_A:0.0	(Macaca_fuscata_A:0.00214388	Macaca_mulatta_A:0.0):0.000007):0.00214295	Theropithecus_gelada_A:0.0):0.000099	((Erythrocebus_patas_A:0.0	((Cercopithecus_mona_A:0.000019	Cercopithecus_neglectus_A:0.00211289):0.00639582	(Allenopithecus_nigroviridis_A:0.0	Chlorocebus_sabaeus_A:0.00215012):0.000006):0.000005):0.00398193	Papio_anubis_A:0.000297):0.00392819):0.000289	((Mandrillus_leucophaeus_A:0.0	(Cercocebus_atys_A:0.0	Mandrillus_sphinx_A:0.0):0.0):0.00359507	Macaca_nemestrina_A:0.00928429):0.00928069):0.00563044	(((Trachypithecus_francoisi_A:0.0	Semnopithecus_entellus_A:0.0):0.00645591	Pygathrix_nemaeus_A:0.00212799):0.000140	(Nasalis_larvatus_A:0.000008	Rhinopithecus_bieti_A:0.00212266):0.00199296):0.0024542):0.00184668	(Colobus_angolensis_palliatus_A:0.0	Piliocolobus_tephrosceles_A:0.0):0.00491215):0.00882687	((homo_sapien_A:0.00199782	(Gorilla_gorilla_gorilla_A:0.00208564	(Pan_paniscus_A:0.0	Pan_troglodytes_A:0.0):0.000045):0.000091):0.00424485	Pongo_abelii_A:0.01073305):0.00437544):0.00307406	(Nomascus_leucogenys_A:0.00373748	Hylobates_moloch_A:0.0113064):0.00441021):0.00202266	((Pithecia_pithecia_A:0.01236744	Plecturocebus_donacophilus_A:0.01582395):0.000423	(((Ateles_geoffroyi_A:0.01324555	(Aotus_nancymaae_A:0.00528833	(((Callithrix_jacchus_A:0.00214871	Callithrix_pygmaea_A:0.00879264):0.00854993	Saguinus_imperator_A:0.00940713):0.00313454	Saimiri_boliviensis_A:0.01419915):0.000335):0.00126041):0.000679	Alouatta_palliata_A:0.02182334):0.00459782	(Sapajus_apella_A:0.0	(Cebus_capucinus_imitator_A:0.0	Cebus_albifrons_A:0.0):0.0):0.00508364):0.00729499):0.0071178):0.05901399	Carlito_syrichta_A:0.11472418):0.26714114	((((((((Pithecia_pithecia_F:0.00525481	Plecturocebus_donacophilus_F:0.01752346):0.00706713	(((Cebus_albifrons_F:0.000850	Sapajus_apella_F:0.00321122):0.00366209	Cebus_capucinus_imitator_F:0.00195236):0.00579247	Saimiri_boliviensis_F:0.04224191):0.00843607):0.0070753	(Ateles_geoffroyi_F:0.01846852	Alouatta_palliata_F:0.01183742):0.00972794):0.00604983	(Callithrix_pygmaea_F:0.00257181
(((((((((((((((((((((((((((((((((((((((((((((Cercocebus_atys_A:0.0	(Mandrillus_leucophaeus_A:0.0	Mandrillus_sphinx_A:0.0):0.0):0.00213228	Macaca_nemestrina_A:0.00865779):0.00433194	Macaca_mulatta_A:0.0):0.000002	Macaca_fascicularis_A:0.0):0.000002	Macaca_fuscata_A:0.0):0.000558	Theropithecus_gelada_A:0.0015941):0.00168564	(Papio_anubis_A:0.00424384	(((Cercopithecus_neglectus_A:0.00430657	Cercopithecus_mona_A:0.0):0.00432908	Erythrocebus_patas_A:0.0):0.000008	(Allenopithecus_nigroviridis_A:0.00866507	Chlorocebus_sabaeus_A:0.0):0.000011):0.00225181):0.00448298):0.000520	(((Semnopithecus_entellus_A:0.0	(Rhinopithecus_bieti_A:0.0	(Trachypithecus_francoisi_A:0.0	Pygathrix_nemaeus_A:0.00433306):0.000018):0.000010):0.000391	Nasalis_larvatus_A:0.01040853):0.004109	(Colobus_angolensis_palliatus_A:0.00472751	Piliocolobus_tephrosceles_A:0.00607549):0.00616121):0.00174498):0.0046498	((Pan_troglodytes_A:0.0	((Pan_paniscus_A:0.0	Gorilla_gorilla_gorilla_A:0.00432363):0.000013	homo_sapien_A:0.00864555):0.000002):0.00649454	Pongo_abelii_A:0.00431056):0.00165484):0.00152785	(Hylobates_moloch_A:0.00555738	Nomascus_leucogenys_A:0.01619334):0.0046099):0.00816562	(((Saguinus_imperator_A:0.00632706	(Callithrix_jacchus_A:0.00911531	Callithrix_pygmaea_A:0.00850766):0.00684576):0.00636045	Pithecia_pithecia_A:0.01088477):0.00197701	(((Aotus_nancymaae_A:0.00263052	Ateles_geoffroyi_A:0.01052814):0.00144382	(Plecturocebus_donacophilus_A:0.02064995	Alouatta_palliata_A:0.02193782):0.00426828):0.00105917	(((Cebus_albifrons_A:0.0	Cebus_capucinus_imitator_A:0.0):0.00214147	Sapajus_apella_A:0.000027):0.01000252	Saimiri_boliviensis_A:0.01194614):0.00776116):0.00264631):0.02443848):0.09515947	Carlito_syrichta_A:0.11321526):0.21490208	(((((((((((Rhinopithecus_bieti_F:0.00632672	Pygathrix_nemaeus_F:0.0):0.00912596	Semnopithecus_entellus_F:0.0):0.00157755	Trachypithecus_francoisi_F:0.0):0.00506877	(Colobus_angolensis_palliatus_F:0.00490453	Piliocolobus_tephrosceles_F:0.00497):0.001069):0.00249124	((((Mandrillus_leucophaeus_F:0.00646849	Cercocebus_atys_F:0.0015668):0.00203856	Mandrillus_sphinx_F:0.0):0.00608602
(((((((((((((((((((((((((((((Macaca_fascicularis_A:0.0	((((Mandrillus_leucophaeus_A:0.0	(Cercocebus_atys_A:0.0	Mandrillus_sphinx_A:0.0):0.0):0.000080	Macaca_nemestrina_A:0.01081384):0.01082591	Macaca_fuscata_A:0.0):0.000007	Macaca_mulatta_A:0.0):0.000007):0.00132634	Theropithecus_gelada_A:0.000839):0.000240	((Nomascus_leucogenys_A:0.00699385	(((((((Saguinus_imperator_A:0.01221772	(Callithrix_jacchus_A:0.00113793	Callithrix_pygmaea_A:0.00326738):0.00667857):0.00209061	(Saimiri_boliviensis_A:0.00658864	Aotus_nancymaae_A:0.00226115):0.000353):0.00175606	Ateles_geoffroyi_A:0.0128198):0.000603	Alouatta_palliata_A:0.02235337):0.00265966	((Cebus_albifrons_A:0.0	Cebus_capucinus_imitator_A:0.0):0.0065578	Sapajus_apella_A:0.000054):0.00285392):0.00369774	(Pithecia_pithecia_A:0.00797598	Plecturocebus_donacophilus_A:0.01661513):0.00322324):0.01322532	Hylobates_moloch_A:0.00885825):0.000834):0.000594	((((Gorilla_gorilla_gorilla_A:0.00225109	Pan_troglodytes_A:0.0):0.000048	homo_sapien_A:0.0):0.000025	Pan_paniscus_A:0.0):0.01283823	Pongo_abelii_A:0.01135663):0.00347382):0.00747825):0.00109635	Papio_anubis_A:0.00350943):0.00460297	(((Nasalis_larvatus_A:0.0021943	Rhinopithecus_bieti_A:0.00430279):0.00183607	((Trachypithecus_francoisi_A:0.0	Semnopithecus_entellus_A:0.0):0.0043898	Pygathrix_nemaeus_A:0.00430607):0.000327):0.01109562	(Colobus_angolensis_palliatus_A:0.00207725	Piliocolobus_tephrosceles_A:0.000083):0.00411149):0.00280633):0.00376729	(((Cercopithecus_neglectus_A:0.00212054	Cercopithecus_mona_A:0.00220263):0.00435551	Chlorocebus_sabaeus_A:0.0021553):0.000030	Erythrocebus_patas_A:0.0):0.000090):0.00135227	Allenopithecus_nigroviridis_A:0.00744261):0.06547408	Carlito_syrichta_A:0.13575362):0.19168892	(((((((((Cercocebus_atys_F:0.0	(Mandrillus_sphinx_F:0.0	Mandrillus_leucophaeus_F:0.0):0.00226451):0.0052596	Papio_anubis_F:0.0):0.000573	Theropithecus_gelada_F:0.0):0.00184595	(Macaca_nemestrina_F:0.0	(Macaca_fuscata_F:0.0	(Macaca_fascicularis_F:0.0	Macaca_mulatta_F:0.0):0.0):0.0):0.00124684):0.00383091
((((((((((((((((((((((((((((((((((((((Erythrocebus_patas_A:0.0	Chlorocebus_sabaeus_A:0.00458457):0.000007	Allenopithecus_nigroviridis_A:0.00458019):0.000002	(Cercopithecus_neglectus_A:0.0	Cercopithecus_mona_A:0.0):0.00227224):0.00331717	(Theropithecus_gelada_A:0.00132232	Papio_anubis_A:0.000956):0.00112497):0.00110962	((Mandrillus_leucophaeus_A:0.0	(Mandrillus_sphinx_A:0.0	(Cercocebus_atys_A:0.0	Macaca_nemestrina_A:0.0115259):0.000017):0.000009):0.00460466	(Macaca_fascicularis_A:0.0	(Macaca_mulatta_A:0.0	Macaca_fuscata_A:0.00229339):0.000009):0.0022736):0.000209):0.00806921	((((Semnopithecus_entellus_A:0.0	Trachypithecus_francoisi_A:0.0):0.000005	Pygathrix_nemaeus_A:0.0045612):0.000328	(Nasalis_larvatus_A:0.0	Rhinopithecus_bieti_A:0.0):0.00194499):0.0044219	(Piliocolobus_tephrosceles_A:0.000064	Colobus_angolensis_palliatus_A:0.00678562):0.00213773):0.00129796):0.00229212	((Hylobates_moloch_A:0.00687005	Nomascus_leucogenys_A:0.00458764):0.00197395	((Pan_troglodytes_A:0.0	(homo_sapien_A:0.0	(Gorilla_gorilla_gorilla_A:0.00229078	Pan_paniscus_A:0.0):0.000007):0.000004):0.00907116	Pongo_abelii_A:0.00706814):0.00267009):0.000492):0.00680433	(((Alouatta_palliata_A:0.01840483	((Aotus_nancymaae_A:0.0	((Callithrix_jacchus_A:0.00227597	Callithrix_pygmaea_A:0.0165217):0.00466226	Saguinus_imperator_A:0.01421358):0.00531763):0.000419	(Ateles_geoffroyi_A:0.02130791	Saimiri_boliviensis_A:0.00464106):0.00195868):0.000454):0.00183907	(Sapajus_apella_A:0.0	(Cebus_capucinus_imitator_A:0.0	Cebus_albifrons_A:0.0):0.0):0.00943553):0.00387018	(Plecturocebus_donacophilus_A:0.02374346	Pithecia_pithecia_A:0.00675369):0.00551116):0.02518579):0.02314717	Carlito_syrichta_A:0.17464017):0.35966725	((((((((Plecturocebus_donacophilus_F:0.02241927	Alouatta_palliata_F:0.01919855):0.00655649	Ateles_geoffroyi_F:0.01701023):0.00631344	(Saimiri_boliviensis_F:0.02984857	(Callithrix_jacchus_F:0.000160	Callithrix_pygmaea_F:0.00197698):0.01166981):0.00294028):0.0039703	((Sapajus_apella_F:0.00261814	(Cebus_capucinus_imitator_F:0.000860	Cebus_albifrons_F:0.00127608):0.00191455):0.01319267
((((((((((((((((((((((((((((((((((((((((((Chlorocebus_sabaeus_A:0.00213336	(Cercopithecus_neglectus_A:0.00644902	Cercopithecus_mona_A:0.00427165):0.000004):0.000019	Erythrocebus_patas_A:0.0):0.000238	Allenopithecus_nigroviridis_A:0.00620506):0.00166088	(((Cercocebus_atys_A:0.0	(Mandrillus_leucophaeus_A:0.0	(Macaca_nemestrina_A:0.00646899	Mandrillus_sphinx_A:0.0):0.000024):0.000013):0.00422173	(Macaca_fascicularis_A:0.0	(Macaca_fuscata_A:0.0	Macaca_mulatta_A:0.0):0.0):0.00220069):0.000448	(Papio_anubis_A:0.00133776	Theropithecus_gelada_A:0.000794):0.00147304):0.00607071):0.00455779	(((Pygathrix_nemaeus_A:0.0	(Semnopithecus_entellus_A:0.0	Trachypithecus_francoisi_A:0.0):0.01083424):0.000076	Rhinopithecus_bieti_A:0.0020671):0.000204	Nasalis_larvatus_A:0.01056705):0.00218351):0.000839	((Nomascus_leucogenys_A:0.01034408	Hylobates_moloch_A:0.000389):0.00807655	((homo_sapien_A:0.00411358	(Gorilla_gorilla_gorilla_A:0.0	(Pan_paniscus_A:0.0	Pan_troglodytes_A:0.0):0.0):0.000160):0.00631405	Pongo_abelii_A:0.00647393):0.000156):0.00552216):0.000560	(Colobus_angolensis_palliatus_A:0.0044104	Piliocolobus_tephrosceles_A:0.0041735):0.00952847):0.00776583	(((((((Callithrix_pygmaea_A:0.00652184	Callithrix_jacchus_A:0.00211769):0.00221527	Saguinus_imperator_A:0.0108041):0.00225232	Aotus_nancymaae_A:0.0042305):0.00230748	(Saimiri_boliviensis_A:0.00409472	((Cebus_albifrons_A:0.00218858	Cebus_capucinus_imitator_A:0.0):0.000022	Sapajus_apella_A:0.0):0.000211):0.00590918):0.00244151	Alouatta_palliata_A:0.01940781):0.00121628	Ateles_geoffroyi_A:0.00442367):0.00227632	(Plecturocebus_donacophilus_A:0.01243768	Pithecia_pithecia_A:0.00717612):0.00333918):0.00220684):0.05134849	Carlito_syrichta_A:0.14496127):0.18414475	((((((Saimiri_boliviensis_F:0.02509079	Saguinus_imperator_F:0.02412487):0.00383363	(((Cebus_albifrons_F:0.0	Cebus_capucinus_imitator_F:0.0):0.00225491	Sapajus_apella_F:0.00178856):0.0160429	(((Plecturocebus_donacophilus_F:0.01120781	Alouatta_palliata_F:0.01526097):0.00516738	Ateles_geoffroyi_F:0.01214715):0.00667605	Pithecia_pithecia_F:0.00572873):0.00134614):0.0056967):0.00515717
((((((((((((((((((((((((Mandrillus_sphinx_A:0.0	Mandrillus_leucophaeus_A:0.0):0.0	Cercocebus_atys_A:0.0):0.000165	Macaca_nemestrina_A:0.01070477):0.00194938	((((Allenopithecus_nigroviridis_A:0.00207881	((Chlorocebus_sabaeus_A:0.00414435	Cercopithecus_mona_A:0.00887116):0.000181	Erythrocebus_patas_A:0.0):0.000086):0.000048	Cercopithecus_neglectus_A:0.00643302):0.01278594	(Theropithecus_gelada_A:0.000281	Papio_anubis_A:0.00187382):0.00172324):0.000181	(Macaca_mulatta_A:0.0	(Macaca_fascicularis_A:0.0	Macaca_fuscata_A:0.00217966):0.000013):0.0043883):0.000174):0.00187592	((Pygathrix_nemaeus_A:0.0	(Semnopithecus_entellus_A:0.0	Trachypithecus_francoisi_A:0.0):0.0043676):0.000424	(Rhinopithecus_bieti_A:0.000171	Nasalis_larvatus_A:0.00414284):0.00158381):0.00439151):0.00117685	((Pongo_abelii_A:0.01538643	((Gorilla_gorilla_gorilla_A:0.0	(Pan_paniscus_A:0.0	Pan_troglodytes_A:0.0):0.0):0.000122	homo_sapien_A:0.00203351):0.0019543):0.00856755	(Hylobates_moloch_A:0.000402	Nomascus_leucogenys_A:0.00391214):0.00862617):0.00233061):0.000695	((((((Cebus_albifrons_A:0.00441857	Cebus_capucinus_imitator_A:0.0):0.000027	Sapajus_apella_A:0.0):0.00577645	(Saimiri_boliviensis_A:0.01224959	Alouatta_palliata_A:0.02296764):0.00335771):0.00487521	((Saguinus_imperator_A:0.0064512	(Callithrix_pygmaea_A:0.02237077	Callithrix_jacchus_A:0.00197361):0.00468841):0.00577505	(Ateles_geoffroyi_A:0.01529251	Aotus_nancymaae_A:0.00454734):0.00284522):0.00342842):0.00422753	Plecturocebus_donacophilus_A:0.01595314):0.0010667	Pithecia_pithecia_A:0.01485243):0.00373268):0.00157273	(Piliocolobus_tephrosceles_A:0.00224979	Colobus_angolensis_palliatus_A:0.00424381):0.00348502):0.02036942	Carlito_syrichta_A:0.17295654):0.15158741	((((((((homo_sapien_F:0.00174699	Pongo_abelii_F:0.01693996):0.00277634	(Gorilla_gorilla_gorilla_F:0.00519677	(Pan_paniscus_F:0.0	Pan_troglodytes_F:0.0):0.00305083):0.00213957):0.01083323	Hylobates_moloch_F:0.00185232):0.000817	Nomascus_leucogenys_F:0.00396759):0.02980398	(((((((((Pygathrix_nemaeus_F:0.000396	Rhinopithecus_bieti_F:0.00993542):0.00220965
((((((((((((((((((((((((((((((Macaca_fascicularis_F:0.0	(Macaca_fuscata_F:0.0	(Macaca_nemestrina_F:0.0	Macaca_mulatta_F:0.0):0.0):0.0):0.00201975	Mandrillus_sphinx_F:0.0):0.0	Cercocebus_atys_F:0.00404449):0.000010	(Papio_anubis_F:0.00203397	Theropithecus_gelada_F:0.0):0.00201815):0.000017	Mandrillus_leucophaeus_F:0.00199929):0.000126	((Cercopithecus_mona_F:0.00613293	Cercopithecus_neglectus_F:0.00196023):0.00391553	(('Allen's_swamp_monkey_F':0.0	Chlorocebus_sabaeus_F:0.00608745):0.000057	Erythrocebus_patas_F:0.00196547):0.000178):0.00176431):0.000737	(((((Pygathrix_nemaeus_F:0.0	Nasalis_larvatus_F:0.000621):0.000476	Rhinopithecus_bieti_F:0.00162426):0.00190975	Trachypithecus_francoisi_F:0.0):0.000056	Semnopithecus_entellus_F:0.0):0.00411014	(Colobus_angolensis_palliatus_F:0.00403412	Piliocolobus_tephrosceles_F:0.000006):0.00200341):0.01148007):0.01384348	(((Pan_troglodytes_F:0.0	Pan_paniscus_F:0.0):0.00303337	(Gorilla_gorilla_gorilla_F:0.0016051	Pongo_abelii_F:0.01472593):0.0037951):0.00160844	(homo_sapien_F:0.00288772	(Nomascus_leucogenys_F:0.00234934	Hylobates_moloch_F:0.00169108):0.00286726):0.000434):0.00972943):0.03862075	(((((Plecturocebus_donacophilus_F:0.01211843	(Saimiri_boliviensis_F:0.02957764	(((Cebus_albifrons_F:0.0	Cebus_capucinus_imitator_F:0.0):0.000270	Sapajus_apella_F:0.0017462):0.00892543	Pithecia_pithecia_F:0.023377):0.00724294):0.00302061):0.00412983	(Alouatta_palliata_F:0.0080998	Ateles_geoffroyi_F:0.0223322):0.01727085):0.00227209	Saguinus_imperator_F:0.03948776):0.00173752	Aotus_nancymaae_F:0.02435615):0.00357922	(Callithrix_jacchus_F:0.0	Callithrix_pygmaea_F:0.00638361):0.01668151):0.01820424):0.06999538	Carlito_syrichta_F:0.11982425):0.30717814	((((((((Alouatta_palliata_A:0.01555197	(Aotus_nancymaae_A:0.00121432	((Callithrix_pygmaea_A:0.01407999	Callithrix_jacchus_A:0.00738253):0.00240403	Saguinus_imperator_A:0.00794437):0.00308953):0.00438526):0.00664718	Saimiri_boliviensis_A:0.01295462):0.00437713	((Cebus_capucinus_imitator_A:0.00202511	Cebus_albifrons_A:0.000080):0.00621643	Sapajus_apella_A:0.00199987):0.00261188):0.00721701
(((((((((((((((((((((((((((((((((((((Colobus_angolensis_palliatus_A:0.0021659	((Semnopithecus_entellus_A:0.0	Trachypithecus_francoisi_A:0.0):0.00436214	Piliocolobus_tephrosceles_A:0.0):0.000018):0.000021	Pygathrix_nemaeus_A:0.00434631):0.000360	(((((Alouatta_palliata_A:0.02420709	Ateles_geoffroyi_A:0.01901818):0.00142431	((((Cebus_albifrons_A:0.0	Cebus_capucinus_imitator_A:0.0):0.00224733	Sapajus_apella_A:0.0):0.000366	Saimiri_boliviensis_A:0.01078308):0.00408318	((Callithrix_jacchus_A:0.00221833	Callithrix_pygmaea_A:0.01563382):0.00568641	(Saguinus_imperator_A:0.00209945	Aotus_nancymaae_A:0.00454146):0.0010463):0.00144366):0.00511914):0.00896825	(Pithecia_pithecia_A:0.02650128	Plecturocebus_donacophilus_A:0.00674631):0.00223179):0.01350176	((Nomascus_leucogenys_A:0.00645653	Hylobates_moloch_A:0.00446905):0.0095216	(Pongo_abelii_A:0.00671864	(((Gorilla_gorilla_gorilla_A:0.00223808	Pan_paniscus_A:0.0):0.000034	Pan_troglodytes_A:0.0):0.000018	homo_sapien_A:0.0):0.01312798):0.00583799):0.00249822):0.00631879	(Nasalis_larvatus_A:0.0	Rhinopithecus_bieti_A:0.00253538):0.00277732):0.00139378):0.00294378	(((Erythrocebus_patas_A:0.0	((Cercopithecus_neglectus_A:0.00208793	Cercopithecus_mona_A:0.00444806):0.0021237	Chlorocebus_sabaeus_A:0.00667834):0.000333):0.000377	Allenopithecus_nigroviridis_A:0.00399953):0.00669818	(((Mandrillus_leucophaeus_A:0.0	(Mandrillus_sphinx_A:0.0	Cercocebus_atys_A:0.0):0.0):0.00117304	Macaca_nemestrina_A:0.01421632):0.01140914	((Theropithecus_gelada_A:0.000221	Papio_anubis_A:0.0019527):0.00165513	(Macaca_fascicularis_A:0.0	(Macaca_mulatta_A:0.0	Macaca_fuscata_A:0.0):0.0):0.000344):0.000382):0.00347256):0.00124736):0.03364078	Carlito_syrichta_A:0.15656686):0.15522733	(((((((((((Cercopithecus_mona_F:0.0	Chlorocebus_sabaeus_F:0.01140278):0.00226196	'Allen's_swamp_monkey_F':0.0):0.00156158	Erythrocebus_patas_F:0.00471482):0.00170632	Cercopithecus_neglectus_F:0.00119648):0.00417653	((Piliocolobus_tephrosceles_F:0.0	Colobus_angolensis_palliatus_F:0.0):0.00176934	(((Pygathrix_nemaeus_F:0.0	Rhinopithecus_bieti_F:0.00634282):0.00570365
(((((((((((((((((((((((((Macaca_mulatta_A:0.0	(Macaca_fuscata_A:0.00211555	Macaca_fascicularis_A:0.0):0.000006):0.00210778	((Macaca_nemestrina_A:0.00849146	Cercocebus_atys_A:0.0):0.000011	Mandrillus_sphinx_A:0.0):0.000004):0.000009	Mandrillus_leucophaeus_A:0.0):0.000496	(Theropithecus_gelada_A:0.0	Papio_anubis_A:0.0):0.00372767):0.00301366	(((((Rhinopithecus_bieti_A:0.00208535	(Semnopithecus_entellus_A:0.0	Trachypithecus_francoisi_A:0.0):0.00212852):0.000026	Pygathrix_nemaeus_A:0.0):0.000067	Nasalis_larvatus_A:0.00839628):0.00201037	(Piliocolobus_tephrosceles_A:0.00194584	Colobus_angolensis_palliatus_A:0.00439674):0.00212794):0.00626985	((Chlorocebus_sabaeus_A:0.0	((Cercopithecus_mona_A:0.00423529	Cercopithecus_neglectus_A:0.00209386):0.00429391	Erythrocebus_patas_A:0.0):0.000034):0.000054	Allenopithecus_nigroviridis_A:0.00630195):0.00445938):0.00298329):0.00546289	((Pongo_abelii_A:0.00865667	(((homo_sapien_A:0.00210924	Pan_troglodytes_A:0.0):0.000002	Gorilla_gorilla_gorilla_A:0.0):0.000001	Pan_paniscus_A:0.0):0.00622651):0.00253535	(Hylobates_moloch_A:0.01166724	Nomascus_leucogenys_A:0.00756921):0.0015296):0.00788336):0.01126367	(((Plecturocebus_donacophilus_A:0.01647859	Alouatta_palliata_A:0.01891202):0.00466271	((((Callithrix_pygmaea_A:0.00880941	Callithrix_jacchus_A:0.00204047):0.00359888	Saguinus_imperator_A:0.00734384):0.00223101	(Aotus_nancymaae_A:0.00203942	(((Cebus_albifrons_A:0.00659053	Cebus_capucinus_imitator_A:0.0):0.0022255	Sapajus_apella_A:0.0):0.00911188	Saimiri_boliviensis_A:0.01062055):0.00226773):0.000653):0.00107249	Ateles_geoffroyi_A:0.0202283):0.00239701):0.00336161	Pithecia_pithecia_A:0.0100627):0.01393499):0.07001986	Carlito_syrichta_A:0.14946444):0.22704454	(((((((((((Cebus_albifrons_F:0.0	Sapajus_apella_F:0.0):0.00378255	Cebus_capucinus_imitator_F:0.000229):0.01403846	Aotus_nancymaae_F:0.01768734):0.00484195	Plecturocebus_donacophilus_F:0.0122917):0.0015117	(Callithrix_pygmaea_F:0.01103756	Callithrix_jacchus_F:0.0):0.01751957):0.00182593	Saguinus_imperator_F:0.01997309):0.00199403	(Alouatta_palliata_F:0.00449271
((((((((((((((((((((((((Macaca_fascicularis_A:0.0	(((Macaca_nemestrina_A:0.01719154	(Cercocebus_atys_A:0.0	(Mandrillus_leucophaeus_A:0.0	Mandrillus_sphinx_A:0.0):0.0):0.000239):0.00842474	Macaca_mulatta_A:0.0):0.000011	Macaca_fuscata_A:0.00215281):0.000004):0.000486	(Theropithecus_gelada_A:0.000177	Papio_anubis_A:0.00412369):0.0015026):0.00365403	((((((((((Callithrix_jacchus_A:0.00709366	Callithrix_pygmaea_A:0.01050473):0.01097438	Saguinus_imperator_A:0.01338622):0.000061	Aotus_nancymaae_A:0.00422873):0.000496	(((Cebus_albifrons_A:0.0	Cebus_capucinus_imitator_A:0.0):0.00433953	Sapajus_apella_A:0.000013):0.00310375	Saimiri_boliviensis_A:0.01227286):0.00120446):0.00190621	Ateles_geoffroyi_A:0.02402934):0.00156566	(Alouatta_palliata_A:0.01666304	Pithecia_pithecia_A:0.00773558):0.00306612):0.000956	Plecturocebus_donacophilus_A:0.01508789):0.01535139	Hylobates_moloch_A:0.00654518):0.00111682	Nomascus_leucogenys_A:0.01070899):0.000683	(((Pan_troglodytes_A:0.0	(Pan_paniscus_A:0.0	homo_sapien_A:0.0):0.0):0.000013	Gorilla_gorilla_gorilla_A:0.00213146):0.01083069	Pongo_abelii_A:0.01089154):0.00753934):0.00468758):0.0025125	((((Semnopithecus_entellus_A:0.0	Trachypithecus_francoisi_A:0.0):0.00209665	Pygathrix_nemaeus_A:0.00436895):0.000452	(Rhinopithecus_bieti_A:0.00222512	Nasalis_larvatus_A:0.00422654):0.00388288):0.00482406	(Piliocolobus_tephrosceles_A:0.00193226	Colobus_angolensis_palliatus_A:0.00887074):0.00131867):0.00306471):0.00156689	((((Chlorocebus_sabaeus_A:0.00433227	Cercopithecus_neglectus_A:0.00213334):0.000067	Erythrocebus_patas_A:0.0):0.000036	Allenopithecus_nigroviridis_A:0.0):0.000019	Cercopithecus_mona_A:0.0):0.0111027):0.0396853	Carlito_syrichta_A:0.15117434):0.27539277	((((((((((((Piliocolobus_tephrosceles_F:0.00372618	Colobus_angolensis_palliatus_F:0.00254019):0.00211696	(Chlorocebus_sabaeus_F:0.01702625	((Rhinopithecus_bieti_F:0.0098482	Trachypithecus_francoisi_F:0.000656):0.000744	Semnopithecus_entellus_F:0.00286278):0.00154746):0.000904):0.00179736	Pygathrix_nemaeus_F:0.00423504):0.003096	(((((((Papio_anubis_F:0.00186962	Cercocebus_atys_F:0.01282682):0.00298546
(((((((((((((((((((((((((((((Macaca_fascicularis_A:0.0	(Theropithecus_gelada_A:0.0	Macaca_mulatta_A:0.0):0.0):0.0	Macaca_fuscata_A:0.0):0.000212	(((((((Piliocolobus_tephrosceles_A:0.000024	Colobus_angolensis_palliatus_A:0.01107795):0.00218646	(Semnopithecus_entellus_A:0.0	Trachypithecus_francoisi_A:0.0):0.00221503):0.000017	Pygathrix_nemaeus_A:0.0):0.000074	(Rhinopithecus_bieti_A:0.0	Nasalis_larvatus_A:0.00222619):0.00214167):0.0065907	((((Cercopithecus_neglectus_A:0.00217287	Cercopithecus_mona_A:0.00224581):0.00221994	Erythrocebus_patas_A:0.0):0.000003	Chlorocebus_sabaeus_A:0.00221061):0.000053	Allenopithecus_nigroviridis_A:0.0066153):0.00452137):0.00248902	((((Pan_troglodytes_A:0.0	(Pan_paniscus_A:0.0	homo_sapien_A:0.0):0.0):0.000034	Gorilla_gorilla_gorilla_A:0.00217234):0.00661952	Pongo_abelii_A:0.00897806):0.00474735	(Hylobates_moloch_A:0.00749985	Nomascus_leucogenys_A:0.00360168):0.00149725):0.00490063):0.000881	Papio_anubis_A:0.00135605):0.000685):0.00404779	((Cercocebus_atys_A:0.0	(Mandrillus_leucophaeus_A:0.0	Mandrillus_sphinx_A:0.0):0.0):0.00253558	Macaca_nemestrina_A:0.01081313):0.00516437):0.00755934	((((Sapajus_apella_A:0.0	(Cebus_capucinus_imitator_A:0.0	Cebus_albifrons_A:0.00924213):0.000130):0.00226499	((Aotus_nancymaae_A:0.000451	(Alouatta_palliata_A:0.01021752	(Saimiri_boliviensis_A:0.0077861	Ateles_geoffroyi_A:0.0080203):0.00114492):0.000620):0.000365	Saguinus_imperator_A:0.01723859):0.00128804):0.00189651	(Callithrix_pygmaea_A:0.00456478	Callithrix_jacchus_A:0.00216178):0.00454297):0.0011217	(Pithecia_pithecia_A:0.00900508	Plecturocebus_donacophilus_A:0.00451298):0.00172479):0.0244208):0.02679997	Carlito_syrichta_A:0.15130034):0.29639494	(((((((Gorilla_gorilla_gorilla_F:0.0	(homo_sapien_F:0.00583937	Pongo_abelii_F:0.00448897):0.00254515):0.00457701	(Pan_paniscus_F:0.0	Pan_troglodytes_F:0.0):0.00593817):0.01907195	Hylobates_moloch_F:0.000748):0.000231	Nomascus_leucogenys_F:0.00939762):0.03443896	(((((((((((Rhinopithecus_bieti_F:0.0016074	Colobus_angolensis_palliatus_F:0.0046952):0.000932
((((((((((((((((((((((((((((((((((((((((Macaca_fuscata_A:0.0	(Mandrillus_sphinx_A:0.0	(Macaca_fascicularis_A:0.0	(Cercocebus_atys_A:0.0	Macaca_mulatta_A:0.0):0.0):0.0):0.0):0.0	Mandrillus_leucophaeus_A:0.0):0.000017	Macaca_nemestrina_A:0.00908292):0.000152	(Papio_anubis_A:0.0	Theropithecus_gelada_A:0.0):0.00211391):0.00349993	(((Cercopithecus_mona_A:0.00224342	Cercopithecus_neglectus_A:0.00917645):0.00229719	(Allenopithecus_nigroviridis_A:0.00457139	Chlorocebus_sabaeus_A:0.00226243):0.000006):0.000024	Erythrocebus_patas_A:0.0):0.00559362):0.00203612	(((Rhinopithecus_bieti_A:0.0	Nasalis_larvatus_A:0.0):0.00167288	((Trachypithecus_francoisi_A:0.0	Semnopithecus_entellus_A:0.0):0.00463836	Pygathrix_nemaeus_A:0.0):0.000605):0.01380211	(Piliocolobus_tephrosceles_A:0.0	Colobus_angolensis_palliatus_A:0.0):0.00459699):0.000998):0.00297926	((Hylobates_moloch_A:0.00899883	Nomascus_leucogenys_A:0.000099):0.00436905	((homo_sapien_A:0.00669436	(Pan_paniscus_A:0.0	(Pan_troglodytes_A:0.0	Gorilla_gorilla_gorilla_A:0.00228179):0.000008):0.000138):0.00678192	Pongo_abelii_A:0.01607958):0.00239447):0.00252675):0.01227617	((((Callithrix_jacchus_A:0.00599862	Callithrix_pygmaea_A:0.01262401):0.00213106	Saguinus_imperator_A:0.01765491):0.0058563	Pithecia_pithecia_A:0.00641721):0.00329941	((Saimiri_boliviensis_A:0.0182892	(Cebus_capucinus_imitator_A:0.0	(Sapajus_apella_A:0.0	Cebus_albifrons_A:0.00491691):0.000158):0.005036):0.00453733	((Aotus_nancymaae_A:0.00510583	(Ateles_geoffroyi_A:0.02148306	Alouatta_palliata_A:0.01646564):0.00166258):0.00196348	Plecturocebus_donacophilus_A:0.01811029):0.000886):0.00419585):0.01796024):0.06100696	Carlito_syrichta_A:0.16116081):0.22165903	((((((((((Trachypithecus_francoisi_F:0.0	Rhinopithecus_bieti_F:0.00523938):0.000959	Semnopithecus_entellus_F:0.00116387):0.00258024	Pygathrix_nemaeus_F:0.0):0.00119296	(Colobus_angolensis_palliatus_F:0.00303318	Piliocolobus_tephrosceles_F:0.0):0.00509992):0.00805534	((Chlorocebus_sabaeus_F:0.00141458	('Allen's_swamp_monkey_F':0.000595	(Cercopithecus_neglectus_F:0.00472277
((((((((((((((((((((((((((((((((crabeating_macaque_E:0.0	Rhesus_monkey_E:0.0):0.0	Japanese_macaque_E:0.0):0.0018605	pigtailed_macaque_E:0.00372611):0.00248594	(((gelada_E:0.00545866	olive_baboon_E:0.000118):0.00873975	(mandrill_1_E:0.0	mandrill_2_E:0.0):0.004221):0.00205615	(drill_E:0.00539864	sooty_mangabey_E:0.0039495):0.00113217):0.00210776):0.00471503	(((Angolan_colobus_E:0.00576288	Ugandan_red_Colobus_E:0.00549437):0.01242673	(((Red_shanked_douc_langur_E:0.01326287	proboscis_monkey_E:0.00936229):0.00305612	black_snubnosed_monkey_E:0.01017409):0.0011882	(Hanuman_langur_E:0.0	Francoiss_langur_E:0.0):0.000494):0.01359792):0.00479262	((Allens_swamp_monkey_E:0.01580155	red_guenon_E:0.00102427):0.00322636	((green_monkey_E:0.00427323	Mona_monkey_E:0.00690279):0.00264711	DeBrazzas_monkey_E:0.00325666):0.00202916):0.00221296):0.00404844):0.01196687	(((western_lowland_gorilla_E:0.01570027	Sumatran_orangutan_E:0.01417939):0.00204973	((pygmy_chimpanzee_E:0.0	chimpanzee_E:0.0):0.00268084	Human_E:0.00475423):0.01582454):0.00155007	(northern_whitecheeked_gibbon_E:0.00364169	silvery_gibbon_E:0.00574721):0.00257299):0.00110066):0.01896289	((whitefaced_saki_E:0.01643663	Bolivian_titi_E:0.02031981):0.00652852	(((((tamarin_E:0.011628	Mas_night_monkey_E:0.00441847):0.00229769	((Bolivian_squirrel_monkey_1_E:0.0	Bolivian_squirrel_monkey_2_E:0.0):0.00751326	(Tufted_capuchin_E:0.000274	(whitefronted_capuchin_E:0.0	whitefaced_sapajou_E:0.0):0.0050267):0.01357337):0.00510681):0.00181282	mantled_howler_monkey_E:0.01165406):0.00163123	(whitetuftedear_marmoset_E:0.00563302	pygmy_marmoset_E:0.00323246):0.01318422):0.00453528	blackhanded_spider_monkey_E:0.00873146):0.00300031):0.00643601):0.48641126	(((((((((((Allenopithecus_nigroviridis_C:0.01583121	(Chlorocebus_sabaeus_C:0.0	Erythrocebus_patas_C:0.0):0.00264819):0.00231628	(((((Macaca_mulatta_C:0.0	(Macaca_fascicularis_C:0.0	(Macaca_nemestrina_C:0.00725716	Macaca_fuscata_C:0.00444815):0.00495706):0.00265502):0.02904407	Papio_anubis_C:0.0):0.00982388
((((((((((((((((((((((((((((((((Cercocebus_atys_A:0.0	(Mandrillus_leucophaeus_A:0.0	Macaca_nemestrina_A:0.00211742):0.000002):0.0	((Macaca_fuscata_A:0.00638837	Macaca_mulatta_A:0.0):0.000011	Macaca_fascicularis_A:0.0):0.00212241):0.000005	Mandrillus_sphinx_A:0.0):0.000103	(Theropithecus_gelada_A:0.0	Papio_anubis_A:0.0):0.00201181):0.00417812	((Allenopithecus_nigroviridis_A:0.0041981	(((Cercopithecus_mona_A:0.0	Cercopithecus_neglectus_A:0.00213936):0.00425632	Chlorocebus_sabaeus_A:0.00210866):0.000027	Erythrocebus_patas_A:0.0):0.000050):0.00447238	(Pongo_abelii_A:0.01499222	(((homo_sapien_A:0.00210451	Gorilla_gorilla_gorilla_A:0.00212719):0.000020	Pan_troglodytes_A:0.0):0.000012	Pan_paniscus_A:0.0):0.00643286):0.00620951):0.00196731):0.00207814	(((Semnopithecus_entellus_A:0.0	Trachypithecus_francoisi_A:0.0):0.00212999	Pygathrix_nemaeus_A:0.0):0.000010	Rhinopithecus_bieti_A:0.00422745):0.000078):0.00107876	Nasalis_larvatus_A:0.00111848):0.00265503	(Piliocolobus_tephrosceles_A:0.00197241	Colobus_angolensis_palliatus_A:0.00866963):0.00277418):0.00181576	(Hylobates_moloch_A:0.00808469	Nomascus_leucogenys_A:0.00469536):0.00746244):0.01186904	(((((Ateles_geoffroyi_A:0.01685786	(Saimiri_boliviensis_A:0.01352863	((Cebus_albifrons_A:0.0	(Sapajus_apella_A:0.0	Cebus_capucinus_imitator_A:0.0):0.0):0.00598119	Alouatta_palliata_A:0.01820281):0.00103267):0.00148683):0.000434	Aotus_nancymaae_A:0.00288661):0.000356	Plecturocebus_donacophilus_A:0.01037843):0.0016903	(Pithecia_pithecia_A:0.00979078	Saguinus_imperator_A:0.01203912):0.00197125):0.00147206	(Callithrix_jacchus_A:0.00806905	Callithrix_pygmaea_A:0.00940345):0.00917225):0.01098799):0.00834903	Carlito_syrichta_A:0.18204674):0.27575431	(((Nasalis_larvatus_F:0.00266474	((((((Piliocolobus_tephrosceles_F:0.0011916	Colobus_angolensis_palliatus_F:0.00281141):0.00166153	(Semnopithecus_entellus_F:0.0	((Pygathrix_nemaeus_F:0.0	Rhinopithecus_bieti_F:0.00429356):0.00201518	Trachypithecus_francoisi_F:0.0):0.000006):0.000676):0.000534	((Cercopithecus_mona_F:0.00204615	Cercopithecus_neglectus_F:0.0):0.00644267
((((((((((((((((((((((((((((((((((Erythrocebus_patas_A:0.0	((Cercopithecus_mona_A:0.0021797	(Cercopithecus_neglectus_A:0.0044126	Allenopithecus_nigroviridis_A:0.0021809):0.000010):0.000024	Chlorocebus_sabaeus_A:0.0):0.000016):0.00871008	((Piliocolobus_tephrosceles_A:0.00211975	Colobus_angolensis_palliatus_A:0.00447375):0.00206626	((Rhinopithecus_bieti_A:0.00231234	Nasalis_larvatus_A:0.00426665):0.00199975	((Trachypithecus_francoisi_A:0.0	Semnopithecus_entellus_A:0.0):0.00665707	Pygathrix_nemaeus_A:0.0):0.000182):0.00419705):0.000368):0.00118838	((((Pan_troglodytes_A:0.0	(Gorilla_gorilla_gorilla_A:0.0	(homo_sapien_A:0.0	Pan_paniscus_A:0.0):0.0):0.0):0.00442909	Pongo_abelii_A:0.00656858):0.00775712	(Hylobates_moloch_A:0.000494	Nomascus_leucogenys_A:0.0083012):0.000636):0.00797941	(Theropithecus_gelada_A:0.000663	Papio_anubis_A:0.00152492):0.00410658):0.00208668):0.000471	((Macaca_fuscata_A:0.00219892	Macaca_fascicularis_A:0.0):0.000006	Macaca_mulatta_A:0.0):0.00266063):0.00355751	(Macaca_nemestrina_A:0.00863269	(Cercocebus_atys_A:0.0	(Mandrillus_sphinx_A:0.0	Mandrillus_leucophaeus_A:0.0):0.0):0.00237111):0.00323918):0.00903994	(((((Cebus_albifrons_A:0.00222423	Cebus_capucinus_imitator_A:0.0):0.00218216	Sapajus_apella_A:0.000027):0.00316199	((((Saimiri_boliviensis_A:0.01017035	Saguinus_imperator_A:0.00995453):0.000374	(Aotus_nancymaae_A:0.0025717	Alouatta_palliata_A:0.01308954):0.000482):0.000300	Ateles_geoffroyi_A:0.01961725):0.00163289	(Callithrix_jacchus_A:0.00110502	Callithrix_pygmaea_A:0.00999028):0.00913298):0.00278457):0.00349459	Plecturocebus_donacophilus_A:0.01854593):0.000807	Pithecia_pithecia_A:0.0079239):0.01038017):0.07859834	Carlito_syrichta_A:0.10365202):0.20366181	((((((((Pan_troglodytes_F:0.0	Pan_paniscus_F:0.0):0.00249204	((Pongo_abelii_F:0.01708252	homo_sapien_F:0.00406228):0.00316492	Gorilla_gorilla_gorilla_F:0.000254):0.00549753):0.01030249	(Nomascus_leucogenys_F:0.00863873	Hylobates_moloch_F:0.0018219):0.00330781):0.0226886	((((Macaca_mulatta_F:0.0	(Macaca_fascicularis_F:0.0
((((((((((((((((((((((((((((((((Macaca_fuscata_A:0.0	(Macaca_fascicularis_A:0.0	Theropithecus_gelada_A:0.0):0.0):0.0	Macaca_mulatta_A:0.0):0.000010	((Mandrillus_leucophaeus_A:0.0	(Mandrillus_sphinx_A:0.0	Cercocebus_atys_A:0.0):0.0):0.00218044	Macaca_nemestrina_A:0.01311863):0.00433968):0.00140361	Papio_anubis_A:0.00294223):0.00534501	((((Semnopithecus_entellus_A:0.0	(Pygathrix_nemaeus_A:0.0	Trachypithecus_francoisi_A:0.0):0.0):0.000348	(Nasalis_larvatus_A:0.0	Rhinopithecus_bieti_A:0.0):0.00399064):0.00647574	(Piliocolobus_tephrosceles_A:0.0	Colobus_angolensis_palliatus_A:0.00873433):0.006401):0.00232632	((Allenopithecus_nigroviridis_A:0.00434269	((Cercopithecus_mona_A:0.0	Cercopithecus_neglectus_A:0.00438796):0.00220046	Chlorocebus_sabaeus_A:0.0):0.000010):0.000009	Erythrocebus_patas_A:0.0):0.00866653):0.00212798):0.00889504	((Pongo_abelii_A:0.0088516	((Pan_troglodytes_A:0.0	(Pan_paniscus_A:0.0	Gorilla_gorilla_gorilla_A:0.00219568):0.000017):0.000032	homo_sapien_A:0.00213407):0.01321836):0.0067507	(Nomascus_leucogenys_A:0.00600106	Hylobates_moloch_A:0.00707116):0.00436283):0.00204818):0.01259434	((((Callithrix_jacchus_A:0.00196849	Callithrix_pygmaea_A:0.0113506):0.01195945	Saguinus_imperator_A:0.01288909):0.00396308	((((((Cebus_albifrons_A:0.00454143	Cebus_capucinus_imitator_A:0.0):0.000065	Sapajus_apella_A:0.0):0.00478117	Saimiri_boliviensis_A:0.00631561):0.00311834	Ateles_geoffroyi_A:0.01050834):0.000844	Alouatta_palliata_A:0.0177274):0.000486	Aotus_nancymaae_A:0.000165):0.000222):0.00546443	(Pithecia_pithecia_A:0.00660195	Plecturocebus_donacophilus_A:0.01587374):0.00534777):0.01578187):0.07593444	Carlito_syrichta_A:0.12821261):0.21485465	((((((((Callithrix_pygmaea_F:0.01160544	Callithrix_jacchus_F:0.0):0.0101091	Saguinus_imperator_F:0.01736489):0.00951522	Aotus_nancymaae_F:0.02200577):0.00347986	(((Sapajus_apella_F:0.00674841	Cebus_albifrons_F:0.0):0.00165998	Cebus_capucinus_imitator_F:0.000410):0.00854679	(Plecturocebus_donacophilus_F:0.02471807	Pithecia_pithecia_F:0.01056833):0.01134043):0.00887686):0.00161987
((((((((((((((((((((((((Macaca_fascicularis_A:0.0	(Macaca_mulatta_A:0.0	Macaca_fuscata_A:0.00225717):0.000004):0.000004	Theropithecus_gelada_A:0.0):0.000020	(Mandrillus_leucophaeus_A:0.0	((Macaca_nemestrina_A:0.01136509	Mandrillus_sphinx_A:0.0):0.000001	Cercocebus_atys_A:0.0):0.0):0.00906797):0.000142	((((Cercopithecus_mona_A:0.00451078	(Allenopithecus_nigroviridis_A:0.00226129	Chlorocebus_sabaeus_A:0.0):0.000004):0.000002	Erythrocebus_patas_A:0.0):0.000003	Cercopithecus_neglectus_A:0.0):0.00652896	Papio_anubis_A:0.000258):0.00413921):0.00593908	((((Pan_troglodytes_A:0.0	(Gorilla_gorilla_gorilla_A:0.0	Pan_paniscus_A:0.0):0.0):0.000140	homo_sapien_A:0.0043747):0.00663869	Pongo_abelii_A:0.00456046):0.00339679	((Hylobates_moloch_A:0.00476265	Nomascus_leucogenys_A:0.00884708):0.00103996	(((((Saimiri_boliviensis_A:0.00654508	((Cebus_albifrons_A:0.00242274	Cebus_capucinus_imitator_A:0.0):0.00244654	Sapajus_apella_A:0.0):0.00496545):0.00205802	(Aotus_nancymaae_A:0.0	Ateles_geoffroyi_A:0.00709724):0.00257991):0.00181605	((Callithrix_pygmaea_A:0.01142849	Callithrix_jacchus_A:0.00477663):0.01092342	Saguinus_imperator_A:0.01454091):0.00634356):0.000973	(Plecturocebus_donacophilus_A:0.01352452	Alouatta_palliata_A:0.02415596):0.00796305):0.0024189	Pithecia_pithecia_A:0.00599347):0.01518364):0.00708464):0.007998):0.00269687	(((Pygathrix_nemaeus_A:0.0	(Semnopithecus_entellus_A:0.0	Trachypithecus_francoisi_A:0.0):0.00678953):0.000018	Rhinopithecus_bieti_A:0.00223407):0.000193	Nasalis_larvatus_A:0.00434067):0.00230096):0.00314107	(Colobus_angolensis_palliatus_A:0.00454724	Piliocolobus_tephrosceles_A:0.00446939):0.00538433):0.04517567	Carlito_syrichta_A:0.1415604):0.27597725	(((((((((((((((Colobus_angolensis_palliatus_F:0.0	Piliocolobus_tephrosceles_F:0.0):0.00140203	((Pygathrix_nemaeus_F:0.0	Rhinopithecus_bieti_F:0.00875602):0.00397804	(Trachypithecus_francoisi_F:0.0	Semnopithecus_entellus_F:0.0):0.000351):0.000437):0.00381086	('Allen's_swamp_monkey_F':0.0	((Cercopithecus_mona_F:0.00377089	Cercopithecus_neglectus_F:0.00269467):0.00839835
(((((((((((((((((((((((((((((((((((Erythrocebus_patas_A:0.0	(((Cercopithecus_neglectus_A:0.0066918	Cercopithecus_mona_A:0.0):0.000007	Chlorocebus_sabaeus_A:0.0):0.000005	Allenopithecus_nigroviridis_A:0.0):0.000005):0.00297863	(((Pongo_abelii_A:0.00893648	(Pan_paniscus_A:0.0	(homo_sapien_A:0.0	(Gorilla_gorilla_gorilla_A:0.00446424	Pan_troglodytes_A:0.0):0.000013):0.000007):0.00223525):0.00267048	(Nomascus_leucogenys_A:0.00287491	Hylobates_moloch_A:0.00602894):0.00384034):0.00676872	((((Trachypithecus_francoisi_A:0.0	Semnopithecus_entellus_A:0.0):0.00222627	Pygathrix_nemaeus_A:0.0022182):0.000178	(Nasalis_larvatus_A:0.0020519	Rhinopithecus_bieti_A:0.000165):0.00190519):0.00225738	(Piliocolobus_tephrosceles_A:0.00206275	Colobus_angolensis_palliatus_A:0.00683985):0.00441522):0.00218085):0.00225003):0.00314254	(Papio_anubis_A:0.0	((Macaca_fascicularis_A:0.0	(Macaca_fuscata_A:0.0	Macaca_mulatta_A:0.0):0.0):0.00444964	Theropithecus_gelada_A:0.0):0.000006):0.000598):0.006041	((Mandrillus_leucophaeus_A:0.0	(Mandrillus_sphinx_A:0.0	Cercocebus_atys_A:0.0):0.0):0.00478525	Macaca_nemestrina_A:0.01313287):0.00350642):0.00675212	((((((Saguinus_imperator_A:0.0163898	Aotus_nancymaae_A:0.0042537):0.000773	(Alouatta_palliata_A:0.0179143	(Ateles_geoffroyi_A:0.01861829	Saimiri_boliviensis_A:0.01100674):0.00263309):0.00184526):0.00155966	(Cebus_capucinus_imitator_A:0.0	(Sapajus_apella_A:0.0	Cebus_albifrons_A:0.00467535):0.000067):0.00392548):0.000394	Plecturocebus_donacophilus_A:0.0116159):0.000549	Pithecia_pithecia_A:0.01084682):0.000976	(Callithrix_jacchus_A:0.00336695	Callithrix_pygmaea_A:0.01039539):0.00536476):0.02682103):0.04323688	Carlito_syrichta_A:0.16609485):0.25327515	(((Saguinus_imperator_F:0.00882305	(((((Sapajus_apella_F:0.00374922	(Cebus_albifrons_F:0.0	Cebus_capucinus_imitator_F:0.0):0.004757):0.00509587	((Callithrix_jacchus_F:0.00389344	Callithrix_pygmaea_F:0.00461278):0.01765232	(Plecturocebus_donacophilus_F:0.01323802	Pithecia_pithecia_F:0.0083204):0.00320228):0.00556345):0.00391061	Saimiri_boliviensis_F:0.01699407):0.00283275
((((((((((((((((((((((((((((((((((((((((((((((((Mandrillus_leucophaeus_A:0.0	Mandrillus_sphinx_A:0.0):0.0	Cercocebus_atys_A:0.0):0.000107	Macaca_nemestrina_A:0.01305124):0.00197107	((Macaca_fuscata_A:0.0	(Macaca_fascicularis_A:0.0	Macaca_mulatta_A:0.0):0.0):0.00217517	(Theropithecus_gelada_A:0.0	Papio_anubis_A:0.0):0.00435018):0.000178):0.00412921	(((Cercopithecus_mona_A:0.00435337	Cercopithecus_neglectus_A:0.00216841):0.00218461	(Allenopithecus_nigroviridis_A:0.00656665	Chlorocebus_sabaeus_A:0.00216719):0.000004):0.000010	Erythrocebus_patas_A:0.0):0.00463968):0.00453826	((Pygathrix_nemaeus_A:0.00435014	(Trachypithecus_francoisi_A:0.0	Semnopithecus_entellus_A:0.0):0.00659121):0.000494	(Rhinopithecus_bieti_A:0.000143	Nasalis_larvatus_A:0.0063783):0.00595283):0.00173846):0.00289298	(Piliocolobus_tephrosceles_A:0.00228427	Colobus_angolensis_palliatus_A:0.00643407):0.00794784):0.00301939	((((Pan_paniscus_A:0.0	(Gorilla_gorilla_gorilla_A:0.0	Pan_troglodytes_A:0.0):0.0):0.000052	homo_sapien_A:0.00211755):0.0041912	Pongo_abelii_A:0.00447025):0.00635239	(Hylobates_moloch_A:0.000227	Nomascus_leucogenys_A:0.00412052):0.00445474):0.00598101):0.00334164	((((Sapajus_apella_A:0.0	(Cebus_albifrons_A:0.00465096	Cebus_capucinus_imitator_A:0.0):0.000136):0.0072698	(((Saguinus_imperator_A:0.0067277	(Callithrix_pygmaea_A:0.01455561	Callithrix_jacchus_A:0.00322404):0.00323962):0.00510532	((Alouatta_palliata_A:0.02129656	Ateles_geoffroyi_A:0.00941225):0.00132377	Aotus_nancymaae_A:0.00514951):0.00148664):0.000495	Saimiri_boliviensis_A:0.0130008):0.000400):0.00526062	Plecturocebus_donacophilus_A:0.01773371):0.0020356	Pithecia_pithecia_A:0.01601439):0.01437698):0.04315961	Carlito_syrichta_A:0.15985396):0.1881646	((((((((((((Trachypithecus_francoisi_F:0.0	(Pygathrix_nemaeus_F:0.0	Rhinopithecus_bieti_F:0.00621745):0.00544604):0.00101134	Semnopithecus_entellus_F:0.00510212):0.000599	Piliocolobus_tephrosceles_F:0.00522739):0.00579029	(('Allen's_swamp_monkey_F':0.0	((Erythrocebus_patas_F:0.00438193	Chlorocebus_sabaeus_F:0.00381809):0.000805	Cercopithecus_neglectus_F:0.0):0.000405):0.00514009
((((((((((((((((((((((((((((((((Mona_monkey_E:0.00184709	green_monkey_E:0.00181173):0.00145812	(DeBrazzas_monkey_E:0.000085	(Allens_swamp_monkey_E:0.01696048	red_guenon_E:0.00526337):0.00929225):0.000288):0.00157778	(((((Japanese_macaque_E:0.001854	Rhesus_monkey_E:0.0):0.000012	crabeating_macaque_E:0.0):0.00183273	pigtailed_macaque_E:0.00367525):0.00388899	((sooty_mangabey_E:0.00183886	drill_E:0.0):0.00246607	(mandrill_2_E:0.0	mandrill_1_E:0.0):0.01045382):0.00133293):0.00141166	(olive_baboon_E:0.000069	gelada_E:0.00175919):0.00360945):0.00385844):0.000926	((Hanuman_langur_E:0.0	Francoiss_langur_E:0.0):0.00446513	((Red_shanked_douc_langur_E:0.00908364	proboscis_monkey_E:0.00571492):0.00484855	black_snubnosed_monkey_E:0.000620):0.00396159):0.01188565):0.000729	(Angolan_colobus_E:0.00164586	Ugandan_red_Colobus_E:0.01124506):0.00963279):0.0068649	(((Human_E:0.00157847	(chimpanzee_E:0.0	pygmy_chimpanzee_E:0.0):0.000256):0.00602111	Sumatran_orangutan_E:0.0161529):0.000374	western_lowland_gorilla_E:0.00301264):0.00292921):0.00416682	(northern_whitecheeked_gibbon_E:0.0	silvery_gibbon_E:0.00375337):0.000111):0.01057829	(((Bolivian_titi_E:0.01460544	whitefaced_saki_E:0.01269501):0.00340153	(((((Tufted_capuchin_E:0.0	(whitefaced_sapajou_E:0.0	whitefronted_capuchin_E:0.0):0.00367187):0.00810859	(Bolivian_squirrel_monkey_2_E:0.0	Bolivian_squirrel_monkey_1_E:0.0):0.00612664):0.00164579	tamarin_E:0.00934113):0.00342219	(mantled_howler_monkey_E:0.00875981	Mas_night_monkey_E:0.00182475):0.000774):0.00135259	blackhanded_spider_monkey_E:0.00677312):0.00279679):0.00262544	(pygmy_marmoset_E:0.01071656	whitetuftedear_marmoset_E:0.00882644):0.00464989):0.00790309):0.56813512	(((((((((((((Callithrix_jacchus_F:0.0	Callithrix_pygmaea_F:0.02737104):0.00940821	Saguinus_imperator_F:0.02093111):0.01613721	Aotus_nancymaae_F:0.02356872):0.02056065	((((((Macaca_fuscata_F:0.0	(Macaca_mulatta_F:0.0	(Macaca_nemestrina_F:0.0	Macaca_fascicularis_F:0.0):0.0):0.0):0.000660
((((((((((((((((((((((((((Macaca_nemestrina_F:0.0	(Mandrillus_sphinx_F:0.0	(Macaca_fuscata_F:0.0	Macaca_fascicularis_F:0.0):0.0):0.0):0.0	Macaca_mulatta_F:0.0):0.000010	Cercocebus_atys_F:0.00397828):0.000023	Mandrillus_leucophaeus_F:0.00396498):0.000041	(Papio_anubis_F:0.00203145	Theropithecus_gelada_F:0.0):0.00391585):0.00227126	((((Trachypithecus_francoisi_F:0.0	Semnopithecus_entellus_F:0.0):0.000189	((Rhinopithecus_bieti_F:0.00262446	Nasalis_larvatus_F:0.0):0.00102106	Pygathrix_nemaeus_F:0.0):0.00386339):0.00385288	(Colobus_angolensis_palliatus_F:0.0040144	Piliocolobus_tephrosceles_F:0.0):0.00189043):0.00611632	(Chlorocebus_sabaeus_F:0.00589366	(('Allen's_swamp_monkey_F':0.000012	(Cercopithecus_mona_F:0.00809975	Cercopithecus_neglectus_F:0.00393677):0.00194156):0.000048	Erythrocebus_patas_F:0.00594053):0.000037):0.00186211):0.00168414):0.01146584	((Hylobates_moloch_F:0.00765698	Nomascus_leucogenys_F:0.00219049):0.00717107	((Pongo_abelii_F:0.01397098	((Pan_paniscus_F:0.0	Pan_troglodytes_F:0.0):0.00998664	Gorilla_gorilla_gorilla_F:0.0):0.00408683):0.000046	homo_sapien_F:0.00196447):0.01186159):0.01329593):0.0182163	(((((((Cebus_albifrons_F:0.000640	Cebus_capucinus_imitator_F:0.00135133):0.000364	Sapajus_apella_F:0.00540096):0.01653005	(Pithecia_pithecia_F:0.01284779	Plecturocebus_donacophilus_F:0.01306644):0.00384423):0.00226593	(Ateles_geoffroyi_F:0.01311733	Alouatta_palliata_F:0.01280798):0.010846):0.00495371	(Saimiri_boliviensis_F:0.01928272	Saguinus_imperator_F:0.03076247):0.0029726):0.00922548	Aotus_nancymaae_F:0.02196536):0.00479713	(Callithrix_pygmaea_F:0.00207584	Callithrix_jacchus_F:0.0):0.01229991):0.03924267):0.11882085	Carlito_syrichta_F:0.10707661):0.18650607	((((((((Pan_troglodytes_A:0.0	(Gorilla_gorilla_gorilla_A:0.0	Pan_paniscus_A:0.0):0.0):0.000689	homo_sapien_A:0.0014386):0.00618979	Pongo_abelii_A:0.01529139):0.00753681	(Hylobates_moloch_A:0.01256249	Nomascus_leucogenys_A:0.00465708):0.00805321):0.00104625	(((Theropithecus_gelada_A:0.000656	((Mandrillus_sphinx_A:0.0
((((((((((((((((((((((((((((((((((((((((((((Mandrillus_sphinx_A:0.0	Mandrillus_leucophaeus_A:0.0):0.0	Cercocebus_atys_A:0.0):0.000182	Macaca_nemestrina_A:0.0163145):0.00366058	(((Macaca_mulatta_A:0.0	(Macaca_fuscata_A:0.0	Macaca_fascicularis_A:0.0):0.0):0.00407583	Theropithecus_gelada_A:0.0):0.000014	((Allenopithecus_nigroviridis_A:0.00991624	((Chlorocebus_sabaeus_A:0.00199476	(Cercopithecus_mona_A:0.00222047	Cercopithecus_neglectus_A:0.00184768):0.00825991):0.000044	Erythrocebus_patas_A:0.0):0.000358):0.00367914	Papio_anubis_A:0.000102):0.00602496):0.000344):0.00555384	((Nasalis_larvatus_A:0.00603964	Rhinopithecus_bieti_A:0.000070):0.00344988	(Pygathrix_nemaeus_A:0.00615264	(Semnopithecus_entellus_A:0.0	Trachypithecus_francoisi_A:0.0):0.0020275):0.000577):0.000103):0.00110969	(Piliocolobus_tephrosceles_A:0.00189492	Colobus_angolensis_palliatus_A:0.00217324):0.00339636):0.00291989	(Pongo_abelii_A:0.00413548	(((Gorilla_gorilla_gorilla_A:0.00227326	Pan_troglodytes_A:0.0):0.000124	Pan_paniscus_A:0.0):0.000072	homo_sapien_A:0.00196152):0.01226073):0.00858581):0.00347682	(Hylobates_moloch_A:0.00844042	Nomascus_leucogenys_A:0.01004425):0.00481805):0.00672337	(((Ateles_geoffroyi_A:0.00932341	(((((Callithrix_pygmaea_A:0.00619278	Callithrix_jacchus_A:0.00217561):0.00422574	Saguinus_imperator_A:0.00620847):0.00446332	Saimiri_boliviensis_A:0.01037475):0.000091	Aotus_nancymaae_A:0.00188044):0.000447	((Cebus_capucinus_imitator_A:0.0	Cebus_albifrons_A:0.00210596):0.00211202	Sapajus_apella_A:0.0):0.0024684):0.000718):0.00104345	Alouatta_palliata_A:0.01464858):0.00316363	(Plecturocebus_donacophilus_A:0.02215048	Pithecia_pithecia_A:0.02057067):0.00552664):0.01039391):0.05226058	Carlito_syrichta_A:0.11725788):0.25066778	((((((((Macaca_fuscata_F:0.0	(Macaca_fascicularis_F:0.0	(Macaca_nemestrina_F:0.0	Macaca_mulatta_F:0.0):0.0):0.0):0.00121333	((((((Cercopithecus_neglectus_F:0.0	('Allen's_swamp_monkey_F':0.0	Erythrocebus_patas_F:0.00245508):0.000247):0.00124981	Cercopithecus_mona_F:0.00269304):0.000496	Chlorocebus_sabaeus_F:0.0089708):0.00316285
(((((((((((((((((((((((((((((((Macaca_fuscata_A:0.00209082	Macaca_mulatta_A:0.0):0.000006	Macaca_fascicularis_A:0.0):0.000001	((Colobus_angolensis_palliatus_A:0.01060789	Piliocolobus_tephrosceles_A:0.00202436):0.00200541	((Rhinopithecus_bieti_A:0.00416245	(Pygathrix_nemaeus_A:0.00207671	(Semnopithecus_entellus_A:0.0	Trachypithecus_francoisi_A:0.0):0.00209868):0.000013):0.000178	Nasalis_larvatus_A:0.01031227):0.00602047):0.000127):0.000523	(((Chlorocebus_sabaeus_A:0.0	(((Cercopithecus_mona_A:0.00631386	Allenopithecus_nigroviridis_A:0.00204896):0.000047	Erythrocebus_patas_A:0.0):0.000017	Cercopithecus_neglectus_A:0.0):0.000009):0.00876585	Papio_anubis_A:0.00174496):0.000568	Theropithecus_gelada_A:0.000356):0.00121728):0.000690	(((Gorilla_gorilla_gorilla_A:0.0	(Pan_troglodytes_A:0.0	(homo_sapien_A:0.0	Pan_paniscus_A:0.0):0.0):0.0):0.00406122	Pongo_abelii_A:0.01065872):0.00224732	(Hylobates_moloch_A:0.00241723	Nomascus_leucogenys_A:0.00595441):0.00612381):0.01124239):0.00526467	((Mandrillus_sphinx_A:0.0	(Mandrillus_leucophaeus_A:0.0	Cercocebus_atys_A:0.0):0.0):0.00293299	Macaca_nemestrina_A:0.00964927):0.00571451):0.00767731	(Pithecia_pithecia_A:0.01317376	(((Alouatta_palliata_A:0.01966758	Ateles_geoffroyi_A:0.00399275):0.00473229	(((((Callithrix_pygmaea_A:0.00198666	Callithrix_jacchus_A:0.00435591):0.00366408	Saguinus_imperator_A:0.00913165):0.0077471	Aotus_nancymaae_A:0.000945):0.000955	Saimiri_boliviensis_A:0.00869811):0.00234688	(Cebus_capucinus_imitator_A:0.0	(Cebus_albifrons_A:0.0	Sapajus_apella_A:0.0):0.0):0.00216075):0.00278046):0.00291828	Plecturocebus_donacophilus_A:0.0139004):0.000629):0.01612896):0.01832301	Carlito_syrichta_A:0.14595403):0.27352791	((((((((Pan_paniscus_F:0.0	(homo_sapien_F:0.00881399	Pan_troglodytes_F:0.0):0.000421):0.00227138	(Pongo_abelii_F:0.02159613	Gorilla_gorilla_gorilla_F:0.000597):0.00208428):0.00679869	Hylobates_moloch_F:0.0):0.00176928	Nomascus_leucogenys_F:0.00423452):0.00926003	((Macaca_nemestrina_F:0.0	(Macaca_fascicularis_F:0.0
(((((((((((((((((((((((((((((((((Macaca_fuscata_A:0.0	(Theropithecus_gelada_A:0.0	Macaca_fascicularis_A:0.0):0.0):0.0	Macaca_mulatta_A:0.0):0.000015	(Macaca_nemestrina_A:0.00890063	(Cercocebus_atys_A:0.0	(Mandrillus_sphinx_A:0.0	Mandrillus_leucophaeus_A:0.0):0.0):0.00394764):0.00873583):0.00107557	Papio_anubis_A:0.00105452):0.00501348	((((Cercopithecus_neglectus_A:0.00211478	Cercopithecus_mona_A:0.00428185):0.000024	Erythrocebus_patas_A:0.0):0.000013	Chlorocebus_sabaeus_A:0.0):0.000082	Allenopithecus_nigroviridis_A:0.01065992):0.01070247):0.00480963	((Piliocolobus_tephrosceles_A:0.00205669	Colobus_angolensis_palliatus_A:0.00435366):0.0036695	((Rhinopithecus_bieti_A:0.0	(Pygathrix_nemaeus_A:0.0	(Semnopithecus_entellus_A:0.0	Trachypithecus_francoisi_A:0.0):0.00642758):0.000009):0.000184	Nasalis_larvatus_A:0.00195102):0.00635716):0.00687358):0.00585924	(((Pan_paniscus_A:0.0	(Pan_troglodytes_A:0.0	(homo_sapien_A:0.0	Gorilla_gorilla_gorilla_A:0.0):0.0):0.0):0.00427318	Pongo_abelii_A:0.0107851):0.00117989	(Nomascus_leucogenys_A:0.00504988	Hylobates_moloch_A:0.00781236):0.000831):0.01063654):0.01741382	((((Ateles_geoffroyi_A:0.00456013	Alouatta_palliata_A:0.01509652):0.00346325	((Saguinus_imperator_A:0.01116141	(Callithrix_jacchus_A:0.000969	Callithrix_pygmaea_A:0.01425318):0.00742139):0.00797411	(((Sapajus_apella_A:0.000044	(Cebus_albifrons_A:0.0	Cebus_capucinus_imitator_A:0.0):0.00210559):0.00407875	Aotus_nancymaae_A:0.00670616):0.00169511	Saimiri_boliviensis_A:0.0109224):0.00212157):0.00189907):0.00374958	Plecturocebus_donacophilus_A:0.00981571):0.000805	Pithecia_pithecia_A:0.00475131):0.01664873):0.03168288	Carlito_syrichta_A:0.16196705):0.24146716	((((((((((Cebus_albifrons_F:0.0	Cebus_capucinus_imitator_F:0.0):0.000555	Sapajus_apella_F:0.00353068):0.01828485	(Callithrix_jacchus_F:0.0014734	Callithrix_pygmaea_F:0.00261137):0.01050435):0.00165684	(Plecturocebus_donacophilus_F:0.00711935	Pithecia_pithecia_F:0.00731776):0.0041258):0.00833429	Aotus_nancymaae_F:0.02033182):0.00907839	(Ateles_geoffroyi_F:0.0
((((((((((((((((((((((((((((Macaca_fascicularis_B:0.0036428	Papio_anubis_B:0.0):0.000002	(Cercocebus_atys_B:0.00182057	(Mandrillus_leucophaeus_B:0.0	(Macaca_fuscata_B:0.00182062	(Mandrillus_sphinx_B:0.00364298	Macaca_nemestrina_B:0.0):0.000001):0.000001):0.0):0.000001):0.000002	Macaca_mulatta_B:0.0):0.000003	Theropithecus_gelada_B:0.0):0.00131843	((((Trachypithecus_francoisi_B:0.0	Semnopithecus_entellus_B:0.0):0.00183522	Rhinopithecus_bieti_B:0.0):0.000009	Nasalis_larvatus_B:0.0):0.0012099	Pygathrix_nemaeus_B:0.00243643):0.00618899):0.000492	((((((((Sapajus_apella_B:0.0	(Cebus_capucinus_imitator_B:0.0	Cebus_albifrons_B:0.0):0.00375778):0.01430362	((Callithrix_pygmaea_B:0.00563059	Callithrix_jacchus_B:0.00537903):0.00558178	Saguinus_imperator_B:0.00173637):0.000585):0.000476	(Alouatta_palliata_B:0.01420416	(Carlito_syrichta_B:0.10708505	Ateles_geoffroyi_B:0.00994916):0.00225092):0.00365521):0.000976	(Aotus_nancymaae_B:0.00510599	Plecturocebus_donacophilus_B:0.01143159):0.00139922):0.00162856	Pithecia_pithecia_B:0.00695259):0.0022007	Saimiri_boliviensis_B:0.00464812):0.00432278	(Pongo_abelii_B:0.02401741	(((Gorilla_gorilla_gorilla_B:0.00334489	homo_sapien_B:0.000298):0.000488	(Pan_paniscus_B:0.000025	Pan_troglodytes_B:0.00361848):0.0010575):0.00773922	(Nomascus_leucogenys_B:0.0	Hylobates_moloch_B:0.00192264):0.01634407):0.000939):0.01029492):0.0085909	Piliocolobus_tephrosceles_B:0.000098):0.00176481):0.00182642	(Cercopithecus_mona_B:0.00708713	((Erythrocebus_patas_B:0.00355041	Chlorocebus_sabaeus_B:0.00376233):0.00176168	Allenopithecus_nigroviridis_B:0.000060):0.000169):0.00351298):0.00866804	Colobus_angolensis_palliatus_B:0.00783176):0.00331358	Cercopithecus_neglectus_B:0.01128354):0.25437264	(((((((((((((((((((((((((Gorilla_gorilla_gorilla_D:0.000144	Pongo_abelii_D:0.00656445):0.00408617	Hylobates_moloch_D:0.0):0.00134917	Pan_paniscus_D:0.0):0.000704	Pan_troglodytes_D:0.0):0.00176539	homo_sapien_D:0.0):0.00866144	((((Macaca_fascicularis_D:0.0	(Cercocebus_atys_D:0.0	(Macaca_nemestrina_D:0.0
(((((((((((((((((((((((((((((((((((((Theropithecus_gelada_A:0.0	(Macaca_mulatta_A:0.0	(Mandrillus_sphinx_A:0.0	(Mandrillus_leucophaeus_A:0.0	(Cercocebus_atys_A:0.0	Macaca_nemestrina_A:0.01106842):0.000018):0.000011):0.00219583):0.000001):0.0	(Macaca_fuscata_A:0.0021924	Macaca_fascicularis_A:0.0):0.000005):0.000765	(Papio_anubis_A:0.000877	((((Cercopithecus_neglectus_A:0.00440217	Cercopithecus_mona_A:0.00438014):0.00221096	Allenopithecus_nigroviridis_A:0.00440535):0.000013	Erythrocebus_patas_A:0.0):0.000017	Chlorocebus_sabaeus_A:0.0):0.00131531):0.00343302):0.00156059	(((Rhinopithecus_bieti_A:0.0	((Trachypithecus_francoisi_A:0.0	Semnopithecus_entellus_A:0.0):0.00440464	Pygathrix_nemaeus_A:0.00218886):0.000009):0.00178151	(Piliocolobus_tephrosceles_A:0.000456	Nasalis_larvatus_A:0.00173215):0.0014337):0.000443	Colobus_angolensis_palliatus_A:0.00221308):0.00209298):0.00849647	(((Gorilla_gorilla_gorilla_A:0.0	(Pan_troglodytes_A:0.0	Pan_paniscus_A:0.0):0.0):0.000063	homo_sapien_A:0.0021252):0.00662988	Pongo_abelii_A:0.01970078):0.000610):0.000163	((Pithecia_pithecia_A:0.01789674	Plecturocebus_donacophilus_A:0.01550362):0.00141626	(Ateles_geoffroyi_A:0.00674429	((((Sapajus_apella_A:0.0	(Cebus_capucinus_imitator_A:0.0	Cebus_albifrons_A:0.00234931):0.002392):0.00791372	Saimiri_boliviensis_A:0.00778096):0.00292394	((Saguinus_imperator_A:0.00503316	(Callithrix_jacchus_A:0.0011546	Callithrix_pygmaea_A:0.00328988):0.01634691):0.00546779	Aotus_nancymaae_A:0.000905):0.000642):0.00508588	Alouatta_palliata_A:0.01346127):0.000525):0.00521722):0.01519035):0.00336185	Nomascus_leucogenys_A:0.00868552):0.00257583	Hylobates_moloch_A:0.00962488):0.02545102	Carlito_syrichta_A:0.19178452):0.22762235	((((((((((((Semnopithecus_entellus_F:0.0	(Rhinopithecus_bieti_F:0.00679661	Trachypithecus_francoisi_F:0.0):0.000284):0.0026727	Piliocolobus_tephrosceles_F:0.00565879):0.00313596	Pygathrix_nemaeus_F:0.00373119):0.00349817	Colobus_angolensis_palliatus_F:0.00678081):0.00922014	((((((Pan_troglodytes_F:0.0	((Pongo_abelii_F:0.01878506	homo_sapien_F:0.00628578):0.00318603
((((((((((((((((((((((((((((((((Cercopithecus_mona_A:0.00212956	Cercopithecus_neglectus_A:0.00653214):0.00436155	Chlorocebus_sabaeus_A:0.002155):0.000003	(Allenopithecus_nigroviridis_A:0.00652118	Erythrocebus_patas_A:0.0):0.000010):0.00155622	(Theropithecus_gelada_A:0.000769	Papio_anubis_A:0.00138596):0.00319831):0.000455	(((Mandrillus_sphinx_A:0.0	(Cercocebus_atys_A:0.0	Mandrillus_leucophaeus_A:0.0):0.0):0.000130	Macaca_nemestrina_A:0.00418965):0.00203257	(Macaca_mulatta_A:0.0	(Macaca_fuscata_A:0.00435942	Macaca_fascicularis_A:0.0):0.000021):0.00433558):0.000233):0.00118872	(((Nasalis_larvatus_A:0.00590967	Piliocolobus_tephrosceles_A:0.00275203):0.00256179	Colobus_angolensis_palliatus_A:0.00513525):0.00103091	((Pygathrix_nemaeus_A:0.00214064	(Trachypithecus_francoisi_A:0.0	Semnopithecus_entellus_A:0.0):0.000015):0.000243	Rhinopithecus_bieti_A:0.00189836):0.00158728):0.0059161):0.00222254	(((((Gorilla_gorilla_gorilla_A:0.00214624	(Pan_troglodytes_A:0.0	Pan_paniscus_A:0.0):0.000008):0.000073	homo_sapien_A:0.00207465):0.00407512	Pongo_abelii_A:0.000171):0.00236333	Nomascus_leucogenys_A:0.00614376):0.00165667	Hylobates_moloch_A:0.00909902):0.00796882):0.0059292	(((Saimiri_boliviensis_A:0.00647812	(((Cebus_capucinus_imitator_A:0.0	(Sapajus_apella_A:0.0	Cebus_albifrons_A:0.00227145):0.000038):0.0065341	Aotus_nancymaae_A:0.000084):0.00159456	((Callithrix_pygmaea_A:0.00673102	Callithrix_jacchus_A:0.0):0.00428441	Saguinus_imperator_A:0.0112994):0.00726035):0.000505):0.000812	(Alouatta_palliata_A:0.01420842	Ateles_geoffroyi_A:0.0244508):0.00425463):0.00748998	(Pithecia_pithecia_A:0.00876214	Plecturocebus_donacophilus_A:0.01577802):0.00133754):0.01418505):0.09995241	Carlito_syrichta_A:0.11007881):0.2418433	(((((Papio_anubis_F:0.00255609	(Cercopithecus_mona_F:0.00485035	((('Allen's_swamp_monkey_F':0.0	(Cercopithecus_neglectus_F:0.0	((((Mandrillus_leucophaeus_F:0.00833844	Mandrillus_sphinx_F:0.0):0.00311876	Cercocebus_atys_F:0.0):0.00640996	Erythrocebus_patas_F:0.00389581):0.00176324	Chlorocebus_sabaeus_F:0.0044419):0.000908):0.000461):0.000437
(((((((((((((((((((((((((((((((Chlorocebus_sabaeus_A:0.00208774	Cercopithecus_neglectus_A:0.00208765):0.000004	Cercopithecus_mona_A:0.0):0.000008	Erythrocebus_patas_A:0.0):0.000161	Allenopithecus_nigroviridis_A:0.00611963):0.00242141	((((Pygathrix_nemaeus_A:0.0041494	(Semnopithecus_entellus_A:0.0	Trachypithecus_francoisi_A:0.0):0.00423654):0.000246	(Nasalis_larvatus_A:0.00614672	Rhinopithecus_bieti_A:0.00432249):0.00183433):0.00810663	Piliocolobus_tephrosceles_A:0.0017582):0.000282	Colobus_angolensis_palliatus_A:0.00212827):0.00381941):0.00158419	(((Macaca_fascicularis_A:0.0	(Macaca_fuscata_A:0.00209862	Macaca_mulatta_A:0.0):0.000008):0.0021631	(Papio_anubis_A:0.0	Theropithecus_gelada_A:0.0):0.0020101):0.000196	(Macaca_nemestrina_A:0.00630873	(Cercocebus_atys_A:0.0	(Mandrillus_sphinx_A:0.0	Mandrillus_leucophaeus_A:0.0):0.0):0.00205519):0.00192803):0.00228069):0.00455121	((Nomascus_leucogenys_A:0.00259277	Hylobates_moloch_A:0.00367361):0.00430595	((((Gorilla_gorilla_gorilla_A:0.00636314	homo_sapien_A:0.00410495):0.000070	Pan_paniscus_A:0.0):0.000034	Pan_troglodytes_A:0.0):0.00419057	Pongo_abelii_A:0.01491229):0.00405352):0.00941764):0.0139362	(Pithecia_pithecia_A:0.01735795	Plecturocebus_donacophilus_A:0.01680643):0.00162821):0.00398111	((Callithrix_pygmaea_A:0.01509218	Saguinus_imperator_A:0.00848006):0.000119	Callithrix_jacchus_A:0.00410103):0.00563511):0.000492	Aotus_nancymaae_A:0.000273):0.000476	Alouatta_palliata_A:0.02334693):0.0016226	((Cebus_capucinus_imitator_A:0.0	Cebus_albifrons_A:0.00217792):0.00843702	Sapajus_apella_A:0.000029):0.00676784):0.00111744	(Ateles_geoffroyi_A:0.01804154	Saimiri_boliviensis_A:0.01188315):0.0026683):0.03221822	Carlito_syrichta_A:0.15597271):0.23972518	((((((((((((((Mandrillus_leucophaeus_F:0.0	Mandrillus_sphinx_F:0.0):0.000010	Cercocebus_atys_F:0.00396862):0.00767051	Macaca_fuscata_F:0.0):0.000866	Macaca_fascicularis_F:0.0):0.000441	Macaca_nemestrina_F:0.0):0.000224	Macaca_mulatta_F:0.0):0.00239897	Papio_anubis_F:0.00157508):0.000826	Theropithecus_gelada_F:0.0):0.00142926
(((((((((((((((((((((((Erythrocebus_patas_A:0.0	((Chlorocebus_sabaeus_A:0.0021418	(Cercopithecus_mona_A:0.0	Cercopithecus_neglectus_A:0.00216661):0.00214204):0.000002	Allenopithecus_nigroviridis_A:0.0):0.000007):0.00239747	(Papio_anubis_A:0.000398	((Macaca_mulatta_A:0.0	(Macaca_fuscata_A:0.0	Macaca_fascicularis_A:0.0):0.0):0.0042927	(Theropithecus_gelada_A:0.0	((Mandrillus_sphinx_A:0.0	(Cercocebus_atys_A:0.0	Mandrillus_leucophaeus_A:0.0):0.0):0.000412	Macaca_nemestrina_A:0.00602605):0.00609777):0.0):0.00174747):0.00159173):0.00602641	(Piliocolobus_tephrosceles_A:0.000154	Colobus_angolensis_palliatus_A:0.00198269):0.00220565):0.000203	(Nomascus_leucogenys_A:0.00421341	Hylobates_moloch_A:0.00437391):0.00805126):0.000379	(((((Pan_troglodytes_A:0.0	(Pan_paniscus_A:0.0	Gorilla_gorilla_gorilla_A:0.0):0.0):0.000098	homo_sapien_A:0.00203827):0.00656121	Pongo_abelii_A:0.01506079):0.00180736	(Nasalis_larvatus_A:0.00654241	Rhinopithecus_bieti_A:0.00420484):0.00380965):0.00451742	(Pygathrix_nemaeus_A:0.00424079	(Trachypithecus_francoisi_A:0.0	Semnopithecus_entellus_A:0.0):0.00653549):0.0023896):0.00168777):0.00185142	(((((((Cebus_capucinus_imitator_A:0.0	(Sapajus_apella_A:0.0	Cebus_albifrons_A:0.00440952):0.000041):0.00776856	Saimiri_boliviensis_A:0.01198044):0.00129865	Aotus_nancymaae_A:0.00946829):0.000549	((Callithrix_jacchus_A:0.000960	Callithrix_pygmaea_A:0.0143061):0.00560364	Saguinus_imperator_A:0.00428572):0.00345932):0.0025827	(Ateles_geoffroyi_A:0.01980468	Alouatta_palliata_A:0.02040951):0.00157251):0.00184227	Plecturocebus_donacophilus_A:0.0143063):0.00130921	Pithecia_pithecia_A:0.01734723):0.01194346):0.04160276	Carlito_syrichta_A:0.11868452):0.16965584	((((((((Cebus_capucinus_imitator_F:0.00131226	Cebus_albifrons_F:0.000753):0.000516	Sapajus_apella_F:0.00550189):0.01964122	((Plecturocebus_donacophilus_F:0.01671679	Pithecia_pithecia_F:0.00215657):0.01064363	(Alouatta_palliata_F:0.01249885	Ateles_geoffroyi_F:0.03382589):0.00740763):0.00248367):0.00331991	(Saguinus_imperator_F:0.01493735	(Callithrix_pygmaea_F:0.01216017
((((((((((((((((((((((((((((((Papio_anubis_A:0.0	((Macaca_fuscata_A:0.0	(Macaca_fascicularis_A:0.0	Macaca_mulatta_A:0.0):0.0):0.00221015	Theropithecus_gelada_A:0.0):0.000004):0.000384	((Cercocebus_atys_A:0.0	(Mandrillus_leucophaeus_A:0.0	Mandrillus_sphinx_A:0.0):0.0):0.00327625	Macaca_nemestrina_A:0.01231345):0.00297593):0.00328547	(((Chlorocebus_sabaeus_A:0.0	(Erythrocebus_patas_A:0.0	(Cercopithecus_neglectus_A:0.01123294	Cercopithecus_mona_A:0.00213453):0.000078):0.000018):0.000015	Allenopithecus_nigroviridis_A:0.00441567):0.00485873	((Colobus_angolensis_palliatus_A:0.00446169	Piliocolobus_tephrosceles_A:0.00217922):0.0021272	((Nasalis_larvatus_A:0.00203122	Rhinopithecus_bieti_A:0.00238746):0.0018734	((Trachypithecus_francoisi_A:0.0	Semnopithecus_entellus_A:0.0):0.000010	Pygathrix_nemaeus_A:0.00219759):0.000344):0.00636988):0.00420139):0.00314643):0.0059396	((((Pan_troglodytes_A:0.0	(Pan_paniscus_A:0.0	(Gorilla_gorilla_gorilla_A:0.0	homo_sapien_A:0.0):0.0):0.0):0.00201681	Pongo_abelii_A:0.01592233):0.00431814	Nomascus_leucogenys_A:0.00250445):0.000121	Hylobates_moloch_A:0.0064185):0.00410515):0.01029796	(((((Alouatta_palliata_A:0.01790109	((Ateles_geoffroyi_A:0.01606038	((Cebus_capucinus_imitator_A:0.0	Cebus_albifrons_A:0.00231994):0.00448131	Sapajus_apella_A:0.000003):0.0066501):0.000252	Aotus_nancymaae_A:0.0):0.000431):0.000974	Saimiri_boliviensis_A:0.00773133):0.000365	((Callithrix_jacchus_A:0.00207139	Callithrix_pygmaea_A:0.01145793):0.00146657	Saguinus_imperator_A:0.00540144):0.00310005):0.00887295	Plecturocebus_donacophilus_A:0.02081672):0.000812	Pithecia_pithecia_A:0.01082933):0.01032743):0.03746115	Carlito_syrichta_A:0.15377696):0.32303773	((((((((Alouatta_palliata_F:0.02726823	((Sapajus_apella_F:0.0	(Cebus_albifrons_F:0.0	Cebus_capucinus_imitator_F:0.0):0.00291425):0.00610417	(Plecturocebus_donacophilus_F:0.01447692	Pithecia_pithecia_F:0.01513587):0.00459499):0.01007073):0.01681091	(Callithrix_pygmaea_F:0.01611893	Callithrix_jacchus_F:0.0):0.01681494):0.00887307	Saguinus_imperator_F:0.01317379):0.00792646
(((((((((((((((((((((((((((((((Macaca_mulatta_A:0.0	(Macaca_fuscata_A:0.00213944	Theropithecus_gelada_A:0.0):0.000002):0.000002	Macaca_fascicularis_A:0.0):0.000006	((Macaca_nemestrina_A:0.00428377	Mandrillus_sphinx_A:0.0):0.000001	(Cercocebus_atys_A:0.0	Mandrillus_leucophaeus_A:0.0):0.0):0.00213722):0.000822	Papio_anubis_A:0.00132112):0.00132488	((Allenopithecus_nigroviridis_A:0.00213121	((Cercopithecus_mona_A:0.00212203	Cercopithecus_neglectus_A:0.00430546):0.00214968	Chlorocebus_sabaeus_A:0.00430547):0.000008):0.000016	Erythrocebus_patas_A:0.0):0.00403973):0.000270	((((Semnopithecus_entellus_A:0.0	Trachypithecus_francoisi_A:0.0):0.00651212	Pygathrix_nemaeus_A:0.00209024):0.000660	(Nasalis_larvatus_A:0.00198764	Rhinopithecus_bieti_A:0.0022893):0.00153394):0.00812289	(Colobus_angolensis_palliatus_A:0.00642366	Piliocolobus_tephrosceles_A:0.00216365):0.00403628):0.000229):0.0031244	((((((Pan_troglodytes_A:0.0	Pan_paniscus_A:0.0):0.000019	Pongo_abelii_A:0.01073775):0.000011	Gorilla_gorilla_gorilla_A:0.00424888):0.000024	homo_sapien_A:0.00208432):0.00377051	Hylobates_moloch_A:0.000457):0.000094	Nomascus_leucogenys_A:0.00814006):0.00284625):0.00432417	(Pithecia_pithecia_A:0.01052003	((((Aotus_nancymaae_A:0.000791	((Callithrix_pygmaea_A:0.01528279	Saguinus_imperator_A:0.00877429):0.000305	Callithrix_jacchus_A:0.0):0.00355612):0.00203167	(((Sapajus_apella_A:0.0	(Cebus_capucinus_imitator_A:0.0	Cebus_albifrons_A:0.0):0.0):0.00576416	Saimiri_boliviensis_A:0.01170834):0.00517762	Alouatta_palliata_A:0.01683318):0.00311862):0.00119446	Ateles_geoffroyi_A:0.01763966):0.00587227	Plecturocebus_donacophilus_A:0.00739349):0.0013083):0.02107057):0.06187747	Carlito_syrichta_A:0.1333393):0.14615643	((((((((Theropithecus_gelada_F:0.0	Papio_anubis_F:0.0025261):0.00442706	(Macaca_fascicularis_F:0.0	(Macaca_mulatta_F:0.0	(Macaca_fuscata_F:0.0	Macaca_nemestrina_F:0.0):0.0):0.0):0.00378636):0.000513	(((((Piliocolobus_tephrosceles_F:0.0	Colobus_angolensis_palliatus_F:0.00259263):0.00278713	(((Pygathrix_nemaeus_F:0.0
(((((((((((((((((((((((((((((((((((((((Chlorocebus_sabaeus_A:0.00218367	Allenopithecus_nigroviridis_A:0.00218317):0.0	Cercopithecus_neglectus_A:0.00218348):0.000007	Cercopithecus_mona_A:0.0):0.000012	Erythrocebus_patas_A:0.0):0.00545091	(((((Cercocebus_atys_A:0.0	(Mandrillus_leucophaeus_A:0.0	Mandrillus_sphinx_A:0.0):0.0):0.000549	Macaca_nemestrina_A:0.00821475):0.00832395	Theropithecus_gelada_A:0.0):0.000002	(Macaca_fascicularis_A:0.0	(Macaca_fuscata_A:0.0	Macaca_mulatta_A:0.0):0.0):0.00438337):0.00160481	Papio_anubis_A:0.000584):0.00295008):0.00250716	((Nasalis_larvatus_A:0.00666709	Rhinopithecus_bieti_A:0.00429217):0.00201427	((Trachypithecus_francoisi_A:0.0	Semnopithecus_entellus_A:0.0):0.00220534	Pygathrix_nemaeus_A:0.0):0.000185):0.00539005):0.00217331	((Hylobates_moloch_A:0.00208258	Nomascus_leucogenys_A:0.00447128):0.00354814	((((Pan_paniscus_A:0.0	Pan_troglodytes_A:0.0):0.000121	Gorilla_gorilla_gorilla_A:0.00863166):0.000118	homo_sapien_A:0.00413195):0.00879193	Pongo_abelii_A:0.01309147):0.00313136):0.00212224):0.000444	(Piliocolobus_tephrosceles_A:0.000016	Colobus_angolensis_palliatus_A:0.00434492):0.00550514):0.00560051	((Plecturocebus_donacophilus_A:0.01596436	((((Sapajus_apella_A:0.0	(Cebus_albifrons_A:0.00924592	Cebus_capucinus_imitator_A:0.0):0.000131):0.00910215	(Saimiri_boliviensis_A:0.01445067	Ateles_geoffroyi_A:0.01711997):0.00646167):0.00142146	Alouatta_palliata_A:0.02421592):0.000733	((Callithrix_jacchus_A:0.0	Callithrix_pygmaea_A:0.01870181):0.00500167	(Aotus_nancymaae_A:0.00680251	Saguinus_imperator_A:0.00677674):0.0015991):0.001):0.00286483):0.000059	Pithecia_pithecia_A:0.00869593):0.01599831):0.03810441	Carlito_syrichta_A:0.1756224):0.26137527	((((((((Cercopithecus_neglectus_F:0.00491106	('Allen's_swamp_monkey_F':0.0	Chlorocebus_sabaeus_F:0.01332847):0.00324598):0.00417682	Cercopithecus_mona_F:0.00398258):0.00490027	Erythrocebus_patas_F:0.00443344):0.00431997	(((Mandrillus_sphinx_F:0.00159871	(Macaca_fuscata_F:0.0	(Macaca_nemestrina_F:0.0	(Theropithecus_gelada_F:0.0
((((((((((((((((((((((((Erythrocebus_patas_A:0.0	((Cercopithecus_neglectus_A:0.00440711	Cercopithecus_mona_A:0.0):0.00437857	Chlorocebus_sabaeus_A:0.00217657):0.000021):0.000396	((((((Pygathrix_nemaeus_A:0.00214477	(Semnopithecus_entellus_A:0.0	Trachypithecus_francoisi_A:0.0):0.00440553):0.000293	Rhinopithecus_bieti_A:0.00408168):0.00198917	((Piliocolobus_tephrosceles_A:0.00250863	Nasalis_larvatus_A:0.00622876):0.00247246	Colobus_angolensis_palliatus_A:0.00303894):0.000949):0.0015432	(Nomascus_leucogenys_A:0.00740481	Hylobates_moloch_A:0.00575738):0.00644882):0.00294201	((homo_sapien_A:0.00210482	(Pan_troglodytes_A:0.0	(Pan_paniscus_A:0.0	Gorilla_gorilla_gorilla_A:0.0):0.0):0.000069):0.01095953	Pongo_abelii_A:0.01546978):0.00660579):0.00263181	((((Mandrillus_leucophaeus_A:0.0	(Cercocebus_atys_A:0.0	Mandrillus_sphinx_A:0.0):0.0):0.000262	Macaca_nemestrina_A:0.00849118):0.00634703	(Macaca_fascicularis_A:0.0	(Macaca_mulatta_A:0.0	Macaca_fuscata_A:0.0):0.0):0.00434312):0.000120	(Papio_anubis_A:0.0	Theropithecus_gelada_A:0.0):0.00206179):0.00235333):0.00174097):0.00367898	Allenopithecus_nigroviridis_A:0.00330852):0.0083357	((((((Sapajus_apella_A:0.0	(Cebus_capucinus_imitator_A:0.0	Cebus_albifrons_A:0.00458872):0.0022769):0.000953	Saimiri_boliviensis_A:0.01019806):0.00129756	(Aotus_nancymaae_A:0.00166992	(Saguinus_imperator_A:0.01326719	(Callithrix_jacchus_A:0.00306843	Callithrix_pygmaea_A:0.0239278):0.00833014):0.00740167):0.000494):0.00369949	(Alouatta_palliata_A:0.00832226	Ateles_geoffroyi_A:0.02314433):0.00308238):0.00256675	Plecturocebus_donacophilus_A:0.00998876):0.00165573	Pithecia_pithecia_A:0.01497896):0.01765906):0.05012222	Carlito_syrichta_A:0.14160414):0.16015187	Mussel_il17:1.09077561):0.14333881	((((((Theropithecus_gelada_F:0.0	((Macaca_fascicularis_F:0.0	((((Cercocebus_atys_F:0.0	(Mandrillus_leucophaeus_F:0.00275709	Mandrillus_sphinx_F:0.0):0.00592822):0.00792285	Macaca_mulatta_F:0.0):0.000930	Macaca_nemestrina_F:0.0):0.000473	Macaca_fuscata_F:0.0):0.000241):0.00571411
((((((((((((((((((((((((((((((Macaca_fuscata_A:0.00438748	Macaca_mulatta_A:0.0):0.000011	Macaca_fascicularis_A:0.0):0.000145	(Theropithecus_gelada_A:0.0	Papio_anubis_A:0.0):0.00204099):0.000746	((((Nomascus_leucogenys_A:0.00346879	Hylobates_moloch_A:0.00532265):0.00425923	((Pan_troglodytes_A:0.0	(Pan_paniscus_A:0.0	(Gorilla_gorilla_gorilla_A:0.00883818	homo_sapien_A:0.0):0.000034):0.000018):0.00445448	Pongo_abelii_A:0.0176676):0.00645111):0.00963896	((((Semnopithecus_entellus_A:0.0	Trachypithecus_francoisi_A:0.0):0.00219771	Pygathrix_nemaeus_A:0.00217868):0.000202	(Nasalis_larvatus_A:0.00219004	Rhinopithecus_bieti_A:0.00218156):0.00419985):0.00205155	(Colobus_angolensis_palliatus_A:0.00661803	Piliocolobus_tephrosceles_A:0.0):0.00226032):0.00548522):0.00166719	((((Cercopithecus_mona_A:0.0	Cercopithecus_neglectus_A:0.00440888):0.00221623	Allenopithecus_nigroviridis_A:0.0):0.000016	Erythrocebus_patas_A:0.0):0.000009	Chlorocebus_sabaeus_A:0.0):0.00746375):0.00292188):0.00893714	((Mandrillus_leucophaeus_A:0.0	(Cercocebus_atys_A:0.0	Mandrillus_sphinx_A:0.0):0.0):0.00530748	Macaca_nemestrina_A:0.02752843):0.00154993):0.00819728	(((((((Sapajus_apella_A:0.0	(Cebus_capucinus_imitator_A:0.0	Cebus_albifrons_A:0.00446514):0.000036):0.00455689	Aotus_nancymaae_A:0.0):0.00108536	(Saguinus_imperator_A:0.00242553	(Callithrix_pygmaea_A:0.00866326	Callithrix_jacchus_A:0.00464129):0.00410941):0.00101968):0.000541	(Ateles_geoffroyi_A:0.01215819	Saimiri_boliviensis_A:0.00789264):0.00788642):0.000218	Alouatta_palliata_A:0.02357035):0.00618124	Plecturocebus_donacophilus_A:0.01751208):0.00103006	Pithecia_pithecia_A:0.01440846):0.01703361):0.06212383	Carlito_syrichta_A:0.12322899):0.19836405	(((((((Pan_troglodytes_F:0.0	Pan_paniscus_F:0.0):0.00277474	(Nomascus_leucogenys_F:0.0	((Pongo_abelii_F:0.02455907	homo_sapien_F:0.00447324):0.00512173	Gorilla_gorilla_gorilla_F:0.0):0.00336963):0.0034058):0.00615696	Hylobates_moloch_F:0.000161):0.00955677	(((Piliocolobus_tephrosceles_F:0.00656782	Colobus_angolensis_palliatus_F:0.00176893):0.00420339
((((((((((((((((((((((((Erythrocebus_patas_A:0.0	((Chlorocebus_sabaeus_A:0.00222726	Allenopithecus_nigroviridis_A:0.00222711):0.000003	Cercopithecus_mona_A:0.0):0.000008):0.000072	Cercopithecus_neglectus_A:0.00888834):0.00625783	Papio_anubis_A:0.000371):0.000905	(((Pongo_abelii_A:0.01114804	(Gorilla_gorilla_gorilla_A:0.00219649	(Pan_paniscus_A:0.0	(homo_sapien_A:0.0	Pan_troglodytes_A:0.0):0.0):0.000024):0.00459546):0.00663852	((((((((Aotus_nancymaae_A:0.0	Saguinus_imperator_A:0.01866999):0.000234	Saimiri_boliviensis_A:0.00206826):0.000627	(Callithrix_pygmaea_A:0.01381151	Callithrix_jacchus_A:0.00224876):0.00396971):0.0017417	(Cebus_albifrons_A:0.0	(Sapajus_apella_A:0.0	Cebus_capucinus_imitator_A:0.0):0.0):0.000277):0.0045267	(Alouatta_palliata_A:0.01297212	Ateles_geoffroyi_A:0.01013052):0.00146256):0.000528	Plecturocebus_donacophilus_A:0.01703626):0.000413	Pithecia_pithecia_A:0.01431932):0.02408302	(Nomascus_leucogenys_A:0.0063414	Hylobates_moloch_A:0.01390006):0.00221423):0.00565755):0.0054458	((((Semnopithecus_entellus_A:0.0	Trachypithecus_francoisi_A:0.0):0.000008	Pygathrix_nemaeus_A:0.00221459):0.000284	(Rhinopithecus_bieti_A:0.00901385	Nasalis_larvatus_A:0.00442466):0.00193282):0.00268364	(Colobus_angolensis_palliatus_A:0.00234863	Piliocolobus_tephrosceles_A:0.0):0.0060228):0.00672496):0.004445):0.00146459	((Macaca_mulatta_A:0.0	(Macaca_fuscata_A:0.00224717	Macaca_fascicularis_A:0.0):0.000014):0.00447524	Theropithecus_gelada_A:0.0):0.000214):0.00190232	((Mandrillus_leucophaeus_A:0.0	(Cercocebus_atys_A:0.0	Mandrillus_sphinx_A:0.0):0.0):0.000683	Macaca_nemestrina_A:0.01050695):0.0063613):0.05601088	Carlito_syrichta_A:0.13911664):0.23157096	(((((((((Cercopithecus_mona_F:0.00924794	Cercopithecus_neglectus_F:0.0):0.0113236	'Allen's_swamp_monkey_F':0.0):0.00198454	(((Chlorocebus_sabaeus_F:0.00661969	(Rhinopithecus_bieti_F:0.00296168	((Piliocolobus_tephrosceles_F:0.0	Trachypithecus_francoisi_F:0.0):0.000313	Semnopithecus_entellus_F:0.00181899):0.00109336):0.0014851):0.000727	Colobus_angolensis_palliatus_F:0.000495):0.00275487
(((((((((((((((((((((Macaca_fuscata_A:0.00621413	Macaca_fascicularis_A:0.0):0.000016	Macaca_mulatta_A:0.0):0.000026	((Cercocebus_atys_A:0.0	(Mandrillus_leucophaeus_A:0.0	Mandrillus_sphinx_A:0.0):0.0):0.00203686	Macaca_nemestrina_A:0.00622343):0.00206305):0.000239	(Papio_anubis_A:0.0	Theropithecus_gelada_A:0.0):0.00388683):0.0096235	((Allenopithecus_nigroviridis_A:0.0041037	((Cercopithecus_neglectus_A:0.00413035	Cercopithecus_mona_A:0.00412994):0.00205165	(Chlorocebus_sabaeus_A:0.00208357	Erythrocebus_patas_A:0.0):0.000016):0.000019):0.00644055	((Nasalis_larvatus_A:0.00684838	(Piliocolobus_tephrosceles_A:0.00402591	Colobus_angolensis_palliatus_A:0.0126771):0.00345329):0.00200759	(((Trachypithecus_francoisi_A:0.0	Semnopithecus_entellus_A:0.0):0.00416189	Pygathrix_nemaeus_A:0.00411987):0.000019	Rhinopithecus_bieti_A:0.0):0.0012491):0.00283813):0.000850):0.00996711	((Hylobates_moloch_A:0.00428368	Nomascus_leucogenys_A:0.00607183):0.00413651	(Pongo_abelii_A:0.00627428	(((Gorilla_gorilla_gorilla_A:0.00419941	Pan_troglodytes_A:0.0):0.000041	Pan_paniscus_A:0.0):0.000078	homo_sapien_A:0.00405):0.00611559):0.00422348):0.00459378):0.00662631	((((Ateles_geoffroyi_A:0.02087818	Saimiri_boliviensis_A:0.008589):0.00335865	((Callithrix_jacchus_A:0.00106932	Callithrix_pygmaea_A:0.00936062):0.00516378	((Saguinus_imperator_A:0.00623728	Alouatta_palliata_A:0.01268543):0.000036	Aotus_nancymaae_A:0.00203242):0.000057):0.000634):0.00352687	((Cebus_albifrons_A:0.00213283	Sapajus_apella_A:0.0):0.000030	Cebus_capucinus_imitator_A:0.0):0.00773908):0.00933659	(Plecturocebus_donacophilus_A:0.00942173	Pithecia_pithecia_A:0.0138415):0.00268732):0.01422344):0.0475725	Carlito_syrichta_A:0.17483722):0.20841032	(((((((((((((((Trachypithecus_francoisi_F:0.0	((Rhinopithecus_bieti_F:0.0059933	Pygathrix_nemaeus_F:0.0):0.00753704	Semnopithecus_entellus_F:0.0):0.000823):0.000936	Colobus_angolensis_palliatus_F:0.00305839):0.000956	Piliocolobus_tephrosceles_F:0.00340632):0.00853044	((Cercocebus_atys_F:0.00462274	Mandrillus_leucophaeus_F:0.00521409):0.00155347	Papio_anubis_F:0.0023666):0.00158739):0.00142384
(((((((((((((((((((((((((((((((((((((Cercocebus_atys_B:0.0	Macaca_fascicularis_B:0.00386007):0.000001	((Mandrillus_sphinx_B:0.0	Macaca_fuscata_B:0.00386609):0.000004	Theropithecus_gelada_B:0.00193037):0.0):0.0	(Macaca_mulatta_B:0.0	Mandrillus_leucophaeus_B:0.00192957):0.000001):0.000001	Papio_anubis_B:0.0):0.000003	Macaca_nemestrina_B:0.0):0.00346515	((((Cercopithecus_neglectus_B:0.0	Cercopithecus_mona_B:0.0038942):0.00586188	Allenopithecus_nigroviridis_B:0.0):0.000138	(Erythrocebus_patas_B:0.0	Chlorocebus_sabaeus_B:0.0):0.00375361):0.00186146	Piliocolobus_tephrosceles_B:0.000023):0.000377):0.000239	(((Nasalis_larvatus_B:0.0	((Trachypithecus_francoisi_B:0.0	Semnopithecus_entellus_B:0.0):0.00194632	Rhinopithecus_bieti_B:0.00191003):0.000016):0.00269118	Pygathrix_nemaeus_B:0.00507218):0.00583773	Colobus_angolensis_palliatus_B:0.00321258):0.000752):0.01127714	((((((Cebus_albifrons_B:0.00396625	Cebus_capucinus_imitator_B:0.0):0.00594036	Sapajus_apella_B:0.00378761):0.01324112	((Callithrix_pygmaea_B:0.0	Callithrix_jacchus_B:0.00595537):0.00392532	Saguinus_imperator_B:0.0):0.000573):0.00262341	((Saimiri_boliviensis_B:0.000509	Plecturocebus_donacophilus_B:0.0150511):0.00129735	Aotus_nancymaae_B:0.02371205):0.000444):0.00177958	Pithecia_pithecia_B:0.00859682):0.00217809	(Alouatta_palliata_B:0.01626702	Ateles_geoffroyi_B:0.01308932):0.01022771):0.00104223):0.00278825	(((Pan_paniscus_B:0.0	Pan_troglodytes_B:0.0):0.00101834	((Nomascus_leucogenys_B:0.0	Hylobates_moloch_B:0.0):0.00759159	homo_sapien_B:0.000160):0.000755):0.000642	(Pongo_abelii_B:0.00697914	Gorilla_gorilla_gorilla_B:0.00272991):0.00428646):0.0113104):0.05845491	Carlito_syrichta_B:0.06187405):0.20375759	((((((Ateles_geoffroyi_A:0.01670674	((((((((((((Macaca_fuscata_A:0.0	(Papio_anubis_A:0.0	(Macaca_mulatta_A:0.0	(Theropithecus_gelada_A:0.0	Macaca_fascicularis_A:0.0):0.0):0.0):0.0):0.000986	(Cercocebus_atys_A:0.0	(Mandrillus_leucophaeus_A:0.0	Mandrillus_sphinx_A:0.0):0.0):0.0012466):0.00147188
(((((((((((((((((((((((((((((((Mandrillus_sphinx_A:0.0	((Macaca_nemestrina_A:0.00221237	Mandrillus_leucophaeus_A:0.0):0.000004	Cercocebus_atys_A:0.0):0.000004):0.00222129	((Macaca_fuscata_A:0.00221967	Macaca_fascicularis_A:0.0):0.000007	Macaca_mulatta_A:0.0):0.00220172):0.000602	(Theropithecus_gelada_A:0.000271	Papio_anubis_A:0.00193616):0.00363024):0.00203173	(((Chlorocebus_sabaeus_A:0.00222075	(Cercopithecus_mona_A:0.00222884	Cercopithecus_neglectus_A:0.0):0.00220405):0.000013	Erythrocebus_patas_A:0.0):0.000168	Allenopithecus_nigroviridis_A:0.00426486):0.00627586):0.00308506	((((Semnopithecus_entellus_A:0.0	Trachypithecus_francoisi_A:0.0):0.0021939	(Rhinopithecus_bieti_A:0.00223758	Nasalis_larvatus_A:0.00218234):0.000015):0.000046	Pygathrix_nemaeus_A:0.00438386):0.00462345	(Colobus_angolensis_palliatus_A:0.00432708	Piliocolobus_tephrosceles_A:0.000098):0.00638736):0.00552123):0.000557	(((((Pan_troglodytes_A:0.0	Pan_paniscus_A:0.0):0.000009	Gorilla_gorilla_gorilla_A:0.00441089):0.000150	homo_sapien_A:0.00426536):0.00434823	Pongo_abelii_A:0.02003302):0.00283101	(Nomascus_leucogenys_A:0.00273439	Hylobates_moloch_A:0.00612999):0.00135702):0.0071485):0.00370971	((((((Alouatta_palliata_A:0.01228491	Ateles_geoffroyi_A:0.01039843):0.00657595	(((Cebus_albifrons_A:0.0	Cebus_capucinus_imitator_A:0.0):0.00885818	Sapajus_apella_A:0.000091):0.00910806	Saimiri_boliviensis_A:0.01109008):0.00247025):0.00144639	Aotus_nancymaae_A:0.00128446):0.00158803	(Saguinus_imperator_A:0.0063948	(Callithrix_jacchus_A:0.00458535	Callithrix_pygmaea_A:0.01347901):0.00480045):0.00609433):0.00730562	Plecturocebus_donacophilus_A:0.01824865):0.000887	Pithecia_pithecia_A:0.00671949):0.01879912):0.06132913	Carlito_syrichta_A:0.15596494):0.23769776	((((((((((Chlorocebus_sabaeus_F:0.0	((Cercopithecus_mona_F:0.00203788	Cercopithecus_neglectus_F:0.000062):0.01118046	'Allen's_swamp_monkey_F':0.0):0.00216412):0.00300613	((((Rhinopithecus_bieti_F:0.01165465	Semnopithecus_entellus_F:0.0):0.000653	Trachypithecus_francoisi_F:0.0):0.00232445	(Colobus_angolensis_palliatus_F:0.00321362	Piliocolobus_tephrosceles_F:0.00310221):0.00200998):0.00230432
((((((((((((((((((((((((Mandrillus_sphinx_A:0.0	(Mandrillus_leucophaeus_A:0.0	Cercocebus_atys_A:0.0):0.0):0.00177644	Macaca_nemestrina_A:0.01085907):0.00471228	((Macaca_fuscata_A:0.0	(Macaca_fascicularis_A:0.0	Macaca_mulatta_A:0.0):0.0):0.00209335	Theropithecus_gelada_A:0.0):0.000026):0.000138	(((((Chlorocebus_sabaeus_A:0.00850414	Cercopithecus_neglectus_A:0.00629609):0.000039	Erythrocebus_patas_A:0.0):0.000045	Cercopithecus_mona_A:0.0):0.000089	Allenopithecus_nigroviridis_A:0.00410986):0.01027462	Papio_anubis_A:0.000216):0.00174463):0.00452396	(((Piliocolobus_tephrosceles_A:0.00195081	Colobus_angolensis_palliatus_A:0.01712256):0.00195847	(Rhinopithecus_bieti_A:0.0021724	Nasalis_larvatus_A:0.00620794):0.0077094):0.000209	((Semnopithecus_entellus_A:0.0	Trachypithecus_francoisi_A:0.0):0.0021116	Pygathrix_nemaeus_A:0.0):0.000175):0.00355128):0.006764	(((((((Cebus_albifrons_A:0.00218714	Cebus_capucinus_imitator_A:0.0):0.000035	Sapajus_apella_A:0.0):0.00407226	Saimiri_boliviensis_A:0.00876495):0.01020419	((Saguinus_imperator_A:0.01310503	(Callithrix_pygmaea_A:0.00744337	Callithrix_jacchus_A:0.00324079):0.00297412):0.00578351	Aotus_nancymaae_A:0.00287809):0.00318367):0.00181483	(Ateles_geoffroyi_A:0.0129891	Alouatta_palliata_A:0.02143136):0.01312028):0.00798775	(Pithecia_pithecia_A:0.01137517	Plecturocebus_donacophilus_A:0.01239076):0.00221966):0.0158177	(((Pan_troglodytes_A:0.0	(Pan_paniscus_A:0.0	Gorilla_gorilla_gorilla_A:0.0):0.0):0.000137	homo_sapien_A:0.00826679):0.00827069	Pongo_abelii_A:0.0063731):0.01113611):0.00174969):0.00106959	Nomascus_leucogenys_A:0.00498511):0.00627128	Hylobates_moloch_A:0.01068461):0.03086563	Carlito_syrichta_A:0.16686296):0.32114246	(((((((((((Cercocebus_atys_F:0.00102449	((((Trachypithecus_francoisi_F:0.000617	Semnopithecus_entellus_F:0.00741486):0.000163	(Pygathrix_nemaeus_F:0.00111065	Rhinopithecus_bieti_F:0.00692165):0.00729187):0.00202081	(Colobus_angolensis_palliatus_F:0.0	Piliocolobus_tephrosceles_F:0.0):0.00143085):0.01321866	((Mandrillus_leucophaeus_F:0.00812404	Mandrillus_sphinx_F:0.0):0.01144864
(((((((((((((((((((((((((((Macaca_mulatta_A:0.0	Macaca_fascicularis_A:0.0):0.0	Macaca_fuscata_A:0.0):0.000207	((((Chlorocebus_sabaeus_A:0.00212683	(Cercopithecus_neglectus_A:0.00643605	Cercopithecus_mona_A:0.00209632):0.000016):0.000016	Erythrocebus_patas_A:0.0):0.000042	Allenopithecus_nigroviridis_A:0.00422257):0.00325504	(Papio_anubis_A:0.00105199	Theropithecus_gelada_A:0.00107115):0.00312766):0.000851):0.000256	((Mandrillus_leucophaeus_A:0.0	(Mandrillus_sphinx_A:0.0	Cercocebus_atys_A:0.0):0.0):0.00221548	Macaca_nemestrina_A:0.01278844):0.0082068):0.0030607	((((Trachypithecus_francoisi_A:0.0	Semnopithecus_entellus_A:0.0):0.00216202	Pygathrix_nemaeus_A:0.00209332):0.000208	(Rhinopithecus_bieti_A:0.00232503	Nasalis_larvatus_A:0.00619932):0.00184299):0.00201801	(Colobus_angolensis_palliatus_A:0.01999272	Piliocolobus_tephrosceles_A:0.00387298):0.00845663):0.00357449):0.00386876	((Pongo_abelii_A:0.00857456	(((Gorilla_gorilla_gorilla_A:0.00424496	homo_sapien_A:0.00427939):0.000068	Pan_troglodytes_A:0.0):0.000040	Pan_paniscus_A:0.0):0.00427975):0.00539144	(Nomascus_leucogenys_A:0.01149247	Hylobates_moloch_A:0.00787829):0.00788558):0.00433973):0.01507898	((((((Callithrix_pygmaea_A:0.00353259	Callithrix_jacchus_A:0.00514442):0.00948033	Saguinus_imperator_A:0.00815222):0.00144342	((((Cebus_albifrons_A:0.00893117	Cebus_capucinus_imitator_A:0.0):0.000131	Sapajus_apella_A:0.0):0.00448658	Saimiri_boliviensis_A:0.00861414):0.00640416	Aotus_nancymaae_A:0.00231281):0.000375):0.00198161	Alouatta_palliata_A:0.01031374):0.000714	Ateles_geoffroyi_A:0.01231413):0.00352358	(Plecturocebus_donacophilus_A:0.0110793	Pithecia_pithecia_A:0.01081995):0.000202):0.01402564):0.06246648	Carlito_syrichta_A:0.16104323):0.35665171	((((((((((Plecturocebus_donacophilus_F:0.01094026	Pithecia_pithecia_F:0.01382258):0.00294112	((Sapajus_apella_F:0.00244355	Cebus_albifrons_F:0.0):0.000204	Cebus_capucinus_imitator_F:0.0):0.01639122):0.00147904	Alouatta_palliata_F:0.02578865):0.00791707	Ateles_geoffroyi_F:0.01363419):0.00507316	Saimiri_boliviensis_F:0.01676448):0.00212987	(Callithrix_pygmaea_F:0.00660134
((((((((((((((((((((((((((((((((Macaca_mulatta_A:0.0	(Macaca_fuscata_A:0.00210977	Macaca_fascicularis_A:0.0):0.000005):0.000241	(Theropithecus_gelada_A:0.0	Papio_anubis_A:0.0):0.00186535):0.000185	((Mandrillus_leucophaeus_A:0.0	(Cercocebus_atys_A:0.0	Mandrillus_sphinx_A:0.0):0.0):0.00287219	Macaca_nemestrina_A:0.01633321):0.0076389):0.000800	(((Gorilla_gorilla_gorilla_A:0.00208839	(Pan_paniscus_A:0.0	Pan_troglodytes_A:0.0):0.000016):0.000060	homo_sapien_A:0.00202983):0.00630537	Pongo_abelii_A:0.00421056):0.01096712):0.00189638	(((Rhinopithecus_bieti_A:0.00192976	Nasalis_larvatus_A:0.00652706):0.00593581	(Pygathrix_nemaeus_A:0.00624952	(Semnopithecus_entellus_A:0.0	Trachypithecus_francoisi_A:0.0):0.00413908):0.000683):0.00575452	((((Cercopithecus_neglectus_A:0.00423284	Cercopithecus_mona_A:0.00209967):0.00212039	Allenopithecus_nigroviridis_A:0.0):0.000006	Erythrocebus_patas_A:0.0):0.000009	Chlorocebus_sabaeus_A:0.0020998):0.00254638):0.00114544):0.00385772	(Piliocolobus_tephrosceles_A:0.000011	Colobus_angolensis_palliatus_A:0.00632177):0.00450002):0.00313577	(Nomascus_leucogenys_A:0.000765	Hylobates_moloch_A:0.00556721):0.00405655):0.00325456	(((((((Saimiri_boliviensis_A:0.00762332	((Cebus_capucinus_imitator_A:0.0	Cebus_albifrons_A:0.00214705):0.00430545	Sapajus_apella_A:0.0):0.000938):0.00340708	Aotus_nancymaae_A:0.00249314):0.000441	Saguinus_imperator_A:0.01431362):0.00275637	(Callithrix_pygmaea_A:0.00830103	Callithrix_jacchus_A:0.00457521):0.01100499):0.00451329	Ateles_geoffroyi_A:0.01330055):0.0014453	(Alouatta_palliata_A:0.01958266	Plecturocebus_donacophilus_A:0.00412478):0.00526283):0.00177621	Pithecia_pithecia_A:0.01406875):0.02622321):0.04002906	Carlito_syrichta_A:0.14218):0.26044721	((((((((Callithrix_jacchus_F:0.000462	Callithrix_pygmaea_F:0.00558605):0.00626508	Saguinus_imperator_F:0.01161826):0.0039875	((((Cebus_albifrons_F:0.00147984	Cebus_capucinus_imitator_F:0.000527):0.0016456	Sapajus_apella_F:0.00106783):0.00961286	Pithecia_pithecia_F:0.01481248):0.00270149	Plecturocebus_donacophilus_F:0.00805683):0.0120123):0.00649723	Saimiri_boliviensis_F:0.00930463):0.01105357
(((((((((((((((((((((((((((((((((((((((((Mandrillus_sphinx_A:0.0	Mandrillus_leucophaeus_A:0.0):0.0	Cercocebus_atys_A:0.0):0.000980	Macaca_nemestrina_A:0.00982335):0.00101259	((Macaca_fuscata_A:0.00653803	Macaca_fascicularis_A:0.0):0.000038	Macaca_mulatta_A:0.0):0.00444369):0.000628	(Theropithecus_gelada_A:0.0	Papio_anubis_A:0.0):0.00376521):0.00184365	((((Nasalis_larvatus_A:0.0	((Trachypithecus_francoisi_A:0.0	Semnopithecus_entellus_A:0.0):0.00214626	Rhinopithecus_bieti_A:0.00214905):0.000022):0.000084	Pygathrix_nemaeus_A:0.00206534):0.00219451	((((Cercopithecus_mona_A:0.0	Cercopithecus_neglectus_A:0.00652318):0.00217949	Chlorocebus_sabaeus_A:0.00213686):0.000037	Erythrocebus_patas_A:0.0):0.000022	Allenopithecus_nigroviridis_A:0.0):0.00422235):0.000302	(Piliocolobus_tephrosceles_A:0.0	Colobus_angolensis_palliatus_A:0.00870117):0.00186762):0.00422991):0.00205989	((Hylobates_moloch_A:0.00210137	Nomascus_leucogenys_A:0.00219394):0.00440273	((Pan_paniscus_A:0.0	((homo_sapien_A:0.0043328	Gorilla_gorilla_gorilla_A:0.0):0.000016	Pan_troglodytes_A:0.0):0.000009):0.000016	Pongo_abelii_A:0.01296975):0.00422872):0.00367314):0.01080112	(Pithecia_pithecia_A:0.00671138	Plecturocebus_donacophilus_A:0.01106827):0.000356):0.00168978	((((((Cebus_capucinus_imitator_A:0.0	Cebus_albifrons_A:0.00442001):0.00217432	Sapajus_apella_A:0.000017):0.0022478	Saimiri_boliviensis_A:0.0):0.00815323	Alouatta_palliata_A:0.01856015):0.00417182	(((Callithrix_jacchus_A:0.00450704	Callithrix_pygmaea_A:0.00208646):0.00478774	Saguinus_imperator_A:0.01298898):0.00171852	Aotus_nancymaae_A:0.00333565):0.000915):0.00325735	Ateles_geoffroyi_A:0.01676799):0.00529738):0.01612186	Carlito_syrichta_A:0.15375755):0.36863633	(((((((Callithrix_pygmaea_F:0.01065233	Callithrix_jacchus_F:0.00390021):0.01672833	(((Plecturocebus_donacophilus_F:0.01377621	Pithecia_pithecia_F:0.00292999):0.000710	((Sapajus_apella_F:0.00185581	Cebus_albifrons_F:0.000205):0.00127249	Cebus_capucinus_imitator_F:0.000625):0.01565675):0.01218325	(Ateles_geoffroyi_F:0.02704855	Alouatta_palliata_F:0.01102148):0.01248897):0.00549697):0.00339261
((((((((((((((((((((((((((((((((((Trachypithecus_francoisi_A:0.0	Semnopithecus_entellus_A:0.0):0.00220236	((Pygathrix_nemaeus_A:0.0	((((Cercopithecus_neglectus_A:0.000026	Cercopithecus_mona_A:0.00217528):0.00442694	Allenopithecus_nigroviridis_A:0.0):0.000022	Chlorocebus_sabaeus_A:0.0):0.000012	Erythrocebus_patas_A:0.0):0.01116773):0.000032	((Nasalis_larvatus_A:0.00407965	Rhinopithecus_bieti_A:0.000329):0.00178763	(Colobus_angolensis_palliatus_A:0.00703484	Piliocolobus_tephrosceles_A:0.00181858):0.00233303):0.000132):0.000003):0.00878362	((Macaca_fascicularis_A:0.0	(Macaca_fuscata_A:0.0	Macaca_mulatta_A:0.0):0.0):0.000054	(((Nomascus_leucogenys_A:0.00419369	Hylobates_moloch_A:0.01136137):0.000296	((homo_sapien_A:0.0	(Pan_troglodytes_A:0.0	(Gorilla_gorilla_gorilla_A:0.0	Pan_paniscus_A:0.0):0.0):0.0):0.00876867	Pongo_abelii_A:0.01808371):0.00884748):0.00725203	(Papio_anubis_A:0.00199853	Theropithecus_gelada_A:0.000204):0.00126418):0.000817):0.000082):0.00268812	((Mandrillus_sphinx_A:0.0	(Cercocebus_atys_A:0.0	Mandrillus_leucophaeus_A:0.0):0.0):0.00238506	Macaca_nemestrina_A:0.01544872):0.00165424):0.0134292	((((Aotus_nancymaae_A:0.00724535	Ateles_geoffroyi_A:0.01090097):0.00180099	(((Cebus_capucinus_imitator_A:0.0	Cebus_albifrons_A:0.00449092):0.00227324	Sapajus_apella_A:0.0):0.0012741	(Alouatta_palliata_A:0.01433689	Saimiri_boliviensis_A:0.00612425):0.00123289):0.00298981):0.00123367	((Callithrix_jacchus_A:0.00217334	Callithrix_pygmaea_A:0.01366883):0.00463703	Saguinus_imperator_A:0.00670167):0.00343051):0.00507767	(Pithecia_pithecia_A:0.0051277	Plecturocebus_donacophilus_A:0.02446801):0.00225305):0.02446176):0.02217601	Carlito_syrichta_A:0.14815828):0.2384941	((((((((Callithrix_pygmaea_F:0.00412526	Callithrix_jacchus_F:0.006409):0.01401516	((((Cebus_albifrons_F:0.0019825	Sapajus_apella_F:0.000114):0.00270548	Cebus_capucinus_imitator_F:0.00326716):0.00748594	Pithecia_pithecia_F:0.01565875):0.0056578	Plecturocebus_donacophilus_F:0.00982698):0.01283962):0.0055242	Aotus_nancymaae_F:0.02157708):0.0062425	(Alouatta_palliata_F:0.00881815
((((((((((((((((((((((((((((((((((Papio_anubis_A:0.000548	((Erythrocebus_patas_A:0.0	(Chlorocebus_sabaeus_A:0.0	Cercopithecus_mona_A:0.00425405):0.000007):0.000025	(Cercopithecus_neglectus_A:0.00630283	Allenopithecus_nigroviridis_A:0.00412994):0.000083):0.00367704):0.00565872	((Macaca_fuscata_A:0.0	(Macaca_mulatta_A:0.0	Macaca_fascicularis_A:0.0):0.0):0.0021235	Theropithecus_gelada_A:0.0):0.000327):0.000376	((Nomascus_leucogenys_A:0.0097739	(((Gorilla_gorilla_gorilla_A:0.0	(Pan_paniscus_A:0.0	(Pan_troglodytes_A:0.0	homo_sapien_A:0.0):0.0):0.0):0.0062876	Pongo_abelii_A:0.00651972):0.00379702	Hylobates_moloch_A:0.00476146):0.000848):0.00572836	((((Trachypithecus_francoisi_A:0.0	Semnopithecus_entellus_A:0.0):0.00429037	Pygathrix_nemaeus_A:0.0):0.000107	(Rhinopithecus_bieti_A:0.00419462	Nasalis_larvatus_A:0.00217826):0.00200895):0.00420421	(Colobus_angolensis_palliatus_A:0.00428092	Piliocolobus_tephrosceles_A:0.0):0.00217384):0.00226292):0.00136907):0.00282331	((Cercocebus_atys_A:0.0	(Mandrillus_leucophaeus_A:0.0	Mandrillus_sphinx_A:0.0):0.0):0.00120811	Macaca_nemestrina_A:0.00730608):0.00449783):0.00482388	(((Saguinus_imperator_A:0.00998149	(Callithrix_jacchus_A:0.00901542	Callithrix_pygmaea_A:0.00626961):0.00315768):0.0040078	((Aotus_nancymaae_A:0.00209805	Ateles_geoffroyi_A:0.01318699):0.000162	((((Cebus_capucinus_imitator_A:0.0	Cebus_albifrons_A:0.00221961):0.00440795	Sapajus_apella_A:0.0):0.0020998	Saimiri_boliviensis_A:0.00660564):0.000531	Alouatta_palliata_A:0.01267066):0.00611864):0.000449):0.00348576	(Plecturocebus_donacophilus_A:0.02207372	Pithecia_pithecia_A:0.00601149):0.00128279):0.01523474):0.05719287	Carlito_syrichta_A:0.10113752):0.26193893	((((((((((((((((((Mandrillus_sphinx_F:0.0	Mandrillus_leucophaeus_F:0.0):0.00442396	Rhinopithecus_bieti_F:0.01641238):0.00150366	Semnopithecus_entellus_F:0.0):0.00248091	(('Allen's_swamp_monkey_F':0.0	((Cercopithecus_neglectus_F:0.00172724	Cercopithecus_mona_F:0.000318):0.00940317	Chlorocebus_sabaeus_F:0.00627729):0.00207261):0.00280671	Erythrocebus_patas_F:0.0):0.00529268):0.000677
((((((((((((((((((((((((((((((((((Macaca_mulatta_A:0.0	((Papio_anubis_A:0.000024	(Allenopithecus_nigroviridis_A:0.00838342	((Erythrocebus_patas_A:0.0	(Cercopithecus_mona_A:0.00650366	Cercopithecus_neglectus_A:0.00212992):0.00433332):0.000015	Chlorocebus_sabaeus_A:0.00214568):0.000307):0.00844679):0.00429179	(Theropithecus_gelada_A:0.0	(Macaca_fuscata_A:0.00215687	Macaca_fascicularis_A:0.0):0.000004):0.0):0.000004):0.000096	((Mandrillus_leucophaeus_A:0.0	(Cercocebus_atys_A:0.0	Mandrillus_sphinx_A:0.0):0.0):0.00133521	Macaca_nemestrina_A:0.00730777):0.00297097):0.00233771	(((Semnopithecus_entellus_A:0.0	Trachypithecus_francoisi_A:0.0):0.00433569	Pygathrix_nemaeus_A:0.00432253):0.000212	(Rhinopithecus_bieti_A:0.00229999	Nasalis_larvatus_A:0.01068735):0.00186525):0.00184652):0.00127503	(Piliocolobus_tephrosceles_A:0.00402197	Colobus_angolensis_palliatus_A:0.00463626):0.00292626):0.00284531	(Nomascus_leucogenys_A:0.01008852	Hylobates_moloch_A:0.000725):0.00390913):0.00108246	Pongo_abelii_A:0.01363021):0.00142934	(homo_sapien_A:0.00208213	((Pan_paniscus_A:0.0	Pan_troglodytes_A:0.0):0.000035	Gorilla_gorilla_gorilla_A:0.00643407):0.000034):0.01009711):0.02690458	((((Cebus_capucinus_imitator_A:0.0	Cebus_albifrons_A:0.00218955):0.00421013	Sapajus_apella_A:0.000147):0.01064337	((Saguinus_imperator_A:0.010041	(Callithrix_pygmaea_A:0.01589178	Callithrix_jacchus_A:0.0):0.01311508):0.00262946	(Aotus_nancymaae_A:0.0029747	((Ateles_geoffroyi_A:0.01003529	Saimiri_boliviensis_A:0.01848825):0.00400193	Alouatta_palliata_A:0.006658):0.0013857):0.000703):0.00312575):0.0100329	(Pithecia_pithecia_A:0.01140361	Plecturocebus_donacophilus_A:0.01282025):0.00562747):0.00662818):0.08010672	Carlito_syrichta_A:0.1064069):0.24066933	(((((((((Piliocolobus_tephrosceles_F:0.00253192	Colobus_angolensis_palliatus_F:0.0):0.00472922	(((Semnopithecus_entellus_F:0.0	Rhinopithecus_bieti_F:0.0085715):0.00132293	Trachypithecus_francoisi_F:0.0):0.00318188	Pygathrix_nemaeus_F:0.00199421):0.00315695):0.00699509	Nasalis_larvatus_F:0.0):0.00573015	((Cercopithecus_neglectus_F:0.00178707	(('Allen's_swamp_monkey_F':0.000225
((((((((((((((((((((((((((Macaca_fuscata_A:0.00668291	Theropithecus_gelada_A:0.0):0.000011	Papio_anubis_A:0.0):0.000008	Macaca_fascicularis_A:0.0):0.000008	Macaca_mulatta_A:0.0):0.000119	(Macaca_nemestrina_A:0.0040215	(Mandrillus_sphinx_A:0.0	(Mandrillus_leucophaeus_A:0.0	Cercocebus_atys_A:0.0):0.0):0.000413):0.00843538):0.000762	((((Chlorocebus_sabaeus_A:0.0044594	(Cercopithecus_mona_A:0.000005	Cercopithecus_neglectus_A:0.00220781):0.00665608):0.000006	Erythrocebus_patas_A:0.0):0.000028	Allenopithecus_nigroviridis_A:0.00666603):0.00473265	((Colobus_angolensis_palliatus_A:0.00453683	Piliocolobus_tephrosceles_A:0.00212994):0.00217505	((Rhinopithecus_bieti_A:0.00459924	Nasalis_larvatus_A:0.00426676):0.00204286	(Trachypithecus_francoisi_A:0.0	(Semnopithecus_entellus_A:0.0	Pygathrix_nemaeus_A:0.00443497):0.0):0.000195):0.00422483):0.00435403):0.00136054):0.00581308	((Nomascus_leucogenys_A:0.00467098	((homo_sapien_A:0.0	((Gorilla_gorilla_gorilla_A:0.00456217	Pan_paniscus_A:0.0):0.000069	Pan_troglodytes_A:0.0):0.000036):0.01106133	Pongo_abelii_A:0.01758365):0.00221019):0.00146373	Hylobates_moloch_A:0.00735891):0.00167292):0.00624172	((((Saguinus_imperator_A:0.00729183	(Callithrix_pygmaea_A:0.01133337	Callithrix_jacchus_A:0.00239747):0.01094728):0.00440036	(((Saimiri_boliviensis_A:0.00765626	Ateles_geoffroyi_A:0.01304018):0.00280494	Alouatta_palliata_A:0.01520437):0.000969	Aotus_nancymaae_A:0.0030574):0.0011503):0.00293067	((Sapajus_apella_A:0.0	(Cebus_albifrons_A:0.0070492	Cebus_capucinus_imitator_A:0.0):0.000119):0.00729479	Plecturocebus_donacophilus_A:0.02011675):0.000353):0.00204427	Pithecia_pithecia_A:0.00841291):0.01761188):0.05530346	Carlito_syrichta_A:0.10900523):0.17720963	(((((((Macaca_fascicularis_F:0.0	((((Cercocebus_atys_F:0.000152	(Mandrillus_sphinx_F:0.0	Mandrillus_leucophaeus_F:0.0):0.00192705):0.00802852	Macaca_fuscata_F:0.0):0.000996	Macaca_nemestrina_F:0.0):0.000507	Macaca_mulatta_F:0.0):0.000258):0.00425256	(((('Allen's_swamp_monkey_F':0.000946	Chlorocebus_sabaeus_F:0.00926938):0.000456
(((((((((((((((((((((((((((((Semnopithecus_entellus_A:0.0	Trachypithecus_francoisi_A:0.0):0.00906931	Pygathrix_nemaeus_A:0.0):0.000671	(((Hylobates_moloch_A:0.002486	Nomascus_leucogenys_A:0.00199833):0.00252094	(Colobus_angolensis_palliatus_A:0.01157714	Piliocolobus_tephrosceles_A:0.00197145):0.00234431):0.00166304	((((Pan_troglodytes_A:0.0	((Gorilla_gorilla_gorilla_A:0.00224283	homo_sapien_A:0.0):0.000004	Pan_paniscus_A:0.0):0.000002):0.00689896	Pongo_abelii_A:0.01588483):0.00477693	Rhinopithecus_bieti_A:0.00666326):0.000777	Nasalis_larvatus_A:0.00231375):0.00121875):0.000685):0.00173223	(Allenopithecus_nigroviridis_A:0.00219415	((Cercopithecus_mona_A:0.00222697	(Cercopithecus_neglectus_A:0.00451019	Chlorocebus_sabaeus_A:0.00223149):0.000011):0.000017	Erythrocebus_patas_A:0.0):0.000048):0.0051559):0.00103751	((Papio_anubis_A:0.0	Theropithecus_gelada_A:0.0):0.00198478	(Macaca_mulatta_A:0.0	(Macaca_fascicularis_A:0.0	Macaca_fuscata_A:0.00225744):0.000011):0.00249703):0.000792):0.00486368	(Macaca_nemestrina_A:0.01552974	(Mandrillus_sphinx_A:0.0	(Cercocebus_atys_A:0.0	Mandrillus_leucophaeus_A:0.0):0.0):0.00258678):0.00887406):0.01065752	((Pithecia_pithecia_A:0.00177781	Plecturocebus_donacophilus_A:0.01195687):0.00363271	((((((Cebus_albifrons_A:0.004711	Cebus_capucinus_imitator_A:0.0):0.00917518	Sapajus_apella_A:0.0):0.00253835	Alouatta_palliata_A:0.01589195):0.000169	Saimiri_boliviensis_A:0.00893443):0.00375872	(Ateles_geoffroyi_A:0.01244234	(Callithrix_jacchus_A:0.00431616	Callithrix_pygmaea_A:0.01408057):0.00959376):0.000271):0.000446	(Saguinus_imperator_A:0.00928767	Aotus_nancymaae_A:0.00215448):0.000161):0.00121179):0.01359276):0.04853489	Carlito_syrichta_A:0.15367602):0.1195932	((((((((((((Piliocolobus_tephrosceles_F:0.0	Colobus_angolensis_palliatus_F:0.0):0.00213539	(((Rhinopithecus_bieti_F:0.00640336	Pygathrix_nemaeus_F:0.0):0.00484919	Trachypithecus_francoisi_F:0.0):0.000513	Semnopithecus_entellus_F:0.00154213):0.00433356):0.00648739	Erythrocebus_patas_F:0.00184789):0.000734	'Allen's_swamp_monkey_F':0.0):0.000281	Chlorocebus_sabaeus_F:0.0):0.00457054
((((((((((((((((((((((((((((Macaca_mulatta_A:0.0	(Macaca_fuscata_A:0.00211755	Macaca_fascicularis_A:0.0):0.000003):0.00212183	Theropithecus_gelada_A:0.0):0.000047	((Cercocebus_atys_A:0.0	(Mandrillus_leucophaeus_A:0.0	Mandrillus_sphinx_A:0.0):0.0):0.00238571	Macaca_nemestrina_A:0.0190902):0.01043726):0.000888	Papio_anubis_A:0.00120314):0.00426913	((((Cercopithecus_mona_A:0.00210946	Cercopithecus_neglectus_A:0.00638665):0.000004	Chlorocebus_sabaeus_A:0.00211885):0.000007	Erythrocebus_patas_A:0.0):0.000156	Allenopithecus_nigroviridis_A:0.00837458):0.00927503):0.00156742	((Piliocolobus_tephrosceles_A:0.00207073	(((Semnopithecus_entellus_A:0.0	Trachypithecus_francoisi_A:0.0):0.00424693	Pygathrix_nemaeus_A:0.0):0.000249	(Nasalis_larvatus_A:0.0084948	Rhinopithecus_bieti_A:0.00213014):0.00616587):0.00401466):0.000095	Colobus_angolensis_palliatus_A:0.00849656):0.00821305):0.0096238	((Pongo_abelii_A:0.01304761	(Pan_paniscus_A:0.0	(Pan_troglodytes_A:0.0	(Gorilla_gorilla_gorilla_A:0.0	homo_sapien_A:0.00214244):0.000015):0.000008):0.00620629):0.01106293	(Hylobates_moloch_A:0.00701234	Nomascus_leucogenys_A:0.01227539):0.00673825):0.00375334):0.00849784	(((((((Cebus_capucinus_imitator_A:0.0	Cebus_albifrons_A:0.0):0.00215885	Sapajus_apella_A:0.0):0.00433889	Saimiri_boliviensis_A:0.01298272):0.000624	((Ateles_geoffroyi_A:0.01268815	Alouatta_palliata_A:0.02203865):0.00338262	Aotus_nancymaae_A:0.00698765):0.0025832):0.00223914	((Callithrix_pygmaea_A:0.00615621	Callithrix_jacchus_A:0.00678929):0.00683203	Saguinus_imperator_A:0.01059668):0.00833948):0.00293505	Plecturocebus_donacophilus_A:0.01969565):0.00316979	Pithecia_pithecia_A:0.0176515):0.02762197):0.04651963	Carlito_syrichta_A:0.14542324):0.19610311	((((((((Cercocebus_atys_F:0.0	(Mandrillus_sphinx_F:0.0	Mandrillus_leucophaeus_F:0.0):0.00847959):0.00117644	(Macaca_mulatta_F:0.0	(Macaca_fuscata_F:0.0	(Macaca_nemestrina_F:0.0	Macaca_fascicularis_F:0.0):0.0):0.0):0.000852):0.00343583	Papio_anubis_F:0.00615947):0.00217147	Theropithecus_gelada_F:0.0):0.00534928
(((((((((((((((((((((((((((((((((((Macaca_fuscata_A:0.00208271	Macaca_mulatta_A:0.0):0.000004	Macaca_fascicularis_A:0.0):0.000050	((Mandrillus_sphinx_A:0.0	(Cercocebus_atys_A:0.0	Mandrillus_leucophaeus_A:0.0):0.0):0.0012121	Macaca_nemestrina_A:0.01993593):0.00293112):0.000259	(Theropithecus_gelada_A:0.000643	(((((Chlorocebus_sabaeus_A:0.00208363	Cercopithecus_neglectus_A:0.00208307):0.000001	Allenopithecus_nigroviridis_A:0.00208275):0.000006	Cercopithecus_mona_A:0.00207214):0.000018	Erythrocebus_patas_A:0.0):0.00616682	Papio_anubis_A:0.00221693):0.00248163):0.00118482):0.00286252	((Piliocolobus_tephrosceles_A:0.00202824	Colobus_angolensis_palliatus_A:0.00213845):0.00204593	((Pygathrix_nemaeus_A:0.00415908	(Trachypithecus_francoisi_A:0.0	Semnopithecus_entellus_A:0.0):0.00210405):0.000757	(Nasalis_larvatus_A:0.01040102	Rhinopithecus_bieti_A:0.00215491):0.00550671):0.0058631):0.00138214):0.00413758	(((Gorilla_gorilla_gorilla_A:0.0	(Pan_paniscus_A:0.0	Pan_troglodytes_A:0.0):0.0):0.000075	homo_sapien_A:0.00200445):0.00623181	Pongo_abelii_A:0.00838994):0.00862556):0.000565	(Nomascus_leucogenys_A:0.0056383	Hylobates_moloch_A:0.00691763):0.00411668):0.00862657	((((Callithrix_jacchus_A:0.00318556	Callithrix_pygmaea_A:0.00745314):0.00930815	(((Ateles_geoffroyi_A:0.00542858	Alouatta_palliata_A:0.02652819):0.00531597	Saimiri_boliviensis_A:0.01476768):0.000082	(Aotus_nancymaae_A:0.00181283	Saguinus_imperator_A:0.00879412):0.000446):0.00236829):0.00431953	((Cebus_albifrons_A:0.00231919	Sapajus_apella_A:0.0):0.000108	Cebus_capucinus_imitator_A:0.0):0.01308781):0.00248053	(Plecturocebus_donacophilus_A:0.01874191	Pithecia_pithecia_A:0.01316271):0.00138949):0.0064364):0.03798257	Carlito_syrichta_A:0.17148324):0.22749016	(((((Pan_paniscus_F:0.0	Pan_troglodytes_F:0.0):0.01257669	((Nomascus_leucogenys_F:0.00465122	(homo_sapien_F:0.00747074	(Pongo_abelii_F:0.0	Gorilla_gorilla_gorilla_F:0.0):0.000466):0.00642438):0.00143609	Hylobates_moloch_F:0.000026):0.00742523):0.01362182	(((((Cercocebus_atys_F:0.0	((((((((Trachypithecus_francoisi_F:0.0
((((((((((((((((((((((((((((((((Theropithecus_gelada_A:0.0	(Macaca_fuscata_A:0.0	Macaca_mulatta_A:0.0):0.0):0.0	Macaca_fascicularis_A:0.0):0.000007	((Cercocebus_atys_A:0.0	(Mandrillus_sphinx_A:0.0	Mandrillus_leucophaeus_A:0.0):0.0):0.00154461	Macaca_nemestrina_A:0.01158876):0.00510324):0.00113934	Papio_anubis_A:0.00103262):0.00246239	(((((Cercopithecus_mona_A:0.00214963	Cercopithecus_neglectus_A:0.00437572):0.00218355	Chlorocebus_sabaeus_A:0.00437182):0.000022	Erythrocebus_patas_A:0.0):0.000020	Allenopithecus_nigroviridis_A:0.0):0.00229263	((Colobus_angolensis_palliatus_A:0.0	Piliocolobus_tephrosceles_A:0.0):0.00660241	((Rhinopithecus_bieti_A:0.0	Nasalis_larvatus_A:0.00217594):0.004147	((Trachypithecus_francoisi_A:0.0	Semnopithecus_entellus_A:0.0):0.0110659	Pygathrix_nemaeus_A:0.00431993):0.000252):0.00216197):0.0020933):0.00285091):0.01158966	(Pongo_abelii_A:0.00438578	(Pan_paniscus_A:0.0	((Gorilla_gorilla_gorilla_A:0.00218158	homo_sapien_A:0.0):0.000007	Pan_troglodytes_A:0.0):0.000004):0.00214165):0.00473617):0.000765	(Hylobates_moloch_A:0.00671785	Nomascus_leucogenys_A:0.00418511):0.00675748):0.00480415	((Plecturocebus_donacophilus_A:0.02219468	(((((Cebus_capucinus_imitator_A:0.0	(Cebus_albifrons_A:0.0	Sapajus_apella_A:0.0):0.0):0.01110254	Saimiri_boliviensis_A:0.00437373):0.00387176	Aotus_nancymaae_A:0.00150864):0.000917	(Saguinus_imperator_A:0.01435492	(Callithrix_jacchus_A:0.00440012	Callithrix_pygmaea_A:0.00666228):0.00348355):0.00458111):0.00507096	(Alouatta_palliata_A:0.01009456	Ateles_geoffroyi_A:0.00546225):0.00176146):0.00752702):0.00141572	Pithecia_pithecia_A:0.01923693):0.01089845):0.03531932	Carlito_syrichta_A:0.17630119):0.11868553	(((((Hylobates_moloch_F:0.00176347	Nomascus_leucogenys_F:0.00825923):0.00353313	(((Pan_paniscus_F:0.0	Pan_troglodytes_F:0.0):0.00573885	(homo_sapien_F:0.000056	Pongo_abelii_F:0.02267807):0.0023671):0.0044223	Gorilla_gorilla_gorilla_F:0.00155942):0.00841369):0.01615345	((((((((Chlorocebus_sabaeus_F:0.0037817	(Cercopithecus_mona_F:0.0
(((((((((((((((((((((((((((((((Macaca_fuscata_A:0.0021367	(Macaca_fascicularis_A:0.0	(Cercocebus_atys_A:0.0	(Macaca_nemestrina_A:0.00859349	Macaca_mulatta_A:0.0):0.000006):0.000003):0.0):0.000002	Mandrillus_sphinx_A:0.0):0.000003	Mandrillus_leucophaeus_A:0.0):0.000306	(Papio_anubis_A:0.0	Theropithecus_gelada_A:0.0):0.00182339):0.00413285	((((Nomascus_leucogenys_A:0.01233408	Hylobates_moloch_A:0.00278586):0.00384222	Pongo_abelii_A:0.00871116):0.000570	(Pan_paniscus_A:0.0	(Gorilla_gorilla_gorilla_A:0.0	(Pan_troglodytes_A:0.0	homo_sapien_A:0.0):0.0):0.0):0.01688159):0.00358072	(((((Saguinus_imperator_A:0.01331874	(Callithrix_pygmaea_A:0.01097532	Callithrix_jacchus_A:0.00430972):0.01537824):0.000211	Aotus_nancymaae_A:0.0):0.00314273	(Saimiri_boliviensis_A:0.01208409	((Cebus_albifrons_A:0.0	Cebus_capucinus_imitator_A:0.0):0.00429676	Sapajus_apella_A:0.000018):0.00756531):0.00431165):0.00862432	(Ateles_geoffroyi_A:0.01058763	Alouatta_palliata_A:0.01801638):0.00225958):0.00594069	(Plecturocebus_donacophilus_A:0.00323748	Pithecia_pithecia_A:0.00542422):0.00844152):0.01168156):0.00677247):0.00441377	((Erythrocebus_patas_A:0.0	(Cercopithecus_neglectus_A:0.00638973	(Cercopithecus_mona_A:0.00652342	Chlorocebus_sabaeus_A:0.00419143):0.000091):0.000090):0.000298	Allenopithecus_nigroviridis_A:0.00184429):0.00419287):0.000485	Colobus_angolensis_palliatus_A:0.00592059):0.00135274	(Piliocolobus_tephrosceles_A:0.0032168	Nasalis_larvatus_A:0.00749806):0.00843659):0.000551	(((Trachypithecus_francoisi_A:0.0	Semnopithecus_entellus_A:0.0):0.00433561	Rhinopithecus_bieti_A:0.0):0.000033	Pygathrix_nemaeus_A:0.0):0.00415792):0.04743461	Carlito_syrichta_A:0.11923621):0.23173973	((((((((((Mandrillus_sphinx_F:0.0	((Papio_anubis_F:0.00113952	Mandrillus_leucophaeus_F:0.00511056):0.00150414	Theropithecus_gelada_F:0.0):0.000464):0.00300707	Cercocebus_atys_F:0.0):0.0042512	Macaca_mulatta_F:0.0):0.000044	Macaca_fuscata_F:0.0):0.000023	Macaca_fascicularis_F:0.0):0.000011	Macaca_nemestrina_F:0.0):0.00530526
((((((((((((((((((((((((((Pygathrix_nemaeus_A:0.00221814	((Semnopithecus_entellus_A:0.0	Trachypithecus_francoisi_A:0.0):0.00223223	Rhinopithecus_bieti_A:0.00446424):0.000014):0.000115	Nasalis_larvatus_A:0.00211207):0.00223162	((((Macaca_fuscata_A:0.00224878	Macaca_fascicularis_A:0.0):0.000012	Macaca_mulatta_A:0.0):0.00457406	((Mandrillus_leucophaeus_A:0.0	(Mandrillus_sphinx_A:0.0	Cercocebus_atys_A:0.0):0.0):0.0010062	Macaca_nemestrina_A:0.00794344):0.00335468):0.000348	(((Erythrocebus_patas_A:0.0	(((Cercopithecus_mona_A:0.0	Cercopithecus_neglectus_A:0.00450715):0.00224226	Chlorocebus_sabaeus_A:0.0022273):0.000004	Allenopithecus_nigroviridis_A:0.00222888):0.000027):0.00558445	Papio_anubis_A:0.00339813):0.00212177	Theropithecus_gelada_A:0.00149493):0.000752):0.00430063):0.00134691	(Piliocolobus_tephrosceles_A:0.0020771	Colobus_angolensis_palliatus_A:0.000150):0.00291709):0.00804021	((Pongo_abelii_A:0.01110626	((Pan_troglodytes_A:0.0	(Gorilla_gorilla_gorilla_A:0.00675632	Pan_paniscus_A:0.0):0.000029):0.000045	homo_sapien_A:0.00667778):0.00916682):0.00326032	(Nomascus_leucogenys_A:0.00629327	Hylobates_moloch_A:0.01170033):0.0013958):0.00589952):0.00595839	((((((((Cebus_capucinus_imitator_A:0.0	Cebus_albifrons_A:0.00463849):0.00452766	Sapajus_apella_A:0.000013):0.00524853	Saimiri_boliviensis_A:0.01783699):0.00615532	(Aotus_nancymaae_A:0.0	Saguinus_imperator_A:0.01648563):0.000361):0.00297421	(Callithrix_pygmaea_A:0.01359892	Callithrix_jacchus_A:0.0047025):0.01136539):0.00259692	(Alouatta_palliata_A:0.01682623	Ateles_geoffroyi_A:0.02739311):0.000395):0.00298932	Pithecia_pithecia_A:0.00426985):0.000198	Plecturocebus_donacophilus_A:0.01647126):0.01234901):0.0731779	Carlito_syrichta_A:0.12360072):0.19367514	(((((((Alouatta_palliata_F:0.00846325	Ateles_geoffroyi_F:0.01056978):0.0153216	((((Callithrix_jacchus_F:0.0	Callithrix_pygmaea_F:0.00274568):0.02999445	Plecturocebus_donacophilus_F:0.0106461):0.01224307	(Sapajus_apella_F:0.000726	(Cebus_albifrons_F:0.00135461	Cebus_capucinus_imitator_F:0.000728):0.00596635):0.01920806):0.00614616	Pithecia_pithecia_F:0.00945551):0.01500019):0.00147186
((((((((((((((((((((((((((((((((((Theropithecus_gelada_A:0.0	Macaca_mulatta_A:0.0):0.0	Macaca_fascicularis_A:0.0):0.000018	Macaca_fuscata_A:0.00208238):0.000160	(Macaca_nemestrina_A:0.01314999	(Cercocebus_atys_A:0.0	(Mandrillus_leucophaeus_A:0.0	Mandrillus_sphinx_A:0.0):0.0):0.0017164):0.00461765):0.000110	(((((Cercopithecus_mona_A:0.00421781	Chlorocebus_sabaeus_A:0.00421667):0.000018	Allenopithecus_nigroviridis_A:0.0):0.000015	Erythrocebus_patas_A:0.0):0.000047	Cercopithecus_neglectus_A:0.0020567):0.00387764	Papio_anubis_A:0.000300):0.00370954):0.0014701	(((Pygathrix_nemaeus_A:0.0	(Semnopithecus_entellus_A:0.0	Trachypithecus_francoisi_A:0.0):0.00211982):0.000212	(Nasalis_larvatus_A:0.00603679	Rhinopithecus_bieti_A:0.00239768):0.00594187):0.00212494	(Piliocolobus_tephrosceles_A:0.00410879	Colobus_angolensis_palliatus_A:0.000102):0.00395435):0.0025116):0.00597387	((Pan_paniscus_A:0.0	(homo_sapien_A:0.0	(Pan_troglodytes_A:0.0	Gorilla_gorilla_gorilla_A:0.0):0.0):0.0):0.00833327	Pongo_abelii_A:0.00653312):0.00727868):0.00120977	(Nomascus_leucogenys_A:0.01030574	Hylobates_moloch_A:0.00666223):0.00501803):0.01008472	((((((Callithrix_pygmaea_A:0.00503911	Callithrix_jacchus_A:0.00536132):0.00310484	Saguinus_imperator_A:0.01306344):0.000450	Aotus_nancymaae_A:0.0):0.00137414	((((Cebus_albifrons_A:0.00185567	Cebus_capucinus_imitator_A:0.000254):0.00397169	Sapajus_apella_A:0.000060):0.00454264	Saimiri_boliviensis_A:0.00389202):0.00372224	Alouatta_palliata_A:0.01133874):0.00166217):0.00124976	Ateles_geoffroyi_A:0.00203663):0.00687466	(Plecturocebus_donacophilus_A:0.0123964	Pithecia_pithecia_A:0.01126726):0.00414536):0.00950513):0.06363034	Carlito_syrichta_A:0.13573282):0.17506581	(((((((Semnopithecus_entellus_F:0.00511521	((Trachypithecus_francoisi_F:0.0	(Rhinopithecus_bieti_F:0.00491479	Pygathrix_nemaeus_F:0.0):0.000445):0.000885	(Colobus_angolensis_palliatus_F:0.0	Piliocolobus_tephrosceles_F:0.0):0.00113915):0.000954):0.00802275	Nasalis_larvatus_F:0.0):0.01395189	(((('Allen's_swamp_monkey_F':0.0	(Chlorocebus_sabaeus_F:0.00390102
(((((((((((((((((((((((((((((((((((((((Macaca_fuscata_A:0.00218289	Macaca_fascicularis_A:0.0):0.000004	Macaca_mulatta_A:0.0):0.00239645	(Papio_anubis_A:0.0	Theropithecus_gelada_A:0.0):0.00196778):0.000349	(Macaca_nemestrina_A:0.01210796	(Mandrillus_leucophaeus_A:0.0	(Mandrillus_sphinx_A:0.0	Cercocebus_atys_A:0.0):0.0):0.00327616):0.00507855):0.0011065	((((Pygathrix_nemaeus_A:0.00425923	(Rhinopithecus_bieti_A:0.0021591	(Trachypithecus_francoisi_A:0.0	Semnopithecus_entellus_A:0.0):0.000018):0.000090):0.000125	Nasalis_larvatus_A:0.0041401):0.0044881	(Colobus_angolensis_palliatus_A:0.00259592	Piliocolobus_tephrosceles_A:0.00396872):0.00604495):0.00611751	((Erythrocebus_patas_A:0.0	((Cercopithecus_neglectus_A:0.00433726	Cercopithecus_mona_A:0.0022166):0.00658217	Chlorocebus_sabaeus_A:0.0):0.000011):0.000023	Allenopithecus_nigroviridis_A:0.00656007):0.0048797):0.00290135):0.00492942	(((homo_sapien_A:0.0040677	(Pan_paniscus_A:0.0	(Gorilla_gorilla_gorilla_A:0.00223211	Pan_troglodytes_A:0.0):0.000028):0.000302):0.00865734	Pongo_abelii_A:0.00650332):0.0029216	(Nomascus_leucogenys_A:0.00538788	Hylobates_moloch_A:0.00780324):0.00134873):0.00419168):0.0087815	((((((Callithrix_pygmaea_A:0.0064461	Callithrix_jacchus_A:0.00238584):0.00539861	Saguinus_imperator_A:0.01008921):0.00555042	(((Cebus_capucinus_imitator_A:0.0	(Sapajus_apella_A:0.0	Cebus_albifrons_A:0.0):0.0):0.00344147	Saimiri_boliviensis_A:0.01211894):0.00787526	Aotus_nancymaae_A:0.000348):0.000945):0.00134588	Ateles_geoffroyi_A:0.00862371):0.000924	(Alouatta_palliata_A:0.01301365	Plecturocebus_donacophilus_A:0.00932596):0.00588896):0.00193517	Pithecia_pithecia_A:0.00722444):0.02088843):0.06501466	Carlito_syrichta_A:0.11081168):0.2896725	((((((Macaca_fuscata_F:0.0	(Macaca_nemestrina_F:0.0	(Macaca_mulatta_F:0.0	Macaca_fascicularis_F:0.0):0.0):0.0):0.00170052	(((('Allen's_swamp_monkey_F':0.0	(((((Piliocolobus_tephrosceles_F:0.000598	((Semnopithecus_entellus_F:0.0	Trachypithecus_francoisi_F:0.0):0.000472	Rhinopithecus_bieti_F:0.00568872):0.00104921):0.00115949
(((((((((((((((((((((((Macaca_mulatta_B:0.0	(Mandrillus_leucophaeus_B:0.00195694	(Macaca_nemestrina_B:0.0	(Macaca_fascicularis_B:0.00195275	Cercocebus_atys_B:0.00195638):0.000001):0.0):0.000003):0.0	(Theropithecus_gelada_B:0.00588858	Papio_anubis_B:0.0):0.000004):0.000004	Macaca_fuscata_B:0.0):0.000006	Mandrillus_sphinx_B:0.0):0.0019378	((Cercopithecus_mona_B:0.00390705	(Cercopithecus_neglectus_B:0.0	Allenopithecus_nigroviridis_B:0.0):0.000007):0.000003	(Erythrocebus_patas_B:0.00194558	Chlorocebus_sabaeus_B:0.000008):0.00193552):0.0059071):0.00540459	(((Pygathrix_nemaeus_B:0.00170063	(Nasalis_larvatus_B:0.0	(Semnopithecus_entellus_B:0.0	(Rhinopithecus_bieti_B:0.00792034	Trachypithecus_francoisi_B:0.0):0.000043):0.000023):0.000255):0.00182335	Colobus_angolensis_palliatus_B:0.00390647):0.00144513	Piliocolobus_tephrosceles_B:0.00502855):0.0054106):0.00645983	(((((Gorilla_gorilla_gorilla_B:0.00146081	(homo_sapien_B:0.0	Pan_paniscus_B:0.0):0.000492):0.00166403	(Hylobates_moloch_B:0.0	Nomascus_leucogenys_B:0.0):0.00594481):0.00150792	Pan_troglodytes_B:0.00743962):0.00117843	Pongo_abelii_B:0.01239092):0.0024209	(((Aotus_nancymaae_B:0.00937836	Plecturocebus_donacophilus_B:0.00443208):0.000323	(((((Callithrix_pygmaea_B:0.00606124	Callithrix_jacchus_B:0.00577363):0.00119987	Saguinus_imperator_B:0.000701):0.00302593	((Cebus_capucinus_imitator_B:0.0	Cebus_albifrons_B:0.00205167):0.00558169	Sapajus_apella_B:0.00424555):0.01431792):0.00651226	Ateles_geoffroyi_B:0.00387247):0.000576	Pithecia_pithecia_B:0.00537512):0.00308981):0.000541	Saimiri_boliviensis_B:0.00335919):0.00718364):0.00808077):0.00508033	Alouatta_palliata_B:0.02025194):0.0530504	Carlito_syrichta_B:0.05942964):0.23060332	((((((((((((((((Pongo_abelii_D:0.01408075	((Cebus_capucinus_imitator_D:0.0	Cebus_albifrons_D:0.0):0.000705	Sapajus_apella_D:0.00100477):0.01248524):0.0038059	Plecturocebus_donacophilus_D:0.00138239):0.0055449	(Callithrix_jacchus_D:0.000807	Callithrix_pygmaea_D:0.000902):0.01247826):0.00934813	(Nomascus_leucogenys_D:0.00140085	(((Pan_paniscus_D:0.00261931
(((((((((((((((((((((((((((((((((((Mandrillus_leucophaeus_A:0.0	Mandrillus_sphinx_A:0.0):0.0	Cercocebus_atys_A:0.0):0.00102905	Macaca_nemestrina_A:0.015961):0.00107211	Theropithecus_gelada_A:0.0):0.000008	((Macaca_fuscata_A:0.00211229	Macaca_mulatta_A:0.0):0.000009	Macaca_fascicularis_A:0.0):0.00420833):0.00169125	Papio_anubis_A:0.000407):0.00280793	((Chlorocebus_sabaeus_A:0.0020751	(Erythrocebus_patas_A:0.0	(Cercopithecus_mona_A:0.00639545	Cercopithecus_neglectus_A:0.00413881):0.0085482):0.000038):0.000024	Allenopithecus_nigroviridis_A:0.00208087):0.00175339):0.00669564	(Pan_troglodytes_A:0.0	(Pan_paniscus_A:0.0	(Gorilla_gorilla_gorilla_A:0.00209992	homo_sapien_A:0.0):0.000002):0.000001):0.00853449):0.000089	Pongo_abelii_A:0.0147776):0.00200497	((((Semnopithecus_entellus_A:0.0	Trachypithecus_francoisi_A:0.0):0.00853169	Pygathrix_nemaeus_A:0.0):0.000096	Rhinopithecus_bieti_A:0.00411897):0.000514	Nasalis_larvatus_A:0.00581072):0.0104056):0.00138979	(Colobus_angolensis_palliatus_A:0.00595754	(Nomascus_leucogenys_A:0.00646274	Piliocolobus_tephrosceles_A:0.00408946):0.00374798):0.00113202):0.000586	Hylobates_moloch_A:0.00657815):0.01025479	(Pithecia_pithecia_A:0.00915972	(((Plecturocebus_donacophilus_A:0.00997325	Alouatta_palliata_A:0.01158517):0.00185896	Ateles_geoffroyi_A:0.00680046):0.000464	(((((Cebus_albifrons_A:0.0	(Cebus_capucinus_imitator_A:0.0	Sapajus_apella_A:0.0):0.0):0.00519169	Saimiri_boliviensis_A:0.00978013):0.00150134	Aotus_nancymaae_A:0.00247695):0.000626	Saguinus_imperator_A:0.0075479):0.000920	(Callithrix_pygmaea_A:0.01297577	Callithrix_jacchus_A:0.00204682):0.00403492):0.0034232):0.000079):0.02439173):0.02185624	Carlito_syrichta_A:0.14820246):0.25311165	((((((Nomascus_leucogenys_F:0.00293195	Hylobates_moloch_F:0.00105214):0.00135243	(((homo_sapien_F:0.0	Pongo_abelii_F:0.01436061):0.00327008	Gorilla_gorilla_gorilla_F:0.000763):0.00300654	(Pan_paniscus_F:0.0	Pan_troglodytes_F:0.0):0.00195524):0.00761033):0.02876114	((((((((((Semnopithecus_entellus_F:0.0	Trachypithecus_francoisi_F:0.0):0.000413
[truncated: 193 more columns]
