# Supplementary material for: Genetic comparisons of interleukin-17 reveal a framework for complex signaling evolution
Source: bioRxiv. 2026 Apr 14:2026.04.13.718218. Preprint. [Version 1] doi: 10.64898/2026.04.13.718218 (PMC13105070; doi:10.64898/2026.04.13.718218)
Supplement: Supplement 3 [file media-3.zip › Supplemental files for paper/Alignments_and_trees/IL17_paralog_list_ mussel Alignment.fasta]

>homo_sapien_A
---------ATGACTCCTGGGAAGACCTC--------------------------------------ATTG-------------------------------------------------------------------------------------------------GTGTCAC---T--------------------------GCTACTGCTGCTGAGCCTGGAGGCCATAGTGAA---GGCAG------GAATCACAATCCCACGAAATCCAGGATGCCCAAATTCTGAGGACAAGAACTTCCCCCGGACTGTGATGGTCAACCTGAACATCCATAACCGGAATACCAATACCAATCCCAAAAGGTCCTCAGATTACTACAACCGATCCACCTCACCTTGGAATCTCCACCGCAATGAGGACCCTGAGAGATATCCCTCTGTGATCTGGGAGGCAAAGTGCCGCCACTTGGGCTGCATCAACGCTGATGGGAACGTGGACTACCACATGAACTCTG------TCCCCATCCAGCAAGAGATCCTGGTCCTGCGCAGGGAGCCTCC---------------------------ACACTGCCCCAACTCCTTCCGGCTGGAGAAGATACTGGTGTCCGTGGGCTGCACCTGTGTCACCCCGATTGTCCACCATG---TGGCCNNN------------------------------------------------------------------------
>Alouatta_palliata_A
---------ATGACTCCTGGGAAGACCTC--------------------------------------ATTG-------------------------------------------------------------------------------------------------GTGTCAC---T--------------------------GCTGCTGCTGCTGAGCTTGGAGGCCACAGTGAA---GGCAG------GAACAGCAAGCCCGCAAAACCCAGGATGCCCAAATGCTGAGGACAAGAACTTCCCCCGGACTGTGATGGTCAACCTGAACATCCGTAACCGGAATGC------CAATTCCAAAAGGCCCTCAGATTACTACAACCGATCCTCCTCACCTTGGAATCTCCACCGCAATGAGGACCCTGAGAGATATCCCTCCGTGATCTGGGAGGCGAAGTGCCGCCACTTGGGCTGCGTCAATGCTGATGGGAACATAGACTACCACATGAACTCCG------TCCCCATCCAGCAAGAGATCCTAGTCCTGCGCAGGGAGCCTCG---------------------------GCACTGCCCCAACTCCTTCCGGCTGGAGAAGATGCTGGTGTCCGTGGGCTGCACCTGTGTCACCCCCATTGTCCGCCATG---TGGCCNNN------------------------------------------------------------------------
>Callithrix_jacchus_A
---------ATGACTCCTGGGAAGACCTC--------------------------------------ATTG-------------------------------------------------------------------------------------------------GTGTCAC---T--------------------------GCTGCTGCTGCTGATCCTGGAGGCCATAGTGAA---GGCAG------GAATTGCAAGCCCGCAAAACCCAGGATGCCCAAATGCTGAGGACAAGAACTTCCCCCGGACTGTGATGGTCAACCTGAACATCCGTAACCGGAATAC------CAATTCCAAAAGGGCCTCAGATTACTACAACCGATCCTCCTCACCTTGGAATCTCCACCGCAATGAGGACCCTGAGAGATATCCGTCTGTGATCTGGGAGGCGAAGTGCCGCCACTTGGGCTGTGTCGATGCTGATGGGAACGTGGACTACCACATGAACTCAG------TCCCCATCCAGCAAGAGATCCTGGTCCTGCGCAGGGAGCCTCG---------------------------GCACTGCACCAACTCCTTCCGGCTGGAGAAGATGCTGGTGTCCGTGGGCTGCACCTGCGTCACCCCCATTGTCCGCCATG---TGGCCNNN------------------------------------------------------------------------
>Callithrix_pygmaea_A
---------ATGACTCCTGGGAAGACCTC--------------------------------------ATTG-------------------------------------------------------------------------------------------------GTGTCAC---T--------------------------GCTGCTGCTGATGATCCTGGAAGCCATAGTGAA---GGCAG------GAATCGCAAGCCCGCAAAACCCAGGATGCCCAAATGCTGAGGACAAGAACTTCCCCCGGACTGTGATGGTCAACCTGAACATCCGTAACCGGAATAC------CAATTCCAAAAGGGCCTCAGATTACTACAACCGATCCTCCTCACCTTGGAATCTCCACCGCAATGAGGACCCTGAGAGATATCCGTCTGTGATCTGGGAGGCGAAGTGCCGCCACTTGGGCTGCGTCGATGCTGATGGGAACGTGGACTACCACATGAACTCAG------TCCCCATCCAGCAAGAGATCCTGGTCCTGCGTAGGGAGCCTCG---------------------------GCACTGCACCAACTCCTTCCGGCTGGAGAAGATGCTGGTGTCCGTGGGCTGCACTTGCGTCACCCCCATTGTCCGCCATG---TGGCCNNN------------------------------------------------------------------------
>Cebus_albifrons_A
---------ATGACTCCTGGGAAGACCTC--------------------------------------ATTG-------------------------------------------------------------------------------------------------GTGTCAC---T--------------------------GCTGCTGCTGCTGAGCCTGGAGGTGACAGTGAA---GGCAG------CAATAACAAGCCCACAAAACCCAGGATGCCCAAATGCTGAGGACAAGAACTTTCCCCGGACTGTGATGGTCAACCTGAACATCCGTAACCGGAATAC------CAATTCCAAAAGGCCCTCAGATTACTACAACCGATCCTCCTCACCTTGGAATCTCCACCGCAATGAGGACCCTGAGAGATATCCCTCTGTGATCTGGGAGGCGAAGTGCCGCCACTTGGGCTGCGTCAATGCTGATGGGAACGTGGACTACCACATGAACTCCG------TCCCCATCCAGCAAGAGATCCTGGTCCTGCGCAGGGAGCCTCG---------------------------GCACTGCACCAACTCCTTCCGGCTGGAGAAGATGCTGGTGTCCGTGGGCTGCACCTGCGTCACCCCCATTGTCCGCCATG---TGGCCNNN------------------------------------------------------------------------
>Cercopithecus_mona_A
---------ATGACTCCTGGGAAGACCTC--------------------------------------ATTG-------------------------------------------------------------------------------------------------GTGCTAC---T--------------------------GCTGCTGCTGCTGAGCCTGGAGGCCATAGTGAA---GGCAG------GAATAGCAATCCCACGAAATCCAGGATGCCCAAATTCTCAGGACAAGAAATTCCCCCGGACTGTGATGGTCAACCTGAACATCCATAACCGGAATACCAATACCAGTCTCAAAAGGTCCTCAGATTACTACAACCGATCCACCTCACCTTGGAATCTCCACCGCAATGAGGACCCTGAGAGATATCCCTCTGTGATCTGGGAGGCAAAGTGCCGCCACTTGGGCTGCGTCAACGCTGATGGGAATGTGGACTACCACATGAACTCTG------TCCCCATCCAGCAAGAGATCCTGGTCCTGCGCAGGGAGCCTCG---------------------------GCACTGCCCCAACTCCTTCCGGCTGGAGAAGATACTGGTGTCCGTGGGCTGCACCTGCGTCACCCCTATTGTCCACCATG---TAGCCNNN------------------------------------------------------------------------
>Cercopithecus_neglectus_A
---------ATGACTCCTGGGAAGACCTC--------------------------------------ATTG-------------------------------------------------------------------------------------------------GTGCTAC---T--------------------------GCTGCTGCTGCTGAGCCTGGAGGCCATAGTGAA---GGCAG------GAATAGCAATCCCACGAAATCCAGGATGCCCAAATTCTGAGGACAAGAAATTCCCCCGGACTGTGATGGTCAATCTGAACATCCATAACCGGAATACCAATACCAGTCTCAAAAGGTCCTCAGATTACTACAACCGATCCACCTCACCTTGGAATCTCCACCGCAATGAGGACCCTGAGAGATATCCCTCTGTGATCTGGGAGGCAAAGTGCCGCCACTTGGGCTGCGTCAACGCTGATGGGAATGTGGACTACCACATGAACTCTG------TCCCCATCCAGCAAGAGATCCTGGTTCTGCGCAGGGAGCCTCG---------------------------GCACTGCCCCAACTCCTTCCGGCTGGAGAAGATACTGGTGTCCGTGGGCTGCACCTGCGTCACCCCTATTGTCCACCATG---TAGCCNNN------------------------------------------------------------------------
>Erythrocebus_patas_A
---------ATGACTCCTGGGAAGACCTC--------------------------------------ATTG-------------------------------------------------------------------------------------------------GTGCTAC---T--------------------------GCTGCTGCTGCTGAGCCTGGAGGCCATAGTGAA---GGCAG------GAATAGCAATCCCACGAAATCCAGGATGCCCAAATTCTGAGGACAAGAACTTCCCCCGGACTGTGATGGTCAACCTGAACATCCATAACCGGAATACCAATACCAGTCTCAAAAGGTCCTCAGATTACTACAACCGATCCACCTCACCTTGGAATCTCCACCGCAATGAGGACCCTGAGAGATATCCCTCTGTGATCTGGGAGGCAAAGTGCCGCCACTTGGGCTGCGTCAACGCTGATGGGAATGTGGACTACCACATGAACTCTG------TCCCCATCCAGCAAGAGATCCTGGTCCTGCGCAGGGAGCCTCG---------------------------GCACTGCCCCAACTCCTTCCGGCTGGAGAAGATACTGGTGTCCGTGGGCTGCACCTGCGTCACCCCTATTGTCCACCATG---TAGCCNNN------------------------------------------------------------------------
>Hylobates_moloch_A
---------ATGACTCCTGGGAAGACCTC--------------------------------------ATTG-------------------------------------------------------------------------------------------------GTGTCAC---T--------------------------GCTACTGCTGCTGAGCCTGGAGGCCATAGTGAA---GGCAG------GAATAGCAATCCCACAAAATCCAGGATGCCCAAATTCTGAGGACAAGAACTTCCCCCAGACTGTGATGGTCAACCTGAACATCCACAACCGGAATACCAATCCCAATCCCAAAAGGTCCTCAGATTACTACAACCGATCCACCTCACCTTGGAATCTCCACCGCAATGAGGACCCTGAGAGATATCCCTCTGTGATCTGGGAGGCAAAGTGCCGCCACTTGGGCTGCGTCAACGCTGATGGGAACGTGGACTACCACATGAACTCTG------TCCCCATCCAGCAAGAGATCCTGGTCCTGCGCAGGGAGCCTCC---------------------------GCACTGCCCCAACTCCTTCCGGCTGGAGAAGATACTGGTGTCCGTGGGCTGCACCTGCGTCACCCCCATTGTCCACCATG---TGTCCNNN------------------------------------------------------------------------
>Macaca_fascicularis_A
---------ATGACTCCTGGGAAGACCTC--------------------------------------ATTG-------------------------------------------------------------------------------------------------GTGCTAC---T--------------------------GCTGCTGCTGCTGAGCCTGGAGGCCATAGTGAA---GGCAG------GAATAGCAATCCCACGAAATCCAGGATGCCCAAATTCTGAGGACAAGACCTTCCCCCGGACTGTGATGGTCAACCTGAACATCCATAACCGGAATACCAATACCAATCCCAAAAGGTCCTCAGATTACTACAACCGATCCACCTCACCTTGGAATCTCCACCGCAATGAGGACCCTGAGAGATATCCCTCTGTGATCTGGGAGGCAAAATGCCGCCACTTGGGCTGCGTCAACGCTGATGGGAACGTGGACTACCACATGAACTCTG------TCCCCATCCAGCAAGAGATCCTGGTCCTGCGCAGGGAGCCTCG---------------------------GCACTGCCCCAACTCCTTCCGGCTGGAGAAGATACTGGTGTCCGTGGGCTGCACCTGCGTCACCCCCATTGTCCACCATG---TAGCCNNN------------------------------------------------------------------------
>Macaca_fuscata_A
---------ATGACTCCTGGGAAGACCTC--------------------------------------ATTG-------------------------------------------------------------------------------------------------GTGCTAC---T--------------------------GCTGCTGCTGCTGAGCCTGGAGGCCATAGTGAA---GGCAG------GAATAGCAATCCCACGAAATCCAGGATGCCCAAATTCTGAGGACAAGACCTTCCCCCGGACTGTGATGGTCAACCTGAACATCCATAACCGGAATACCAATACCAATCCCAAAAGGTCCTCAGATTACTACAACCGATCCACCTCACCTTGGAATCTCCACCGCAATGAGGACCCTGAGAGATATCCCTCTGTGATCTGGGAGGCAAAATGCCGCCACTTGGGCTGCGTCAACGCTGATGGGAACGTGGACTACCACATGAACTCTG------TCCCCATCCAGCAAGAGATTCTGGTCCTGCGCAGGGAGCCTCG---------------------------GCACTGCCCCAACTCCTTCCGGCTGGAGAAGATACTGGTGTCCGTGGGCTGCACCTGCGTCACCCCCATTGTCCACCATG---TAGCCNNN------------------------------------------------------------------------
>Rhinopithecus_bieti_A
---------ATGACTCCTGGGAAGACCTC--------------------------------------ATTG-------------------------------------------------------------------------------------------------GTGTTAC---T--------------------------GCTGCTGCTGCTGAGCCTGGAGGCCATAGTGAA---GGCAG------GAATAGCAATCCCACGAAATCCAGAATGCCCAAATTCTGAGGACAAGAACTTCCCCCGGACTGTGATGGTCAACCTGAACATCCACAACCGGAATACCAATACCAATCTCAAAAGGTCCTCAGATTACTACAACCGATCCACCTCACCTTGGAATCTCCACCGCAATGAGGACCCTGAGAGATATCCCTCTGTGATCTGGGAGGCAAAGTGCCGCCACTTGGGCTGCGTCAACGCTGATGGGAACGTGGACTACCACATGAACTCTG------TCCCCATCCAGCAAGAGATCCTGGTCCTGCGCCGGGATCCTCG---------------------------GCACTGCCCCAACTCCTTCCGGCTGGAGAAGATACTGGTGTCCGTGGGCTGCACCTGTGTCACCCCCATTGTCCACCATG---TAGCCNNN------------------------------------------------------------------------
>Macaca_mulatta_A
---------ATGACTCCTGGGAAGACCTC--------------------------------------ATTG-------------------------------------------------------------------------------------------------GTGCTAC---T--------------------------GCTGCTGCTGCTGAGCCTGGAGGCCATAGTGAA---GGCAG------GAATAGCAATCCCACGAAATCCAGGATGCCCAAATTCTGAGGACAAGACCTTCCCCCGGACTGTGATGGTCAACCTGAACATCCATAACCGGAATACCAATACCAATCCCAAAAGGTCCTCAGATTACTACAACCGATCCACCTCACCTTGGAATCTCCACCGCAATGAGGACCCTGAGAGATATCCCTCTGTGATCTGGGAGGCAAAATGCCGCCACTTGGGCTGCGTCAACGCTGATGGGAACGTGGACTACCACATGAACTCTG------TCCCCATCCAGCAAGAGATCCTGGTCCTGCGCAGGGAGCCTCG---------------------------GCACTGCCCCAACTCCTTCCGGCTGGAGAAGATACTGGTGTCCGTGGGCTGCACCTGCGTCACCCCCATTGTCCACCATG---TAGCCNNN------------------------------------------------------------------------
>Mandrillus_sphinx_A
---------ATGACTCCTGGGAAGACCTC--------------------------------------ATTG-------------------------------------------------------------------------------------------------GTGCTAC---T--------------------------GCTGCTGCTGCTGAGCCTGGAGGCCATAGTGAA---GGCAG------GAATAGCAATCCCACGAAATTCAGGATGCCCAAATTCTGAGGACAAGAACTTCCCCCGGACTGTGATGGTCAACCTGAACATCCATAACCGGAATACCAGTACCAATCCCAAAAGGTCCTCAGATTACTACAACCGATCCACCTCACCTTGGAATCTCCACCGCAATGAGGACCCTGAGAGATATCCCTCTGTGATCTGGGAGGCAAAATGCCGCCACTTGGGCTGCGTCAATGCTGATGGGAACGTGGACTACCACATGAACTCTG------TCCCCATCCAGCAAGAGATCCTGGTCCTGCGCAGGGAGCCTCG---------------------------GCACTGCCCCAACTCCTTCCGGCTGGAGAAGATACTGGTGTCCGTGGGCTGCACCTGCGTCACCCCCATTGTCCACCATG---TAGCCNNN------------------------------------------------------------------------
>Nomascus_leucogenys_A
---------ATGACTCCTGGGAAGACCTC--------------------------------------ATTG-------------------------------------------------------------------------------------------------GTGTCAC---T--------------------------GCTACTGCTGCTGAGCCTGGAGGCCATAGTGAA---GGCAG------GAATAGCAATCCCACAAAATCCAGGATGCCCAAATTCTGAGGACAAGAACTTCCCCCGGACTGTGATGGTCAACCTGAACATCCATAACCGGAATACCAATACCAATCCCAAAAGGTCCTCAGATTACTACAACCGATCCACCTCACCTTGGAATCTCCACCGCAATGAGGACCCTGAGAGATATCCCTCTGTGATCTGGGAGGCAAAGTGCCGCCACCTGGGCTGCGTCAACGCTGATGGGAAGGTGGACTACCACATGAACTCTG------TCCCCATCCAGCAAGAGATCCTGGTCCTGCGCAGGGAGCCTCC---------------------------GCACTGCCCCAACTCCTTCCGGCTGGAGAAGATACTGGTGTCTGTGGGCTGCACCTGCGTCACCCCCATTGTCCACCATG---TGTCCNNN------------------------------------------------------------------------
>Pongo_abelii_A
---------ATGACTCCTGGGAAGACCTC--------------------------------------ATTG-------------------------------------------------------------------------------------------------GTGTCAC---T--------------------------GCTACTGCTGCTGAGCCTGGAGGCCATAGTGAA---GGCAG------GAATAGCAATCCCACGAAATCCAGGATGCCCAAATTCTGAGGACAAGAACTTCCCCCGGACTGTGATGGTCAACCTGAACATCCATAACTGGAATACCAATACCAATCCCAAAAGGTCCTCAGATTACTACAACCGATCCACCTCTCCTTGGAATCTCCACCGCAATGAGGACCCTGAGAGATATCCCTCTGTGATCTGGGAGGCAAAGTGCCGCCACTTGGGCTGCGTCAACGCTGATGGAAACGTGGACTACCACATGAACTCTG------TCCCCATCCAGCAAGAGATCCTGGTCCTGCGCAGGGAACCTCC---------------------------GCACTGCCCCAACTCCTTCCGGCTGGAGAAGATACTGGTGTCCGTAGGCTGCACCTGTGTCACCCCGATTGTCCACCATG---TGGCCNNN------------------------------------------------------------------------
>Pan_troglodytes_A
---------ATGACTCCTGGGAAGACCTC--------------------------------------ATTG-------------------------------------------------------------------------------------------------GTGTCAC---T--------------------------GCTACTGCTGCTGAGCCTGGAGGCCATAGTGAA---GGCAG------GAATCGCAATCCCACGAAATCCAGGATGCCCAAATTCTGAGGACAAGAACTTCCCCCGGACTGTGATGGTCAACCTGAACATCCATAACCGGAATACCAATACCAATCCCAAAAGGTCCTCAGATTACTACAACCGATCCACCTCACCTTGGAATCTCCACCGCAATGAGGACCCTGAGAGATATCCCTCTGTGATCTGGGAGGCAAAGTGCCGCCACTTGGGCTGCATCAACGCTGATGGGAACGTGGACTACCACATGAACTCTG------TCCCCATCCAGCAAGAGATCCTGGTCCTGCGCAGGGAGCCTCC---------------------------ACACTGCCCCAACTCCTTCCGGCTGGAGAAGATACTGGTGTCCGTGGGCTGCACCTGTGTCACCCCGATTGTCCACCATG---TGGCCNNN------------------------------------------------------------------------
>Papio_anubis_A
---------ATGACTCCTGGGAAGACCTC--------------------------------------ATTG-------------------------------------------------------------------------------------------------GTGCTAC---T--------------------------GCTGCTGCTGCTGAGCCTGGAGGCCATAGTGAA---GGCAG------GAATAGCAATCCCACGAAATCCAGGATGCCCAAATTCTGAGGACAAGAACTTCCCCCGGACTGTGATGGTCAACCTGAACATCCATAACCGGAATACCAATACCAATCCCAAAAGGTCCTCAGATTACTACAACCGATCCACCTCACCTTGGAATCTCCACCGCAATGAGGACCCTGAGAGATATCCCTCTGTGATCTGGGAGGCAAAATGCCGCCACTTGGGCTGCGTCAACGCTGATGGGAATGTGGACTACCACATGAACTCTG------TCCCCATCCAGCAAGAGATCCTGGTCCTGCGCAGGGAGCCTCA---------------------------GCACTGCCCCAACTCCTTCCGGCTGGAGAAGATACTGGTGTCCGTGGGCTGCACCTGCGTCACCCCCATTGTCCACCATG---TAGCCNNN------------------------------------------------------------------------
>Pan_paniscus_A
---------ATGACTCCTGGGAAGACCTC--------------------------------------ATTG-------------------------------------------------------------------------------------------------GTGTCAC---T--------------------------GCTACTGCTGCTGAGCCTGGAGGCCATAGTGAA---GGCAG------GAATCGCAATCCCACGAAATCCAGGATGCCCAAATTCTGAGGACAAGAACTTCCCCCGGACTGTGATGGTCAACCTGAACATCCATAACCGGAATACCAATACCAATCCCAAAAGGTCCTCAGATTACTACAACCGATCCACCTCACCTTGGAATCTCCACCGCAATGAGGACCCTGAGAGATATCCCTCTGTGATCTGGGAGGCAAAGTGCCGCCACTTGGGCTGCATCAACGCTGATGGGAACGTGGACTACCACATGAACTCTG------TCCCCATCCAGCAAGAGATCCTGGTCCTGCGCAGGGAGCCTCC---------------------------ACACTGCCCCAACTCCTTCCGGCTGGAGAAGATACTGGTGTCCGTGGGCTGCACCTGTGTCACCCCGATTGTCCACCATG---TGGCCNNN------------------------------------------------------------------------
>Piliocolobus_tephrosceles_A
---------ATGACTCCTGGGAAGACCTC--------------------------------------ATTG-------------------------------------------------------------------------------------------------GTGTTAC---T--------------------------GCTGCTGCTGCTGAGCCTGGAGGCCATAGTGAA---AGCAG------GAATAGCAATCCCACAAAATCCAGGATGCCCAAATTCTGAGGACAAGAACTTCCCCCGGACTGTGATGGTCAACCTGAACATCCACAACCGGAATACCAATACCAATCTCAAAAGGTCCTCAGATTACTACAACCGATCCACCTCACCTTGGAATCTCCACCGCAATGAGGACCCTGAGAGATATCCCTCTGTGATCTGGGAGGCAAAGTGCCGCCACTTGGGCTGCGTCAACGCTGATGGGAACGTGGACTACCACATGAACTCTG------TCCCCATCCAGCAAGAGATCCTGGTCCTGCGCAGGGAGCCTCG---------------------------GCACTGCCCCAACTCCTTCCGGCTGGAGAAGATACTGGTGTCTGTGGGCTGCACCTGCGTCACCCCCATTGTCCACCATG---TAGCCNNN------------------------------------------------------------------------
>Pithecia_pithecia_A
---------ATGACTCCCGGGAAGACCTC--------------------------------------ATTG-------------------------------------------------------------------------------------------------GTGTCAC---T--------------------------GCTGCTGCTGCTGAGCCTGGAGGCCATAGTGAA---GGCAG------GAATAGCAAGCCCACAAAACCCAGGATGCCCAAATGCTGAGGACAAGAACTTCCCCCGGACTGTGATGGTCAACCTGAACATCCGTAACCGGAATAC------CAATTCCAAAAGGGCCTCAGATTACTACAACCGATCCTCCTCACCTTGGAATCTCCACCGCAATGAGGACCCTGAGAGATATCCCTCTGTGATCTGGGAGGCAAAGTGCCGCCACTTGGGCTGCATCAATGCTGATGGGAACGTGGACTACCACATGAACTCCG------TCCCCATCCAGCAAGAGATCCTGGTCCTGCGCAGGGAGCCTCG---------------------------GCACTGCCCCAACTCCTTTCGGCTGGAGAAGATGCTGGTGTCCGTGGGCTGCACCTGTGTCACCCCCATTGTCCGCCATG---TTACCNNN------------------------------------------------------------------------
>Plecturocebus_donacophilus_A
---------ATGACTCCTGGGAAGACCTC--------------------------------------ATTG-------------------------------------------------------------------------------------------------GTGTCAC---T--------------------------GCTGCTGCTGCTCAGCCTGGAGGCCATAGTGAA---GGCAG------GAACAGCAAGCCCACAAAACCCAGGATGCCCAAATGCTGAGGACAAGAACTTCCCCCGGACTGTGATGGTCAACCTGAACATCCGTAACCGGAATAC------CAATTCCAAAAGGCCCTCAGATTACTACAACCGATCCTCCTCACCTTGGAATCTCCAGCGCAATGAGGACCCTGAGAGATATCCCTCTGTGATCTGGGAGGCAAAGTGCCGCCACTTGGGCTGCATCAATGCTGATGGAAATGTGGACCACCACATGAACTCCG------TCCCCATCCAGCAAGAGATCCTGGTCCTGCGCAGGGAGCCTCG---------------------------GCACTGCCCCAACTCCTTCCGGCTGGAGAAGATGCTGGTGTCCGTGGGCTGCACCTGCGTCACCCCCATTGTCCGCCATG---TCGCCNNN------------------------------------------------------------------------
>Pygathrix_nemaeus_A
---------ATGACTCCTGGGAAGACCTC--------------------------------------ATTG-------------------------------------------------------------------------------------------------GTGTTAC---T--------------------------GCTGCTGCTGCTGAGCCTGGAGGCCATAGTGAA---GGCAG------GAATAGCAATCCCACGAAATCCAGAATGCCCAAATTCTGAGGACAAGAACTTCCCCCGGACTGTGATGGTCAACCTGAACATCCACAACCGGAATACCAATACCAATCTCAAAAGGTCCTCAGATTACTACAACCGATCCACCTCACCTTGGAATCTCCACCGCAATGAGGACCCTGAGAGATATCCCTCTGTGATCTGGGAGGCAAAGTGCCGCCACTTGGGCTGCGTCAACGCTGATGGGAACGTGGACTACCACATGAACTCTG------TCCCCATCCAGCAAGAGATCCTGGTCCTGCGCCGGGAGCCTCG---------------------------GCACTGCCCCAACTCCTTTCGGCTGGAGAAGATACTGGTGTCCGTGGGCTGCACCTGCGTCACCCCCATTGTCCACCATG---TAGCCNNN------------------------------------------------------------------------
>Saguinus_imperator_A
---------ATGACTCCTGGGAAGACCTC--------------------------------------ATTG-------------------------------------------------------------------------------------------------GTGTCAC---T--------------------------GCTGCTGCTGCTGAGCCTGGAGGCCATAGTGAA---GCCAG------GAATAGCAAGCCCGCAAAACCCAGGATGCCCAAATGCTGAGGACAAGAACTTCCCTCGGACTGTGATGGTCAACCTGAACATCCGTAACCGGAATAC------CAATTCCAAAAGGGCCTCAGATTACTACAACCGATCCTCCTCACCTTGGAATCTCCACCGCAATGAGGACCCTGAGAGATATCCCTCTGTGATCTGGGAGGCGAAGTGCCGCCACTTGGGCTGCGTTGATGCTGATGGGAACGTGGACTACCACATGAACTCCG------TCCCCATCCAGCAAGAGATCCTGGTCCTGCGCAGGGAGCCTCG---------------------------GCACTGCACCAACTCCTTCCGGCTGGAGAAGATGCTGGTGTCCGTGGGCTGCACCTGCGTCACACCCATTGTCCGCCATG---TGGCCNNN------------------------------------------------------------------------
>Saimiri_boliviensis_A
---------ATGACTCCTGGGAAGACCTC--------------------------------------ACTG-------------------------------------------------------------------------------------------------GTGTCAC---T--------------------------GCTGCTGCTGCTGAGCCTGGAGGCCACAGTGAA---GGCAG------GAATAACAAGCCCGCAAAACCCAGGATGCCCAAATGCTGAGGACAAGAACTTCCCCCGGACTGTGATGGTCAACCTGAACATCCGTAACCGGAATAC------CAGTTCCAAAAGGACCTCAGATTACTACAACCGATCCTCCTCACCTTGGAATCTCCACCGCAATGAGGACCCTGAGAGATATCCCTCTGTGATCTGGGAGGCGAAGTGCCGCCACTTGGGCTGCGTCAATGCTGATGGGAACGTGGACTACCACATGAACTCCG------TCCCCATCCAGCAGGAGATCCTGGTCCTGCGCAGGGAGCCTCG---------------------------GCACTGCACCAATTCCTTCCGGCTGGAGAAGATGCTGGTGTCCGTGGGCTGCACCTGCGTCACCCCCATTGTCCGCCATG---TGGCCNNN------------------------------------------------------------------------
>Sapajus_apella_A
---------ATGACTCCTGGGAAGACCTC--------------------------------------ATTG-------------------------------------------------------------------------------------------------GTGTCAC---T--------------------------GCTGCTGCTGCTGAGCCTGGAGGCGACAGTGAA---GGCAG------GAATAACAAGCCCACAAAACCCAGGATGCCCAAATGCTGAGGACAAGAACTTTCCCCGGACTGTGATGGTCAACCTGAACATCCGTAACCGGAATAC------CAATTCCAAAAGGCCCTCAGATTACTACAACCGATCCTCCTCACCTTGGAATCTCCACCGCAATGAGGACCCTGAGAGATATCCCTCTGTGATCTGGGAGGCGAAGTGCCGCCACTTGGGCTGCGTCAATGCTGATGGGAACGTGGACTACCACATGAACTCCG------TCCCCATCCAGCAAGAGATCCTGGTCCTGCGCAGGGAGCCTCG---------------------------GCACTGCACCAACTCCTTCCGGCTGGAGAAGATGCTGGTGTCCGTGGGCTGCACCTGCGTCACCCCCATTGTCCGCCATG---TGGCCNNN------------------------------------------------------------------------
>Nasalis_larvatus_A
---------ATGACTCCTGGGAAGACCTC--------------------------------------ATTG-------------------------------------------------------------------------------------------------GTGTTAC---T--------------------------GCTGCTGCTGCTGAGCCTGGAGGCCATAGTGAA---GGCAG------GAATAGCAATCCCACGAAATCCAGAATGCCCAAATTCTGAGGACAAGAACTTCCCCCGGACTGTGATGGTCAACCTGAACATCCACAACCGGAATACCAATACCAATCTGAAAAGGTCCTCAGATTACTACAACCGATCCACCTCACCTTGGAATCTCCACCGCAATGAGGACCCTGAGAGATATCCCTCTGTGATCTGGGAGGCAAAGTGCCGCCACTTGGGCTGCGTCAACGCTGATGGGAACGTGGACTACCACATGAACTCTG------TCCCCATCCAGCAAGAGATCCTGGTCCTGCGCCGGGAGCCTCG---------------------------GCACTGCCCCAACTCCTTCCGGCTGGAGAAGATACTGGTGTCTGTGGGCTGCACCTGTGTCACCCCCATTGTCCACCATG---TAGCCNNN------------------------------------------------------------------------
>Semnopithecus_entellus_A
---------ATGACTCCTGGGAAGACCTC--------------------------------------GTTG-------------------------------------------------------------------------------------------------GTGTTAC---T--------------------------GCTGCTGCTGCTGAGCCTGGAGGCCATAGTGAA---GGCAG------GAATAGCAATCCCACGAAATCCAGAATGCCCAAATTCTGAGGACAAGAACTTCCCCCGGACTGTGATGGTCAACCTGAACATCCACAACCGGAATACCAATACCAATCTCAAAAGGTCCTCAGATTACTACAACCGATCCACCTCACCTTGGAATCTCCACCGCAATGAGGACCCTGAGAGATATCCCTCTGTGATCTGGGAGGCAAAGTGCCGCCACTTGGGCTGCGTCAACGCTGATGGGAACGTGGACTACCACATGAACTCTG------TCCCCATCCAGCAAGAGATCCTGGTCCTGCGCCGGGAGCCTCG---------------------------GCACTGCCCCAACTCCTTCCGGCTGGAGAAGATACTGGTGTCCGTGGGCTGCACCTGCGTCACCCCCGTTGTCCACCATG---TAGCCNNN------------------------------------------------------------------------
>Theropithecus_gelada_A
---------ATGACTCCTGGGAAGACCTC--------------------------------------ATTG-------------------------------------------------------------------------------------------------GTGCTAC---T--------------------------GCTGCTGCTGCTGAGCCTGGAGGCCATAGTGAA---GGCAG------GAATAGCAATCCCACGAAATCCAGGATGCCCAAATTCTGAGGACAAGAACTTCCCCCGGACTGTGATGGTCAACCTGAACATCCATAACCGGAATACCAATACCAATCCCAAAAGGTCCTCAGATTACTACAACCGATCCACCTCACCTTGGAATCTCCACCGCAATGAGGACCCTGAGAGATATCCCTCTGTGATCTGGGAGGCAAAATGCCGCCACTTGGGCTGCGTCAACGCTGATGGGAACGTGGACTACCACATGAACTCTG------TCCCCATCCAGCAAGAGATCCTGGTCCTGCGCAGGGAGCCTCA---------------------------GCACTGCCCCAACTCCTTCCGGCTGGAGAAGATACTGGTGTCCGTGGGCTGCACCTGCGTCACCCCCATTGTCCACCATG---TAGCCNNN------------------------------------------------------------------------
>Trachypithecus_francoisi_A
---------ATGACTCCTGGGAAGACCTC--------------------------------------GTTG-------------------------------------------------------------------------------------------------GTGTTAC---T--------------------------GCTGCTGCTGCTGAGCCTGGAGGCCATAGTGAA---GGCAG------GAATAGCAATCCCACGAAATCCAGAATGCCCAAATTCTGAGGACAAGAACTTCCCCCGGACTGTGATGGTCAACCTGAACATCCACAACCGGAATACCAATACCAATCTCAAAAGGTCCTCAGATTACTACAACCGATCCACCTCACCTTGGAATCTCCACCGCAATGAGGACCCTGAGAGATATCCCTCTGTGATCTGGGAGGCAAAGTGCCGCCACTTGGGCTGCGTCAACGCTGATGGGAACGTGGACTACCACATGAACTCTG------TCCCCATCCAGCAAGAGATCCTGGTCCTGCGCCGGGAGCCTCG---------------------------GCACTGCCCCAACTCCTTCCGGCTGGAGAAGATACTGGTGTCCGTGGGCTGCACCTGCGTCACCCCCGTTGTCCACCATG---TAGCCNNN------------------------------------------------------------------------
>Aotus_nancymaae_A
---------ATGACTCCTGGGAAGACCTC--------------------------------------ATTG-------------------------------------------------------------------------------------------------GTGTCAC---T--------------------------GCTGCTGCTGCTGAGCCTGGAGGCCATAGTGAA---GGCAG------GAATAGCAAGCCCGCAAAACCCAGGATGCCCAAATGCTGAGGACAAGAACTTCCCCCGGACTGTGATGGTCAACCTGAACATCCGTAACCGGAATAC------CAATTCCAAAAGGCCCTCAGATTACTACAACCGATCCTCCTCACCTTGGAATCTCCACCGCAATGAGGACCCTGAGAGATATCCCTCTGTGATCTGGGAGGCGAAGTGCCGCCACTTGGGCTGCGTCAATGCTGATGGGAACGTGGACTACCACATGAACTCCG------TCCCCATCCAGCAAGAGATCCTGGTCCTGCGCAGGGAGCCTCG---------------------------GCACTGCACCAACTCCTTCCGGCTGGAGAAGATGCTGGTGTCCGTGGGCTGCACCTGCGTCACCCCCATTATCCGCCATG---TGGCCNNN------------------------------------------------------------------------
>Cebus_capucinus_imitator_A
---------ATGACTCCTGGGAAGACCTC--------------------------------------ATTG-------------------------------------------------------------------------------------------------GTGTCAC---T--------------------------GCTGCTGCTGCTGAGCCTGGAGGCGACAGTGAA---GGCAG------CAATAACAAGCCCACAAAACCCAGGATGCCCAAATGCTGAGGACAAGAACTTTCCCCGGACTGTGATGGTCAACCTGAACATCCGTAACCGGAATAC------CAATTCCAAAAGGCCCTCAGATTACTACAACCGATCCTCCTCACCTTGGAATCTCCACCGCAATGAGGACCCTGAGAGATATCCCTCTGTGATCTGGGAGGCGAAGTGCCGCCACTTGGGCTGCGTCAATGCTGATGGGAACGTGGACTACCACATGAACTCCG------TCCCCATCCAGCAAGAGATCCTGGTCCTGCGCAGGGAGCCTCG---------------------------GCACTGCACCAACTCCTTCCGGCTGGAGAAGATGCTGGTGTCCGTGGGCTGCACCTGCGTCACCCCCATTGTCCGCCATG---TGGCCNNN------------------------------------------------------------------------
>Cercocebus_atys_A
---------ATGACTCCTGGGAAGACCTC--------------------------------------ATTG-------------------------------------------------------------------------------------------------GTGCTAC---T--------------------------GCTGCTGCTGCTGAGCCTGGAGGCCATAGTGAA---GGCAG------GAATAGCAATCCCACGAAATTCAGGATGCCCAAATTCTGAGGACAAGAACTTCCCCCGGACTGTGATGGTCAACCTGAACATCCATAACCGGAATACCAGTACCAATCCCAAAAGGTCCTCAGATTACTACAACCGATCCACCTCACCTTGGAATCTCCACCGCAATGAGGACCCTGAGAGATATCCCTCTGTGATCTGGGAGGCAAAATGCCGCCACTTGGGCTGCGTCAATGCTGATGGGAACGTGGACTACCACATGAACTCTG------TCCCCATCCAGCAAGAGATCCTGGTCCTGCGCAGGGAGCCTCG---------------------------GCACTGCCCCAACTCCTTCCGGCTGGAGAAGATACTGGTGTCCGTGGGCTGCACCTGCGTCACCCCCATTGTCCACCATG---TAGCCNNN------------------------------------------------------------------------
>Chlorocebus_sabaeus_A
---------ATGACTCCTGGGAAGACCTC--------------------------------------ATTG-------------------------------------------------------------------------------------------------GTGCTAC---T--------------------------GCTGCTGCTGCTGAGCCTGGAGGCCATAGTGAA---GGCAG------GAATAGCAATCCCACGAAATCCAGGATGCCCAAATTCTGAGGACAAGAACTTCCCCCGGACTGTGATGGTCAACCTGAACATCCATAACCGGAATACCAATACCAGTCTCAAAAGGTCCTCAGATTACTACAACCGATCCACCTCACCTTGGAATCTCCACCGCAATGAGGACCCTGAGAGATATCCCTCTGTGATCTGGGAGGCAAAGTGCCGCCACTTGGGCTGCGTCAACGCTGATGGGAATGTGGACTACCACATGAACTCTG------TCCCCATCCAGCAAGAGATCCTGGTCCTGCGCAGAGAGCCTCG---------------------------GCACTGCCCCAACTCCTTCCGGCTGGAGAAGATACTGGTGTCCGTGGGCTGCACCTGCGTCACCCCTATTGTCCACCATG---TAGCCNNN------------------------------------------------------------------------
>Colobus_angolensis_palliatus_A
---------ATGACTCCTGGGAAGACCTC--------------------------------------ATTG-------------------------------------------------------------------------------------------------GTGTTAC---T--------------------------GCTGCTGCTGCTGAGCCTGGAGGCCATAGTGAA---AGCAG------GAATAGCAATCCCACAAAATCCAGGATGCCCAAATTCTGAGGACAAGAACTTCCCCCGGACTGTGATGGTCAACCTGAACATCCACAACCGGAATACCAATACCAATATCAAAAGGTCCTCAGATTACTACAACCGATCCACCTCACCTTGGAATCTCCACCGCAATGAGGACCCTGAGAGATATCCCTCTGTGATCTGGGAGGCAAAGTGCCGCCACTTGGGCTGCGTCAACGCTGATGGGAACGTGGACTACCACATGAATTCTG------TCCCCATCCAGCAAGAGATCCTGGTCCTGCGCAGGGAGCCTCG---------------------------GCACTGCCCCAACTCCTTCCGGCTGGAGAAGATACTGGTGTCCGTGGGCTGTACCTGCGTCACCCCCATTGTCCACCATG---TAGCCNNN------------------------------------------------------------------------
>Gorilla_gorilla_gorilla_A
---------ATGACTCCTGGGAAGACCTC--------------------------------------AATG-------------------------------------------------------------------------------------------------GTGTCAC---T--------------------------GCTACTGCTGCTGAGCCTGGAGGCCATAGTGAA---GGCAG------GAATCGCAATCCCACGAAATCCAGGATGCCCAAATTCTGAGGACAAGAACTTCCCCCGGACTGTGATGGTCAACCTGAACATCCATAACCGGAATACCAATACCAATCCCAAAAGGTCCTCAGATTACTACAACCGATCCACCTCACCTTGGAATCTCCACCGCAATGAGGACCCTGAGAGATATCCCTCTGTGATCTGGGAGGCAAAGTGCCGCCACTTGGGCTGCATCAACGCTGATGGGAACGTGGACTACCACATGAACTCTG------TCCCCATCCAGCAAGAGATCCTGGTCCTGCGCAGGGAGCCTCC---------------------------ACACTGCCCCAACTCCTTCCGGCTGGAGAAGATACTGGTGTCCGTGGGCTGCACCTGTGTCACCCCGATTGTCCACCATG---TGGCCNNN------------------------------------------------------------------------
>Macaca_nemestrina_A
---------ATGACTCCTGGGAAGACCTC--------------------------------------ATTG-------------------------------------------------------------------------------------------------GTGCTAC---T--------------------------GCTGCTGCTGCTGAGCCTGGAGGCCATAGTGAA---GGCAG------GAATAGCAATCCCACGAAATTCAGGATGCCCAAATTCCGAGGACAAGAACTTCCCCCGGACTGTGATGGTCAACCTGAACATCCATAACCGGAATACCAGTACCAATCCCAAAAGGTCCTCAGATTACTACAACCGATCCACCTCACCTTGGAATCTCCACCGCAATGAGGACCCTGAGAGATATCCCTCTGTGATCTGGGAGGCAAAATGCCGCCACTTAGGCTGCGTCAAGGCTGATGGGAACGTAGACTACCACATGAACTCTG------TCCCCATCCAGCAAGAGATCCTGGTCCTGCGCAGGGAGCCTCG---------------------------GCACTGCCCCAACTCCTTCCGGCTGGAGAAGATACTGGTGTCCGTGGGCTGCACCTGTGTCACCCCCATTGTCCACCATG---TAGCCNNN------------------------------------------------------------------------
>Mandrillus_leucophaeus_A
---------ATGACTCCTGGGAAGACCTC--------------------------------------ATTG-------------------------------------------------------------------------------------------------GTGCTAC---T--------------------------GCTGCTGCTGCTGAGCCTGGAGGCCATAGTGAA---GGCAG------GAATAGCAATCCCACGAAATTCAGGATGCCCAAATTCTGAGGACAAGAACTTCCCCCGGACTGTGATGGTCAACCTGAACATCCATAACCGGAATACCAGTACCAATCCCAAAAGGTCCTCAGATTACTACAACCGATCCACCTCACCTTGGAATCTCCACCGCAATGAGGACCCTGAGAGATATCCCTCTGTGATCTGGGAGGCAAAATGCCGCCACTTGGGCTGCGTCAATGCTGATGGGAACGTGGACTACCACATGAACTCTG------TCCCCATCCAGCAAGAGATCCTGGTCCTGCGCAGGGAGCCTCG---------------------------GCACTGCCCCAACTCCTTCCGGCTGGAGAAGATACTGGTGTCCGTGGGCTGCACCTGCGTCACCCCCATTGTCCACCATG---TAGCCNNN------------------------------------------------------------------------
>Ateles_geoffroyi_A
---------ATGACTCTTGGGAAGACCTC--------------------------------------ACTG-------------------------------------------------------------------------------------------------GTGTCAC---T--------------------------GCTGCTGCTGATGAGCCTGGAGGCCATAGTGAA---GGCAG------GAATAGCAAGCCCGCAAAACCCAGGATGCCCAAATGCTGAGGACAAGAACTTCCCCCGGACTGTGATGGTCAACCTGAACATCCGTAACCGGAATAC------CAATTCCAAAAGGCCCTCAGATTACTACAACCGATCCTCCTCACCTTGGAATCTCCACCGCAATGAGGACCCTGAGAGATATCCCTCTGTGATCTGGGAGGCGAAGTGCCGCCACTTGGGCTGCGTCAATGCTGACGGGAACATGGACTACCACATGAACTCCG------TTCCCATCCAGCAAGAGATCCTGGTCCTGCGCAGGGAGCCTCA---------------------------GCACTGCCCCAACTCCTTCCGGCTGGAGAAGATGCTGGTGTCCGTGGGCTGCACCTGCGTCACCCCCATTGTCCGCCATG---TGGCCNNN------------------------------------------------------------------------
>Carlito_syrichta_A
---------ATGACTCCTGGGAGGACTTT--------------------------------------ACTG-------------------------------------------------------------------------------------------------TTGATCC---AGTT--------------------ACTACTGCTGCTCCTGAGTCTGGTGGCTACAGTGAA------GA------CAAGAATAATCCCACAAAGTCCAGTGTGCCCAAATTCTGAGAACAACAGTTTCCCCCAGAATGTGACCGTCAACCTGACCATCATTAACCAGAATAC------AGATCTCCAAAAGTCTTCAGATTACTCCAGCCGATCCACCTCACCTTGGCGTCTCCACCGCAATGCCGACCCCGAGAGATATCCCCCTGTGATCTGGGAGGCGAAGTGCCGCCACTTGGGCTGCATCACTGATAGGAATGAGGTGGACCACTCCAGGAATTCCG------TCCCCATCCAACAAGAGATCCTCGTCCTGCGGAGGGAGTCTCA---------------------------GCACTGCCCCCACTCCTTCCGGCTGGAGAAGATGTTGGTGACCGTGGGCTGCACCTGCGTCAACCCCATAGTCCGCTATG---TGGGCNNN------------------------------------------------------------------------
>Allenopithecus_nigroviridis_A
---------ATGACTCCTGAGAAGACCTC--------------------------------------ATTG-------------------------------------------------------------------------------------------------GTGCTAC---T--------------------------GCTGCTGCTGCTGAGCCTGGAGGCCATAGTGAA---GGCAG------GAATAGCAATCCCACGAAATCCAGGATGCCCAAATTCTGAGGACAAGAACTTCCCCCGGACTGTGATGGTCAACCTGAACATCCATAACCGGAATACCAATACCAGTCTCAAAAGGTCCTCAGATTACTACAACCGATCCACCTCACCTTGGAATCTCCACCGCAATGAGGACCCTGAGAGATATCCCTCTGTGATCTGGGAGGCAAAGTGCCGCCACTTGGGCTGCGTCAACGCTGATGGGAATGTGGACTACCACATGAACTCTG------TCCCCATCCAGCAAGAGATCCTGGTCCTGCGCAGGGAGCCTCG---------------------------GCACTGCCCCAACTCCTTCCGGCTGGAGAAGATGCTGGTGTCCGTGGGCTGCACCTGCGTCACCCCTATTGTCCACCATG---TAGCCNNN------------------------------------------------------------------------
>homo_sapien_B
---------ATGGACTGGCCTCACAACCT---------GCTGTTTCTTCTTACCATTT--CCATCTTCCTGGGG---------------------------CTGGGCCAGCCCAGGAGCCCCAAAAGCAAGAGGAAGGGGCAAGGGCGGCCTGGGCCCCTGGCCCCTGGCCCTCACCAGGTGC------------------------------CACTGGACCTGGTGTCACGGATGAAAC---CGTATGC-CCGCATGGAGGAGTATGAGAGGA-----------ACATCGAGGAGATGGTGGCCCAGCTGAGGAACAGCTCAGAGCTGGCCC---------AGAGAAAGTGTGAGGTCAACTTGCAGCTGTGGATGTCCAACAAGAGGAGCCTGTCTCCCTGGGGCTACAGCATCAACCACGACCCCAGCCGTATCCCCGTGGACCTGCCGGAGGCACGGTGCCTGTGTCTGGGCTGTGTGAACCCCTTCACCATGCAGGAGGACCGCAGCATGGTGAGCG---TGCCGGTGTTCAGCCAGGTTCCTGT---GCGCCGCCGCCTCTGCCCGCC------------ACCGCCCCGCACAGGGCCTTGCCGCCAGCGCGCAGTCATGGAGACCATCGCTGTGGGCTGCACCTGCATCTTCNNN------------------------------------------------------------------------------------------------
>Allenopithecus_nigroviridis_B
---------ATGGACTGGCCTCACAATCT---------GCTGTTCCTTCTCACCATTT--CCATCTTCCTGGGG---------------------------CTGGGCCAGCCCAGGAGCCCCAAAAGCAAGAGGAAGGGGCAAGGGCGGTCTGGGCCGCTGGCCCCTGGCCCTCACCAGGTGC------------------------------CACTGGACCTGGTGTCACGGGTGAAAC---CGTACGC-CCGCATGGAAGAGTATGAGAGGA-----------ACATCGAGGAGATGGTGGCCCAGCTGAGGAACAGCTCGGAGCTGGCCA---------AGAGGAAGTGTGAGGTCAACTTGCAGCTGTGGATGTCCAACAAGAGGAGCCTGTCTCCCTGGGGTTACAGCATCAACCACGACCCCAGCCGTATTCCCGCAGACCTGCCGGAGGCACGGTGCCTGTGTCTGGGCTGTGTGAACCCCTTCACCATGCAGGAGGACCGCAGCATGGTAAGCG---TGCCGGTGTTCAGCCAGGTGCCTGT---GCGCCGCCGCCTCTGCCCGCC------------ACCGCCCCGCACAGGGCCTTGCCGCCAGCGTGCGGTCATGGAGACCATCGCCGTGGGCTGCACCTGCATCTTCNNN------------------------------------------------------------------------------------------------
>Alouatta_palliata_B
---------ATGGACTGGCCTCACAACCT---------GCTGTTCCTTCTTATCATTT--CCATCTTCCTGGGG---------------------------CTGAGCCAGCCCAGGAGCCCCAAAGGCAAGAGGAAGGGGCAAGGGCGGTCTGGGCCCCTGGCCCCTGGCCCTCACCAGGTGC------------------------------CACTGGACCTGGTATCACGGGGGAAAC---CGTACGC-CCGCATGGAGGAATACGAGAGGA-----------ACCTCGAGGAGATGGTGGCACAGCTGAAGAACAGCTCAGAGCTGGCCA---------AGAGGAAGTGTGAGGTCAACTTGCAGCTGTGGATGTCCAACAAGAGAAGCCTGTCTCCCTGGGGCTACAGCATCAACCATGACCCCAGCCGTATTCCTGCAGATCTGCCGGAGGCACGGTGCCTGTGTCTGGGCTGTGTGAACCCCTTCACCATGCAGGAGGACCGCAGCATGGTGAGCG---TGCCCGTGTTCAGCCAGGTGCCAGT---GCGCCGTCGCCTCTGCCCACC------------ACCGCCCCGCACAGGGCCCTGCCGCCAGCGTGCGGTCATGGAGACCATCGCCGTGGGCTGCACCTGCATCTTCNNN------------------------------------------------------------------------------------------------
>Macaca_mulatta_B
---------ATGGACTGGCCTCACAACCT---------GCTGTTCCTTCTTACCATTT--CCATCTTCCTGGGG---------------------------CTGGGCCAGCCCAGGAGCACCAAAAGCAAGAGGAAGGGGCAAGGGCGGTCTGGGCCGCTGGCCCCTGGCCCTCACCAGGTGC------------------------------CACTGGACCTGGTGTCACGGGTGAAAC---CGTACGC-CCGCATGGAAGAGTATGAGAGGA-----------ACATTGAGGAGATGGTGGCCCAGCTGAGGAACAGCTCGGAGCTGGCCA---------AGAGGAAGTGTGAGGTCAACTTGCAGCTGTGGATGTCCAACAAGAGGAGCCTGTCTCCCTGGGGTTACAGCATCAACCACGACCCCAGCCGTATTCCCGCAGACCTGCCGGAGGCACGGTGCCTGTGTCTGGGCTGTGTGAACCCCTTCACCATGCAGGAGGACCGCAGCATGGTAAGCG---TGCCGGTGTTCAGCCAGGTGCCTGT---GCGCCGCCGCCTCTGCCCGCC------------ACCGCCCCGCACAGGGCCTTGCCGCCAGCGTGCGGTCATGGAGACCATCGCCGTGGGCTGCACCTGCATCTTCNNN------------------------------------------------------------------------------------------------
>Pongo_abelii_B
---------ATGGACTGGCCTCACAACCT---------GCTGTTTCTTCTTACCATTT--CCATCTTCCTGGCG---------------------------CTGGGCCAGCCCAGGAGCCCCAAAAGCAAGAGGAAGGGACAAGGGCGGCCTGGGCCCCTGGCCCCTGGCCCTCACCAGGTGC------------------------------CACTGGACCTGGTGTCACGGATGAAAC---CGTATGC-CCGCATGGAGGAGTATGAGAGGA-----------ACATCGAGGAGATGGTGGCCCAGCTGAGGAACAGCTCAGAGCTGGCCC---------AGAGAAAGTGTGAGGTCAACTTGCAGCTGTGGATGTCCAACAAGAGGAGCCTGTCTCCCTGGGGCTACAGCATAAACCACGACCCCAGCCGTATCCCTGCGGACCTGCCGGAGGCACGGTGCCTGTGTCTGGGCTGTGTGAACCCCTTCACCATGCAGGAGGACCGCAGCATGGTGAGCG---TGCCAGTGTTCAGCCAGGTGCCTGT---GCGCCGCCGCCTCTGCCCGCC------------ACCGCCCCGCACAGGGCCTTGCCGCCGGCGCGCGGTCATGGAGACCATCGCTGTGGGCTGCACCTGCATCTTCNNN------------------------------------------------------------------------------------------------
>Pan_troglodytes_B
---------ATGGACTGGCCTCACAACCT---------GCTGTTTCTTCTTACCATTT--CCATCTTCCTGGGG---------------------------CTGGGCCAGCCCAGGAGCCCCAAAAGCAAGAGGAAGGGGCAAGGGCGGCCTGGGCCCCTGGCCCCTGGCCCTCACCAGGTGC------------------------------CACTGGACCTGGTGTCACGGATGAAAC---CGTATGC-CCGCATGGAGGAGTATGAGAGGA-----------ACATCGAGGAGATGGTGGCCCAGCTGAGGAACAGCTCAGAGCTGGCCC---------AGAGAAAGTGTGAGGTCAACTTGCAGCTGTGGATGTCCAACAAGAGAAGCCTGTCTCCCTGGGGCTACAGCATCAACCACGACCCCAGCCGTATCCCTGTGGACCTGCCGGAGGCACGGTGCCTGTGTCTGGGCTGTGTGAACCCCTTCACCATGCAGGAGGACCGCAGCATGGTGAGCG---TGCCGGTGTTCAGCCAGGTTCCTGT---GCGCCGCCGCCTCTGCCCGCC------------ACTGCCCCGCACAGGGCCTTGCCGCCAGCGCGCAGTCATGGAGACCATCGCTGTGGGCTGCACCTGCATCTTCNNN------------------------------------------------------------------------------------------------
>Pan_paniscus_B
---------ATGGACTGGCCTCACAACCT---------GCTGTTTCTTCTTACCATTT--CCATCTTCCTGGGG---------------------------CTGGGCCAGCCCAGGAGCCCCAAAAGCAAGAGGAAGGGGCAAGGGCGGCCTGGGCCCCTGGCCCCTGGCCCTCACCAGGTGC------------------------------CACTGGACCTGGTGTCACGGATGAAAC---CGTATGC-CCGCATGGAGGAGTATGAGAGGA-----------ACATCGAGGAGATGGTGGCCCAGCTGAGGAACAGCTCAGAGCTGGCCC---------AGAGAAAGTGTGAGGTCAACTTGCAGCTGTGGATGTCCAACAAGAGGAGCCTGTCTCCCTGGGGCTACAGCATCAACCACGACCCCAGCCGTATCCCTGTGGACCTGCCGGAGGCACGGTGCCTGTGTCTGGGCTGTGTGAACCCCTTCACCATGCAGGAGGACCGCAGCATGGTGAGCG---TGCCGGTGTTCAGCCAGGTTCCTGT---GCGCCGCCGCCTCTGCCCGCC------------ACCGCCCCGCACAGGGCCTTGCCGCCAGCGCGCAGTCATGGAGACCATCGCTGTGGGCTGCACCTGCATCTTCNNN------------------------------------------------------------------------------------------------
>Ateles_geoffroyi_B
---------ATGGACTGGCCTCACAACCT---------GCTGTTCCTTCTTATCATTT--CCATCTTCCTGGGG---------------------------CTGAGCCAGCCCAGGAGCCCCAAAGGCAAGAGGAAGGGGCAAGGGCGGTCTGGGCCCCTGGCCCCTGGCCCTCACCAGGTGC------------------------------CACTGGACCTGGTGTCACGGGGGAAAC---CGTACGC-CCGCATGGAGGAGTACGAGAGGA-----------ACCTTGAGGAGATGGTGGCGCAGCTGAGGAACAGCTCAGAGCTGGCCA---------AGAGGAAGTGTGAGGTCAACTTGCAGCTGTGGATGTCCAACAAGAGGAGCCTATCTCCCTGGGGCTACAGCATCAACCACGACCCCAGTCGTATCCCTGCGGACCTGCCGGAGGCACGGTGCCTGTGTCTGGGCTGTGTGAACCCCTTCACCATGCAGGAGGACCGCAGCATGGTGAGCG---TGCCCGTGTTCAGCCAGGTGCCAGT---GCGCCGTCGCCTCTGCCCGCC------------ACCGCCCCGCACAGGGCCCTGCCGCCAGCGTGCCGTCATGGAGACCATCGCTGTGGGCTGCACCTGCATCTTCNNN------------------------------------------------------------------------------------------------
>Nasalis_larvatus_B
---------ATGGACTGGCCTCACAACCT---------GCTGTTCCTTCTTACCATTT--CCATCTTCCTGGGG---------------------------CTGGGCCAGCCCAGGAGCCCCAAAAGCAAGAGGAAGGGGCAAGGGCGGTCTGGGCCGCTGGCCCCTGGCCCTCACCAGGTGC------------------------------CACTGGACCTGGTGTCACGGGTGAAAC---CGTACGC-CCGCATGGAAGAGTATGAGAGGA-----------ACATCGAGGAGATGGTGGCCCAGCTGAGGAACAGCTCGGAGCTGGCCA---------AGAGGAAGTGTGAGGTCAACTTGCAGCTTTGGATGTCCAACAAGAGAAGCCTGTCTCCCTGGGGTTACAGCATCAACCACGACCCCAGCCGTATTCCTGCAGACCTGCCGGAGGCACGGTGCCTGTGTCTGGGCTGTGTGAACCCCTTCACCATGCAGGAGGACCGCAGCATGGTAAGCG---TGCCAGTGTTCAGCCAGGTGCCTGT---GCGCCGCCGCCTCTGCCCGCC------------ACCGCCCCGCACAGGGCCTTGCCGCCAGCGTGCGGTCATGGAGACCATCGCCGTGGGCTGCACCTGCATCTTCNNN------------------------------------------------------------------------------------------------
>Mandrillus_leucophaeus_B
---------ATGGACTGGCCTCACAACCT---------GCTGTTCCTTCTTACCATTT--CCATCTTCCTGGGG---------------------------CTGGGCCAGCCCAGGAGCACCAAAAGCAAGAGGAAGGGGCAAGGGCGGTCTGGGCCGCTGGCCCCTGGCCCTCACCAGGTGC------------------------------CACTGGACCTGGTGTCACGGGTGAAAC---CGTACGC-CCGCATGGAAGAGTATGAGAGGA-----------ACATTGAGGAGATGGTGGCCCAGCTGAGGAACAGCTCGGAGCTGGCCA---------AGAGGAAGTGTGAGGTCAACTTGCAGCTGTGGATGTCCAACAAGAGGAGCCTGTCTCCCTGGGGTTACAGCATCAACCACGACCCCAGCCGTATTCCCGCAGACCTGCCGGAGGCACGGTGCCTGTGTCTGGGCTGTGTGAACCCCTTCACCATGCAGGAGGACCGCAGCATGGTAAGCG---TGCCGGTGTTCAGCCAGGTGCCTGT---GCGCCGCCGCCTCTGCCCGCC------------ACCGCCCCGCACAGGACCTTGCCGCCAGCGTGCGGTCATGGAGACCATCGCCGTGGGCTGCACCTGCATCTTCNNN------------------------------------------------------------------------------------------------
>Macaca_nemestrina_B
---------ATGGACTGGCCTCACAACCT---------GCTGTTCCTTCTTACCATTT--CCATCTTCCTGGGG---------------------------CTGGGCCAGCCCAGGAGCACCAAAAGCAAGAGGAAGGGGCAAGGGCGGTCTGGGCCGCTGGCCCCTGGCCCTCACCAGGTGC------------------------------CACTGGACCTGGTGTCACGGGTGAAAC---CGTACGC-CCGCATGGAAGAGTATGAGAGGA-----------ACATTGAGGAGATGGTGGCCCAGCTGAGGAACAGCTCGGAGCTGGCCA---------AGAGGAAGTGTGAGGTCAACTTGCAGCTGTGGATGTCCAACAAGAGGAGCCTGTCTCCCTGGGGTTACAGCATCAACCACGACCCCAGCCGTATTCCCGCAGACCTGCCGGAGGCACGGTGCCTGTGTCTGGGCTGTGTGAACCCCTTCACCATGCAGGAGGACCGCAGCATGGTAAGCG---TGCCGGTGTTCAGCCAGGTGCCTGT---GCGCCGCCGCCTCTGCCCGCC------------ACCGCCCCGCACAGGGCCTTGCCGCCAGCGTGCGGTCATGGAGACCATCGCCGTGGGCTGCACCTGCATCTTCNNN------------------------------------------------------------------------------------------------
>Gorilla_gorilla_gorilla_B
---------ATGGACTGGCCTCACAACCT---------GCTGTTTCTTCTTACCATTT--CCATCTTCCTGGGG---------------------------CTGGGCCAGCCCAGGAGCCCCAAAAGCAAGAGGAAGGGGCAAGGGCGGCCTGGGCCCCTGGCCCCTGGCCCTCACCAGGTGC------------------------------CACTGGACCTGGTGTCACGGATGAAAC---CGTATGC-CCGCATGGAGGAGTATGAGAGGA-----------ACATCGAGGAGATGGTGGCCCAGCTGAGGAACAGCTCAGAGCTGGCCC---------AGAGAAAGTGTGAGGTCAACTTGCAGCTGTGGATGTCCAATAAGAGGAGCCTGTCTCCCTGGGGCTACAGCATCAACCACGACCCCAGCCGTATCCCCGTGGACCTGCCGGAGGCACGGTGCCTGTGTCTGGGCTGTGTGAACCCCTTCACCATGCAGGAGGACCGCAGCATGGTGAGCG---TGCCAGTGTTCAGCCAGGTTCCTGT---GCGCCGCCGCCTCTGCCCGCC------------ACCGCCCCGCACAGGGCCTTGCCGCCAGCGCGCAGTCATGGAGACCATCGCTGTGGGCTGCACCTGCATCTTCNNN------------------------------------------------------------------------------------------------
>Callithrix_jacchus_B
---------ATGGACTGGCCTCACAACTT---------GCTGTTCCTTCTTATCATTT--CCATCTTCCTGGGG---------------------------CTGAGCCAGCCGAGGAGCCCCAAAGGCAAGAGGAAGGGGCAAGAGCGGTCTGGGCCCCTGGCCCCTGGCCCTCACCAGGTGC------------------------------CACTGGACCTGGTGTCACGGGTGAAAC---CGTACGC-CCGCATGGAGGAGTACGAGAGGA-----------ACCTCGAGGAGATGGTGGCCCAGCTGAGGAACAGCTCAGAGCTGGCCA---------AGAGCAAGTGTGAGGTCAACTTGCAGCTGTGGATGTCCAACAAGAGGAGTCTGTCTCCCTGGGGCTACAGCATCAACCACGACCCCAGCCGTATCCCTGCGGACCTGCCGGAGGCACGGTGCCTGTGTCTGGGCTGTGTGAACCCCTTCACCATGCAGGAGGACCGCAGCATGGTGAGTG---TGCCGGTGTTCAGCCAGGTGCCAGT---GCGCCGCCGCCTCTGCCCGCC------------ACCGCCCCGCACAGGGCCCTGCCGCCAGCGTGCGGTCATGGAGACCATTGCCGTGGGCTGCACCTGCATCTTCNNN------------------------------------------------------------------------------------------------
>Callithrix_pygmaea_B
---------ATGGACTGGCCTCACAACTT---------GCTGTTCCTTCTTATCATTT--CTATCTTCCTGGGG---------------------------CTGAGCCAGCCGAGGAGCCCCAAAGGCAAGAGGAAGGGGCAAGGGCGGTCTGGGCCCCTGGCCCCTGGCCCTCACCAGGTGC------------------------------CACTGGACCTGGTGTCACGGGTGAAAC---CGTACGC-CCGCATGGAGGAGTACGAGAGGA-----------ACCTCGAGGAGATGGTGGCCCAGCTAAGGAACAGCTCAGAGCTGGCCA---------AGAGCAAGTGTGAGGTCAACTTGCAGCTGTGGATGTCCAACAAGAGGAGCCTGTCTCCCTGGGGCTACAGCATCAACCACGACCCCAGCCGTATCCCTGCGGACCTGCCGGAGGCACGGTGCCTGTGTCTGGGCTGTGTGAACCCCTTCACCATGCAGGAGGACCGCAGCATGGTGAGTG---TGCCGGTGTTCAGCCAGGTGCCAGT---GCGCCGCCGCCTCTGCCCGCC------------ACCGCCCCGCACAGGGCCCTGCCGCCAGCGTGCGGTCATGGAGACCATTGCCGTGGGCTGCACCTGCATCTTCNNN------------------------------------------------------------------------------------------------
>Colobus_angolensis_palliatus_B
---------ATGGACTGGCCTCACAACCT---------GCTGTTCCTTCTTACCATTT--CCATCTTCCTGGGG---------------------------CTGGGCCAGCCCAGGAGCCCCAAAAGCAAGAGGAAGGGGCAAGGGCGGTCTGGGCCGCTGGCCCCTGGCCCTCACCAGGTGC------------------------------CACTGGACCTGGTGTCACGGGTGAAAC---CGTACGC-CCGCATGGAAGAGTATGAGAGGA-----------ACATCGAGGAGATGGTGGCCCAGCTGAGGAACAGCTCGGAGCTGGCCA---------AGAGGAAGTGTGAGGTCAACTTGCAGCTTTGGATGTCCAACAAGAGAAGCCTGTCTCCCTGGGGTTACAGCATCAACCACGACCCCAGCCGTATTCCCGCAGACCTGCCGGAGGCACGGTGCCTGTGTCTGGGCTGCGTGAACCCCTTCACCATGCAGGAGGACCGCAGCATGGTAAGCG---TGCCGGTGTTCAGCCAGGTGCCTGT---GCGCCGCCGCCTCTGCCCGCC------------ACCGCCCCGCACGGGGCCTTGCCGCCAGCGTGTGGTCATGGAGACCATTGCTGTGGGCTGCACCTGCATCTTCNNN------------------------------------------------------------------------------------------------
>Chlorocebus_sabaeus_B
---------ATGGACTGGCCTCACAACCT---------GCTGTTCCTTCTCACCATTT--CCATCTTCCTGGGG---------------------------CTGGGCCAGCCCAGGAGCCCCAAAAGCAAGAGGAAGGGGCAAGGGCGGTCTGGGCCGCTGGCCCCTGGCCCTCACCAGGTGC------------------------------CACTGGACCTGGTGTCACGGGTGAAAC---CGTACGC-CCGCATGGAAGAGTATGAGAGGA-----------ACATCGAGGAGATGGTGGCCCAGCTGAAGAACAGCTCGGAGCTGGCCA---------AGAGGAAGTGTGAGGTCAACTTGCAGCTGTGGATGTCCAACAAGAGGAGCCTGTCTCCCTGGGGTTACAGCATCAACCACGACCCCAGCCGTATTCCCGCAGACCTGCCGGAGGCACGGTGCCTGTGTCTGGGCTGTGTGAACCCCTTCACCATGCAGGAGGACCGCAGCATGGTAAGCG---TGCCGGTGTTCAGCCAGGTGCCTGT---GCGCCGCCGCCTCTGCCCGCC------------ACTGCCCCGCACAGGGCCTTGCCGCCAGCGTGCGGTCATGGAGACCATCGCCGTGGGCTGCACCTGCATCTTCNNN------------------------------------------------------------------------------------------------
>Cercocebus_atys_B
---------ATGGACTGGCCTCACAACCT---------GCTGTTCCTTCTTACCATTT--CCATCTTCCTGGGG---------------------------CTGGGCCAGCCCAGGAGCACCAAAAGCAAGAGGAAGGGGCAAGGGCGGTCTGGGCCGCTGGCCCCTGGCCCTCACCAGGTGC------------------------------CACTGGACCTGGTGTCACGGGTGAAAC---CGTACGC-CCGCATGGAAGAGTATGAGAGGA-----------ACATTGAGGAGATGGTGGCCCAGCTGAGGAACAGCTCGGAGCTGGCCA---------AGAGGAAGTGTGAGGTCAACTTGCAGCTGTGGATGTCCAACAAGAGGAGCCTGTCTCCCTGGGGTTACAGCATCAACCACGACCCCAGCCGTATTCCCGCAGACCTGCCGGAGGCACGGTGCCTGTGTCTGGGCTGTGTGAACCCCTTCACCATGCAGGAGGACCGCAGCATGGTAAGCG---TGCCGGTGTTCAGCCAGGTGCCTGT---GCGCCGCCGCCTCTGCCCGCC------------ATCGCCCCGCACAGGGCCTTGCCGCCAGCGTGCGGTCATGGAGACCATCGCCGTGGGCTGCACCTGCATCTTCNNN------------------------------------------------------------------------------------------------
>Cebus_capucinus_imitator_B
---------ATGGACTGGCCTCACAACTT---------GCTGTTCCTTCTTATCATTT--CCATCTTCCTGGGG---------------------------CTGAGCCAGCCCAGGAGTCCCAAAGGAAAGAGGAAGGGGCAAGGGCGGTCTGGGCCCCTAGCCCCTGGCCCTCACCAGGTGC------------------------------CACTGGACCTGGTGTCACGGGTGAAAC---CGTACGC-TCGCATGGAGGAGTACGAGAGGA-----------ACCTCGAGGAGATGGTGGCCCAGCTGAGGAACAGCTCAGAGCTGGCCA---------AGAGGAAGTGTGAGGTCAACTTGCAGCTATGGATGTCCAACAAGAGGAGCCTGTCTCCCTGGGGCTACAGCATCAACCACGACCCCAGCCGTATCCCTGCGGACCTGCCGGAGGCACGGTGCCTGTGTCTGGGCTGTGTGAACCCCTTCACCATGCAGGAGGACCGCAGCATGGTGAGCG---TACCGGTGTTCAGCCAGGTGCCAGT---GCGCCGCCGCCTCTGCCCGCC------------ACCACCACGCACAGGGCCCTGCCGCCAGCGCGCGGTCATGGAGACCATCGCCGTGGGCTGCACCTGCATCTTCNNN------------------------------------------------------------------------------------------------
>Aotus_nancymaae_B
---------ATGGACTGGCCTCACAACCT---------GCTGCTCCTTCTTGTCATTT--CCATCTTCCTGGGG---------------------------CTGAGCCAGCCCAGGAGCCCCAAAGGCAAGAGAAAGGGGCAAGGGCGGTCTGGGCCCCTGGCCCCTGGCCCTCACCAGGTGC------------------------------CACTGGACCTGGTGTCACGGGCGAAGC---CGTACGC-CCGCATGGAGGAGTATGAGAGGA-----------ACCTCGAGGAGATGGTGGCCCAGCTGAGGAACAGCTCAGAGCTGGCCA---------AGAGGAAGTGTGAGGTCAACTTGCAGCTGTGGATGTCCAACAAGAGGAGCCTGTCTCCCTGGGGCTACAGCATCAACCACGACCCCAGCCGTATCCCTGCGGACCTGCCGGAGGCACGGTGCCTGTGTCTGGGCTGTGTGAACCCCTTCACCATGCAGGAGGACCGCAGTATGGTGAGCG---TGCCAGTGTTCAGCCAGGTGCCAGT---GCGCCGCCGCCTCTGCCCGCC------------ACCGCCCCGCACAGGGCCCTGCCGCCAGCGCGCGGTCATGGAGACCATCGCCGTGGGATGCACCTGCATCTTCNNN------------------------------------------------------------------------------------------------
>Cebus_albifrons_B
---------ATGGACTGGCCTCACAACTT---------GCTGTTCCTTCTTATCATTT--CCATCTTCCTGGGG---------------------------CTGAGCCAGCCCAGGAGTCCCAAAGGAAAGAGGAAGGGGCAAGGGCGGTCTGGGCCCCTAGCCCCTGGCCCTCACCAGGTGC------------------------------CACTGGACCTGGTGTCACGGGTGAAAC---CGTACGC-TCGCATGGAGGAGTACGAGAGGA-----------ACCTCGAGGAGATGGTGGCCCAGCTGAGGAACAGCTCAGAGCTGGCCA---------AGAGGAAGTGTGAGGTCAACTTGCAGCTATGGATGTCCAACAAGAGGAGCCTGTCTCCCTGGGGCTACAGCATCAACCACGACCCCAGCCGTATCCCTGCGGACCTGCCGGAGGCACGGTGCCTGTGTCTCGGCTGTGTGAACCCCTTCACCATGCAGGAGGACCGCAGCATGGTGAGCG---TACCGGTGTTCAGCCAGGTGCCAGT---GCGCCGCCGCCTCTGCCCGCC------------ACCACCACGCACAGGGCCCTGCCGCCAGCGCGCGGTCATGGAGACCATCGCCGTGGGCTGCACCTGCATCTTCNNN------------------------------------------------------------------------------------------------
>Trachypithecus_francoisi_B
---------ATGGACTGGCCTCACAACCT---------GCTGTTCCTTCTTACCATTT--CCATCTTCCTGGGG---------------------------CTGGGCCAGCCCAGGAGCCCTAAAAGCAAGAGGAAGGGGCAAGGGCGGTCTGGGCCGCTGGCCCCTGGCCCTCACCAGGTGC------------------------------CACTGGACCTGGTGTCACGGGTGAAAC---CGTACGC-CCGCATGGAAGAGTATGAGAGGA-----------ACATCGAGGAGATGGTGGCCCAGCTGAGGAACAGCTCGGAGCTGGCCA---------AGAGGAAGTGTGAGGTCAACTTGCAGCTTTGGATGTCCAACAAGAGAAGCCTGTCTCCCTGGGGTTACAGCATCAACCACGACCCCAGCCGTATTCCTGCAGACCTGCCGGAGGCACGGTGCCTGTGTCTGGGCTGTGTGAACCCCTTCACCATGCAGGAGGACCGCAGCATGGTAAGCG---TGCCAGTGTTCAGCCAGGTGCCTGT---GCGCCGCCGCCTCTGCCCGCC------------ACCGCCCCGCACAGGGCCTTGCCGCCAGCGTGCGGTCATGGAGACCATCGCCGTGGGCTGCACCTGCATCTTCNNN------------------------------------------------------------------------------------------------
>Theropithecus_gelada_B
---------ATGGACTGGCCTCACAACCT---------GCTGTTCCTTCTTACCATTT--CCATCTTCCTGGGG---------------------------CTGGGCCAGCCCAGGAGCACCAAAAGCAAGAGGAAGGGGCAAGGGCGGTCTGGGCCGCTGGCCCCTGGCCCTCACCAGGTGC------------------------------CACTGGACCTGGTGTCACGGGTGAAAC---CGTACGC-CCGCATGGAAGAGTATGAGAGGA-----------ACATTGAGGAGATGGTGGCCCAGCTGAGGAACAGCTCGGAGCTGGCCA---------AGAGGAAGTGTGAGGTCAACTTGCAGCTGTGGATGTCCAACAAGAGGAGCCTGTCTCCCTGGGGTTACAGCATCAACCACGACCCCAGCCGTATTCCCGCAGACCTGCCGGAGGCACGGTGCCTGTGTCTGGGCTGTGTGAACCCCTTCACCATGCAGGAGGACCGCAGCATGGTAAGCG---TGCCGGTGTTCAGCCAGGTGCCTGT---GCGCCGCCGCCTCTGCCCGCC------------ACCACCCCGCACAGGGCCTTGCCGCCAGCGTGCGGTCATGGAGACCATCGCCGTGGGCTGCACCTGCATCTTCNNN------------------------------------------------------------------------------------------------
>Cercopithecus_mona_B
---------ATGGACTGGCCTCACAACCT---------GCTGTTCCTTCTCACCATTT--CCATCTTCCTGGGG---------------------------CTGGGCCAGCCCAGGAGCCCCAAAAGCAAGAGGAAGGGGCAAGGGCGGTCTGGGCCGCTGGCCCCTGGCCCTCACCAGGTGC------------------------------CACTGGACCTGGTATCACGGGTGAAAC---CGTACGC-CCGCATGGAAGAGTATGAGAGGA-----------ACATCGAGGAGATGGTGGCCCAGTTGAGGAACAGCTCGGAGCTGGCCA---------AGAGGAAGTGTGAGGTCAACTTGCAGCTGTGGATGTCCAACAAGAGGAGCCTGTCTCCCTGGGGTTACAGCATCAACCACGACCCCAGCCGTATTCCCGCAGACCTGCCGGAGGCACGGTGCCTGTGTCTGGGCTGTGTGAACCCCTTCACCATGCAGGAGGACCGCAGCATGGTAAGCG---TGCCGGTGTTCAGCCAGGTGCCTGT---GCGCCGCCGCCTCTGCCCGCC------------ACCGCCCCGCACAGGGCCTTGCCGCCAGCGTGCGGTCATGGAGACCATCGCTGTGGGCTGCACCTGCATCTTCNNN------------------------------------------------------------------------------------------------
>Cercopithecus_neglectus_B
---------ATGGACTGGCCTCACAACCT---------GCTGTTCCTTCTCACCATTT--CCATCTTCCTGGGG---------------------------CTGGGCCAGCCCAGGAGCCCCAAAAGCAAGAGGAAGGGGCAAGGGCGGTCTGGGCCGCTGGCCCCTGGCCCTCACCAGGTGC------------------------------CACTGGACCTGGTGTCACGGGTGAAAC---CGTACGC-CCGCATGGAAGAGTATGAGAGGA-----------ACATCGAGGAGATGGTGGCCCAGTTGAGGAACAGCTCGGAGCTGGCCA---------AGAGGAAGTGTGAGGTCAACTTGCAGCTGTGGATGTCCAACAAGAGGAGCCTGTCTCCCTGGGGTTACAGCATCAACCACGACCCGAGCCGTATTCCCGCAGACCTGCCGGAGGCACGGTGCCTGTGTCTGGGCTGTGTGAACCCCTTCACCATGCAGGAGGACCGCAGCATGGTAAGCG---TGCCGGTGTTCAGCCAGGTGCCTGT---GCGCCGCCGCCTCTGCCCGCC------------ACCGCCCCGCACAGGGCCTTGCCGCCAGCGTGTGGTCATGGAGACCATCGCTGTGGGCTGCACCTGCATCTTCNNN------------------------------------------------------------------------------------------------
>Semnopithecus_entellus_B
---------ATGGACTGGCCTCACAACCT---------GCTGTTCCTTCTTACCATTT--CCATCTTCCTGGGG---------------------------CTGGGCCAGCCCAGGAGCCCTAAAAGCAAGAGGAAGGGGCAAGGGCGGTCTGGGCCGCTGGCCCCTGGCCCTCACCAGGTGC------------------------------CACTGGACCTGGTGTCACGGGTGAAAC---CGTACGC-CCGCATGGAAGAGTATGAGAGGA-----------ACATCGAGGAGATGGTGGCCCAGCTGAGGAACAGCTCGGAGCTGGCCA---------AGAGGAAGTGTGAGGTCAACTTGCAGCTTTGGATGTCCAACAAGAGAAGCCTGTCTCCCTGGGGTTACAGCATCAACCACGACCCCAGCCGTATTCCTGCAGACCTGCCGGAGGCACGGTGCCTGTGTCTGGGCTGTGTGAACCCCTTCACCATGCAGGAGGACCGCAGCATGGTAAGCG---TGCCAGTGTTCAGCCAGGTGCCTGT---GCGCCGCCGCCTCTGCCCGCC------------ACCGCCCCGCACAGGGCCTTGCCGCCAGCGTGCGGTCATGGAGACCATCGCCGTGGGCTGCACCTGCATCTTCNNN------------------------------------------------------------------------------------------------
>Sapajus_apella_B
---------ATGGACTGGCCTCACAACTT---------GCTGTTCCTTCTTATCATTT--CCATCTTCCTGGGG---------------------------CTGAGCCAGCCCAGGAGCCCCAAAAGCAAGAGGAAGGGGCAAGGGCGGTCTGGGCCCCTAGCCCCTGGCCCTCACCAGGTGC------------------------------CACTGGACCTGGTGTCACGGGTGAAAC---CGTACGC-TCGCATGGAGGAGTACGAGAGGA-----------ACCTCGAGGAGATGGTGGCCCAGCTGAGGAACAGCTCAGAGCTGGCCA---------AGAGGAAGTGTGAGGTCAACTTGCAGCTATGGATGTCCAACAAGAGGAGTCTGTCTCCCTGGGGCTACAGCATCAACCACGACCCCAGCCGTATCCCTGCGGACCTGCCGGAGGCACGGTGCCTGTGTCTGGGCTGTGTGAACCCTTTCACCATGCAGGAGGACCGCAGCATGGTGAGCG---TACCGGTGTTCAGCCAGGTGCCAGT---GCGCCGCCGCCTCTGCCCGCC------------ACCACCACGCACAGGGCCCTGCCGCCAGCGCGCGGTCATGGAGACCATCGCCGTGGGCTGCACCTGCATCTTCNNN------------------------------------------------------------------------------------------------
>Saimiri_boliviensis_B
---------ATGGACTGGCCTCACAACCT---------GCTGTTCCTTCTTATCATTT--CCATCTTCCTGGGG---------------------------CTGAGCCAGCCCAGGAGCCCCAAAGGCAAGAGGAAGGGGCAAGGGCGGTCTGGGCCCCTGGCCCCTGGCCCTCACCAGGTGC------------------------------CACTGGACCTGGTGTCACGGGTGAAAC---CGTACGC-CCGAATGGAGGAGTATGAGAGGA-----------ACCTCGAGGAGATGGTGGCCCAGCTGAGGAACAGCTCAGAGCTGGCCA---------AGAGGAAGTGTGAGGTCAACTTGCAGCTGTGGATGTCCAACAAGAGGAGCCTGTCTCCCTGGGGCTACAGCATCAACCACGACCCCAGCCGTATCCCCGCGGACCTGCCGGAGGCACGGTGCCTGTGTCTGGGCTGTGTGAACCCCTTCACCATGCAGGAGGACCGCAGCATGGTGAGCG---TGCCGGTGTTCAGCCAGGTGCCAGT---GCGCCGCCGCCTCTGCCCGCC------------ACCGCCCCGCACAGGGCCGTGCCGCCAGCGCGCGGTCATGGAGACCATCGCCGTGGGCTGCACCTGCATCTTCNNN------------------------------------------------------------------------------------------------
>Saguinus_imperator_B
---------ATGGACTGGCCTCACAACTT---------GCTGTTCCTTCTTATCATTT--CCATCTTCCTGGGG---------------------------CTGAGCCAGCCCAGGAGCCCCAAAGGCAAGAGGAAGGGGCAAGGGCGGTCTGGGCCCCTGGCCCCTGGCCCTCACCAGGTGC------------------------------CACTGGACCTGGTGTCACGGGTGAAAC---CGTACGC-CCGCATGGAGGAGTACGAGAGGA-----------ACCTCGAGGAGATGGTGGCCCAGCTGAGGAACAGCTCAGAGCTGGCCA---------AGAGGAAGTGTGAGGTCAACTTGCAGCTGTGGATGTCCAACAAGCGGAGTCTGTCTCCCTGGGGCTACAGCATCAACCACGACCCCAGCCGTATCCCTGCGGACCTGCCGGAGGCACGGTGCCTGTGTCTGGGCTGTGTGAACCCCTTCACCATGCAGGAGGACCGCAGCATGGTGAGCG---TGCCGGTGTTCAGCCAGGTGCCAGT---GCGCCGCCGCCTCTGCCCGCC------------ACCGCCCCGCACAGGGCCCTGCCGCCAGCGTGCGGTCATGGAGACCATTGCCGTGGGCTGCACCTGCATCTTCNNN------------------------------------------------------------------------------------------------
>Pygathrix_nemaeus_B
---------ATGGACTGGCCTCACAACCT---------GCTGTTCCTTCTTACCATTT--CCATCTTCCTGGGG---------------------------CTGGGCCAGCCCAGGAGCCCCAAAAGCAAGAGGAAGGGGCAAGGGCGGTCTGGGCCGCTGGCCCCTGGCCCTCACCAGGTGC------------------------------CACTGGACCTGGTGTCACGGGTGAAAC---CGTACGC-CCGCATGGAAGAGTATGAGAGGA-----------ACATTGAGGAGATGGTGGCCCAGCTGAAGAACAGCTCGGAGCTGGCCA---------AGAGGAAGTGTGAGGTCAACTTGCAGCTTTGGATGTCCAACAAGAGAAGCCTGTCTCCCTGGGGTTACAGCATCAACCACGACCCCAGCCGTATTCCTGCAGACCTGCCGGAGGCACGGTGCCTGTGTCTGGGCTGTGTGAACCCCTTCACCATGCAGGAGGACCGCAGCATGGTAAGCG---TGCCAGTGTTCAGCCAGGTGCCTGT---GCGCCGCCGCCTCTGCCCGCC------------ACCGCCCCGCACAGGGCCTTGCCGCCAGCGTGCGGTCATGGAGACCATCGCCGTGGGCTGCACCTGCATCTTCNNN------------------------------------------------------------------------------------------------
>Erythrocebus_patas_B
---------ATGGACTGGCCTCACAACCT---------GCTGTTCCTTCTCACCATTT--CCATCTTCCTGGGG---------------------------CTGGGCCAGCCCAGGAGCCCCAAAAGCAAGAGGAAGGGGCAAGGGCGGTCTGGGCCACTGGCCCCTGGCCCTCACCAGGTGC------------------------------CACTGGACCTGGTGTCACGGGTGAAAC---CGTACGC-CCGCATGGAAGAGTATGAGAGGA-----------ACATCGAGGAGATGGTGGCCCAGCTGAAGAACAGCTCGGAGCTGGCCA---------AGAGGAAGTGTGAGGTCAACTTGCAGCTGTGGATGTCCAACAAGAGGAGCCTGTCTCCCTGGGGTTACAGCATCAACCACGACCCCAGCCGTATTCCCGCAGACCTGCCGGAGGCACGGTGCCTGTGTCTGGGCTGTGTGAACCCCTTCACCATGCAGGAGGACCGCAGCATGGTAAGCG---TGCCGGTGTTCAGCCAGGTGCCTGT---GCGCCGCCGCCTCTGCCCGCC------------ACCGCCCCGCACAGGGCCTTGCCGCCAGCGTGCGGTCATGGAGACCATCGCCGTGGGCTGCACCTGCATCTTCNNN------------------------------------------------------------------------------------------------
>Plecturocebus_donacophilus_B
---------ATGGACTGGCCTCACAACCT---------GCTGTTCCTTCTTATCATTT--CCATCTTCCTGGGG---------------------------CTGAGCCAGCCCAGGAGCCCCAAAGGCAAGAGGAAGGGGCAAGGGCGGTCTGGGCCCCTGGCCCCTGGCCCTCACCAGGTGC------------------------------CACTGGACCTGGTGTCACGGGTGAAAC---CGTACGC-CCGCATGGAGGAGTATGAGAGGA-----------ATCTCGAGGAGATGGTGGCCCAGCTGAGGAACAGCTCAGAGCTGGCCA---------AGAGGAAGTGTGAGGTCAACTTGCAGCTGTGGATGTCCAACAAGAGGAGCCTGTCTCCCTGGGTCTACAGCATCAACCATGACCCCAGCCGTATCCCTGCGGACCTGCCGGAGGCACGGTGCCTGTGTCTGGGCTGTGTGAACCCCTTCACCATGCAGGAGGACCGCAGCATGGTGAGCG---TGCCGGTGTTCAGCCAGGTGCCAGT---GCGCCGCCGCCTCTGCCCGCC------------ACCGCCCCGTACAGGGCCCTGCCGCCAGCGCCCGGTCATGGAGACCATCGCCGTGGGCTGCACCTGCATCTTCNNN------------------------------------------------------------------------------------------------
>Pithecia_pithecia_B
---------ATGGACTGGCCTCACAACCT---------GCTGTTCCTTCTCATCATTT--CCATCTTCCTGGGG---------------------------CTGAGCCAGCCCAGGAGCCCCAAAGGCAAGAGGAAGGGGCAAGGGCGGTCTGGGCCCCTGGCCCCTGGCCCTCACCAGATGC------------------------------CACTGGACCTGGTGTCACGGGTGAAAC---CGTACGC-CCGCATGGAGGAGTACGAGAGGA-----------ACCTCGAGGAGATGGTGGCCCAGCTGAGGAACAGCTCAGAGCTGGCCA---------AGAGGAAGTGTGAGGTCAACTTGCAGCTGTGGATGTCCAACAAGAGGAGCCTGTCTCCCTGGGGTTACAGCATCAACCATGACCCCAGCCGTATCCCTGCGGACCTGCCGGAGGCACAGTGCCTGTGTCTGGGCTGTGTGAACCCCTTCACCATGCAGGAGGACCGCAGCATGGTGAGCG---TGCCGGTGTTCAGCCAGGTGCCAGT---GCGCCGCCGCCTCTGCCCGCC------------ACCGCCCCGCACAGGGCCCTGCCGCCAGCGTGCGGTCATGGAGACCATCGCCGTGGGCTGCACCTGCATCTTCNNN------------------------------------------------------------------------------------------------
>Piliocolobus_tephrosceles_B
---------ATGGACTGGCCTCACAACCT---------GCTGTTCCTTCTTACCATTT--CCATCTTCCTGGGG---------------------------CTGGGCCAGCCCAGGAGCCCCAAAAGCAAGAGGAAGGGGCAAGGGCGGTCTGGGCCGCTGGCCCCTGGCCCTCACCAGGTGC------------------------------CACTGGACCTGGTGTCACGGGTGAAAC---CGTACGC-CCGCATGGAAGAGTATGAGAGGA-----------ACATCGAGGAGATGGTGGCCCAGCTGAGGAACAGCTCAGAGCTGGCCA---------AGAGGAAGTGTGAGGTCAACTTGCAGCTGTGGATGTCCAACAAGAGAAGCCTGTCTCCCTGGGGTTACAGCATCAACCACGACCCCAGCCGTATTCCCGCAGACCTGCCGGAGGCACGGTGCCTGTGTCTGGGCTGTGTGAACCCCTTCACCATGCAGGAGGACCGCAGCATGGTAAGCG---TGCCGGTGTTCAGCCAGGTGCCTGT---GCGCCGCCGCCTCTGCCCGCC------------ACCGCCCCGCACAGGGCCTTGCCGCCAGCGTGCGGTCATGGAGACCATTGCCGTGGGCTGCACCTGCATCTTCNNN------------------------------------------------------------------------------------------------
>Papio_anubis_B
---------ATGGACTGGCCTCACAACCT---------GCTGTTCCTTCTTACCATTT--CCATCTTCCTGGGG---------------------------CTGGGCCAGCCCAGGAGCACCAAAAGCAAGAGGAAGGGGCAAGGGCGGTCTGGGCCGCTGGCCCCTGGCCCTCACCAGGTGC------------------------------CACTGGACCTGGTGTCACGGGTGAAAC---CGTACGC-CCGCATGGAAGAGTATGAGAGGA-----------ACATTGAGGAGATGGTGGCCCAGCTGAGGAACAGCTCGGAGCTGGCCA---------AGAGGAAGTGTGAGGTCAACTTGCAGCTGTGGATGTCCAACAAGAGGAGCCTGTCTCCCTGGGGTTACAGCATCAACCACGACCCCAGCCGTATTCCCGCAGACCTGCCGGAGGCACGGTGCCTGTGTCTGGGCTGTGTGAACCCCTTCACCATGCAGGAGGACCGCAGCATGGTAAGCG---TGCCGGTGTTCAGCCAGGTGCCTGT---GCGCCGCCGCCTCTGCCCGCC------------ACCGCCCCGCACAGGGCCTTGCCGCCAGCGTGCGGTCATGGAGACCATCGCCGTGGGCTGCACCTGCATCTTCNNN------------------------------------------------------------------------------------------------
>Hylobates_moloch_B
---------ATGGACTGGCCTCACAACCT---------GCTGTTTCTTCTTACCATTT--CCATCTTCCTGGGG---------------------------CTGGGCCAGCCCAGGAGCCCCAAAAGCAAGAGGAAGGGGCAAGGGCGGCCTGGGCCCCTGGCCCCTGGCCCTCACCAGGTGC------------------------------CACTGGACCTGGTATCACGGATGAAAC---CATATGC-CCGCATGGAGGAGTATGAGAGGA-----------ACATCGAGGAGATGGTGGCCCAGCTGAGGAACAGCTCAGAGCTGGCCC---------AGAGAAAGTGTGAGGTCAACTTGCAGCTGTGGATGTCCAACAAGAGGAGCCTGTCTCCCTGGGGCTACAGCATCAATCATGACCCCAGCCGTATCCCCGTGGACCTGCCGGAGGCACGGTGCCTGTGTCTGGGCTGTGTGAATCCCTTCACCATGCAGGAGGACCGCAGCATGGTGAGCG---TGCCGGTGTTCAGCCAGGTGCCTGT---GCGCCGCCGCCTCTGCCCGCC------------ACCGCCCCGCACAGGGCCTTGCCGCCAGCGCGTGGTCATGGAGACCATCGCTGTGGGCTGCACCTGCATCTTCNNN------------------------------------------------------------------------------------------------
>Nomascus_leucogenys_B
---------ATGGACTGGCCTCACAACCT---------GCTGTTTCTTCTTACCATTT--CCATCTTCCTGGGG---------------------------CTGGGCCAGCCCAGGAGCCCCAAAAGCAAGAGGAAGGGGCAAGGGCGGCCTGGGCCCCTGGCCCCTGGCCCTCACCAGGTGC------------------------------CACTGGACCTGGTATCACGGATGAAAC---CATATGC-CCGCATGGAGGAGTATGAGAGGA-----------ACATCGAGGAGATGGTGGCCCAGCTGAGGAACAGCTCAGAGCTGGCCC---------AGAGAAAGTGTGAGGTCAACTTGCAGCTGTGGATGTCCAACAAGAGGAGCCTGTCTCCCTGGGGCTACAGCATCAATCATGACCCCAGCCGTATCCCCGTGGACCTGCCGGAGGCACGGTGCCTGTGTCTGGGCTGTGTGAACCCCTTCACCATGCAGGAGGACCGCAGCATGGTGAGCG---TGCCGGTGTTCAGCCAGGTGCCTGT---GCGCCGCCGCCTCTGCCCGCC------------ACCGCCCCGCACAGGGCCTTGCCGCCAGCGCGTGGTCATGGAGACCATCGCTGTGGGCTGCACCTGCATCTTCNNN------------------------------------------------------------------------------------------------
>Macaca_fascicularis_B
---------ATGGACTGGCCTCACAACCT---------GCTGTTCCTTCTTACCATTT--CCATCTTCCTGGGG---------------------------CTGGGCCAGCCCAGGAGCACCAAAACCAAGAGGAAGGGGCAAGGGCGGTCTGGGCCGCTGGCCCCTGGCCCTCACCAGGTGC------------------------------CACTGGACCTGGTGTCACGGGTGAAAC---CGTACGC-CCGCATGGAAGAGTATGAGAGGA-----------ACATTGAGGAGATGGTGGCCCAGCTGAGGAACAGCTCGGAGCTGGCCA---------AGAGGAAGTGTGAGGTCAACTTGCAGCTGTGGATGTCCAACAAGAGGAGCCTGTCTCCCTGGGGTTACAGCATCAACCACGACCCCAGCCGTATTCCCGCAGACCTGCCGGAGGCACGGTGCCTGTGTCTGGGCTGTGTGAACCCCTTCACCATGCAGGAGGACCGCAGCATGGTAAGCG---TGCCGGTGTTCAGCCAGGTGCCTGT---GCGCCGCCGCCTCTGCCCGCC------------ACCGCCCCGCACAGGGCCTTGCCGCCAGCGTGCGGTCATGGAGACCATCGCCGTGGGCTGCACCTGCATCTTCNNN------------------------------------------------------------------------------------------------
>Macaca_fuscata_B
---------ATGGACTGGCCTCACAACCT---------GCTGTTCCTTCTTACCATTT--CCATCTTCCTGGGG---------------------------CTGGGCCAGCCCAGGAGCACCAAAAGCAAGAGGAAGGGGCAAGGGCGGTCTGGGCCGCTGGCCCCTGGCCCTCACCAGGTGC------------------------------CACTGGACCTGGTGTCACGGGTGAAAC---CGTACGC-CCGCATGGAAGAGTATGAGAGGA-----------ACATTGAGGAGATGGTGGCCCAGCTGAGGAACAGCTCGGAGCTGGCCA---------AGAGGAAGTGTGAGGTCAACTTGCAGCTGTGGATGTCCAACAAGAGGAGCCTGTCTCCCTGGGGTTACAGCATCAACCACGACCCCAGCCGTATTCCCGCAGACCTGCCGGAGGCACGGTGCCTGTGTCTGGGCTGTGTGAACCCCTTCACCATGCAGGAGGACCGCAGCATGGTAAGCG---TGCCGGTGTTCAGCCAGGTGCCTGT---GCACCGCCGCCTCTGCCCGCC------------ACCGCCCCGCACAGGGCCTTGCCGCCAGCGTGCGGTCATGGAGACCATCGCCGTGGGCTGCACCTGCATCTTCNNN------------------------------------------------------------------------------------------------
>Mandrillus_sphinx_B
---------ATGGACTGGCCTCACAACCT---------GCTGTTCCTTCTTACCATTT--CCATCTTCCTGGGG---------------------------CTGGGCCAGCCCAGGAGCACCAAAAGCAAGAGGAAGGGGCAAGGGCGGTCTGGGCCGCTGGCCCCTGGGCCTCACCAGGTGC------------------------------CACTGGACCTGGTGTCACGGGTGAAAC---CGTACGC-CCGCATGGAAGAGTATGAGAGGA-----------ACATTGAGGAGATGGTGGCCCAGCTGAGGAACAGCTCGGAGCTGGCCA---------AGAGGAAGTGTGAGGTCAACTTGCAGCTGTGGATGTCCAACAAGAGGAGCCTGTCTCCCTGGGGTTACAGCATCAACCACGACCCCAGCCGTATTCCCGCAGACCTGCCGGAGGCACGGTGCCTGTGTCTGGGCTGTGTGAACCCCTTCACCATGCAGGAGGACCGCAGCATGGTAAGCG---TGCCGGTGTTCAGCCAGGTGCCTGT---GCGCCGCCGCCTCTGCCCGCC------------ACCGCCCCGCACAGGGCCTTGCCGCCAGCGTGCGGTCATGGAGACCATCGCCGTGGGCTGCACCTGCATCTTCNNN------------------------------------------------------------------------------------------------
>Carlito_syrichta_B
---------ATGGACTGGCCCCACAGCCT---------GCTGTTTCTTCTTGCCATCT--CCCTCTTCCTGGGG---------------------------CTTGGGCAGCCCAGGAGCCCCAAAGGCAAGAGGAAGGGGCAGGGGAGGCCTGGGACCCTGGCCCCCGGGCCACACCAGGTGC------------------------------CACTGGACCTGGTGTCGCGGGTGAAGC---CCTATGC-CCGCATGGAAGAATACGAGCGGA-----------GCCTTGAGGAGATGGTGGCCCAGTTGAGAAACAGCTCTGAGCCGGCCC---------AGAGGAAGTGTGAGGTGGACCTGCAGCTGTGGCTGTCCAACAAGAGGAGTCTGTCCCCCTGGGGCTACAGCATCAACCACGACCCGCGCCGCATTCCTGCCGACCTGCCCGAGGCGCGCTGCCTGTGTCTGGGCTGCGTGAATCCCNTTNNNNNNNNNNNNNNNN------------------------------------------N---NNNCCGCCGCCTCTGCCCGCC------------ACCACCGCGCACGGGGCCCTGCCGCCAGCGCGCCGCCATGGAGACCATCGCCGTGGGCTGCACCTGCATCTTCTGA------------------------------------------------------------------------------------------------
>Rhinopithecus_bieti_B
---------ATGGACTGGCCTCGCAACAT---------GCTGTTCCTTCTTACCATTT--CCATCTTCCTGGGG---------------------------CTGGGCCAGCCCAGGAGCCCCAAAAGCAAGAGGAAGGGGCAAGGGCGGTCTGGGCCGCTGGCCCCTGGCCCTCACCAGGTGC------------------------------CACTGGACCTGGTGTCACGGGTGAAAC---CGTACGC-CCGCATGGAAGAGTATGAGAGGA-----------ACATCGAGGAGATGGTGGCCCAGCTGAGGAACAGCTCGGAGCTGGCCA---------AGAGGAAGTGTGAGGTCAACTTGCAGCTTTGGATGTCCAACAAGAGAAGCCTGTCTCCCTGGGGTTACAGCATCAACCACGACCCCAGCCGTATTCCTGCAGACCTGCCGGAGGCACGGTGCCTGTGTCTGGGCTGTGTGAACCCCTTCACCATGCAGGAGGACCGCAGCATGGTAAGCG---TGCCAGTGTTCAGCCAGGTGCCTGT---GCGCCGCCGCCTCTGCCCGCC------------ACCGCCCCGCACAGGGCCTTGCCGCCAGCGTGCGGTCATGGAGACCATCGCCGTGGGCTGCACCTGCATCTTCNNN------------------------------------------------------------------------------------------------
>homo_sapien_C
---------ATGACGCTCCTCCCCGGCCT---------CCTGTTTCTGACCTGGCTGC--ACACATGCCTGGCCCACCATGACCCCTCCCTCAGGGGGCACCCCCACAGTCACGGTACCCCACACTGCTACT---CGGCTGAGGAACTGCCCCTCGGCCAGGCCCCC---CCACACCTGCTGGCTCGAGGTGCCAAGTGGGGGCAGGCTTTGCCTGTAGCCCTGGTGTCCAGCCTGGAGG---CAGCAAG-CCACAGGGGGAGGCACGAGAGGC----------------------------CCTCAGCTACGACCCAGTGCC-------------------CGGTGCTGCGGCCGGAGGAGGTGTTGGAGGCAGACACCCACCAGCGCTCCATCTCACCCTGGAGATACCGTGTGGACACGGATGAGGACCGCTATCCACAGAAGCTGGCCTTCGCCGAGTGCCTGTGCAGAGGCTGTATCGATGCACGGACGGGCCGCGAGACAGCTGCGCTCAACTCCG---TGCGGCTGCTCCAGAGCCTGCTGGTGCTGCGCCGCCGGCCCTGCTCCCGCGACGGCTCGGGGCTCCCCACACCTGGGGCCTTTGCCTTCCACACCGAGTTCATCCACGTCCCCGTCGGCTGCACCTGCGTGCTGCCCCGTTCAGTGNNN------------------------------------------------------------------------------------
>Alouatta_palliata_C
---------ATGACGCTCCTCCCTGGCCT---------CCTGTTTCTGACCTGGCTGC--ACACATGCCTGGCCCACCACAACCCCTCCCTCAGGGGGCACCCCCACACTCATGGGACCCCACGCTGCTACT---CAGCCGAGGAACTGCCCTTTGGCCAGGCCC---CCCCACACCTGCTGGCTCGAGGCGCCAAGTGGGGGCAGGCTTTGCCTGTAGCCCTGGTGTCCAGCCTGGAGG---CAGCGGG-CCACCAGAGGAGGTATGAGGGGT----------------------------CCTCGGCTGCGACCCAGTGCC-------------------CGGTGCTGCGTCCGGAGGAGCTGTTGGAGGCAGACACCCACCAGCGCTCCATCTCACCCTGGAGATATCGCGTGGACACGGACGGGGACCGCTACCCGCAGAAGCTGGCCTTCGCCGAGTGCCTGTGTAGCGGCTGTATCGATGCACGGACGGGCCGAGAGACGGCCGCGCTCAGCTCCG---TTCATCTTCTCCAGAGCCTGCTGGTGCTGCGCCGCCAGCCATGCTCCATCCACGGCGTGGGGCCCCCCACCCCCGGGGCCTTCGCCTTCCACGCCGAGTTCATCCGTGTGCCTGTTGGCTGCACCTGCGTGCTTCCTCGGTCAGTGNNN------------------------------------------------------------------------------------
>Allenopithecus_nigroviridis_C
---------ATGACACTCCTCCCTGGCCT---------CCTGTTTCTGACCTGGTTGC--ATGCATGCCTGGCCCACCATGACCCCTTCCTCAGGGGGCACCCCCACACTCATGGGACCCCACGCTGCTACT---CAGCTGAGGAACTGCCCCTCGGCCAGGCCCCC---CCACACCTGCTGGCTCGAGGTGCCAAGTGGGGGCAGGCTTTGCCTGTAGCCCTGGTGTCCAGCCTGGAGG---CAGCAGG-CCACAGGAGGCGGCATGAGAGGC----------------------------CCTCAGCTGCGACCCAGTGCC-------------------CGGTGCTGCGGCCAGAGGAGGTGTTGGAGGCAGACACTCACCAGCGCTCCATCTCACCCTGGAGATACCGTGTGGACACAGACGAGGACCGCTATCCACAAAAGCTGGCCTTCGCCGAGTGCCTGTGCAGAGGCTGCATCGATCCGCGGACCGGCCGCGAGACAGCTGCGCTCAACTCCG---TGCGGCTGCTCCAGAGCCTGCTGGTGTTGCGCCGCCGGCCCTGCTCCCGCGACGGCTCGGGGCTCCCCACGCCCGGGGCCTTCGCCTTCCACACCGAGTTCATTCGCGTGCCTGTCGGCTGTACCTGCGTTCTGCCCCGGTCAGTGNNN------------------------------------------------------------------------------------
>Gorilla_gorilla_gorilla_C
---------ATGACGCTCCTCCCTGGCCT---------CCTGTTTCTGACCTGGCTGC--ACACATGCCTGGCCCACCATGACCCCTCCCTCAGGGGGCACGCCCACAGTCACGGTACCCCACACTGCTACT---CGGCTGAGGAACTGCCCCTCGGCCAGGCCCCC---CCACACCTGCTGGCTCGAGGTGCCAAGTGGGGGCAGGCTTTGCCTGTAGCCCTGGTGTCCAGCCTGGAGG---CAGCAAG-CCACAGGGGGAGGCACAAGAGGC----------------------------CCTCAGCTACGACCCAGTGCC-------------------CGGTGCTGCGGTCGGAGGAGGTGTTGGAGGCAGACACCCACCAGCGCTCCATCTCACCCTGGAGATACCGTGTGGACACAGATGAGGACCGCTATCCGCAGAAGCTGGCCTTCGCCGAGTGCCTGTGTAGAGGCTGTATTGATGCGCGGACAGGCCGCGAGACAGCTGCGCTCAACTCGG---TGCGGCTGCTCCAGAGCCTGCTGGTGCTGCGCCGCCGGCCCTGCTCCCGCGACGGCTCGGGGCTCCCCACACCTGGGGCCTTTGCCTTCCACACCGAGTTCATCCACGTCCCCGTCGGCTGCACCTGCGTGCTGCCCCGTTCAGTGNNN------------------------------------------------------------------------------------
>Colobus_angolensis_palliatus_C
---------ATGACACTCCTCCCTGGCCT---------CCTGTTTCTGACCTGGTTGC--ATGCATGCCTGGCCCACCATGACCCCTTCCTCAGGGGGCACCCCCACATTCATGGGACCCCACGCTGCTACT---CAGCTGAGGAACTGCCCCTCGGCCAGGCCCCC---CCACACCTGCTGGCTCGAGGTGCCAAGTGGGGGCAGGCTTTGCCTGTAGCCCTGGTGTCCAGCCTGGAAG---CAGCAAG-CCACAGGAGGAGGCATGAGAGGC----------------------------CCTCAGCTGCGACCCAGTGCC-------------------CGATGCTGCGGCCAGAGGAGGTGTTGGAGGCAGACACCCACCAGCGCTCCATCTCACCCTGGAGATACCGTGTGGACACAGACGAGGACCGCTATCCACAAAAGCTGGCCTTCGCCGAGTGCCTGTGCAGAGGCTGCATCGACCCACGGACCGGCCGCGAGACAGCTGCGCTCAACTCCG---TGCGGCTGCTCCAGAGCCTGCTGGTGTTGCGCCGCCAGCCCTGCTCCCGTGACGGCTCGGGGCTCCCCACGCCAGGGGCCTTCGCCTTCCACACCGAGTTCATTCGCGTGCCTGTCGGCTGCACCTGCGTGCTGCCCCGGTCAGTGNNN------------------------------------------------------------------------------------
>Chlorocebus_sabaeus_C
---------ATGACACTCCTCCCTGGCCT---------CCTGTTTCTGACCTGGTTGC--ATGCCTGCCTGGCCCACCATGACCCCTTCCTCAGGGGGCACCCCCACACTCATGGGACCCCACACTGCTACT---CAGCTGAGGAACTGCCCCTCGGCCAGGCCCCC---CCACACCTGCTGGCTCGAGGTGCGAAGTGGGGGCAGGCTTTGCCTGTAGCCCTGGTGTCCAGCCTGGAGG---CAGCAGG-CCACAGGAGGAGGCATGAGAGGC----------------------------CCTCAGCTGCGACCCAGTGCC-------------------CGGTGCTGCGGCCAGAGGAGGTGTTGGAGGCAGACACCCACCAGCGCTCCATCTCACCCTGGAGATACCGTGTGGACACAGACGAGGACCGCTATCCACAAAAGCTGGCCTTCGCCGAGTGCCTGTGCAGAGGCTGCATCGACCCACGGACCGGCCGCGAGACAGCTGCGCTCAACTCCG---TGCGGCTGCTCCAGAGCCTGCTGGTGTTGCGCCGCCGGCCCTGCTCCCGCGACGGCTCAGGGCTCCCCACGCCCGGGGCCTTCGCCTTCCACACCGAGTTCATTCGCGTGCCTGTCGGCTGTACCTGCGTGCTGCCCCGGTCAGTGNNN------------------------------------------------------------------------------------
>Pan_troglodytes_C
---------ATGACGCTCCTCCCTGGCCT---------CCTGTTTCTGACCTGGCTGC--ACACATGCCTGGCCCACCATGACCCCTCCCTCAGGGGGCACCCCCACAGTCACGGTACCCCACACTGCTACT---CGGCTGAGGAACTGCCCCTCGGCCACGCCCCC---CCACACCTGCTGGCTCGAGGTGCCAAGTGGGGGCAGGCTTTGCCTGTAGCCCTGGTGTCCAGCCTGGAGG---CAGCAAG-CCATAGGGGGAGGCACGAGAGGC----------------------------CCTCAGCTACGACCCAGTGCC-------------------CGGTGCTGCGGCCAGAGGAGGTGTTGGAGGCAGACACCCACCAGCGCTCCATCTCACCCTGGAGATACCGTGTGGACACGGATGAGGACCGCTATCCACAGAAGCTGGCCTTCGCCGAGTGCCTGTGCAGAGGCTGTATCGATGCGCGGACGGGCCGCGAGACAGCTGCGCTCAACTCCG---TGCGGCTGCTCCAGAGCCTGCTGGTGCTGCGCCGCCGGCCCTGCTCCCGCGACGGCTCGGGGCTCCCCACACCTGGGGCCTTTGCCTTCCACACCGAGTTCATCCACGTCCCCGTCGGCTGCACCTGCGTGCTGCCCCGTTCAGTGNNN------------------------------------------------------------------------------------
>Cercocebus_atys_C
---------ATGACACTCCTCCCTGGCCT---------CCTGTTTCTGACCTGGTTGC--ATGCATGCCTGGCCCACCATGACGCCTTCCTCAGGGGGCACCCCCACACTCATGGGACCCCACGCTGCTACT---CAGCTGAGGAACTGCCCCTCGGCCAGGCCCCC---CCACACCTGCTGGCTCGAGGTGCGAAGTGGGGACAGGCTTTGCCTGTAGCCCTGGTGTCCAGCCTGGAGG---CAGCAGG-CCACAGGAGGAGGCATGAGAGGC----------------------------CCTCAGCTGCGACCCAGTGCC-------------------CGGTGCTGCGGCCAGAGGAGGTGTTGGAGGCAGACACCCACCAGCGCTCCATCTCACCCTGGAGATACCGTGTGGACACAGACGAGGACCGCTATCCACAAAAGCTGGCCTTCGCCGAGTGCCTGTGCAGAGGCTGCATCGACCCACGGACCGGCCGCGAGACAGCTGCACTCAACTCCG---TGCGGCTGCTCCAGAGTCTGCTGGTGTTGCGCCGCCGGCCCTGCTCCCGCGACGGCTCGGGGCTCCCCACGCCCGGGGCCTTCGCCTTCCACACCGAGTTCATTCGCGTGCCTGTCGGCTGTACCTGCGTGCTGCCCCGGTCAGTGNNN------------------------------------------------------------------------------------
>Cebus_capucinus_imitator_C
---------ATGACGCTCCTCCCTGGCCT---------CCTGTTTCTGACCTGGCTGC--ACACATGCCTGGCCCACCACAACCCCTCCCTCAGGGGGCACCCCCACACTCATGGGACCCCACGCTGCTACT---CGGCCGAGGAGCTGCCCCGAGGCCAGGCCC---CCCCACACCTGCTGGCTCGAGGTGCCAAGTGGGGGCAGGCTTTGCCTGTAGCCCTGGTGTCCAGCCTGGAGG---CAGCAGG-CCACCAGAGGAAGTATGAGGGGT----------------------------CCCCGGCTGAGACCCAGTGCC-------------------CAGTGCTGCGTCCAGAGGAGCTGTTGGAGGCAGACACCCACCAGCGCTCCATCTCACCCTGGAGATACCGCGTGGACACGGACGGGGACCGCTACCCGCAGAAGCTGGCCTTCGCCGAGTGCCTATGCGGAGGCTGCATCGACGCCCGGACGGGCCGAGAGACGGCCGCGCTCAACTCGG---TGCGTCTTCTCCAGAGCCTGCTGGTGCTGCGCCGCCAGCCATGCTCCATCCACGGCGCAGGGCCCCCCACCCCTGGGGCCTTCGCCTTCCATGCCGAGTTCATCCGTGTGCCCGTCGGCTGCACCTGCGTGCTTCCTCGGTCAGTGNNN------------------------------------------------------------------------------------
>Aotus_nancymaae_C
---------ATGACGCTCCTCCCTGGCCT---------CCTGTTTCTGACCTGGCTGC--ACACATGCCTGGCCCACCACAACCCCTCCCTCAGGGGGCACCTCCACACTCATGGGACCCCACGCTGCTACT---CGGCCGAGGAGCTGCCCCTTGGCCAGGCCC---CTCCACACCTGCTGGCTCGAGGTGCCAAGTGGGGGCAGGCTTTGCCTGTAGCTCTGGTGTCCAGCCTGGAGG---CAGCAGG-CCACAGGAGGAAGTATGAGGGGT----------------------------CCTCGGCTGCGACCCAGTGCC-------------------CGGTGCTGCGTCCAGAGGAGCTGTTGGAGGCAGACACCCACCAGCGCTCCATCTCACCCTGGAGATACCGCGTGGACACGGACGGGGACCGCTACCCGCAGAAGCTGGCCTTCGCCGAGTGCCTGTGCAGAGGCTGCATCGACGCACGGACGGGTCGAGAGACGGCCGCGCTCAACTCCG---TGCACCTTCTCCAGAGCCTGCTGGTGCTGCGCCGCCAGCCATGCTCCATCCACGGTGTGGGGCCCCCCACCCCCGGGGCCTTTGCCTTCCACGCCGAGTTCATCCGCGTGCCCGTCGGCTGCACCTGCGTGCTTCCTCGGTCAGTGNNN------------------------------------------------------------------------------------
>Pongo_abelii_C
---------ATGACGCTCCTCCCTGGCCT---------CCTGTTTCTGACCTGGCTGC--ATGCATGCCTGGCCCACCATGACCCCTCCCTCAGGGGGCACCCCCACAGTCACGGTACCCCACGCTGCTACT---CGGCTGAGGAACTGCCGCTTGGCCAGGCCCCA---CCACACCTGCTGGCTCGAGGTGCCAAGTGGGGACAGGCTTTGCCTGTAGCCCTGGTGTCCAGCCTGGAGG---CAGCAGG-CCACAGGAGGAGGCATGAGAGGC----------------------------CCTCAGCTACGACCCAGTGCC-------------------CGGTGCTGCGGCCGGAGGAGGTGTTGGAGGCAGACACCCACCAGCGCTCCATCTCGCCCTGGAGATACCGCGTGGACACAGACGAGGACCGCTATCCGCAGAAGCTGGCCTTCGCCGAGTGCCTGTGCAGAGGCTGTATTGACGCGCGGACAGGCCGCGAGACAGCTGCCCTCAACTCCG---TGCGGCTGCTCCAGAGCCTGCTGGTGCTGCGCCGCCGGCCCTGCTCCCGCGACGGCTCGGGGCTCCCCACGCCCGGGGCCTTCGCCTTCCACACCGAGTTCATCCACGTGCCTGTCGGCTGCACCTGCGTGCTGCCCCGTTCAGTGNNN------------------------------------------------------------------------------------
>Trachypithecus_francoisi_C
---------ATGACACTCCTCCCTGGCCT---------TCTGTTTCTGACCTGGTTGC--ATGCATGCCTGGCCCACAATGACCCCTTCCTCAGGGGGCACCCCCACACTCATGGGACCCCACGCTGCTACT---CAGCTGAGGAACTGCCCCTCGACCAGGCACCC---CCACACCTGCTGGCTCGAGGTGCCAAGTGGGGGCAGGCTTTGCCTGTAGCCCTGGTGTCCAGCCTGGAGG---CAGCAAG-CCACAGGAGGAGGCATGAGAGGC----------------------------CCTCAGCTGCGACCCAGTGCC-------------------CGGTGCTGCAGCCAGAGGAGGTGTTGGAGGCAGACACCCACCAGCGCTCCATCTCACCCTGGAGATACCGTGTGGACACAGACGAGGACCGCTATCCACAAAAGCTGGCCTTTGCCGAGTGCCTGTGCAGAGGCTGCATCGACCCACGGACAGGCCGCGAGACAGCCGCGCTCAACTCCG---TGCGGCTGCTCCAGAGCCTGCTGGTGTTGCGACGCCGGCCCTGCTCCCGCGACGGCTCGGGACTCCCCACGCCCGGGGCCTTCGCCTTCCACACCGAGTTCATTCGCGTGCCTGTCGGCTGCACCTGCGTGCTGCCCCGGTCAGTGNNN------------------------------------------------------------------------------------
>Theropithecus_gelada_C
---------ATGACACTCCTCCCTGGCCT---------CCTGTTTCTGACCTGGTTGC--ATGCATGCCTGGCCCACCATGACACCTTCCTCAGGGGGCACCCCCACACTCATGGGACCCCACGCTGCTACT---CAGCTGAGGAACTGCCCCTCGGCCAGGCCCCC---CCACACCTGCTGGCTCGAGGTGCGAAGTGGGGGCAGGCTTTGCCTGTAGCCCTGGTGTCCAGCCTGGAGG---CAGCAGG-CCACGGGAGGAGGCATGAGAGGC----------------------------CCTCAGCTGCGACCCAGTGCC-------------------CGGTGCTGCGGCCAGAGGAGGTGTTGGAGGCAGACACCCACCAGCGCTCCATCTCACCGTGGAGATACCGTGTGGACACAGACGAGGACCGCTATCCACAAAAGCTGGCCTTCGCCGAGTGCCTGTGCAGAGGCTGCATCGACCCACGGACCGGCCGCGAGACAGCTGCGCTCAACTCCG---TGCGGCTGCTCCAGAGTCTGCTGGTGTTGCGCCGCCGGCCCTGCTCCCGCGACGGCTCGGGGCTCCCCACGCCCGGGGCCTTCGCCTTCCACACCGAGTTCATTCGCGTGCCTGTCGGCTGTACCTGCGTGCTGCCCCGGTCAGTGNNN------------------------------------------------------------------------------------
>Semnopithecus_entellus_C
---------ATGACACTCCTCCCTGGCCT---------TCTGTTTCTGACCTGGTTGC--ATGCATGCCTGGCCCACCATGACCCCTTCCTCAGGGGGCACCCCCACACTCATGGGACCCCACGCTGCTACT---CAGCTGAGGAACTGCCCCTCGACCAGGCACCC---CCACACCTGCTGGCTCGAGGTGCTAAGTGGGGGCAGGCTTTGCCTGTAGCCCTGGTGTCCAGCCTGGAGG---CAGCAAG-CCACAGGAGGAGGCATGAGAGGC----------------------------CCTCAGCTGCGACCCAGTGCC-------------------CGGTGCTGCAGCCAGAGGAGGTGTTGGAGGCAGACACCCACCAGCGCTCCATCTCACCCTGGAGATACCGTGTGGACACAGACGAGGACCGCTATCCACAAAAGCTGGCCTTTGCCGAGTGCCTGTGCAGAGGCTGCATCGACCCACGGACAGGCCGCGAGACAGCCGCGCTCAACTCCG---TGCGGCTGCTCCAGAGCCTGCTGGTGTTGCGACGCCGGCCCTGCTCCCGCGACGGCTCGGGACTCCCCACGCCCGGGGCCTTCGCCTTCCACACCGAGTTCATTCGCGTGCCTGTCGGCTGCACCTGCGTGCTGCCCCGGTCAGTGNNN------------------------------------------------------------------------------------
>Sapajus_apella_C
---------ATGACGCTCCTCCCTGGCCT---------CCTGTTTCTGACCTGGCTGC--ACACATGCCTGGCCCACCACAACCCCTCCCTCAGGGGGCACCCCCACACTCATGGGACCCCACGCTGCTACT---CAGCCGAGGAACTGCCCCGAGGCCAGGCCC---CCCCACACCTGCTGGCTCGAGGTGCCAAGTGGGGGCAGGCTTTGCCTGTAGCCCTGGTGTCCAGCCTGGAGG---CAGCAGG-CCACCAGAGGAAGTATGAGGGGT----------------------------CCCCGGCTGAGACCCAGTGCC-------------------CAGTGCTGCGTCCAGAGGAGCTGTTGGAGGCAGACACCCACCAGCGCTCCATCTCACCCTGGAGATACCGCGTGGACACGGATGGGGACCGCTACCCGCAGAAGCTGGCCTTCGCCGAGTGCCTATGCGGAGGCTGCATCGACGCCCGGACGGGCCGAGAGACGGCCGCGCTCAACTCGG---TGCGTCTTCTCCAGAGCCTGCTGGTGCTGCGCCGCCAGCCATGCTCCATCCACGGTGCGGGGCCCCCCACCCCTGGGGCCTTCGCCTTCCATGCCGAGTTCATCCGCGTGCCCATCGGCTGCACCTGCGTGCTTCCTCGGTCAGTGNNN------------------------------------------------------------------------------------
>Saimiri_boliviensis_C
---------ATGAGGCTCCTCCCTGGCCT---------CCTGTTTCTGACCTGGCTGC--ACACATGCCTGGCCCACCACAACCCCTCCCTCAGGGGGCACCTCCACACTCACGGGACCCCACGCTGCTACT---CGGCTGAGGAACTGCCTGGAGGCCAGGCCC---CCCCACACCTGCTGGCTCGAGGTGCCAAGTGGGGGCAGGCTTTGCCTGTAGCCCTGGTGTCCAGCCTGGAGG---CAGCAGG-CCACCAGAGGAAGTATGAGGGGT----------------------------CCTCGGCTGCAACCCAGTGCC-------------------CGGTGCTGCGTCCAGAGGAGCTGTTGGAGGCGGACACCCACCAGCGCTCCATCTCACCCTGGAGATACCGCGTGGACACGGACGGGGACCGCTACCCGCAGAAGCTGGCCTTCGCCGAGTGCCTATGCGGAGGCTGCATTGACGCCCGGACAGGCCGAGAGACAGCTGCGCTCAACTCCG---TGCGACTTCTCCAGAGCCTGCTGGTGCTGCGCCGCCAGCCCTGCTCCCTCCACGGCGTGGGACCCCCAACCCCCGGGGCCTTCGCCTTCCACGCTGAGTTCATCCGCGTGCCCGTCGGCTGCACCTGTGTGCTTCCTCGGTCAGTGNNN------------------------------------------------------------------------------------
>Saguinus_imperator_C
---------ATGATGCTCCTCCCTGGCCT---------CCTGTTTCTGACCTGGCTGC--ACACATGCCTGGCCCACCACAACCCCTCCCTCAGGGGGCACCCCCACACTCATGGGACTCCACGCTGCTACT---CGGCCGAGGAACTGCCCCTCGGCCAGGCCC---CCCCACACCTGCTGGCTCGAGGTGCCAAGTGGGGGCAGGCTTTGCCTGTAGCCCTGGTGTCCAGCCTGGAGG---CAGCAGG-CCACAAGAGGAAGTACGAGGGGT----------------------------CCTCGGCTGCGACCCAGTGCC-------------------CAGTGCTTCGTCCAGAGGAGCTGTTGGAGGCGGATACCCACCAGCGCTCCATCTCACCCTGGAGATACCGCGTGGACACGGACGGGGACCGCTACCCGCAGAAGCTGGCCTTCGCAGAGTGCCTGTGCGGAGGCTGCATCGACGCACGGACGGGCCGGGAGACGGCCGCGCTCAACTCCG---TGCACCTTCTCCAGAGCCTGCTGGTGCTGCGCCGCCAGCCATGCTCCATCCACGGCGTGGGGCCCCCCACCCCCGGGGCCTTCGCCTTCCGTGCCGAGTTCATCCGCGTGCCCATCGGCTGCACCTGCGTGCTTCCTCGGTCAGTGNNN------------------------------------------------------------------------------------
>Pygathrix_nemaeus_C
---------ATGACACTCCTCCCTGGCCT---------CCTGTTTCTGACCTGGTTGC--ATGCATGCCTGGCCCACCATGACCCCTTCCTCAGGGGGCACCCCCACACTCATGGGACCCCACGCTGCTACT---CAGCTGAGGAACTGCCCCTTGGCCAGGCACCC---CCACACCTGCTGGCTCGAGGTGCCAAGTGGGGGCAGGCTTTGCCTGTAGCCCTGGTGTCCAGCCTGGAGG---CAGCAAG-CCACAGGAGGAGGCATGAGAGGC----------------------------CCTCAGCTGCGACCCAGTGCC-------------------CGGTGCTGCAGCCAGAGGAGGTGTTGGAGGCAGACACCCACCAGCGCTCCATCTCACCCTGGAGATACCGTGTGGACACAGACGAGGACCGCTATCCACAAAAGCTGGCCTTCGCCGAGTGCCTGTGCAGAGGCTGCATCGACCCACGGACAGGCCGCGAGACAGCTGCACTCAACTCCG---TGCGGCTGCTCCAGAGCCTGCTGGTGTTGCGCCGCCAGCCCTGCTCCCCCGACGGCTCAGGACTTCCCACGCCTGGGGCCTTCGCCTTCCACACAGAGTTCATTCGCGTGCCTGTCGGCTGCACCTGTGTGCTGCCCCGGTCAGTGNNN------------------------------------------------------------------------------------
>Plecturocebus_donacophilus_C
---------ATGACGCTCCTCCCTGGCCT---------CCTGTTTCTGACCTGGCTGC--ACACATGCCTGGCCCACCACAACCCCTCCCTCAGGGAGCACCCCCACACTCATGGGACCCCACGCTGCTACT---CGGCTGAGGAGCTGCCCCTCGGCCAGGCCC---CCCCACACCTGCTGGCCCGAGGTGCCAAGTGGGGGCAGGCTTTGCCTGTAGCCCTGGTGTCCAGCCTGGAGG---CAGCAGA-CCACAAGAGGAGGTATGAGGGGT----------------------------CCTCGGCTGCAACCGAGTGCC-------------------CGGTGCTGCGTCCGGAGGAGCTGCTGGAGGCAGACACCCACCAGCGCTCCATCTCACCCTGGAGATACCGCGTGGACACGGACGGGGACCGCTACCCGCAGAAGCTGGCCTTCGCCGAGTGCCTGTGCGGAGGCTGCATCGACGCGCGGACGGGCCGAGAGACGGCCGCGCTCAACTCCG---TGCATCTTCTCCAGAGCCTGCTGGTGCTGCGCCGCCGGCCATGCTCCGTTCACGGCGTGGGGCCGCCCACCCCCGGGGCCTTCGCCTTCCATGCCGAGTTCATCCGCGTGCCCGTCGGCTGCACCTGTGTGCTTCCTCGGTCAGTGNNN------------------------------------------------------------------------------------
>Pithecia_pithecia_C
---------ATGACGCTCCTCCCTGGCCT---------CCTGTTTCTGACCTGGCTGC--ACACATGCCTGGCCCACCACAACCCCTCCCTCAGGGGGCACCCCCACACTCATGGGACCCCACGCTGCTACT---CGGCCGAGGAACTGCCCCTCGGCCAGGCCC---CCCCACACCTGCTGGCTCGAGGTGCCAAGTGGGGGCAGGCTTTGCCTGTAGCCCTGGTGTCCAGCCTGGAGG---CAGCAGG-CAACAAGAGGAGGTATGAGGGGT----------------------------CCTCGGCTGCGACCGAGTGCC-------------------CGGTGCTGCGTCCGGAGGAGCTGTTGGAGGCAGACACCCACCAGCGCTCCATCTCACCCTGGAGATATCGCGTGGACACGGACGGGGACCGCTACCCGCAGAAGCTGGCCTTCGCCGAGTGCCTGTGCGGAGGCTGCATCGACGCACGGACAGGCCGAGAGACGGCCGCGCTCAACTCCG---TGCATCTTCTCCAGAGCCTGCTGGTGCTGCGCCGCCAGCCATGCTCCATCCACGGCGCGGGGCCCCCCACCCCCGGGGCCTTCGCCTTCCATGCCGAGTTCATCCGCGTGCCCGTCGGCTGCACCTGTGTGCTTCCTCGGTCAGTGNNN------------------------------------------------------------------------------------
>Piliocolobus_tephrosceles_C
---------ATGACACTCCTCCCTGGCCT---------CCTGTTTCTGATCTGGTTGC--ATGCATGCTTGGCCCACCATGACCCCTTCCTCAGGGGGCATCCCCACACTCATGGGACCCCACGCTGCTACT---CAGCTGAGGAACTGCCCCTCGGCCAGGCCCCCNNNCCACACCGGCTGGCTCGAGGTGCCAAGTGGGGGCAGGCTTTGCCTGTAGCCCTGGTGTCCAGCCTGGAGG---CAGCAAG-CCACAGGAGGAGGCATGCGAGGC----------------------------CCTCAGCTGCGACCCAGTGCC-------------------CAGTGCTGCGGCCAGAGGAGGTGTTGGAGGCAGACACCCACCAGCGCTCCATCTCACCCTGGAGATACCGTGTGGACACAGACGAGGACCGCTATCCACAAAAGCTGGCCTTCGCCGAGTGCCTGTGCAGAGGCTGCATCGACCCACGGACCGGCCGCGAGACAGCTGCGCTCAACTCCG---TGCGGCTGCTCCAGAGCCTGCTGGTGTTGCGCCGCCGGCCCTGCTCCCGCGACGACTCGGGACTCCCCACACCCGGAGCCTTCGCCTTCCACACCGAGTTCATTCGCGTGCCTGTCGGCTGCACCTGCGTGCTGCCCCGGTCAGTGNNN------------------------------------------------------------------------------------
>Papio_anubis_C
---------ATGACACTCCTCCCTGGCCT---------CCTGTTTCTGACCTGGTTGC--ATGCATGCCTGGCCCACCATGACACCTTCCTCAGGGGGCACCCCCACACTCATGGGACCCCACGCTGCTACT---CAGCTGAGGAACTGCCCCTCGGCCAGGCCCCC---CCACACCTGCTGGCTCGAGGTGCGAAGTGGGGGCAGGCTTTGCCTGTAGCCCTGGTGTCCAGCCTGGAGG---CAGCAGG-CCACAGGAGGAGGCATGAGAGGC----------------------------CCTCAGCTGCGACCCAGTGCC-------------------CGGTGCTGCGGCCAGAGGAGGTGTTGGAGGCAGACACCCACCAGCGCTCCATCTCACCATGGAGATACCGTGTGGACACAGACGAGGACCGCTATCCACAAAAGCTGGCCTTCGCCGAGTGCCTGTGCAGAGGCTGCATCGACCCACGGACCGGCCGCGAGACAGCTGCGCTCAACTCCG---TGCGGCTGCTCCAGAGTCTGCTGGTGTTGCGCCGCCGGCCCTGCTCCCGCGACGGCTCGGGGCTCCCCACGCCCGGGGCCTTCGCCTTCCACACCGAGTTCATTCGCGTGCCTGTCGGCTGTACCTGCGTGCTGCCCCGGTCAGTGNNN------------------------------------------------------------------------------------
>Nomascus_leucogenys_C
---------ATGACGCTCCTCCCTGGCCT---------CCTGTTTCTCACCTGGCTGC--ATGCATGCCTGGCCCACCATGACCCCTCCCTCAGGGGGCACCCCCACAGTCACGGTACCCCACACTGCTACT---CGGCTGAGGAACTGCCCCTTGGCCAGGCCCCC---CCACACCTGCTGGCTCGAGGTGCCAAGTGGGGGCAGGCTTTGCCTGTAGCCCTGGTGTCCAGCCTGGAGG---CAGCAGG-CCACAGGAGGAGGCATGAGAGGC----------------------------CCTCAGCTATGACCCAGTGCC-------------------CCGTGCTGCGGCCAGAGGAGGTGTTGGAGGCAGACACCCACCAGCGCTCCATCTCACCCTGGAGATACCGCGTGGACACAGATGAGGACCGCTACCCACAGAAGCTGGCCTTCGCCGAGTGCCTGTGCAGAGGCTGTATCGACGCGCGGACGGGCCGCGAGACAGCTGCGCTCAACTCCG---TGCGGCTGCTTCAGAGCCTGCTGGTGCTGCGCCGCCGGCCCTGCTCCCGCGACGGTTCGGGGCTCCCCACGCCCGGGGCCTTCGCCTTCCACACCGAGTTCATCCACGTGCCTGTCGGCTGCACCTGCGTGCTGCCCCGTTCAGTGNNN------------------------------------------------------------------------------------
>Carlito_syrichta_C
---------ATGCTGCTCCTCCCCAGCCT---------CCTGCTTCTTGCC-----------------------------------TGGCTGTCCATCAGCCTGGCCCACCATGGGACCCCACGCTGCTACT---CGGCGGAAGAGCTGCCCCTCGGCCAGC---CCCCCCCACACCTGCTGGCTCGAGGCGCCAAGTGGGAGCAGGCCTTGCCTGTAGCCCTGGTGTCCAGCCTGGAGG---CAGGAGA-CCACAGGCGGCGGCACGAGGGAC----------------------------CCCCGGCTGGGACCCAGTGCC-------------------CAGTGCTGCGGCCTGAGGAGGTGCTGGAGGCGGACACCCACCAGCGCTCCATCTCGCCCTGGAGATACCGCGTGGACACGGACGAAGCGCGCTTCCCGCAGAAGCTGGCGGTGGCCGAGTGCCTGTGCCGGGGCTGCATCGACGCGCGCACGGGCCGCGAGACGCCGGCGCTGAGCTCGG---TGCGGCTGCGCCAGAGCCTGCTGGTGCTGCGGCGCCAGCCCTGCTCGCGGCTCGGCACGGGCTCCCCCACACCAGGCGCCTTCGCCTTCCACGCCGAGTTCATCCGCGTGCCCGTGGGCTGCACCTGCGTGCTGCCCCGCTCGGTGCGGN---NN------------------------------------------------------------------------------
>Macaca_mulatta_C
---------ATGACACTCCTCCCTGGCCT---------CCTGTTTCTGACCTGGTTGC--ATGCCTGCCTGGCCCACCAGGACCCCTTCCTCAGGGGGCACCCCCACACTCATGGGACCCCACGCTGCTACT---CAGCTGAGGAACTGCCCCTCGGCCAGGCCCCC---CCACACCTGCTGGCTCGAGGTGCGAAGTGGGGGCAGGCTTTGCCTGTAGCCCTGGTGTCCAGCCTGGAGG---CAGCAGG-CCACAGGAGGAGGCATGATAGGC----------------------------CCTCAGCTGCCACCCAGTGCC-------------------CGGTGCTGCGGCCAGAGGAGGTGTTGGAGGCAGATACCCACCAGCGCTCCATCTCACCCTGGAGATACCGTGTGGACACAGACGAGGACCGCTATCCACAAAAGCTGGCCTTCGCCGAGTGCCTGTGCAGAGGCTGCATCGACCCACGGACCGGCCGCGAGACAGCTGCGCTCAACTCCG---TGCGGCTGCTCCAGAGTCTGCTGGTGTTGCGCCGCCGGCCCTGCTCCCGCGACGGCTCGGGGCTCCCCACGCCCGGGGCCTTCGCCTTCCACACCGAGTTCATTCGCGTGCCTGTCGGCTGTACCTGCGTGCTGCCCCGGTCAGTGNNN------------------------------------------------------------------------------------
>Rhinopithecus_bieti_C
---------ATGACACTCCTCCCTGGCCT---------CCTGTTTCTGACCTGGTTGC--ATGCATGCCTGGCCCACCATGACCCCTTCCTCAGGGGGCACCCCCACACTCATGGGACCCCACGCTGCTACT---CAGCTGAGGAACTGCCCCTTGGCCAGGCACCC---CCACACCTGCTGGCTCGAGGTGCCAAGTGGGGGCAGGCTTTGCCTGTAGCCCTGGTGTCCAGCCTGGAGG---CAGCAAG-CCACAGGAGGAGGCATGAGAGGC----------------------------CCTCAGCTGCGACCCAGTGCC-------------------CGGTGCTGCAGCCAGAGGAGGTGTTGGAGGCAGACACCCACCAGCGCTCCATCTCACCCTGGAGATACCGTGTGGACACAGACGAGGACCGCTATCCACAAAAGCTGGCCTTCGCCGAGTGCCTGTGCAGAGGCTGCATCGACCCACGGACAGGCCGCGAGACAGCCGCGCTCAACTCCG---TGCGGCTCCTCCAGAGCCTGCTGGTGTTGCGCCGCCGGCCCTGCTCCCGCGACGTCTCGGGACTCCCCACGCCTGGGGCCTTCGCCTTCCACACCGAGTTCATTCGCGTGCCTGTCGGCTGCACCTGCGTGCTGCCCCGGTCAGTGNNN------------------------------------------------------------------------------------
>Mandrillus_sphinx_C
---------ATGACACTCCTCCCTGGCCT---------CCTGTTTCTGACCTGGTTGC--ATGCATGCCTGGCCCACCATGACGCCTTCCTCAGGGGGCACCCCCACACTCATGGGACCCCACGCTGCTACT---CAGCTGAGGAACTGCCCCTCGGCCAGGCCCCC---CCACACCTGCTGGCTCGAGGTGCGAAGTGGGGGCAGGCTTTGCCTGTAGCCCTGGTGTCCAGCCTGGAGG---CAGCAGG-CCACAGGAGGAGGCATGAGAGGC----------------------------CCTCAGCTGCGACCCAGTGCC-------------------CGGTGCTGCGGCCAGAGGAGGTGCTGGAGGCAGACACCCACCAGCGCTCCATCTCACCCTGGAGATACCGTGTGGACACAGACGAGGACCGCTATCCACAAAAGCTGGCCTTCGCCGAGTGCCTGTGCAGAGGCTGCATCGACCCACGGACCGGCCGCGAGACAGCTGCACTCAACTCCG---TGCGGCTGCTCCAGAGTCTGCTGGTGTTGCGCCGCCGGCCCTGCTCCCGCGACAGCTCGGGGCTCCCCACGCCCGGGGCCTTCGCCTTCCACACCGAGTTCATTCGCGTGCCTGTCGGCTGTACCTGCGTGCTGCCCCGGTCAGTGNNN------------------------------------------------------------------------------------
>Macaca_fuscata_C
---------ATGACACTCCTCCCTGGCCT---------CCTGTTTCTGACCTGGTTGC--ATGCCTGCCTGGCCCACCAGGACCCCTTCCTCAGGGGGCACCCCCACACTCATGGGACCCCACGCTGCTACT---CAGCTGAGGAACTGCCCCTCGGCCAGGCCCCC---CCACACCTGCTGGCTCGAGGTGCGAAGTGGGGGCAGGCTTTGCCTGTAGCCCTGGTGTCCAGCCTGGAGG---CAGCAGG-CCACAGGAGGAGGCATGATAGGC----------------------------CCTCAGCTGCCACCCAGTGCC-------------------CGGTGCTGCGGCCAGAGGAGGTGTTGGAGGCAGATACCCACCAGCGCTCCATCTCACCCTGGAGATACCGTGTGGACACAGACGAGGACCGCTATCCACAAAAGCTGGCCTTCGCCGAGTGCCTGTGCAGAGGCTGCATCGACCCACGGACCGGCCGCGAGACAGCTGCGCTCAACTCCG---TGCGGCTGCTCCAGAGTCTGCTGGTGTTGCGCCGCCGGCCCTGCTCCCCCGACGGCTCCGGGCTCCCCACGCCCGGGGCCTTCGCCTTCCACACCGAGTTCATTCGCGTGCCTGTCGGCTGTACCTGCGTGCTGCCCCGGTCAGTGNNN------------------------------------------------------------------------------------
>Macaca_fascicularis_C
---------ATGACACTCCTCCCTGGCCT---------CCTGTTTCTGACCTGGTTGC--ATGCCTGCCTGGCCCACCAGGACCCCTTCCTCAGGGGGCACCCCCACACTCATGGGACCCCACGCTGCTACT---CAGCTGAGGAACTGCCCCTCGGCCAGGCCCCC---CCACACCTGCTGGCTCGAGGTGCGAAGTGGGGGCAGGCTTTGCCTGTAGCCCTGGTGTCCAGCCTGGAGG---CAGCAGG-CCACAGGAGGAGGCATGATAGGC----------------------------CCTCAGCTGCGACCCAGTGCC-------------------CGGTGCTGCGGCCAGAGGAGGTGTTGGAGGCAGATACCCACCAGCGCTCCATCTCACCCTGGAGATACCGTGTGGACACAGACGAGGACCGCTATCCACAAAAGCTGGCCTTCGCCGAGTGCCTGTGCAGAGGCTGCATCGACCCACGGACCGGCCGCGAGACAGCTGCGCTCAACTCCG---TGCGGCTGCTCCAGAGTCTGCTGGTGTTGCGCCGCCGGCCCTGCTCCCGCGACGGCTCGGGGCTCCCCACGCCCGGGGCCTTCGCCTTCCACACCGAGTTCATTCGCGTGCCTGTCGGCTGTACCTGCGTGCTGCCCCGGTCAGTGNNN------------------------------------------------------------------------------------
>Hylobates_moloch_C
---------ATGACGCTCCTCCCTGGCCT---------CCTGTTTCTGACCTGGCTGC--ATGCATGCTTGGCCCACCATGACCCCTCCCTCAGGGGGCACCCCCACAGTCACGGTACCCCACACTGCTACT---CGGCTGAGGAACTGCCCCTTGGCCAGGCCCCC---CCACACCTGCTGGCTCGAGGTGCCAAGTGGGGGCAGGCTTTGCCTGTAGCCCTGGTGTCCAGCCTGGAGG---CAGCAGG-CCACAGGAGGAGGCATGAGAGGC----------------------------CCTCAGCTATGACCCAGTGCC-------------------CGGTGCTGCGGCCAGAGGAGGTGTTGGAGGCAGACACCCACCAGCGCTCCATCTCACCCTGGAGATACCGCGTGGACACAGATGAGGACCGCTACCCACAGAAGCTGGCCTTCGCCGAGTGCCTGTGCAGAGGCTGTATCGACGCGCGGACGGGCCGCGAGACAGCTGCGCTCAACTCCG---TGCGGCTGCTTCAGAGCCTGCTGGTGCTGCGCCGCCGGCCCTGCTCCCGCGACGGTTCGGGGCTCCCCACGCCCGGGGCCTTCGCCTTCCACACCGAGTTCATCCACGTGCCTGTCGGCTGCACCTGCGTGCTGCCCCGTTCAGTGNNN------------------------------------------------------------------------------------
>Erythrocebus_patas_C
---------ATGACACTCCTCCCTGGCCT---------CCTGTTTCTGACCTGGTTGC--ATGCCTGCCTGGCCCACCATGACCCCTTCCTCAGGGGGCACCCCCACACTCATGGGACCCCACACTGCTACT---CAGCTGAGGAACTGCCCCTCGGCCAGGCCCCC---CCACACCTGCTGGCTCGAGGTGCGAAGTGGGGGCAGGCTTTGCCTGTAGCCCTGGTGTCCAGCCTGGAGG---CAGCAGG-CCACAGGAGGAGGCATGAGAGAC----------------------------CCTCAGCTGCGACCCAGTGCC-------------------CGGTGCTGCGGCCAGAGGAGGTGTTGGAGGCAGACACCCACCAGCGCTCCATCTCACCCTGGAGATACCGTGTGGACACAGACGAGGACCGCTATCCACAAAAGCTGGCCTTCGCCGAGTGCCTGTGCAGAGGCTGCATCGACCCACGGACCGGCCGCGAGACAGCTGCGCTCAACTCCG---TGCGGCTGCTCCAGAGCCTGCTGGTGTTGCGCCGCCGGCCCTGCTCCCGCGACGGCTCGGGGCTCCCCACGCCCGGGGCCTTCGCCTTCCACACCGAGTTCATTCGCGTGCCTGTCGGCTGTACCTGCGTGCTGCCCCGGTCAGTGNNN------------------------------------------------------------------------------------
>Pan_paniscus_C
---------ATGACGCTCCTCCCTGGCCT---------CCTGTTTCTGACCTGGCTGC--ACACATGCCTGGCCCACCATGACCCCTCCCTCAGGGGGCACCCCCACAGTCACGGTACCCCACACTGCTACT---CGGCTGAGGAACTGCCCCTCGGCCACGCCCCC---CCACACCTGCTGGCTCGAGGTGCCAAGTGGGGGCAGGCTTTGCCTGTAGCCCTGGTGTCCAGCCTGGAGG---CAGCAAG-CCATAGGGGGAGGCACGAGAGGC----------------------------CCTCAGCTACGACCCAGTGCC-------------------CGGTGCTGCGGCCAGAGGAGGTGTTGGAGGCAGACACCCACCAGCGCTCCATCTCACCCTGGAGATACCGTGTGGACACGGATGAGGACCGCTATCCACAGAAGCTGGCCTTCGCCGAGTGCCTGTGCAGAGGCTGTATCGATGCGCGGACGGGCCGCGAGACAGCTGCGCTCAACTCCG---TGCGGCTGCTCCAGAGCCTGCTGGTGCTGCGCCGCCGGCCCTGCTCCCGCGACGGCTCGGGGCTCCCCACACCTGGGGCCTTTGCCTTCCACACCGAGTTCATCCACGTCCCCGTCGGCTGCACCTGCGTGCTGCCCCGTTCAGTGNNN------------------------------------------------------------------------------------
>Mandrillus_leucophaeus_C
---------ATGACACTCCTCCCTGGCCT---------CCTGTTTCTGACCTGGTTGC--ATGCATGCCTGGCCCACCATGACGCCTTCCTCAGGGGGCACCCCCACACTCATGGGACCCCACGCTGCTACT---CAGCTGAGGAACTGCCCCTCGGCCAGGCCCCC---CCACACCTGCTGGCTCGAGGTGCGAAGTGGGGGCAGGCTTTGCCTGTAGCCCTGGTGTCCAGCCTGGAGG---CAGCAGG-CCACAGGAGGCGGCGTGAGAGGC----------------------------CCTCAGCTGCGACCCAGTGCC-------------------CGGTGCTGCGGCCAGAGGAGGTGCTGGAGGCAGACACCCACCAGCGCTCCATCTCACCCTGGAGATACCGTGTGGACACAGACGAGGACCGCTATCCACAAAAGCTGGCCTTCGCCGAGTGCCTGTGCAGAGGCTGCATCGACCCACGGACTGGCCGCGAGACAGCTGCGCTCAACTCCG---TGCGGCTGCTCCAGAGTCTGCTGGTGTTGCACCGCCGGCCCTGCTCCCGCGACAGCTCGGGGCTCCCCACGCCCGGGGCCTTCGCCTTCCACACCGAGTTCATTCGCGTGCCTGTCGGCTGTACCTGCGTGCTGCCCCGGTCAGTGNNN------------------------------------------------------------------------------------
>Cercopithecus_neglectus_C
---------ATGACACTCCTCCCTGGCCT---------CCTGTTTCTGACCTGGTTGC--ATGCATGCCTGGCCCACCATGACCTCTTCCTCAGGGGGCACCCCCACACTCATGGGACCCCACACTGCTACT---CAGCTGAGGAACTGCCCCTCGGCCAGGCCCCC---CCACACCTGCTGGCTCGAGGTGCCAAGTGGGGGCAGGCATTGCCTGTAGCCCTGGTGTCCAGCCTGGAGG---CAGCAGG-CCACAGGAGGAGGCATGAGAGGC----------------------------CCTCAGCTGCGACCCAGTGCC-------------------CGGTGCTGCGGCCAGAGGAGGTGTTGGAGGCAGACACCCACCAGCGCTCCATCTCACCCTGGAGATACCGTGTGGACACAGACGAGGACCGCTATCCACAAAAGCTGGCCTTCGCCGAGTGCCTGTGCAGAGGCTGCATCGACCCACGGACCGGCCGCGAGACAGCTGCGCTCAACTCCG---TGCGGCTGCTCCAGAGCCTGCTGGTGTTGCGCCGCCGGCCCTGCTCCCGCGACGGCTCGGGGCTCCCCACGCCCGGGGCCTTCGCCTTCCACACCGAGTTCATTCGCGTGCCTGTCGGCTGTACCTGCGTGCTGCCCCGGTCAGTGNNN------------------------------------------------------------------------------------
>Cercopithecus_mona_C
---------ATGACACTCCTCCCTGGCCT---------CCTGTTTCTGACCTGGTTGC--ATGCATGCCTGGCCCACCATGACCCCTTCCTCAGGGGGCACCCCCACACTCATGGGACCCCACGCTGCTACT---CAGCTGAGGAACTGCCCCTCGGCCAGGCCCCC---CCACACCTGCTGGCTCGAGGTGCCAAGTGGGGGCAGGCTTTGCCTGTAGCCCTGGTGTCCAGCCTGGAGG---CAGCAGG-CCACAGGAGGAGGCATGAGAGGC----------------------------CCTCAGCTGCGACCCAGTGCC-------------------CGATGCTGCGGCCAGAGGAGGTGTTGGAGGCAGACACCCACCAGCGCTCCATCTCACCCTGGAGATACCGTGTGGACACAGACGAGGACCGCTATCCACAAAAGCTGGCCTTCGCCGAGTGCCTGTGTAGAGGCTGCATCGACCCACGGACCGGCCGCGAGACAGCTGCGCTCAACTCCG---TGCGGCTGCTCCAGAGCCTGCTGGTGTTGCGCCGCCGGCCCTGCTCCCGCGACGGCTCGGGGCTCCCCACGCCCGGGGCCTTCGCCTTCCACACCGAGTTCATTCGCGTGCCTGTCGGCTGTACCTGCGTGCTGCCCCGGTCAGTGNNN------------------------------------------------------------------------------------
>Cebus_albifrons_C
---------ATGACGCTCCTCCCTGGCCT---------CCTGTTTCTGACCTGGCTGC--ACACATGCCTGGCCCACCACAACCCCTCCCTCAGGGGGCACCCCCACACTCATGGGACCCCACGCTGCTACT---CGGCCGAGGAGCTGCCCCGAGGCCTGGCCC---CCCCACACCTGCTGGCTCGAGGTGCCAAGTGGGGGCAGGCTTTGCCTGTAGCCCTGGTGTCCAGCCTGGAGG---CAGCAGG-CCACCAGAGGAAGTATGAGGGGT----------------------------CCCCGGCTGAGACCCAGTGCC-------------------CAGTGCTGCGTCCAGAGGAGCTGTTGGAGGCAGACACCCACCAGCGCTCCATCTCACCCTGGAGATACCGCGTGGACACGGACGGGGACCGCTACCCGCAGAAGCTGGCCTTCGCCGAGTGCCTATGCGGAGGCTGCATCGACGCCCGGACGGGCCGAGAGACGGCCGCGCTCAACTCGG---TGCGTCTTCTCCAGAGCCTGCTGGTGCTGCGCCGCCAGCCATGCTCCATCCACGGCGCAGGGCCCCCCACCCCTGGGGCCTTCGCCTTCCATGCCGAGTTCATCCGTGTGCCCGTCGGCTGCACCTGCGTGCTTCCTCGGTCAGTGNNN------------------------------------------------------------------------------------
>Callithrix_pygmaea_C
---------ATGATGCTCCTCCCTGGCCT---------CCTGTTTCTGACCTGGCTGC--ACACATGCCCGGCCCACCACAACCCCTCCCTCAGGGGGCACCCCCACACTCATGGGACTCCACGCTGCTACT---CAGCCGAGGAACTGCCCCTCGGCCAGGCCC---CCCCCCACCTGCTGGCTCGAGGTGCCAAGTGGGGGCAGGCTTTGCCTGTAGCCCTGGTGTCCAGCCTGGAGG---CAGCAGG-CCACAAGAGGAAGTACGAGGGGT----------------------------CCTCGGCTGCAACCCAGTGCC-------------------CAGTGCTGCGTCCGGAGGAGCTGTTGGAGGCAGATACCCACCAGCGCTCCATCTCACCCTGGAGATACCGTGTGGACACGGACGGGGACCGCTACCCGCAGAAGCTGGCATTCGCGGAGTGCCTGTGCGGAGGCTGCATCGATGCACGGACGGGCCGGGAGACGGCCGCGCTCAACTCCG---TGCACCTTCTCCAGAGCCTGCTGGTGCTGCGCCGCCAGCCATGCTCCATCCACGGCGTGGGGCCACCCACCCCCGGGGCCTTCGCCTTCCGTGCTGAGTTCATCCGCGTGCCCGTCGGCTGCACCTGCGTGCTTCCTCGGTCAGTGNNN------------------------------------------------------------------------------------
>Callithrix_jacchus_C
---------ATGATGCTCCTCCCTGGCCT---------CCTGTTTCTGACCTGGCTGC--ACACATGCCCGGCCCACCACAACCCCTCCCTCAGGGGGCACCCCCACACTCATGGGACTCCACGCTGCTACT---CGGCCGAGGAACTGCCCCTCGGCCAGGCAC---CCCCCCACCTGCTGGCTCGAGGTGCCAAGTGGGGGCAGGCTTTGCCTGTAGCCCTGGTGTCCAGCCTGGAGG---CAGCAGG-CCACAAGAGGAAGTACGAGGGGT----------------------------CCTCGGCTGCAACCCAGTGCC-------------------CAGTGCTGCGTCCGGAGGAGCTGTTGGAGGCAGATACCCACCAGCGCTCCATCTCACCCTGGAGATACCGCGTGGACACGGACGGGGACCGCTACCCGCAGAAGCTGGCCTTCGCGGAGTGCCTGTGCGGAGGCTGCATCGATGCACGGACGGGCCGGGAGACGGCCGCGCTCAACTCCG---TGCACCTTCTCCAGAGCCTGCTGGTGCTGCGCCGCCAGCCATGCTCCATCCACGGCGTGGGGCCCCCCACCCCCGGGGCCTTCGCCTTCCGTGCTGAGTTCATCCGCGTGCCCGTCGGCTGCACCTGCGTGCTTCCTCGGTCAGTGNNN------------------------------------------------------------------------------------
>Ateles_geoffroyi_C
---------ATGACGCTCCTCCCTGGCCT---------CCTGTTTCTGACCTGGCTGC--ACATATGCCTGGCCCACCACAACCCCTCCCTCAGGGGGTACCCCCACACTCATGGGACCCCACGCTGCTACT---CAGCCGAGGAACTGCCCCTCGGCCAGGCCC---CCCCACACCTGCTGGCTCGAGGCGCCAAGTGGGGTCAGGCTTTGCCTGTAGCCCTGGTGTCCAGCCTGGAGG---CAGCGGG-CCACAAGAGGAGGTATGAGGGGT----------------------------CCTCGGCTGTGACCCCGTGCC-------------------CGGTGCTACGTCCGGAGGAGCTGCTGGAGGCAGACACCCACCAGCGCTCCATCTCACCCTGGAGATACCGCGTGGACACAGATGGGGACCGCTACCCGCAGAAGCTGGCCTTCGCCGAGTGCCTGTGCAGCGGCTGCATCGACGCACGGACCGGCCGAGAGACGGCCGCGCTCAGCTCCG---TTCATCTTCTCCAGAGCCTGCTGGTGCTGCGCCGCCAGCCATGCTCCATCCACGGCGTGGGGCCCCCCACCCCCGGGGCCTTCGCCTTCCATGCCGAGTTCATCCGTGTGCCCGTTGGCTGCACCTGCGTGCTTCCTCGGTCAGTGNNN------------------------------------------------------------------------------------
>Macaca_nemestrina_C
---------ATGACACTCCTCCCTGGCCT---------CCTGTTTCTGACCTGGTTGC--ATGCCTGCCTGGCCCACCAGGACCCCTTCCTCAGGGGGCACCCCCACACTCATGGGACCCCACGCTGCTACT---CAGCTGAGGAACTGCCCCTCGGCCAGGCCCCC---CCACACCTGCTGGCTCGAGGTGCGAAGTGGGGGCAGGCTTTGCCTGTAGCCCTGGTGTCCAGCCTGGAGG---CAGCAGG-CCACAGGAGGAGGCATGATAGGC----------------------------CCTCAGCTGCGACCCAGTGCC-------------------CGGTGCTGCGGCCAGAGGAGGTGTTGGAGGCAGATACCCACCAGCGCTCCATCTCACCCTGGAGATACCGTGTGGACACAGACGAGGACCGCTATCCACAAAAACTGGCCTTCGCGGAGTGCCTGTGCAGAGGCTGCATTGACCCACGGACCGGCCGCGAGACAGCTGCGCTCAACTCTG---TGCGGCTGCTCCAGAGTCTGCTGGTGTTGCGCCGCCGGCCCTGCTCCCGCGACGGCTCGGGGCTCCCCACGCCCGGGGCCTTCGCCTTCCACACCGAGTTCATTCGCGTGCCTGTTGGCTGTACCTGCGTGCTGCCCCGGTCAGTGNNN------------------------------------------------------------------------------------
>Chlorocebus_sabaeus_D
------------ATGCTG----------------GTAGCCGGCTTCCTGCTGGCGCTG--CCGCCGGGCTGGGCCGCGGG---------------------CGCCCCGAGGGCGGGCAGGCGCCCGGCGCGGCCGCGGGGCTGCGCGGACCGGCCGGAGGAGCTCCTGGAGCAGCTGTACGGGCGGCTGGCGGCCGGCGTGCTC-----------AGCGCCTTCCACCACACGCTGCAGC----TGGGGCCGCGCGAGCAGGCGCGCAACGC---------------------------------GAGCTGCCCGGCAG-----------------------GGGGCAGGCCCGCCGACCGCCGCTTCCGGCCGCCCACCAACCTGCGCAGCGTGTCGCCCTGGGCCTACAGAATCTCCTACGACCCGGCGAGGTACCCCAGGTACCTGCCCGAAGCCTACTGCCTGTGCCGGGGCTGCCTGACCGGGCTGTTCGGCGAGGAGGACGTGCGTTTCCGCAGCG---CCCCGGTCTACATGCCCACCGTGGTGCTGCGCCGCACCCCCGCCTGCGCCGGCGG---------------------CCGGTCCGTCTACACCGAGGCCTACGTCACCATCCCCGTGGGCTGCACCTGCGTCCCCGAGCCGGAGAAGGACG---CAGACAGCATCAACTCCAGCATCGACAAACCGGGCGCCAAGCTCCTGCTGGGCCCCAACGACGCGCCCGCCGGCCCCNNN
>Allenopithecus_nigroviridis_D
------------ATGCTG----------------GTAGCCGGCTTCCTGCTGGCGCTG--CCGCCGGGCTGGGCCGCGGG---------------------CGCCCCGAGGGCGGGCAGGCGCCCGGCGCGGCCGCGGGGCTGCGCGGACCGGCCGGAGGAGCTCCTGGAGCAGCTGTACGGGCGGCTGGCGGCCGGCGTGCTC-----------AGCGCCTTCCACCACACGCTGCAGC----TGGGGCCGCGCGAGCAGGCGCGCAACGC---------------------------------GAGCTGCCCGGCAG-----------------------GGGGCAGGCCCGCCGACCGCCGCTTCCGGCCGCCCACCAACCTGCGCAGCGTGTCGCCCTGGGCCTACAGAATCTCCTACGACCCGGCGAGGTACCCCAGGTACCTGCCCGAAGCCTACTGCCTGTGCCGGGGCTGCCTGACCGGGCTGTTCGGCGAGGAGGACGTGCGCTTCCGCAGCG---CGCCGGTCTACATGCCCACCGTGGTGCTGCGCCGCACCCCCGCCTGCGCCGGCGG---------------------CCGGTCCGTCTACACCGAGGCCTACGTCACCATCCCCGTGGGCTGCACCTGCGTCCCCGAGCCGGAGAAGGACG---CAGACAGCATCAACTCCAGCATCGACAAACCGGGCGCCAAGCTCCTGCTGGGCCCCAACGACGCGCCCGCTGGCCCCNNN
>Macaca_nemestrina_D
------------ATGCTG----------------GTAGCCGGCTTCCTGCTGGCGCTG--CCGCCGGGCTGGGCCGCGGG---------------------CGCCCCGAGGGCGGGCAGGCGCCCGGCGCGGCCGCGGGGCTGCGCGGACCGGCCGGAGGAGCTCCTGGAGCAGCTGTACGGGCGGCTGGCGGCCGGCGTGCTC-----------AGCGCCTTCCACCACACGCTGCAGC----TGGGGCCGCGCGAGCAGGCGCGCAACGC---------------------------------GAGCTGCCCGGCAG-----------------------GGGGCAGGCCCGCCGACCGCCGCTTCCGGCCGCCCACCAACCTGCGTAGCGTGTCGCCCTGGGCCTACAGAATCTCCTACGACCCGGCGAGGTACCCCAGGTACCTGCCCGAAGCCTACTGCCTGTGCCGGGGCTGCCTGACCGGGCTGTTCGGCGAGGAGGACGTGCGCTTCCGCAGCG---CCCCGGTCTACATGCCCACCGTGGTGCTGCGCCGCACCCCCGCCTGCGCCGGCGG---------------------CCGGTCCGTCTACACCGAGGCCTACGTCACCATCCCCGTGGGCTGCACCTGCGTCCCCGAGCCGGAGAAGGACG---CAGACAGCATCAACTCCAGCATCGACAAACCGGGCGCCAAGCTCCTGCTGGGCCCCAACGACGCGCCCGCTGGCCCCNNN
>Cercocebus_atys_D
------------ATGCTG----------------GTAGCCGGCTTCCTGCTGGCGCTG--CCGCCGGGCTGGGCCGCGGG---------------------CGCCCCGAGGGCGGGCAGGCGCCCGGCGCGGCCGCGGGGCTGCGCGGACCGGCCGGAGGAGCTCCTGGAGCAGCTGTACGGGCGGCTGGCGGCCGGCGTGCTC-----------AGCGCCTTCCACCACACGCTGCAGC----TGGGGCCGCGCGAGCAGGCGCGCAACGC---------------------------------GAGCTGCCCGGCAG-----------------------GGGGCAGGCCCGCCGACCGCCGCTTCCGGCCGCCCACCAACCTGCGTAGCGTGTCGCCCTGGGCCTACAGAATCTCCTACGACCCGGCGAGGTACCCCAGGTACCTGCCCGAAGCCTACTGCCTGTGCCGGGGCTGCCTGACCGGGCTGTTCGGCGAGGAGGACGTGCGCTTCCGCAGCG---CCCCGGTCTACATGCCCACCGTGGTGCTGCGCCGCACCCCCGCCTGCGCCGGCGG---------------------CCGGTCCGTCTACACCGAGGCCTACGTCACCATCCCCGTGGGCTGCACCTGCGTCCCCGAGCCGGAGAAGGACG---CAGACAGCATCAACTCCAGCATCGACAAACCGGGCGCCAAGCTCCTGCTGGGCCCCAACGACGCGCCCGCTGGCCCCNNN
>Cercopithecus_mona_D
------------ATGCTG----------------GTAGCCGGCTTCCTGCTGGCGCTG--CCGCCGGGCTGGGCCGCGGG---------------------CGCCCCGAGGGCGGGCAGGCGCCCGGCGCGGCCGCGGGGCTGCGCCGACCGGCCGGAGGAGCTCCTGGAGCAGCTGTACGGGCGGCTGGCGGCCGGCGTGCTC-----------AGCGCCTTCCACCACACGCTGCAGC----TGGGGCCGCGCGAGCAGGCGCGCAACGC---------------------------------GAGCTGCCCGGCAG-----------------------GGGGCAGGCCCGCCGACCGCCGCTTCCGGCCGCCCACCAACCTGCGCAGCGTGTCGCCCTGGGCCTACAGAATCTCCTACGACCCGGCGAGGTACCCCAGGTACCTGCCCGAAGCCTACTGCCTGTGCCGGGGCTGCCTGACCGGGCTGTTCGGCGAGGAGGACGTGCGTTTCCGCAGCG---CCCCGGTCTACATGCCCACCGTGGTGCTGCGCCGCACCCCCGCCTGCGCCGGCGG---------------------CCGGTCCGTCTACACCGAGGCCTACGTCACCATCCCCGTGGGCTGCACCTGCGTCCCCGAGCCGGAGAAGGACG---CAGACAGCATCAACTCCAGCATCGACAAACCGGGCGCCAAGCTCCTGCTGGGCCCCAACGACGCGCCCGCTGGCCCCNNN
>Macaca_mulatta_D
------------ATGCTG----------------GTAGCCGGCTTCCTGCTGGCGCTG--CCGCCGGGCTGGGCCGCGGG---------------------CGCCCCGAGGGCGGGCAGGCGCCCGGCGCGGCCGCGGGGCTGCGCGGACCGGCCGGAGGAGCTCCTGGAGCAGCTGTACGGGCGGCTGGCGGCCGGCGTGCTC-----------AGCGCCTTCCACCACACGCTGCAGC----TGGGGCCGCGCGAGCAGGCGCGCAACGC---------------------------------GAGCTGCCCGGCAG-----------------------GGGGCAGGCCCGCCGACCGCCGCTTCCGGCCGCCCACCAACCTGCGTAGCGTGTCGCCCTGGGCCTACAGAATCTCCTACGACCCGGCGAGGTACCCCAGGTACCTGCCCGAAGCCTACTGCCTGTGCCGGGGCTGCCTGACCGGGCTGTTCGGCGAGGAGGACGTGCGCTTCCGCAGCG---CCCCGGTCTACATGCCCACCGTGGTGCTGCGCCGCACCCCCGCCTGCGCCGGCGG---------------------CCGGTCAGTCTACACCGAGGCCTACGTCACCATCCCCGTGGGCTGCACCTGCGTCCCCGAGCCGGAGAAGGACG---CAGACAGCATCAACTCCAGCATCGACAAACCGGGCGCCAAGCTCCTGCTGGGCCCCAACGACGCGCCCGCTGGCCCCNNN
>Hylobates_moloch_D
------------ATGCTG----------------GTAGCCGGCTTCCTGCTGGCGCTG--CCGCCGGGCTGGGCCGCGGG---------------------CGCCCCGAGGGCGGGCAGGCGCCCGGCGCGGCCGCGGGGCTGCGCGGACCGGCCGGAGGAGCTACTGGAGCAGCTGTACGGGCGCCTGGCGGCCGGCGTGCTC-----------AGCGCCTTCCACCACACGCTGCAGC----TGGGGCCGCGTGAGCAGGCGCGCAACGC---------------------------------GAGCTGCCCGGCAG-----------------------GGGGCAGGCCCGCCGACCGCCGCTTCCGGCCGCCCACCAACCTGCGCAGCGTGTCGCCCTGGGCCTACAGAATCTCCTACGACCCGGCGAGGTACCCCAGGTACCTGCCTGAAGCCTACTGCCTGTGCCGGGGCTGCCTGACCGGGCTGTTCGGCGAGGAGGACGTGCGCTTCCGCAGCG---CCCCTGTCTACATGCCCACCGTCGTCCTGCGCCGCACCCCCGCCTGCGCCGGCGG---------------------CCGTTCCGTCTACACCGAGGCCTACGTCACCATCCCCGTGGGCTGCACCTGCGTCCCCGAGCCGGAGAAGGACG---CAGACAGCATCAACTCCAGCATCGACAAACAGGGCGCCAAGCTCCTGCTGGGCCCCAACGACGCGCCCGCTGGCCCCNNN
>Trachypithecus_francoisi_D
------------ATGCTG----------------GTAGCCGGCTTCCTGTTGGCGCTG--CCGCCCGGGTGGGCCGCGGG---------------------CGCCCCGAGAGCGGGCAGGCGCCCGGCGCGGCCGCGGGGCTGCGCGGACCGGCCGGAGGAACTCCTGGAGCAGCTGTACGGGCGCCTGGCTGCCGGCGTGCTC-----------AGCGCCTTCCACCACACGCTGCAGC----TGGGGCCGCGCGAGCAGGCGCGCAACGC---------------------------------GAGCTGCCCGGCAG-----------------------GGGGCAGGCCCGCCGACCGCCGCTTCCGGCCGCCCACCAACCTGCGCAGCGTGTCGCCCTGGGCCTACAGAATCTCCTACGACCCGGCGCGGTACCCCCGGTACCTGCCCGAAGCCTACTGCCTGTGCCGCGGCTGCCTGACCGGGCTGTTCGGGGAGGAGGACGTGCGCTTCCGCAGCG---CCCCGGTCTACATGCCCACCGTGGTGCTGCGCCGCACCCCCGCCTGCGCCGGCGG---------------------CCGTTCCGTCTACACCGAGGCCTACGTCACCATCCCCGTGGGCTGCACCTGCATCCCGGAGCCGGAGAAGGACG---CAGACAGCATCAACTCCAGCATCGACAAACAGGGCACCAAGCTCCTGCTGGGCCCCAACGACGCGCCCGCCGGCCCCNNN
>Callithrix_jacchus_D
------------ATGCTT----------------GTGGCCGGCTTCTTGCTGGTGCTG--CCGCCGGGCTGGGCCGCGGG---------------------CGCCCCGAGGGCGGGCAGGCGCCCGGCGCGGCCGCGGGGCTGCGCTGACCGGCCGGAGGAGCTCCTGGAGCAGCTGTACGGGCGCCTGGCGGCCGGCGTGCTC-----------AGCGCCTTCCACCACACGCTGCAGC----TGGGGCCGCGCGAGCAGGCGCGCAACGC---------------------------------GAGCTGCCCGGCAG-----------------------GGGGCAGATCCGCCGACCGCCGCTTCCGGCCGCCCACCAACCTGCGCAGCGTGTCTCCCTGGGCCTACAGAATATCCTACGACCCGGCGAGGTACCCCAGGTACCTGCCCGAAGCTTACTGCCTGTGCCGGGGCTGCCTGACCGGGCTATTCGGCGAGGAGGACGTGCGCTTCCGCAGCG---CCCCGGTCTACATGCCCACCGTCGTCCTGCGCCGCACCTCCGCCTGCGCCGGCGG---------------------CCGTTCGGTCTACACCGAGGCCTACATCACCATCCCCGTGGGCTGCACCTGCGTCCCCGAGCCGGAGAAGGACG---CAGACAGCATCAACTCCAGCATCGACAAACAGGGCGCCAAGCTCCTGCTGGGCCCCAATGACGCGCCCGCTGGCCCCNNN
>Cebus_capucinus_imitator_D
------------ATGCTG----------------GTGGCCGGCTTCCTGCTGGTGCTG--CCGCCGGGCTGGGCCGCGGG---------------------CGCCCCGAGGGCGGGCAGGCGCCCGGCGCGGCCGCGGGGCTGCGCTGACCGGCCGGAGGAGCTCCTGGAGCAGCTGTACGGGCGCCTGGCGGCCGGCGTGCTC-----------AGCGCCTTCCACCACGCGCTGCAGC----TGGGGCCGCGCGAGCAGGCGCGCAACGC---------------------------------GAGCTGCCCGGCAG-----------------------GGGGCAGATCCGCCGACCGCCGCTTCCGGCCGCCCACCAACCTGCGCAGCGTGTCTCCCTGGGCCTACAGAATCTCCTACGACCCGGCGAGGTACCCCAGGTACCTGCCCGAAGCTTACTGCCTGTGCCGGGGCTGCCTGACCGGGCTGTTCGGCGAGGAGGACGTGCGCTTCCGCAGCG---CCCCGGTCTACATGCCCACCGTCGTCCTGCGCCGCACCTCCGCCTGCGCCGGCGG---------------------CCGCTCGGTCTACACCGAGGCCTACGTCACCATCCCCGTGGGCTGCACCTGCGTCCCCGAGCCGGAGAAGGACG---CAGACAGCATCAACTCCAGCATCGACAAACAGGGCGCCAAGCTCCTGCTGGGCCCCAATGACGCGCCCGCTGGCCCCNNN
>Cebus_albifrons_D
------------ATGCTG----------------GTGGCCGGCTTCCTGCTGGTGCTG--CCGCCGGGCTGGGCCGCGGG---------------------CGCCCCGAGGGCGGGCAGGCGCCCGGCGCGGCCGCGGGGCTGCGCTGACCGGCCGGAGGAGCTCCTGGAGCAGCTGTACGGGCGCCTGGCGGCCGGCGTGCTC-----------AGCGCCTTCCACCACGCGCTGCAGC----TGGGGCCGCGCGAGCAGGCGCGCAACGC---------------------------------GAGCTGCCCGGCAG-----------------------GGGGCAGATCCGCCGACCGCCGCTTCCGGCCGCCCACCAACCTGCGCAGCGTGTCTCCCTGGGCCTACAGAATCTCCTACGACCCGGCGAGGTACCCCAGGTACCTGCCCGAAGCTTACTGCCTGTGCCGGGGCTGCCTGACCGGGCTGTTCGGCGAGGAGGACGTGCGCTTCCGCAGCG---CCCCGGTCTACATGCCCACCGTCGTCCTGCGCCGCACCTCCGCCTGCGCCGGCGG---------------------CCGCTCGGTCTACACCGAGGCCTACGTCACCATCCCCGTGGGCTGCACCTGCATCCCCGAGCCGGAGAAGGACG---CAGACAGCATCAACTCCAGCATCGACAAACAGGGCGCCAAGCTCCTGCTGGGCCCCAATGACGCGCCCGCTGGCCCCNNN
>Callithrix_pygmaea_D
------------ATGCTG----------------GTGGCCGGCTTCTTGCTGGTGCTG--CCGCCGTGCTGGGCCGCGGG---------------------CGCCCCGAGGGCGGGCAGGCGCCCGGCGCGGCCGCGGGGCTGCGCTGACCGGCCGGAGGAGCTCCTGGAGCAGCTGTACGGGCGCCTGGCGGCCGGCGTGCTC-----------AGCGCCTTCCACCACACGCTGCAGC----TGGGGCCGCGCGAGCAGGCGCGCAACGC---------------------------------GAGCTGCCCGGCAG-----------------------GGGGCAGATCCGCCGACCGCCGCTTCCGGCCGCCCACCAACCTGCGCAGCGTGTCTCCCTGGGCCTACAGAATATCCTACGACCCGGCGAGGTACCCCAGGTACCTGCCCGAAGCTTACTGCCTGTGCCGGGGCTGCCTGACCGGGCTATTCGGCGAGGAGGACGTGCGCTTCCGCAGCG---CCCCGGTCTACATGCCCACCGTCGTCCTGCGCCGCACCTCCGCCTGCGCCGGCGG---------------------CCGTTCAGTCTACACCGAGGCCTACATCACCATCCCCGTGGGCTGCACCTGCGTCCCCGAGCCGGAGAAGGACG---CAGACAGCATCAACTCCAGCATCGACAAACAGGGCGCCAAGCTCCTGCTGGGCCCCAATGACGCGCCCGCTGGCCCCNNN
>Plecturocebus_donacophilus_D
------------ATGTTG----------------GTGGCCGGCTTCCTGCTGGTGCTG--ACGCCGGGCTGGGCCGCGGG---------------------CGCCCCGAGGGCGGGCAGGCGCCCGGCACGGCCGCGGGGCTGCGCTGACCGGCCGGAGGAGCTCCTGGAGCAGCTGTACGGGCGCCTGGCGGCCGGCGTGCTC-----------AGCGCCTTCCACCACACGCTGCAGC----TGGGGCCGCGCGAGCAGGCGCGCAACGC---------------------------------GAGCTGCCCGGCAG-----------------------GGGGCAGATCCGCCGACCGCCGCTTCCGGCCGCCCACCAACCTGCGCAGCGTGTCTCCCTGGGCCTACAGAATCTCCTACGACCCGGCGCGGTACCCCAGGTACCTGCCCGAAGCCTACTGCCTGTGCCGGGGCTGCCTGACCGGGCTGTTCGGCGAGGAGGACGTGCGCTTCCGCAGCG---CCCCGGTCTACATGCCCACCGTCGTCCTGCGCCGCACCTCCGCCTGCGCCGGCGG---------------------CCGTTCGGTCTACACCGAGGCCTACGTCACCATCCCCGTGGGCTGCACCTGCGTCCCCGAGCCGGAGAAGGACG---CAGACAGCATCAACTCCAGCATCGACAAANNNGGCGCCAAGCTCCTGCTGGGCCCCAATGACGCGCCCGCTGGCCCTNNN
>homo_sapien_D
------------ATGCTG----------------GTAGCCGGCTTCCTGCTGGCGCTG--CCGCCGAGCTGGGCCGCGGG---------------------CGCCCCGAGGGCGGGCAGGCGCCCCGCGCGGCCGCGGGGCTGCGCGGACCGGCCGGAGGAGCTACTGGAGCAGCTGTACGGGCGCCTGGCGGCCGGCGTGCTC-----------AGTGCCTTCCACCACACGCTGCAGC----TGGGGCCGCGTGAGCAGGCGCGCAACGC---------------------------------GAGCTGCCCGGCAG-----------------------GGGGCAGGCCCGCCGACCGCCGCTTCCGGCCGCCCACCAACCTGCGCAGCGTGTCGCCCTGGGCCTACAGAATCTCCTACGACCCGGCGAGGTACCCCAGGTACCTGCCTGAAGCCTACTGCCTGTGCCGGGGCTGCCTGACCGGGCTGTTCGGCGAGGAGGACGTGCGCTTCCGCAGCG---CCCCTGTCTACATGCCCACCGTCGTCCTGCGCCGCACCCCCGCCTGCGCCGGCGG---------------------CCGTTCCGTCTACACCGAGGCCTACGTCACCATCCCCGTGGGCTGCACCTGCGTCCCCGAGCCGGAGAAGGACG---CAGACAGCATCAACTCCAGCATCGACAAACAGGGCGCCAAGCTCCTGCTGGGCCCCAACGACGCGCCCGCTGGCCCCNNN
>Pan_paniscus_D
------------ATGCTG----------------GTAGCCGGCTTCCTGCTGGCGCTG--CCGCCGAGCTGGGCCGCGGG---------------------CGCCCCGAGGGCGGGCAGGCGCCCGGCGCGGCCGCGGGGCTGCGCGGACCGGCCAGAGGAGCTACTGGAGCAGCTGTACGGGCGCCTGGCGGCCGGCGTACTC-----------AGCGCCTTCCACCACACGCTGCAGC----TGGGGCCGCGTGAGCAGGCGCGCAACGC---------------------------------GAGCTGCCCGGCAG-----------------------GGGGCAGGCCCGCCGACCGCCGCTTCCGGCCGCCCACCAACCTGCGCAGCGTGTCGCCCTGGGCCTACAGAATCTCCTACGACCCGGCGAGGTACCCCAGGTACCTGCCTGAAGCCTACTGCCTGTGCCGGGGCTGCCTGACCGGGCTGTTCGGCGAGGAGGACGTGCGCTTCCGCAGCG---CCCCTGTCTACATGCCCACCGTCGTCCTGCGCCGCACCCCCGCCTGCGCCGGCGG---------------------CCGTTCCGTCTACACCGAGGCCTACGTCACCATCCCCGTGGGCTGCACCTGCGTCCCCGAGCCGGAGAAGGACG---CAGACAGCATCAACTCCAGCATCGACAAACAGGGCGCCAAGCTCCTGCTGGGCCCCAACGACGCGCCCGCTGGCCCCNNN
>Pan_troglodytes_D
------------ATGCTG----------------GTAGCCGGCTTCCTGCTGGCGCTG--CCGCCGAGCTGGGCCGCGGG---------------------CGCCCCGAGGGCGGGCAGGCGCCCGGCGCGGCCGCGGGGCTGCGCGGACCGGCCAGAGGAGCTACTGGAGCAGCTGTACGGGCGCCTGGCGGCCGGCGTGCTC-----------AGCGCCTTCCACCACACGCTGCAGC----TGGGGCCGCGTGAGCAGGCGCGCAACGC---------------------------------GAGCTGCCCGGCAG-----------------------GGGGCAGGCCCGCCGACCGCCGCTTCCGGCCGCCCACCAACCTGCGCAGCGTGTCGCCCTGGGCCTACAGAATCTCCTACGACCCGGCGAGGTACCCCAGGTACCTGCCTGAAGCCTACTGCCTGTGCCGGGGCTGCCTGACCGGGCTGTTCGGCGAGGAGGACGTGCGCTTCCGCAGCG---CCCCTGTCTACATGCCCACCGTCGTCCTGCGCCGCACCCCCGCCTGCGCCGGCGG---------------------CCGTTCCGTCTACACCGAGGCCTACGTCACCATCCCCGTGGGCTGCACCTGCGTCCCCGAGCCGGAGAAGGACG---CAGACAGCATCAACTCCAGCATCGACAAACAGGGCGCCAAGCTCCTGCTGGGCCCCAACGACGCGCCCGCTGGCCCCNNN
>Macaca_fascicularis_D
------------ATGCTG----------------GTAGCCGGCTTCCTGCTGGCGCTG--CCGCCGGGCTGGGCCGCGGG---------------------CGCCCCGAGGGCGGGCAGGCGCCCGGCGCGGCCGCGGGGCTGCGCGGACCGGCCGGAGGAGCTCCTGGAGCAGCTGTACGGGCGGCTGGCGGCCGGCGTGCTC-----------AGCGCCTTCCACCACACGCTGCAGC----TGGGGCCGCGCGAGCAGGCGCGCAACGC---------------------------------GAGCTGCCCGGCAG-----------------------GGGGCAGGCCCGCCGACCGCCGCTTCCGGCCGCCCACCAACCTGCGTAGCGTGTCGCCCTGGGCCTACAGAATCTCCTACGACCCGGCGAGGTACCCCAGGTACCTGCCCGAAGCCTACTGCCTGTGCCGGGGCTGCCTGACCGGGCTGTTCGGCGAGGAGGACGTGCGCTTCCGCAGCG---CCCCGGTCTACATGCCCACCGTGGTGCTGCGCCGCACCCCCGCCTGCGCCGGCGG---------------------CCGGTCCGTCTACACCGAGGCCTACGTCACCATCCCCGTGGGCTGCACCTGCGTCCCCGAGCCGGAGAAGGACG---CAGACAGCATCAACTCCAGCATCGACAAACCGGGCGCCAAGCTCCTGCTGGGCCCCAACGACGCGCCCGCTGGCCCCNNN
>Macaca_fuscata_D
------------ATGCTG----------------GTAGCCGGCTTCCTGCTGGCGCTG--CCGCCGGGCTGGGCCGCGGG---------------------CGCCCCGAGGGCGGGCAGGCGCCCGGCGCGGCCGCGGGGCTGCGCGGACCGGCCGGAGGAGCTCCTGGAGCAGCTGTACGGGCGGCTGGCGGCCGGCGTGCTC-----------AGCGCCTTCCACCACACGCTGCAGC----TGGGGCCGCGCGAGCAGGCGCGCAACGC---------------------------------GAGCTGCCCGGCAG-----------------------GGGGCAGGCCCGCCGACCGCCGCTTCCGGCCGCCCACCAACCTGCGTAGCGTGTCGCCCTGGGCCTACAGAATCTCCTACGACCCGGCGAGGTACCCCAGGTACCTGCCCGAAGCCTACTGCCTGTGCCGGGGCTGCCTGACCGGGCTGTTCGGCGAGGAGGACGTGCGCTTCCGCAGCG---CCCCGGTCTACATGCCCACCGTGGTGCTGCGCCGCACCCCCGCCTGCGCCGGCGG---------------------CCGGTCCGTCTACACCGAGGCCTACGTCACCATCCCCGTGGGCTGCACCTGCGTCCCCGAGCCGGAGAAGGACG---CAGACAGCATCAACTCCAGCATCGACAAACCGGGCGCCAAGCTCCTGCTGGGCCCCAACGACGCGCCCGCTGGCCCCNNN
>Nomascus_leucogenys_D
------------ATGCTG----------------GTAGCCGGCTTCCTGTTGGCGCTG--CCGCCGGGCTGGGCCGCGGG---------------------CGCCCCGAGGGCGGGCAGGCGCCCGGCGCGGCCGCGGGGCTGCGCGGACCGGCCGGAGGAGCTACTGGAGCAGCTGTACGGGCGCCTGGCGGCCGGCGTGCTC-----------AGCGCCTTCCACCACACGCTGCAGC----TGGGGCCGCGTGAGCAGGCGCGCAACGC---------------------------------GAGCTGCCCAGCAG-----------------------GGGGCAGGCCCGCCGACCGCCGCTTCCGGCCGCCCACCAACCTGCGCAGCGTGTCGCCCTGGGCCTACAGAATCTCCTACGACCCGGCGAGGTACCCCAGGTACCTGCCCGAAGCCTACTGCCTGTGCCGGGGCTGCCTGACCGGGCTGTTCGGCGAGGAGGACGTGCGCTTCCGCAGCG---CCCCTGTCTACATGCCCACCGTCGTCCTGCGCCGCACCCCCGCCTGCGCCGGCGG---------------------CCGTTCCGTCTACACCGAGGCCTATGTCACCATCCCCGTGGGCTGCACCTGCGTCCCCGAGCCGGAGAAGGACG---CAGACAGCATCAACTCCAGCATCGACAAACAGGGCGCCAAGCTCCTGCTGGGCCCCAACGACGCGCCCGCTGGCCCCNNN
>Theropithecus_gelada_D
------------ATGCTG----------------GTAGCCGGCTTCCTGCTGGCGCTG--CCGCCGGGCTGGGCCGCGGG---------------------CGCCCCGAGGGCGGGCAGGCGCCCGGCGCGGCCGCGGGGCTGCGCGGACCGGCCGGAGGAGCTCCTGGAGCAGCTGTACGGGCGGCTGGCGGCCGGCGTGCTC-----------AGCGCCTTCCACCACACGCTGCAGC----TGGGGCCGCGCGAGCAGGCGCGCAACGC---------------------------------GAGCTGCCCGGCAG-----------------------GGGGCAGGCCCGCCGACCGCCGCTTCCGGCCGCCCACCAACCTGCGTAGCGTGTCGCCCTGGGCCTACAGAATCTCCTACGACCCGGCGAGGTACCCCAGGTACCTGCCCGAAGCCTACTGCCTGTGCCGGGGCTGCCTGACCGGGCTGTTCGGCGAGGAGGACGTGCGCTTCCGCAGCG---CCCCGGTCTACATGCCCACCGTGGTGCTGCGCCGCACCCCCGCCTGCGCCGGCGG---------------------CCGGTCCGTCTACACCGAGGCCTACGTCACCATCCCCGTGGGCTGCACCTGCGTCCCCGAGCCGGAGAAGGACG---CAGACAGCATCAACTCCAGCATCGACAAACCGGGCGCCAAGCTCCTGCTGGGCCCCAACGACGCGCCCGCTGGCCCGNNN
>Papio_anubis_D
------------ATGCTG----------------GTAGCCGGCTTCCTGCTGGCGCTG--CCGCCGGGCTGGGCCGCGGG---------------------CGCCCCGAGGGCGGGCAGGCGCCCGGCGCGGCCGCGGGGCTGCGCGGACCGGCCGGAGGAGCTCCTGGAGCAGCTGTACGGGCGGCTGGCGGCCGGCGTGCTC-----------AGCGCCTTCCACCACACGCTGCAGC----TGGGGCCGCGCGAGCAGGCGCGCAACGC---------------------------------GAGCTGCCCGGCAG-----------------------GGGGCAGGCCCGCCGACCGCCGCTTCCGGCCGCCCACCAACCTGCGTAGCGTGTCGCCCTGGGCCTACAGAATCTCCTACGACCCGGCGAGGTACCCCAGGTACCTGCCCGAAGCCTACTGCCTGTGCCGGGGCTGCCTGACCGGGCTGTTCGGCGAGGAGGACGTGCGCTTCCGCAGCG---CCCCGGTCTACATGCCCACCGTGGTGCTGCGCCGCACCCCCGCCTGCGCCGGCGG---------------------CCGGTCCGTCTACACCGAGGCCTACGTCACCATCCCCGTGGGCTGCACCTGCGTCCCCGAGCCGGAGAAGGACG---CAGACAGCATCAACTCCAGCATCGACAAACCGGGCGCCAAGCTCCTGCTGGGCCCCAACGACGCGCCCGCTGGCCCCNNN
>Pygathrix_nemaeus_D
------------ATGCTG----------------GTAGCCGGCTTCCTGCTGGCGCTG--CCGCCCGGCTGGGCCGCGGG---------------------CGCCCCGAGAGCGGGCAGGCGCCCGGCGCGGCCGCGGGGCTGCGCGGACCGGCCGGAGGAGCTCCTGGAGCAGCTGTACGGGCGCCTGGCTGCCGGCGTGCTC-----------AGCGCCTTCCACCACACGCTGCAGC----TGGGGCCGCGCGAGCAGGCGCGCAACGC---------------------------------GAGCTGCCCGGCAG-----------------------GGGGCAGGCCCGCCGACCGCCGCTTCCGGCCGCCCACCAACCTGCGCAGCGTGTCGCCCTGGGCCTACAGAATCTCCTACGACCCGGCGAGGTACCCCCGGTACCTGCCCGAAGCCTACTGCCTGTGCCGGGGCTGCCTGACCGGGCTGTTCGGCGAGGAGGACGTGCGCTTCCGCAGCG---CCCCAGTCTACATGCCCACCGTGGTGCTGCGCCGCACCCCCGCCTGCGCCGGCGG---------------------CCGCTCCGTCTACACCGAGGCCTACGTCACCATCCCCGTGGGCTGCACCTGCATCCCCGAGCCGGAGAAGGACG---CAGACAGCATCAACTCCAGCATCGACAAACAGGGCACCAAGCTCCTGCTGGGCCCCAACGACGCGCCCGCTGGCCCCNNN
>Pongo_abelii_D
------------ATGCTG----------------GTAGCCGGCTTCCTGCTGGCGCTG--CCGCCGGGCGGGGCCGCGGG---------------------CGCCCCGAGGGCGGGCAGGCGCCCGGCGCGGCCGCGGGGCTGCGCGGACCGGCCGGAAGAGCTACTGGAGCAGCTGTACGGGCGCCTGGCGGCCGGCGTGCTC-----------AGCGCCTTCCACCACACGCTGCAGC----TGGGGCCGCGTGAGCAGGCGCGCAACGC---------------------------------GAGCTGCCCGGCAG-----------------------GGGGCAGGCCCGCCGACCGCCGCTTCCGGCCGCCCACCAACCTGCGCAGCGTGTCGCCCTGGGCCTACAGAATCTCCTACGACCCGGCGAGGTACCCCAGGTACCTGCCTGAAGCCTACTGCCTGTGCCGGGGCTGCCTGACCGGGCTGTTCGGCGAGGAGGACGTGCGCTTCCGCAGCG---CCCCTGTCTACATGCCCACCGTCGTCTTGCGCCGTACCCCCGCCTGCGCCGGCGG---------------------CCGCTCCGTCTACACCGAGGCCTACGTCACCATCCCCGTGGGCTGCACCTGCGTCCCCGAGCCGGAGAAGGACG---CAGACAGCATCAACTCCAGCATCGACAAACAGGGCGCCAAGCTCCTGCTGGGCCCCAACCACGCGCCCGCTGGCCCCNNN
>Sapajus_apella_D
------------ATGCTG----------------GTGGCCGGCTTCCTGCTGGTGCTG--CCGCCGGGCTGGGCCGCGGG---------------------CGCCCCGAGGGCGGGCAGGCGCCCGGCGCGGCCGCGGGGCTGCGCTGACCGGCCCGAGGAGCTCCTGGAGCAGCTGTACGGGCGCCTGGCGGCTGGCGTGCTC-----------AGCGCCTTCCACCACGCGCTGCAGC----TGGGGCCGCGCGAGCAGGCGCGCAACGC---------------------------------GAGCTGCCCGGCAG-----------------------GGGGCAGATCCGCCGACCGCCGCTTCCGGCCGCCCACCAACCTGCGCAGCGTGTCTCCCTGGGCCTACAGAATCTCCTACGACCCGGCGAGGTACCCCAGGTACCTGCCCGAAGCTTACTGCCTGTGCCGGGGCTGCCTGACCGGGCTGTTCGGCGAGGAGGACGTGCGCTTCCGCAGCG---CCCCGGTCTACATGCCCACCGTCGTCCTGCGCCGCACCTCCGCCTGCGCCGGCGG---------------------CCGCTCGGTCTACACCGAGGCCTACGTCACCATCCCCGTGGGCTGCACCTGCGTCCCCGAGCCGGAGAAGGACG---CAGACAGCATCAACTCCAGCATCGACAAACAGGGCGCCAAGCTCCTGCTGGGCCCCAATGACGCGCCCGCTGGCCCCNNN
>Gorilla_gorilla_gorilla_D
------------ATGCTG----------------GTAGCCGTTTTCCTGCTGGCGCTG--CCGCCGAGCTGGGCCGCGGG---------------------CGCCCCAAGGGCGGGCAGGCGCCCGGCGCGGCCGCGGGGCTGCGCGGACCGGCCGGAGGAGCTACTGGAGCAGCTGTACGGGCGCCTGGCGGCCGGCGTGCTC-----------AGCGCCTTCCACCACACGCTGCAGC----TGGGGCCGCGTGAGCAGGCGCGCAACGC---------------------------------GAGCTGCCCGGCAG-----------------------GGGGCAGGCCCGCCGACCGCCGCTTCCGGCCGCCCACCAACCTGCGCAGCGTGTCGCCCTGGGCCTACAGAATCTCCTACGACCCGGCGAGGTACCCCAGGTACCTGCCTGAAGCCTACTGCCTGTGCCGGGGCTGCCTGACCGGGCTGTTCGGCGAGGAGGACGTGCGCTTCCGCAGCG---CCCCTGTCTACATGCCCACCGTCGTCCTGCGCCGCACCCCCGCCTGCGCCGGCGG---------------------CCGTTCCGTCTACACCGAGGCCTATGTCACCATCCCCGTGGGCTGCACCTGCGTCCCCGAGCCGGAGAAGGACG---CAGACAGCATCAACTCCAGCATCGACAAACAGGGCGCCAAGCTCCTGCTGGGCCCCAACGACGCGCCCGCTGGCCCCNNN
>Pithecia_pithecia_D
-----------------------------------------------------------------------------------------------------------------------------------------------------------------------------------------------------------------------------------------------------------------------------------------------------------------------------------------------------------------------------------------------------------------------------ATCTCCTACGACCCGGCGCGGTACCCCAGGTACCTGCCCGAAGCTTACTGCCTGTGCCGGGGCTGCCTGACCGGGCTGTTCGGCGAGGAGGACGTGCGCTTCCGCAGCG---CCCCGGTCTACATGCCCACCGTCGTCCTGCGCCGCACCTCCGCCTGCGCCGGCGG---------------------CCGTTCTGTCTACACCGAGGCCTACGTCACCATCCCCGTGGGCTGCACCTGCGTCCCCGAGCCGGAGAAGGACG---CAGACAGCATCAACTCCAGCATCGACAAACAGGGCGCCAAGCTCCTGCTGGGCCCCAATGACGCGCCCGCTGGCCCCNNN
>Saimiri_boliviensis_D
-----------------------------------------------------------------------------------------------------------------------------------------------------------------------------------------------------------------------------------------------------------------------------------------------------------------------------------------------------------------------------------------------------------------------------ATCTCCTACGACCCGGCGAGGTACCCCAGGTACCTGCCCGAAGCTTACTGCCTGTGCCGGGGCTGCCTGACCGGGCTGTTCGGCGAGGAGGACGTGCGCTTCCGCAGCG---CCCCGGTCTACATGCCCACCGTGGTCCTGCGCCGCACGTCCGCCTGCGCGGGCGG---------------------CCGGTCGGTCTACACCGAGGCCTACGTCACCATCCCCGTGGGCTGCACCTGCGTCCCCGAGCCGGAGAAGGACG---CAGACAGCATCAACTCCAGCATCGACAAACAGGGCGCCAAGCTCCTGCTGGGTCCCAATGACGCGCCCGCTGGCCCGNNN
>Saguinus_imperator_D
-----------------------------------------------------------------------------------------------------------------------------------------------------------------------------------------------------------------------------------------------------------------------------------------------------------------------------------------------------------------------------------------------------------------------------ATCTCCTACGACCCGGCGAGGTACCCCAGGTACCTGCCCGAAGCTTACTGCCTGTGCCGGGGCTGCCTGACCGGGCTGTTCGGCGAGGAGGACGTGCGCTTCCGCAGCG---CCCCAGTCTACATGCCCACCGTCGTCCTGCGCCGCACCTCCGCCTGCGCCGGCGG---------------------CCGTTCGGTCTACACCGAGGCCTACGTCACCATCCCCGTGGGCTGCACCTGCGTCCCCGAGCCGGAGAAGGACG---CAGACAGCATCAACTCCAGCATCGACAAACAGGGCGCCAAGCTCCTGCTGGGCCCCAATGACGCGCCCGCTGGCCCCNNN
>Semnopithecus_entellus_D
-----------------------------------------------------------------------------------------------------------------------------------------------------------------------------------------------------------------------------------------------------------------------------------------------------------------------------------------------------------------------------------------------------------------------------ATCTCCTACGACCCGGCGCGGTACCCCCGGTACCTGCCCGAAGCCTACTGCCTGTGCCGCGGCTGCCTGACCGGGCTGTTCGGTGAGGAGGACGTGCGCTTCCGCAGCG---CCCCGGTCTACATGCCCACCGTGGTGCTCCGCCGCACCCCCGCCTGCGCCGGCGG---------------------CCGTTCCGTCTACACCGAGGCCTACGTCACCATCCCCGTGGGCTGCACCTGCATCCCAGAGCCGGAGAAGGACG---CAGACAGCATCAACTCCAGCATCGACAAACAGGGCACCAAGCTCCTGCTGGGCCCCAACGACGCGCCCGCTGGCCCCNNN
>Erythrocebus_patas_D
-----------------------------------------------------------------------------------------------------------------------------------------------------------------------------------------------------------------------------------------------------------------------------------------------------------------------------------------------------------------------------------------------------------------------------ATCTCCTACGACCCGGCGAGGTACCCCAGGTACCTGCCCGAAGCCTACTGCCTGTGCCGGGGCTGCCTGACCGGGCTGTTCGGCGAGGAGGACGTGCGCTTCCGCAGCG---CCCCGGTCTACATGCCCACCGTGGTGCTGCGCCGCACCCCCGCCTGCGCCGGCGG---------------------CCGGTCCGTCTACACCGAGGCCTACGTCACCATCCCCGTGGGCTGCACCTGCGTCCCCGAGCCGGAGAAGGACG---CAGACAGCATCAACTCCAGCATCGACAAACCGGGCGCCAAGCTCCTGCTGGGCCCCAACGACGCGCCCGCTGGCCCCNNN
>Mandrillus_leucophaeus_D
-----------------------------------------------------------------------------------------------------------------------------------------------------------------------------------------------------------------------------------------------------------------------------------------------------------------------------------------------------------------------------------------------------------------------------ATCTCCTACGACCCGGCGAGGTACCCCAGGTACCTGCCCGAAGCCTACTGCCTGTGCCGGGGCTGCCTGACCGGGCTGTTCGGCGAGGAGGACGTGCGCTTCCGCAGCG---CCCCGGTCTACATGCCCACCGTGGTGCTGCGCCGCACCCCCGCCTGCGCCGGCGG---------------------CCGGTCCGTCTACACCGAGGCCTACGTCACCATCCCCGTGGGCTGCACCTGCGTCCCCGAGCCGGAGAAGGACG---CAGACAGCATCAACTCCAGCATCGACAAACCGGGCGCCAAGCTCCTGCTGGGCCCCAACGACGCGCCCGCTGGCCCCNNN
>Nasalis_larvatus_D
-----------------------------------------------------------------------------------------------------------------------------------------------------------------------------------------------------------------------------------------------------------------------------------------------------------------------------------------------------------------------------------------------------------------------------ATCTCCTACGACCCGGCGAGGTACCCCCGGTACCTGCCCGAAGCCTACTGCCTGTGCCGGGGCTGCCTGACCGGGCTGTTCGGCGAGGAGGACGTGCGCTTCCGCAGCG---CCCCGGTCTACATGCCCACCGTGGTGCTGCGCCGCACCCCCGCCTGCGCCGGCGG---------------------CCGTTCCGTCTACACCGAGGCCTACGTCACCATCCCCGTGGGCTGCACCTGCGTCCCTGAGCCGGAGAAGGACG---CAGACAGCATCAACTCCAGCATCGACAAACAGGGCACCAAGCTCCTGCTGGGCCCCAACGACGCGCCCGCTGGCCCCNNN
>Piliocolobus_tephrosceles_D
-----------------------------------------------------------------------------------------------------------------------------------------------------------------------------------------------------------------------------------------------------------------------------------------------------------------------------------------------------------------------------------------------------------------------------ATCTCCTACGACCCGGCGAGGTACCCCCGGTACCTGCCCGAAGCCTACTGCCTGTGCCGGGGCTGCCTGACCGGGCTGTTCGGCGAGGAGGACGTGCGCTTCCGCAGCG---CCCCAGTCTACATGCCCACCGTGGTGCTGCGCCGCACCCCCGCCTGCGCCGGCGG---------------------CCGTTCCGTCTACACCGAGGCCTACGTCACCATCCCGGTGGGCTGCACCTGCGTCCCCGAGCCGGAGAAGGACG---CAGAGAGCATCAACTCCAGCATCGACAAACAGGGCCCCAAGCTCCTGCTGGGCCCCAATGACGCGCCCGCTGGCCCCNNN
>Carlito_syrichta_D
-----------------------------------------------------------------------------------------------------------------------------------------------------------------------------------------------------------------------------------------------------------------------------------------------------------------------------------------------------------------------------------------------------------------------------ATCTCCTACGACCCTGCGCGCTTTCCGCGGCACCTGCCTGAGGCCTACTGCCTGTGCCGTGGCTGCCTGACCGGGCCCGCAGGGGAGGAGGACCTGCGCTTCCGCAGCG---TGCCTGTCTACGCGCCTGCCGTGGTGCTGCGCCGCAGCAGTGCCTGCGCCGGGGG---------------------CCGCGCTGTCTACACCGAGGACTACATCACCGTCGCCGTGGGCTGCACCTGCCTGCCCGGGCCCCCAAGGGATG---CGGGGAGCCTCAATGCCAGCGTGGACAAGCCAGGTGCCAGGCTTCTGTTCAGCCCCAGTGCCCTGCCCACGCACCCCNNN
>Alouatta_palliata_D
-----------------------------------------------------------------------------------------------------------------------------------------------------------------------------------------------------------------------------------------------------------------------------------------------------------------------------------------------------------------------------------------------------------------------------ATCTCCTACGACCCGGCGAGGTACCCCAGGTACCTGCCCGAAGCTTACTGCCTGTGCCGGGGCTGCCTGACCGGGCTGTTCGGAGAGGAGGACGTGCGCTTCCGCAGCG---CCCCGGTCTACATGCCCACCGTCATCCTGCGCCGCACCTCCGCCTGCGCCGGCGG---------------------CCGTTCGGTCTACACCGAGGCCTACGTCACCATCCCCGTGGGCTGTACCTGCGTCCCCGAGCCGGAGAAGGACG---CCGACAGCATCAACTCCAGCATCGACAAACAGGGCGCCAAGCTCCTGCTGGGCCCCAATGACGCGCCCGCTGGCCCCNNN
>Ateles_geoffroyi_D
-----------------------------------------------------------------------------------------------------------------------------------------------------------------------------------------------------------------------------------------------------------------------------------------------------------------------------------------------------------------------------------------------------------------------------ATCTCCTACGACCCGGCGAGGTACCCCAGGTACCTGCCCGAAGCTTACTGCCTGTGCCGGGGCTGCCTGACCGGGCTGTTCGGAGAGGAGGACGTGCGCTTCCGCAGCG---CCCCAGTCTACATGCCCACCGTCATCCTGCGCCGCACCTCCGCCTGCGCCGGCGG---------------------CCGTTCGGTCTACACCGAGGCCTACGTCACCATCCCCGTGGGCTGCACCTGCGTCCCTGAGCCGGAGAAGGACG---CAGACAGCATCAACTCCAGCATGGACAAACAGGGCGCCAAGCTCTTGCTGGGCCCCAATGACGCGCCCGCTGGCCCCNNN
>Mandrillus_sphinx_D
-----------------------------------------------------------------------------------------------------------------------------------------------------------------------------------------------------------------------------------------------------------------------------------------------------------------------------------------------------------------------------------------------------------------------------ATCTCCTACGACCCGGCGAGGTACCCCAGGTACCTGCCCGAAGCCTACTGCCTGTGCCGGGGCTGCCTGACCGGGCTGTTCGGCGAGGAGGACGTGCGCTTCCGCAGCG---CCCCGGTCTACATGCCCACCGTGGTGCTGCGCCGCACCCCCGCCTGCGCCGGCGG---------------------CCGGTCCGTCTACACCGAGGCCTACGTCACCATCCCCGTGGGCTGCACCTGCGTCCCCGAGCCGGAGAAGGACG---CAGACAGCATCAACTCCAGCATCGACAAACCGGGCGCCAAGCTCCTGCTGGGCCCCAACGACGCGCCCGCTGGCCCCNNN
>drill_E
---------ATGAGGGGGCAACCCAGATTAGGTGAGAACAGTTCTCTCATTCGCCTTT--TCCTACAGGTGGTT---------GCATTCTT----------GGCAATGGTCATGGGAACCCACACCTACAG------------------------CCA---------------------------------------------------------CTGGCCCAGCTGCTGCCCCAGCAAAGGAC---ACCCGTCTGAGGAGCTGCTGAGGTGGA-----------GCACTGTGCCTGTGTCTCCCCTAAAGCCGACTAGCCTCGA---CTTCC---------ACTCAGTATCCTGTAGGGCCAGTGAAGATGGACCCCTCAACAGCAGGGCCATCTCCCCCTGGAGATATGAGTTGGACAGAGACTTGAACCGGCTCCCCCAGGACCTGTACCACGCCCGTTGCCTGTGCCCACACTGCGTCAGCCTACAGACAGGCTCCCACATGGATCCCCGGGGCAACTCGGAGCTGCTCTACCACAACCAGACTGTCTTCTACCGGCGGCCGTGCCATGGCAAG--------AAGGGCAACCACAA-GGGCTACTGCCTGGAGCGCAGGCTGTACCGTGTTTCCTTGGCTTGTGTGTGTGTGCGGCCCCGTGTGATGGGCN---NN------------------------------------------------------------------------------
>crabeating_macaque_E
---------ATGAGGGGGCAACCCAGATTAGGTGAGAACAGTTCTCTCATTAGCCTTT--TCCTACAGGTGATT---------GCATTCTT----------GGCAATGGTCATGGGAACCCACACCTACAG------------------------CCA---------------------------------------------------------CTGGCCCAGCTGCTGCCCCAGCAAAGGAT---ACCCGTCTGAGGAGTTGCTGAGGTGGA-----------GCACTGTGCCTGTGCCTCCCCTAAAGCCGGCTAGCCTCGA---CTTCC---------ACTCAGTATCCTGTAGGGCCAGTGAAGATGGGCCCCTCAACAGCAGGGCCATCTCCCCCTGGAGATATGAGTTGGACAGAGACTTGAACCGGCTCCCCCAGGACCTGTACCACGCCCGTTGCCTGTGCCCACACTGCGTCAGCCTACAGACAGGCTCCCACATGGACCCCCGGGGCAACTCGGAGCTGCTCTACCACAACCAGACTGTCTTCTACCGGCGGCCGTGCCATGGCAAG--------AAGGGCAACCACAA-GGGCTACTGCCTGGAGCGCAGGCTGTACCGTGTTTCCTTGGCTTGTGTGTGTGTGCGGCCCCGTGTGATGGGCN---NN------------------------------------------------------------------------------
>Japanese_macaque_E
---------ATGAGGGGGCAACCCAGATTAGGTGAGAACAGTTCTCTCATTAGCCTTT--TCCTACAGGTGATT---------GCATTCTT----------GGCAATGGTCATGGGAACCCACACCTACAG------------------------CCA---------------------------------------------------------CTGGCCCAGCTGCTGCCCCAGCAAAGGAT---ACCCGTCTGAGGAGTTGCTGAGGTGGA-----------GCACTGTGCCTGTGCCTCCCCTAAAGCCGGCTAGCCTTGA---CTTCC---------ACTCAGTATCCTGTAGGGCCAGTGAAGATGGGCCCCTCAACAGCAGGGCCATCTCCCCCTGGAGATATGAGTTGGACAGAGACTTGAACCGGCTCCCCCAGGACCTGTACCACGCCCGTTGCCTGTGCCCACACTGCGTCAGCCTACAGACAGGCTCCCACATGGACCCCCGGGGCAACTCGGAGCTGCTCTACCACAACCAGACTGTCTTCTACCGGCGGCCGTGCCATGGCAAG--------AAGGGCAACCACAA-GGGCTACTGCCTGGAGCGCAGGCTGTACCGTGTTTCCTTGGCTTGTGTGTGTGTGCGGCCCCGTGTGATGGGCN---NN------------------------------------------------------------------------------
>Rhesus_monkey_E
---------ATGAGGGGGCAACCCAGATTAGGTGAGAACAGTTCTCTCATTAGCCTTT--TCCTACAGGTGATT---------GCATTCTT----------GGCAATGGTCATGGGAACCCACACCTACAG------------------------CCA---------------------------------------------------------CTGGCCCAGCTGCTGCCCCAGCAAAGGAT---ACCCGTCTGAGGAGTTGCTGAGGTGGA-----------GCACTGTGCCTGTGCCTCCCCTAAAGCCGGCTAGCCTCGA---CTTCC---------ACTCAGTATCCTGTAGGGCCAGTGAAGATGGGCCCCTCAACAGCAGGGCCATCTCCCCCTGGAGATATGAGTTGGACAGAGACTTGAACCGGCTCCCCCAGGACCTGTACCACGCCCGTTGCCTGTGCCCACACTGCGTCAGCCTACAGACAGGCTCCCACATGGACCCCCGGGGCAACTCGGAGCTGCTCTACCACAACCAGACTGTCTTCTACCGGCGGCCGTGCCATGGCAAG--------AAGGGCAACCACAA-GGGCTACTGCCTGGAGCGCAGGCTGTACCGTGTTTCCTTGGCTTGTGTGTGTGTGCGGCCCCGTGTGATGGGCN---NN------------------------------------------------------------------------------
>pigtailed_macaque_E
---------ATGAGGGGGCAACCCAGATTAGGTGAGAACAGTTCTCTCATTAGCCTTT--TCCTACAGGTGGTT---------GCATTCTT----------GGCAATGGTCATGGGAACCCACACCTACAG------------------------CCA---------------------------------------------------------CTGGCCCAGCTGCTGCCCCAGCAAAGGAT---ACCCGTCTGAGGAGTTGCTGAGGTGGA-----------GCACTGTGCCTGTGCCTCCCCTAAAGCCGGCTAGCCTCGA---CTTCC---------ACTCAGTATCCTGTAGGGCCAGTGAAGATGGGCCCCTCAACAGCAGGGCCATCTCCCCCTGGAGATATGAGTTGGACAGAGACTTGAACCGGCTCCCCCAGGACCTGTACCACGCCCGTTGCCTGTGCCCACACTGCGTCAGCCTACAGACAGGCTCCCACATGGACCCCCGGGGCAACTCGGAGCTGCTCTACCACAACCAGACTGTCTTCTACCGGCGGCCGTGCCATGGCAAG--------AAGGGCAACCACAA-TGGCTACTGCCTGGAGCGCAGGCTGTACCGTGTTTCCTTGGCTTGTGTGTGTGTGCGGCCCCGTGTGATGGGCN---NN------------------------------------------------------------------------------
>Sumatran_orangutan_E
---------ATGTGGGAGCGACCCAGATTAGATGAGAACAGTTCTCTCATTAGCCTTT--TCCTACAGGTGGTT---------GCATTCTT----------GGCAATGGTCATGGGAACCCACACCTACAG------------------------CCA---------------------------------------------------------CTGGCCCAGCTGCCGCCCCAGCAAAGAGCAGTACACCTCTGAGGAGTTGCTGAGGTGGA-----------GCACTGTGCCTGTGCCTCCCCTAGAGACTGCTAGCCTCCACCACCACC---------ACCAAGAATCCTGTAGGGCCAGTGAAGATGGACCCCTCAACAGCAGGGCCATCTCCCCCTGGAGATATGAGTTGGACAGAGACTTGAACCGGCTCCCCCAGGACCTGTACCACGCCCGTTGCCTGTGCCCACACTGCGTCAGCCTACAGACAGGCTCCCACATGGACCCCCGGGGCAACTCAGAGCTGCTCTACCACAACCAGACTGTCTTCTACCGGCGGCCGTGCCATGACGAG--------ACGGGCACCCGCAA-GGGCTACTGCCTGGAGCGCAGGCTGTACCGTGTTTCCTTGGCTTGTGTGTGTGTGCGGCCCCGTGTGATGGGCN---NN------------------------------------------------------------------------------
>Human_E
---------ATGAGGGAGCGACCCAGATTAGGTGAGGACAGTTCTCTCATTAGCCTTT--TCCTACAGGTGGTT---------GCATTCTT----------GGCAATGGTCATGGGAACCCACACCTACAG------------------------CCA---------------------------------------------------------CTGGCCCAGCTGCTGCCCCAGCAAAGGGCAGGACACCTCTGAGGAGCTGCTGAGGTGGA-----------GCACTGTGCCTGTGCCTCCCCTAGAGCCTGCTAGGCCCAACCG---CC---------ACCCAGAGTCCTGTAGGGCCAGTGAAGATGGACCCCTCAACAGCAGGGCCATCTCCCCCTGGAGATATGAGTTGGACAGAGACTTGAACCGGCTCCCCCAGGACCTGTACCACGCCCGTTGCCTGTGCCCGCACTGCGTCAGCCTACAGACAGGCTCCCACATGGACCCCCGGGGCAACTCGGAGCTGCTCTACCACAACCAGACTGTCTTCTACCGGCGGCCATGCCATGGCGAG--------AAGGGCACCCACAA-GGGCTACTGCCTGGAGCGCAGGCTGTACCGTGTTTCCTTAGCTTGTGTGTGTGTGCGGCCCCGTGTGATGGGCN---NN------------------------------------------------------------------------------
>pygmy_chimpanzee_E
---------ATGAGGGAGCGACCCAGATTAGGTGAGGACAGTTCTCTCATTAGCCTTT--TCCTACAGGTGGTT---------GCATTCTT----------GGCAATGGTCATGGGAACCCACACCTACAG------------------------CCA---------------------------------------------------------CTGGCCCAGCTGCTGCCCCAGCAAAGGGCAGGACACCTCTGAGGAGCTGCTGAGGTGGA-----------GCACTGTGCCTGTGCCTCCCCTAGAGCCTGCTAGGCTCGACCG---CC---------ACCCAGAGTCCTGTAGGGCCAGTGAAGATGGACCCCTCAACAGCAGGGCCATCTCCCCCTGGAGATATGAGTTGGACAGAGACTTGAACCGGCTCCCCCAGGACCTGTACCACGCCCGTTGCCTGTGCCCGCACTGCGTCAGCCTACAGACAGGCTCCCACATGGACCCCCGGGGCAACTCGGAGCTGCTCTACCACAACCAGACTGTCTTCTACCGGCGGCCATGCCATGGCAAG--------AAGGGCACCCACAA-GGGCTACTGCCTGGAGCGCAGGCTGTACCGTGTTTCCTTAGCTTGTGTGTGTGTGCGGCCCCGTGTGATGGGCN---NN------------------------------------------------------------------------------
>chimpanzee_E
---------ATGAGGGAGCGACCCAGATTAGGTGAGGACAGTTCTCTCATTAGCCTTT--TCCTACAGGTGGTT---------GCATTCTT----------GGCAATGGTCATGGGAACCCACACCTACAG------------------------CCA---------------------------------------------------------CTGGCCCAGCTGCTGCCCCAGCAAAGGGCAGGACACCTCTGAGGAGCTGCTGAGGTGGA-----------GCACTGTGCCTGTGCCTCCCCTAGAGCCTGCTAGGCTCGACCG---CC---------ACCCAGAGTCCTGTAGGGCCAGTGAAGATGGACCCCTCAACAGCAGGGCCATCTCCCCCTGGAGATATGAGTTGGACAGAGACTTGAACCGGCTCCCCCAGGACCTGTACCACGCCCGTTGCCTGTGCCCGCACTGCGTCAGCCTACAGACAGGCTCCCACATGGACCCCCGGGGCAACTCGGAGCTGCTCTACCACAACCAGACTGTCTTCTACCGGCGGCCATGCCATGGCAAG--------AAGGGCACCCACAA-GGGCTACTGCCTGGAGCGCAGGCTGTACCGTGTTTCCTTAGCTTGTGTGTGTGTGCGGCCCCGTGTGATGGGCN---NN------------------------------------------------------------------------------
>black_snubnosed_monkey_E
---------ATGAGGGGGCAACCCAGATTAGGTGAGAACAGTTCTCTCATTAGCCTTT--TCTTACAGGTGGTT---------GCATTCTT----------GGCAATGGTCATGGGAACCCACACCTACAG------------------------CCA---------------------------------------------------------CTGGCCCAGCTGCTGCCCCAGCAAAGGGCAGGACTCGTCTGAGGAATTGCTGAGGTGGA-----------GCACTGTGTCTGTGCCTCCCCTAAAGCTGGCTAGCACCAA---CCACC---------ACGCAGTATCCTGTAGGACCAGTGAAGATGGGCCCCTCAACAGCAGGGCCATCTCCCCCTGGAGATATGAGTTGGACAGAGACTTGAACCGGCTCCCCCAGGACCTGTACCACGCCCGTTGCCTGTGCCCACACTGCGTCAGCCTACAGACAGGCTCCCACATGGACCCCCGGGGCAACTCAGAGCTGCTCTACCACAACCAGACTGTCTTCTACCGGCGGCCGTGCCATGGCGAG--------AAGAACACCCACAA-GGGCTACTGTCTGCAGCGCAGGCTGTACCGTGTTTCCTTGGCTTGTGTGTGTGTGCGACCCCGTGTGATGGGCN---NN------------------------------------------------------------------------------
>proboscis_monkey_E
---------ATGAGGGGGCAACCCAGATTAGGTGAGAACAGTTCTCTCATTAGCCTTT--TCCTACAGGTGGTT---------GCATTCTT----------GGTAATGGTCATGGGAACCCACACCTACAG------------------------CCA---------------------------------------------------------CTGGCCCAGCTGCTGCCCCAGCAAAGGGGAGGACTCGTCTGAGGAATTGCTGAAGTGGA-----------GCACTGTGTCTGTGCCTCCCCTAAAGCTGGCTAGCACCAA---CCACC---------ACGCAGTATCCTGTAGGACCAGTGAAGATGGGCCCCTCAACAGCAGGGCCATCTCCCCCTGGAGATATGAGTTGGACAGAGACTTGAACCGGCTCCCCCAGGACCTGTACCACGCCCGTTGCCTGTGCCCGCACTGCGTCAGCCTACAGACAGGCTCCCACATGGACCCCCGGGGCAACTCGGAGCTGCTCTACCACAACCAGACTGTCTTCTACCGGCGGCCGTGCCATGGCGAG--------NAGAGCACCCACAA-GGGCTACTGTCTGCAGCGCAGGCTGTACCGTGTTTCCTTGGCTTGTGTGTGTGTGCGACCCCGTGTGATGGGCN---NN------------------------------------------------------------------------------
>Hanuman_langur_E
---------ATGAGGGGGCAACCCAGATTAGGTGAGAACAGTTCTCTCATTAGCCTTT--TCCTACAGGTGGTT---------GCATTCTT----------GGCAATGGTCATGGGAACCCACACCTACAG------------------------CCA---------------------------------------------------------CTGGCCCAGCTGCTGCCCCAGCAAAGGGCAGGACTCGTCTGAGGAATTGCTGAGGTGGA-----------ACACTGTGCCTGTGCCTCCCCTAAAGCTGGCTAGCACCAA---CCACC---------ATGCAGTATCCTGTAGGACCAGTGAAGATGGGCCCCTCAACAGCAGGGCCATCTCCCCCTGGAGATATGAGTTGGACAGAGACTTGAACCGGCTCCCCCAGGACCTGTACCACGCCCGTTGCCTGTGCCCGCACTGCGTCAGCCTACAGACAGGCTCCCACATGGACCCCCGGGGCAACTCGGAGCTGCTCTACCACAACCAGACTGTCTTCTACCGGCGGCCGTGCCATGGCGAG--------AAGGGCACCCACAA-GGGCTACTGTCTGCAGCGCAGGCTGTACCGTGTTTCCTTGGCTTGTGTGTGTGTGCGACCCCGTGTGATGGGCN---NN------------------------------------------------------------------------------
>Francoiss_langur_E
---------ATGAGGGGGCAACCCAGATTAGGTGAGAACAGTTCTCTCATTAGCCTTT--TCCTACAGGTGGTT---------GCATTCTT----------GGCAATGGTCATGGGAACCCACACCTACAG------------------------CCA---------------------------------------------------------CTGGCCCAGCTGCTGCCCCAGCAAAGGGCAGGACTCGTCTGAGGAATTGCTGAGGTGGA-----------ACACTGTGCCTGTGCCTCCCCTAAAGCTGGCTAGCACCAA---CCACC---------ATGCAGTATCCTGTAGGACCAGTGAAGATGGGCCCCTCAACAGCAGGGCCATCTCCCCCTGGAGATATGAGTTGGACAGAGACTTGAACCGGCTCCCCCAGGACCTGTACCACGCCCGTTGCCTGTGCCCGCACTGCGTCAGCCTACAGACAGGCTCCCACATGGACCCCCGGGGCAACTCGGAGCTGCTCTACCACAACCAGACTGTCTTCTACCGGCGGCCGTGCCATGGCGAG--------AAGGGCACCCACAA-GGGCTACTGTCTGCAGCGCAGGCTGTACCTTGTTTCCTTGGCTTGTGTGTGTGTGCGACCCCGTGTGATGGGCN---NN------------------------------------------------------------------------------
>olive_baboon_E
---------ATGAGGGGGCAACCCAGATTAGGTGAGAACAGTTCTCTCATTAGCCTTT--TCCTACAGGTGGTT---------GCATTCTT----------GGCAATGGTCATGGGAACCCACACCTACAG------------------------CCA---------------------------------------------------------CTGGCCCAGCTGCTGCCCCAGCAAAGGACAGGACTCGTCTGAGGAGTTGCTGAGGTGGA-----------GCACTGTGCCTGTGCCTCCCCTAAAGCTGGCTAACCTCAA---CCTCC---------GCTCAGTATCCTGTAGGGCCAGTGAAGATGGGCCCCTCAACAGCAGGGCCATCTCCCCCTGGAGATATGAGTTGGACAGAGACTTGAACCGGCTCCCCCAGGACCTGTACCACGCCCGTTGCCTGTGCCCACACTGCGTCAGCCTACAGACAGGCTCCCACATGGACCCCCGGGGCAACTCGGAGCTGCTCTACCACAACCAGACTGTCTTCTACCGGCGGCCGTGCCATGGCGAG--------AAGGGCAACCACAA-GGGCTACTGCCTGGAGCGCAGGCTGTACCGTGTTTCCTTGGCTTGTGTGTGTGTGCGGCCCCGTGTGATGGGCN---NN------------------------------------------------------------------------------
>gelada_E
---------ATGAGGGGGCAACCCAGATTAGGTGAGAACAGTTCTCTCATTAGCCTTT--TCCTACAGGTGGTT---------GCATTCTT----------GGCAATGGTCATGGGAACCCACACCTACAG------------------------CCA---------------------------------------------------------CTGGCCCAGCTGCTGCCCCAGCAAAGGACAGGACTCATCTGAGGAGTTGCTGAGGTGGA-----------GCACTGTGCCTGTGCCTCCCCTAAAGCTGGCTAACCTCAA---CCTCC---------GCTCAGTATCCTGTAGGGCCAGTGAAGATGGGCCCCTCAACAGCAGGGCCATCTCCCCCTGGAGATATGAGTTGGACAGAGACTTGAACCGGCTCCCCCAGGACCTGTACCACGCCCGTTGCCTGTGCCCACACTGCGTCAGCCTACAGACAGGCTCCCACATGGACCCCCGGGGCAACTCGGAGCTGCTCTACCACAACCAGACTGTCTTCTACCGGCGGCCGTGCCATGGCGAG--------AAGGGCAACCACAA-GGGCTACTGCCTGGAGCGCAGGCTGTACCGTGTTTCCTTGGCTTGTGTGTGTGTGCGGCCCCGTGTGATGGGCN---NN------------------------------------------------------------------------------
>Red_shanked_douc_langur_E
---------ATGAGGGGACAACCCAGATTAGGTGAGAACAGTTCTCTCATTAGCCTTT--TCCTACAGGTGGTT---------GCATTCTT----------GGCAATGGTCATGGGAACCCACACCTACAG------------------------CCA---------------------------------------------------------CTGGCCCAGCTGCTGCCTCAGCAAAGGGGAGGACTCGTCTGAGGAATTGCTGAGGTGGA-----------GCACTGTGTCTGTGCCTCCCCTAAAGCCGGCTAGCACCAC---CCACC---------ATGCAGTATCCTGTAGGACCAGTGAAGATGGGCCCCTCAACAGCAGGGCCATCTCCCCCTGGAGATATGAGTTGGACAGAGACTTGAACCGGCTCCCCCAGGACCTGTACCACGCCCGTTGCCTGTGCCCGCACTGCGTCAGCCTACAGACAGGCTCCCACATGGACCCCCGGGGCAACTCGGAGCTGCTCTACCACAACCAGACTGTCTTCTACCGGAGGCCGTGCCATGGCGAG--------AAGAGCACCCACAA-GGGCTACTGTCTGCAGCGCAGGCTGTACCGTGTTTCCTTGGCTTGTGTGTGTGTGCGACCCCGTGTGATGCGCN---NN------------------------------------------------------------------------------
>Allens_swamp_monkey_E
---------ATGAGGGGGCAACCCAGATTAGGTGAGAACAGTTCTCTCATTAGCCTTT--TCCTACAGGTGGTT---------GCATTCTT----------GGCAATGGTCATGGGAACCCACACCTATAG------------------------CCA---------------------------------------------------------CTGGCCCAGCTGCTGCCCCAGCAAAGGGCAGAACCTGTCTGAGGAGCTGCTGAGGTGGA-----------GTACGGTGCTGGTGCCTCCCCTAAAGCCGGCTACCCTCAA---CCACA---------ACCCAGTATCCTGTAGGGCCAGTGAAGATGGGCCCCTCAACAGCAGGGCCATCTCCCCCTGGAGATATGAGTTGGACAGAGACTTGAACCGGCTCCCCCAGGACCTGTACCACGCCCGTTGCCTGTGCCCACACTGCGTCAGCCTACAGACAGGCTCCCACATGGACCCCCGGGGCAACTCGGAGCCGCTCTACCACAACCAGACTGTCTTCTACCGGCGGCCGTGCCATGGCGAG--------AAGGGCACCCACAA-GGGCTACTGCCTGGAACGCAGGCTGTACCGTGTTTCCTTGGCTTGTGTGTGTGTGCGGCCCCGTGTGATGGGCN---NN------------------------------------------------------------------------------
>green_monkey_E
---------ATGAGGGGGCAACCCAGATTAGGTGAGAACAGTTCTCTCATTAGCCTTT--TCCTACAGGTGGTT---------GCATTCTT----------GGCAATGGTCATGGGAACCCACACCTACAG------------------------CCA---------------------------------------------------------CTGGCCCAGCTGCTGCCCCAGCAAAGGGCAGGACGTGTCTAAGGAGTTGCTGAGGTGGA-----------GCACTGTGCCTGTGCCTCCCCTAAAGCCGGCTACCCTCAA---CCACC---------ACCCAGTATCCTGTAGGGCCAGTGAAGATGGGCCCCTCAACAGCAGGGCCATCTCCCCCTGGAGATATGAGTTGGACAGAGACTTGAACCGGCTCCCCCAGGACCTGTACCACGCCCGTTGCCTGTGCCCACACTGCGTCAGCCTACAGACAGGCTCCCACATGGACCCCCGGGGCAACTCGGAGCTGCTCTACCACAACCAGACTGTCTTCTACCGGCGGCCGTGCCATGGCGAG--------AAGGGCACCCACAA-GGGCTACTGCCTGGAGCGCAGGCTGTACCGTGTTTCCTTGGCTTGTGTGTGTGTGCGGCCCCGTGTGATGGGCN---NN------------------------------------------------------------------------------
>Mona_monkey_E
---------ATGAGGGGGCAACCCAGATTAGGTGAGAACAGTTCTCTCATTAGCCTTT--TCCTACAGGTGGTT---------GCATTCTT----------GGCAATGGTCATGGGAACCCACACCTACAG------------------------CCA---------------------------------------------------------CTGGCCCAGCTGCTGCCCCAGCAAAGGGCAGGACGTGTCTAAGGAGTTGCTGAGGTGGA-----------GCACTGTGCCTGTGCCTCCCCTAAAGCCGGCTAGCCCCAA---CCAAC---------ACCCAGTATCCTGTAGGGCCAGTGAAGATGGGCCCCTCAACAGCAGGGCCATCTCCCCCTGGAGATATGAGTTGGACAGAGACTTGAACCGGCTCCCCCAGGACCTGTACCACGCCCGTTGCCTGTGCCCACACTGCGTCAGCCTACAGACAGGCTCCCACATGGACCCCCGGGGCAACTCGGAGCTGCTCTACCACAACCAGACTGTCTTCTACCGGCGGCCGTGCCATGGCGAG--------AAGGGCACCCACAA-GGGCTACTGCCTGGAGCGCAGGCTGTACCGTGTTTCCTTGGCTTGTGTGTGTGTGCGGCCCCGTGTGATGGGCN---NN------------------------------------------------------------------------------
>DeBrazzas_monkey_E
---------ATGAGGGGGCAACCCAGATTAGGTGAGAACAGTTCTCTCATTAGCCTTT--TCCTACAGGTGGTT---------GCATTCTT----------GGCAATGGTCATGGGAACCCACACCTACAG------------------------CCA---------------------------------------------------------CTGGCCCAGCTGCTGCCCCAGCCAAGGGCAGGACGTGTCTGAGGAGTTGCTGAGGTGGA-----------GCACTGTGCCTGTGCCTCCCCTAAAGCCGGCTAGCCTCAA---CCAAC---------ACCCAGTATCCTGTAGGGCCAGTGAAGATGGGCCCCTCAACAGCAGGGCCATCTCCCCCTGGAGATATGAGTTGGACAGAGACTTGAACCGGCTCCCCCAGGACCTGTACCACGCCCGTTGCCTGTGCCCACACTGCGTCAGCCTACAGACAGGCTCCCACATGGACCCCCGGGGCAACTCGGAGCTGCTCTACCACAACCAGACTGTCTTCTACCGGCGGCCGTGCCATGGCGAG--------AAGGGCACCCACAA-GGGCTACTGCCTGGAGCGCAGGCTGTACCGTGTTTCCTTGGCTTGTGTATGTGTGCGGCCCCGTGTGATGGGCN---NN------------------------------------------------------------------------------
>red_guenon_E
---------ATGAGGGGGCAACCCAGATTAGGTGAGAACAGTTCTCTCATTAGCCTTT--TCCTACAGGTGGTT---------GCATTCTT----------GGCAATGGTCATGGGAACCCACACCTACAG------------------------CCA---------------------------------------------------------CTGGCCCAGCTGCTGCCCCAGCAAAGGGCAGGACCTGTCTGAGGAGTTGCTGAGGTGGA-----------GCACGGTGCCTGTGCCTCCCCTAAACCTGGCTAGCCTCAA---CCACC---------ACTCAGTATCCTGTAGGGCCAGTGAAGATGGGCCCCTCAACAGCAGGGCCATCTCCCCCTGGAGATATGAGTTGGACAGAGACTTGAACCGGCTCCCCCAGGACCTGTACCACGCCCGTTGCCTGTGCCCACACTGCGTCAGCCTACAGACAGGCTCCCACATGGACCCCCGGGGCAACTCGGAGCTGCTCTACCACAACCAGACTGTCTTCTACCGGCGGCCGTGCCATGGCGAG--------AAGGGCACCCACAA-GGGCTACTGCCTGGAACGCAGGCTGTACCGTGTTTCCTTGGCTTGTGTGTGTGTGCGGCCCCGTGTGATGGGCN---NN------------------------------------------------------------------------------
>Angolan_colobus_E
---------ATGAGGGGGCAACCCAGATTAGGTGAGAACAGTTCTCTCATTAGCCTTT--TCCTACAGGTGGTT---------GCATTCTT----------GGCAATGGTCATGGGAACCCACACCTACAG------------------------CCA---------------------------------------------------------CTGGCCCAGCTGCTGCCCCAGCCAAGGGCAGGACCTGTCTGAGGAGTTGCTGAGGTGGA-----------GCACTGTGCCTGTGCCTTCCCTAAGGCCAGCTAGCCCCAG---CTACC---------ACCCAGTATCCTGTAGGGCCAGTGAAGATGGGCCCCTCAACAGCAGGGCCATCTCCCCCTGGAGATATGAGTTGGACAGAGACTTGAACCGGCTCCCCCAGGACCTGTACCACGCCCGTTGCCTGTGCCCGCACTGCGTCAGCCTACAGACAGGCTCCCACATGGACCCCCGGGGCAACTCGGAGCTGCTCTACCACAACCAGACTGTCTTCTACCGGCGGCCGTGCCATGGCAAG--------AAGGGCACCCACAA-GGGCTACTGCCTGGAGCGCAGGCTGTACCGTGTTTCCTTGGCTTGTGTGTGTGTGCGGCCCCGGGTGATGGGCN---NN------------------------------------------------------------------------------
>sooty_mangabey_E
---------ATGAGGGGGCAACCCAGATTAGGTGAGAACAGTTCTCTCATTCGCCTTT--TCCTACAGGTGGTT---------GCATTCTT----------GGCAATGGTCATGGGAACCCACACCTACAA------------------------CCA---------------------------------------------------------CTGGCCCAGCTGCTGCCCCAGCAAAGGACAGTACTCGTCTGAGGAGTTGCTGAGGTGGA-----------GCACTGTGCCTGTGCCTCCCCTAAAGCCGACTAGCCTCGA---CTTCC---------ACTCAGTATCCTGTAGGGCCAGTGAAGATGGGCCCCTCAACAGCAGGGCCATCTCCCCCTGGAGATATGAGTTGGACAGAGACTTGAACCGGCTCCCCCAGGACCTGTACCACGCCCGTTGCCTGTGCCCACACTGCGTCAGCCTACAGACAGGCTCCCACATGGACCCCCGGGGCAACTCGGAGCTGCTCTACCACAACCAGACTGTCTTCTACCGGCGGCCGTGCCATGGCAAG--------AAGGGCAACCACAA-GGGCTACTGCCTGGAGCGCAGGCTGTACCGTGTTTCCTTGGCTTGTGTGTGTGTGCGGCCCCGTGTGATGGGCN---NN------------------------------------------------------------------------------
>mandrill_1_E
---------ATGAGGGGGCAACCCAGATTAGGTGAGAACAGTTCTCTCATTCGCCTTT--TCCTACAGGTAGTT---------GCATTCTT----------GGCAATGGTCATGGGAACCCACACCTACAG------------------------CCA---------------------------------------------------------CTGGCCCAGCTGCTGCCCCAGCAAAGGACAGTACTCGTCTGAGGAGCTGCTGAGGTGGA-----------GCACTGTGCCTGTGCCTCCCCTAAACTCGGCTAGCCTCGA---CTTCC---------GCTCAGTATCCTGTAGGGCCAGTGAAGATGGGCCCCTCAACAGCAGGGCCATCTCCCCCTGGAGATATGAGTTGGACAGAGACTTGAACCGGCTCCCCCAGGACCTGTACCACGCCCGTTGCCTGTGCCCACACTGCGTCAGCCTACAGACAGGCTCCCACATGGACCCCCGGGGCAACTCGGAGCTGCTCTACCACAACCAGACTGTCTTCTACCGGCGGCCGTGCCATGGCAAG--------AAGGGCAACCACAA-GGGCTACTGCCTGGAGCGCAGGCTGTACCGTGTTTCCTTGGCTTGTGTGTGTGTGCGGCCCCGTGTGATGGGCN---NN------------------------------------------------------------------------------
>mandrill_2_E
---------ATGAGGGGGCAACCCAGATTAGGTGAGAACAGTTCTCTCATTCGCCTTT--TCCTACAGGTAGTT---------GCATTCTT----------GGCAATGGTCATGGGAACCCACACCTACAG------------------------CCA---------------------------------------------------------CTGGCCCAGCTGCTGCCCCAGCAAAGGACAGTACTCGTCTGAGGAGCTGCTGAGGTGGA-----------GCACTGTGCCTGTGCCTCCCCTAAACTCGGCTAGCCTCGA---CTTCC---------GCTCAGTATCCTGTAGGGCCAGTGAAGATGGGCCCCTCAACAGCAGGGCCATCTCCCCCTGGAGATATGAGTTGGACAGAGACTTGAACCGGCTCCCCCAGGACCTGTACCACGCCCGTTGCCTGTGCCCACACTGCGTCAGCCTACAGACAGGCTCCCACATGGACCCCCGGGGCAACTCGGAGCTGCTCTACCACAACCAGACTGTCTTCTACCGGCGGCCGTGCCATGGCAAG--------AAGGGCAACCACAA-GGGCTACTGCCTGGAGCGCAGGCTGTACCGTGTTTCCTTGGCTTGTGTGTGTGTGCGGCCCCGTGTGATGGGCN---NN------------------------------------------------------------------------------
>Ugandan_red_Colobus_E
---------ATGAGGGGGCAACCCAGANNNGGTGAGAACAGTTCTCTCATTAGCCTTT--TCCTACAGGTGGTT---------GCATTCTT----------GGCAATGGTCATGGGAACCCACACCTACAG------------------------CCA---------------------------------------------------------CTGGCCCAGCTGCTGCCCCAGCAAAGGGCAGGAACGGTCTGAGGAGTTGCTGAGGTGGA-----------GCACTGTGTCTGTGCCTCCCCTAAGGCCAGCTAGCCCCAG---CCACC---------ACCCAGTATCCTGTAGGGCCAGTGAAGATGGGCCCCTCAACAGCAGGGCCATCTCTCCCTGGAGATATGAGTTGGACAGAGACTTGAACCGGCTCCCCCAGGACCTGTACCACGCCCGTTGCCTGTGCCCGCACTGCGTCAGCCTACAGACAGGCTCCCACATGGACCCCCGGGGCAACTCGGAGCTGCTCTACCACAACCAGACTGTCTTCTACCGGCGGCCGTGCCATGGCAAG--------AAGGGCACCCGCAA-GGGCTACTGCCTGGAGCGCAGGCTGTACCGTGTTTCCTTGGCTTGTGTGTGTGTGCGGCCCCGGGTGATGGGCN---NN------------------------------------------------------------------------------
>western_lowland_gorilla_E
---------ATGAGGGAGCGACCCAGATTAGGTGAGAACAGTTCTCTCATTAGCCTTT--TCCTACAGGTGGTT---------GCATTCTT----------GGCAATGGTCATGGGAACCCACACCTACAG------------------------CCA---------------------------------------------------------CTGGCCCAGCTGCTGCCCCAGCGAAGGGCAGTACCCCTCTGAGGAGCTGCTGAGGTGGA-----------GCACTGTGCCTATGCCTCCCCAAGAGCCTGCTAGCCTCCACCA---GC---------ACCCAGGATCCTGTAGGGCCAGTGAAGATGGACCCCTCAACAGCAGGGCCATCTCCCCCTGGAGATATGAGTTGGACAGAGACTTGAACCGGCTCCCCCAGGACCTGTACCACGCCCGTTGCCTGTGCCCGCACTGCGTCAGCCTACAGACAGGCTCCCACATGGACCCCCGGGGCAACTCGGAGCTGCTCTACCACAACCAGACTGTCTTCTACCGGCGGCCATGCCATGGCGAG--------AAGGGCACCCACAA-GGGCTACTGCCTAGAGCGCAGGCTGTACCGTGTTTCCTTAGCTTGTGTGTGTGTGCGGCCCCGTGTGATGGGCN---NN------------------------------------------------------------------------------
>silvery_gibbon_E
---------ATGAGGGGGNNNCCCAGATTAGGTGAGAACAGTTCTCTCATTAGCCTTT--TCCTACAGGTGGTT---------GCATTCTT----------GGCAATGGTCATGGGAACCCACACCTACAG------------------------CCA---------------------------------------------------------CTGGCCCAGCTGCTGCCCCAGCAAAGGCCAGGACCCCTCTGAGGAGTTGCTGAGGTGGA-----------ACACTGTGCCTGTGCCTCCCCTAGAGCCTGCTAGCCTCGACCA---CC---------ACCAAGAATCCTGTAGGGCCAGTGAAGATGGACCCCTCAACAGCAGGTCCATCTCCCCCTGGAGATATGAGTTGGACAGAGACTTGAACCGGCTCCCCCAGGACCTGTACCACGCCCGTTGCCTGTGCCCACACTGCGTCAGCCTACAGACAGGCTCCCACATGGACCCCCGAGGCAACTCGGAGCTGCTCTACCACAACCAGACTGTCTTCTACCGGCGGCCATGCCATGGCAAG--------AAGGGCACCCACAA-GGGCTACTGCCTGGAGCGCAGGCTGTACCGTGTTTCCTTGGCTTGTGTGTGTGTGCGGCCCCGTGTGATGGGCN---NN------------------------------------------------------------------------------
>northern_whitecheeked_gibbon_E
---------ATGAGGGGGNNNCCCAGATTAGGTGAGAACAGTTCTCTCATTAGCCTTT--TCCTACAGGTGGTT---------GCATTCTT----------GGCAATGGTCATGGGAACCCACACCTACAG------------------------CCA---------------------------------------------------------CTGGCCCAGCTGCTGCCCCAGCAAAGGCCAGGACCCCTCTGAGGAGTTGCTGAGGTGGA-----------ACACTGTGCCTGTGCCTTCCCTAGAGCCTGCTAGCCTCGACCA---CC---------ACCAAGAATCCTGTAGGGCCAGTGAAGATGGACCCCTCAACAGCAGGGCCATCTCCCCCTGGAGATATGAGTTGGACAGAGACTTGAACCGGCTCCCCCAGGACCTGTACCACGCCCGTTGCCTGTGCCCACACTGCGTCAGCCTACAGACAGGCTCCCACATGGACCCCCGGGGCAACTCGGAGCTGCTCTACCACAACCAGACTGTCTTCTACCGGCGGCCATGCCATGGCAAG--------AAGGGCACCCACAA-GGGCTACTGCCTGGAGCGCAGGCTGTACCGTGTTTCTTTGGCTTGTGTGTGTGTGCGGCCCCGTGTGATGGGCN---NN------------------------------------------------------------------------------
>whitefaced_saki_E
------CAGGTGAGGGGGCAACCTAGATTAGGTGAGACCAGTTCTCTCATTAGCCTTT--TCCCACAGGTGGTT---------ACATTCTT----------GGCAATGGTCATGGGAACCCACACCTCCAGTCTGCGGCTCCAGGAGGACTGCAGCCA---------------------------------------------------------TTGGCCCAGCTGCTGCCCCAGCAAAGGGCAGGACGTCCCTGAGGAGTGGCCGAAGTGGA-----------ACACTGTGCCTGTGCCTCCCTCGGAGCCTGCTAGCCA---------CC---------ACCCAGAATCCTGCAGGGCCAGCGAAGATGGACCCCTCAACAGCAGGGCCATCTCCCCCTGGAGATATGAGTTGGACAGAGACTTGAACCGGCTCCCCCAGGACCTGTACCACGCCCGTTGCCTGTGCCCGCACTGCGTCAGCCTACAGACAGGCTCCCACATGGACCCCCAGGGCAACTCGGAGCTGCTCTACCACAACCAGACTGTCTTCTACCGGCGGCCGTGCCGTGGCGAA--------CAGGGCACCCACAA-AGGCTACTGCCTGGAGCGCAGGCTGTACCGTGTTTCCTTGGCTTGTGTGTGTGTGCGGCCCCGTGTGATGGTCN---NN------------------------------------------------------------------------------
>mantled_howler_monkey_E
------CAGGTGAGGGGGCAACCCAGATTAGGTGAGAACAATTCTCTCATTAGCCTTT--TCCTACAGGTGGTT---------GCATTCTT----------GGCAATGGTCATGGGAACCCACATCTCCAGTCTGCGGCTCCAGAAGGACTGCAGCCA---------------------------------------------------------CTGGCCCAGCTGCTGCGCCAGCAAAGGACAGGACCTCCCTGAGGAGTGGCTGAAGTGGA-----------ACACTGTGCCTGTGCCTCCCTTGGAGCCTGCTAGCCTCCC---CCACC---------ACCCAGAATCCTGCAGGGCCAGCGAAGATGGACCCCTCAATAGCAGGGCCATCTCCCCCTGGAGATATGAGTTGGACAGAGACTTGAACCGGCTCCCCCAGGACCTGTACCATGCCCGTTGCCTGTGCCCGCACTGCGTCAGCCTACAGACAGGCGCCCACATGGACCCCCAGGGCAACTCAGAGCTGCTCTACCACAACCAGACTGTCTTCTACCGGCGGCCGTGCCGTGGCGAG--------CAGGGCACCCACAA-GGGCTACTGCCTGGAGCGCAGGCTGTACCGTGTTTCCTTGGCTTGTGTATGTGTGAGGCCCCGTGTGATGGCCN---NN------------------------------------------------------------------------------
>blackhanded_spider_monkey_E
------CAGGTGAGGGGGCAACCCAGATTAGGTGAGAACAGTTCTCTCATTAGCCTTT--TCCTACAGGTGGTT---------ACATTCTT----------GGCAATGGTCATGGGAACCCACATCTCCAGTCTGCGGCTCCGGAAGGACTGCAGCCA---------------------------------------------------------CTGGCCCAGCTGCTGCGCCAGCAAAGGGCAGGACCTCCCTGAGGAGTGGCTGAAGTGGA-----------ACACTGTGCCTGTGCCTCCCTCAGAGCCAGCTAGCCTCCC---CCACC---------ATCCAGAATCCTGCAGGGCCAGCAAAGATGGACCCCTCAACAGCAGGGCCATCTCCCCCTGGAGATATGAGTTGGACAGAGACTTGAACCGGCTCCCCCAGGACCTGTACCACGCCCGTTGCCTGTGCCCGCACTGCGTCAGCCTACAGACAGGCTCCCACATGGACCCCCAGGGCAACTCAGAGCTGCTCTACCACAACCAGACTGTCTTCTACCGGCGGCCGTGCCGTGGCGAG--------CAGGGCACCCACAA-GGGCTACTGCCTGGAGCGCAGGCTGTACCGTGTTTCCTTGGCTTGTGTGTGTGTGCGGCCCCGTGTGATGGCCN---NN------------------------------------------------------------------------------
>Tufted_capuchin_E
------CAGGTGAGAGGGCAACCCAGATTAGGTGGAAACAGTTCTCTCATTAGCCTTT--TTTTACAGGTGGTT---------ACATTCTT----------GGCAATGGTCATGGGAACCCACATCTCCAGTCTGCGGCTGCAGAAGGACTGCAGCCT---------------------------------------------------------CTGGCCCAGCTGCTGCTCCAGCAAAGTGCAGGACCTCCGTGAGGAGTGGCTGAAGTGGA-----------ACACTGTGCCTGTGCCTCCCTCAGAGCCTGCTAGCCTCCC---CCACC---------ATCCAGAATCCTGCAGGGCCAGCGAAGATGGACCCCTCAACAGCAGGGCCATCTCCCCCTGGAGATATGAGTTGGACAGAGACTTGAACCGGCTCCCCCAGGACCTGTACCACGCCCGCTGCCTGTGCCCACACTGCGTCAGCCTACAGACAGGCTCCCACATGGACCCCCAGGGCAACTCAGAGCTGCTCTACCACAACCAGACTGTCTTCTACCGGCGGCCGTGCCGTGGCGAG--------CAGGGCACCCACAA-GGGCTATTGCCTGGAGCGCAGGCTGTACCGTGTTTCCTTGGCTTGTGTGTGCGTGCGGCCCCGTGTGATGGCCN---NN------------------------------------------------------------------------------
>Mas_night_monkey_E
------CAGGTGAGGGGGCAACCCAGATTAGGTGAGAACAGTTCTCTCATTAGCCTTT--TCCTACAGGTGGTT---------ACATTCTT----------GGCAATGGTCATGGGAACCCACATCTCCAGTCTTCGGCTCCAGAAGGACTGCAGCCT---------------------------------------------------------CTGGCCCAGCTGCTGCTCCAGCAAAGGGCAGGACCTCCGTGAGGAGTGGCTTAAGTGGA-----------ACACTGTGCCTGTGCCTCCCTCGGAGCCTGCTAGCCTCCC---CCACC---------ACCCAGAATCCTGCAGGGCCAGCGAAGATGGACCCCTCAACAGCAGGGCCATCTCCCCCTGGAGATACGAGTTGGACAGAGACTTGAACCGGCTCCCCCAGGACCTGTACCACGCCCGTTGCCTGTGCCCGCACTGCGTCAGCCTACAGACAGGCTCCCACATGGACCCCCAGGGCAACTCAGAGCTGCTCTACCACAACCAGACTGTCTTCTACCGGCGGCCGTGCCGTGGCGAG--------CAGGGCACCCACAA-GGGCTACTGCCTGGAGCGCAGGCTGTACCGTGTTTCCTTGGCTTGTGTGTGTGTGCGGCCCCGTGTGATGGCCN---NN------------------------------------------------------------------------------
>Bolivian_squirrel_monkey_1_E
ATGGCACAGGTGAGGGGGCAACCCAGATTAGGTGAGAACAGTTCTCTCATTAGCCTTT--TCCTACAGGTGGTT---------ACATTCTT----------GGCAATGGTCATGGGAACCCACATCTCCAGTCTGCGGCTGCAGAAGGACTGCAGCCT---------------------------------------------------------CTGGCCCAGCTGCTGCTCCAGCAAAGGGCAGGACCTCCACGAGGAGTGGCTGAAGTGGA-----------ACACTGTGCCTGTGCCTCCCTCGGAGCCTGCTAGCCTCCC---CCACC---------ACCCAGAATCCTGCAGAGCCAGCGAAGATGGACCCCTCAACAGCAGGGCCATCTCCCCCTGGAGATATGAGTTGGACAGAGACTTGAACCGGCTCCCCCAGGACCTGTACCACGCCCGCTGCCTGTGCCCACACTGCGTCAGCCTACAGACAGGCTCCCACATGGACCCCCAGGGCAACTCAGAGCTGCTCTACCACAACCAGACTGTCTTCTACCGGCGGCCGTGCCGTGGCGAG--------CACGGCACCCACAA-GGGCTATTGCCTGGAGCGCAGGCTGTACCGTGTTTCCTTGGCTTGTGTGTGTGTGCGGCCCCGTGTGATGGCCN---NN------------------------------------------------------------------------------
>Bolivian_squirrel_monkey_2_E
ATGGCACAGGTGAGGGGGCAACCCAGATTAGGTGAGAACAGTTCTCTCATTAGCCTTT--TCCTACAGGTGGTT---------ACATTCTT----------GGCAATGGTCATGGGAACCCACATCTCCAGTCTGCGGCTGCAGAAGGACTGCAGCCT---------------------------------------------------------CTGGCCCAGCTGCTGCTCCAGCAAAGGGCAGGACCTCCACGAGGAGTGGCTGAAGTGGA-----------ACACTGTGCCTGTGCCTCCCTCGGAGCCTGCTAGCCTCCC---CCACC---------ACCCAGAATCCTGCAGAGCCAGCGAAGATGGACCCCTCAACAGCAGGGCCATCTCCCCCTGGAGATATGAGTTGGACAGAGACTTGAACCGGCTCCCCCAGGACCTGTACCACGCCCGCTGCCTGTGCCCACACTGCGTCAGCCTACAGACAGGCTCCCACATGGACCCCCAGGGCAACTCAGAGCTGCTCTACCACAACCAGACTGTCTTCTACCGGCGGCCGTGCCGTGGCGAG--------CACGGCACCCACAA-GGGCTATTGCCTGGAGCGCAGGCTGTACCGTGTTTCCTTGGCTTGTGTGTGTGTGCGGCCCCGTGTGATGGCCN---NN------------------------------------------------------------------------------
>whitetuftedear_marmoset_E
------CAGCTGAGGGGGCAACCCAGGTTAGGTAAGAACAATTCTCTCAGTAGCCTTT--TCCTACAGGTGGTT---------ACATTCTT----------GGCAATGGTCATGGGAACCCACATCTACAGTCTTCGGCTCCAGAAGGACTGCAGCCA---------------------------------------------------------CTGGCCCAGCTGCTGCTCCAGCAAAGGGCAGGACCTCTGTGAGGAGTGGCTGAAGTGGA-----------ACACTGTGCCTGTGCCTCCCTCGGAGCCTGCTAGCCTCCC---CCACC---------ACCCAGAATCCTGCAGGGCCAGCGAAGATGGACCCCTCAACAGCAGGGCCATCTCCCCCTGGAGATATGAGTTGGACAGAGACTTGAACCGGCTCCCCCAGGACCTGTACCACGCCCGCTGCCTGTGCCCACACTGCGTCAGCCTACAGACAGGCTCCCACATGGACCCCCAGGGCAACTCAGAGCTGCTCTACCACAACCAGACTGTCTTCTACCGGCGGCCGTGCCGTGGCGAG--------CAGGGCACCCACAA-GGGCTACTGCCTGGAGCGCAGGCTGTACCGTGTTTCCTTGGCTTGTGTGTGTGTGCGGCCCCGTGTGATGGCCN---NN------------------------------------------------------------------------------
>pygmy_marmoset_E
------CAGGTGAGGGGGCAACCCAGGTTAGGTGAAAACAATTCTCTCAGTAGCCTTT--TCCTACAGGTGGTT---------ACATTCTT----------GGCAATGGTCATGGGAACCCACATCTACAGTCTTCGTCCCCAGAAGGACTGCAGCCA---------------------------------------------------------CTGGCCCAGCTGCTGCTCCAGCAAAGGGCAGGACCTCCGTGAGGAGTGGCTGAAGTGGA-----------ACACTGTGCCTGTGCCTCCCTCGGAGCCTGCTAGCCTCCC---CCACC---------ACCCAGAATCCTGCAGGGCCAGCGAAGATGGACCCCTCAACAGCAGGGCCATCTCCCCCTGGAGATATGAGTTGGACAGAGACTTGAACCGGCTCCCCCAGGACCTGTACCACGCCCGCTGCCTGTGCCCACACTGCGTCAGCCTACAGACAGGCTCCCACATGGACCCCCAGGGCAACTCAGAGCTGCTCTACCACAACCAGACTGTCTTCTACCGGCGGCCGTGCCGTGGCAAG--------CAGGGCACCCACAA-GGGCTACTGCCTGGAGCGCAGGCTGTACCGTGTTTCCTTGGCTTGTGTGTGTGTGCGGCCCCGTGTGATGGCCN---NN------------------------------------------------------------------------------
>tamarin_E
------CAGGTGAGGGAGCAACCCAGATTAGGTGAGAACAGTTTTCTCATTAGCCTTT--TCCTANNNGTGGTT---------ACGTTCTT----------GGCAATGGTCATGGGAACCCACATCTCCAGTCTTCGGCTCCAGAAGGACTGCAGCCA---------------------------------------------------------CTGGCCCAGCTGCTGCTCCAGCAAAGGGCAGGACCTCCGTGAGGAGTGGCTGAAGTGGA-----------ACACTGTGCCTGTGCCTCCCTCGGAGCCTGCTGGCCTCCC---CCACC---------ACCCAGAATCCTGCAGGGCCAGCGAAGATGGACCCCTCAACAGCAGGGCCATCTCCCCCTGGAGATATGAGTTGGACAGAGACTTGAACCGGCTCCCCCAGGACCTGTACCACGCCCGCTGCCTGTGCCCACACTGCGTCAGCCTACAGACAGGCTCCCACATGGACCCCCAGGGCAACTCAGAGCTGCTCTACCACAACCAGACTGTCTTCTACCGGCGGCCGTGCCGTGGCGAG--------CAGGGCACCCACAA-GGGCTACTGCCTGGAGCGCAGGCTGTACCGTGTTTCCTTGGCTTGTGTGTGTGTGCGGCCCCGTGTGATGGCCN---NN------------------------------------------------------------------------------
>Bolivian_titi_E
------------AGGGGGCAACCCAGATTAGGTGAGACCAGTTCTCTCATTAGCCTTT--TCCTACAGGTGGTT---------ACATTCTT----------GGCAATGGTCATGGGAACCCACACCTCCAGTGTGCTGCTCCAGGAGGACTGCAGCCA---------------------------------------------------------CTGGCCCAGCTGCTGCCCCCGCAAAGGGCAGGACGTCCGTGAGGAATGGCTGAAGTGGA-----------ACACTGTGCCTGTGCCTCCCTCGGAGCCTGCTAGCCTCCC---CCACC---------ACTCAGAATCCTGCAGGGCCAGCGAAGATGGACCCCTCAACAGCAGGGCCATCTCCCCCTGGAGATATGAGTTGGACAGAGACTTGAACCGGCTCCCCCAGGACCTGTACCATGCCCGTTGCCTGTGCCCGCACTGCGTCAGCCTACAGACAGGCTCCCACATGGATCCCCAGGGCAACTCGGAGCTGCTCTACCACAACCAGACTGTCTTCTACCGGCGGCCGTGCCCTGGCAAG--------CAGGGCACACGCAA-AGGCTACTGCCTGGAGCGCAAGCTGTACCGTGTTTCCTTGGCTTGTGTGTGTGTGCGGCCCCGTGTGATGGCCN---NN------------------------------------------------------------------------------
>whitefaced_sapajou_E
------CAGGTGAGAGGGCAACCCAGATTAGGTGGAAACAGTTCTCTCATTAGCCTTT--TTTTACAGGTGGTT---------ACATTCTT----------GGCAATGGTCATGGGAACCCACATCTCCAGTCTGCGGCTGCAGAAGGACTGCAGCCT---------------------------------------------------------CTGGCCCAGCTGCTGCTCCAGCAAAGTGCAGGACCTCCGTGAGGAGTGGCTGAAGTGGA-----------ACACTGTGCCTGTGCCTCCCTCGGAGCCTGCTAGCCTCCC---CCACC---------ATCCAGAATCCTGCAGGGCCAGCGAAGATGGACCCCTCAACAGCAGGGCCATCTCCCCCTGGAGATATGAGTTGGACAGAGACTTGAACCGGCTCCCCCAGGACCTGTACCACGCCCGCTGCCTGTGCCCACACTGCGTCAGCCTGCAGACAGGCTCCCACATGGACCCCCAGGGCAACTCAGAGCTGCTCTACCACAACCAGACTGTCTTCTACCGGCGGCCGTGCCGTGGCGAG--------CAGGGCACCCACAA-GGGCTATTGCCTGGAGCGCAGGCTGTACCGTGTTTCCTTGGCTTGTGTGTGCGTGCGGCCCCGTGTGATGGCCN---NN------------------------------------------------------------------------------
>whitefronted_capuchin_E
------CAGGTGAGAGGGCAACCCAGATTAGGTGGAAACAGTTCTCTCATTAGCCTTT--TTTTACAGGTGGTT---------ACATTCTT----------GGCAATGGTCATGGGAACCCACATCTCCAGTCTGCGGCTGCAGAAGGACTGCAGCCT---------------------------------------------------------CTGGCCCAGCTGCTGCTCCAGCAAAGTGCAGGACCTCCGTGAGGAGTGGCTGAAGTGGA-----------ACACTGTGCCTGTGCCTCCCTCGGAGCCTGCTAGCCTCCC---CCACC---------ATCCAGAATCCTGCAGGGCCAGCGAAGATGGACCCCTCAACAGCAGGGCCATCTCCCCCTGGAGATATGAGTTGGACAGAGACTTGAACCGGCTCCCCCAGGACCTGTACCACGCCCGCTGCCTGTGCCCACACTGCGTCAGCCTGCAGACAGGCTCCCACATGGACCCCCAGGGCAACTCAGAGCTGCTCTACCACAACCAGACTGTCTTCTACCGGCGGCCGTGCCGTGGCGAG--------CAGGGCACCCACAA-GGGCTATTGCCTGGAGCGCAGGCTGTACCGTGTTTCCTTGGCTTGTGTGTGCGTGCGGCCCCGTGTGATGGCCN---NN------------------------------------------------------------------------------
>Carlito_syrichta_F
ATGACAAGGAAAATCCTGCATGACACAGC--------------------------------------CTTG-------------------------------------------------------------------------------------------------GTCAAGG---CCCT--------------------GCTGCTGTTGATGTTGGGGCTTGCCTTTCTGAGGGAAGTGGCAGCTCGCAAAAACCCCAGAGTGGGGCATAACGCTTTCCAAAGGCCTGAGAGTTGCCCCCCTCTGGAGGACAACAGTGTGAAGCTTGACCTCCGCATCATCAATGAGAATCTGGGTGTCCCGCTTACACAGAACTTCCAGAATCGCTCCAGCTCCCCCTGGGATTACACCATCACCTGGGACCCCAACCGGTTTCCCTCAGAAATTGTCCAGGCCCAGTGTAGGCACCTGGGCTGCGTCGATGCCCAGGGCAAGGAAGACAACTCCATGAACTCTG------TGCCCGTCCAGCAAGAGATCCTGGTCCTCCGCAGGAAGCGCCA---------------------------GGGCTGCTCTGCCTCTTTCCAGCTGGAGAAGGTGCTGGTGACTGTTGGCTGCACCTGCGTCACTCCCATTGTCCACCAGA---TGTCCNNN------------------------------------------------------------------------
>Cercopithecus_neglectus_F
ATGACAGTGAAGACCCTGCATGACCCAGT--------------------------------------CATG-------------------------------------------------------------------------------------------------GTCAAAT---ACTT--------------------GCTGCTGTTGATATTGGGGCTTGCCTTTCTGAACGAGGTGGCAGCTAGGAAAATCCCCAAAGTAGGACATACTTTTTTCCAAAAGCCTGAGAGTTGCCCACCTGTGACAGAAGGTAGTATGAAGCTTGACACTGGCATCATCAATGAAAACCAGCGTGTTTCCATGTCACGTAACATCGAGAGCCGCTCCACCTCCCCCTGGAATTACACTGTCACTTGGGACCCCAACCGGTACCCCTCGGAAGTTGTACAGGCCCAGTGTAAGTACTTGGGCTGCATCAATGCTCAAGGAAAGGAAGACATCTCCATGAATTCCG------TTCCCATCCAGCAAGAGACCCTGGTCCTCCGGAGGAAACACCA---------------------------AGGCTGCTCTGTTTCTTTCCAGTTGGAGAAGGTGCTGGTGACTGTTGGCTGCACCTGCGTCACCCCCGTCGTCCACCATG---TGCAGNNN------------------------------------------------------------------------
>homo_sapien_F
ATGACAGTGAAGACCCTGCATGGCCCAGC--------------------------------------CATG-------------------------------------------------------------------------------------------------GTCAAGT---ACTT--------------------GCTGCTGTCGATATTGGGGCTTGCCTTTCTGAGTGAGGCGGCAGCTCGGAAAATCCCCAAAGTAGGACATACTTTTTTCCAAAAGCCTGAGAGTTGCCCGCCTGTGCCAGGAGGTAGTATGAAGCTTGACATTGGCATCATCAATGAAAACCAGCGCGTTTCCATGTCACGTAACATCGAGAGCCGCTCCACCTCCCCCTGGAATTACACTGTCACTTGGGACCCCAACCGGTACCCCTCGGAAGTTGTACAGGCCCAGTGTAGGAACTTGGGCTGCATCAATGCTCAAGGAAAGGAAGACATCTCCATGAATTCCG------TTCCCATCCAGCAAGAGACCCTGGTCGTCCGGAGGAAGCACCA---------------------------AGGCTGCTCTGTTTCTTTCCAGTTGGAGAAGGTGCTGGTGACTGTTGGCTGCACCTGCGTCACCCCTGTCATCCACCATG---TGCAGNNN------------------------------------------------------------------------
>Hylobates_moloch_F
ATGACAGTGAAGACCCTGCATGGCCCAGC--------------------------------------CATG-------------------------------------------------------------------------------------------------GTCAAGT---ACTT--------------------GCTGCTGTCGATATTGGGGCTTGCCTTTCTGAGTGAGGCGGCAGCTCGGAAAATCCCCAAAATAGGACATACTTTTTTCCAAAAGCCTGAGAGTTGCCCGCCTGTGCCAGGAGGTAGTATGAAGCTTGACATTGGCATCATCAATGAAAACCAGCGTGTTTCCATGTCACGTAACATCGAGAGCCGCTCCACCTCCCCCTGGAATTACACTGTCACTTGGGACCCCAACCGGTACCCCTCGGAAGTTGTACAGGCCCAGTGTAGGAACTTGGGCTGCATCAATGCTCAAGGAAAGGAAGACATCTCCATGAATTCTG------TTCCCATCCAGCAAGAGACCCTGGTCCTCCGGAGGAAGCACCA---------------------------AGGCTGCTCTGTTTCTTTCCAGCTGGAGAAGGTGCTGGTGACTGTGGGCTGCACCTGCGTCACCCCTGTCATCCACCATG---TGCAGNNN------------------------------------------------------------------------
>Gorilla_gorilla_gorilla_F
ATGACAGTGAAGACCCTGCATGGCCCAGC--------------------------------------CATG-------------------------------------------------------------------------------------------------GTCAAGT---ACTT--------------------GCTGCTGTCGATATTGGGGCTTGCCTTCCTGAGTGAGGCGGCAGCTCGGAAAATCCCCAAAGTAGGACATACTTTTTTCCAAAAGCCTGAGAGTTGCCCGCCTGTGCCAGGAGGTAGTATGAAACTTGACATTGGCATCATCAATGAAAACCAGCGTGTTTCCATGTCACGTAACATCGAGAGCCGCTCCACCTCCCCCTGGAATTACACTGTCACTTGGGACCCCAACCGGTACCCCTCAGAAGTTGTACAGGCCCAGTGTAGGAACTTGGGCTGCATCAATGCTCAAGGAAAGGAAGACATCTCCATGAATTCCG------TTCCCATCCAGCAAGAGACCCTGGTCGTCCGGAGGAAGCACCA---------------------------AGGCTGCTCTGTTTCTTTCCAGTTGGAGAAGGTGCTGGTGACTGTTGGCTGCACCTGCGTCACCCCTGTCATCCACCATG---TGCAGNNN------------------------------------------------------------------------
>Pan_paniscus_F
ATGACAGTGAAGACCCTGCATGGCCCAGC--------------------------------------CATG-------------------------------------------------------------------------------------------------GTCAAGT---ACTT--------------------GCTGCTGTTGATATTGGGGCTTGCCTTTCTGAGTGAGGCGGCAGCTCGGAAAATCCCCAAAGTAGGACATACTTTTTTCCAAAAGCCTGAGAGTTGCCCGCCTGTGCCAGGAGATAGTATGAAACTTGACATTGGCATCATCAATGAAAACCAGCGTGTTTCCATGTCACGTAACATCGAGAGCCGCTCCACCTCCCCCTGGAATTACACTGTCACTCGGGACCCCAACCGGTACCCCTCGGAAGTTGTACAGGCCCAGTGTAGGAACTTGGGCTGCATCAATGCTCAAGGAAAGGAAGACATCTCCATGAATTCCG------TTCCCATCCAGCAAGAGACCCTGGTCGTCCGGAGGAAGCACCA---------------------------AGGCTGCTCTGTTTCTTTCCAGTTGGAGAAGGTGCTGGTGACTGTTGGCTGCACCTGCGTCACCCCTGTCATCCACCATG---TGCAGNNN------------------------------------------------------------------------
>Pan_troglodytes_F
ATGACAGTGAAGACCCTGCATGGCCCAGC--------------------------------------CATG-------------------------------------------------------------------------------------------------GTCAAGT---ACTT--------------------GCTGCTGTTGATATTGGGGCTTGCCTTTCTGAGTGAGGCGGCAGCTCGGAAAATCCCCAAAGTAGGACATACTTTTTTCCAAAAGCCTGAGAGTTGCCCGCCTGTGCCAGGAGATAGTATGAAACTTGACATTGGCATCATCAATGAAAACCAGCGTGTTTCCATGTCACGTAACATCGAGAGCCGCTCCACCTCCCCCTGGAATTACACTGTCACTCGGGACCCCAACCGGTACCCCTCGGAAGTTGTACAGGCCCAGTGTAGGAACTTGGGCTGCATCAATGCTCAAGGAAAGGAAGACATCTCCATGAATTCCG------TTCCCATCCAGCAAGAGACCCTGGTCGTCCGGAGGAAGCACCA---------------------------AGGCTGCTCTGTTTCTTTCCAGTTGGAGAAGGTGCTGGTGACTGTTGGCTGCACCTGCGTCACCCCTGTCATCCACCATG---TGCAGNNN------------------------------------------------------------------------
>Pongo_abelii_F
ATGACAGTGAGGACCCTGCATGGCCCAGC--------------------------------------CATG-------------------------------------------------------------------------------------------------GTCAAGT---ACTT--------------------GCTGCTGTCAATATTGGGGCTTGCCTTTCTGAGTGAGGCAGCAGCTCGGAAAATCCCCAAAGTAGGACACGCTTTTTTCCAAAAGCCTGAGAGTTGCCCGCCTGTGCCAGGAGGTAGTATGAAGCTTGACATTGGCATCATCAACGAAAACCAGCGTGTTTCCATGTCACGTAACATCGAGAGCCGCTCCACCTCCCCCTGGAATTACACTGTCACTTGGGACCCCAACCGGTACCCCTCAGAAGTTGTACAGGCCCAATGTAGGAACTTGGGCTGCATCAATGCTCAAGGAAAGGAAGACATCTCCATGAATTCCG------TTCCCATCCAGCAAGAGACCCTGGTCGTCCGGAGGAAGCACCA---------------------------AGGCTGCTCTGTTTCTTTCCAGTTGGAGAAGGTGCTGGTGACTGTTGGCTGCACCTGCGTCACCCCTGTAATCCACCATG---TGCAGNNN------------------------------------------------------------------------
>Allen's_swamp_monkey_F
ATGACAGTGAAGACCCTGCATGGCCCAGT--------------------------------------CATG-------------------------------------------------------------------------------------------------GTCAAAT---ACTT--------------------GCTGCTGTTGATATTGGGGCTTGCCTTTCTGAACGAGGTGGCAGCTAGGAAAATCCCCAAAGTAGGACATACTTTTTTCCAAAAGCCTGAGAGTTGCCCACCTGTGACAGAAGGTAGTATGAAGCTTGACACTGGCATCATCAATGAAAACCAGCGTGTTTCCATGTCACGTAACATCGAGAGCCGCTCCACCTCCCCCTGGAATTACACTGTCACTTGGGACCCCAACCGGTACCCCTCGGAAGTTGTACAGGCCCAGTGTAAGCACTTGGGCTGCATCAATGCTCAAGGAAAGGAAGACATCTCCATGAATTCCG------TTCCCATCCAGCAAGAGACCCTGGTCCTCCGGAGGAAGCACCA---------------------------AGGCTGCTCTGTTTCTTTCCAGTTGGAGAAGGTGCTGGTGACTGTTGGCTGCACCTGCGTCACCCCCGTCGTCCACCATG---TGCAGNNN------------------------------------------------------------------------
>Theropithecus_gelada_F
ATGACAGTGAAGACCCTGCATGGCCCAGT--------------------------------------CATG-------------------------------------------------------------------------------------------------GTCAAGT---ACTT--------------------GCTGCTGTTGATATTGGGACTTGCCTTTCTGAATGAGGTGGCAGCTAGGAAAATCCCCAAAGTAGGACATACTTTTTTCCAAAAGCCTGAGAGTTGCCCATCTGTGCCAGAAGGTAGTATGAAGCTTGACACTGGCATCATCAATGAAAACCAGCGTGTTTCCATGTCACGTAACATCGAGAGCCGCTCCACCTCCCCCTGGAATTACACTGTCACTTGGGACCCCAACCGGTACCCCTCGGAAGTTGTACAGGCCCAGTGTAAGCACTTGGGCTGCATCAATGCTCAAGGAAAGGAAGACATCTCCATGAATTCCG------TTCCCATCCAGCAAGAGACCCTGGTCCTCCGGAGGAAGCACCA---------------------------AGGCTGCTCTGTTTCTTTCCAGTTGGAGAAGGTGCTGGTGACTGTTGGCTGCACCTGCGTCACCCCCGTCGTCCACCATG---TGCAGNNN------------------------------------------------------------------------
>Colobus_angolensis_palliatus_F
ATGACAGTGAAGACCCTGCATGGCCCAGT--------------------------------------CATG-------------------------------------------------------------------------------------------------GTCAAGT---ACTT--------------------GCTGCTGTCGATATTGGGGCTTGCCTTTCTGAACGAGGTGGCAGCTAGGAAAATCCCCAAAGTAGGACATACTTTTTTCCAAAAGCCTGAGAGTTGTCCACCTGTGCCAGAAGGTAGTATGAAGCTTGACACTAGCATCATCAATGAAAACCAGCGTGTTTCCATGTCACGTAACATCGAGAGCCGCTCCACCTCCCCCTGGAATTACACTGTCACTTGGGACCCCAACCGGTACCCCTCGGAAGTTGTACAGGCCCAGTGTAAGCACTTGGGCTGCATCAATGCTCAAGGAAAGGAAGACATCTCCATGAATTCCA------TTCCCATCCAGCAAGAGACCCTGGTCCTCCGGAGGAAGCACCA---------------------------AGGTTGCTCTGTTTCTTTCCAGTTGGAGAAGGTGCTGGTGACTGTTGGCTGCACCTGCGTCACCCCCGTTGTCCACCATG---TGCAGNNN------------------------------------------------------------------------
>Chlorocebus_sabaeus_F
ATGACAGTGAAGACCCTGCATGGCCCAGT--------------------------------------CATG-------------------------------------------------------------------------------------------------GTCAAAT---ACTT--------------------GCTGCTGTTGATATCGGGGCTTGCCTTTCTGAACGAGGTGGCAGCTAGGAAAATCCCCAAAGTAGGACATACTTTTTTCCAAAAGCCTGAGAGTTGCCCGCCTGTGACAGAAGGTAGTATGAAGCTTGACACTGGCATCATCAATGAAAACCAGCGTGTTTCCATGTCACGTAACATCGAGAGCCGCTCCACCTCCCCCTGGAATTACACTGTCACTTGGGACCCCAACCGGTACCCCTCGGAAGTTGTACAGGCCCAGTGTAAGCACGTGGGCTGCATCAATGCTCAAGGAAAGGAAGACATCTCCATGAATTCCG------TTCCCATCCAGCAAGAGACCCTGGTCCTCCGGAGGAAGCACCA---------------------------AGGCTGCTCTGTTTCTTTCCAGTTGGAGAAGGTGCTGGTGACTGTTGGCTGCACCTGCGTCACCCCCGTCGTCCACCATG---TGCAGNNN------------------------------------------------------------------------
>Piliocolobus_tephrosceles_F
ATGACAGTGAAGACCCTGCATGGCCCAGT--------------------------------------CATG-------------------------------------------------------------------------------------------------GTCAAGT---ACTT--------------------GCTGCTGTCGATATTGGGGCTTGCCTTGCTGAACGAGGTGGCAGCTAGGAAAATCCCCAAAGTAGGACATACTTTTTTCCAAAAGCCTGAGAGTTGTCCACCTGTGCCAGAAGGTAGTATGAAGCTTGACACTAGCATCATCAATGAAAACCAGCGTGTTTCCATGTCACGTAACATCGAGAGCCGCTCCACCTCCCCCTGGAATTACACTGTCACTTGGGACCCCAACCGGTACCCCTCGGAAGTTGTACAGGCCCAGTGTAAGCACTTGGGCTGCATCAATGCTCAAGGAAAGGAAGACATCTCCATGAATTCCG------TTCCCATCCAGCAAGAGACCCTGGTCCTCCGGAGGAAGCACCA---------------------------AGGTTGCTCTGTTTCTTTCCAGTTGGAGAAGGTGCTGGTGACTGTTGGCTGCACCTGCGTCACCCCCGTCGTCCACCATG---TGCAGNNN------------------------------------------------------------------------
>Cercocebus_atys_F
ATGACAGTGAAGACCCTGCATGGCCCAGT--------------------------------------AATG-------------------------------------------------------------------------------------------------GTCAAGT---ACTT--------------------GCTGCTGTTGATATTGGGACTTGCCTTTCTGAATGAGGTGGCAGCTAGGAAAATCCCCAAAGTAGGACATACTTTTTTCCAAAAGCCTGAGAGTTGCCCACCTGTGCCAGAAGGTAGTATGAAGCTTGACACTGGCATCATCAATGAAAACCAGCGTGTTTCCATGTCACGTAACATCGAGAGCCGCTCCACCTCCCCCTGGAATTACACTGTCACTTGGGACCCCAACCGGTACCCCTCGGAAGTTGTACAGGCCCAGTGTAAGCACTTGGGCTGCATCGATGCTCAAGGAAAGGAAGACATCTCCTTGAATTCCG------TTCCCATCCAGCAAGAGACCCTGGTCCTCCGGAGGAAGCACCA---------------------------AGGCTGCTCTGTTTCTTTCCAGTTGGAGAAGGTGCTGGTGACTGTTGGCTGCACCTGCGTCACCCCCGTCGTCCACCATG---TGCAGNNN------------------------------------------------------------------------
>Cercopithecus_mona_F
ATGACAGTGAAGACCCTGCATGGCCCAGT--------------------------------------CATG-------------------------------------------------------------------------------------------------GTCAAAT---ACTT--------------------GCTGCTGTTGATATTGGGGCTTGCCTCTCTGAACCAGGTGGCAGCTAGGAAAATCCCCAAAGTAGGACATACTTTTTTCCAAAAGCCTGAGAGTTGCCCACCTGTGACAGAAGGTAGTATGAAGCTTGACACTGGCATCATCAATGAAAACCAGCGTGTTTCCATGTCACGTAACATCGAGAGCCGCTCCACCTCCCCCTGGAATTACACTGTCACTTGGGACCCCAACCGGTACCCCTCGGAAGTTGTACAGGCCCAGTGTAAGTACTTGGGCTGCATCAATGCTCAAGGAAAGGAAGACATCTCCATGAATTCCG------TTCCCATCCAGCAAGAGACCCTGGTCCTCCGGAGGAAACACCA---------------------------AGGCTGCTCTGTTTCTTTCCAGTTGGAGAAGGTGCTGGTGACTGTTGGCTGCACCTGCGTCACCCCCGTCGTCCACCATG---TGCAGNNN------------------------------------------------------------------------
>Pygathrix_nemaeus_F
ATGACAGTGAAGACCCTGCATGGCCCAGT--------------------------------------CATG-------------------------------------------------------------------------------------------------GTCAAGT---ACTT--------------------GCTGCTGTCGATATTGGGGCTTGCCTTTCTGAACGAGGTGGCAGCTAGGAAAATCCCCAAAGCAGGACATACTTTTTTCCAAAAGCCTGAGAGTTGTCCACCTGTGCCAGAAGGTAGTATAAAGCTTGACACTGGCATCATCAATGAAAACCAGCGTGTTTCCATGTCACGTAACATCGAGAGCCGCTCCACCTCCCCCTGGAATTACACTGTCACTTGGGACCCCAACCGGTACCCCTCGGAAGTTGTACAGGCCCAGTGTAAGCACTTGGGCTGCATCAATGCTCAAGGAAAGGAAGACATCTCCATGAATTCCG------TTCCCATCCAGCAAGAGACCCTGATCCTCCGGAGGAAGCACCA---------------------------AGGTTGCTCTGTTTCTTTCCAGTTGGAGAAGGTGCTGGTGACTGTTGGCTGCACCTGCGTCACCCCCGTCGTCCACCATG---TGCAGNNN------------------------------------------------------------------------
>Erythrocebus_patas_F
ATGACAGTGAAGACCCTGCATGGCCCAGT--------------------------------------CATG-------------------------------------------------------------------------------------------------GTCAAAT---ACTT--------------------GCTGCTGTTGATATTGGGGCTTGCCTTTCTGAACGAGGTGGCAGCTAGGAAAATCCCCAAAGTAGGACATACTTTTTTCCAAAAGCCTGAGAGTTGCCCACCTGTGACAGAAGGTAGTATGAAGCTTGACACTGGCATCATCAATGAAAACCAGCGTGTTTCCATGTCACGTAACATTGAGAGCCGCTCCACCTCCCCCTGGAATTACACTGTCACTTGGGACCCCAACCGGTACCCCTCGGAAGTTGTACAGGCCCAGTGTAAGCACTTGGGCTGCATCAATGCTCAAGGAAAGGAAGACATCTCCATGAATTCTG------TTCCCATCCAGCAAGAGACCCTGGTCCTCCGGAGGAAGCACCA---------------------------AGGCTGCTCTGTTTCTTTCCAGTTGGAGAAGGTGCTGGTGACTGTTGGCTGCACCTGCGTCACCCCCGTCGTCCACCATG---TGCAGNNN------------------------------------------------------------------------
>Semnopithecus_entellus_F
ATGACAGTGAAGACCCTGCATGGCCCAGT--------------------------------------CATG-------------------------------------------------------------------------------------------------GTCAAGT---ACTT--------------------GCTGCTGTCGATATTGGGGCTTGCCTTTCTGAACGAGGTGGCAGCTAGGAAAATCCCCAAAGTAGGACATACTTTTTTCCAAAAGCCTGAGAGTTGTCCACCTGTGCCAGAAGGTAGTATAAAGCTTGACACTGGCATCATCAATGAAAACCAGCGTGTTTCCATGTCACGTAACATCGAGAGCCGCTCCACCTCCCCCTGGAATTACACTGTCACTTGGGACCCCAACCGGTACCCCTCGGAAGTTGTACAGGCCCAGTGTAAGCACTTGGGCTGCATCAATGCTCAAGGAAAGGAAGACATCTCCATGAATTCCG------TTCCCATCCAGCAAGAGACCCTGGTCCTCCGGAGGAAGCACCA---------------------------AGGTTGCTCTGTTTCTTTCCAGTTGGAGAAGGTGCTGGTGACTGTTGGCTGCACCTGTGTCACCCCCGTCGTCCACCATG---TGCAGNNN------------------------------------------------------------------------
>Macaca_fascicularis_F
ATGACAGTGAAGACCCTGCATGGCCCAGT--------------------------------------CATG-------------------------------------------------------------------------------------------------GTCAAGT---ACTT--------------------GCTGCTGTTGATATTGGGACTTGCCTTTCTGAATGAGGTGGCAGCTAGGAAAATCCCCAAAGTAGGACATACTTTTTTCCAAAAGCCTGAGAGTTGCCCACCTGTGCCAGAAGGTAGTATGAAGCTTGACACTGGCATCATCAATGAAAACCAGCGTGTTTCCATGTCACGTAACATCGAGAGCCGCTCCACCTCCCCCTGGAATTACACTGTCACTTGGGACCCCAACCGGTATCCCTCGGAAGTTGTACAGGCCCAGTGTAAGCACTTGGGCTGCATCAATGCTCAAGGAAAGGAAGACATCTCCATGAATTCCG------TTCCCATCCAGCAAGAGACCCTGGTCCTCCGGAGGAAGCACCA---------------------------AGGCTGCTCTGTTTCTTTCCAGTTGGAGAAGGTGCTGGTGACTGTTGGCTGCACCTGCGTCACCCCCGTCGTCCACCATG---TGCAGNNN------------------------------------------------------------------------
>Macaca_fuscata_F
ATGACAGTGAAGACCCTGCATGGCCCAGT--------------------------------------CATG-------------------------------------------------------------------------------------------------GTCAAGT---ACTT--------------------GCTGCTGTTGATATTGGGACTTGCCTTTCTGAATGAGGTGGCAGCTAGGAAAATCCCCAAAGTAGGACATACTTTTTTCCAAAAGCCTGAGAGTTGCCCACCTGTGCCAGAAGGTAGTATGAAGCTTGACACTGGCATCATCAATGAAAACCAGCGTGTTTCCATGTCACGTAACATCGAGAGCCGCTCCACCTCCCCCTGGAATTACACTGTCACTTGGGACCCCAACCGGTATCCCTCGGAAGTTGTACAGGCCCAGTGTAAGCACTTGGGCTGCATCAATGCTCAAGGAAAGGAAGACATCTCCATGAATTCCG------TTCCCATCCAGCAAGAGACCCTGGTCCTCCGGAGGAAGCACCA---------------------------AGGCTGCTCTGTTTCTTTCCAGTTGGAGAAGGTGCTGGTGACTGTTGGCTGCACCTGCGTCACCCCCGTCGTCCACCATG---TGCAGNNN------------------------------------------------------------------------
>Mandrillus_sphinx_F
ATGACAGTGAAGACCCTGCATGGCCCAGT--------------------------------------CATG-------------------------------------------------------------------------------------------------GTCAAGT---ACTT--------------------GCTGCTGTTGATATTGGGACTTGCCTTTCTGAATGAGGTGGCAGCTAGGAAAATCCCCAAAGTAGGACATACTTTTTTCCAAAAGCCTGAGAGTTGCCCACCTGTGCCAGAAGGTAGTATGAAGCTTGACACTGGCATCATCAATGAAAACCAGCGTGTTTCCATGTCACGTAACATCGAGAGCCGCTCCACCTCCCCCTGGAATTACACTGTCACTTGGGACCCCAACCGGTACCCCTCGGAAGTTGTACAGGCCCAGTGTAAGCACTTGGGCTGCATCGATGCTCAAGGAAAGGAAGACATCTCCATGAATTCCG------TTCCCATCCAGCAAGAGACCCTGGTCCTCCGGAGGAAGCACCA---------------------------AGGCTGCTCTGTTTCTTTCCAGTTGGAGAAGGTGCTGGTGACTGTTGGCTGCACCTGTGTCACCCCCGTCGTCCACCATG---TGCAGNNN------------------------------------------------------------------------
>Mandrillus_leucophaeus_F
ATGACAGTGAAGACCCTGCATGGCCCAGT--------------------------------------CATG-------------------------------------------------------------------------------------------------GTCAAGT---ACTT--------------------GCTGCTGTTGATATTGGGACTTGCCTTTCTGAATGAGGTGGCAGCTAGGAAAATCCCCAAAGTAGGACATACTTTTTTCCAAAAGCCTGAGAGTTGCCCACCTGTGCCAGAAGGTAGTATGAAGCTTGACACTGGCATCATCAATGAAAACCAGCGTGTTTCCATGTCACGTAACATCGAGAGCCGCTCCACCTCCCCCTGGAATTACACTGTCACTTGGGACCCCAACCGGTACCCCTCGGAAGTTGTACAGGCCCAGTGTAAGCACTTGGGCTGCATCGATGCTCAAGGAAAGGAAGACATCTCCATGAATTCCG------TTCCCATCCAGCAAGAGACCCTGATCCTCCGGAGGAAGCACCA---------------------------AGGCTGCTCTGTTTCTTTCCAGTTGGAGAAGGTGCTGGTGACTGTTGGCTGCACCTGTGTCACCCCCGTCGTCCACCATG---TGCAGNNN------------------------------------------------------------------------
>Trachypithecus_francoisi_F
ATGACAGTGAAGACCCTGCATGGCCCAGT--------------------------------------CATG-------------------------------------------------------------------------------------------------GTCAAGT---ACTT--------------------GCTGCTGTCGATATTGGGGCTTGCCTTTCTGAACGAGGTGGCAGCTAGGAAAATCCCCAAAGTAGGACATACTTTTTTCCAAAAGCCTGAGAGTTGTCCACCTGTGCCAGAAGGTAGTATAAAGCTTGACACTGGCATCATCAATGAAAACCAGCGTGTTTCCATGTCACGTAACATCGAGAGCCGCTCCACCTCCCCCTGGAATTACACTGTCACTTGGGACCCCAACCGGTACCCCTCGGAAGTTGTACAGGCCCAGTGTAAGCACTTGGGCTGCATCAATGCTCAAGGAAAGGAAGACATCTCCATGAATTCCG------TTCCCATCCAGCAAGAGACCCTGGTCCTCCGGAGGAAGCACCA---------------------------AGGTTGCTCTGTTTCTTTCCAGTTGGAGAAGGTGCTGGTGACTGTTGGCTGCACCTGCGTCACCCCCGTCGTCCACCATG---TGCAGNNN------------------------------------------------------------------------
>Macaca_nemestrina_F
ATGACAGTGAAGACCCTGCATGGCCCAGT--------------------------------------CATG-------------------------------------------------------------------------------------------------GTCAAGT---ACTT--------------------GCTGCTGTTGATATTGGGACTTGCCTTTCTGAATGAGGTGGCAGCTAGGAAAATCCCCAAAGTAGGACATACTTTTTTCCAAAAGCCTGAGAGTTGCCCACCTGTGCCAGAAGGTAGTATGAAGCTTGACACTGGCATCATCAATGAAAACCAGCGTGTTTCCATGTCACGTAACATCGAGAGCCGCTCCACCTCCCCCTGGAATTACACTGTCACTTGGGACCCCAACCGGTATCCCTCGGAAGTTGTACAGGCCCAGTGTAAGCACTTGGGCTGCATCAATGCTCAAGGAAAGGAAGACATCTCCATGAATTCCG------TTCCCATCCAGCAAGAGACCCTGGTCCTCCGGAGGAAGCACCA---------------------------AGGCTGCTCTGTTTCTTTCCAGTTGGAGAAGGTGCTGGTGACTGTTGGCTGCACCTGCGTCACCCCCGTCGTCCACCATG---TGCAGNNN------------------------------------------------------------------------
>Macaca_mulatta_F
ATGACAGTGAAGACCCTGCATGGCCCAGT--------------------------------------CATG-------------------------------------------------------------------------------------------------GTCAAGT---ACTT--------------------GCTGCTGTTGATATTGGGACTTGCCTTTCTGAATGAGGTGGCAGCTAGGAAAATCCCCAAAGTAGGACATACTTTTTTCCAAAAGCCTGAGAGTTGCCCACCTGTGCCAGAAGGTAGTATGAAGCTTGACACTGGCATCATCAATGAAAACCAGCGTGTTTCCATGTCACGTAACATCGAGAGCCGCTCCACCTCCCCCTGGAATTACACTGTCACTTGGGACCCCAACCGGTATCCCTCGGAAGTTGTACAGGCCCAGTGTAAGCACTTGGGCTGCATCAATGCTCAAGGAAAGGAAGACATCTCCATGAATTCCG------TTCCCATCCAGCAAGAGACCCTGGTCCTCCGGAGGAAGCACCA---------------------------AGGCTGCTCTGTTTCTTTCCAGTTGGAGAAGGTGCTGGTGACTGTTGGCTGCACCTGCGTCACCCCCGTCGTCCACCATG---TGCAGNNN------------------------------------------------------------------------
>Papio_anubis_F
ATGACAGTGAAGACCCTGCATGGCCCAGT--------------------------------------CATG-------------------------------------------------------------------------------------------------GTCAAGT---ACTT--------------------GCTGCTGTTGATATTGGGACTTGCCTTTCTGAATGAGGTGGCAGCTAGGAAAATCCCCAAAGTAGGACATACTTTTTTCCAAAAGCCTGAGAGTTGCCCATCTGTGCCAGAAGGTAGTATGAAGCTTGACACTGGCATCATCAATGAAAACCAGCGTGTTTCCATGTCACGTAACATCGAGAGCCGCTCCACCTCCCCCTGGAATTACACTGTCACTTGGGACCCCAACCGGTACCCCTCGGAAGTTGTACAGGCCCAGTGTAAGCACTTGGGCTGCATCAATGCTCAAGGAAAGGAAGACATCTCCATGAATTCCG------TTCCCATCCAGCAAGAGACCCTGGTCCTCCGGAGGAAGCACCA---------------------------AGGCTGCTCTGTTTCTTTCCAGTTGGAGAAGGTGCTGGTGACTGTTGGCTGTACCTGCGTCACCCCCGTCGTCCACCATG---TGCAGNNN------------------------------------------------------------------------
>Nomascus_leucogenys_F
ATGACAGCGAAGACCCTGCATGGCCCAGC--------------------------------------CATG-------------------------------------------------------------------------------------------------GTCAAGT---ACTT--------------------GCTGCTGTCGATATTGGGGCTTGCCTTTCTGAGTGAGGCGGCAGCTTGGAAAATCCCCAAAATAGGACATACTTTTTTCCAAAAGCCTGAGAGTTGCCCGCCTGTGCCAGGAGGTAGTATGAAGCTTGACATTGGCATCATCAATGAAAACCAGCGTGTTTCCATGTCACGTAACATCGAGAGCCGCTCCACCTCCCCCTGGAATTACACTGTCACTTGGGACCCCAACCGGTACCCCTCGGAAGTTGTACAGGCCCAGTGTAGGAACTTGGGCTGCATCAATGCTCAAGGAAAGGAAGATATCTCCATGAATTCTG------TTCCCATCCAGCAAGAGACCCTGGTCCTCCGGAGGAAGCACCA---------------------------AGGCTGCTCTGTTTCTTTCCAGTTGGAGAAGGTGCTGGTGACTGTGGGCTGCACCTGCGTCACCCCTGTCATCCACCATG---TGCAGNNN------------------------------------------------------------------------
>Alouatta_palliata_F
ATGACAGTGAAGACTCTGCATGTCACAGC--------------------------------------CATG-------------------------------------------------------------------------------------------------GTGAAGT---ACTT--------------------GCTGCTGTTGATATTGGGGCTTGCCTTTCTGAAAGAGGCAGCAGCTCAGAGAGTCCCGAAAGTAGGACAAACGTTTTTCCAAAAGCCTGAGAGTTGCCCGTCTGTGCCAGAAGGTAGTCTGAAGCTTGACATAGGCATTATCAATGCAAACCAGCGTGTTCCCTTGTCACGTAACATTGAGCGCCGCTCCACCTCCCCCTGGAATTACACCGTCACCTGGGACCCCAACCGGTACCCTTCAGAAGTTGTACAGGCCCAATGTAGGCACCTGGGCTGCGTCGATGCTCAAGGAAAGGAAGACATCTTCATGAATTCTG------TTCCCATCCAGCAAGAGACCCTGGTCCTCCGGAGGAAGCGCCA---------------------------AGGCTGCTCTGTTTCTTTCCAGTTGGAGAAGCTGCTGGTGACCGTTGGCTGCACCTGCGTGAAACCCCTTATCCACCACG---TGCGCNNN------------------------------------------------------------------------
>Ateles_geoffroyi_F
ATGACAGTGAAGACTCTGCATGTCACAGC--------------------------------------CATG-------------------------------------------------------------------------------------------------GTGAAGT---ACTT--------------------GCTGCTGTTGATATTGGGGCTTGCCTTTCTGAGAGAGGCAGCAGCTCAGAGTGTCCCGAAAGTAGGACAAACGTTTTTCCAAAAGCCTGAGAGTTGCCCGTCCGTGCCAGAAGGTAGTCTGAAGCTTGACATGGGCATTATCAATGTAAACCAGCGTGTTCCCTTGTCACGTAACATCGAGCGCCGCTCCACCTCCCCCTGGAATTACACCGTCACCTGGGACCCCAACCGGTACCCCTCAGAAGTTGTACAGGCCCAATGTAGGCACCTGGGCTGTATCAATGCTCAAGGAAAGGAAGACATCTTCATGAATTCTG------TTCCCATCCAGCAAGAGACACTGGTCCTCCGGAGGAAGCGCCA---------------------------AGGCTGCTCTGTTTCTTTCCAGTTGGAGAAGCTGCTGGTGACCGTTGGCTGCACCTGTGTCAAACCCCTTATCCACCATG---TGCGCNNN------------------------------------------------------------------------
>Callithrix_jacchus_F
ATGACAGTGAAGAGCCTACATGTCACAGC--------------------------------------CATG-------------------------------------------------------------------------------------------------GTGAAGT---ACTT--------------------GCTGCTGTTGATATTGGGGCTTGCCTTTCTGAGAGAGACAGCAGCTCAGAGAGTCCCCAAAGAAGGACAAACGTTTTTCCAAAAGCCTGAGAGTTGCCCATCTGTGCCAGAAGGTAGTCTGAAGCTTGACCTGGGCATCATCAATGCAAACCAGCGTGTTCCCTTGTCACGTAACATCGAGCGCCGCTCCACCTCCCCCTGGAATTACACCGTCACCTGGGACCCCAACCGGTACCCCTCAGAAGTTGTACAGGCCCAATGTAGGCACTTGGGCTGCGTCAATGCTCAAGGAAAGGAAGACATCTTCATGAATTCCG------TTCCCATCCAGCAAGAGACCCTGGTCCTCCGGAGGAAGCACCA---------------------------AGGCTGCTCTGTTTCTTTCCAGTTGGAGAAGCTGCTGGTTACTGTTGGCTGCACCTGCGTCAAACCCCTTATCCACCATG---TGCACNNN------------------------------------------------------------------------
>Callithrix_pygmaea_F
ATGACAGTGAAGAGCCTACATGTCACAGC--------------------------------------CATG-------------------------------------------------------------------------------------------------GTGAAGT---ACTT--------------------GCTACTGTTGATATTGGGGCTTGCCTTTCTGAGAGAGACAGCAGCTCAGAGAGTCCCCAAACAAGGACAAACGTTTTTCCAAAAGCCTGAGAGTTGCCCATCTGTGCCAGAAGGTAGTCTGAAGCTTGACCTGGGCATCATCAATGCAAACCAGCGTGTTCCCTTGTCACGTAACATCGAGCGCCGCTCCACCTCCCCCTGGAATTACACCGTCACCTGGGATCCCAACCGGTACCCCTCAGAAGTTGTACAGGCCCAATGTAGGCACTTGGGCTGCGTCAATGCTCAAGGAAAGGAAGACATCTTCATGAATTCCG------TTCCCATCCAGCAAGAGACCCTGGTCCTCCGGAGGAAGCACCA---------------------------AGGCTGCTCTGTTTCTTTCCAGTTGGAGAAGCTGCTGGTTACTGTTGGCTGCACCTGTGTCAAACCCCTTATCCACCATG---TGCACNNN------------------------------------------------------------------------
>Cebus_capucinus_imitator_F
ATGACAGTGAAGACCCTGCATGTCACAGC--------------------------------------CATG-------------------------------------------------------------------------------------------------GTGGAGT---ACTT--------------------GCTGCTGTTGATATTGGGGCTTGCCTTTCTGAGAGAGGCAGCAGCTCAGATAGTCCCCAAAGAAGGACAAACATTTTTCCAAGAGCCTGAGAGTTGCCCTTCTGTGCCAGAAGGTAGTCTGAAGCTTGACATTGGCATCATCAGTGCAAACCAGCGTGTTCCCTTGTTACGTAACATTGAGCGCCGCTCCACCTCCCCCTGGAATTACACCGTCACCTGGGACCCCAACCGGTACCCCTCGGAAGTTGTACAGGCCCAGTGTAGGCACCTGGGCTGCGTCAATGCTCAAGGAAAGGAAGACATCTTCATGAATTCCG------TTCCCATCCAGCAAGAGACCCTGGTCCTCCGGAGGAGGCGCCA---------------------------AGGCTGCTCTGTTTCTTTCCAGTTGGAGAAGCTGCTGGTGACCGTTGGCTGCACCTGCGTCAAACCCCTTATCCGCCATG---TGAGCNNN------------------------------------------------------------------------
>Cebus_albifrons_F
ATGACAGTGAAGACCCTGCATGTCACAGC--------------------------------------CATG-------------------------------------------------------------------------------------------------GTGGAGT---ACTT--------------------GCTGCTGTTGATATTGGGGCTTGCCTTTCTGAGAGAGGCAGCAGCTCAGATAGTCCCCAAAGAAGGACAAACATTTTTCCAAGAGCCTGAGAGTTGCCCGTCTGTGCCAGAAGGTAGTCTGAAGCTTGACATTGGCATCATCAGTGCAAACCAGCGTGTTCCCTTGTTACGTAACATTGAGCGCCGCTCCACCTCCCCCTGGAATTACACCGTCACCTGGGACCCCAACCGGTACCCCTCGGAAGTTGTACAGGCCCAGTGTAGGCACCTGGGCTGCGTCAATGCTCAAGGAAAGGAAGACATCTTCATGAATTCCG------TTCCCATCCAGCAAGAGACCCTGGTCCTCCGGAGGAGGCGCCA---------------------------AGGCTGCTCTGTTTCTTTCCAGTTGGAGAAGCTGCTGGTGACCGTTGGCTGCACCTGCGTCAAACCCCTTATCCGCCATG---TGAGCNNN------------------------------------------------------------------------
>Sapajus_apella_F
ATGACAGTGAAGACCCTGCATGTCACAGC--------------------------------------CATG-------------------------------------------------------------------------------------------------GTGGAAT---ACTT--------------------GCTGCTGTTGATATTGGGGCTTGCCTTTCTGAGAGAGGCAGCAGCTCAGATAGTCCCCAAAGAAGGACAAACATTTTTCCAAGAGCCTGAGAGTTGCCCGTCTGTGCCAGAAGGTAGTCTGAAGCTTGACATGGGCATCATCAGTGCAAACCAGCGTGTTCCCTTGTTACGTAACATTGAGCGCCGCTCCACCTCCCCCTGGAATTACACCGTCACCTGGGACCCCAACCGGTACCCCTCGGAAGTTGTACAGGCCCAGTGTAGGCACCTGGGCTGCGTCAATGCTCAAGGAAAGGAAGACATCTTCATGAATTCCG------TTCCCATCCAGCAAGAGACCCTGGTCCTCCGGAGGAGGCGCCA---------------------------AGGCTGCTCTGTTTCTTTCCAGTTGGAGAAGCTGCTGGTGACCGTTGGCTGCACCTGCGTCAAACCCCTTATCCGCCATG---TGAGCNNN------------------------------------------------------------------------
>Saimiri_boliviensis_F
ATGACAGTGAAGACCCTGCATGTCACAAC--------------------------------------CATG-------------------------------------------------------------------------------------------------GTGGAGT---ACTT--------------------GCTGCTGTTGATACTGGGGCTTGCCTTTCTGAGAGAGACAGCAGCTCAGAGAGTCGCCAAAGCAGGACAAACGTTTTTCCAAGAGCCTGAGAGTTGCCCATCTGTGCCAGAAGGTAGTGTGAAGCTTGACATGGGCATCATCAATGCAAACCAGCGTGTTCCCTTGTCACGTAACATCGAGCGCCGCTCCACCTCCCCCTGGAATTACACCGTCACCTGGGACCCCAACCGGTACCCCTTGGAAATTGTACAGGCCCAGTGTAAGCACCTGGGCTGCGTCAATGCCCAAGGAAAGGAAGACATCTTCATGAATTCTG------TTCCCATCCAGCAAGAGACCCTGGTCCTCCGGAGGAGGCGCCA---------------------------AGGCTGCTCTGTTTCTTTCCAGTTGGAGAAACTGCTGGTGACCGTTGGCTGCACCTGCGTCAAACCCCTTATCCGCCATG---TGCACNNN------------------------------------------------------------------------
>Pithecia_pithecia_F
ATGACAGTGAAGACCCTGCATGTCACAGC--------------------------------------CATG-------------------------------------------------------------------------------------------------ATGAAGT---ACTT--------------------GCTGCTGTCGATATTGGGGCTTGCCTTTCTGAGAGAGGCAGCAGCTCAGACAGTCCCCAAAGTAGGACAAACATTTTTCCAAAAGCCTGAGAGTTGCCCGTCCGTGCCAGAAGGTAGTCTGAAGCTTGACATGGGCATCATCAATGCAAACCAGCATGTTCCCTTGTCACGTAACATTGAGCGCCGCTCCACCTCCCCCTGGAATTACACCGTCACCTGGGACCCCAACCGGTACCCCTCGGAAGTTGTACAGGCCCAGTGTAGGCACCTGGGCTGCGTCAATGCTCAAGGAAAGGAAGACATCTTCATGAATTCCG------TTCCTATCCAGCAAGAGACCCTGGTCCTCCGGAGGAAGCGCCA---------------------------AGGCTGCTCTGTTTCTTTCCAGTTGGAGAAGCTGCTGGTGACCGTTGGCTGCACTTGCGTCAAACCCCTTATCCGCCATG---TGCGCNNN------------------------------------------------------------------------
>Plecturocebus_donacophilus_F
ATGACAGTGAAGACCCTGCATGTCACAGC--------------------------------------CATG-------------------------------------------------------------------------------------------------GTGAAGT---ACTT--------------------GCTGCTGTTGATATTGGGGCTTGCCTTTCTGAGAGAGGCAGCAGCTCAGACAGTCCCCAAAGTAGGACAAACGTTTTTTCAAAAGCCTGAGAGTTGCCCATCTGTGCCAGAAGGTAGTCTGAAGCTTGACATGGGCATCATCAATGCAAACCAGCGTGTTCCCTTGTCACGTAACATTGAGCGCCGCTCCACCTCCCCCTGGAATTACACCGTCACCTGGGACCCCAACCGGTACCCTTCGGAAGTTGTACAGGCCCATTGTAGGCACCTAGGCTGCGTCAATGCTCAAGGAAAGGAAGACATCTTCATGAATTCCG------TTCCCATCCAGCAAGAGACCCTGGTCCTCCGGAGGAAGCGCCA---------------------------AGGCTGCTCTGTTTCTTTCCAGTTGGAGAAGCTGCTGGTGACCGTTGGCTGCACTTGCGTCAAACCCCTTATCCACCATG---TGCGCNNN------------------------------------------------------------------------
>Saguinus_imperator_F
ATGACAGTGAAGACCCTGCATGTCACCCC--------------------------------------CATG-------------------------------------------------------------------------------------------------GTGGAGT---ACTT--------------------GCTGCTGTTGATATTGGGGCTTGCCTTTCTGAGAGAGACAGCAGCTGAGAGAATCCCCAAAGAAGGACAAACGTTTTTCCAAAAGCCTGAGAGTTGCCCATCTGTGCCAGAAGGTAGTCTGAAGCTTGATCTGGGCATCATTAATGCAAACCAGCGTGTTCCCTTATCACGTAACATCGAGCGCCGCTCCACCTCCCCCTGGAATTACACCGTCACCTGGGACCCCAACCGGTACCCGTCGGAAGTTGTACAGGCCCAATGTAGGCACCTGGGTTGCGTCAATGCTCAAGGAAAGGAAGACATCTTCATGAATTCTG------TTCCCATCCAGCAAGAGACCCTGGTCCTCCGGAGGAAGCATCA---------------------------AGGCTGCTCTGTTTCTTTCCAGTTGGAGAAGCTGCTGGTGACCGTTGGCTGCACCTGCGTCAAACCCCTTATCCACCATG---TGCGCNNN------------------------------------------------------------------------
>Aotus_nancymaae_F
ATGTTAGTGAAGACCCTGCATGTCACAGC--------------------------------------CATG-------------------------------------------------------------------------------------------------GTGGAAT---ACTT--------------------GCTGCTGTTGATATTGGGGCTTGCCTGTCTAAAAGAGGCAGCAGCTCAAAGAGTCCCCAAAGAAGGACAAACGTTTTTCCAAAAGCCTGAGAGTTGCCCATCTGTGCCAGAAGGTAGTCTGAAGCTTGACACGAGCATCATCAATGCAAACCAGCGTGTTCCCTTGTCACGTAACATCGAGCGCCGCTCCACCTCCCCCTGGAATTACACCGTCACCTGGGACCCCAACCGGTACCCCTCGGAAGTTGTACAGGCCCAGTGTAGGCACCTGGGCTGCGTCAATGCTCAAGGAAAGGAAGACATCTTCATGAATTCCG------TTCCCATCCAGCAAGAGACCCTGGTCCTCCGGAGGAAGCACCA---------------------------AGGCTGCTCTGTTTCTTTCCAGTTGGAGAAGCTGCTGGTGACCGTTGGCTGCACCTGCGTCAAACCTGTTATCCGCCATG---TGCACNNN------------------------------------------------------------------------
>Rhinopithecus_bieti_F
ATGACAGTGAAGACCCTGTATGGCCCAGT--------------------------------------CATG-------------------------------------------------------------------------------------------------GTCAAGT---ACTT--------------------GCTGCTGTCAATATTGGGGCTTGCCTTTCTGAACGAGGTGGCAGCTAGGAAAATCCCCAAAGTAGGACATACTTTTTTCCAAAAGCCTGAGAGTTGTCCACCTGTGCCAGAAGGTAGTATAAAGCTTGACACTGGCATCATCAATGAAAACCAGCGTGTTTCCATGTCACGTAACATCGAGAGCCGCTCCACCTCCCCCTGGAATTACACTGTCACTTGGGACCCCAACCGGTACCCCTCGGAAGTTGTACAGGCCCAGTGTAAGCACTTGGGCTGCATCAATGCTCAAGGAAAGGAAGACATCTCCATGAATTCCG------TTCCCATCCAGCAAGAGACCCTGATCCTCCGGAGGAAGCACCA---------------------------AGGTTGCTCTGTTTCTTTCCAGTTGGAGAAGGTGCTGGTGACTGTTGGCTGCACCTGCGTCACCCCCGTCATCCACCATG---TGCAGNNN------------------------------------------------------------------------
>Nasalis_larvatus_F
------------------------------------------------------------------------------------------------------------------------------------------------------------------------GTCAAGT---ACTT--------------------GCTGCTGTCGATATTGGGGCTTGCCTTTCTGAACGAGGTGGCAGCTAGGAAAATCCCCAAAGTAGGACATACTTTTTTCCAAAAGCCTGAGAGTTGTCCACCTGTGCCAGAAGGTAGTATAAAGCTTGACACTGGCATCATCAATGAAAACCAGCGTGTTTCCATGTCACGTAATATCGAGAGCCGCTCCACCTCCCCCTGGAATTACACTGTCACTTGGGACCCCAACCGGTACCCCTCGGAAGTTGTACAGGCCCAGTGTAAGCACTTGGGCTGCATCAATGCTCAAGGAAAGGAAGACATCTCCATGAATTCCG------TTCCCATCCAGCAAGAGACCCTGATCCTCCGGAGGAAGCACCA---------------------------AGGTTGCTCTGTTTCTTTCCAGTTGGAGAAGGTGCTGGTGACTGTTGGCTGCACCTGCGTCACCCCCGTCGTCCACCATG---TGCAGNNN------------------------------------------------------------------------
>Mussel_il17
---------ATGAGACTTCGTTT-----------GCAACAGATTTCTACATTGATTGTTTTTATTTTACTGTTGGACTAC-----ATCATGATTGTTGCAAGTGCCAGTATCAATAAATGTACTCGGCCAAGTCGACGAACAATGAGACGGATACGAGCTGAGTTCTTTCGTAAACTTAAGA---------GAAGGTTACACGATAGTT------TTGGATCATTAACACACCTTA----------------CACAACAAACTCTTCGAAGTTC-----AACCAATGAAGGA---CAGAAATATATCCGTAAACGAAACATTAGTGATGACCC------AAAAGAAGGAAGATGCCCAAGAAATAAATATGTAGA-----------AGAATCGTGTCCGCAT--TACTTTGTTTTAGATATAGACGATAATAGGATACCAGAAGTAATTGTCCAAGCTAAATGTAAATGTTCTAAGTGCCTGGAGCTCAATTCGTAT----------------------------GGCTCATT-TCAAAACAGTTCATATGCTGGATGTGAAACTGTA-----G------------ATTACT-ACAGCCGTGTACTTCGTGTTACCGATTGTGTAAATGGTTATTTCAAGTATGGCGAAGTTTGGGAACCAGTGGCTGTAGCATGTCGTTGTACTAATCGACGTCAAGTTCGGGTAAACGAATAG-------------------------------------------
