# Supplementary material for: Genetic comparisons of interleukin-17 reveal a framework for complex signaling evolution
Source: bioRxiv. 2026 Apr 14:2026.04.13.718218. Preprint. [Version 1] doi: 10.64898/2026.04.13.718218 (PMC13105070; doi:10.64898/2026.04.13.718218)
Supplement: Supplement 3 [file media-3.zip › Supplemental files for paper/Alignments_and_trees/IL17_receptor_chordate Alignment.fasta]

>vs_HLartJam1
ATGGGCGCCCCGCCCCGCCG---------GCCCCTCGGCCTCCTGGGGCCCCCGCTGGGGCTGCTGCGGCTGCTCCTGCT---CCTGCGCTGGCTGACCCCGGGTGGCGCTGCCCTGCGGCTCTTGGACCACCCGGCCCCCGTCTGCTCCCAGGAGGGGCTGA-------GCTGCCAAGTCAAGA-------ATAGTACC--TGCCTGGATGACAG--CTGGATCCAACCTCGAAACTTGACCCCCTCGTCCCCAAAAGATGTCCAGGTTAAGG------------TGCGGGTGGCCCGCACCCAGGATGGAGACCGCGTCCCTGTGGTTCACGTCCAGTGGGCACTGCAGACGGACGCCAGCATCCTTTACCTGGAGGGGGCGGAGCTCTCTGTCCTGCAGCTGAACACCAACGAGCGG---CTGTGTGTCAAGTTTG-------AGTTTCTCTCCAAGCTGCAGC--ATCACCGCAAGCCGTGGCG-----CTTTGCCTTCAGCCACTTTGTGGTAGAGCCTGGCCGGGAATACGAGGTAACCGTCCACCACCTGCCCAAACCCATACCGGACGG---GGACCCGAACCACCAGTCCAGGACACTCCTTGTG---CCGAACTGTGATGACCACATGATGAAGGAAACCAGGCCATGCGTGAGCTCAGGCAGCCTGTGGGAACCCAACATCACCCTGGACTTGGAAGTCTCC------CAGCGGCTGCAGGCCAGCTTCACCCTGTGGAATGAGTCTGCCCGCTACCAGATCCTGCTGGAGAGCTTCCCACGAGAGGACAACCAGACTTGTTTCCAGCGGA-CAGTGGATATGCCTGCGCCCACAGCGGAGACCCT-CCACCGGCGGGCCAACGTCACCTTCCTCCTGCCCAACGCCGACTGGTGCTGCCGCCACCAGCTGAAGATCCAGCCCTTCTTCAGCAGCTGTCTGAATGACTG--CGA----CAGACGGACTGCGAATGTGAGCTGCCCCCAAATCGTGCATCT-TTCAGGCCTGATTGCAGACTACATG-CCCCTGTGGGTGTACGTGTTCATCACAGGCAT------------CGCCATCTTG---------CTGGTGGGCTCAGCCATCCTGCTAATTCTCTGCATGACCTGGAGGAT---GTCGGGGTCTCAT-----CGCGAGAAAGCGGGC------GCCAGGGACCCAGGTGCCGTGCCCA---CCGCTGGCCTGGCGCCACCTCCCCTGAAGCCTAGGAAGGTCTGG----------------------ATTGTCTA---CTCAGCAGACCACCCCCTCTACGT--GGACGTGGTCCTGAAGTTCGCCCAGTTCC---TGCTCACCGT----CTGCAGCACCGAAGTGGCCCTTGACCTG------CTGGAGGAGCAGGTCATTGCAG--------------AGATGGGGGTCATGACCTGGGTGGGCCGCCAGAAGCAGG---AGATGGTGGACAGCGACTCC---AAGATCATCATCCTGTGCTCCCGAGGCAC-CCGGGCCAAGTGGCAGGCCATCCTCGGCTGGGAGGATCCTG---CCGTCCAGCTCCGCTGTGACCACCAGAGGCTCGCCGGGGACCTCTTCACTGCAGCCATGAACATGATCCTGCCGGACTT-TGAGAAGCCGGCCTGCTTTGGCACCTACGTCATCTGCTACTTCAGTGACATCAGCAGCGAGGATGACATCCCCAACCTCTTCCACATCATGCCCAGGTACCCACTCATGGACAAGTTTGAGGAGGTGTACTTCCGGATCCAGGACCTGGA-GATGTTTGAGCCGGGCCGGATGCACTGCGTGGGGGAGCTCACTGGG-GACAACTACCTGCAGAGCCCCAGCGGTCAGCAGCTCCGGCAGGCCGTGGACCGGTTCCGCGAGTGGCAGGCGCAGTGCCCCGACTGGTTCGAGCGCCAGAACCTCTGCTCGGCGGCTGACCAGGACCTCCA---GCTCC---TGGACGAAGAGGTGTTTGAAGAGCCGCTGCTGCCGCCGGAAAGCGGGATCAAGAAGCAGATGCCGCTGGTGCGGGAGCCCACTGAGGAGGACGGCCTGGCGGTGGAGCTGCTCCTGACCGAGGAGGGTG------GG---CGAGTGGCCCGGCTGCACCCCCAGCATCAGCCCCAGGGGCAGCTGGTGGCTCAGAGCCTGCAGACCATGGTGCTGGCCCTGGAGGCAGCCCCTCCCACTCAGGCCCTGGAGCCTGTCTCTCCTGCTGTGCCCAGGAGCAGCCTAGCTAGTCAGGTGGCCGTGGTGGAGGGGGGCGAGGCCTGCCCACTGCTGGA--GGGTTCTGGCCCCCAGCGGAACAGTGTCCTCTTCCTCCCGGTAGGCCTGGAGGACACTCCTCTC---TGCAGCACACCGAGGGCATTGTCGGACGACCTCCCCGAGGCCATAAGGGAGCAGCTCGAAGGCTTGATGCTCTCGCTCTTCCAACAGAGCCTGAGCTGCCAGGCCCCAGAGGCCTGGGGGCAGCCGGTGCTGGCCCTCCAAGAGCTACACACACCCTATGGGGAGGGGCAGCGGGAGTCG-GTGCAGTCTGACCAGGGCTACATC-TCCAGAAGCTCCC-----------CACAGCCCCCCGATGGGCTGGTGGAAGTGGAAGAAGAGG---AAGCCAGGCAGGACCTGGG-----ACAGTCGGCCAAGCAACTGTCCCCGGAGGCACTGGAGAGC-CTGCGGAGTCTCCAGAGACGGCTCTTCTTCCAGGACCTTCAGAAGGACTCGGGCTGGGACAGTATGGAGCCTGAGGACCCAGTTACANNN------------------------
>vs_HLpteVam2
ATGGGGTCTCCGCGCCACCCACCGCCCGTCCTCCCCCGGCTCCCGCTGGGGCTGCTGCTGCTCCTCCTGCTGCTCCTGCT---CCTGAGCGGACCGGCCCCGGGTCGCGCTTCCCCGCGGCTCTTGGACCACCCGGCACCCGTCTGCTCCCAGCAGGGACTAA-------ACTGCATAGTCAAGA-------ATAGTAAC--TGCTTGGATGACAG--CTGGATCCACCCTCGAAACCTGACTCCTTCATCCCCAAAAGATGTCCAGGTGCAGC------------TGCACTTTGCCCACACCCAGCATGGAGACCACGTCCCTGTGGTTCAAATCAAATGGACACTGCAGACAGATGCCAGCATCCTCTACCTGGAGGGTGCAGAGTTATCTGTCCTCCAGCTGAACACCAATGAGCGT---TTGTGTGTCAAGTTTG-------AGTTTCTCTCCAGACTGCAGA--GTCACCACAAGCGGTGGCA-----TTTTACCTTCAGTCACTTTGTGGTAGAACCTGGCCAGAAATATGAGGTGACCGTTCACCACCTGCCCAAGCCCATCCCTGATGG---AGACCCAAACCACCAGTCCATGAACTTCCTCGTG---CCTGACTGCGAGAACCCCGAGATGAGGATAACCACGCCATGTGTGAGCTCAGGCAGCCTGTGGCAGCCTAACATCACCGTGGACACTCCGGAAGCC------CACCAGCTACGGGTCAACTTCACCCTGTGGAATGAATCTGCCCATTACCAGATCCTGCTGGAGAGTTTCCCACGCACAGAGAACCAGACATGTTTCAAGCACG-TTATGGATATACCCATGCCCACACAAGAGGATTT-CCACCAGCGGTCCAACGTCACGCTCACCCTACCGAACTTTAAGTGGTGCTGCCACCATCGAGTACAGATCCAGCCCTTCTTCAGCAGCTGTCTGAATGACTG--CCA----CAGACATTCCGTGATGGTCCCCTGTCCAAAA---------CT-TCCAGACTTGATTGCAGACTCCATA-CCCCTGTGGGTGTACGGGTTCATCACGATCAT------------CTCTGTCCTT---------CTGGTTGGCTCTGTCATCCTGCTGATCCTCTGCATGACCTGGAGGCT---ATCTGGGTCTCGT-----CATGAAAAATATGGCAATGACACTAGAGACACAGATGTCCTGCCCA---CTGCTGGCCTGATGCCCCCTCCCCTAAAGCCCAGGAAGGTCTGG----------------------ATCGTCTA---CTCTGCTGACCACCCCCTCTACGT--GGAAGTGGTCCTAAAGTTCGCCCAGTTCT---TGCTCACCGT----TTGTGGCACCGAAGTGGCCCTTGACCTG------CTGGAGGAGCAGGTCATCTCAG--------------AGGTGGGCGTCATGACCTGGGTGGGACGCCAGAAGCAGG---AAATGGTAGAGAGCAACTCC---AAGATCATCATCCTGTGTTCCCGAGGCAC-CCAAGCCAAGTGGCAGGCCATCCTCGGCTGGGAGGAGCCTG---CCATCCAGCTTCGATGTGACCACAGGAAACCCGCTGGGGACCTTTTCACAGCAGCCATGAACATGATCCTCCCAGACTT-CAAGAAGCCAGCCTGCTTTGGCACCTACATCGTCTGCTACTTCAGTGACATCAGCAGTGAAAGCGATATCCCCGACCTCTTCAATATCACTTCCAGGTACCCACTCATGTACAAATTTGAGGAGGTTTACTTCCGGATCCAGGACCTGGA-GATGTTTGAACCTGGCCGGATGCACCGCGTTGGGGAGCTCACGGGG-GAGAACTACTTGCAGAGCCCCAGCGGCTGGCAGCTCAAGGAGGCTGTGGAGAGATTCCGGGAGTGGCAGACTCAGTGCCCTAATTGGTTTGAGCGCGAGAACCTCTGCTCGGCAGATGACCAGGACCTCGA---GTCCC---TGGATGAAGAGATATTGGAAGAGCCACTGTTGCCACCAGGAAGAGGGATGGTGAAGCAGAAGCCCCTGTTGCGGGAGCCTGCCCCAGAGGGCCACCTGGTGGTAGATCTGCTCCTCGCTGAGGAAGGAG------GG---GGCGTGGCAAGGCTGCAAGCTCAGCTTCAGCCCCAAGAGCAGCTGGCAGCCCCGATCCTCCAAACCGCTGTGCTCCCAGTGGAGTCGGTCCCTCCCACTCAGGCATTGGAACCCGTCCCTCATGATGGGGG---CAGCAGCCCAGCCAGTCGGTTGGCTGTCGTGGATGGAGGTGAGGCCTGCCCACTGTTCGA--GGGCCGTGGCCCTGGGCGGAATAGTGTCCTCTTCCTCCCCGTGGACTCAGAGGACTCACCTCTC---TGCAGCACTCCAGTGGCATCACCCGACCACCTCCCAGAGGACGTAAGGGAGCAGCTCGAAGGCTTGATGCTCTCACTCTTCCAGCAGAGTCTCAGCTGCCAGGCCCAGGAGGGATGGAAGAGACCTGTGGTGGCCCTCAAAGACCCATGCTCGCCCTACGAGGAGGAACAGCGGCAGTCG-GTGCAGTCCGACCAGGGTTATATC-TCCAGAAGCTCCC-----------CACAGCCCCCCGATGGACTTACGGAAATGGAGGAAGAAG---AAGAAAAGCAGGACCTGGG-----AAAGTTGTCTGAGCCACTCTCCCCTGAGGCCCTGGAGAGC-CTGAGAAGCCTCCAGCGACAACTTTTTTTCCAAGAGCTTCAGAAGAACTCTGGCTGGGACAGCATGGAGCCAGAGAGGCCGGTCATGNNN------------------------
>vs_canFam4
ATGGGGCCTCCGCGCCGCAGGCCGCCCGTCCCCGCGGGGT---------CCGCCCCGGGGCGGCTGCTGCTGGCCCTGCT---CCTGAGCCCGCTGGCCCCGGCTCGCGCGTCCCCGCGGCTCCTGGACCACCCGGCGCCAGCGTGCGCCCAGGAGGGGCTAA-------ACTGCACAGTCAAGA-------ATAGTACC--TGCCTGGATGACAG--CTGGATCCACCCTCGAAATCTGACTCCTTCATCCCCAAAAGATGTCCAGGTCCACC------------TGGACTTTGCACAGACCCAGCATGGAGACCTATTGCCTATAATTGGCATCAGATGGACCCTGCAGACAGACGCCAGCATCCTCTTCCTGGAGGGTGCAGAGTTATCTGTCCTGCAACTGAACACCAATGAACGT---GTGTGTGTCAAGTTTG-------AGTTTCTGTCTAAACTGAAGC--ATCATCACAAGCGGTGGCA-----TTTTACCTTCAGCCACTTTGTGGTAGAACCTGGCCAGGAGTATGAGGTGACTGTCCACCACCTGCCCAAACCCATCCCTGACGG---GGACCCAAACCACCAGTCCAAGAATTTCCTCGTA---CCTGGCTGCGAGGACCCCAGGATGAGGATGACCACACCGTGTGTGAGCTCAGGCAGCCTGTGGGACCCCAACATCACAGCAGAGGCCCTGGAGGCC------CACCAGCTGCAGGTACACTTCACCCTGTGGAATGAGTCTGCCCAATACCAGATCCTGCTGACCAGTTTTCCCCACACGGAGAATCGGAGCTGCTTCCATCGTG-TCCTGATGGTGCCCGAGCCCACACTCAAGGAACA-CCATCAGCGGGCCAACATCATGCTCACCGGGTCAAGCTCTAATTGGTGCTGCCGCCACCAAGTACAGATCCAGCCTTTCTTCAGTAGCTGTCTCAACGACTG--TCT----CAGACACTCCGTGACTGTTCCCTGCCCAGAGATTCCAGATGC-TCCAGTCTCCATTGCGGACTACATA-CCCCTGTGGGCTTATGGGTTCATCACGGGCAT------------CGCCATCCTG---------CTGGTGGGTTCTGTCATCCTGCTGATCGTTTGCATGGCCTGGAGGCT---ACCCGGGTCTCAT-----TGTGAAAAATACGGTAATGACAGTAAATACACAGATATCCAGCCCA---AGACCAGCCTGACCCCTCCACCCCTGAAGCCCAGGAAGGTCTGG----------------------ATTGTCTA---CTCTGCTGACCACCCCCTCTACGT--GGATGTGGTCCTTAAGTTCGCCCAGTTCC---TGCTCACTGT----CTGTGGCACTGAGGTGGCCCTTGACCTG------CTGGAGGAGCAGGTCATCTCAG--------------AGGTGGGGGTCATGACCTGGGTGGGCCGCCAGAAACAGG---AGATGGTAGAGACCAACTCC---AAGATCATAATCCTGTGCTCGCGAGGCAC-CCGGGCCAAGTGGCAGGCCATCCTCGGCTGGGAGGAGCCCG---CCGTCCAGCTTCGGTGTGACCGCTGGAAGCCCTCGGGGGACCTTTTCACAGCAGCCATGAACATGATCCTGCCAGACTT-CAAGAAACCAGCCTGCTTCGGCACCTACATCATCTGCTACTTCCGTGACATCAGCAGCGAGAGCGATATCCCTGACCTCTTCAACATCACTTCCAGGTACCCACTCATGGACAAATTTGAGGAAGTTTACTTCCGGATACAAGATCTGGA-GATGTTTGAGCCTGGCCGGATGCACCGTGTTGGGGAACTCACAGGT-GAGAACTACCTGCAGAGCCCCAGTGGCTGGCAGCTCAAGGAGGCTGTGGAGCGGTTCCGGGAATGGCAGGTTCGGTGCCCTGATTGGTTTGAGCGTGAGAACCTGGGCTCAGCAGATGACCAGGACCTCCC---GTCCC---TGGACGAAGAGGTGTTTGAAGAGCCACTGCTGCCACCAGGAAGAGGGATCGTCAAGCAGAAGCCCCTGGTGCATGAACCTGCCCCTGAGGGCTGCCTGGTGATAGATCTGCTTGTCGGTGAGGAAGGAA------GA---GGACCGTCAAGACTTGAACCTCAACTTCAGCCCCAGGGAGAGCTGATGGCCCAGACCCTGCAAACTGTGGTGTTCCCAGTGAAAGAGGTCCCTTCCGCTCAGGCGGTGGAACCTGTCCCTCACACCGTTGA---GAGCAGCACAGCTGGCCGGTTGGCCGTGGTGGAGGGAGATGAGGCCTGCCCGCTGTTGGA--GGGTTGTGGCCCTTGGCGCAACAGCGTCCTCTGCCTCCCCATGGACTCGGAGGAGCCTCCCCTC---TGCAGGACCCCGATGGCATCACCCAGCTACCTACCAGAAGACGTAAGGGAGCAGCTCGAAGGTTTGATGTTCTCCCTCTTAGAACAGAGCCTGAGCTGCCAGGCCCAGGAGGGGTGGGACAGAGCCGCAGTGGCCCTCAAAGACTTCCGCACACCCTACGAGGAGGAGCAGCGGCAGTCG-GTACAGTCCGACCAGGGGTATATC-TCCAGGAGCTCCC-----------CGCAGCCCCCTGAAGGACTTATGGAAATGGAGGAAGAAG---AAGCAGAGCAGGACCTGGG-----AAAATCGGCCAAGCAGCTCTCTCCTGAGGATCTGGAGAGC-CTGAGAAGCCTCCAGAGACAGCTCTTCTTCCAAGAACTTCAGACGAACTCTGGCTGGGACAGTGTGGAGCTGGAGGTGCCCNNN------------------------------
>REFERENCE_IL17RA
ATGGGGGCCGCACGC---------------AGCCCGCCGTCCGCTGTCCCGGGGCCCCTGCTGGGGCTGCTCCTGCTGCT---CCTGGGCGTGCTGGCCCCGGGTGGCGCCTCCCTGCGACTCCTGGACCACCGGGCGCTGGTCTGCTCCCAGCCGGGGCTAA-------ACTGCACGGTCAAGA-------ATAGTACC--TGCCTGGATGACAG--CTGGATTCACCCTCGAAACCTGACCCCCTCCTCCCCAAAGGACCTGCAGATCCAGC------------TGCACTTTGCCCACACCCAACAAGGAGACCTGTTCCCCGTGGCTCACATCGAATGGACACTGCAGACAGACGCCAGCATCCTGTACCTCGAGGGTGCAGAGTTATCTGTCCTGCAGCTGAACACCAATGAACGT---TTGTGCGTCAGGTTTG-------AGTTTCTGTCCAAACTGAGGC--ATCACCACAGGCGGTGGCG-----TTTTACCTTCAGCCACTTTGTGGTTGACCCTGACCAGGAATATGAGGTGACCGTTCACCACCTGCCCAAGCCCATCCCTGATGG---GGACCCAAACCACCAGTCCAAGAATTTCCTTGTG---CCTGACTGTGAGCACGCCAGGATGAAGGTAACCACGCCATGCATGAGCTCAGGCAGCCTGTGGGACCCCAACATCACCGTGGAGACCCTGGAGGCC------CACCAGCTGCGTGTGAGCTTCACCCTGTGGAACGAATCTACCCATTACCAGATCCTGCTGACCAGTTTTCCGCACATGGAGAACCACAGTTGCTTTGAGCACA-TGCACCACATACCTGCGCCCAGACCAGAAGAGTT-CCACCAGCGATCCAACGTCACACTCACTCTACGCAACCTTAAAGGGTGCTGTCGCCACCAAGTGCAGATCCAGCCCTTCTTCAGCAGCTGCCTCAATGACTG--CCT----CAGACACTCCGCGACTGTTTCCTGCCCAGAAATGCCAGACAC-TCCAGAACCAATTCCGGACTACATG-CCCCTGTGGGTGTACTGGTTCATCACGGGCAT------------CTCCATCCTG---------CTGGTGGGCTCCGTCATCCTGCTCATCGTCTGCATGACCTGGAGGCT---AGCTGGGCCTGGA-----AGTGAAAAATACAGTGATGACACCAAATACACCGATGGCCTGCCTG---CGGCTGACCTGATCCCCCCACCGCTGAAGCCCAGGAAGGTCTGG----------------------ATCATCTA---CTCAGCCGACCACCCCCTCTACGT--GGACGTGGTCCTGAAATTCGCCCAGTTCC---TGCTCACCGC----CTGCGGCACGGAAGTGGCCCTGGACCTG------CTGGAAGAGCAGGCCATCTCGG--------------AGGCAGGAGTCATGACCTGGGTGGGCCGTCAGAAGCAGG---AGATGGTGGAGAGCAACTCT---AAGATCATCGTCCTGTGCTCCCGCGGCAC-GCGCGCCAAGTGGCAGGCGCTCCTGGGCCGGGGGGCGCC------TGTGCGGCTGCGCTGCGACCACGGAAAGCCCGTGGGGGACCTGTTCACTGCAGCCATGAACATGATCCTCCCGGACTT-CAAGAGGCCAGCCTGCTTCGGCACCTACGTAGTCTGCTACTTCAGCGAGGTCAGCTGTGACGGCGACGTCCCCGACCTGTTCGGCGCGGCGCCGCGGTACCCGCTCATGGACAGGTTCGAGGAGGTGTACTTCCGCATCCAGGACCTGGA-GATGTTCCAGCCGGGCCGCATGCACCGCGTAGGGGAGCTGTCGGGG-GACAACTACCTGCGGAGCCCGGGCGGCAGGCAGCTCCGCGCCGCCCTGGACAGGTTCCGGGACTGGCAGGTCCGCTGTCCCGACTGGTTCGAATGTGAGAACCTCTACTCAGCAGATGACCAGGATGCCCC---GTCCC---TGGACGAAGAGGTGTTTGAGGAGCCACTGCTGCCTCCGGGAACCGGCATCGTGAAGCGGGCGCCCCTGGTGCGCGAGCCTGGCTCCCAGGCCTGCCTGGCCATAGACCCGCTGGTCGGGGAGGAAGGAG------GAGCAGCAGTGGCAAAGCTGGAACCTCACCTGCAGCCCCGGGGTCAGCCAGCGCCGCAGCCCCTCCACACCCTGGTGCTCGCCGCAGAGGAGGGGGCCCTGGTGGCCGCGGTGGAGCCTGGGCCCCT------GGC---TGACGGTGCCGCAGTCCGGCTGGCACTGGCGGGGGAGGGCGAGGCCTGCCCGCTGCTGGG--CAGCCCGGGCGCTGGGCGAAATAGCGTCCTCTTCCTCCCCGTGGACCCCGAGGACTCGCCCCTTGGCAGCAGCACCCCCATGGCGTCTCCTGACCTCCTTCCAGAGGACGTGAGGGAGCACCTCGAAGGCTTGATGCTCTCGCTCTTCGAGCAGAGTCTGAGCTGCCAGGCCCAGGGGGGCTGCAGTAGACCCGCCATGGTCCTCACAGACCCACACACGCCCTACGAGGAGGAGCAGCGGCAGTCA-GTGCAGTCTGACCAGGGCTACATC-TCCAGGAGCTCCC-----------CGCAGCCCCCCGAGGGACTCACGGAAATGGAGGAAGAGGAGGAAGAGGAGCAGGACCCAGG-----GAAGCCGGCCCTGCCACTCTCTCCCGAGGACCTGGAGAGC-CTGAGGAGCCTCCAGCGGCAGCTGCTTTTCCGCCAGCTGCAGAAGAACTCGGGCTGGGACACGATGGGGTCAGAGTCAGAGGGGCCCAGTGCANNN------------------
>vs_mm10
ATGGCGATTCGGCGC---------------TGCTGGCCACGGGTCGTCCCCGGGCCCGCGCTGGGATGGCTGCTTCTGCT---GCTGAACGTTCTGGCCCCGGGCCGCGCCTCCCCGCGCCTCCTCGACTTCCCGGCTCCGGTCTGCGCGCAGGAGGGGCTGA-------GCTGCAGAGTCAAGA-------ATAGTACT--TGTCTGGATGACAG--CTGGATCCACCCCAAAAACCTGACCCCGTCTTCCCCAAAAAACATCTATATCAATC------------TTAGTGTTTCCTCTACCCAGCACGGAGAATTAGTCCCTGTGTTGCATGTTGAGTGGACCCTGCAGACAGATGCCAGCATCCTGTACCTCGAGGGTGCAGAGCTGTCCGTCCTGCAGCTGAACACCAATGAGCGG---CTGTGTGTCAAGTTCC-------AGTTTCTGTCCATGCTGCAGC--ATCACCGTAAGCGGTGGCG-----GTTTTCCTTCAGCCACTTTGTGGTAGATCCTGGCCAGGAGTATGAAGTGACTGTTCACCACCTGCCGAAGCCCATCCCTGATGG---GGACCCAAACCACAAATCCAAGATCATCTTTGTG---CCTGACTGTGAGGACAGCAAGATGAAGATGACTACCTCATGCGTGAGCTCAGGCAGCCTTTGGGATCCCAACATCACTGTGGAGACCTTGGACACA------CAGCATCTGCGAGTGGACTTCACCCTGTGGAATGAATCCACCCCCTACCAGGTCCTGCTGGAAAGTTTCTCCGACTCAGAGAACCACAGCTGCTTTGATGTCG-TTAAACAAATATTTGCGCCCAGGCAAGAAGAATT-CCATCAGCGAGCTAATGTCACATTCACTCTAAGCAAGTTTCACTGGTGCTGCCATCACCACGTGCAGGTCCAGCCCTTCTTCAGCAGCTGCCTAAATGACTG--TTT----GAGACACGCTGTGACTGTGCCCTGCCCAGTAATCTCAAATAC-CACAGTTCCCAAGCCAGACTACATT-CCCCTGTGGGTGTATGGCCTCATCACACTCAT------------CGCCATTCTG---------CTGGTGGGATCTGTCATCGTGCTGATCATCTGTATGACCTGGAGGCT---TTCTGGCGCCGAT-----CAAGAGAAACATGGTGATGACTCCAAAATCAATGGCATCTTGCCCG---TAGCAGACCTGACTCCCCCACCCCTGAGGCCCAGGAAGGTCTGG----------------------ATCGTCTA---CTCGGCCGACCACCCCCTCTATGT--GGAGGTGGTCCTAAAGTTCGCCCAGTTCC---TGATCACTGC----CTGTGGCACTGAAGTAGCCCTTGACCTC------CTGGAAGAGCAGGTTATCTCTG--------------AGGTGGGGGTCATGACCTGGGTGAGCCGACAGAAGCAGG---AGATGGTGGAGAGCAACTCC---AAAATCATCATCCTGTGTTCCCGAGGCAC-CCAAGCAAAGTGGAAAGCTATCTTGGGTTGGGCTGAGCCTG---CTGTCCAGCTACGGTGTGACCACTGGAAGCCTGCTGGGGACCTTTTCACTGCAGCCATGAACATGATCCTGCCAGACTT-CAAGAGGCCAGCCTGCTTCGGCACCTACGTTGTTTGCTACTTCAGTGGCATCTGTAGTGAGAGGGATGTCCCCGACCTCTTCAACATCACCTCCAGGTACCCACTCATGGACAGATTTGAGGAGGTTTACTTCCGGATCCAGGACCTGGA-GATGTTTGAACCCGGCCGGATGCACCATGTCAGAGAGCTCACAGGG-GACAATTACCTGCAGAGCCCTAGTGGCCGGCAGCTCAAGGAGGCTGTGCTTAGGTTCCAGGAGTGGCAAACCCAGTGCCCCGACTGGTTCGAGCGTGAGAACCTCTGCTTAGCTGATGGCCAAGATCTTCC---CTCCC---TGGATGAAGAAGTGTTTGAAGACCCACTGCTGCCACCAGGGGGAGGAATTGTCAAACAGCAGCCCCTGGTGCGGGAACTCCCATCTGACGGCTGCCTTGTGGTAGATGTCTGTGTCAGTGAGGAAGAAA------GT---AGAATGGCAAAGCTGGACCCTCAGCTATGGCCACAGAGAGAGCTAGTGGCTCACACCCTCCAAAGCATGGTGCTGCCAGCAGAGCAGGTCCCTGCAGCTCATGTGGTGGAGCCTCTCCATCTCCCAGACGG---CAGTGGAGCAGCTGCCCAGCTGCCCATGACAGAGGACAGCGAGGCTTGCCCGCTGCTGGG-----------GGTCCAGAGGAACAGCATCCTTTGCCTCCCCGTGGACTCAGATGACTTGCCACTC---TGTAGCACCCCAATGATGTCACCTGACCACCTCCAAGGCGATGCAAGAGAGCAGCTAGAAAGCCTAATGCTCTCGGTGCTGCAGCAGAGCCTGAGTGGACAGCCCCTGGAGAGCTGGCCGAGGCCAGAGGTGGTCCTCGAGG---GCTGCACACCCTCTGAGGAGGAGCAGCGGCAGTCG-GTGCAGTCGGACCAGGGCTACATC-TCCAGGAGCTCCC-----------CGCAGCCCCCCGAGTGGCTCACGGAGGAGGAAG---------------AGCTAGAACTGGG-----TGAGCCCGTTGAGTCTCTCTCTCCTGAGGAACTACGGAGC-CTGAGGAAGCTCCAGAGGCAGCTTTTCTTCTGGGAGCTCGAGAAGAACCCTGGCTGGAACAGCTTGGAGCCACGGAGACCCACCCCAGAAGAGCAGAATCCCTCCNNN------
>vs_HLratRat7
ATGGCGACTCCGCGC---------------CGCTGGCCACGGGTCGTCCCCGGGCCGGCGCTGGGATGGCTACTTCTGCT---GTTGAGCGCGCTGTTCCGGGGCCGCGCCTCCCTGCGCCTCCTCGACTTCCCGGCTCTAGTCTGCTCTCAGGAGGGGCTGA-------ACTGCAGAGTCCAGA-------ATAGTACT--TGCCTGGATGACAG--CTGGATTTACCCTCGAAACCTGACGCCATCTTCCCCGAAAAACATCTATCTCCATC------------TGAACGTTTCGTCTACCCAGCACGGAGACCTAGTCCCTGTGTTGCACGTTGAGTGGACCCTGCAGACAGATGCCAGCATCCTGTATCTCGAGGGTGCAGAGCTGTCCATCCTGAAGCTGAACACCAATGAGCAG---CTGTGTGTCAAGTTCA-------AGTTTCTGTCCCAGCTGTCGA--ATCATCATAAGCGGTGGCG-----GTTCTCCTTCAGTCACTTCGTGGTAGATCCTGGCCAGGAGTATGAGGTGACTGTTCACCACCTGCCCAAGCCCATCCCTGATGG---GGACCCAAACCACAAGTCCGAGACCATCTTAGTG---CCTGACTGCGAGAACGCCGAGATGAAGATGACTACACCGTGTGTGAGCTCAGGCAGCCTTTGGAACCCCAACATCACAGTGGAGACCTTGGACACC------CAGCATCTTCGAGTGGACTTCACCCTGTGGAATGAATCCACCCCCTACCAGATCCTGCTGGAAAGTTTTTCGGGCTCAGAGAACCAGAGCTGCTTTGAAGACA-TTAAACAGATATCTGCGCCCGGACAGGAGGAATT-CCACCAGCGATCCAATGTCACATTCACTCTGAGCAAGTCTGGCTGGTGCTGCCACCACCTCGTGCAGGTCCAGCCCTTCTTCAACAGCTGCCAAAATGACTG--CTT----GAGACACGCTGTGACTGTGCCCTGCCCAGTCATCTCAGAGAC-CCCAGTTTCCATAACAGACTATATT-CCCCTCTGGGTGTATGGCCTCATCACCCTCAT------------CGCCATCCTG---------CTGGTGGGCTCTGTCATCCTGCTGATTATCTGCATGACCTGGAGGCT---TTCTGGTGCTGAT-----CAAGAGAAGCATGGAGATGACTCCAAAGTCAGTGGCATCTTGCCAA---CAACAGACCTGACTCCCCCACCCCTGCAGCCCAGGAAGGTCTGG----------------------ATCGTCTA---CTCGGCTGACCACCCCCTCTATGT--GGACGTGGTCCTAAAGTTCGCCCAGTTCC---TGATCACTGC----CTGTAGTACCGAAGTAGCCCTTGACCTG------CTGGAAGAGCAGACCATCTCTG--------------AGATGGGGGTCATGACTTGGGTGAGCCGGCAGAAGCAGG---AAATGGAGGAGAGCGGTTCC---AAGATCATCGTCCTGTGCTCCCGAGGGAC-CCGAGCTAAGTGGAAAGCCATCTTGGGTTGGGCGGAGCCTG---CTGTCCAGCTACGGTGTGACCACTGGAAGCCTGCTGGGGACCTTTTCACAGCAGCCATGAACATGATTCTACCAGACTT-CAAGAGGCCAGCCTGCTTCGGCACCTACATTGTTTGCTACTTCAGTGGCATCTGTAACGAGAGGGATGTCCCCGACCTCTTCAACATCACCTCCAGGTACCCACTTATGGACAAATTTGAGGAGGTTTACTTCCGGATCCAGGACCTGGA-GATGTTTGAACCTGGCCGGATGCACCATGTCAAAGAGCTCACAGGG-GAAAATTACCTGCAGAGCCCTAGTGGCCGGCAGCTCAAGGAGGCTGTGGTTAGGTTCCAGGAGTGGCAAACCCGGTACCCCGACTGGTTTGAGCGAGAGAACCTCTGCTTAGCAGGTGACCAAGACCTTCC---ATCCC---TGGATGAGGAAGTGTTTGAAGACCCACTGCTGCCACCAGGGGGAAGAATCGTCAAACAGCAGCCCCTGGTGCGGGAGCTGCCTTCGGAAGGCTGCCTTGTGGTAGATGTCTGTGCCGGGGAGGAAGAAA------GC---CGAGTGGCAAAGCTGGAGCCTCAGCTGTGGCCACAAAGACCGCCAATGGCGCAGACCCTCCACACCTTGGTGCTGCCAACAGAACAGGTCCCTGCAGCTCATGTGGTGGAGCCTGTCCGTCTTCTAGATGG---CACCGGAGCAGCTACCCAGCTGGCCATTGCCGAGGACGGCGAGGCTTGCCCGCTGCTTGG-----------GGTCCGGAGGAACAGCATCCTTTGCCTCCCCGTGGACTCAGATGACTCGCCTCTC---TGTAGCACTCCAATGATGTCACCTGACCACCTCCCAGGCGATGCAAGAGAGCAGCTAGAAAGCCTGATGCTCTCGGTGCTGCAGCACAGTCTGAGCGCACAGGCCCAGGAGGGCTGGCAGAGGCCTGAGGTGGTCCTCAAGG---ACTGCATGCCCTCTGAGGAGGAGCAGCGGCAGTCA-GTGCAGTCAGACCAGGGCTACATC-TCCAGAAGCTCCC-----------CGCAGCCCCCCGACTGGCTCACAGAGGAGGAAG---------------AGCTAGAACTGGG-----TCAGTCCGTTGAGTCTCTCTCTCCGGAGGAACTGCGGAGC-CTGAGGAGTCTCCAGAGGCGGCTTTTCTTCTTGGAGCTTGAGAAGAACCCTGGCTGGGACAACAGAGGCCAGGAGCAGNNNGAGCAGCCTCCCTCCTGGGCCTCCNNN------
>vs_bosTau9
ATGGGGGCTCCGCGCCGCCGGCCGCGCGTGTTCCC---CGGGTCCCCTCCGGGGCCGTCGCTCCTACTCTTCCTCCTGCT---CCTGCGCCCGCCGGGCCTCGGTCTCGCCTCTCCGAGGCTCTTGGACCACCCGGCGCCCGAGTGCTCCCAGGAGGGGCTGA-------ACTGCACAGTCAAGA-------ACAGTACC--TGCCTGGACGACAG--CTGGATCCACCCTCGGAACCTCACCCCCTCGTCCCCAAAAAACGTGCAGACCCAGC------------TGCGCTTCGCCCACACGCAGCAAGGACACTTGCTCCCCGTGGTTCACATCGAGTGGACGCTGCAGACAGATGCCAGCGTCCTCTACCTGGAGGGGGCGGAGCTGTCCATCCTGCAGCTGAACACCAACGAGCGT---CTGTGTGTCAGGTTTG-------AGTTTCTGACCACACTGAGGC--ATCATCACAAGCGGTGGCG-----ATTTGCCTTCAGCCACTTCGTGGTAGAACCCAGAGAGGAGTACGAGGTGACCGTCCACCACCTGCCTAAGCCCATCCCTGACGG---GGACCCAAACCACCAATCCAGAAACTTCCTGGTG---CCCGACTGCAAGGACCCCAGGATGAAGGACACCACGCCATGTGTGAGTTCAGGCAGCCTGTGGGACCCCAACATCACCGTGGAGACCCTCGAGGCC------CACCAGCTACAGCTGAGCTTCACCCCGTGGAACGAGTCCACCAGTTACCAGGTCCTGCTGCACAGCTTCCCGCCCGCAGAGAACCAGAGCTGCTTCCAATATG-TCATCGACCTGCCCGTGCCCGCACAGGAAGCCAC-CCAGCAGCGCTGCCACATCATGGTCACCCTGCCAGACTCCAGCTGGTGCTGCCGCCACCACGTGCAGATCCAGCCCTTCTTCAGCAGCTGCCTCAACGACTG--CCT----CCGACACTCGCTGTCCGTGGCCTGCCCAGAGGTCTTGCACAC-CCCAGACGCCAATGAAGACCATACG-CCCCTGTGGGTATCTGCATTCATCACAGGCCT------------CTCCATCCTG---------CTGGTGGGCTCTGTCATCCTGCTGATCCTCTGCATGACTTGGAGGCT---ACCAGGGTTCCGT-----CAAGGAAAACATGAAGATGGCACCAAAGACACAGAGATCCTGCCCGCCGCCACCAGCCTGAGCCCCCCGCCCCTGAAGCCCAGGAAGGTCTGG----------------------ATCGTCTA---CTCCGCCGACCACCCCCTCTACGT--GGACGTGGTCCTCAAGTTCGCCCAATTCC---TGCTCACCGT----GTGTGGCACCGAAGTAGCCCTGGACCTG------CTGGAGGAGCAGGCCATCTCGG--------------AGGTAGGGGTCATGACCTGGGTGGGGCGCCAGAAGCAGG---AAGTGGCGGACAGCAACTCC---AAGATCGTCGTCCTGTGCTCCCGAGGCAC-CCGGGCCAAGTGGCAGGCGATGCTTGGCTGGGAGGACGCTGCCGCCGTGCAGCTCCGCTGCGACCGCGGGCAGCCAGCGGGGGACCTGTTCACGGCGGCCATGAACATGATCCTGCCGGACTT-CAAGAAGCCGGCCTGCTTCGGCACCTATATCGTCTGCTACTTCAGCGACATCAGCTGCGAGGCGGACGTGCCCGACCTGTTCAACATCACCTCCTGCTATGAGCTCATGGACCGGTTCGAGGAGGTCTACTTCCGCATCCAGGACCTGGA-GATGTTCGAGCCCGGCCGCATGCACCGCGTGGGGGCGCTCGCGGCC-CAGAACTACCTGCAGAGCCCCAGCGGCCGGCAGCTCCGCGAGGCCGTGCAGCGCTTCCGCCGCTGGCAGGCCCAGCGCCCAGACTGGTTCGAACTGGAGAACCTCCGCTCAGCGGACGGCCGGGACCTCCC---GTCCC---TGGACGAGGAGGCCTTCGAGGAGGAGCCGCTGCCCGAAG---GAGGGATCGTCCGGCAGGAGCCGCTGGTGCGGGAGCCCACCTCCCGGGACCACCTGCTGGTGGAGCTGCTCCTCGCTGGAGAAGGAG------GGGGCGGGCTGGCGCGGCTGGAGCCCCAACCCCGGCCCCCGGGGCAGCCGGCAGCCCCAACGCTCCAGACCATGGTGGTCCCGGTGGACAGGGTCCCTCGGGCTCAGGTAGTGGAGCCCGTCCCACAGGAGGTGG------GGAGCGGCGCTGGCCGGCTGGCCCTAGTGGAGGGAGAAGAGGCCTGCCCGCTTCTGGG--GAGCCAGGGACCCCGGCGGAACAGCGTCCTCTTCCTCTCCGAGGGGCGGCTCCCGACCCCCAAGCTGA------------------------------------------------------------------------------------------------------------------------------ACCCGAGCCTCCAGGACATGCTCACGCCCCCCGAGGAGGAGCAGCGGCGGTCT-GTGCAGTCGGACCAGGGCTATATC-TCCAGGAGCTCCC-----------CGCAGCCCCCCGACGACGACGACGATGACGACAGGGAGGGGGTCGG---------GGAGGA-----GGATGGGGGGCAGCCGCTGTCCCCCCAGGGCCTGGAGAGC-CTGCGCAGCCTCCAGCTGCTGCTCTTTTTCCAGGATCTTAGCAAGAACCCCGGCCTTGGGCCCGAGGGCCAGCCATGCGCGGCCCTCCCCCAGCCGGGCGG---TGAGNNN---
>vs_HLmanJav1
------------------------------------------------------------------------------------------------------------------------------------------------------------GGGCTGA-------ACTGCACAGTGGAGA-------ATAGCACC--TGCCTGCATGACAG--CTGGATCCACCCTCGGAACCTCACCCCCTCATCTCCAAAAGACGTCCAGGTCCAGC------------TACACTTTGCCCAGATCCAGCCTGGAGACCTGTTCCCTGTCATCCATATCGAATGGACACTGCAGACGGATGCCAGCATCCTGTACCTGGAGGGGGCAGAGATATCCGTCCTGCAGCTTAACACCAATGAGCGC---TTGTGTGTGGAGTTCA-------AGTTTCTGTCCAAACTGAAGC--ATCATCACAAGCGGTGGCG-----TTTTACCTTCAGCTACTTTGTGGTGGAGCCTGGCCAGGAGTATGAGGTGACGGTTCACCACCTGCCCAAGCCCGTCCCCAACGG---AGACCCTAACCACCAGTCCAGGAACTTCCTTGCG---CCTGACTGTGAGGACCCCAGGATGAAGGTGGCCACGCCCTGTGTGAACTCAGGCAGCCTGTGGGATCCCAGCATCACTGTGGAGAGCCTAGAGGCC------CACCAGCTGCGGGTGAGCTTCGCCCTGTGGAACACGTCCACCCGGTACCAGATCCTGCTGCACAGCTTCCCCCACACACGGAACCAGAGCTGCTTCAGGGACG-TGCTGGACATGCCCGCGCCCACACAGGAGGAGTT-CCACCAGCGGGCCAACGTCACGCTCACCCTGTCCAACTATAACTGGTGCTGCCTTCACCGGGTGCAGATCCAGCCCTTCTTCAGCAGCTGCCTGAACGACTG--CCT----CAGACATTCTGTGACTATTCCCTGCCCAGAAATTCCAGTCTC-TCCAGTCTCTATTGCAGACTCTATA-CCCCTGTGGGTGTATGGGTCCATCACAGGCGT------------CTCCATCCTG---------CTGGTGGGTTCCGTCATCCTGCTGACCATCTGCCTGACCTGGAGGCT---GCCTGT--------------------------------------------------CCTGCCCA---CAGCTAGGCTGGCGCCCCCACCCCTGAAGCCCAGGAAGGTCTGG----------------------ATTGTCTA---TTCTGCCGACCACCCCCTCTACGT--GGATGTGGTCCTCAAGTTCGCCCAGTTCC---TGCTCACCAC----CTGTGGCACTGAAGTGGCCCTGGACCTG------CTGGAGGAGCAGGTCATCTCAG--------------AAGTGGGGATCATGACCTGGGTGGGCCGCCAGAAGCAGG---AAATGGTGGAGAGCAACTCT---AAGATCATCATCCTGTGCTCCCGAGGCAC-CCAGGCCAAGTGGCAGGCCATCCTCGGCCAGGAGGAGCCCT---CCATCCAGCTTCGCTGTGACCGCTGGCAGCCGGCCGGAGACCTTTTCACGGCAGCCATGAACATGATCCTGCCCGACTT-CAAGAAACCAGCTTGCTTTGGCACCTACATTGTCTGCTACTTCAGTGATGTCAGCAGTGGCAGTGACATCCCTGACCTCTTCAACATCACTTCCAGGTACCCGCTCATGGACAGATTCGAGGAGGTTTACTTCCGGATCCAGGACCTGGA-GATGTTTGAACCTGGCCGCATGCACCGTATCGGGGAGCTAGCAGCA-GAGAACTACCTGCAGAGCACCGGCGGCTTGCAGCTCAAGGCGGCCGTGCAGAGGTTCCACGAGTGGCAGACCCAGTGCCCCGACTGGTTTGAACGTGAGAACCTTTGCTTGGCAGATGACCAGGACCTCCC---ATCCC---TGGGCGAAGAGGTGTTCGAGGAGCCACCGCTGCCCCTGGGAAGAGGGATCGTCAGGCAGAAGCTTCTGGTGCGGGAACCAGCCTCCACGGGCTGCCTGGCGGTACATCTGCTCATCGGTGAGGAAGGGA------GA---GGCGTGGCGAGGCTGGAGCCTCAGCCTCAGCCCCAGGGGGAGCTTACAGCACAGGCCCTGCATGCCGTGGCGCTCCCGGTGGAGGAAGGCTGTCCAGCGCGGGCAGTGGAGCCCATCCCCTGT------GCCATTAGGAGCGCTGCCAGCCGGGTGGCTGTGGTGGAGGCCAGTGAGGCCCACCCCCTGCTGGA--GGGCTGGGGCCCCATGCACAGCAGTGCGCTCTTCCTCCCTGCAGACTCAGATGGCCTGCCTCTC---CGGGGCAGCCCGGCGGGCCCACCCAGCCCCCTCCCAGAGGACATAAGGGAACAGCTCGGAGGCCTGATGTTCTCACTCCTCCAGCAGAGTCTGGGATGCCAGGCCCAGGGGGGCTGGGAGAGCCCCGTGGTGGTCCTCAAAGGCCCGCGCGCGCCCTGCGAGGAGGAGCAGCGGCAGTCG-CTGCAGTCTGACCAGGGCTACGTC-TCCAGGAGCTCCC-----------CACAGCCCCCCAATGGGCTCCGGGAGGGAGAGACAG---------ATGAGCAGGACCTGGG-----GCAGGTGACCCCATGGCTCTCCCCTGAGGACCTGCGGAGT-CTGAGGAGCTTCCAGAGGCAGCTTTTCTTCCAAGAGTTTCAGAGGAATTCTGGCTGGGACAGTATGGAGTCAGAGAAGCCAGCCTTGTGGAACCTGTTGGACACAGAGCGTNNN
>vs_tarSyr2
------------------------------------------------------------------------------------------------------------------------------------------------------------GGGCTGA-------ACTGCACCGTCAGAA-------ACAGTACC--TGCCTGGATGACAG--CTGGATCCACCCTCGAAACCTCACCCCTTCATCCCCAAAAGACGTCCAGATCCAGC------------TGCGCTTTGTCCACACCCAGGGTGGAGAGCTACTCCCTGTGGCCCACATCGAGTGGACACTTCAGACAGACGCCAGCATCCTGTACCTCGAGGGCGCAGAATTGTCCATCCTGCAACTGAACACCAATGAACGT---TTGTGTGTCAAGTTTG-------AGTTTCTGTCCAGACTGTGGA--ATCACCACAAGCGGTGGCG-----TTTTTCCTTCAGCCACTTTGTGGTAGACCCTGACCAGGAGTATGAGGTGACAGTCCACCACCTGCCCAAGCCCATCCCTGACGG---GGACCCAAACCACCAGTCCAGGGACTTCCTCGTG---CCTGGCTGCGAGGACTCCAGGATGAAGGTAACCACGCCATGCGTGAGCTCAGGCAGCCTGTGGGAGCCCAACATCACCGTGGAGACCCCGGAGGCC------CACCAGCTGCGCGTGACCTTCACCTTGTGGAAGGAGGCCACCCCCTACCTGGTCCTGCTGAACAGCTTCTCACGCACGGAGAATCGCAGCTGTCCCGGGCATG-GGCAGCGCGTTCCTGCGCCTCGGCAAGAGGATTT-CCACCAGCGAGCCAACGTTACGTTCACGCTGGACAAGTTTGAGGTGTGCTGCCGCCACCAAGTGCAGGTCCAGCCCTTCTTCAGCAGCTGCCTCAGCGACTG--CCT----CAGACACTCCGTGACCATCCCCTGCCCAGAAACCACAGGCCC-TCCAGACCCAGATGCAGACTACATG-CCCCTGTGGGTATACGGGTGCATCACGGGCGT------------CTCCATCCTG---------CTGGTGGGCTCCGCCATCCTGATGGTTCTTTGCATGACCTGGAGACT---GTCCGGATCTCAT-----CATGACAAGTGTGCTAATGACACCAGATGCACAGATGTCCTCTCTG---AGGCTGACCTGACGCCCCCGCCCCTGAAGCCCAGGAAGGTCTGG----------------------CTCGTCTA---CTCAGCTGACCACCCCCTCTACGT--GGACGTGGTCCTGAAATTCGCCCAGTTCC---TGCTCACCAC----CTGTGGCACCGAGGTGGCCCTCGACCTG------CTGGAAGAGCAGACCATCTCGG--------------AGGTGGGGGTCATGACCTGGGTGGGCCGCCAGAAGCAGG---AGATGGTGGAAAGCAACTCC---AAGATCGTCATCCTGTGTTCCCGAGGCAC-CCGGGCCAAGTGGCAAGCCATCCTGGGCTGGGAGGAGCCCG---CCCTCCGGCTGCGCTGTGACCGCTGG---CCCGCCGGGGACCTCTTCACGGCCGCCATGAACATGATCCTGCCGGATTT-CAAGAAGCCGGCCTGCTTTGGCACCTACATTGTCTGCTACTTCAGCGGCATCAGCAGTGAGGGCGATGTGCCCGACCTCTTCAACATCACATCCAGGTATGCGCTCATGGACAGGTTCGAGGAGGTCTACTTCCGCATCCAGGACCTGGA-GATGTTCGAGCCCGGCCGCATGCACCGCGTCGGGGAGCTTGCAGGG-GACGGCTACCTGCAGAGTCCCGGCGGCCAGCAGCTCCGGGAGGCCCTGGACAGGTTCCAGGAGTGGCAGGCCCAGTGCCCCGACTGGTTTGAGCGCGAGAATCTCTGCCCGGCGGACGACCAGGACCTCCC---ATCCC---TGGACGAAGAGGTGTTCGAGGAGCCGCCGCTGCCCCCAGGAATTGGGATCGTGAAACAGATGCCCCTGGTGCGGGAGCCCGGCTCCCAGGGCTGCCTGGCCGTCGGCCTCCTCGTGGGTGAGGAGGAAG------GC---GGGCTGGCAAGGCTGGAGCCTCGCCCTCCGCTCCCGGGGGAGCCGGTGGCCCAGTCCCTGCAAACCCTGGTGCTCCCCGTGGAGAAGGTTCCTCCGGCTGGGGCAGTGGAGCCCGTGTCCCTCGCCGATGG---CGGCAGCGCAGCCAGCCAGCTGGCCGTGGTGGAGCAGAGCGAGGCCTGGCCACTGCTGGG--GGACTGTGGCCCTCGGCGTAACAGCGTCCTGCTCCTCCCGGGGGACCCGGAGCACTCGCCTCTC---TGCAGCACCCCCGTGGCATCTCCCGACCCCCTGCCAGACGGCGTGAGGGAGCAGCTTGAGGACCTGATGCTGTCACTCTTCCAGCAGAGCCTGGGCTGCCAGGGCCCC------------------GCCGCGGTCCTCAAGGACGCACACACGCCCTACGAGGAGGAGCAGCGGCAGTCG-GTGCAGTCCGACCAGGGCTACATC-TCCAGGAGCTCCC-----------CGAGGCTCCCGGAGGGACCCTCGGAGGTGGAGGAAGAGGAGGAGGAAGAGCCGGGTCTGGG-----GAAGCCCCCCCCGCCGCTCTCTCCGGAGGACCTGGCCAGC-CTGAGGAGGCTTCAGCAGCGGCTCCTCTTCCCCGAGCTGCCGAAGAGCTCGGGCTGGGACGGGGTGGCGTCGGAGAGGCCGCCCGCCNNN------------------------
>vs_ursMar1
------------------------------------------------------------------------------------------------------------------------------------------------------------GGGCTAA-------GCTGTGCAGTCAAGA-------ATAGTACC--TGCCTGGATGACAG--CTGGATCCACCCTCGAAATCTGACCCCTTCATCCCCCAAAGATGTCCAGGTCCACC------------TGGACTTTGCCCAGACCCAGCATGGAGACCTAGTGCCTGTAGCTCGCATCGGATGGACACTGCAGACAGACGCCAGCATCCTCTTTCTGGAGGGCGCGGAGTTATCTGTCCTGCAGCTGAGCACCAATGAGCGC---TTGTGCGTCAAGTTTG-------AGTTTCTGTCCAAACTGCAGC--ATCATCGCAAGCGGTGGCA-----TTTTACCTTCAGCCACTTTGTGGTAGAACCTGGCCAGGAGTATGAGGTGACCGTTCACCACCTGCCCAAACCCATCCCTGACGG---GGACCCAAACCACCAGTCCAAGAACTTCCCCGTG---CCTGGCTGCGAGGACCCCAGGATGAGGATGACCGCACCGTGTGTGAGCTCAGGCAGCCTGTGGGACCCCAACATCACGGCAGAGACCCTAGAGGCC------CAGCAGCTGCGGGTGAGCCTCACCCTGTGGAACGAGTCTACCCCGTACCAGGTCCTGCTGACCAGCTTTCCACACACGGAAAACCAGAGCTGCTTCCATCATG-TCCTGATGGTGCCCGAGCCCACACCCAAGGAGTT-CCACCAGCGGGCCAACGTCACGCTCACCCTGTCAGACTGGAATTGGTGCTGCCGCCACCGGGTGCAGGTCCAGCCCTTCTTCAGTAGCTGTCTCAATGACTG--TCT----CAGACACTCCGTAACCCTTCCCTGCCCGGAGATTCCAGATGC-TCCAGTCTCGATTGCAGACTACATA-CCCCTGTGGGTGTACGGCTTCATCACGGGCGT------------CTCCATCCTG---------CTGGTGGGTTCCGTCATCCTGCTGGTCGTCTGCATGACCTGGAGGCT---ACCCGGGTCTCAT-----CGTGAAAAATACTGTAATGACACGAAATACACAGATGTCCCACCCG---AGACTAGCCTGACCCCTCCACCCCTGAAGCCCAGGAAGGTCTGG----------------------ATTGTCTA---CTCTGCCGACCACCCCCTCTACGT--GGACGTGGTCCTGAAATTCGCCCAGTTCC---TGCTCACTGT----CTGTGGCACCGAAGTGGCCCTCGACCTG------CTGGAGGAGCAGGTCATCTCAG--------------AGGTGGGGGTCATGACCTGGGTGGGCCGCCAGAAGCAGG---AAATGGTGGAGACCAACTCC---AAGATCATCATCCTGTGCTCCCGAGGCAC-CCGGGCCAAGTGGCAGGCCATCCTCGGCTGGGAGGAGCCGG---CTGTCCAGCTCCGGTGTGACCGCTGGAAGCCCGCGGGGGACCTTTTCACCGCAGCCATGAACATGATCCTGCCAGACTT-CAAGAAGCCAGCCTGCTTCGGCACCTACATTGTCTGCTACTTCCGAGACATCAGCAGCGAGAGCGATATCCCTGACCTCTTCCACATCACGTCCAGGTACCCGCTCATGGACAGATTTGAGGAAGTGTACTTCCGCATCCAGGACCTGGA-GATGTTTGAACCTGGCCGGATGCACCGCGTTGGGGAGCTCACAGGG-GACAACTACCTGCAGAACCCGAGCGGCTGGCAGCTCAGAGAGGCCGTGGACAGGTTCCGGGAGTGGCAGGTTCAGTGCCCGGATTGGTTTGAGCGTGAGAACCTTTGCTCAGCGGATGACCAGGACCTCCC---GTCCC---TGGACGAAGAGGTGTTTGAAGAACCGCTGCTGCCGCCAGGAAGAGGGATCATCAAGCAGAAACCCCTGGTGCTCGAGGCCACCTCTGAGGGCTGCCTGGTGAGAGATCTCCTTGTCAGTGAGGAGGGAA------GA---GGACTGTCAAGGCTGGAACCTCAGCTCCAGCCCCAAGGAGAGCTGGCGGCCCAGACCCTCCAAACCGTGGTGCTCCCGGCAGAGGAGGTCCCTTCGGCTCAGGCTGTGGATCCCGTCCCTCCAGCCATTGA---GAGCAGCCCAGCCGGCCGGCTAGCCGTGGTGGGGGGAGACGACACCTGCCCGCTGTTGGA--GGGCTATGGCCCTCGGCGGAACAGTGTTCTCTGCCTCCCTGTGGACTCAGAGGCCCCGCCTCTC---TGCAGCACCCCGACGGCATCGCCCAGCTACCTCCCGGGTGATGTAAGGGAGCAGCTCGAAGGCTTGATGTTCTCACTCTTCCAGCAGAGTCTGAGCTGCCAGGCCCAGGAGGGCTGGGACAGAGCCGCAGTGGCCCTCAAAGACCTCTACACGCCCTGCGAGGAGCGGCAGCGGCAGTCG-GTGCAGTCTGACCAGGGGTATATC-TCCAGGAGCTCCC-----------CACAGCCCCCCGAAGGACTGACGGAAATGGAGGAAGAGG---AGGAAGAGCCAGATCTGGG-----GACATCAGCCAAGCAGCTCTCTCCTGAGGACCTAGAGAGC-CTGAGAAGCCTCCAGAGACGGCTCTTCTTCCAAGAGCTTCAGAAGAACTCCGGCTGGGACAGTGTGGAGCCGGAGGAGCCCNNN------------------------------
>REFERENCE_IL17RB
------------------------------------------------------------------ATGTCGCTCGTGCT---GCTAAGCCTGGCCGCGCTGTGCAGGAGCGCCG---TACCC-----------------CGAGAGCCGACCGTTCAATGTGGCTCTGAAACTGGGCCATCTC-----------------------------CAGA--GTGGATGCTACAACATGATCTAATCCCCGGAGACTTGAGGGACCTCCGAGTAGAAC------------CTGTTACAACTAGTGTTGCAACAGGGGACTATTCAATTTTGATGAATGTAAGCTGGGTACTCCGGGCAGATGCCAGCATCCGCTTGTTGAAGGCCACCAAGATTTGTGTGACGGGCAAAAGCAACTTCCAGTCCTACAGCTGTGTGAGGTGCAATTACACAGAGGCCTTCCAGACTCAGAC--CAGACCCTCTGGTGGTAAATGGACATTTTCCTACATCGGCTTCCCTGTAGAGCTGAACACAGTCTATTTCATTGGGGCCCATAATATTCCTAATGCAAATATGAATGA---AGATGGCCCTTCCATGTCTGTGAATTTCACCTCA---CCAGGCTGCCTAGACCACATAATGAAATATAAAAAAAAGTGTGTCAAGGCCGGAAGCCTGTGGGATCCGAACATCACTGCTTGTAAGAAGAATGAG------GAGACAGTAGAAGTGAACTTCACAACCACTCCCCTGGGAAACAGATACATGGCTCTTATC------------------CAACACAGCACTATCATCGGGTTTT-CTCAGGT---GTTTGAGCCA---CACCAGAAGAA-ACAAACGCGAGCTTCAGTGGTGATTCCAG------TGACTGGGGATAGTGAAGGTGCTACGGTGCAGCTGACTCCATATTTTCCTACTTGTGGCAGCGACTGCATCCGACATAAAGGAACAGTTGTGCTC---TGCCCACAAACAGGCGTCCC----TTTCCCTCTGGATAACAACAAAAGCAAGCCGGGAGGCTGGCTGCCTCT-------------------CCTCCTGCTGTCTCTGCTGGTGGCCACATGGGTGCTGGTGGCAGGGATCTATCTAATGTGGAGGCA------------------------------CGAA--------AGGATCAAGAAGACTTCCTTTTC------------T---ACCACCACACTACTGCCCCCCATTAAGGTTCTT----------------------GTGGTTTACCCATCTGAAAT------ATGTTTCCA--TCACACAATTTGTTACTTCACTGAATTTC---TTCAAAACCA----TTGCAGAAGTGAGGTCATCCTTGAAAAG------TGGCAGAAAAAGAAAATAGCAG--------------AGATGGGTCCAGTGCAGTGGCTTGCCACTCAAAAGAAGG---CAGCA---------GAC------AAAGTCGTCTTCCTTCTTTCCAATGACGT-CAACAGTGTGTGCGATGGTACCTGTGGCAAGAGCGAGGG---------------------CAGTCCCAGTGAGAACTCTCAAGACCTCTTCCCCCTTGCCTTTAACCTTTTCTGCAGTGATCT-AAGAAGCCAGATTCATCTGCACAAATACGTGGTGGTCTACTTTAGAGAGATTGATACAAAAGACGA---TTACAATGCTCTCAGTGTCTGCCCCAAGTACCACCTCATGAAGGATGCCACTGCTTTCTGTGCAGAACTTCTCCATGTCAA-GCAGCAGGTGTCAGCAGGAAAAAGATCACAAGCCTGCCACGATGGC-TGCTGCTCCTTGNNN---------------------------------------------------------------------------------------------------------------------------------------------------------------------------------------------------------------------------------------------------------------------------------------------------------------------------------------------------------------------------------------------------------------------------------------------------------------------------------------------------------------------------------------------------------------------------------------------------------------------------------------------------------------------------------------------------------------------------------------------------------------------------------------------------------------------------------------------------------------------------------------------------------------------------------------------------------------------------------------------------------------------
>vs_tarSyr2_2
------------------------------------------------------------------ATGTCTCTCGTGCT---GCTGAGCCTGGCCGCGCTCTGCAGGAGCGCCA---TGCCC-----------------CAGGAGCCGACTGTTCAGTGTGGCTGTGAAACTGGGCCATCTC-----------------------------CAGA--ATGGATGGTCCCACATGATCTGACCCCAGGAGATTTGAGGGACCTCCAAGTGGAAC------------TTGTTAAAACCAGTGTTGCAACGGAAGACTATTCAATTTTGATGAATGTAAGCTGGACACTCCGGGCAGATGCCAGCATCTGCTTACTGAAGGCCACCAAGATCTGCGTAACAGGCAAAAGCAACTTCCAGTCCTACAGCTGTGTGAGGTGCAATTACACAGAGGCCTTCCAGAGTCAGAC--CAGACCCTCTGGCGGCAAATGGACGTTTTCCTATGTAGGCTTTCCTGTGGAGCTGAACACGGTCTATTTCATTGGGGCCCATAATATCCCCAATGCAAACATGAATGA---AGATGGTCCTTCCATGTCTGTGAATTTCACCTCA---CCAGGCTGCCTGGACCACACAATGAAATATAAAAAAGAATGCATCGAGGCAGGAAGCCTCTGGGATCCCAACATCACTGCTTGTAAGAAGAATGAC------AAGACAGTAGAAGTGACATTTACGACCAGCCCCCTTGGAGAGAGATACCTGGCTCTTATC------------------CAACAGAACATCGTAATCGGGCACT-CTTATGT---GAA------------GGAGCACAA-ACAAACACGAACTTCAGTAGTGATTCCAG------TGACTAAGGAAAGTGAAGGTGCTATGGTACAGTTGATGCCGTATTTCAACACTTGTGGCAATGACTGCATCCGACGCAAAGGAACTGTTGCGCTT---TGCCCACAGACAGGTATTAC----CTTCCCTCTGGATAACAACAAAGGTGTGCTAAGAGGCTGGCTGCCTCT-------------------CCTCCTCCCGTCTCTGCTGGGAGTCACCTGGGTGCTGGCGGCTGGGATCTATCTAATGTGGAGGCA------------------------------CGAA--------AGGATTAAGAAGACTTCCTTTTC------------T---ACTGTCACACTACTACCCCCCATCAAGGTTCTT----------------------GTGGTTTACCCATCTGAAAT------ATGTTTCCA--TCACACAGTTTGTTATTTCACTGAATTTC---TTCAAAACCA----CTGCAGAAGTGAAGTCATCCTTGAAAAG------TGGCAGAAAAAGAAAATAGCAG--------------AGATGGGTCCAGTACAATGGCTTACCACTCAGAAGAAAG---CAGCA---------GAT------AAAGTCATCTTTCTTCTTTCTAATGAGGT-CACTGCAGACTGCGATGGAACCTGTAGCAAGAGTGAGGG---------------------CAGCCCCAGCGAGAACTCCCAAGACCTGTTCCCCCTTGCCTTTAACCTTTTCTGCAGTGATCT-AAGAAGCCAGCC---TCTGCACAAATATGTGGTGGTCTACTTTAGAGAGGTTGACACCGCAGATGA---TTATAATGCTCTCAATGTCTGCCCCAAATACCACCTCATGAAGGATGCAACTGCTTTCTGCACAGAACTTCTTCATGTCAA-GCAGCACNNNTCAGTGGAAAAAAGATCACAAATCTGTCATAATAGC-TGCTGCTCCTTGNNN---------------------------------------------------------------------------------------------------------------------------------------------------------------------------------------------------------------------------------------------------------------------------------------------------------------------------------------------------------------------------------------------------------------------------------------------------------------------------------------------------------------------------------------------------------------------------------------------------------------------------------------------------------------------------------------------------------------------------------------------------------------------------------------------------------------------------------------------------------------------------------------------------------------------------------------------------------------------------------------------------------------------
>vs_HLratRat7_2
------------------------------------------------------------------ATGTTGCTAGTGTT---GCTGAGCCTGGCTGCTATGTGCAGGAGTGCCC---TGTCC-----------------CGAGAGCCGACTATTCAGTGTGGCTCTGAGACAGGGCCATCTC-----------------------------CAGA--GTGGATGGTCCAACATACACTCACTCCGGGAGACCTGAGGGACCTCCGAGTGGAAC------------TTGTCAAGACAAGTGTGGCAACAGAGGAGTTTTCAATTCTGATGAACATAAGCTGGATACTCCGGGCAGACGCCAGCATCCGCTTCTTGAAGGCCACCAAGATCTGCGTGAGTGGCAAAAACAACATGCATTCATACAGCTGCGTGAGGTGCAACTACACAGAGGCCTTCCAGAGCCAGAC--CAGACCTTCCGGCGGCAAATGGACATTCTCCTATGTCGGCTTCCCTGTGGAGCTGAGCACGCTCTATCTCATCGGGGCCCATAACATCCCCAATGCTAACATGAACGA---GGACAGCCCTTCTTTGTCTGTGAACTTCACCTCG---CCAGGCTGCCTAAACCATGTGATGAAATATAAGAAGCAGTGCATTGAAGCAGGAAGCCTGTGGGACCCAAACATCACAGCTTGTAAGAAGAATGAG------AAGACCGTGGAAGTGAATTTTACAACCAATCCCCTTGGAAACAGATACATGGTTCTCATT------------------CGACGGGACACGATGTTGGGGGTTT-CTATAGT---GCT------------GGAGAACAA-ACTGACGAGGACATCTGTAGCCATTCCGG------TCAATGATGAGAGTGAAGGTGCCTTGGTTGAGCTGACCCCATATTTACACACCTGCGACAATGACTGCATTCGACGCAAAGGGACAGTGGTGCTT---TGCTCAGAGACAAGTGCTCC----CTTCCCTCCAGATGACAACAGAAGCATGCTGAGAGGCTGGCTGCCTCT-------------------CCTCCT---GGTGCTGCTGGTGGCTACGTGGGTGCTGGCAGTTGGGATCTACCTAACTTGGAGGAA------------------------------AGGA--------AGGAGCACAAAGACATCTTTTCC------------TATCACCGCCATGCTCCTGCCCCTTGTTAAGGTCCTG----------------------GTGGTTTACCCATCCAAGAT------ATGTTTCCA--TCACACAGTCTGTCGCTTCACTGACTTTC---TTCAAAACTA----CTGCAGAAGTGAGGTCATCCTTGAAAAA------TGGCAGAAAAAGAAAATCGCCG--------------AGATGGGGCCTGTGCAGTGGCTTACCACTCAGAAGCAAG---CAGCA---------GAT------AAAGTGGTCTTCCTTCTTCCCAGTGACGC-CCCTTCCCTTTGTGACAGTGCCTGTGGCCACAAGGAGGG---------------------CAGTGCCACGGAGAATTCTCAGGATCTGTTCCCTCTTGCCTTTAACCTCTTTTGTAGCGATTT-CAGCAGCCAGACTCATCTGCACAAATACCTGGTGGTCTATCTTGGGGAAGCAGACCTCAAAGGGGA---CTATAATGCTCTGAGAGTCTGCCCCCAGTATCATCTCATGAAGGACGCCCCAGCTTTCCACACAGAACTTCTCAAGGCTAC-GCAAAGCATACCGCTGAAGAAACGGCCACAGGCCTGCCACGGCAGC-TGTTCACCCTTGNNN---------------------------------------------------------------------------------------------------------------------------------------------------------------------------------------------------------------------------------------------------------------------------------------------------------------------------------------------------------------------------------------------------------------------------------------------------------------------------------------------------------------------------------------------------------------------------------------------------------------------------------------------------------------------------------------------------------------------------------------------------------------------------------------------------------------------------------------------------------------------------------------------------------------------------------------------------------------------------------------------------------------------
>vs_canFam4_2
------------------------------------------------------------------ATGTCGCCCGTGCT---GCTGAGCCTGGCCGCGCTGTGCTGGGGAGCCG---TGTCC-----------------CCCGAGCCGACGATTCAGTGTGACTCTGAACCCGGACCATCTC-----------------------------CAGA--GTGGATGGTCCGACATACTCTGACCCCGGGAGACTTGAGGGACCTCCAGGTGGAAC------------CTGTTAAAAGCAGTGCTGCAATGGAGGACTATTCAATTTTGATGAATGTAAGCTGGAGACTCCGGGCAGATGCCAGCATTCGCTTGTTGAAGGCCACCAAGATCTGTGTGACAGGCAAGGGCGACCACCAGTCCTACAGCTGCGTGAGGTGCAATTACACAGAGGCCTTCCAGACTCAAAG--CAGACCCTCTGGTGGCAGATGGACGTTTTCCTACATAGGCTTTCCTGTAGAGCCCAGCACACTCTACTTCATTGGAGCCCACAATATCCCCAACGCAAATATGAATGA---AGACCCCCCTTCCATGTCTGTGAACTTCACCTCA---GCAGGCTGCCTAGACCACATAATGAAATACAAAAAAAAGTGCATCGAGGCAGGAAGTCTGTGGGATCCAGACATCACTGCTTGCAAGAAGAACGAG------ACGACGGTAGAAGTGAATTTTACAACCAGCCCTCTTGGAAACAAATACATGGCTCTCATC------------------CAAAATAACATTGTAATTGGGTTTT-CTTACAT---GCTGGA---------GAACCAACC-CCCAACTCGAGCTTCGGTGGTGATCCCAG------TAACTGGGGAAAGTGAAGGTGCTGTGGTCCAGCTGACTCCGTATTTCCATACTTGTGGCAATGACTGCATCCGACGCAAAGGGACAGTTGTGCTT---TGCCCACAAACAGGTATCTC-TNNNTTCCCCCTGGATAGTCGCAGAAGCATATTGGGTGGCTGGCTGCCTCT-------------------CTTCCTCTCAGCTCTGCTAGTAGCCACATGGGTGCTGGTGGTTGTGATCTATCTAATGTGGAAGCA------------------------------TGAA--------AGGACCAAGAAGGCTTCCTTCCC------------T---ACCACCACGCTACTGCCCCTCATTAAGGTTCTT----------------------GTGGTCTACCCATCTGAAAT------CTGTTTCCA--TCACACAGTTTGTTACTTCACTGAATTTC---TTCAAAATCA----TTGCAGAAGTGAGGTTATCCTTGAAGAA------TGGCAGAAAAAGAAAATAGCTG--------------AGATGGGTCCAGTGCAGTGGCTTACCACTCAGAAGAAAG---CAGTT---------GAT------AAAGTCATCTTCCTTCTTTCCAATGATGT-CAGCTCCAGTTGTGATAACACCTGTGGCCAGAGGGAGGG---------------------CAGCCCGCACGAGAGCTCCCAAGACCTATTCCCCCTGGCCTTTAACCTCTTCTGCAGCGATCT-GAGAAGCCAGACTCCTCTTGACAAATACATGGTAGTCTATTTTAGGGATGCTGATATCAAAGATGA---ATACAGTGCGCTCAGTGTCTGCCCCAAGTACCACCTCATGAGGGATGCTGCTGCTTTCTGTACAGAACTCCGCGTCAAGCA-GCCAGGGTCAGGAGGAAAGAGACTGACAG---CCTGTTTCCTANNN-------------------------------------------------------------------------------------------------------------------------------------------------------------------------------------------------------------------------------------------------------------------------------------------------------------------------------------------------------------------------------------------------------------------------------------------------------------------------------------------------------------------------------------------------------------------------------------------------------------------------------------------------------------------------------------------------------------------------------------------------------------------------------------------------------------------------------------------------------------------------------------------------------------------------------------------------------------------------------------------------------------------------------------
>vs_HLpteVam2_2
------------------------------------------------------------------ATGTCGCTGATGTT---GCTGAGTTTGGCCGCGTTGTGCTGGGGTGCCG---TGTCC-----------------CCGGAGCCGACGATTCAGTGTGGCCCTGAAACTGGACCATCTC-----------------------------CAGA--GTGGATGGTCAGACATACTCTGACCCCAGGAGACTTGAGAGACCTTCGAGTGGAAC------------CTGTTAAAAGCAGCGTTGCATCAGAGGACTATTCAATTTTGATGAACATAAGCTGGATACTCCGTGCAGATGCCAGCATCCGCTTGTTGAAGGCCACCAAGATCTGTGTGACAGGCAAAAGTGACTTCCAGTCCTACGGCTGCGTGAGGTGCAATTACACAGAGGTATTCCAGACTCAGAG--CAGACCCTCTGGTGGCAAATGGATGTTTTTCTACATTGGTTTTCCTGTAGAGCTGAATACACTCTATTTTATTGGGGCCCATAATATCCCCAATGCAAATATGAATGA---GGACAGCCCCTCCATGTCTGTGAATTTCACCTCA---CCAGGCTGCCTAGACCATGTAATGAAATACAAAAAAAAGTGCATTGAGGCGGGTAGTCTGTGGGATCCAAACATCACTGCTTGTAAGAAGAATGAG------AATATGGTAGAAGTGAATTTTACAATCATTCCTCTTGGAAACAGATACATGGTTCTTATC------------------CTAAAGAACACTGTAATTGGGACTT-CTGTGTC---AGA------G---TACCAGGAAAA-ACTAACTCGAACTTCTGTCATGGTTCCAG------TGACTGGGGAAAGTGAAGGTGCTGTGGTCCAGTTAACACCATATTTCCATACTTGTGGCAACGACTGCATCCGACGCAAAGGAATGGTGGTGCTC---TGCCCACAAACAGGTGTCCC----CTTCTCTCCGGATAACAGCAAAAGCATATTGAGTGGATGGCTACCTC-------------------------TTCTGGCTCTGCTGGTGGCCACATGGGTGCTGGTGCTTGGGATCTGTCTAACATGGAGGCG------------------------------TGAA--------AAGATCAAGA---TGTCCCTTTC------------T---TCTACCATGTTACT---GCCCATTACGGTTCTT----------------------GTGGTTTACCCATCTGAAAT------ATGTTTCCA--TCACACGGTTTGTTACTTCGCTGAATTTC---TTCAAAACCA----CTGCAGAAGTCAGGTTATTCTTGACAAG------TGGCAGAAAAAGAAAATTGCCG--------------AGATGGGTCCAGTGCAGTGGCTTACCACTCAGAAGAAAG---CGGCA---------GAT------AAAGTCATTTTCCTTCTTTCCAATGATGT-CAACACCATCTGTGATGGTACCTGTGGCAAGAGTGAGGG---------------------CAGCCCCTGTGAGAACTCCCAAGACCTGTTCCCCCTTGCTTTTAACCTCTTTTGCAGTGATCT-AAGAAGCCAGACTCATCAGCACAAATACATAGTGGTCTATTTTAGAGAGGCTGATACCAAAGATGA---TTACAATGCGCTCAACGTCTGCCCCAAGTACTGCCTCATGAAGGATGCTACCTCTTTTTGCACGGAACTCCTCCATGTCGA-TGCGTACGTGTCAACGGGCAAAAGGTTACGAGCCTGCCACAACAGA-TGCTCCTCCCTGNNN---------------------------------------------------------------------------------------------------------------------------------------------------------------------------------------------------------------------------------------------------------------------------------------------------------------------------------------------------------------------------------------------------------------------------------------------------------------------------------------------------------------------------------------------------------------------------------------------------------------------------------------------------------------------------------------------------------------------------------------------------------------------------------------------------------------------------------------------------------------------------------------------------------------------------------------------------------------------------------------------------------------------
>vs_bosTau9_2
------------------------------------------------------------------ATGTCGCTAGTACT---GCTGAGCCTGGCCGCGCTGTGCTGTGGGGCCG---TGCCT-----------------CCGGAGCCGACAATTCAGTGTGGCTCTGAACCCGGACCGTCTC-----------------------------CAGA--ATGGATGGTCCGACACACCCTGACCCCAGGAGACCTGAGGGACCTCCGAGTGGAAA------------CTATTAAAAGCAATGTTGACCTGGAGGACTCTCCAATTTTGATGAACATAAGCTGGATCCTCCGGGCAGATGCCAGCATCCGCTTGTTGAAGGCCACCAAGATCTGCGTGATGGGCAAAAGCCACTTCCAGTCCTACAGCTGCATCAGGTGCAATTACACTCAGGCCTTCCAGACTCAGAC--CAGACCCTCTGGTGGCAAATGGACGTTTTCCTACGTTGGTTTTCCTGTCGAGCTGAACACAGTCTATTTCATTGGGGCCCATAACATCCCCAATGCAAATATGAATGA---GGACGGTCCCTCCATGGCTGTGAACTTCACCTCC---CCAGGGTGCCTGGACCACGTAATGAAATATAAAAAAAAGTGCATCGAGGCAGGAAGTCTGTGGAAGCCAAACATCACCGCTTGCAAGAGGAGCGCG------AACACGGTGGAAGTGAATTTTACCACCAGTCCCCTTGGAGACAGATACATGGCGCTCATC------------------CAAAGTACCGCTGTGATTGGGACTT-CCTACGT---GTC------------AGAGAAGGA-ACTAACTCGAACTTCCGTGGTGGTTCACG------TGACTGGGGAGAGTGAAGGTGCTGTGGTCCAGCTGACTCCGTATTTCCATACCTGTGGCAACGACTGCATCCGACAAAGAGGAACCGTGGTGCAG---TGCCCACAAACGGGAGTCTC----TTCTCCTCAGGATCATGACAGAAGTGTGCTGGGTGGCTGGCTGCCTCT-------------------CCTCCTGTCCGCTCTGCTTGTGGCTACATGGGTGCTGGTGGCTGGCATCTATCTGATCTGGAGGCA------------------------------CGAA--------AGGATCAAGAAGACTTCCTTCTC------------A---ACTACCACGCTACTGCCCTCCATTAAGGTTCTT----------------------GTGGTTTACCCTTCTGAAAT------ATGCTTCCA--TCACACAGTTTGTTACTTCACTGAGTTTC---TTCAAAACCG----CTGCAGAAGTGAAGTTATCCTTGAGAAG------TGGCAGAAAAAGAAAATAGCCG--------------AGATGGGTCCCGTGCAGTGGCTTACCACTCAGAAGGAAG---CAGCG---------GAT------AAGGTCATTTTCCTTCTTTCCAATGGTAA-CACC---ACGTGCGATGGTAACTGTGATGAGAAGGAGGG---------------------CGGCCCCTGTGAGAGCTCCCGAGACCTGTTCCACCTCGCTTTTAACCTCTTCTGCAGTGATCT-GAGAAGCCAGGCTCATCTGCACAAATACGTGGTGGTCTACTTCAGAGAGGGTGACATCGCAGACAG---CTACAGGGCACTCAGCGTCTGCCCCACGTACCGCCTCACGAAGGACGCTACAGGTTTCTGTGCAGAGCTCCTCCGTGCCAA-GCAGCATGTGTCGGTGGGGAGAAGGTCACGCACCTGTCACTACAGC-TGCTGCTCCCTGNNN---------------------------------------------------------------------------------------------------------------------------------------------------------------------------------------------------------------------------------------------------------------------------------------------------------------------------------------------------------------------------------------------------------------------------------------------------------------------------------------------------------------------------------------------------------------------------------------------------------------------------------------------------------------------------------------------------------------------------------------------------------------------------------------------------------------------------------------------------------------------------------------------------------------------------------------------------------------------------------------------------------------------
>vs_HLartJam1_2
------------------------------------------------------------------ATGTTGTTGGTGTC---GCTGAGCTTGGTCGCGCTGTGTTGGAGTGTGG---TGTTC-----------------CCGGAGCCGGCAATTCAGTGTGGCTCAGAAAATGGACCGTCTC-----------------------------CAGA--GTGGATGGTCAACCACACTCTAACCCCAGGAGACTTGAGGGACCTTCGAGTGGAAT------------CTGTTAAAACCAATGTTGCAACGGAGGACTATTCGATTTTGATGAACATAAGCTGGATACTCCGGGCAGATGCCAGCATCCGTTTGTTGAAGGCCACCAAGATCTGTGTGACAGGCAAAAACAACTTCCAGTCCTACAGCTGTGTGAGGTGCAATTACACAGAGGCCTTCCAGACTCAGAC--CAGACCCTGGGGTGGCAAATGGATGTTTTCCTACATTGGCTTTCCCGTAGAGTTGAACACACTCTACTTCGTTGGGGCCCATAATATCCCCAATGCAAATATGAATGA---AGACAGCCCCTCCTTGTCTGTGAATTTCACCTCA---CCAGGCTGCCTAGACCATGTAATGAAATACAAAAAAAAGTGCATCGAAGCAGGAAGTCTCTGGGATCCAAACATCACTGCTTGTAAGAAGGACGAG------AAGACCGTAGAAATCAATTTTACAACCAGTCCCCTCGGAAACAAATACATGGCTGTTGTC------------------CAAAATAACTTTTCAACCGCAACTT-CTTTGCT---GGAGTTATCT---GCACAGAGCGA-ACTAACTCGAACTTCTATCACGGTTCCAG------TGACTGAGGACAGCGAAGGTGCCGTGGTCCAGTTGGTTCCGTATTTCCATACTTGTGGCTACGACTGCATCCGTCGCAAAGGAACTGTTGTGCTT---TGCCCACAAACAGGTGGCTC----CTTCCCTCCAGATAACAGCAGACGTGTGCCGAGTGGCTGGATCCCTCA-------------------CCTCCTCCTGGCTCTGCTGCTGGCCATGTGGGTGCTGGCGGTTGGGATCTATCTCATGTGGAGACA------------------------------TGAA--------AGGAACAGGA---CTTCCCTCCC------------T---ACCACCGTGCTACTGCCCCTCATTAAAGTTCTT----------------------GTGGTTTACCCATCTGAAAT------ATGCTTCCA--GCACACGGTTTGTTACTTCACAGAATTTC---TTCAAAACCA----TTGCAGAAGTGAGGTTATCCTTGACAAG------TGGCAGAAAAAGAAAATAGCCG--------------AGATGGGTCCCGTGCACTGGCTTACCACTCAGAAGCAAG---CAGCA---------GAC------AAAATCATTTTCCTTCTTTCCAATGATGT-CAACACTGTATGTGATGGTACCTGTGCCAAGAGCGAGGG---------------------CAGCCCCTCTGAGAACTCTCAAGACCTGTTCCCCCTGGCCTTTAACCTCTTTTGCAGCGATCT-GAGAAGCCAGATTCATGTGCACAAATACATGGTGGTTTATTTTAAAGAGGCTGATACCAAAGACGA---TTACCACGCCCTCAACGTCTGCCCCAAGTTCCGCCTCATGAAGGAAGCTACTGCTTTCTGCACAGAACTTCTCCACGCTGA-GCAGCATGTGTCTGCACGAAAAAGGCTGCGAGCCTGCTACAACAGC-TGCTCCTCTGTGNNN---------------------------------------------------------------------------------------------------------------------------------------------------------------------------------------------------------------------------------------------------------------------------------------------------------------------------------------------------------------------------------------------------------------------------------------------------------------------------------------------------------------------------------------------------------------------------------------------------------------------------------------------------------------------------------------------------------------------------------------------------------------------------------------------------------------------------------------------------------------------------------------------------------------------------------------------------------------------------------------------------------------------
>vs_mm10_2
------------------------------------------------------------------ATGTTGCTAGTGTT---GCTGATCTTGGCTGCATCGTGCAGGAGCGCCC---TGCCT-----------------CGAGAGCCGACTATTCAGTGTGGCTCTGAGACAGGGCCATCTC-----------------------------CAGA--GTGGATGGTCCAACACACACTCACTCCAGGAGACTTGAGGGACCTCCAAGTGGAAC------------TCGTCAAGACAAGTGTGGCAGCAGAGGAGTTTTCAATTTTGATGAACATAAGCTGGATACTCCGGGCAGACGCCAGCATCCGCTTGTTGAAGGCCACCAAGATCTGCGTGAGTGGCAAAAACAACATGAATTCATACAGCTGTGTGAGGTGCAACTACACAGAGGCCTTCCAAAGCCAGAC--CAGACCTTCCGGCGGCAAATGGACATTCTCCTATGTAGGCTTCCCTGTGGAGCTGAGCACTCTCTATCTCATCAGCGCCCATAACATCCCCAATGCTAATATGAATGA---GGACAGCCCTTCTTTGTCTGTGAACTTCACCTCG---CCAGGCTGCCTAAACCACGTAATGAAATATAAAAAGCAGTGCACTGAGGCGGGAAGCCTGTGGGACCCAGACATCACTGCTTGTAAAAAGAACGAG------AAGATGGTTGAAGTGAATTTCACAACCAATCCCCTTGGAAACAGATACACGATTCTCATT------------------CAACGGGACACGACATTGGGGTTTT-CTAGAGT---GCT------------GGAGAATAA-ACTGATGAGGACGTCTGTAGCCATCCCGG------TGACTGAGGAGAGTGAAGGTGCGGTGGTTCAGCTGACCCCATATTTACATACCTGCGGCAATGACTGCATCCGACGCGAAGGGACAGTTGTGCTT---TGCTCAGAGACAAGTGCTCC----CATCCCTCCAGATGACAACAGACGCATGCTGGGAGGCTGGCTGCCTCT-------------------CTTCCT---GGTGCTGCTGGTGGCTGTGTGGGTGCTGGCAGCTGGGATCTACCTAACTTGGAGGCA------------------------------AGGA--------AGGAGCACGAAGACGTCCTTTCC------------TATTTCCACCATGCTCCTGCCCCTCATTAAGGTCCTG----------------------GTGGTTTATCCTTCTGAGAT------ATGTTTCCA--TCACACCGTCTGTCGCTTCACTGACTTTC---TTCAAAACTA----CTGCAGAAGTGAGGTCATCCTTGAAAAA------TGGCAGAAAAAGAAAATCGCCG--------------AGATGGGGCCGGTACAGTGGCTGACCACTCAGAAGCAAG---CGGCA---------GAT------AAAGTGGTCTTCCTTCTTCCCAGTGACGT-CCCGACCCTTTGTGACAGTGCCTGTGGCCACAATGAGGG---------------------CAGCGCCAGGGAGAACTCTCAGGATCTGTTCCCTCTTGCCTTTAACCTCTTTTGTAGTGATTT-CAGCAGCCAGACGCATCTGCACAAATACCTGGTGGTCTATCTTGGGGGAGCAGACCTCAAAGGCGA---CTATAATGCCCTGAGTGTCTGCCCCCAATATCATCTCATGAAGGACGCCACAGCTTTCCACACAGAACTTCTCAAGGCTAC-GCAGAGCATGTCAGTGAAGAAACGCTCACAAGCCTGCCATGATAGC-TGTTCACCCTTGNNN---------------------------------------------------------------------------------------------------------------------------------------------------------------------------------------------------------------------------------------------------------------------------------------------------------------------------------------------------------------------------------------------------------------------------------------------------------------------------------------------------------------------------------------------------------------------------------------------------------------------------------------------------------------------------------------------------------------------------------------------------------------------------------------------------------------------------------------------------------------------------------------------------------------------------------------------------------------------------------------------------------------------
>vs_ursMar1_2
-----------------------------------------------------------------------------------------------------------------------------------------------------ATGATTCGGTGTGGCTCTGAACCTGGACCGTCTC-----------------------------CAGA--GTGGATGGTCCAACACACTCTGACCCCCGGAGACTTGAGGGACCTCCGAGTGGAAC------------CTGTTAAAAGCAGTGTTGCCATGGAGGACTATTCCATTTTGATGAACGTCAGCTGGAGACTCCGGGCAGATGCCAGCGTTCGCTTCCTGAAGGCCACCAAGATCTGCGTGACAGGCAAGAGCAACGTCCAGTCCCACAGCTGCGTGAGGTGCAATTACACGGAGGCCTTCCAGACTCAGAC--CAGACCGTCCGGCGGCAGATGGACGTTTTCCTACACAGGCTTCCCTGTAGAGCCGAACACACTCTACTTCATCGGGGCCCACAATATCCCCAATGCCAACATGAATGA---AGACCCTCCCTCCATGTCTGTGAACTTCACCTCA---CCAGGCTGCCTGAACCACATAATGAAATACAGAAAAAAGTGCATCGAGGCAGGAAGTCTGTGGGATCCAAACATCACTGCTTGTAAGAAGAACGAG------ACGGCAGTGGAAGTGAATTTTACAACCAGCCCCCTTGGAAACAAATACATGGCTCTCATC------------------CAAAATCTCATTGTAATTGGGTTTT-CTGTCGT---GCTGGA---------GAACAACCC-CCCAAGTCGAGCTTCGGTGGTGATCCCAG------TGACAGGGGAAAGTGAAGGTGCTGTGGTCCAGCTGACTCCATATTTCCGTACTTGCGGCAATGACTGCATCCGACGCAAAGGAACAGTTGCGCTT---TGCCCACAGACGGGCATGTC----CTTTCCCCTGGATAGTCGCAGAAGCACCCTGGGTAGCTGGCTGCCTCT-------------------CCTCCTCTCAGCTCTGCTGGTGGCCACGTGGGTGCTGTCTGTTGGCGTCTATCTAATGTGGAGGCA------------------------------TGAA--------AGGACCAGGAAGGCTTCCTTCCC------------T---ACTACCACGCTCCTGCCCCCCATTAAGGTTCTT----------------------GTGGTCTACCCATCTGAAAT------ATGTTTCCA--TCACACAGTTTGTAACTTCGCTGAATTTC---TTCAAAACCA----CTGCAGAAGTGAGGTTATCCTTGAAGAG------TGGCAGAAAAAGAAAATAGCTG--------------AGATGGGTCCGGTGCAATGGCTTACCACGCAGAAGCAAG---CAGTG---------GAT------AAAGTCATCTTCCTTCTTTCCAATGATGT-CAACCCCAGGTGTGACAGCACCTGTGGCAGGCGTGAGGG---------------------CAGCCCCCACGAGAACTCCCAAGACCTGTTCCCCCTGGCCTTTAACCTCTTCTGTAGCGATCT-GAGAAGCCAGACTCCCCTTCACAAATACATGGTAGTCTATTTTAGAGAGGCTGACACCAAAGACGA---ATACAGCGCACTCAGTGTCTGCCCCAAGTACCACCTCATGAAGGACGCTCCTACTTTCTGTACAGAACTACTCCGTGTCAA-GGAAAGANNNCTGAC------------TT---CCTGTTCCCTGNNN-------------------------------------------------------------------------------------------------------------------------------------------------------------------------------------------------------------------------------------------------------------------------------------------------------------------------------------------------------------------------------------------------------------------------------------------------------------------------------------------------------------------------------------------------------------------------------------------------------------------------------------------------------------------------------------------------------------------------------------------------------------------------------------------------------------------------------------------------------------------------------------------------------------------------------------------------------------------------------------------------------------------------------------
>vs_HLmanJav1_3
-----------------------------------------------------------------------------------------------------------------------------------------------------ACGATTCAGTGTGGCTCCGAAACCGGCCCGTCCC-----------------------------CAGA--GTGGATGGCCCAACACGCTCTGACCCCAGGAGACTTGCGGGAGCTGCGAGTGGAAC------------CCGTCAAAAGCAATGTGACAACAGAGGACTATTCAGTTCTGATGAACGTGAGCTGGGTACTCCGGGCAGATGCCAGCATCCTCTTGCTGAAGGCCACCAAGGTCTGCGTGACAAGCAGAAGCAAGGTCCGGTCCTACTGCTGCGTGAGGTGCAATTACACAGAGGCCTTCCAGACTCAAAC--CAGACCCTCTGGTGGCAAATGGGCGTTTTCCTACACAGGCTTTCCGGTGGAGCCGGACACGCTGTACTTCATCGGGGCCCATAATATCCCCACTGCAAACATGGATGG---CGACAGCCCCTCCATGTCTGTGAATTTCACTTCA---CCAGGCTGCCTTGATCACGTAATGAGATACAAAAAAAGGTGCATTGAGGCAGGAAGTCTGTGGGACCCGCACATCACTGCTTGCAAGAAGAATGAG------ACAACAGTAGAAGTGAACTTTACAACCAGTCCCCTTGGGAACACTTACATGGCTCTCATC------------------AAAAATAAAAGTGTACTTGGGCTTT-CTTACGT---ATC------------AGAGGACAG-ACTGACTCGAACTTCGGTGGCGATTCTAG------TGAGCGGGGAAAGCGAAGGTGCCGTAGTCCAGCTGACCCCCTATTTCCAGACTTGCGGCAATGACTGCATCCGACGCAAAGGAGCTGTCGTGCTT---TGCCCACAGGCAGATGTCCC----CTTCCCTCCGGATAACAGCAGAAGCGTGTCGGGCGGCTGGCTGCCGCT-------------------CCTCTCAGTAGCTCTGCTGACGGCCACGTGGGTGCTGGCGGCTGGGATCTACCTAATGTGGAGGCA------------------------------CGAA--------AGGATGAAGCCTTCCTCCC---------------------CCACTGCATCGGCGCCCCCCATTAAGGTTCTT----------------------GTGGTTTACCCATCGGAAAT------ATGTTTCCA--TCACACAGTGTGCTATTTCACTGAATTTC---TCCGAGACCA----CTGTGGAAGTGAGGTTATCCTTGAAGAG------TGGCAGAAAAAGAAAATAGCCG--------------AGATGGGCCCGGTGCAGTGGCTCACGACACAGAACACAG---CAGTG---------GAT------AAAGTCATTTTCCTTCTTTCCAACGATGT-CAACACTGTGTGTGATGAAACCTGTG---------------------------------------------GCAACTCTCAAGACCTGTTCCCGCTCGCCTTTAACCTCTTCTGCAGTGACCT-GAGAAGCCAGATTCACCTCCACAAATACATGGTAGTCCACTTCAGAGAGGCTGATACCAAAGATGA---TTACAACGCACTCCGAGTCTGCCCCAAGTACCGCCTCATGAAGGACGCTGCTGCTCTCTGCCGAGAGCTTCTCCGTGCCAG-GCAGCATGCCGCTGGGAAAAGGGCTGTGNNNGCCCGCCACAGTAGC-TGCTCCTCCTTGCAGCCCACCC---------------AC---------------------GAGAAGNNN---------------------------------------------------------------------------------------------------------------------------------------------------------------------------------------------------------------------------------------------------------------------------------------------------------------------------------------------------------------------------------------------------------------------------------------------------------------------------------------------------------------------------------------------------------------------------------------------------------------------------------------------------------------------------------------------------------------------------------------------------------------------------------------------------------------------------------------------------------------------------------------------------------------------------------------------------------------
>vs_mm10_3
---------------------------------------------ATGCCTGTGTCCTGGTTCCTGCTGTCCTTGGCACTGGGCCGAAACCCTGTGGTCGTCTCTCTGGAGAGAC---TGATGGAGCCTCAGGACACTGCACGCTGCTCTCTAGTGAGTCTGGGACTATGGGAGGCTNNNGAAAGGCTCAGAGTTAGAGTTCAGTCTCTGCCTCATCACAGCCCGAGTCTGGCTCCTGTCACTG---CCTCTATCAGAACTGCCCTGTCTGGTCTGTCTGGTGCTGATGGGGGAAGAGA-----AGATGGAAAGGGGNNNAA----------GAATTGGTCTTTT------------------------------------------------------------CTTCAGGGAAGGGGCCTCTCCTGCCACCTCTGGGATGGTGACGTGCTCTGCCTGCCTGGAAG-------CCTCCAGTCTGCCCCAGGCCCTGTG-------CTAGTGCCTACCCGCCTGCAGACGGAGCTGGTGCTGAGGTGTCCACAGAAGACA---------GATTGCG---------CCCTCTGTGTCCGTGTGGTGGTCCACTTG---GCC--GTGCATGGGCACTGGGCAGAGCCTGAAGAAG----CTGGAAAG------------TCTGATTCAGAACTCCAGGAGTCTAGGAACGCCTCTCTCCAGGCCCAGGTGGTGCTCTCCTTCCAGGCCTACCCCATCGCCCGCTGTGCCCTGCTGGAGGTCCAGGTGCCCGCTGACCTGGTGCAGCCTGGTCAGTCCGTGGGTTCTGCGGTATTTGACTGTTTCGAGGCTAGTCTTGGG-GCTGAGGTACAGATCTGGTCCT-ACACGAAGCCCAGGTACCAGAAAGAGCTCAACCTCACACAGCAGCTGCCTGACTGCAGGGGTCTTGAAGTCCGGGACAGCATCC------AGAGCTGCTGGGTCCTGCCCTGGCTCAATGTGT-------------CTACAGATGGTGA----------------------------------------------------CAATGTCCTTCTGACACTGGATGTCTCTGAGGAGCAGGACTTTAGCTTCTTACTGTACCTGCGTCCAGTCCCGGATGCTCTCAAATCCTTGTGGTACAAAAACCTGACTGGACCTCAGAACATTACTTTAAAC--CACACAGACCTGGTTCCCT-GCCTCTGCATTCAGGTGTGGTCGCTAGAGCCAGACTCTGAGAGGGTCGAATTCTGCCCCTTCCGGGAAGATCCCGGTGCACA--CAGGAACCTCTGGCACATAGCCAGGCTGCGGGTACTGTCCCCAGGGGTATGGCAGCTAGATGCGCCTTGCTGTC------TGCCGGGCAAGGTAACACTGTGCTGGCAGGCACCAGACCAGAGTCCCTGCCAGCCACTTGTGCCACCAGTGCCCCAGAAGAACGCCACTGTGAATGAGC--CACAAGATTTCCAGTTGGTGGCAGGCCAC-CCCA-ACCTCTGTGTCCAG---GTGAGCACCTGGGAGAA------GGTTCAGCTGCAAGCGTGCTTGTGGGCTGACTCCTTGGGGCCCTTCA------AGGATGATATGCTGTTAGT-------GGAGATGAAAACCGGCCTCAACAACACATCAGTCTGTGCCTTGGAACCCAGT-------------------------GGCTGTACACCACTGCCCAGCATGGCCTCCACGAGAG-------CTGCTCGCCTGGGAGAGGAGTT-GCTGCA-AGACTTCCGATCACACCAGTGTATGCA---------GCTGTGGAAC-GATGACAACATGGGATCGCTATGGGCCTGCCCCATGGAC---------------------AAGTACATCCACAGGCGCTGGGTCCTAGTATGGCTGGCCTGCCTACTCTTGGCTGCGGCGCTTTTCTTCTTCCTCCTTC---TAAAAAAGGACCGCAGGAAAGTCTCAAACAGCTCC---------------ACTAT---------------CCCTGTAGCGGCCCGTGGCTCCCGCACGGCCTTGCTCCTCCACTCCGCCGACGGAGCGGGCTACGAGCGTCTGGTGGGAGCACTGGCGTCCGCGTTGAGCCAGATGCCACTGCGCGTGGCCGTGGACCTGTG-------GAGCCGCCGCGAGCTGAGC------------GCGCACGG-AGCCCTAGCCTGGTTCCACCA------CCAGCGAC-------GCCGTATCCTGCAGGAGGGTGGCGTGGTAATCCTTCTCTTCTC---GCCCGC--GGCCGTGGCGCAGTGTCAGCAGTGGCTGCAGCTCCAGACAG----------------------------TGGAGCCCGGG--------CCGCATGACGCCCTCGCCGCCTGGCTCAGCTGCGTGCTACCCGATTTCCTGCAAGGCCGGGCGACCGGCCGCTACGTCGGGGTCTACTTCGACGGGCTGCTGCACCCAGACTCTGTGCCCTCCCCGTTCCGCGTCGCCCCGCTCTTCTCC-CTGCCCTCGCAGCTGCCGGCTTTCCTGGATGCACTGCAGGGAGGCTGCTCCACTTCCGCGGGGCGACCCGCGGACCGGGTGGAAC------GAGTGACCCAGGCGCTGCG--------GTCCGCCCTGGACAGCTGTACTTCTAGCTCGGA-AGCCCCAGGCTGCTGCGAGGAATGGGACCTGGGACCCTGCACTACACTAGAANNN---------------------------------------------------------------
>vs_HLratRat7_3
---------------------------------------------ATGCCTGTGCCCTGGTTCCTGCTGTCCTTGGCACTGGGCCGAAGCCCCGTGGTCGTTTCTCTGGAGAGAC---TCATGGAGCCTCAGGACACTGCACACTGCTCTCTAGTAAGTCTGGGACTTTGGGAGGCTNNNGAAAGGCTCGGAGTTCAGT------CTGTGCCTCTTCACAGCCCTAGTCTGCCTCCTGTCACTGCCNNNTCTGTCAGAACTGCCCTGTCTGGTCTGTCTGGTGCTGATGGGGGAAGAGA-----AGAAGGAAAGGGAACAAG----------AATTAGTTTTGTCCTCTGGGAAGAGCTTAGGAT-----------AGGGAGCCCCAGAAGTCAGACAGAG-GATAAGGGCTGTCAAGGCCTCTCCTGCCACCTCTGGGATGGTGACGTGCTCTGCCTGCCTGGAAG-------CATCGAGTCTGCCCCAGGCCCTGTG-------CTAGTGCCTACCCGCCTGCAGACGGAGCTGGTACTCAGGTGTCCACAAGAGACA---------GATTGCG---------CCCTCTGTGTCCGTGTGGTTGTACACTTG---GCT--GTGCATGGGCACTGGGAAGAACCCGAAGAAG----CTGGAAAG------------TCTGATTCAGAACTCCAGGGGCCTAGGAACGCCTCTCTCCAGGCCCAGGTGGTGCTCTCCTTTCAGGCCTACCCCATTGCTCGCTGTGCCCTGCTGGAGGTCCAGGTGCCTGCTGACCTGGTGCAGCCTGGTCAGTCCGTGGGTTCTGCAGTATTTGACTGTTTTGAGGCTGGTCTTGGG-GCTGAGGTACGAATCTGGTCCT-ACACGAAACCCAGGTACCAGAAAGAACTCAACGTCACGCAGCAGTTGCCTGACTGCAGGGGTCTCGAAGTCCAGGACAGCATCC------AGAGCTGCTGGGCCCTACCCTGGCTCAATGTGT-------------CTACAGATGGTGA----------------------------------------------------CAATATTCTTCTGATACTGGACGTCTCTAAGGAGCAGACATTTGGCTTCTTACTGTACTGGGATCAGGCCCAGGGTCCTCTCAAATCCTTGCTGTACAAAAACCTGACTGGACCTCAGAACATTACTTTAAAC--CACACTGACCTGGTTCCCT-GCCTCTGCATTCAGTTATGGGCCCAGGAGCCAGACTCTGTTAGGACCAGCTTCTGCCCCTTCAAGAAAGATCCCCGTGCACA--CAGGAACCTTTGGCACATGGCCAGGCTGCGGGTGCAGTCCTCAGGGAGCTGGCTGCTAGACACGCCTTGCTCTC------TACTGACCGAGGTGGCACTGTGCTGGCAGGCACCAGACCAGAGTCCCTGCCAGCCCCTTGTGCCACCAATGCCCCAGAAGAATGTCACTATGAATAGGC--CATTTGAGTTCCCATCGGTGAGAGAACAC-CCCA-ACCTCTGTGTCCAG---GTGAGCAGCTGGGAGAA------GGTTCAGCTCCAAGAGTGCTTGTGGGCTGACTCCTTAGGGCCCTTCA------AGGATGATATGCTGTTAGT-------GGAGATGAAAACCGACCTAAACGACACATCAGTCTGTGCCTTGGAACCCAGT-------------------------GGCTGTACACCACTGCCCAGTATTGCCTCCACGAGAG-------CTGCTCGCCTTGGAGAGCAGTT-GCTTCA-AGACTTCAGGACACACCAGTGCATGCA---------GCTGTGGAAT-GATGAAGACCTGGGATCACTGTGGGCCTGCCCCATGGAT---------------------AAGTACATCCACAAGCGCTGGGTCCTAGTGTGGCTGGCCTGCCTACTCTTGGCTGCGGCGCTTTTCTTCTTCCTCCTTT---TAAAAAAGGACCGCAGGAAAGCCTCAAACGCGGCC---------------C---------------------------------CTCGTGCCCGCCCGGCCCTGCTTCTCCACTCGGCCGATGGAGCATACTACGAACGTCTGGTGGGCGCTCTGGCGTCCGCGTTGAGCCAGATGCCACTGCGCGTTGCCGTGGACCTGTG-------GAGCCGCCGCGAGCTGACC------------TCGCACGG-AGCCCTGGCCTGGTTCCACCA------GCAGCGGC-------GCCGGACCCTGCAGGAGGATGGCGTGGTCATACTTCTCTTCTC---ACCCGC--GGCCGTGGCGCAGTGTCAGCAGTGGCTGCAGCTCCAGACGG----------------------------TGGAGCCCGGG--------CCGCATGACGCTCTGGCCGCCTGGCTCAGCTGCGTGCTGCCCGATTTCCTGCAAGGCCAGGCGACCGGTCGCTACGTCGGGGTCTACTTTGACGGGTTGCTGCACCCAGACACTGTACCCGCCCCGTTCCGCGTCGCGCCGCTCTTCTCC-CTGCCCTCGCAGCTGCCGGCCTTCCTGGATGCACTGCAGGGAGGCAGCTCCCGGTCCCCCGGGCGACCTGCGGACAGGGCGGAAC------GAGTGGCCCAGGCGCTGCT--------GTCCGCCCTAGACAGCTGTNNNCTTAGAGCTCGGAAGCCCAGGCTGCTGCGAGGAATGGGACCCGGGACCCTGCCCNNNGCACTCGAANNN-------------------------------------------------------------
>vs_HLartJam1_3
---------------------------------------------ATGCCTGTGCCCTGGTTCCTGCTGTCCTTGGCACTGGGCCCAAGCCCCATGGTCCTCTCTCTGGAGAAAC---TTGTGGGGCCTCAGGACGCTGCTCGCTGCTCTCCGGTGAGTNNNTTGGGACCCCAGGAGGGCTGGGGAGGGCTCATGGTTC---AGTCTGAGGCCTGTCAGGATACTAGCCAGGCTCCTGTCACCGCCACCACCACCAGAACTGCCCTGGCTGGTCTGGCTGGTACTGATGGGGTAAGAAT----------GGGGAGGGGGCAA----------GAGCTGTGTTTGTCTCCTGGAA-----------------------------TG-AGCTTANNNAATAGG-GAGCCCCAGAAAGAGGGCCTCTCCTGCCACCTCTGGGATGGTGACGTGCTCTGCCTTCCTGGGAG-------CATAGTGTCTGCCCCAGGACCTGTG-------CTGGTGCCCACACGCCTACAGACAGAGCTGGTGCTCAGGTGCCATCAGGAGACT---------GACTGTG---------ACCTCTGTGTTCGTGTGGTCGTCCACTTG---GCT--GTGCATGGGCACTGGGAAGAGCCTGAAGATG----AGGAACAATTTGGAAGAGCAGCTGACCCGGAGCTCAAGGAGCCTCGGAATGGCTCTCTCCAGGCCCAGGTAGTGCTCTCCTTCCAGGCCTACCCTACTGCCCGCTGCGTCCTGCTGGAGGTGCAAGTGCCCGCTGCCCTCGTGCAGCCTGGTCAGTCTGTGGGCTCTGTAGTATTTGACTGCTTTGAGGCTGCTCTAGGG-GCTGAGGTGCGAATCTGGTCCT-ACACTCAGCCCAGGTACCAGAAGGAACTCAATTTCACACGACAGCTGCCTGACTGCAGAGGGCTCGAAGTCCGGGACAGCATCC------AGAGCTGCTGGGCCCTGCCCTGGCTAAATGTGT-------------CTGCAGATGGCGA----------------------------------------------------GGATGTGCACCTGGTGCTGGATGTCCCTGAGAAGCAGCGCTTTGGCCTCTCCCTGTACTGGAACCAGGCCCAGAACGCTACAAAACCATGGTGGCACAGAAACCTAACTGGGCCACAGAGCATTACCTTGAAC--CACACAGACCTGGTTCCCT-GTCTCTGTATTCAGGTGTGGCCTCTAGAGCCCGACTCCGTTAGAACGAGCATCTGCCCCTTTATGAACGATCCCCGCGCACA--CCGCAACCTCTGGCGCGCTGTCAGGCTGCAGCTGCTGCCCCCGCGGGGCTGGCGTCTGGACGCGCCATGCTCGC------TGCCCGCTGAGGCCACACTGTGCTGGCAGGTACCGGGCTGGGGCTCCTGCCAGCCGCTGGCCCCACCGCTGCCCCGAGAAAATGTCACTGTGAACAAGG--CCCTTGAGTTCCCGTTGCTGAAAAGCCAC-CCCA-ATCTCTGCGTCCA---GGTGAGAAGTTGGGAGAA------ACTGCAGCTGCAAGAGTGCTTGTGGTCCGACTCCCTGGGTCCCCTCA------AGGATGATATGCTGCTGGT-------GGAGACACGAGGCCCCCAGGACAACAGATCACTCTGTGCCTTGGAACCCAGT-------------------------GGCTGCACCCCACTACTCAGCAAGGCCTCCACGAGGG-------CAGCTCGCTTTGGAGAGCAGTT-ACTAGA-AGACCTGCAGTCAGGCCAGTGTCTGCA---------GCTATGGGAT-GA---TGAACTGGGAGCACTGTGGGCCTGCCCCATGGAC---------------------AAGTATATCCACCAGCGCTGGGCCCTGGTGTGGCTGGCCTGCCTTCTCTTTGCTGCTGTGCTTTTCCTTCTCCTCCTTC---TCAAAAAGGACCATGCGAAAGGGTGGCTGAGGCTC---------------TTGAAGGAGGATGTCCGCTT---GGGGGCGGCCGCCAGGGGCCGCCTGGCTCTGCTCCTCTATTCAGCGGAAGACGCAGCCTTCGAGCGCCTAGTGGGCGCCTTGGCGTCGGCGCTGTGCCAGCTGCCGTTACGCGTGGTCGTGGACCTGTG-------GAGTCGTCGTGAACTGAGC------------GCACAAGG-GCCCTTGGCCTGGTTCCACGC------ACAGAGGC-------TCCAGACCCTTCAGGAGGGCGGCGTGGTGGTCTTGCTTTTCTC---TCCCGG--GGCTGTGGCACTGTGCCGCGAGTGGCTGCAGGATGGGGCGTCG-------------------GCACTTAGGGCTCACGGC--------CCGCACGACGCCTTCGCCGCCTCACTCAGCTGCGTGCTGCCCGACTTCTTGCAGGGCCGGGCGCCCGGCAGCTACATCGGGGCCTACTTCGACAGTCTGCTCCACCCAGATGCCGTGCCAGCTCTGTTCCGCGCCGTGCCAGTCCTCGCC-CTGCCCTCCCAGTTGCCCGACTTCCTGCGGGCCCTGCAGGGGCGCAGTGCCCCCCGTCACAGGCGGCTTGCAAACAAGGCTGAGC------AAGTGTTCCAGGCCCTTCA--------GCCCGCCCTGAACAGCTGCCTTCAGTCCCCGGAGACCCAAGAGGCAGGACGGGAGATGGGACCTGAGGCAG-----------GGGACAGGACTNNN--------------------------------------------------------
>vs_HLmanJav1_4
---------------------------------------------ATGCCTGTGCCCTGGTTCCTGCTGTCCTTGGCACTGGGCCGGAGCCCCGTGGTCCTCTCTCTGGAGAGGC---TCGTGGGGCCTCAGGACGTTGCTCGCTGCTCTCCGGTGAGTCTGGGCCCCTGGGAGGGCTGGAGACTGCTCAGGATTTGGT---TTGTGTCCCATNNNGAGGGCNNNAGCCTGGCTCCTGTCACTGCCGTCACTGCCAGAACCACCCTGGCTGGTCTGTCTCGTGCTGATGGGGTAAGAGA-----AAAATGGGGAGGTGGCCA----------GATCTGGGTCTGTCTTCT---G-----------------------------GGTGGGGCTNNNAATAGG-GAGCCCCAGAAAGAGGGTCTTTCCTGCCACCTCTGGGATGGTGACGTGATCTGCTTGCCTGGGAG-------CATCATGTCTGCCCCGGGCCCTGTG-------CTGGTGCCCACACGCCTGCAGACAGAGCTGTTGCTGAGGTGCTACCAGGAGACT---------GACTGTG---------ACCTTTGTGTGCGTGTGGCTGTCCACTTG---GCT--GTGCACGGGCATGGGGAAGAGCCTGAAGATG----AGGAAAAGCTTGGGAGAACAGCTGATCCAGAGCTTGAGGAGCCTAGGAATTCTTCTCTGCAGGCCCAAGTCATGCTCTCCTTCCAGGCCTACTCTACTGCCCGCTGTGTCCTGCTGGAGGTGCAAGTGCCTGCTACCCTGGTGCAGCCGGGTCAGTCTGTGGGCTCTGTGGTATTTGACTGCTTCGAGGCTGCTCTGGGG-TCTGAGGTGCGAATCTGGTCCT-ACACTCAGCCCAGGTATCAGAAGGAACTCAACCTCACACAGCAGCTGCCTGACTGCAGGAGGCTTGAAGTCCGGGACAGCGTCC------AGAGCTGCCGGGTCCTGCCCTGGCTCAATGTGT-------------CTGCCAATGGTGA----------------------------------------------------CGATGTACGCCTGGTGCTGGACGTCTCTGAGGAGCAGCAGTTCGGCCTCTCCCTCTACTGGAACCAGGTCCCGGGCCCTTCAAAATCCTTGTGGCACAGAAATCTGACTGGGCCACAGACCATTACCTTGAAC--CACACAGACCTGCTTCCCT-GCCTCTGTATTCAGGTGTGGCCTTTGAAGCCTGATTCCACCAGGACAAGTACCTGCCCCTTTAGTGAGGACCCCCGTGCATA--CCAGAACCTCTGGCTTGTTGCCCAGCTGCAGCTGCTGCCCCCACGGGGCTGGCGGCTGGATGCTCCATGCTCAG------TACCCGCCATGGCCACACTGTGCTGGCAGGCACCGGGCAGGGGCCCCTGCCAGCCACTGGTTCCACCACTGCTCCAAGAGAATGTCACTGTGAATAAGG--TCCTTGAGTTCCCGTTGCTGAAAGGTCAC-CCCA-ACCTCTGTGTCCAG---GTGAGCAACTGGGAGAA------TGTGCAGCTGCAAGAGTGCCTGTGGGCTGACTCCCTGGGTCCCCTCA------AGAATGACATGCTGCTGGT-------AGAGACACGAGGTCCCCATGACAACAAATCGCTCTGTGCCTTAGAACCCAGC-------------------------GGCTGCACCCCCTTGCCCAGCAAGGGCTCCACGAGGG-------CAGCTCGCCTTGGAGAGCAGTT-ACTACG-AGACATGCAGTTAGGCCAGTGTGTACA---------GCTGTGGGAT-GA---GGACCCGGGAGCACTATGGGCCTGCCCCATGGAC---------------------AAGTACATCCACAAGCGCTGGGCCCTGGTGTGGCTGGCCTGCCTACTCTTTGCCGCGGTGCTTTTCCTTCTCTTCCTTA---TCAAAAAGGACCACGTGAAAGGGTGGCTGAGGCTC---------------TTGAAGGACATCCACGCAGGGGCTGAGTCGGCCGCCAGGAGCCGAGCGGCTCTGCTCCTCTACTCCGCCGATGACGCTAGCTTCGAGCGCTTGGTAGGCGCTCTGGCGTCGGCGCTGTGCCAGCTGCCGCTGCGCGTGGCCGTGGACCTGTG-------GAGCCGCCGTGAGCTGAGC------------GCGCTGGG-GCCCCTGGCCTGGTTCCACGC------GCAGCGGC-------GCCAGACCCTGCAGGAGGGCGGCACGGTGGTGCTGCTGTTCTC---GCCCGG--GGCCGTGGCGCTGTGCTGTGAGTGGATGCAGGACCGGACGTCG-------------------GCACCCGGGGCGCGCGGC--------CCGCACGACGCCTTCGCCGCCTCGCTCAGCTGCGTGCTGCCCGACTTCTTGCAGGGCCGGGCGCCTGGCCGCTACGTCGGGGCCTACTTCGACACACTGCTCCACCCGGATGCCGTGCCCGCCCTTTTCCGCACCGTGCCCGTCTTCTCA-CTGCCCTCGCAGCTGCCAGACTTCATAGGGACCCTGCAAGGGCCCGGTGCCCCCCGCTCTGGACGGCTAGCGGAGAGAGCGGAGC------AAGTGTCCCGGGCACTGCA--------GCCCTCCCTGGACAGCTGCTTCCGGCCCCCTGCGGGTCCTGGGNNNACTCCAGGGACGGCACGCGGGTTGGGACCTGAGCAGGGGACAGGACTTGAAN------------------------------------------------NN----
>vs_canFam4_3
---------------------------------------------ATGCCTGTGCCTTGGTTCCTGTTGTCCTTGGCACTGGGCCGAAGCCCCATGGTCCTCTCTTTAGAGAAGC---TTATGGGGCCTCAGGACACTGCCCGCTGCTCTCCGGTAAGTCTGGGGCACTGGGAGGGTNNNGAGGAAAGCACAAGTTTCA---GTCTGCGGCCCATTGAGGCCNNNAGCCTGGTTCCTGTCACTGTCACCACCACCAGAACTGCCCTGGCTGGTCTGTCTGGTGCTGATGGGATAAGAGA-----AGAANNNGGAGGGGGCAA----------GACCTGGGTTTGTCTTCT---G-----------------------------GGAGGGGCTNNNAATGAG-GAGGCCCAGAAGNNNGGCCTTTCCTGCCACCTCTGGGATGGTGACGTACTCTGCCTGCCTGGGAG-------CATCGTGTCTGCCCCAGGCCCTGTG-------CTGGTGCCCACACGCCTGCAGACAGAGCTGGTGTTGAGGTGCTACCAGGAGACT---------GACTGTG---------ACCTCTGTGTGCGTGTGGCCATCCACTTG---GCT--GTGCATGGCCACTGGGAAGAGCCTAAAGATG----AGGACAAGTTTGGAAGAGCAGCTGATCCAGAACTGGAGGAGCCTAGGAATGCCTTTCTCCAGGCCCAAGTGGTGCTCTCCTTCCAGGCCTACCCCACTGCACGGTGCGTCCTGCTGGAGGTGCAAGTGCCTGCTGCCCTCGTGCAGCCTGGTCAGTCTGTGGGCTCTGTAGTATTTGACTGCTTTGAGGCTGCTCTGGGG-GCTGAGGTGCGAATCTGGTCCT-ACACTCAGCCCAGGTACCAGAAAGAACTCAACTTCACACAGCAGTTGCCTGACTGCAAGGGGCTCGAAGTCCGGGACAGCATCC------AGAGCTGCTGGGCCCTGCCCTGGCTCAATGTGT-------------CTGCTGATGGTGA----------------------------------------------------TGATGTATACCTGGTGCTGGATGTCTCTGAGGAGCAGCGCTTTGGCCTCTCCCTGTACTGGAACCAAATCCAGGGCCCTACAAAACCCTGGTGGCACAGAAACCTGACTGGGCCACAGACCATTACCTTGAAC--CACACAGACCTGTTTCCTT-GCCTTTGTATTCAGGTGTGGCCTTTAGAGCCCGACTCTGTCAGGACAAGCGTCTGTCCCTTTAGGGAGGACCCTCGGGCACA--CCGGAACCTCTGGCGTGCAGCCCGGCTGCAGCTACTGCCCCCACGGGGCTGGCGGTTAGATGCACCCTGCTCAC------TGCTTGCTGAGGCCACTCTATGTTGGCAGGCACCAGGTGGGGGCCCCTGCCAGTCGCTGGTCCCGCCTCTGTATCAAGCAAATGTCACTGTAAATAAGA--CACTTGAGTTGCCGTTGCTGAATGCCCAC-CCCA-ACCTCTGTGTCCAGCAGGTGAGCAGCTGGGAGAA------GCTGCAGCTACAGGAGTGCTTGTGGGCTGACTCCCTCAGGGCCCTCA------AGGATGATCTGCTGCTGGT-------AGAGACACGAGGCCTCCAGGACAACAGATCACTCTGTGCCTTAGAACCCAGT-------------------------GGCTGCACCCCACTACTCAGCAAGGCCTCCACGAGGG-------CAGCTCGCCTTGGAGAGCAATT-ACTACA-AGACCTGCAGTCAGGCCAGTGTCTGCA---------GCTGTGGGAA-GA---TGAGCTGAGAGCACTATGGGCCTGCCCCATGGAC---------------------AAGTACGTTCACCAGCGCTGGGCCCTGGTGTGGCTGGCCTGCCTACTCTTGGCCTCTGTGCTTTTCCTTCTCTTCCTTT---TCAGGAAGGACCACGTGAAAGGGTGGCTGAGGCTC---------------TTGAAGGAGGACCTCCGCGC---GGGGGCTGCCGCCACGGCCCGCGCGGCTCTGCTCCTCTACTCGGCCGAGGACTCGGGCTTTGAGCGCCTGGTGGGCGCCCTGGCGTCAGCGCTGTGCCAGCTGCCGCTGCAGGTGACCGTGGACCTTTG-------GAGCCGTCGTGAGCTGAGC------------GCGCAGGG-GCCCCTGGCCTGGTTCCACGC------GCAGCGGC-------GCCAGACCCTGCAGGAGGGCGGTGTGGTGGTCCTGCTCTTCTC---GCCCGG--GGCCGTGGCGCTGTGCCACGAGTGGCTGCAGGACGCGGCGTCGGCGTCGGCGTCG-------GCGTCCGCCCCGCACGGC--------CCGCACGACGCCTTCGCCGCCTCGCTCAGCTGCGTGCTGCCCGACTTCCTGCAGGGCCGGGCGCCCGGCCGCTACGTGGGGGCCTACTTCGACGGATTGCTCCACTCGGGTGCCGTGCCCGCCCTGTTCCGCAGCGTACCGGTCTTCTCC-CTGCCCTCCCAGCTGCCCGACTTCCTGGGGACCCTGCAGGGGCCTGGCGCCCCCGGTCCCGGGCGGCTCGGGGAGAGGGCCAAGC------AAGTGTCCCGGGCCCTGCA--------GCCCACCCTGGACCAGCTGCTCCAGGCGCTCGGAGATCCCGGGGGCCCCGGGGGGGGCACGCGGGATGGCA-----------CGN----NN-------------------------------------------------------------
>vs_ursMar1_3
---------------------------------------------ATGCCTGTGCCTTGGTTCCTGTTGTCCTTGGCACTGGGCCGAAGCCCCATGGTCCTCTCTTTGGAGAAGC---TTATGGGGCCTCAGGACACTGCTCGCTGCTCTCCGGTAAGTCTGGGGTCCTGGGAGAGTTGGGGAAAGCTCAGGGTTCAGT---CTGCCGCCTATCAGNNNGGCCCTAGCCTGGCTCCTGTCACTGTCACTACCACCAGAACTGCCCTGGCTGGTCTGTCTGGTGCTGATGGGATAAGAGA-----AGAATGGGGAGGGGGCAA----------GAGCTGGGTTTGTCTTCTCCTG-----------------------------GGAGGGGCTNNNAATGGG-GAGCCCCAGAAGNNNGGCCTTTCCTGCCACCTCTGGGATGGCGACGTGCTCTGCCTGCCTGGGAG-------CATCGTGTCTGCCCCAGGCCCTGTG-------CTGGTGCCCACACGCCTGCAGACAGAGCTGGTGCTGAGGTGCCACCAGGAGACC---------GACTGTG---------ACCTCTGTGTGCGTGTGGCCATCCACTTG---GCT--GTGCACGGGCACTGGAAAGAGCCTAAAGATG----AAGCCAAGTTTGGAAGAGCAGCTGATCCAGAGCTTGAGGAGCCTGTGAACGCCTTTCTCCAGGCCCAAGTGGTGCTCTCCTTCCAGGCCTACCCCACTGCCCGCTGCGTTCTGCTGGAGGTGCAAGTGCCCGCTGCCCTCGTGCAGCCTGGTCAGTCTGTGGGCTCGGTAGTATTTGACTGCTTCGAGGCTGCTCTGGGG-GCTGAGGTGCGACTCTGGTCCT-ACACTCAGCCCAGGTACCAGAAGGAACTCAACCTCACACAGCAGTTGCCTGACTGCAAGGGGCTTGAAGTCCGGGACAGCATCC------AGAGCTGCTGGGCCCTGCCCTGGCTCAGTGTGT-------------CTGCCGATGGCGA----------------------------------------------------TGATGTGCACCTCGTGCTGGACGTCTCTGAGGAGCAGCACTTTGGCCTCTCCCTGTACTGGAACCAGATCCAGGGCCCTACAAAACCCTGGTGGCACAAAAACCTGACCGGGCCACGGAACATTACCTTGAAC--CACACAGACCTGTTTCCCT-GCCTTTGTATTCAGGTGTGGCCTCTAGAGCCCGACTCTGTCAGGACGAGCATCTGCCCCTTTACGGAGGACCCCCGGGCACA--TCGGAACCTCTGGCGTGCAGCCCGGCTGCGGCTACTGCCCCCACGGGGCTGGCAGCTAAATGCACCCTGCTCGC------TGCTTGCTGAGGCCACTCTGTGTTGGCAGGCACCAGGTGGGGGCCCCTGCCAGTCGCTGGTCCCGCCGCTGTCCTGGGCAAATGTCACTGTAAATAAGA--CCCTTGAGTTGCCATTGCTGAATGCCCAC-CCCA-ACCTCTGTGTCCAG---GTGAGCAGCTGGGAGAA------GCTGCAGCTACAGCAGTGCTTGTGGGCTGACTCCCTTGGGGCCCTCA------AGGATGATATGCTGCTGGT-------GGAGACACGAGGCCCCCAGGACAACAGATCACTCTGTGCCTTGGAACCCAGT-------------------------GGCTGCACCCCACTACTCAGCAGGGCCTCCACGAGGG-------CAGCTCGCCTTGGAGAGGAGTT-ACTACA-AGACCTGCAGTCAGGCCAGTGTCTGCA---------GCTGTGGGAA-GA---TGACCTGAGAGCACTATGGGCCTGCCCCATGGAC---------------------AAGTACGTTCACCAGCGCTGGGCCCTGGTGTGGCTGGCCTGTCTACTCTTGGCATCTGTGCTTTTCCTTCTCTTCCTTT---TCAAAAAGGACCACGTGAAAGGGTGGCTGAGGCTC---------------TTGAAGGAGGACCTCCGCGC---GGGGGCAGCCGCCAGGGCCCGCGCGGCTCTGCTCCTCTACTCAGCGGAGGACTCTGGCTTCGAGCGCTTGGTGGGCGCCTTGGCGTCAGCGCTTTTTCC------GCTGCGGGTGGCCGTGGACCTTTG-------GAGCCGTCGTGAACTGAGT------------GCGCAGGG-ACCCCTGGCCTGGTTCCACGC------GCAGCGGC-------GCCAGACCCTCCAGGAGGGCGGTGTGGTGGTTCTGCTCTTCTC---GCCGGG--GGCCGTGGCGCTGTGCCGTGAGTGGCTGCAGGACGGGGCGTCA-------------------GCGTCCGCCCCGCACGGC--------CCGCACGACGCCTTTGCCGCCTCGCTCAGCTGCGTGCTGCCCGACTTCCTGCAGGGCCGGGCGCCCGGCCGCTACTTGGGGGCCTACTTCGACGGACTGCTCCACTCGGAGGCCGTGCCCGCCCTTTTCCGCAGCGTACCGGTCTTCTCC-CTGCCCTCCCAGTTGCCCGACTTCCTGGGGACCCTGCAGGGGCCTGGCGCCCCCCGTCCCGGGCGGCTCGGGCAGAGGGCGAAGC------AAGTGTCCCGGGCCCTGCA--------GCCCGCCCTGGACCAGGTGCTTAAGGCTCCCGGGAATCCTGGGGGTCCCGGGGACGGCACGCGGGATGGCA-----------CGN----NN-------------------------------------------------------------
>vs_HLpteVam2_3
---------------------------------------------ATGCCTGTGCCCTGGTTCCTGCTGTCCTTGGCACTTGGTCGAAGCCCCGTAGTCCTCTCTCTGGAGAGAC---TCGCGGGGCCTCAGGATGCTGTTCGCTGCTCTCCGGTGAGTCTG---GGGCCCCAGGGAGGTTGGGGAAGGCTCAGAGTTC---AGTCTGGGGCCCATNNNGGCCCTAGCCTGGCTCCTGTCACTGCCACTACCACCGGAACTGCCCTGGCTGGTCTTTCTGGTACTGATGGGGTAAGGGA-----AGAATGGGGAGGGGGCAA----------GAGCTGGGTCTGTCTCCTTCTG-----------------------------GGAGGGTCTTGGAATAGG-GAGCCCNNNAAGGAGGGCCTCTCCTGCCACCTCTGGGATGGTGACGTGCTCTGCCTCCCTGGGAG-------TATCGTGTCTGCCCCAGAACCTGTG-------CTGGTGCCCACACACCTGCAGACAGAGCTAGTGCTGAGGTGCCATCAAGAGACT---------GACTGTG---------AACTCTGTGTGCGTGTGGTCATCCACTTG---ACT--GTGCATGGGCACTGGGAAAAGCCTGAAGATG----AGGAACGATTTGGAAGAGCAGCTGACCTAGAGCTTGAGGAGCCTAGGAATGCTTCTCTCCAGGCCCAAGTCGTGCTCTCCTTCCAGGCCTACCCTACAGCCCGCTGTGTCCTGCTGGAGGTGCAAGTACCTGCTGCCCTTGTGCAGCCTGGTCAGTCTGTGGGCTCTGTAGTATTTGACTGCTTCGAGGCTGCTCTGGGG-GCTGAGGTGCGAATCTGGTCAT-ACACTCAGCCCAGGTACAAGAAGGAACTCAATTTCACACAGCAGCTGCCTGACTGCAGGGGGCTTGAAGTCCGGGACAGCATCC------AGAGCTGCTGGGCCCTGCCCTGGCTCAATGTGT-------------CTGCAGATGGTGA----------------------------------------------------TGATGTGCACCTGGTGCTGGAAGTCTCTGAGGAGCAGCACTTTGGCCTCTCCCTGTACTGGAACCAGGTCCAGGGCCCTACAAAACCCTGGTGGCACAGAAACCTGACAGGGCCGCAGACCATTACCTTGAAC--CACACAGACCTGGTTCCCT-GTCTCTGTATTCAGGTGTGGCCTCTGAAGCTCGACTCTGTCAGGACGAGCATCTGCCCCTTTAGGAAGGACCCCCGCGCATA--TCGCAACCTCTGGCGTGCCACCCGGCTACAGCTGCTGCATCCGCTGGGCTGGCGGCTGGATGCGCCGTGCTCGC------TGCCTGCCGAGGCCTCACTGTGTTGGCAGGCACTCGGCGGGGGCCCCTGCCAATCGCTGGTTCCGCCGCTGCCCCGAGAGAATGTCACTGTGAACAAGG--CCCTTGATTTCCCGTTGCTTAAAGGCCAC-CCCA-ACCTTTGTGTCCAGCAGGTGAGCAGCTGGGAGAA------GGTTCAGCTGCAAGAATGCTTGTGGTCTGACTCTCTGGGGCCCCTCA------AGGATGATATGCTGCTGGT-------GGAGACACGAGGCCCCCAGGCCAACAGATCACTCTGTGCCTTGGAACTCAGT-------------------------GGCTGCACCCCACTGCTCAGCAGGGCCTCCACGAGGG-------CAGCTCGTCTTGGAGAGCAGTT-ACTACA-AGACCTGCAGTCAGGCCAGTGTCTGCA---------GCTGTGGGAT-GA---TGACCTGGGAGCATTATGGGCCTGCCCCATGGAC---------------------AAGTATATCCACCAGCGCTGGGCCCTGGTGTGGCTGGCCTGCCTACTCTTTGCCGCTGTGCTTTTCCTTCTCCTCCTTC---TCAAAAAGGACCATGTGAAAGTGTGGCTGAGGCTC---------------TTGAAAGAGGATGTCCGCGC---GGGGGTAGCCTCCAGAGGCCGCGCGGCTCTGCTCCTCTACTCCGCCGACAACGCGGACTTTGAGCGCCTGGTGGGCGCCCTGGCGTCAGCGCTGTGCCAGCTGCCTCTACGCGTGGCCGTGGACCTGTG-------GAGCCGTCGTGAATTGAGT------------GCGCAGGG-GGCCCTGGCCTGGTTCCACGC------GCAGCGGC-------GCCAGACCCTGCAGGAGGGTGGAGTGGTGGTCCTGCTCTTCTC---GCCTGG--GGCCGTGGCGCTGTGCCGCGAGTGGCTGCAGGACGGGGCGTCG-------------------GCGACCGGGGCGCACGGT--------CCGCACGACGCCTTTGCCGCCTCACTCAACTGTGTGCTGCCCGACTTCATGCAGGGCCGGGCGCCCGGCCGTTACGTCGGGGCCTACTTCGATAGTCTGCTCCGCCGGGACGCCGTGCCCTCCCTGTTCCTTGCCGTGCCGGTCCTCGCT-CTGCCCTCCCAGCTGCCCGACTTCCTGCGGGCCCTGCAAGGACCCGGCCTATCCCACCCGGGTCGTCTCGCGGACAGGGCAGAGC------AAGTGTCCCAGGCCCTTCA--------GCCCGCCCTGGGCTGCTGCGTCGGTCCCCTAGGAACCCCAGAGACAGGACGCGAGATGGGACTTGAAGCAG-----------GGGACGAGACTNNN--------------------------------------------------------
>vs_bosTau9_3
---------------------------------------------ATGCCTGTGCCCTGGTTCCTTCTGTCCTTGGCTCTGGGCCGGAACCCCGTGGTCCTCTCTCTGGAGAGGG---TTGTGGGGCCTCAGGACACGGCTCGCTGCTCTCCGGTGAGTCTGGGGCCCCGGGCGGGCNNNGAGGAANNNCTCCGGGTTC---GGTCTGGGGCTNNNAGAGGCCCTAGCCTGGCTCCTGTCACTGCCATCCCTGTCAGAACCGCCCTGGCTGGTCTGTCGGGTGCTGATGGGGTAAGAGA-----AGAATGGGGAGGGGGCAA----------GAGCNNNGATCTGAGTTCTTCT-----------------------------GGGAGGGA------CTCG-AAAAAGGGAGAAAGAGGCCTGTCCTGCCATCTCTGGGATGGTGACGTGCTCTGCCTGCCTGGAAG-------CCTCGTGTCTGCCCCAGGCCCCGTG-------CTGGTGCCCACACGCTTGCAGACAGAGCTGGTGCTGAGGTGCCACGAGGAGACT---------GACTGTG---------ACCTCTGTGTGCGCGTGGCCGTCCACTTG---GCC--GTGCAGGGGTACTGGGAAGATCCTGAAGATG----AAGAGAAGTTTAGAAGAGCAGCTGACCCAGAGCTTGAGGAGCCTAGGAACGCCTCTCTCCAGGCCCACATCGTGCTCTCCTTCCAGGCCTACCCTACTGCCCACTGTGTCCTGCTGGAGGTGCAAGTGCCTGCTGCCCTCGTGCAGCCTGGTCAGTCTGTGGGCTCTGTAGTATTTGACTGTTTCGAGGCTGCCCTGGGG-GCTGAGGTGCAAATCTGGTCCT-ACACTCAGCCCAGGTACCAGAAGGAACTCAATCTCACGCAGCAGCTCCCTGACTGCAGGGGTCTGGAAGTCCAGGACAACATTC------AGAGCTGCTGGGCCCTGCCCTGGCTCAACGTGT-------------CTGCAGATGGCGA----------------------------------------------------GGACGTGCGCCTGGTACTGGACGTCTCTGAGGAGCAGCGCTTCGGCCTCTCTCTGTACTGGAACCAGGTCCAGGGCCCTATAAAACCCTGGTGGCACAGTAACCTGACTGGACCACAGACCATTACCTTGAAC--CACACGGACCTGGTCCCCT-GCCTCTGTATTCAGGTGTGGCCCCTGGAGCCCGACTCTGTCAGGACCAGCATCTGCCCCTTTAGGGAGGACCCCCGCGCACA--CCGAAACCTCTGGCGCGCTGCCCGATTGCAGCTGCTTCCCCCGCTGGAATGGCGGCTAGACGCGCCATGCTCGC------TGCCCGCCGAGGCCACTCTGTGCTGGCAGCCACTGGATGGGGGCCCCTGCCTGTCGCTGGTCCCGCCGCTACCCCGAGAAAATGTTACTGTGAATAAGG--TTCTTGAGTTCCCCTTGCTGAAAGGCCAC-CCCA-ACGTCTGTGTCCAG---GTGAGCACCTGGGAGAA------GCTACAGCTACAAGAGTGCTTGTGGGCTGACTCCCTGGGGCCTCGCA------AGGATGACATGCTGCTGGT-------GGAGACACGAGGCCCCCAGGACAATAGTTCCCTCTGTGCCTTGGAACCCAGT-------------------------GGCTGCACCCCACTGCTCAGCAGGGCATCCACGAGGG-------CAGCTCGCCTTGGAGAGCAGTT-ACTACA-AGACGTGCAGTCGGGCCAGTGTCTACA---------GCTCTGGGAC-AA---TGACCTGGGAGCACTCTGGGCCTGCCCCATGGAC---------------------AAGTACATCCACCAGCGCTGGGCCCTGGTCTGGCTGGCCTGCTTACTCTTGGCCGCTGTGCTTTTCCTTCTCCTTCTTC---TCAAAATGAGCCGTGTGAAAGGGTGGCTGAGGCTC---------------TTGAAGGAGAACATCCGCGC---GGGGGCGGCCGCCCGGAGCCGCGCGGCTCTGCTCCTCTACTCCGCCGACGACGCGAGCTTCGAGCGCCTGGTGGGCGCCCTGGCCTCGGCGCTGTGCCAGCTGCCGCTGCGCGTGGCCGTGGACCTGTG-------GAGCCGTCGCGATCTGAGC------------GCGCAGGG-AGCGCTGGCCTGGTTCCACGC------GCAGCGGC-------GCCAGACCCTGCAGGAGGGCGGCGTGGTGGTCCTGCTCTTCTC---GCCCGG--GGCCGTGGCGCTGTGCCGCGAGTGGCTGCAGGATGCCACTTCG-------------------GCGCCCAGGGCGCACGAC--------CCGCACGATGCCTTTGCCGCCTCGCTCAGCTGCGTGCTGCCGGACTTCTTGCAGGGCCGCGCGCCCGGCCGCTACGTCGGGGCCTACTTTGACAAACTACTGCCCGCGGACGCCGTGCCCGCCCTGTTCCGCAGCGTGCCAGTCTTCTCT-TTGCCCTCACAGCTGCCCGACTTTCTGGGGACTTTGCAGGGATCCGCCGCCCCCCGCCCTCGGCGGCTCGCGGAGAGAGCGGAGC------AAGTGTCCCGGGCCCTGCA--------GCCCGCCCTGGAGAGCTGTTTCCGGCCCCCGGGGGCCCCGGGGACAGGACGCGGGATGGGGCCTGAGGCAG-----------GAGACAGAACTNNN--------------------------------------------------------
>REFERENCE_IL17RC
---------------------------------------------ATGCCTGTGCCCTGGTTCTTGCTGTCCTTGGCACTGGGCCGAAGCCCAGTGGTCCTTTCTCTGGAGAGGC---TTGTGGGGCCTCAGGACGCTACCCACTGCTCTCCGGTGAGTCTGGAACCCTGGGGAGACGAGGAAAGGCTCAGGGTTCAGT---TTTTGGCTCAGCA---AAGCCTTAGCCTGGCTCCTGTCACTGCTGCCACTGCCAGAACTGCCCTGTCTGGTCTGTCTGGTGCTGATGGTAGAAGAGA-----AGAACGGGGAAGGGGCAA----------GAGCTGGGTCTGTCTTTCTCTG-----------------------------GGAGGGTCTGGGAATACG-GAGCCCCAGAAAAAGGGCCTCTCCTGCCGCCTCTGGGACAGTGACATACTCTGCCTGCCTGGGGA-------CATCGTGCCTGCTCCGGGCCCCGTG-------CTGGCGCCTACGCACCTGCAGACAGAGCTGGTGCTGAGGTGCCAGAAGGAGACC---------GACTGTG---------ACCTCTGTCTGCGTGTGGCTGTCCACTTG---GCC--GTGCATGGGCACTGGGAAGAGCCTGAAGATG----AGGAAAAGTTTGGAGGAGCAGCTGACTCAGGGGTGGAGGAGCCTAGGAATGCCTCTCTCCAGGCCCAAGTCGTGCTCTCCTTCCAGGCCTACCCTACTGCCCGCTGCGTCCTGCTGGAGGTGCAAGTGCCTGCTGCCCTTGTGCAGTTTGGTCAGTCTGTGGGCTCTGTGGTATATGACTGCTTCGAGGCTGCCCTAGGG-AGTGAGGTACGAATCTGGTCCT-ATACTCAGCCCAGGTACGAGAAGGAACTCAACCACACACAGCAGCTGCCTGACTGCAGGGGGCTCGAAGTCTGGAACAGCATCC------CGAGCTGCTGGGCCCTGCCCTGGCTCAACGTGT-------------CAGCAGATGGTGA----------------------------------------------------CAACGTGCATCTGGTTCTGAATGTCTCTGAGGAGCAGCACTTCGGCCTCTCCCTGTACTGGAATCAGGTCCAGGGCCCCCCAAAACCCCGGTGGCACAAAAACCTGACTGGACCGCAGATCATTACCTTGAAC--CACACAGACCTGGTTCCCT-GCCTCTGTATTCAGGTGTGGCCTCTGGAACCTGACTCCGTTAGGACGAACATCTGCCCCTTCAGGGAGGACCCCCGCGCACA--CCAGAACCTCTGGCAAGCCGCCCGACTGCAACTGCTGACCCTGCAGAGCTGGCTGCTGGACGCACCGTGCTCGC------TGCCCGCAGAAGCGGCACTGTGCTGGCGGGCTCCGGGTGGGGACCCCTGCCAGCCACTGGTCCCACCGCTTTCCTGGGAGAACGTCACTGTGGACAAGG--TTCTCGAGTTCCCATTGCTGAAAGGCCAC-CCTA-ACCTCTGTGTTCAG---GTGAACAGCTCGGAGAA------GCTGCAGCTGCAGGAGTGCTTGTGGGCTGACTCCCTGGGGCCTCTCA------AAGACGATGTGCTACTGTT-------GGAGACACGAGGCCCCCAGGACAACAGATCCCTCTGTGCCTTGGAACCCAGT-------------------------GGCTGTACTTCACTACCCAGCAAAGCCTCCACGAGGG-------CAGCTCGCCTTGGAGAGTACTT-ACTACA-AGACCTGCAGTCAGGCCAGTGTCTGCA---------GCTATGGGAC-GA---TGACTTGGGAGCGCTATGGGCCTGCCCCATGGAC---------------------AAATACATCCACAAGCGCTGGGCCCTCGTGTGGCTGGCCTGCCTACTCTTTGCCGCTGCGCTTTCCCTCATCCTCCTTC---TCAAAAAGGATCACGCGAAAGGGTGGCTGAGGCTC---------------TTGAAACAGGACGTCCGCTC---GGGGGCGGCCGCCAGGGGCCGCGCGGCTCTGCTCCTCTACTCAGCCGATGACTCGGGTTTCGAGCGCCTGGTGGGCGCCCTGGCGTCGGCCCTGTGCCAGCTGCCGCTGCGCGTGGCCGTAGACCTGTG-------GAGCCGTCGTGAACTGAGC------------GCGCAGGG-GCCCGTGGCTTGGTTTCACGC------GCAGCGGC-------GCCAGACCCTGCAGGAGGGCGGCGTGGTGGTCTTGCTCTTCTC---TCCCGG--TGCGGTGGCGCTGTGCAGCGAGTGGCTACAGGATGGGGTGTCC-------------------GGGCCCGGGGCGCACGGC--------CCGCACGACGCCTTCCGCGCCTCGCTCAGCTGCGTGCTGCCCGACTTCTTGCAGGGCCGGGCGCCCGGCAGCTACGTGGGGGCCTGCTTCGACAGGCTGCTCCACCCGGACGCCGTACCCGCCCTTTTCCGCACCGTGCCCGTCTTCACA-CTGCCCTCCCAACTGCCAGACTTCCTGGGGGCCCTGCAGCAGCCTCGCGCCCCGCGTTCCGGGCGGCTCCAAGAGAGAGCGGAGC------AAGTGTCCCGGGCCCTTCA--------GCCAGCCCTGGATAGCTACTTCCATCCCCCGGGGACTCCCGCGCCGGGACGCGGGGTGGGACCAGGCGCGGGACCTGGGGCGGGGGACGGGACTNNN-------------------------------------------------------
>vs_tarSyr2_3
---------------------------------------------ATGCCTGTGCCCTGGTTCTTGCTGTCCTTGGCACTGGGCCGAAGCCCCATGGTCCTCTCTCTGGAGAGGG---CTGTGGGGCCTCAGGACGCCACCCAATGCTCTCCGGTGAGTCTGGGGCCCTGGGAGGGTTGGGGAAGGCTCAGAGTTTGGT---CTTTGGCACAGNNNAAAGCCCTCNNNCTGGCTCCTGTCACGGCTGCCACCGTCAGAACTGCCCTGGCTGGTCTGTCTGGTNNNGATGGGAGAAGAGA-----AGAATGGGGAAGGGGCAA----------GAA------CTATCTTCTTCTG-----------------------------GGAGGGGCTTGGAATAGG-GAGCCCCAGAAAGGGGGCCTTTCCTGCCACCTCTGGGACGGCGACATTCTCTGCCTGCCGGGGAG-------CATCGTGCCTGCCTCTGGCCCCGTG-------CTGGTGCCTACACACCTGCAGACAGAACTGGTGCTGAGGTGCCGCCAGGAAACC---------GACTGTG---------ACCTTTGTGTGCGTGTGACTGTCCACTTG---GCC--GTGCATGGGGACTGGGAGGAGCCTCAAGATG----AGAAAACATTTGGAGAAGCAGCAGATGCAGAACTTGAGGAGCCTAGAAATGCTTCTCTCCAGGCCCAAGTCGTGCTCTACTTCCAGGCCTATCCTACTGCCCGCTGCGTCCTGCTGGAGGTGCAAGTGTCTGCTGCCCTTGTGCAGCCTGGTCAGTCTGTGGGCTCGGTAGTATTTGACTGCTTTGAAGCTGCCCTGGGA-GGTGAGGTGAGAATCTGGTCTT-ACACTCAGCCCAGGTACCAGAAGGAGCTCAATCTCACACAGCAGCTGCCTGACTGCAGGGGGCTCGAAGTCCGGAACAGCATCC------AGAGCTGCTGGGCCCTGCCCTGGCTCAACGTGT-------------CTGCGGATGGCGA----------------------------------------------------TGACGTGTGCCTTGTCCTGGACATCTCTGAGGAGCAGCACTTTAGCCTCCTTCTGTACTGGAACCAGGTCCAGGGGCCCCTGAAGCCCTGGAGGCAAAGAAACCTGACTGGGCCACAGACCATTACCTTGAAC--CACACAGACCTGGTTCCCT-GCCTCTGTATCCAGGTGTGGCCCCTGAGGCCCGACTCCATCAGGACGAACATCTGCCCCTTCAGGGAGGATCCCCGTGCACA--CAGAAACCTGTGGCGTGCTGCCCAGCTGCGGCTGCTGTCCCCACGGAGCTGGCGGCTGGACGCACCATGCTCTC------TGCCCGTCCAGGCAGTGCTATGCTGGCAGATACCAGGTGGGGGCCCCTGTCAGCCGCTGGTCCCTCCGCTGTCCTGGGAAAATGTCACTGTGAACGAGG--CTCACCAGTTCCCGTTGCTGAACGGCCAC-CCTA-ACCTCTGTGTCCAG---GTGAGCAGCTGGGAGAA------GCTGCAGCTGCAAGAGTGCTTGTGGGCTGACTCCCTGGGGCCCCTCA------AGGATGATGTGCTGCTGGT-------GGAGACACGCGGCCCCCAGGACAGCAGATCACTCTGTGCCTTGGGACCCAGT-------------------------GGCTGTACCTCACTGCCCAGCAGGGCCTCCACGATGG-------CTGCTCGCCTCGGAGAGCACTT-ACTACA-AGACCTGGAGTCAGGCCAGTGTCTGCA---------GCTGTGGGAT-GA---TGACCTGGGAGCGCTATGGGCCTGCCCCACGGAC---------------------AAATACATCCACAAGCGCTGGGCCCTGGTGTGGCTGGCCTGCCTCCTCTTTGCCGCTGTGCTTTTCCTCCTCCTGCTTC---TCAAAAAGGACCACGTGAAAGGGTGGCTGAGGCTC---------------TTGAAGCAGGACGTCCGCTC---GGGG---------------------------------------------------------------------------------------------------------------------------------------------------------------------------------------------------------------------------------------------------------------------------------------------------------------------------------------------------------------------------------------------------------------------------------------------------------------------------------------------------------------------------------------------------------------------------------------------------------------------------------------------------------------------------------------------------------------------------------------------------------------------------------------------------------
>REFERENCE_IL17RD
ATGGCCCCGTGGCTG---------CAGCTCTGCTC----------------------CGTCTTCTTTACGGTCAACGCCT---GCCTCAACGGCTCGCAGCTGGCTGTGGCCGCTGGCGGGTCCGGCCGCGCGC------GGGGCGCCGACACCTGTGGCTGGAGGGGAGTGGGGCCAGCCAGCA-------GAAACAGT--GGGCTGTACAACAT--CACCTTCAAATATGACAATTGTACCACCTACTTGAATCCAGTGGGGAAGCATGTGATTGCTGACGCCCAGAATATCACCATCAGCCAGTATGCTTGCCATGACCAAGTGGCAGTCACCATTCTTTGGTCCCCAGGGGCCCTCGGCATCGAATTCCTGAAAGGATTTCGGGTAATACTGGAGGAGCTGAAGTCGGAGGGAAGA---CAGTGCCAACAACTGATTCT-AAAGGATCCGAAGCAGCTCAACAGTAGCTTCAAAAGAACTGGAATGGAATCTCAACCT----TTCCTGAATATGAAATTTGAAACGGATTATTTCGTAAAGGTTGTCCCTTTTCCT---TCCATTAAAAACG------AAAGCAATTACCACCCTTTCTTCTTTAGAACC---CGAGCCTGTGACCTGTTGTTACAGCCGGACAATCTAGCTTGTAAACCCTTCTGGAAGCCTCGGAACCTGAACATCAGCCAGCATGGC---------------TCGGACATGCAGGTGTCCT------------------------------------------------TCGACCATGCACCGCACAACTTCGGCTTCCGTTTCT-TCTATCTTCACTACAAGCTCAAGCACGAAGGACC-TTTCAAGCGAAAGACCTGTAAG----CAG---------GAGCAAACTACAGAGACGACCAG----------CTGCCTCCTTCAAAATGTTTCTCCAGGGGATTATATAATTGAGCTGGTGGATGACACTAACACAACAAGAAAAGT-----GA-TGCATTATGCCTTAAAGCCAGTG---CACTCCCCGTGGGCCGGGCCCATCAGAGCCGT------------GGCCATCACAGTGCCACTGGTAGTCATATCGGCATTCGCGACGCTCTTCACTGTGATGTGCCGCAAGAAGCAACAAGAAAAT-----ATATATTCACATTTAGATGAAGAGAGCTCTGAGTCTTCCACATACACTGCAGCACTCCCAAGAGAGAGGCTCCGGCCGCGGCCGAAGGTCTTT----------------------CTCTGCTATTCCAGTAAAGATGGCCAGAATCACAT--GAATGTCGTCCAGTGTTTCGCCTACTTCC---TCCAGGACTT----CTGTGGCTGTGAGGTGGCTCTGGACCTG------TGGGAAGACTTCAGCCTCTGTA--------------GAGAAGGGCAGAGAGAATGGGTCATCCAGAAGATCCACG---AGTCC---------CAG------TTCATCATTGTGGTTTGTTCCAAAGGTAT-GAAGTACTTTGTGGACAAGAAG---AACTACAAACACAAAGGAGGTGG---CCGAGGCTCGGGGAAAGGAGAGCTCTTCCTGGTGGCGGTGTCAGCCATTGCCGAAAAGCTCCGCCAGGCCAA-GCAGAGTTCGTCCGCGGCGCTCAGCAAGTTTATCGCCGTCTACTTTGATTATTCCTGCGAGGGAGACGTCCCCGGTATCCTAGACCTGAGTACCAAGTACAGACTCATGGACAATCTTCCTCAGCTCTGTTCCCACTTGCACTCCCGAGA-CCACGGCCTCCAGGAGCCGGGGCAGCACACGCGACAGGGCAGCAGA-AGGAACTACTTCCGGAGCAAGTCAGGCCGGTCCCTATACGTCGCCATTTGCAACATGCACCAGTTTATTGACGAGGAGCCCGACTGGTTCGAAAAGCAGTTCGTTCCCTTCCATCCTCCTCCACTGCGCTACCGGGAGC---CAGTCTTGGAGAAATTTGATTCGGGCTTGGTTTTAAAT---GATGTCATGTGCAAACCAG--------GGCCTGAGAGTGACTTCT----GC---CTAAAGGTAGAGGCGGCTGTTCTTGGGGCAACCG------GA------CCAGCC------GACTCC------CAGCACGAGAGTCAGCATGGGGGCCTGGACC------------------------------------------AAGACGGGGAGGCCCG---GCCTGCCCTTG------ACGGTAGCGCCGCCCTGCAACCCCTGCTGCACACGGTGAAAGCCGGCAGCCCCTCGGACATGCCGCGGGACTCAGGCATCTATGACTCGTCTGTGCCC---TCATCCGAGCTGTCTCTGCCACTGATGGAAGGACTCTCGACGGACCAGACAGAAACGTCTTCCCTGACG---GAGAGCGT---------------GTCCTCCTCTTCAGGC-------------------CTGG------GTGAGGAGGAACCTCCTGCCCTTCCTTCCAAGCTCCTCTCTTCTGGGTCATGCAAAGCAGATCTTGGTTGCCGCAGCTACACTGA-----------TGAACTCCA-----------CGCGGTCGCCCCTTTGNNN----------------------------------------------------------------------------------------------------------------------------------------------------------------------------------------------------------
>vs_HLratRat7_4
ATGGCCCCGTGGCTG---------CAGCTCTGCTC----------------------CTTCTTCTTCACTGTCAACGCCT---GCCTCAACGGCTCGCAGCTGGCAGTGGCCGCGGGCGGCTCGGGCCGCGCGA------GAGGCGCGGACACCTGTGGCTGGAGGGGAGTGGGGCCGGCCAGCA-------GAAACAGC--GGGCTGTACAATAT--CACCTTCAGATATGACAACTGTACCACCTACTTGAGTCCCGTAGGGAAGCACATGATTGCCGATGCTCAGAACATCACCATCAGCCAGTATGCTTGCAATGACCAAGTGGCAGTCACCATTCTTTGGTCCCCAGGGGCCCTTGGCATTGAATTCCTTAAAGGATTCCGAGTAATCCTGGAGGAGCTGAGATCTGAAGGAAGA---CAGTGCCAACAACTGATTCT-GAAGGACCCAAAACAACTCAACAGCAGCTTCAAAAGAACTGGAATGGAATCTCAGCCT----TTCCTGAATATGAAATTTGAAACGGATTACTTTGTAAAGATTGTCCCTTTCCCT---TCCATTAAAAACG------AAAGCGATTACCATCCCTTCTTCTTCAGGACA---CGAGCCTGTGACCTCTTGTTACAACCTGATAACTTGGCCTGTAAGCCCTTCTGGAAGCCTCGGAACCTGAATATCACCCAGTACGGT---------------TCCGACATGCAAGTCTCCT------------------------------------------------TCCACCACGCACCGCAGAACTTCGGCTTCCGTGGCT-TCCATGTTCACTATAAACTCAAGCACGAAGGCCC-CTTCAGACGGAGGACTTGCAGG----CAG---------GACCAGAATGCAGAGACCACCAG----------CTGCCTCCTTCAAAATGTTTCTCCAGGGGATTATGTCATTGAGCTGGTGGACGACAGCAACACCACCAGGAAGGC-----TG-CTCAGTATGTGGTGAAGCCAGTG---CAGTCTCCCTGGGCTGGACCCATCAGAGCTGT------------GGCCATCACTGTGCCTCTGGTTGTCATATCCGCATTCGCAACACTCTTCACTGTGATGTGCAGAAAGAAGCAACAAGAAAAT-----ATATATTCACATTTAGATGAAGAAAGCCCTGAGTCCTCCACATACGCTGCGGTTCTCCCCAGAGACAGGCTCCGGCCTCGGCCCAAGGTCTTC----------------------CTCTGCTACTCCAGTAAAGACGGCCAGAATCACAT--GAATGTGGTCCAGTGTTTCGCCTACTTCC---TACAGGATTT----CTGTGGCTGTGAGGTGGCTCTGGACCTG------TGGGAAGATTTCAGCCACTGCA--------------TAGAGGGCCAGAGAGAATGGGTCATTCAGAAGATCCATG---AGTCC---------CAG------TTCATCATTGTCGTGTGCTCCAAAGGCAT-GAAGTACTTTGTAGATAAGAAG---AGCTACAGACACAAAGGAGGCAGTCGTAGCAGCACGGGGCAAGGAGAGCTCTTCCTAGTGGCCGTGGCAGCCATTGCTGAGAAGCTCCGTCAGGCCAA-GCAGAGCTCATCTGCGGCACTGAGCAAGTTCATCGCCGTCTACTTTGATTATTCCTGTGAAGGGGATGTCCCCTGTACCCTGGACCTGAGCACCAAATACAAGCTCATGGACAACCTTCCTGAGCTCTGTTCCCATCTGCACTCAGGAGG-ACAGG------AGGAGCTGGGCCAGCACCCAGGACACAGCAGCAGA-AGGAACTACTTTCGGAGCAAAGCTGGCCGCTCCCTGTATGTTGCCATTTGTAACATGCACCAGTTTATTGATGAAGAACCTGACTGGTTCGAGAAGCAGTTTATACCCTTCCACCCTCCCCCTGTGCGCTACCAGGAGC---CAGTCCTGGAGAAGTTTGACTCAGGTTTGGTTTTAAAT---GATGTCATAAGCAAACCAG--------GGCCAGAGAGTGACTTCT----GC---CTAAAAGTTGAGGCTTCTATACTTGGGGCCACTG------GG------CCAGCT------GACTCTTACTCATACCTGGAGAATCAGCATGCAGGCCTGGACC------------------------------------------AAGACACTGAGGCCCA---GCCCGCCTGTG------ATGGTGGCCCTGCCTTGCAGCCCCTGTTGCATGCAGTGAAAGCTGGCAGTCCTTCAGATATGCCACGGGACTCGGGCATATACGACTCCTCTGTGCCC---TCATCAGAGCTGTCTCTGCCTCTGATGGAAGGACTCTCCCCTGATCAGATAGAAACGTCTTCCCTGACG---GAGAGCGT---------------CTCTTCCTCCTCTGGC-------------------CTAG------GTGAGGAGGATCCCCCTACCCTCCCTTCCAAGCTCCTTGCCTCTGGGGTGTCCAAAGGAGAACATGGTTTCCACAGCTACACTGA-----------TGAACTCCA-----------AGCGGCTGCCCCTTTGNNN----------------------------------------------------------------------------------------------------------------------------------------------------------------------------------------------------------
>vs_mm10_4
ATGGCCCCGTGGCTG---------CAGCTCTGCTC----------------------CTTCTTCTTCACTGTCAACGCCT---GTCTCAACGGCTCGCAGCTGGCAGTGGCCGCGGGCGGCTCCGGCCGCGCGA------GGGGCGCGGACACCTGTGGCTGGAGGGGAGTGGGGCCGGCCAGCA-------GGAACAGC--GGACTGCACAACAT--CACCTTCAGATACGACAACTGTACCACCTACTTGAATCCCGGCGGGAAGCATGCGATTGCTGATGCTCAGAACATCACCATCAGCCAGTACGCTTGCCACGACCAGGTGGCAGTCACCATTCTTTGGTCCCCAGGGGCCCTTGGCATTGAATTCCTAAAAGGATTCCGAGTCATCCTGGAGGAGCTGAAGTCGGAGGGCAGA---CAGTGCCAACAGCTGATTCT-AAAGGACCCCAAACAGCTCAACAGCAGCTTCAGAAGGACTGGAATGGAATCTCAGCCT----TTCCTGAATATGAAATTTGAGACGGATTACTTTGTAAAGATTGTCCCTTTCCCT---TCCATTAAAAATG------AAAGCAATTACCATCCCTTCTTCTTCAGAACA---CGGGCCTGTGACCTGTTGTTACAACCTGACAACTTGGCCTGTAAGCCTTTCTGGAAGCCTCGAAACCTGAATATCAGCCAGCATGGT---------------TCTGACATGCACGTGTCCT------------------------------------------------TCGACCATGCCCCGCAGAACTTCGGCTTCCGTGGCT-TCCATGTTCTCTATAAGCTCAAGCACGAAGGCCC-CTTCAGGCGGAGGACTTGCAGG----CAG---------GACCAGAATACAGAGACAACCAG----------CTGCCTCCTCCAAAACGTTTCTCCAGGGGACTATATCATTGAGCTGGTGGATGACAGCAACACCACCAGGAAAGC-----TG-CTCAGTATGTGGTGAAGTCAGTG---CAGTCTCCCTGGGCTGGACCCATCAGAGCTGT------------GGCCATCACTGTGCCTCTGGTTGTCATATCTGCGTTCGCAACCCTGTTCACTGTGATGTGCAGAAAGAAGCAACAAGAAAAT-----ATATATTCACATTTAGATGAAGAAAGCCCGGAGTCGTCCACATACGCTGCGGCTCTCCCCAGAGACAGGCTCCGGCCTCAGCCCAAGGTCTTC----------------------CTCTGCTACTCCAATAAAGATGGCCAGAATCACAT--GAACGTGGTCCAGTGTTTCGCCTATTTCC---TGCAAGATTT----CTGTGGCTGTGAGGTGGCTCTGGACTTG------TGGGAAGATTTCAGCCTCTGCA--------------GAGAGGGGCAGAGAGAATGGGCCATTCAGAAGATCCACG---AGTCC---------CAG------TTCATCATTGTCGTGTGCTCCAAAGGCAT-GAAGTACTTTGTAGATAAGAAG---AACTTCAGACACAAAGGAGGCAGCCGC---GGCGAGGCGCAAGGCGAGTTCTTCCTGGTGGCCGTGGCAGCCATTGCTGAGAAGCTCCGTCAGGCCAA-GCAGAGCTCATCTGCCGCACTGCGCAAGTTCATCGCCGTCTACTTCGATTATTCCTGTGAAGGGGATGTACCCTGCAGCCTGGACCTGAGCACCAAGTACAAGCTCATGGACCACCTTCCTGAGCTCTGTGCCCATCTGCACTCAGGAGA-GCAGG------AGGTGCTGGGTCAGCACCCAGGCCACAGCAGCAGA-AGGAACTACTTCCGGAGCAAATCGGGCCGCTCCCTGTATGTTGCCATTTGCAACATGCACCAGTTTATTGATGAGGAGCCTGACTGGTTTGAGAAGCAGTTTATACCCTTCCAACATCCCCCTGTGCGTTACCAGGAGC---CAGTCCTGGAGAAATTTGACTCAGGCTTGGTTTTAAAT---GATGTCATAAGCAAACCAG--------GGCCAGAGAGTGACTTCT----GT---CGGAAAGTCGAGGCTTGTGTACTTGGGGCCGCTG------GG------CCAGCC------GACTCTTATTCATACCTGGAGAGTCAGCATGTAGGCCTGGACC------------------------------------------AAGACACTGAGGCCCA---GCCCTCCTGTG------ATAGTGCCCCTGCCTTGCAGCCCCTGTTACACGCAGTGAAAGCTGGCAGTCCCTCAGAGATGCCACGGGACTCAGGCATATATGATTCTTCTGTACCC---TCATCAGAGCTCTCTCTGCCTCTGATGGAGGGACTCTCTCCGGATCAGATAGAAACATCTTCTCTGACC---GAGAGTGT---------------ATCTTCCTCCTCTGGC-------------------CTAG------GTGAGGAGGACCCCCCTACCCTCCCTTCCAAGCTCCTTGCCTCTGGGGTGTCCAGAGAAC---ATGGTTGCCACAGCCACACTGA-----------CGAACTGCA-----------AGCGCTTGCTCCTTTGNNN----------------------------------------------------------------------------------------------------------------------------------------------------------------------------------------------------------
>vs_HLartJam1_4
--------------------------------------------------------------------------------------------------------------------------------------------------------------------------------------------------------------------------------------------------------------------------------------------------------------------------------------------------------------------------------------------------------------------------------------------------------------------------------------------ATGGCCCCGTGGCTGCAGCTCTGCTCTGTCTTCTTCACTGTCAACGCC----------TGTCTGAACGGCTCGCAGCTGGCCGT--GGCCGCGGGTGGCT------CCAGCAGAGCGCGGGGCGCCGACACCTGTGGC---TGGAGGTGTGACCTGTTGTTGCAGCCGGACAACCTGGCCTGTAAACCCTTCTGGAAGCCCCGAAACCTGAACGTCACCCAGCACGGT---------------CTGGACATGCAGGTGTCCT------------------------------------------------TCGACCACGCACCGCACTCCTTTGGCTTCCGCTTCT-TCTATCTTCACTACAAGCTCAAGCACGAGGGACC-CTTCAAGCGGAAGACTTGTAAA----CAG---------GAACAAAATACAGAGACAACCAC----------CTGTCTCCTTCAAAATGTATCTCCTGGGGATTATATAATTGAGCTGGTGGATGACTTTAATACAACAAGGAAAGT-----GA-TGCATTATACCTTAAAGCCAGTG---CATTCCCCGTGGGCTGGGCCCATCAGAGCGGT------------TGCCATCACTGTGCCTCTGGTCGTCATATCTGCATTCGCAACACTCTTCACTGTGATGTGCCGTAAGAAGCAACAAGAAAAT-----ATATATTCACATTTAGATGAAGAGAGTTCTGAGTCCTCCACCTACACTACAGCACGCCCCAGAGAGAGGCTCCAGCCACGGCCAAAGGTCTTC----------------------CTCTGCTATTCCAGTAAAGATGGCCAGAATCACAT--GAATGTCGTCCAGTGTTTTGCCTACTTCC---TCCAGGACTT----CTGCGGTTGTGAGGTGGCTCTGGACCTA------TGGGAAGACTTTAGCCTCTGCA--------------GAGAAGGGCAGAGAGAGTGGGTCATCCAGAAGATCCATG---AGTCC---------CAG------TTTATCATCGTGGTCTGTTCCAAAGGCAT-GAAATACTTTGTGGACAAGAAG---AACTACAAGCACAAAGCAGGTGG---CCGAGGCTCCGGGAAAGGGGAGCTCTTCCTGGTGGCCGTGTCAGCCATTGCAGAAAAGCTCCGCCAGGCCAA-ACAGAGCTCATCGGCCGCGCTCAACAAGTTCATTGCCGTCTACTTTGATTATTCATGCGAGGGAGATGTTCCTGGCGTCCTAGACCTGAGCACCAAGTACAAGCTCATGGACAACCTTCCCCAGCTCTGTTCCCATCTGCACTCGCGAGA-CCTCAGCCGCCTGGAGCCCGGGCAGCACCCGGGACACGTCAGCAGG-AGGAACTACTTCCGGAGTAAGTCCGGCAGGTCCCTGTACGTCGCCATTTGCAACATGCACCAGTTTATTGACGAGGAGCCAGACTGGTTTGAGAAGCAGTTCGTTCCCTTCCACCCTCCCCCGCTGCGCTACCAGGAGC---CAGTCCTGGAGAAGTTTGACTCTGGATTGGCTCTAAAT---GATGTCCTGTGCAAAGCAG--------GGCCTGAGAGTGACTTCT----GT---CTCAAGGCCGAGGTGCCCGTCCCCGGGTCGCC------------------GGCC------GACTTG------CACTCGGAGGGTCAGCATCTGGGCCTGGACG------------------------------------------AAG---CGGAGGTCGG---GCCCAGCGCCG------GCGGCAGCTCGGTCCTGCAGCCCCTGCTGCATGCAGTGAAAGCTGCCAGCACCTCCGGCATGCCTCGGGACTCGGGCATCTACGACTCCTCTGTGCCC---TCCTCCGAGCTGTCACTGCCCCTGATGGAAGGGCTCTCAGCGGACCAAACAGAAACGTCCTCGCTGACG---GAGAGTGT---------------GTCGTCGTCCTCAGGC-------------------CTGG------GTGAGGAGGACCCTCCTGCCCTTCCATCCAAGCTCCTCACCTCTGGGGTGTATAAAGCAGATCCTGGTTGCTACAGCTACACTGG-----------TGAACTCTA-----------CACGGCCGCCCCTTTGNNN----------------------------------------------------------------------------------------------------------------------------------------------------------------------------------------------------------
>vs_bosTau9_4
ATGGCCCCGTGGCTG---------CAGCTCTGCTC----------------------GGTCTTCTTCACGGTCAACGCCT---GCCTCAACGGTTCGCAGCTGGCCGTGGCTGCAGGCGGCTCCAGCAGAGCGC------GGGGCGCCGACACCTGTGGCTGGAGGGGAGTGGGGCTGGCCAGCA-------GAAACAGC--GGGCTGTACAACAT--CACCTTCAGATATGACAACTGCACCACTTACTTGAATCCAGTGGGGAAGCACATGATCGCTGACGCCCAGAACATCACCATCAGTCAGTATGCCTGCCACGACCAAGTGGCTGTCACCATTCTTTGGTCCCCCGGGGCCCTCGGCATCGAATTCCTAAAAGGATTTCGGGTCATACTGGAGGAGCTGAAGTCAGAGGGACGA---CAGTGCCAACAACTGATTCT-AAAGGACCCGAAGCAGCTCAACAGTAGCTTCAAAAGAGCTGGGATGGAATCTCAACCT----TTCCTGAATATGAAATTTGAAACAGATTACTTTGTAAAGATCGTCCCTTTTCCT---TCCATTAAAAATG------AAAGCAATTATCACCCTTTCTTCTTCAGAACC---CGCACGTGTGACCTGCTATTGCAGCCGGACAACCTGGCTTGTAAACCCTTCTGGAAGCCTCGGAACCTCAACATCACTCAGCACGGT---------------TCGGACATGCAGGTGTCTT------------------------------------------------TTGACCATGCGCCCCACACCTTTGGCTTCCGTTTCT-TCTATCTTCATTACAAGCTTAAGCATGAAGGACC-CTTCAAGCGAAAGACCTGTAAA----CAG---------GAGCAAAATACAGAGATAACCAG----------CTGCCTTCTTCAAAATGTGTCTCCTGGGGATTATATAATTGAGCTGGTCGATGACAGTAATACGACAAGAAAAGT-----GA-TGCATTATGCCTTAAAACCAGTG---CATTCCCCGTGGGCTGGGCCCATCAGAGCTGT------------GGCCATCACTGTGCCATTGGTCGTCATATCGGCATTCGCGACGCTCTTCACGGTGATGTGCCGCAAGAAGCAACAAGAAAAT-----ATATATTCACACTTAGATGAAGAGAGTTCGGAGTCCTCCACATACACCACAGCACTCCCCAGGGAGAGGCTCCGGCCTCGGCCCAAGGTCTTC----------------------CTCTGCTATTCCAGTAAAGATGGCCAGAATCACAT--GAACGTCGTCCAGTGCTTTGCCTACTTCC---TCCAGGACTT----CTGTGACTGTGAGGTGGCTCTGGACTTG------TGGGAAGACTTCAGCCTCTGCA--------------GGGAACGGCAGAGAGAATGGGTCATCCAGAAGATCCACG---AGTCC---------CAG------TTCATCATCGTGGTGTGTTCCAAAGGCAT-GAAATACTTCGTGGACGAGAAG---AACTACAAGCACAAAGGAGGCGG---CCGAGGCTCGGGGAAAGGGGAGCTTTTCCTGGTGGCGGTGTCTGCCATCGCCGAGAAGCTCCACCAGGCCAA-ACAGAGCTCATCCACCGCGCTCAGCAAGTTCATCGCCGTCTACTTCGATTATTCCTGTGAAGGAGACGTTCCCGGCGTCCTGGACCTGAGCACCAAGTACAAACTCATGGACCATCTGCCCCAGCTCTGCTCCCACCTGCACTCCCAGGA-CCGCAGTCTGCCAGAGCCCGGGCTGCAGCCGGGACGGGTTAGCCGA-AGGAACTACTTCCGGAGCAAGTCGGGCCGCTCCCTGTACGTCGCCATTTGCAACATGCACCAGTTTATCGATGAGGAGCCTGACTGGTTTGAGAAGCAGTTCTCTCCTTTGCATCCGCCTCCTCTCCGCTACCGAGAGC---CGGTCTTGGAGAAGTTTGACTCGGGCTTGGTTTTAAAC---GAAGTCCTCTGCAAGCCAG--------GGCCCGAGAATGAATTCA----GC---CTCAAGGCCGAGTCGGCGGGCCCTGGGACACC------------------TGCC------GACTCG------CACTCTGAGGGCCCGCAGTTCGGGCCTGAGG------------------------------------------AAGACGTGGAGGCTGGACCCGTTGTTGCAG------GCGCCAGTGCCGTTCTGCGGCCCCTGCTGCATGCGGGGAAAGCTGCTGGGCCCTCGGACATGCCGCGGGACTCGGGCATCTATGACTCGTCTGTGCCC---TCGTCTGAGCTGTCCCTGCCCCTGATGGAAGGGCTCTCCGCAGATCAGACGGAGACGTCTTCGCTGACG---GAGAGCGT---------------GTCGTCCTCCTCAGGC-------------------CTGG------GTGAGGAAGACCCTCCTGCCCTTCCTTCCAAGCTCCTTGCCTCAGGGGCGTGCAAAGCAGAACCTGGTTGCTGCAGCTACACTGG-----------TGAACTCCA-----------CACGGTCGCCCCTTTGNNN----------------------------------------------------------------------------------------------------------------------------------------------------------------------------------------------------------
>vs_canFam4_4
ATGGCCCCGTGGCTG---------CAGCTCTGCTC----------------------CGTCTTCTTCACGGTCAACGCCT---GCCTCAACGGTTCGCAGCTGGCCGTGGCCGCGGGCGGCTCCAGCAGAGCGC------GGGGCGCCGACACCTGCGGCTGGAGGGGAGTGGGGCCGGCCAGCA-------GAAATAGT--GGACTGTACAACAT--CACCTTCAGATATGACAACTGCACCACTTACTTGAATCCAGTGGGGAAGCATGTGATTGCTGATGCCCAGAACATCACCATCAGTCAGTATGCTTGCCACGACCAAGTGGCGGTCACCATTCTTTGGTCCCCAGGGGCTCTCGGCATCGAATTCCTAAAAGGATTTCGAGTAATACTGGAGGAGCTGAAGTCGGAGGGAAGA---CGGTGCCAACAACTGATTCT-AAAGGACCCAAAGCAGCTCAACAGTAGCTTCAAAAGAACTGGAATGGAATCTCAACCT----TTCCTGAATATGAAATTTGAAACGGATTACTTTGTGAAGATTGTCCCCTTTCCT---TCCATTAAAAATG------AAAGCAATTACCACCCTTTCTTCTTCAGAACC---CGTGCCTGCGACCTATTGTTACAGCCGGACAACCTGGCCTGTAAACCATTCTGGAAGCCTCGGAACCTGAACATCACTCAGCACGGT---------------TTGGACATGCAGGTGTCTT------------------------------------------------TTGATCACGCGCCACACACCTTTGGCTTCCGTTTCT-TCTATCTTCATTATAAGCTCAAGCATGAAGGGCC-TTTCAAGAGAAAGGCCTGTAAA----CAG---------GAGCAAAATACAGAGACAACCAG----------CTGCCTCCTTCAAAATGTTTCTCCTGGGGATTATATAATTGAGCTGGTGGATGACACTAATACAACTAGAAAAGT-----GA-TGCATTATGCCTTAAAGCCAGCA---CATTCCCCGTGGGCTGGGCCCATTAGGGCTGT------------TGCCATCACCGTGCCACTGGTTGTCATCTCAGCATTTGCCACCCTCTTCACTGTGATGTGCCGCAAGAAGCAACAAGAAAAT-----ATATATTCACATTTAGATGAAGAGAGTTCTGAGTCTTCCTCGTACACCACGGCGCTCCCCAGAGAGAGGCTCCGGCCGCGGCCAAAGGTCTTC----------------------CTCTGCTATTCCAGTAAAGATGGCCAGAATCACAT--GAACGTTGTCCGGTGTTTTGCCTACTTCC---TGCAGGACTT----CTGCGGCTGTGAGGTGGCTCTGGACCTG------TGGGAGGACTTCAGTCTGTGCA--------------GAGAAGGGCAGAGAGAATGGGTCATCCAGAAGATCCACG---AGTCG---------CAG------TTCATCATCGTGGTGTGTTCCAAAGGCAT-GAAGTATTTTGTGGACAAGAAG---AGCTACAAGCACAGAGGCGGAGG---CTGGGGCTCGGGAAAGGGTGAGCTCTTCTTGGTGGCTGTGTCGGCCATCGCAGAAAAGCTGCGCCAGGCCAA-GCAGAGCTCCTCAGGCCAGCTCAGCAAGTTCATCACCGTTTACTTTGATTACTCCTGCGAGGGAGACGTTCCCGGCGTCCTGGACCTGAGCACCAAGTACAAGCTCATGGACAACCTTCCCCAGCTCTGTTCCCACCTGCACTCCCGAGA-CCACGGCCTTCCAGAGTCGGGGCCGCACCCCGGGCAGGTGAGCAGA-AGGAACTACTTTCGGAGCAAGTCGGGCCGCTCCCTTTACGTGGCCATTTGCAACATGCACCAGTTCATCGATGAGGAGCCCGACTGGTTTGAGAAGCAGTTCGTTCCCCTCCGCCCTCCCCCCCTCCACTCCCGAGAGC---CGGTGCTGGAGAAGTTTGACTCGGGCTTGGTGTTAAAT---GACGTCGTGTGCAAACCAG--------GGCCCGACAGCAGCGATT----TCTGCCTCAAGGCTGAGGCTGTGGCCCCTGGG------G------CG------CGGGCC------GACTCG------CCCTCCGAGGGCCCGCACTTGGGCCTGGACC------------------------------------------AAGACACGGAGGTGGG---GCCTGGGCCCG------GCGGGGGCTCGGTCCTGCGGCCCCTGCTGCACGCCGTGAAAGCCTCCGGCCCCTCGGACATGCCCCGGGACTCGGGCATCTACGACTCGTCCGTGCCC---TCCTCGGAGCTGTCCCTGCCCTTAATGGAAGGACTGTCGGCAGACCACACGGAGACATCTTCGCTGACA---GAGAGCGT---------------GTCGTCCTCCTCTGGC-------------------CTGG------GTGAGGAGGATCCTCCTGCCTTCCCTTCCAAGCTTCTCACATCTGGGGCGTGCAAAGCAGAGCCTGGTTGCTGCAGCTACACTGG-----------TGAACTCCA-----------TGCGGTCGCCCCTTTGNNN----------------------------------------------------------------------------------------------------------------------------------------------------------------------------------------------------------
>vs_HLpteVam2_4
ATGGCCCCGTGGCTG---------CAGCTCTGCTC----------------------CGTCTTCTTCACGGTCAACGCCT---GTCTCAACGGCTCGCAGCTGGCCGTGGCCGCGGGTGGCTCCAGCAGAGCGCG---GGGGGGCGCCGACACCTGTGGCTGGAGGGGAATGGGGCCGGCCAGCA-------GGAACAGC--GGGCTGCACAACAT--CACCTTCCGATATGACAACTGTACCACATACTTGAATCCGGTGGGGAAGCACGTAATTGCTGATGCCCAGAACATCACCATCAGTCAGTATGCTTGCCACGACCAAGTGGCAGTCACCATTTTTTGGTCCCCAGGGGCCCTTGGCATCGAATTCCTAAAAGGATTTCGGGTAATACTGGAGGAGCTGAAGTCAGAGGGAAGA---CAGTGCCAACAACTGATTCT-GAAGGACCCAAAGCAGCTCAACAGTAGCTTCAAAAGGACTGTAATGGAATCTCAACCT----TTCCTGAATATGAAGTTTGAGACGGATTACTTTGTAAAGATTGTCCCTTTTCCT---TCCCTTAAAAACG------AAAGCAATTATCACCCTTTCTTCTTCAGAACA---CGAGCCTGTGACCTGTTGTTACAGCCGGACAACCTGGCCTGTAAGCCCTACTGGAAGCCTCGAAACCTGAATATCACTCAGCATGGT---------------TTGGACATGCAGGTGTCCT------------------------------------------------TCGACCACGCACCACACACCTTTGGCTTCCGTTTCT-TCTATCTTCATTACAAGCTCAAGCATGAAGGACC-CTTCAAGCGAAAGACCTGTAAA----CAG---------GAGCAAAATACAGAGACAACCAG----------CTGCCTCCTTCAAAACGTGTCTCCAGGGGATTATATAATTGAGCTGGTGGATGACACTAATACAACAAGAAAAGT-----GA-TGCATTATGCCTTAAAGCCAGTG---CACTCTCCGTGGGCTGGGCCCATCAGAGCAGT------------CGCCATCACTGTGCCCCTGGTCGTCATATCGGCGTTCGCAACACTCCTCACTGTGATGTGCCGCAAGAAGCAACAAGAAAAT-----ATATATTCACATTTAGATGAAGAGAGTTCCGAGTCCTCCACCTACACCACAGCACTCCCCAGAGACAGGCTCCGGCCACGGCCGAAGGTCTTC----------------------CTCTGCTATTCTAGTAAAGATGGCCAGAATCACAT--GAATGTCGTCCAGTGTTTTGCCTACTTCC---TCCAGGACTT----CTGTGGCTGTGAGGTGGCTCTGGACCTG------TGGGAAGACTTCAGCCTCTGCA--------------GAGAAGGGCAGAGAGAATGGGTCATCCAGAAGATCCATG---AGTCC---------CAG------TTCATCATCGTGGTGTGTTCTAAAGGCAT-GAAGTACTTTGTGGACAAGAAG---AACTATAAGCACAAAGGGGGTGG---CCGAGGCTCAGGGAAAGGGGAGCTCTTCCTGGTGGCCGTGTCAGCCATCGCTGAAAAGCTCCGCCAGGCCAA-GCAGAGCTCATCAGCAGCGCTCAGCAAGTTCATTGCTGTCTACTTTGATTATTCCTGTGAGGGAGATGTTCCTGGCATCCTGGACCTGAGCACCAAGTACAAACTCATGGACAACCTTCCCCAGCTCTGCTCTCACCTGCATTCCCAAGA-CCACAGCCTCCCAGAGCCTGGGCAGCACCCTGGACACGTCAGCAGG-AGGAACTACTTTCGGAGCAAGTCGGGCCGTTCCCTGTACGTTGCCATTTGCAACATGCACCAGTTTATTGACGAGGAGCCCGACTGGTTTGAAAAGCAGTTTGTTCCCTTCCATCCTCCCCTACTCCGCTACCGGGAGC---CAGTCCTGGAGAAGTTTGACTCAGGCTTGGTTTTAAAT---GATGTCATGTGCAAACCAG--------GGCCTGAGAGTGATTTCT----GC---CTCAAGGCTGATGTGGCCATTCCTGGCGTGCC------------------AGCT------GACTCA------CACTTGGAGAGTCAGCAGCTCGGCCTGAATG------------------------------------------AAGATGCAGAGGCTGG---GGCCAGCCCAG------GAGACGGCTCCGTCCTGCAGCCCTTGCTGCACACGGTGAAAGCTGTCAGCCCCTTGGGCATGCCGCGGGACTCAGGCATCTACGACTCATCCGTGCCC---TCCTCCGAATTATCTCTGCCCCTGATGGAAGGGCTCTTGGCGGACCAAACAGAAACATCCTCACTGACA---GAGAGCGT---------------GTCGTCCTCCTCAGGC-------------------CTGG------GTGAGGAGGACCCTCCTGGCCTTCCGTCCAAGCTCCTCACCTCTGGGGCGTGTAAAGCAGAGCCCGGCTGCTGCAGCTACACTGG-----------TGAACTCCA-----------CGCGGTCGCCCCTTTGNNN----------------------------------------------------------------------------------------------------------------------------------------------------------------------------------------------------------
>vs_HLmanJav1_5
ATGGCCCCGTGGCTG---------CAGCTCTGCTC----------------------CGTCTTCTTTACAGTCAACGCCT---GCCTCAACGGCTCGCAGCTGGCGGTGGCGGCTGGCGGCCCCAGCAGAGCGC------GGGGCGCCGACACCTGCGGCTGGAGGGGAGTGGGGCCGGCCAGCA-------GAAGCAGC--GGGCTGCCCAACAT--CACCTTCAGATACGACAACTGCACTACCTTCGTGAACCCGGTGGGGAAACACGTGATCGCCGATGCCCAGAACATCAGCGTCCGTCAGTACGCGTGCCGTGACCAAGTGGCCGCCACCGTCCTCTGGTCTCCGGGGGCCCTTGGCATCGAATTCCTGAAAGGATTTCGCGTAATACTGGAGGAGCTGAAGTCGGAGGGAAGA---CAGTGCCAACAGCTAATCCT-AAAGGACCCGAAGCAGCTCAACAGTAGCTTCAAAAGGACTGGAATGGAATCTCAACCT----TTCCTGAATATGAAATTTGAAACGGATTATTTTGTGAAGATTGTCCCTTTTCCT---TCCATTAAAAATG------AAAGCAATTACCACCCTTTCTTCTTCAGAACA---CGTGCCTGCGACCTGTTGTTACAGCCGGACAACCTGGCCTGTAAACCCTTCTGGAAGCCTCGGAACCTGAACGTCACCCAGCAGGGT---------------TCGGACATGCAGGTGTCCT------------------------------------------------TTGACCACGCGCCACACACCTTCGGCTTCCGTCTCT-TCTATGTTCATTACAAGCTCAAGCACGAAGGTCC-CTTCAAGAGGAAGACCTGTAAG----CAG---------GAACAAAATACAGAGACAACCAG----------CTGCCTCCTTCAAAATGTTTCTCCTGGGGACTATATAATTGAGCTGGTAGATGACACCAATACAACAAGAAAAGT-----GA-TGCATTATGCCTTAAAGCCAGCG---CATTCCCCGTGGGCTGGGCCCATCCGAGCCGT------------CGCCATCACCGCACCGCTGGTGGTCATGTCGGCCTTCGCGACGCTCTTCACCGTGATGTGCCGCAAGAAGCAACAAGAAAAT-----ATATATTCACATTTAGATGAAGAGAGCTCGGAGTCCTCCACATACACCACGGCGCTCCCCAGCGAGAGGCTCCGGCCGCGGCCTAAGGTCTTC----------------------CTCTGCTATTCCAGTAAGGATGGCCAGAACCACCT--GAATGTCGTCCAGTGCTTTGCCTACTTCC---TCCAGGACTT----CTGCGGCTGTGAGGTGGCCCTGGACCTG------TGGGAGGACCTCAGCCTCTGCA--------------GGCAAGGGCAGAGAGAGTGGGTCACCCAGAAGATCCGCG---AGGCC---------CAG------TTCATCATCGTGGTGTGCTCCAAAGGCAT-GAAGTACTTTGTGGACAAGAAG---AACTACAAGCTCAGAGGCGGCGG---CTGGGGATCTGGCCACAGTGAGCTCTTCCTGGTGGCCGTGGCCACCATTGCTGAGAAGCTCCGGCAGGCCCA-GCAGAGCTCCGCTGCCGCGCTCAGCAGGTTCATTGCCGTGTACTTCGATTATTCCTGTGAGGGAGACATTCCCGGCATCCTGGGGCTGAGCGCCAAGTACAAGCTCATGGACCACCTGCCGCAGCTCTGTTCCCACTTGCACTCCCGGGA-CCACAGCCTCCCGGGACCGGGGCAGGGCCCAGTGCCCGTCAGCAGG-AGGAACTACTTCCGCAGCAAAGCTGGCCGGTCCCTGTATGTCGCCATCTGCAACATGCACCAGCTCATCGACGAGGAGCCGGACTGGTTCGAGAAGCAGGTTGCGCCCTGGCGCCCTGTGCCCCTCTGCCGCCGGGGGC---CGGCGCTCGGGAGGTCTGACTCCGGCTTGGTGCTGAAC---GATGTCATGTGCAAACCAG--------GGCCCGGGAGCGACTTCT----GC---CCCAAGGCCGAGGTGGCCATGCCCAGGGTGC------------------TGGCC------GACTCA------CTCTGGGAGGGCCCGCGGCGGGGCCCGGACA------------------------------------------CTGACGTGGAGGCCGCGCCCCGCCCGGGTG------ACAGCACCGCCGTTCTGCAACCCCTGCTGCACACGGTGAAGGCCGCCAGCCCCTCGGACATGCCGCGGGACTCGGGCATCTACGACTCGTCCGTGCCC---TCCTCCGAGCTGTCCCTGCCCCTCATGGAGGGGCTCTCCGCGGACCAAACCGAGACGTCCTCGCTGACG---GAGAGCGT---------------GTCGTCCTCCTCAGGC-------------------CTGG------GTGAGGAGGACCCTCCAGTCCCTCCCTCCAAGCTCCTTGCTTCTGGGGCGTGCAAAGCAGAACCTGGTTGCTGCAGCTACACTGG-----------TGAACTCCA-----------TGCAGTTGCTCCTTTGNNN----------------------------------------------------------------------------------------------------------------------------------------------------------------------------------------------------------
>vs_tarSyr2_4
----------------------------------------------------------------------------------------------------------------------------------------------------------------------GGAGTGGGGCCAACCAGCA-------GAAACAGT--GGGCTGCACAACAT--CACCTTCAGATATGACAATTGTACTACCTACTTGAATCTGGTGGGGAAGCACGTGATTGCCGATGCCCAAAACATCACCATCAGCCAGTATGCTTGCCATGACCAAGTGGCAGTCACCATTCTTTGGTCCCCAGGGGCCCTTGGCATCGAATTCCTAAAAGGATTTCGGGTAATACTGGAGGAGCTGAAGTCGGAGGGAAGA---CAGTGCCAACAACTGATTCT-AAAGGACCCAAAGCAGCTCAACAGTAGCTTCAAAAGAACTGGAATGGAATCTCAACCT----TTCTTGAATATGAAATTTGAAACGGATTACTTTGTAAAGGTTGTCCCTTTTCCT---TCCATTAAAAATG------AAAGCAATTATCACCCTTTCTTCTTCAGAACC---CGTGCCTGTGACCTGTTGTTACAGTCGGACAACTTGGCTTGTAAACCCTTCTGGAAGCCTCGGAACCTGAACATCACCCAGCACGGA---------------TCAGACATGCAGGTGTCCT------------------------------------------------TTGACCATGCACCACACAACTTTGGCTTCCGTTTCT-TCTATCTTCATTACAAGCTCAAGCATGAAGGACC-TTTCAAGCGAAAGACCTGTAAG----CAG---------GAGCAAAATACAGAGACAACCAG----------CTGCCTTCTTCAAAATGTTTCTCCGGGGGATTATATAATTGAGTTGGTAGATGACACCAATACAACAAGAAAAGT-----GA-TGCATTATGCCTTAAAGCCAGTG---CATTCGCCGTGGGCTGGGCCCATCAGAGCCAT------------GGCCATCACCGTGCCGCTGGTTGTCATATCGGCATTTGCAACACTCTTCACTGTAATGTGCCGCAAGAAGCAACAAGAAAAT-----ATATATTCACATTTAGATGAAGAGAGCTCTGAGTCCTCCACATACACTGCAGTACTACCCCGGGAGAGGCTCCGGCCGCGGCCGAAGGTCTTT----------------------CTCTGCTATTCCAGTAAAGATGGCCAGAATCACAT--GAATGTTGTCCAGTGTTTCGCCTACTTCC---TCCAGGACTT----CTGTGGCTGCGAGGTGGCTCTGGACCTG------TGGGAAGACTTCAGCCTCTGTA--------------GAGAAGGACAGAGAGAATGGGTCATCCAGAAGATCCACG---AGTCC---------CAG------TTCATCATTGTGGTTTGTTCCAAAGGAAT-GAAGTACTTTGTGGACAAAAAG---AACTATAAACACAAAGGAGGCGG---CCGAGGCTCAGGGAAAGGGGAACTCTTCCTGGTGGCCGTGTCGGCCATCGCTGAAAAGCTCCGCCAGGCCAA-GCAGAGTTCATCGGCGGCACTCAGCAAGTTCATCGCCGTCTACTTTGATTATTCCTGTGAGGGAGATGTCCCAGGCGTCCTGGACTTAAGCACCAAGTACAAACTCATGGACAACCTTCCCCAGCTCTGCTCCCACCTACACTCTCGAGA-CCCGAGCCACCAGGAACCGGGGCAGCATCCTGGTCACGGCAGCAGA-AGAAACTACTTCCGGAGCAAGTCAGGCCGCTCCCTGTACGTCGCCATTTGCAACATGCACCAGTTCATCGACGAGGAGCCAGACTGGTTCGAAAAGCAGTTCATTCCCTTCCATCCTCCCACGTTGCGCTACCGGGAGC---CGGTCCTAGAGAAGTTTGACTCGGGCTTGGTTTTAAAC---GACGTCATGTGCAAACCAG--------GGCCCGAGAGCGATTTCT----GC---CTAAAGGCCGAGGCAGCTGTTCTTGGGGCGACTG------GG------CCGGCC------GACTCA------CACCCGGAGAGTGCACATGTGGGTCTGGACG------------------------------------------AAGACGTGGAGGTCCA---GCCGGCTCCTG------ACGGCAGCGCCGTCCTGCAGCCCTTGCTGCACACGGTGAAGGGCGGCAGCCCCTCGGACATGCCACGTGACTCGGGCATCTATGACTCGTCTGTGCCC---TCGTCCGAGCTGTCTCTGCCGCTGATGGAAGGACTCTCCACGGACCACACAGAAACGTCTTCCCTGACG---GAGAGCGT---------------GTCCTCCTCTTCAGGC-------------------CTGG------GTGAGGAGGAGCCTCCTGCCCTTCCTTCCAAGCTCCTTGCCTCTGGGGTGTGCAAAGCAGACCTTGGTTGCCACAGCTACACTGA-----------TGAACTCCA-----------TGCAGTTGCCCCTTTGNNN----------------------------------------------------------------------------------------------------------------------------------------------------------------------------------------------------------
>vs_ursMar1_4
----------------------------------------------------------------------------------------------------------------------------------------------------------------------GGAGTGGGGCCGGCCAGCA-------GGAACAGC--GGGCTGCACAACAT--CACCTTCAGATATGACAACTGTACCACCTACTTGAATCCAGTGGGGAAGCATGTGATTGCTGACGCCCAGAACATCACCATCAGTCAGTACGCTTGCCATGACCAAGTGGCAGTCACCATTCTTTGGTCCCCAGGGGCTCTCGGCATCGAATTCCTAAAAGGATTTCGAGTAATACTGGAGGAGCTGAAGTCGGAGGGAAGA---CGGTGCCAACAACTGATTCT-AAAGGACCCAAAGCAGCTCAACAGTAGCTTCAAAAGAACTGGAATGGAATCTCAACCT----TTCCTGAATATGAAATTTGAAACGGATTACTTCGTGAAGATTGTCCCTTTTCCT---TCCATTAAAAATG------AAAGCAATTACCACCCTTTTTTCTTCAGAACC---CGTGCCTGCGACCTGTTGCTACAGCCGGACAACCTGGCCTGTAAGCCCTTCTGGAAGCCTCGGAACCTGAACATCACTCAGCACGGT---------------TTGGACATGCAGGTGTCTT------------------------------------------------TCGATCACGCGCCCCACACCTTCGGCTTCCGTTTCT-TCTATCTTCACTATAAGCTCAAGCACGAAGGGCC-TTTCAAGAGAAAGACCTGTAAA----CAG---------GAGCAAAATACAGAGACAACAAG----------CTGCCTCCTTCAAAATGTTTCTCCTGGGGATTATATAATTGAGCTGCTGGATGACACTAATACAACCAGAAAAGT-----GA-TGCATTATGCCTTAAAGCCAGCG---CATTCCCCGTGGGCTGGGCCCATCAGGGCTGT------------GGCCATCACCGTGCCACTGGTTGTCATCTCGGCATTTGCGACCCTCTTCACCGTGATGTGCCGCAAGAAACAACAAGAAAAT-----ATATATTCACATTTAGATGAAGAGAGTTCTGAGTCCTCCTCGTACACCACGGCGCTCCCCAGGGAGAGGCTCCGGCCGAGGCCGAAGGTCTTC----------------------CTCTGCTATTCCAGCAAAGATGGCCAGAATCACAT--GAACGTTGTCCGGTGTTTTGCCTACTTCC---TCCAGGACTT----CTGTGGCTGTGAGGTGGCTCTGGACCTA------TGGGAGGACTTCAGCCTCTGCA--------------GAGAAGGGCAGAGAGAATGGGTCATCCAGAAGATCCACG---AGTCC---------CAG------TTCATCATCGTGGTGTGTTCCAAAGGCAT-GAAGTACTTCGTGGACAAGAAG---AACTATAAGCACAAAGGCGGCGG---CCGGGGCTCGGGGAAAGGGGAGCTCTTCCTGGTGGCCGTGTCGGCCATCGCCGAAAAGCTCCGCCAGGCCAA-GCAGAGCTCCTCGGCCCGGCTCAGCAAGTTCATCGCCGTGTACTTCGATTATTCCTGCGAGGGCGATGTTCCCGGCGTGCTGGACCTGAGCACGAAGTACAAGCTCATGGACAACCTTCCCCAGCTCTGCTCCCACCTACACTCCCGAGA-CCGCGGCCTCCCGGAGCCGGGGCAGTACCCCGGACAGGTGAGCAGA-AGGAACTACTTCCGCAGCAAGTCAGGCCGGTCCCTTTACGTCGCTATTTGCAACATGCACCAGTTTATCGATGAGGAGCCCGACTGGTTTGAGAAGCAGTTCGTTCCCCTCCGTCCTCCCCCACTCCACTCCCGGGAGC---CAGTGCTGGAGAAGTTTGACTCGGGCTTGGTGTTAAAC---GATGTCATGTGCAAACCAG--------GACCAGACG---GCGATT----TCGGCCTCAAGGCCGAGGCCGCGGTCCCGGGG------G------CG------CTGGCT------GACTCG------CCCTTAGAGGGCACGCACTTGGGCCTGGACC------------------------------------------AAGACGCAGAGGCAGG---GCCTGGGCCGG------GGGGCGGCTCGGTCCTGCGGCCCCTGCTGCACGCCGGGAAAGCCACCAGCCCCTCGGACATGCCTCGGGACTCGGGCATCTACGACTCGTCCGTGCCC---TCCTCGGAGCTGTCCCTGCCCCTAATGGAAGGACTCTCGGCAGATCAGACAGAAACATCTTCGCTGACG---GAGAGCGT---------------GTCGTCCTCCTCCGGC-------------------CTGG------GTGAAGAGGACCCTCCTACCTTCCCCTCCAAGCTCCTCGCCTCTGGGGCATGCAAAGCAGAACCGGGTTGCTGCAGCTACACTGG-----------TGAACTCCA-----------CGCGGTCGCCCCTTTGNNN----------------------------------------------------------------------------------------------------------------------------------------------------------------------------------------------------------
>vs_tarSyr2_5
-------------------------------------CCCAATTTAG--TGCTTACCCCTTTCTCATTATTTCTCTGCCACAGCAA-------------------------GAACCCCTTGTCTTTCGGGGGG-----------AGGNNNCTATGCAGCCATG-------TTCCGGACGCCCTGA--------TC-------GCACAGAAGCCCATGGGGAGCCCCAGACTGATAGCCCTGCTCCTGCCTCTCCTCCTGCT--ACTCTGTGGTTTCTCTGCCTCTGCTAGGATTGGCTG------------------------------------------TGCCCACCTGCCCCACTGGAGCACCCACTGTTTGCTGGCCTCCCACA---------------------------------------------T------------GGATGACAGTTTCACTGGAAGTTTTGCCCATATTCCTTGCTGTGCCTGGTTGGC------------TCTC---CTCTCCACAAAGCCTTGGTATGGTCGGCTCTGGCTCTGTTC----CCGCTGTTTGTGCCTGCATCTGTTATCAGATTCCTCAGGCCTTCAGCGGG---GCTG-CTTCCACCTGCTGGTGCAGAAATCCAAGT------ATTCCAAGTTCAAGTTCTGTAGGAGACACAAGAG---TCCATTTGCTCAG------------AGGAAGCTGTTGGGTAGCTGTTTCCTGTCTGAGAAGAGCC-----------------ATC---ACATTTCCATCCCCTCCCCAGACATCTCCCGCAAGGGACTGCGCTCC----AAAAGGACCCAACCTTCAGATGCAGAGGCAGTGGAAAGTCTACCCAG-A--CTG-------GACTCACAAA---------GGCACGGAAGGCCCGAGTTCGCCTTTGATTTGCTGCCTGAGGCACGGGCTAT---TCGGGTGACCATTTTTCCA----GGTCCTGAGGTCAGC---------GTGCGTCTTTGTCACCAGT------------------------------------------------GGGCACT-----------------------------------------------GGAGTGTGAACAGTTGAGCAGTCCC--------TTTGATGCCCAGAAAATTGTGTCTGGGGGCCACACCACAGAGCTGCCTTATGAATTCCT-TCTGCCCTGTCTGTGCATAGAGACATCCTACCTGCAAGAGGACACTGTGAGGCGCAAAAAATGTCCCTTCCAGAGCTGGCCTGAAGCCTATGGCTTGGACTTCTGGAAGTCAGTGCACTTC------ACTGACTACAGCCAGCACGATCAGATGGTCATGGCCCTGACACTTCGCTGCCCACTGAAACTGGAGGCCTCCCTCTGCCAGAGGCAGGACTGGCACACCCTCTGCGAAGACCTCCCCAATGC-TACAGCTCGAGAGTCAGAGGGATGGTATGTTTTGGAGAAGGTAGACTTGCACCCCCAGCTCTGCTTCAAGTTCTCTTTTGGAAACAGCAGCC-----------ACGTTGAATGCCCCCACCAGACTGGGTCTCTCACATCCTGGA------ATGTGAGCATGGATACCCAAGCCCA-GCAGCTGATCCTTCACTTCTCCTCGAGGATGCCTGCCACCTTCAGTGCCGCCTGGAGCCACCCAGGCTTGGGGCAGGACACCTTAGTGCCCCCTGTGTACAGTGTCAGC-----------------------------------------------------CAGACCCAGGGCTCAAGCCTAGTGACACTAGACCTCATCATTCCTTTCCTGAGGCCAGGGGGTTGTGTCCT------------------------GGTATGGA------GGTCAGATGTTCAGTTTGCCTGGAAGCACCTCTTATGTCCAGATGTCTCTCATAGACGTCTGGGGCTCTTGATCCTGGCATTGCTGGCCCTCACCACCCTACTGGGCGTTCTTCTGGTCTTCACCCTCCGACGCCCACT---ATCG---------------------------------------------------------------------------------------------------------------------------------------------------------------------------------------------------------------------------------------------------------------------------------------------------------------------------------------------------------------------------------------------------------------------------------------------------------------------------------------------------------------------------------------------------------------------------------------------------------------------------------------------------------------------------------------------------------------------------------------------------------------------------------------------------------
>vs_bosTau9_5
----ATGCAACCT----------------GCCATCCACCCCCTAGCC--GTATACCCACCTCTTNNNCTGTTCTTTGCCAGAGCAAGAGCCCCCTTGACCTTTAGCAAGCCGGCCCAGGCCCTGCCGCCCACC-----------TTCGGGCCGTGCAGCCATG-------CACTGGGCGCCTTGA--------CC-------CTACGGAACCCCATGGGGAGCCCCAGACTGGCAGCCCTGCTCCTGCCTCTTCTCCAGCT--GCTCACTGGCCTGTCTGCCTCTGCTGGGATTGGCTG------------------------------------------CCCCTTCCTTCCCCGCTGGAGTACTCGCTGTCTACTGGCCTCCCGCA---------------------------------------------T------------GGATGGCAGTTTCACTGGAAGGTCTGCCCAGATTCCTCACCATATCCAGCCGGC------------CCCCCACCTCTCCCCAAAGCCTTGGTGTGCTTGCTGCTGCCACTGTCC----CCACTGCTGGTGTCTGCATCTGGTGTCGGGTCCCTCGGGGCTTCAGTGGG---GCTG-GCTCCGCCTCCTAGTGCAGAAATCCGAAAAG---TCTTACAAGTTCTGGCTCTGTAGGAGACACAGGATGCCAGCGTCTGCTCAG------------AGGAAGTTGCTGAGTAGCTGCTGCCTGTCTGAGAAGGGCC-----------------ATC---ACAACTCCAGCCTCTCCCCAGATAGCTCCCACAAGGGGCTACGCTCC----AAAAGAACCCAGCCGGTAGATCCAGAGGCAGGGGAAGGTCTCTCCAG-A--TCC-------GGCTCACAAA---------AGCTTGGAGGACCTGAGTTCTCCTTTGACTTGCTGCCTGAGACAAGGGCTAT---TCAAGTGACCATTCCTCCA----GGCCCAGAGGTCAGT---------GTGCGTCTTTGCCACCAGT------------------------------------------------GGGCACT-----------------------------------------------GGAGTGTGAGGACCTGAGCCATCCC--------TTCGATGCCCAGAAAATTGTGCCTGGGAGCCACACTGTAGACCTGCCTTATGAATTCCT-TCTGCCCTGTCTGTGCATCGAGGCATCCTACCTGCAAGAGGACACCGTGAGGCGCAAAAAATGTCCCTTCCAGGACCAGCCTGAAGCCTATGGCTCAGACTTCTGGGAGTCAATGAACTTC------ACTGACCACAGCCAGCACAATCAGATGGTCATGGCCGTGACACTCCGCTGCCCACTGAAGCTGGAGGCCTCCCTGTGCCAGAGGCGGGGCTGGCCGACCCTCTGCGAAGACCTCCCCAATGC-CATGGCTCGAGAGTCAGAGGGGTGGTATGTCGTAGAGAAAGTGGACTTGCATCCCCAGCTCTGCTTCAAGTTTTCTTTTGGAAACAGCAGCC-----------ACGTTGAATGCCCCCACCGGACATTCGCAGCTCCATCCTGGA------ATGTGAGCATGGATACCCAGGCCCA-GCAGGTGGTCCTTCACTTCTCTTCAAGGACGCATGTCACCTTCAGTGCTGCCTGGAACCACCCAGGCTTGGGGCAGGACAGCGTGGTGCCCCCCGTGTACAGCGTCAGC-----------------------------------------------------CAGACTCAGGGCTCAACCCCAGTGACCCTAGACCTCATCGTTCCCTTCCTGAGGCCAGGAGGCTGTGTCCT------------------------GGTGTGGA------GGTCAGATGTCCAGTTTGCCTGGAAGCGCCTCTTGTGTCCAGATGTCTCTCACAGACGCCTGGGGCTCTTGATCCTGGCACTGCTGGCCTTCACCACTCTACTAGGAGTTGTTTTGGTTCTCACGTGCCGGCGTCCACT---GTCAGGCCCCGAACGAGCGCCGCCGGTGCTGCTGCTGCACGTGGCGGAGTCTGAGGCCCAGCGGCGCCTGGTGGGAGCACTTGCTGAACTGTTGCGAG---CCGCGCTGGGCGGCGGGCGCGACG---TGATC---GTGGACCTTTGGGAGGGCACACGGGTG--GCACGCGTGGGCCCCCTGCCGTGGCTCTGG--------GCGGCTC--------GGGCACGTGTGGCGCGGGAGCGAGGCACCGTGGTTCTTCTGTGGAGCAGTGCCGGCCCCAGCCC--------CACGGGCGGCCCGGATCCTCGCG------------------------------CTGCGCCCCTGCGCGCCCTGCTTCGCGCC------GCCCCGCGCCCGCTGCTGCTGCTGGTTTACTTTAGTCG------------TCTCTGTGCCAAGGGCGACATTCCCCCGCCCCTGCGCGCCCTGCCCCGCTACCGCCTGCTGCACGACCTGCCGCGCCTGCTGCGCGCCCTGGATGCTCG---GGCTTCTACTGAAGCCACC-----------ACCCGGGGCCGCTTCGTCGCCCAGCCGCGCCTGAGG------GGTCGCGTGGAACTGTGCC--------GCAGGC--TGGAACTGG--AGGCCGCCAAACTTGC---CGACCAAGGCNNN-----------------------------------------------------------------------------------------------------
>vs_HLratRat7_5
-------------------------------------ATGACAAGGT--GCNNNGTCCCTTTCCTGTTAACTCTCTGCCACACCAA-------------------------AAGCCTCNNNCTCCAGGGCCAG-----------GCCCAACAGGAAAGCCATG-------GTCTCTGCTCCCTGA--------TC-------CTCCAGAAGCTCATGGGGAGCCCCAGACTGGCAGCCTTGCTCCTGTCTCAACCTCTACT--GTTCATCTGCCTTGCTGTGTCTGCTCAGGTTGCCTG------------------------------------------CCCCTGCCTGCCACGTTGGACCAGCCACTGTCTACTGGCCTTCCGTGT---------------------------------------------------------GGATAAGCATTTTGCTGGAAGCTCTGCTCAAACCCCCTGCCCTACTGTCCTAGC------------CA------------CAAAGCCTTGGCAC---TGGTCCTGCTGTTTGTG----CCTGNNN---------CATCTGGTGTCACGTTCTTCAGGGCTTCAGTGTG---GCTG-GTTCCCTCTCTTGGTGAGGAAATCTAAAAGT---CCTCATGAATTTGAAGTCCGTTGGAGGCACTGGACACCATCACCCTTCCAG------------AGGAAGCTACTAGGTAGCCCTTCCTTGTCTCAGGAGAGCC-----------------ATC---AAATTTCCACCCCCTTCCTAGCCATCTCCCACAGAGGCCTTCGTACC----AAAAGGACCCAGCCTTCAGCTGCAGAAGGAATAGAACATCTCCCTGG-A--GCA-------GGTTCACAAA---------AGCATGGAGGACCTGAATTCTCCTTTGATTTGCTGCCTGAGGTACAGGCTAT---TCGGGTGACTATTCCTCCA----GGCCCAGAGGCCAAC---------GTACGCCTTTGTTACCAGT------------------------------------------------GGGCACT-----------------------------------------------GGAATGTGAGGAAATGAGTAGTCCT--------TTTGATACCCAGAAAATTGTGTCTGGGGGCCACACTGTAGACCTGCCTTATGAATTCCT-TCTGCCCTGCATGTGCATAGAGGCCTCCTACCTGCAGGAGGACACTGTGAGGCACAAAAAGTGTCCCTTCCAGAGCTGGCCTGAAGCTTATGGCTCCGACTTCTGGAAGTCAATACGCTTC------ACTGACTACAGCCAGCACAGTCAGATGGTCATGGCTCTGACACTCCGCTGCCCACTGAAACTGGAGGCCTCTCTCTGCTGGAGGCAGGACCCAGTCACACCCTGCAAAATCCTTCCCAATGC-CACAGCACAGGAGTCAGAAGGATGGTATATCCTGGAGAATGTGGACTTGCACCCCCAGCTCTGCTTTAAGTTTTCTTTTGAAAACAGTAGCC-----------ATGTTGAATGTCCCCGCCAGAGTGGCTCTCTCCCATCCTGGA------CTGTGAGCATGGATACCCAGGCCCA-ACAGCTGATTCTTCACTTTTCGACGAGGACATATGCTACCTTCAGTGCTGCCTGGAGTAACCCAGGTTTGGGGCTGGATAGCTCCATGACTCCTGTGTACAGCATCAGT-----------------------------------------------------CAGACCCAGGGCTCAGTTCCAGTGACACTGGACCTCATTATTCCCTTCTTGAGGCAGGGGAGCTGCATCCT------------------------GGTGTGGA------GGTCAGATGTCCAGTTTGCCGGGAAGCACCTCTTGTGTCCTGATGTCTCCCATAGACACCTCGGGCTCTTGATCCTGGCACTGCTGGGTCTCACCACTCTACTGGGTGTAGTTCTGGTCCTCCTCTGCCGGCGCCTACT---GCCAGGCCCCGGTCGAACAAGGCCAGTTTTACTCCTACACGCAGCGGACTCAGAGGCACAGCGACGCCTGGTGGGAGCTTTGGCCGAACTGCTGCGGA---CCGCGCTGGGTGGTGGACGCGACG---TGATC---GTGGATCTCTGGGAAGGGACGCACGTG--GCTCGCATTGGACCACTGCCATGGCTCTGG--------GCAGCAC--------GGGAACGCGTGGCACGGGAGCAGGGCACTGTGTTGCTCCTGTGGAGCTGTGCGGGCCCCAGCAC--------TGCCTGCAGCGGCGACCCGCAAA------------------------------CTACATCCCTTCGCACCTTGTCGTGCGCT------GCTC---CACGCCAGCTGCTGCTCGCCTACTTCAGTCG------------CCTCTGTGCCAAAGGTGACATTCCCCGGCCGCTGCGCGCTCTACCGCGCTACCGCCTGCTTCGTGATCTGCCACGCCTACTGAGAGCGCTGGATGCTCG---ACCAGCCACCCTAGCCACT-----------AGCTGGAGTCACCTTGGAGCTAAGCAGTGTTTGAAA------AGTCGCCTGGAGCTGTGTC--------ACCTGC--TGGAACTCG--AGGCTGCCAAAGACGA---CTACCAAGGTTCAACCAATAGTCCTTGTGGCTT-----------------------CAGTTGTCTGNNN---------------------------------------------
>vs_canFam4_5
---------------------------------------------------CTGGCCTCTTTCCTGTTATTTCTCTGCCTGAGCTG-------------------------TAGCCCCTGGCCC--------------------TCCAGGCTGTGCAGCCATG-------TCCTGGGCACTCTGA--------CC-------CCACGGAAGCCCATGGGGAGCCCCAGACTGGCAGCCCAGTGCCTCCCTCTTCTCCTGCT--GTTTATTGGCCTCTCTGCCTCCGCCAAGATTGGCCG------------------------------------------CTCCTACCTGCCCCGCTGGAGCACCCACTGTCTGCTGGCCTCCCACA---------------------------------------------T------------GGAAGACACTCTCACTGGAAGGTCTGCCTGTATTCCTTGCCATACCCAGTTGGC------------CCTTCCTGTGTCCCTAAAGCCTTGGTGTGTTCAGCTCTGGCTCTGCCC----CTATTATTTGTGCCTGCATCTGGTGTCAGATCCTTCAGGCCTCCGGGGGG---GTTG-GTTCTACCTCCTGGTGCAGAAATACAAAAAG---TCACATAAGTTCCGGTTCTGTAGGAGACACAAGATGCCAGCATATGCTCAG------------AGGAAGCTGATGAGTAGCTGTTGTCTGTCTGAGAAGGGTC-----------------ATC---ACATTGCTGTCCCCTCCCCAGACATCTCTCACAAGGGGCTGCGCTCT----AAAAGGACCCAACCTGCAGATCCAAAGGCAGTGGAAGATCTCCCCAG-A--CCC-------AGCTCACAAA---------GGCATGAAGGGCCCGAGTTCTCCTTTGATCTGCTGTCTGAGGCACGGGCTAT---TCAAGTGACCATTCCTCCA----GGACCTGAGGTCAGC---------GTGCGCCTTTGTCACCAGT------------------------------------------------GGGTACT-----------------------------------------------GGAATGTGAAGAGCTGAGCAGTCCC--------TTTGACACCCAGAAAATTGTGTCTGGGGGCCATGCTGTAGACCTGCCTTATGAATTTCT-TCTGCCCTGTCTGTGCATAGAGGCATCCTACCTGCAAGAGGACACTGTGAGGCGCAAAAAATGTCCCTTCCAGAACTGGCCTGAAGCCTATGGCTCGGACTTCTGGAAGTCAGTGCACTTT------ACCGACTACAGCCAGCATAGTCAGATGGTCATGGCCCTAACACTCCGCTGCCCCCTGAAGCTGCAGGCCTCCCTCTGCCAGAGGCAGAACTGGCACACCTTCTGTGAAGATCTCCCCAATGC-TACGGCGCAAGAGGCAGAGGGGTGGTATGTTTTGGAAGGAGTAGACCTGCACCCCCAGCTCTGCTTCAAGTTCTCTTTTAGAAATAGCAGCC-----------ATGTTGAATGCCCCCACCGGACTG------CTCCATCCTGGA------ATGTGAGCATGGATACCCAGGCCCA-GCAGCTGGTCCTTCACTTCTCCTCAAGAATTCATGCCACCTTCAGTGCTGCCTGGAGCCACCCAAGCTTGGGCCAGGACGGTTTTGTGCCCCCTGTTTACAGCATCAGC-----------------------------------------------------CAGACTCAGGGCTCAAGCCCAGTGACACTAGATCTCATCATTCCCTTCCTGAAGCCAGGGAGCTGTGTCCT------------------------GGTGTGGA------GGTCAGATGTTCAGTTTTCCTGGAAGCACCTCTTATGTCCGGATGTCTCTCATAGACACCTGGGGCTCTTGATCCTGGCAATCCTGGCCCTCGCCACCCTATTGGGCATTGTTCTAGCCCTCACCCGCCGGCGCCCACT---GTCAGGCCCTGGCGGAGCGCGGCCCGTGTTGCTCCTGCACGCGGCGGACTCGGAGGCGCAGCGGCTCCTGGTGGGAGCGCTGGCTGAACTGCTGCGGG---CAGCTCTGGGCGGCGGGCGCGACG---TGATC---GTGGACCTGTGGGAGGGGACGCGCGTG--GCGCGCGTGGGCCCCCTGCCGTGGCTGTGG--------GCGGCGC--------GGGCGCGCGTGGCACAGGAGCAAGGCACCGTGCTGCTTCTGTGGAGCAGTGCGGGCCCCAGTCC--------AGCGCGGGGCCCGGATCCCCGCT------------------------------CCGCGCCCCTGCGCGCCCTGCTCCGCGCC------GCCCCGCGCCCCCTGCTGCTGCTCGCTTACTTTAGTCG------------CCTCTGTGCCAAGGGCGACATTCCGCAGCCACTGCGCGCCCTGCCGCGCTACCGCCTGCTGCGCGACCTGCCACGCCTGCTGCGGGCGCTGGACGCGCA---GCCTTCCACGGAAGCCACC-----------GGCCGAGGCCGCCTCGGGGATCGGCAGTGCCTGCGG------GGTCGCCTGGAGCTGTGCC--------ACCGGC--TGGAACGAG--AGGCCGCCAAATTGNN---NGCCCACCGAGGCNNN--------------------------------------------------------------------------------------------------
>REFERENCE_IL17RE
----------------------------------------------A--TGCTAGCCCCTTTCCTGTTACTTCTCACCCACAGCAG-------------------------GAGCCCCTTGTCTTT--------------------CAGGCCATGCAGCCATG-------TTCCGGGAGCCCTAA--------TT-------GCACAGAAGCCCATGGGGAGCTCCAGACTGGCAGCCCTGCTCCTGCCTCTCCTCCTCAT--AGTCATCGACCTCTCTGACTCTGCTGGGATTGGCTT------------------------------------------TCGCCACCTGCCCCACTGGAACACCCGCTGTCCTCTGGCCTCCCACA---------------------------------------------C------------GGATGACAGTTTCACTGGAAGTTCTGCCTATATCCCTTGCCGCACCTGGTGGGC------------CCTC---TTCTCCACAAAGCCTTGGTGTGTGCGAGTCTGGCACTGTTC----CCGCTGTTTGTGCCAGCATCTGCTGTCAGGTGGCTCAGGTCTTCAACGGG---GCCT-CTTCCACCTCCTGGTGCAGAAATCCAAAAAG---TCTTCCACATTCAAGTTCTATAGGAGACACAAGATGCCAGCACCTGCTCAG------------AGGAAGCTGCTGCCTCGTCGTCACCTGTCTGAGAAGAGCC-----------------ATC---ACATTTCCATCCCCTCCCCAGACATCTCCCACAAGGGACTTCGCTCT----AAAAGGACCCAACCTTCGGATCCAGAGACATGGGAAAGTCTTCCCAG-A--TTG-------GACTCACAAA---------GGCATGGAGGACCCGAGTTCTCCTTTGATTTGCTGCCTGAGGCCCGGGCTAT---TCGGGTGACCATATCTTCA----GGCCCTGAGGTCAGC---------GTGCGTCTTTGTCACCAGT------------------------------------------------GGGCACT-----------------------------------------------GGAGTGTGAAGAGCTGAGCAGTCCC--------TATGATGTCCAGAAAATTGTGTCTGGGGGCCACACTGTAGAGCTGCCTTATGAATTCCT-TCTGCCCTGTCTGTGCATAGAGGCATCCTACCTGCAAGAGGACACTGTGAGGCGCAAAAAATGTCCCTTCCAGAGCTGGCCAGAAGCCTATGGCTCGGACTTCTGGAAGTCAGTGCACTTC------ACTGACTACAGCCAGCACACTCAGATGGTCATGGCCCTGACACTCCGCTGCCCACTGAAGCTGGAAGCTGCCCTCTGCCAGAGGCACGACTGGCATACCCTTTGCAAAGACCTCCCGAATGC-CACAGCTCGAGAGTCAGATGGGTGGTATGTTTTGGAGAAGGTGGACCTGCACCCCCAGCTCTGCTTCAAGTTCTCTTTTGGAAACAGCAGCC-----------ATGTTGAATGCCCCCACCAGACTGGGTCTCTCACATCCTGGA------ATGTAAGCATGGATACCCAAGCCCA-GCAGCTGATTCTTCACTTCTCCTCAAGAATGCATGCCACCTTCAGTGCTGCCTGGAGCCTCCCAGGCTTGGGGCAGGACACTTTGGTGCCCCCCGTGTACACTGTCAGC-----------------------------------------------------CAGGCCCGGGGCTCAAGCCCAGTGTCACTAGACCTCATCATTCCCTTCCTGAGGCCAGGGTGCTGTGTCCT------------------------GGTGTGGC------GGTCAGATGTCCAGTTTGCCTGGAAGCACCTCTTGTGTCCGGATGTCTCTTACAGACACCTGGGGCTCTTGATCCTGGCACTGCTGGCCCTCCTCACCCTACTGGGTGTTGTTCTGGCCCTCACCTGCCGGCGCCCACA---GTCAGGCCCGGGCCCAGCGCGGCCAGTGCTCCTCCTGCACGCGGCGGACTCGGAGGCGCAGCGGCGCCTGGTGGGAGCGCTGGCTGAACTGCTACGGG---CAGCGCTGGGCGGCGGGCGCGACG---TGATC---GTGGACCTGTGGGAGGGGAGGCACGTG--GCGCGCGTGGGCCCGCTGCCGTGGCTCTGG--------GCGGCGC--------GGACGCGCGTAGCGCGGGAGCAGGGCACTGTGCTGCTGCTGTGGAGCGGCGCCGACCTTCGCCC--------GGTCAGCGGCCCCGACCCCCGCG------------------------------CCGCGCCCCTGCTCGCCCTGCTCCACGCT------GCCCCGCGCCCGCTGCTGCTGCTCGCTTACTTCAGTCG------------CCTCTGCGCCAAGGGCGACATCCCCCCGCCGCTGCGCGCCCTGCCGCGCTACCGCCTGCTGCGCGACCTGCCGCGTCTGCTGCGGGCGCTGGACGCGCG---GCCTTTCGCAGAGGCCACC-----------AGCTGGGGCCGCCTTGGGGCGCGGCAGCGCAGGCAG------AGCCGCCTAGAGCTGTGCA--------GCCGGC--TCGAACGAG--AGGCCGCCCGACTTGC---AGACCTAGGTNNN-----------------------------------------------------------------------------------------------------
>vs_mm10_5
-------------------------------------------AAGG--TGCAGGTCCCTTTCCTGTTANNNCTGTGCCAC-------------------------------------------ACCAAGAGC-----------CTCCTACAGGAAAGACATG-------GTCTCTGCGCCCGGA--------TC-------CTACAGAAGCTCATGGGGAGCCCCAGACTGGCAGCCTTGCTCCTGTCTCTCCCGCTACT--GCTCATCGGCCTCGCTGTGTCTGCTCGGGTTGCCTG------------------------------------------CCCCTGCCTGCGGAGTTGGACCAGCCACTGTCTCCTGGCCTACCGTGT---------------------------------------------------------GGATAAACGTTTTGCTGGAAGTTTTGCTCAAACCCCCTGCCCTACTGTCCTAGC------------CA------------CAAAGCCTTGGCAC---TGGTCTTGCTGTTTGTG----TCTGGTTTCTGGTTTGTGTCTGGTGTCTCATTCTTCAGGCCTTCAGTGGG---GCTG-GTTCCCTCTCTTGGTGAGGAAATCTAAAAGT---CCTCCTAAATTTGAAGACTATTGGAGGCACAGGACACCAGCATCCTTCCAG------------AGGAAGCTGCTAGGCAGCCCTTCCCTGTCTGAGGAAAGCC-----------------ATC---GAATTTCCATCCCCTCCTCAGCCATCTCCCACAGAGGCCAACGCACC----AAAAGGGCCCAGCCTTCAGCTGCAGAAGGAAGAGAACATCTCCCTGA-A--GCA-------GGGTCACAAA---------AGTGTGGAGGACCTGAATTCTCCTTTGATTTGCTGCCCGAGGTGCAGGCTGT---TCGGGTGACTATTCCTGCA----GGCCCCAAGGCCAGT---------GTGCGCCTTTGTTATCAGT------------------------------------------------GGGCACT-----------------------------------------------GGAATGTGAAGACTTGAGTAGCCCT--------TTTGATACCCAGAAAATTGTGTCTGGAGGCCACACTGTAGACCTGCCTTATGAATTCCT-TCTGCCCTGCATGTGCATAGAGGCCTCCTACCTGCAAGAGGACACTGTGAGGCGCAAAAAGTGTCCCTTCCAGAGCTGGCCTGAAGCTTATGGCTCAGACTTCTGGCAGTCAATACGCTTC------ACTGACTACAGCCAGCACAATCAGATGGTCATGGCTCTGACACTCCGCTGCCCACTGAAACTGGAGGCCTCCCTCTGCTGGAGGCAGGACCCACTCACACCCTGCGAAACCCTTCCCAACGC-CACAGCACAGGAGTCAGAAGGATGGTATATCCTGGAGAATGTGGACTTGCACCCCCAGCTCTGCTTTAAGTTCTCATTTGAAAACAGCAGCC-----------ACGTTGAATGTCCCCACCAGAGTGGCTCTCTCCCATCCTGGA------CTGTGAGCATGGATACCCAGGCCCA-GCAGCTGACGCTTCACTTTTCTTCGAGGACATATGCCACCTTCAGTGCTGCCTGGAGTGACCCAGGTTTGGGGCCGGATACCCCCATGCCTCCTGTGTACAGCATCAGC-----------------------------------------------------CAGACCCAGGGCTCAGTCCCAGTGACGCTAGACCTCATCATCCCCTTCCTGAGGCAGGAGAATTGCATCCT------------------------GGTGTGGA------GGTCAGATGTCCATTTTGCCTGGAAGCACGTCTTGTGTCCTGATGTCTCCCATAGACACCTCGGGCTCTTGATCCTGGCACTGCTGGCTCTCACCGCTCTAGTGGGTGTAGTTCTGGTCCTCCTCGGCCGGCGCCTACT---GCCAGGCTCCGGTCGAACAAGGCCAGTTTTACTCCTACATGCAGCGGACTCAGAGGCACAGCGACGCCTGGTGGGAGCTTTGGCCGAACTGCTGCGGA---CGGCGCTGGGAGGTGGACGCGACG---TGATC---GTGGATCTCTGGGAAGGGACGCACGTA--GCACGCATTGGACCACTGCCGTGGCTTTGG--------GCAGCGC--------GGGAGCGCGTGGCGCGGGAGCAGGGCACAGTGCTGCTCCTGTGGAACTGTGCGGGTCCCAGCAC--------CGCCTGCAGCGGTGACCCGCAGG------------------------------CTGCGTCCCTTCGCACCTTGTTGTGCGCT------GCTC---CACGTCCGCTGCTGCTCGCCTACTTCAGTCG------------CCTCTGCGCCAAAGGTGACATCCCCCGGCCGCTGCGCGCTCTGCCACGCTACCGCCTGCTTCGTGACCTGCCGCGCCTGCTGAGAGCACTGGATGCTCA---GCCTGCCACCCTAGCCTCC-----------AGCTGGAGTCACCTTGGGGCTAAGCGGTGCTTGAAA------AACCGTCTGGAGCAGTGTC--------ACCTGC--TGGAACTTG--AGGCTGCCAAAGATGA---CTACCAAGGCTCAACCAATAGTCCCTGTGGTTT-----------------------CAGCTGTCTGNNN---------------------------------------------
>vs_HLartJam1_5
ATGGGTGCAGCCA----------------ATCATTTCCCTAACCCTG--TGCTGGCCTCTTTCCTGCTATTTCTCTGCCAGAGCAG-------------------------AAGCCCCTTGTCCTCCAGCTGG-----------AGACAGCTGTGCAGCCATG-------TTCCGGACACCCTGA--------CC-------CAACGGAAGCCCATGGGGCACCGCAGACTGGCAGCCCTGCTTCTGCCTCTCCACCTGCT--GTTCACTGTCCTCTCCGCCTCTGCTGGGATCGGCTG------------------------------------------CCCCTGTCTGCCCCACTGGAACACCCGCTGCCTGCTGGACGCCCACATGGTTCTG---------------------TGC---------CTTCG------------GGATGACAGTTTCACAGAAAGATCTGTCCATATTCCTTGTCATACCCAGTTGGC------------CACCCCCGTCTCCCCAAAACTTCAGGGTGCTTGGCTCTGGAGCTGCCC----CTGCTGTTTGTGCCTACAGCTGGTGTCAGCTCCTTCTGGCCTTCAGTGGG---GCTG-GTTCCATAGCCTGGTGCAGAAATGCAAAAAG---CCTTACACGTTCCACTTCCGTAGGAGACACAAGACGCCAACCTCTGCTCAG------------AGGAAGCTGCTGAGTCGCCACTGCCTGTCTGAGAAGGGCC-----------------ATC---ACATCTCCGTCACCTCCCAAGACACCTCATACAAAAGGCTGCGCTTC----AAAAGGACCCAACCTTCAGCCTCAGAGGCAGCAGAAGTTCTCCTGAG-A--CAG-------GACTCACAAA---------GGCATAAAGGGCCTGAATTCTACTTTGACTTGCTGCCCGAGGCACGGGCTAT---TCGAGTGAGCATCCCCCCA----GGCCCTGAGGTCAAT---------GTACGTCTTTGTCACCAGT------------------------------------------------GGCCACT-----------------------------------------------AGAGTGCGAAGAGCTGAGCAGTCCC--------TTTGATGCCCAGGAAACCGTGTCTTGGGGCCGCACCGTAGACCTGCCTTATGAATTCCT-TCAGCCCTGTCTGTGCATAGAGGCATCCTACCTCCAAGAGGACACCGTGAGGCGCAGAAAATGTCCCTTTCAGAGCTGGCCTGAAGCCTATGGCTCAGACTTTTGGAAGTCAGTGAAATTT------ACTGACTACAGCCAGCACAGTAAGATGGTCATGGCCCCAACACTCCACTGCCCACTGAAGCTGGAGGCCGCCCTCTGCCAGAGGCAGGGCTGGAGCACCCTCTGTGAAGACCTCCCCAATGC-CACAGCTCGCGAGTCAGAGGGGAGGTTTGTTTTGGAGAAGGTGGACTTGCACCCCAAGCTCTGCTTCAAGTTCTCTTTTGGAAACAGCAGCC-----------ATGTTGAATGTCCCCACCACACTG------CCCCATCCTGGA------ATGTGAGCATGGACACCCAAGCTCA-GCAGCTGGTCCTTCACTTCTCCACAAGGATGCATGCCACCTTCAGTGCTGCATGGAGCCACCCAGACTTGGGACAGGACAGCCTGGTGCCCCCTGTATACAGCATCAGC-----------------------------------------------------CAGACTCAGGGTTCAGGCCCGGTGACGCTAGATCTCATCGTTCCCTTCCTGAGGCCAGGGGGCTGCATTCT------------------------GGTGTGGC------GGTCAGATGTCCAGTTTGCCTGGAAGCACCTCTTGTGTCCGTATGTCCCTCATAGACGCCTGGGACTATTGGTCCTGGCACTGCTGGCCCTCACCACCCTTCTGGGAGTTGTTCTGGTCCTCACCCTCCGGCGCCCACT---ATCAAGCCCGGGCCAAGCACAGCCAGTGCTGCTTCTGCATGCAGCGGACTCAGAGGCGCAGCGGCGCCTAGTGGGAGCGCTGGCTGAACTGCTGCGGG---CCACGTTGGGTGGTGGGCGCGATG---TGATC---GTGGACCTGTGGGAGGGGACGCGCATG--GCGCGCGTGGGCCCGCTGCCGTGGCTGTGG--------GCTGCGC--------GGGCGCAGGTGACGCGGGAGCAGGGCACCGTGCTGCTGCTGTGGAGCAGCGCCTGTTCCGGCCC--------CACCTGCGGCCTGGACCCCCGCA------------------------------CTGCGCCCCTGTGCGGCCTGCTCCGTGCC------GCTCCGCGTCCGCTTCTGCTACTCGCTTACTTCAGTAG------------CCTCTGCACCAAAGGCGACATTCCCGCGCCGCTGCGTGCTCTGCCGCGCTACCGCCTGCTGCGAGACCTGCCTCGTCTGCTGCGAGCACTGGGCGCCGCCGGGTCTTCCACCCAAGCCACT-----------GGCAGGGGCCGCCTGGGTGCTCAGCAGTGCCTGCGG------AGTCGCCTGGAACTATGCC--------GCCGGC--TGGAACGCG--AGGCAGCCACGCTTGC---CCATCAAACCNNN-----------------------------------------------------------------------------------------------------
>vs_HLpteVam2_5
ATGGGTGCAGCCG----------------GCCGTCCCCCTAACCCTG--TGCTGGCTTCTTTCTTGTTATTTCTCTGCCAGAGCAG-------------------------GAGCCCCTTGTGCTCCAGTTGG-----------GGGCAGCTGTGCAGCCATG-------CTCTGGGTGCCTTGA--------CC-------GCACAGAAGCCCATGGGGAGCTCCAGACAGGCAGCCCTGCTCCTGCCTCTCTGCCTGCT--GTTCATTGGCCTCTCTGCTTCCTCTGGGATTGGCTG------------------------------------------CCCCTGTCTGCCCCGCTGGAACACCCGCTGTCTGCTGGCCTCCCACA---------------------------------------------T------------GGATGACAGTTTCACTGGAAGTTCTGCTCATATTCTTTGCCATACCCAGTTGGC------------CCTCCCCACCTCCCCAAAGTCTTGGTGTGCTCCGCTCTGGCAATGCCC----CTACTGTTTGTACCTGCGCCTGGTGTCAGCTCCTTCAGGCTTTCAGTGGG---GCTG-TTTCCACTGCCTGGTGCAGAAATCCAAAAAG---TTTTACATGTTCCAGTTCTGTAGGAGACACAAGATGCCAGCATCTGCTCAG------------AAGAAAGTGCTGAGTAGCTGTTGCCTATCTGAGAAGGGCC-----------------ATC---ACATCTCCGTCGCCTCCCCAGACATCTCCCACAAGGGGCTGCGCTCC----AAAAGGACCCAATTTTTGGATCCAGTGACAGTGAAAGGCCTCCTGAG-A--CAG-------AGCTCACAAA---------G------GGGGCCCGAGTTCTCCTTTGACTTGCTGCCTGAGGCACGGGCCAT---TCGAGTGAGCATTCCCCCA----GGCCCTGAGGTCAGC---------GTGCGTCTTTGTCACCAGT------------------------------------------------GGGCATTAGAGTGGGCATTAGAG--TGTGAAGAGCTGAGCATTNN---------NGAGTGTGAAGAGCTGAGCAGTCCC--------TTTGATGCTCAGAAAATTGTGTCTTGGGGCCACACCGTAGACCTGCTTTATGAATTCCT-TCTGCCCTGTCTGTGCATAGAGGCATCCTACCTGCAAGAGGACACTGTGAGGCGCAAAAAATGTCCCTTCCAGAGCTGGCCTGAAGCCTATGGCTCCGACTTCTGGAAGTCAGTGAACTTT------ACTGACTACAGCCAGCACAGTCAGATGGTCATGGCCCTGACACTCCGCTGCCCACTGAAGCCGGAGGCCTCCCTCTGCCAGAGGCAGGGCTGGCACACCCTCTGCGAAGACCTCCCCAATGC-CACGGCTCAAGAATCAGATGGGTGGTATGTTTTGGAGAAAGTGGACTTGCACCCCCAGCTTTGCTTCAAGTTCTCTTTTGGAAACAGCAGCC-----------ATGTTGAATGTCCCCACCGGACTG------CCCCATCCTGGA------ACGTGAGCATGGACACTCAGGCCCA-ACAGCTGATTCTTCACTTCTCCACAAGGATGCATGCCACATTCAGTGCTGCCTGGAGCCACCCAGGCTTGGGCCAAGACAGCCTGGTGCCCCCTGTGTACAGCATTAGC-----------------------------------------------------CAGACTCGGGGCTCAAGCCCAGTGACACTAGACCTCATCATTCCCTTCCTGAGGCCAGGGGGCTGTGTCTT------------------------GGTGTGGA------GGTCAGATGTCCAGTTTGCCTGGAAGCACCTCTTGTGTCCAGATGTGTCTCATAGACACCTGGGACTCTTGATCCTGGCACTACTGGTTCTCACTACCTTCTTGGGCATTGTTCTGGTCCTCACCCGCCGGCGCCCACT---GTCAGGCCCTGGTGGAGCTCGGCCGGTGCTGCTCCTGCACGCGGCAGACTCGGAGGAGCAGCGGCGCCTGGTGGGGGCGCTGGCTGAACTGCTGCGGG---CCGCGCTGGGCGGCGGGCGCGACG---TGATC---GTAGACCTGTGGGAGGGGACGCGCGTG--GCTCGCATGGGGCCGCTGCCCTGGCTGTGG--------GCGGCGC--------GGGCGCGCGTGGCTAGGGAGCGGGGCACCGTGTTGCTGCTGTGGAGCAGTGCCGGCCCCAGCCC--------TCCCCGCGACCCCGACTCCCGCG------------------------------CAGCGCCCCTGCGTACCCTGCTCCGCGCC------GCCCCGCGGCCGCTTCTGCTGCTCGCTTACTTCAGTCA------------CCTCTGCGCCAAAGGCGACATTCCCCCGCCGCTGCGCGCCCTGCCGCGCTACCGTCTGCTGCGCGACCTGCCTCGCTTGCTGAGGGCTCTGGACGCGAG---ACCTTCCACCAAAGCTACC-----------GGCTGGGGCCGCCTCAGCGCTCGGCGTTGCCTGCGC------AGTCGTTTGGAGCTGTGTC--------ACAGGC--TGGAACTCC--AGGCAGCCATACTTGC---CCATCAAGACNNN-----------------------------------------------------------------------------------------------------
>REFERENCE_IL17REL
-------------------------------------------------------------------------------------------------------------------------------------------------------------------------------------------------------------------------------------------------------------------------------------------------------------------------------------------------------------------------------------------------------------------------------------------------------------------------------------------------------------------------------------------------------------------------------------------------------------------------------------------------------------------------------------------------------------------------------------------------------------------------------------------------------------------------------------------------------------------------------------------------------------------------------------------------------------------------------------------------------------------------------------------------------ATGTCCAGGTCAGTCCTGGAG--GCCCTGACGTCCTCCACTGCCATGCAGTGTGTCCCCTC---TGACGGCTGCGCGATGCTCCTGCGTGTACGCGCCTCCATCACCCTGCATGAGCGCCTGCGGGGCCTGGA---GGCCTGTG-CCAT-----GAGCCTGGACACCCAGGAGACGC--AGTGTCAGAGCGTGTGGGTGGCCAGGGCCTCCCACCGGCAGCAGGGGGGGCAGCAGCTCCAAGTGCAC----------------------TTTGGCTG------------------CTTTGCGGT--GAGCGTGGCCCAGCACCTCTATGTCACCC---TGAGGACCAT----CCCTCAT------TTCTGCGGGGTCCAG------CTGGACCAGAGGCACCTCGTGG-----------AAGCGGGGAAGCTCAGCTACTGGGTGGACCGGAGGCGC------------------------------AAGGCGATTC----------------------------------------------------------------------------------------------------------------------------------TGGTGCAAGTGCC-CAGGGCCTCCGGGAGCCCCGACTACTACCTGCGGCTCTGCCTCAAGCGGTTCACCTGCGAGGACGCCGGCGC---CCCTGTGCG-------------------------------------------------------------------------------------------------------AGTGACCGCC-AACAGCGTCTCCCAGGCCGTCTTCCTGCCCTACAGCCAGGAGCTGCCGTGCCTGTGCCTGGAGGGCTGGTCTGCGACCCCTGACGCGGTGCGGATCCAGATCTGCCCCTTTGAAAACGACACTGAGGCACT---------------GGAGGTGCTGTGGGACAC-GGTCTACTACCACCC------------GG--AGAGCCAGACACTGAGCTGGGAGCCCGCCTGCCCT------GTGAGTGGCCATGTG----------------------------------------------------------------AGCCTGTGCTG---------------------------GCGCCCG---------------------GGGCCGGGGGCCGGCTGCCGTAAGCTGCA-------GCAATCCAGCCAGCTGGT---G-------CATCGCAGAGTGCAGTACCCGCTGGTGGACACCCAGCCCCAGCTCTGCCT---GAAGTTCTCTACCAGTTGGGGGTCCTGGGTGCGGTGCCCTTT------------------------------------------------------------------------------------------------------------------------------------------------------------------------------------------CGAACAG------------------CGTCGCTTCCC-----------AACCCCGCCCACTTCCAGGTGCACCTGTGTCACAGGAGGAAGTCACAGCTCCCTGCCTGCCAACGCACACTCCAGGCCAGCCCGCTCCCTTCAGCCTCAGGTGACC-TGGCAGCCGCCCCTGCTTTTGCCTTCCNNN------------------------------------------------------------------------------------
>vs_tarSyr2_6
-------------------------------------------------------------------------------------------------------------------------------------------------------------------------------------------------------------------------------------------------------------------------------------------------------------------------------------------------------------------------------------------------------------------------------------------------------------------------------------------------------------------------------------------------------------------------------------------------------------------------------------------------------------------------------------------------------------------------------------------------------------------------------------------------------------------------------------------------------------------------------------------------------------------------------------------------------------------------------------------------------------------------------------------------------ATGTCCAGGTCGGTCCTGGAG--ACCCTGACACTCTCTACTGCCATGAAATGTGTCCCCCA---TGACGGCTGCTCGTTATTCCTACGTGTACATGCCTCCGTCATCCTGCATGAGCGTCTGCGTGGCCTGGA---GGCCTGCT-CCAC-----GAGCCTCGACACCCAGGAGACAC--AGTGTCAGAGTGTGCAGGTCACCAGGGCCTCCCACCAGCAGCAGGCAGGGTGGCAGCTCCAGGTGCAC----------------------TTTGGCTG------------------CTTCAAGGT--GAGCGTGTCCCAGCATCTCCATGTCACCC---TGAGGACCAT----CCCCCAC------TTCTGTGGGGCCCAG------CTGGACCAGCAGCACCATGTGG-----------AAGCAGGGAAGCTCAGCTACTGGGTGGACCGGAGGCGT------------------------------AAGGCGGTTC----------------------------------------------------------------------------------------------------------------------------------TGGTGCAGGTGCC-TGAGGCCTCTGGGAGCCTCGACTACAACGTCCGGCTCTGCCTCAAGTGGTTCACCTGTAAGGACGCCAGCGG---CCCGGTGCG-------------------------------------------------------------------------------------------------------GG-------------------------------------------------------------------------TCTGGTCTGCGACACCTGACGCTGTGAGGATACAGATCTGCCCCTTTGAAGACGACACAGA------------------------GGCGCTGTGGGACAC-CATCCACTACCATCC------------TG--GAAGCCAGGCGCTGAGCTGGAAGCCCACCTGCCCT------GTGAGTGGCCACGTG----------------------------------------------------------------AGCCTGTGCTG---------------------------GCGCCCA---------------------CGGCCTGAGGCCCGCTGCCGTGAGCTGCA-------GCACTCCCGCCAGCTGGC---A-------CATGGCAGAGTGCGGTACCCAATGGTGGACACACAGCCTCAGCTTTGCCT---TAAGTTCACCACCAGCCTGGGTTTCCAGGTGAGGTGTCCATT------------------------------------------------------------------------------------------------------------------------------------------------------------------------------------------TGAACAA------------------CATCGCTTCCC-----------AGTCCCGCCCACTTCCAGGTGCGCCTGTGTCACAGAAGGAAGTCTCCACTCCCTACCTGCCAACCAGGGCTCCAGGCCAGCCGCCTCCCTCCAGCCTCAGGTGACC-CCACAGCAGACCCTGCCANNN---------------------------------------------------------------------------------------------
>vs_canFam4_6
----------------------------------------------------------------------------------------------------------------------------------------------------------------------------------------------------------------------------------------------------------------------------------------------------------------------------------------------------------------------------------------------------------------------------------------------------------------------------------------------------------------------------------------------------------------------------------------------------------------------------------------------------------------------------------------------------------------------------------------------------------------------------------------------------------------------------------------------------------------------------------------------------------------------------------------------------------------------------------------------------------------------------------------------------TCCCTGTCCCCGTCGGTCCTGGAG--GCCCTGACGCTGTCCACTGCCATGAAGTGCGCCCCCCA---CGATGACTGCTCCCTGGTCCTGCACGTCCAGGCCTCCCTGACGCTGCATGAGGGCCTTCGGGGCCTGGA---GGCCTGCT-CCAT-----GAATGTCGACACCCAGGAGACAC--GGTGTCAAAGTGTGCGGGTCTCCAGAGCCTCCCGCCGACTGCAGGTGGGGCGGCAGCTCCAGGTGCAT----------------------TTTGACTG------------------CTTCGAAGT--GGGTGTGGCTCAGAGCCTCTACGTCACCC---TGAGGACAGT----CCCCCAC------TTCTGTGGGATCCAG------CTGGACCGGCAGTACCACGTGG-----------AAGCCAAGAAGTTCTCTTACCGGGTGGACCGCGACCGC------------------------------AAGGTGGTTC----------------------------------------------------------------------------------------------------------------------------------TGGTCCAGGCGCC-CGAGGCCCCCGCGGGCTCCGACTACTACGTCCGCCTCTGCCTCAAGTGGTTCACCTGTGAGGACGTGGGAGC---CCCGGCGCG-------------------------------------------------------------------------------------------------------AGTGACAGCC-AACCGGCTCTCCCGCACCGTCTCTCTGCCCTACAGCCGAGAGCTGCCCTGCTTGTGCCTTGAGGGCTGGTCTGCGACCCCTGACGCCGTGCGGATGCAGGCCTGTCCCTTCGAGGATGACACAGA------------------------GGCACTGTGGGACGC-CGTCCACTACCACCC------------GG--GGGCCCAGGCCCTGAGCTGGGAGCCTGCCTGTCCC------GTGAGTGGCCACGTG----------------------------------------------------------------AGCCTGTGCTG---------------------------GCGCCCC---------------------GGGCCGGGGGCACTCTGCCACCACCTGGA-------GCACTCAGGCCGAGCAGC---C-------GAAGGCAGGGTGCAGTACCCGCGGGTGGACACGCAGCCCCAGCTCTGCCT---CAAGTTCTCCACCAGCCGGGGCTTCTGGGTGAGGTGCCCTTT------------------------------------------------------------------------------------------------------------------------------------------------------------------------------------------CAAAGGG------------------CAACGCTTCCA-----------AGGGCCGCCCACTTCCAGGTGTACCTGTGTCAGCAGAGGAAGATGTGGCCCCCTGCCTGCCGCCCTGCACTCTGGGCAACCGCCCTCCCTCCAGCCTCAGGTGACT-TCATGGCAGGCCCTGCGGTCGCCTTCGNNN------------------------------------------------------------------------------------
>vs_HLpteVam2_6
-------------------------------------------------------------------------------------------------------------------------------------------------------------------------------------------------------------------------------------------------------------------------------------------------------------------------------------------------------------------------------------------------------------------------------------------------------------------------------------------------------------------------------------------------------------------------------------------------------------------------------------------------------------------------------------------------------------------------------------------------------------------------------------------------------------------------------------------------------------------------------------------------------------------------------------------------------------------------------------------------------------------------------------------------------ATGCCGAGGCGGGTCCTGGAG--GCCATGGCGCTGTCCACTGTTATGAAGTGTGCCCCACACGACGATGGCTGCTCCCTGCTCCTGCGTGTGCGTGCCTCCCTCACGCTGCATGAGAGCCTTCGGGGCCTGGA---GGCCTGCT-CCAT-----GAGCCTGGGCACCCAGGAGACAC--ACTGTCACAGTGTGCGGGTCCGCAGGGCCTCCCGCCAGCTGCAGGCGGGGCAGCAGCTCCAGGTGAAC----------------------TTTGACTG------------------CTTCGAGGT--GAGCGTGGCCCAGAGCCTCTACATCACCG---TGAGGACTGT----CCCCCAC------TTCTGTGGGGTCCAG------CTGGAGCAGCAGTACCATGTGG-----------AAGCCGAGAAGCTGTCCTACTGGGTGGACCGCAGCCGC------------------------------AAGGTGGTTC----------------------------------------------------------------------------------------------------------------------------------TGGTACAGGTTCC-GGAGGCCCCTGAGGGCCCCGACTACTACGTGCGGCTCTGCCGCAAGTGGTTCACCTGTGTGGACGCGGGCGC---GCCGGTGAA-------------------------------------------------------------------------------------------------------GGTGACAGCA-AACAGCGTCTCCCGGGAGGTCTCTCTGCCCTATAGTCAAGAGCTGCCGTGCCTGTGCCTTGAGAGCTGGCCTGCGACCCCCGACGCCGTGCGGATCCAGACCTGCCCCTTTGAAGCTGACACCGA------------------------GGCACTATGGGACGC-CATCCGATACCACCC------------AG--GGAACGAGGCCCTGAGCTGGAAGCCCGCCTGTCCC------GTGAGCGGCCACGTG----------------------------------------------------------------AGCCTGTGCTG---------------------------GCGCCCG---------------------GGGCCAGGGGCCCACTGTCACCAGCTGGA-------GCACTCGGGCCGGCCCGC---A-------CACGGCGGGGTGCAGTACTCCCGGGTGGACACGCAGCCCCAGCTCTGCCT---GAAG------------------------------------------------------------------------------------------------------------------------------------------------------------------------------------------------------------------------------------------------------------------------------------------------------------------------------------------------------------------------------------------------------------------------------------------------------------------------------------------------------------
>vs_ursMar1_6
-------------------------------------------------------------------------------------------------------------------------------------------------------------------------------------------------------------------------------------------------------------------------------------------------------------------------------------------------------------------------------------------------------------------------------------------------------------------------------------------------------------------------------------------------------------------------------------------------------------------------------------------------------------------------------------------------------------------------------------------------------------------------------------------------------------------------------------------------------------------------------------------------------------------------------------------------------------------------------------------------------------------------------------------------------ATGTCCCCATTGGTCCTGGAG--GCCCTGAAGCTCTCCACGGCCATGAAGTGTGCCCCCCA---CAATGGCTGCTCCCTCCTTCTGCGCGTGCAGGCTTCCCTCGTGCTGCATGAGAGCCTGCGGGGCCTGGA---GGCCTGCT-CCAT-----GAATCTGGACACCCAGGAGACTC--AGTGTCAGAGCGTGCGGGTCTCCAGAGCCTCCCGCCGACTGCAAGTGGGGCGGCAGCTCCAGGTACAT----------------------TTTGATTG------------------CTTCGAAGT--GAGTGTGGCTCAGAGCCTCTACGTCACCC---TGAGGACCGT----CCCCCAC------TTCTGTGGGGTCCAG------CTGGACCGGCAGTACCATGTGG-----------AAGCTGAGAAGTTCTCCTACTGGGTGGACCGAAGTCGC------------------------------AAGGTCATCC----------------------------------------------------------------------------------------------------------------------------------TGGTCCAGGTGCC-TGAGGCCCCCGGGGGCCCCGACTACTACGTCCGGCTCTGCCTCAAGTGGTTCACCTGCGAGGATGTGGGTGC---CCCAGTGCG-------------------------------------------------------------------------------------------------------GGTGACAGTG-AACAGGATATCCCGCACCGTCTCTCTACCCTACAGCCAAGAGCTGCCGTGCCTGTGCCTTGAGGGCTGGTCTGCGACCCCAGACGCCGTGCGGATGCAGGCCTGTCCCTTCGAAGATGAGACAGA------------------------GGCCCTTTGGGACGC-TGTCCACTACCACCC------------GG--GGGGCCAGGCCCTGAGCTGGGAGCCTGCCTGTCCC------GTGAGTGGCCACGTG----------------------------------------------------------------AGTCTGTGCTG---------------------------GCGCCCG---------------------GGGCCTGGGGCCCTCTGCCACACCCTGGA-------GCACTCCAGCCGGCCGGC---A-------CACGGCAGGGTGCAGTACCCGAGGGTGGACACACAGCCCCAGCTCTGGGGGAGGGAGTTCTCCACCAGCCGGGGCTTCTGGGTGAGGTGCCCTTT------------------------------------------------------------------------------------------------------------------------------------------------------------------------------------------CCAAGAG------------------CAAGGCTTCCA-----------AGCGCGGCCCGTTTCCAGGTGCAGCTGTGTCACCAAAGGAAGACGTGGCCCCCTGCCTGCCGCCCCGTGCTCCGGGCCACGGCCCTCCCTCCAGCCTCAGGTGACT-TCATGGCTGACCCTGCGGNNN---------------------------------------------------------------------------------------------
>vs_bosTau9_6
-------------------------------------------------------------------------------------------------------------------------------------------------------------------------------------------------------------------------------------------------------------------------------------------------------------------------------------------------------------------------------------------------------------------------------------------------------------------------------------------------------------------------------------------------------------------------------------------------------------------------------------------------------------------------------------------------------------------------------------------------------------------------------------------------------------------------------------------------------------------------------------------------------------------------------------------------------------------------------------------------------------------------------------------------------ATGCCCAGGTCCGTCCTGGGG--GCCCTGGGGCTCTCCACCGCCATGAAGTGCTCCCCACC---CGACGGCTGCTCCCTGCTCCTGCGCGTCAATGCCTCCCTCACGTTCCATGAGAGCCTTCAGGGCCTGGA---GGTCTGCT-CCAC-----GAGCCTGGACACCCAGGAGACGC--AGTGCCAGACTGTGCAGGTCCCCAGGGCCTCCCACC---GGCAGGCCGGGCAGCAGCTCCAGGTGCGC----------------------TTTGACTG------------------CTTCAAGGT--GGGCGTGGCCCAGAGCCTCTACGTCACCC---TGAGGACTGT----CCCCCAC------TTCTGCGGGGTCCAG------CTGGGCCAGCAATACCACACGG-----------AAGCTCAGAAGCTCTCCTACTGGGTAGACCGCAGCCGC------------------------------AAGGTCATTC----------------------------------------------------------------------------------------------------------------------------------TAGTACAGGTGCC-AGAGTC---GGGGGGCCCTGACTACTACGTGAGGCTCTGTCTGAAGCGGTTCATCTGCGAGGACGCGGGCGC---CCCAGTGCG-------------------------------------------------------------------------------------------------------GGTAATAGGG-AACAGGGTCTCCCGGAGGGTCTCTCTACCCTACAGCCAAGAGTTGTCGTGCCTGTGCCTTGAGGTCTGGTCGGCAACCCCTGATGCGGTGCGAATCCAGACCTGCCCTTTCAAAAATGACACGGA------------------------GAGCCTCTGGGACGC-CATCCGCTACCACCC------------GG--GGAGCCAGGCGCTGAGCTGGGAACCCGCCTGCCCC------ATGAGAGGCCGTGTG----------------------------------------------------------------AGTCTGTGCTG---------------------------GCAGCCA---------------------GGGCCAGGGGCCCACTGCCTCGAGCTGAA-------GCACTCAGGCCGGCCGGC---G-------CGCGGCAGGGTGCAGTACCCGCTGGTGGACACACAGCCCCAGCTCTGCCT---GAAGTTCTCCACGAGCCTGGGTTTCCAAGTGAGGTGCCCTTT------------------------------------------------------------------------------------------------------------------------------------------------------------------------------------------CAAGCAG------------------CCGCGGTTCCC-----------AGCCCCGCCCGGTTCCAGGTGCGCCTGTGTCACCAGGGGAAGACGTGGCCCCCCGCCTGCCGTCGACTGCTCCAGGCCACCCCCGTCCCTGCGGCCTCTGGTGACT-CCGCAGAGGACCCTGCAGTGGCCTTCGTGGACATTCCTGGGGACGAGGCCT----GTGC--------ACCCAGCACCTGCATCCAG---------------------GNNN---
>vs_HLmanJav1_6
------------------------------------------------------------------------------------------------------------------------------------------------------------------------------------------------------------------------------------------------------------------------------------------------------------------------------------------------------------------------------------------------------------------------------------------------------------------------------------------------------------------------------------------------------------------------------------------------------------------------------------------------------------------------------------------------------------------------------------------------------------------------------------------------------------------------------------------------------------------------------------------------------------------------------------------------------------------------------------------------------------------------------------------------ATG-TCCATGCCCAGGTCGGTCCTGGGG--ACCCTGACACTGTCAACCGCCATGAGATGCACCCCGCA---TGGCAGCTGCTCTCTGCTCCTGCTCATGCACGCCTCCCTCACGATGCATGAGAGCCTTCGGGGCCTAGA---GGCCTGCT-CCAT-----GAGCCTGGACACCCAGGAGACAC--GGTGTCAGAGCGTGCGGGTCTCCCGTGCCTCCCGACGGCTGCAGGCGGGGCGGCAGCTCCAGGTGCAC----------------------TTGGACTG------------------CTTGGAAGT--GAGCGTGGCCCAGAGCCTCTACGTCACCC---TGAGGAGTGT----CCCGCAC------TTCTGCGGTGTCCAG------CTGGAGCAGCAGTACCAAGTGG-----------AAGCTGGAAATCTCTCCTACTGGGTGGACCGCAGCCGC------------------------------AAGGTCATTC----------------------------------------------------------------------------------------------------------------------------------TAGTGCAGGTGCC-CGAGGCCCCTGGGGGCCGCGACTACTACGTGCGCCTCTGCCTCAAGTGGTTCACCTGCACAGAGGAGGGCGC---CCTGGTG--------------------------------------------------------------------------------------------------------------------------------------------------------------------------------CGGGGCTGGTCTGCCACCCCCGATGCTGTGCGGATCCAGATCTGCCCCTTTGAAGCCGACACTGA------------------------GGCGCTGTGGGACGC-CATCCGCTACCACCC------------TG--GCAGCCAGGCGCTGAGCTGGGAGCCAGCCTGCCCC------GTGAGCGGCCACGTG----------------------------------------------------------------AGCCTGTGCTG---------------------------GCGCCCG---------------------AGGCCAGGGGCCCAGTGCCGCAAGCTAGA-------GCACTCAGGCCAGCCTGC---C-------CACGGCAGGGTGCAGTACCCACTGGTGGACACGCAGCCCCAGCTCTGCCT---GAAGTTCTCCACCAGCCTGGGCTTCTGGGTGAGGTGCCCTTT------------------------------------------------------------------------------------------------------------------------------------------------------------------------------------------CGAACAG------------------CTGCACTTTGT-----------GGTCCCGCCCGATTCCAGGTGCACCTGTGCCACGGAGGGAAGACGTGGCCCCCTGTCTGCCACCGAGAGCTCCAGGCCACCTCCCTCCCTCCAGCCTCAGGTGACC-TCACAGCTGACCCTGCAGTTGCCTTCG---------------------------------------------------------------------------------------
>vs_HLartJam1_6
-------------------------------------------------------------------------------------------------------------------------------------------------------------------------------------------------------------------------------------------------------------------------------------------------------------------------------------------------------------------------------------------------------------------------------------------------------------------------------------------------------------------------------------------------------------------------------------------------------------------------------------------------------------------------------------------------------------------------------------------------------------------------------------------------------------------------------------------------------------------------------------------------------------------------------------------------------------------------------------------------------------------------------------------------------ATGGCCCCATCAGTCCTGGGG--GCCCTGACACTGTCCACCGCTATGAAGTGTGCCCCCCA---GGGCGGCTGCTCCCTGCTGCTGCACGTGCACGCCTCCCTCACGCTGCACGAGAGCCTGCGGGGGCTGGA---GCTCTGCT-CCAT-----GAGCCCAGACACCCAGGAGACTC--AGTGTCACAGCGTGCGGGTCTCCAGGGCCTCTCGCCAGCGGCAGAAGGGGCAGCAGCTCCAGGTGCAC----------------------TTCAACTG------------------CTTTGAGGT--GAGAGTGGCCCAGAGCCTCTACGTCACCC---TGAGGACTGT----CCCTTAC------TTCTGTGGGGTCCAG------CTGGAGCAGCAGTACCGGGTGA-----------AAGCCCGGAAGCTATCCTACCGGGTGGACCGCAGCCGC------------------------------AAGGTCGTTC----------------------------------------------------------------------------------------------------------------------------------TGGTACAGGTGCC-GGAGGCCCCCAGGGGCCCCGACTACTACGTGCGCCTCTGCCTCAAGTGGATCGCCTGCGAGGATGCAGGCGC---ACCAGTGCG-------------------------------------------------------------------------------------------------------GGTGACAGCA-AACAGCGTTTCCCGGATGGTTTCTCTGCCCTACAGCCAGGAGCTGCCCTGCCTGTGCCTAGAGAGCTGGTCTGCGACCCTAGATGCAGTGCGGACACAGACCTGCCCCTTTGAAAACGACACAGA------------------------GGCGCTGTGGGAGAC-CATCCGTTACCACCC------------GG--CAAGCCAGGCGCTGAGCTGGGAGCCGGCCTGTCCG------GTGAGAGGCTACGTG----------------------------------------------------------------AGCCTGTGCTG---------------------------GCGCCCG---------------------GACCCAGGGGCCCAGTGCCAGGAGCTGAA-------GCACTCAGCCCGGTCTGC---A-------CATGGCAGGGTGCAGTACTCACTGGTGGACACCCAGCCTCAGCTCTGCCT---CAAGTTCTCCACCAGCCGGGGCTTCTCGGTGAGCTGCCCTTT------------------------------------------------------------------------------------------------------------------------------------------------------------------------------------------CCAACGG------------------CCAGGCTTCCC-----------AGCCCTGCCCACTTCCAAGTGCGCCTGTGTCACAGAGGGAAGATGTGGCCCCTTGCCTGCCACCAAACACTCCAGGCCACCGCCCTCTCTCCAGCCTCAGTGCCCA-GACTCGCTCTCTCCCGCACCTCAGCTTCTCCTGTCGNNN---------------------------------------------------------------------------
>Mussel_IL17R
ATGG--------------------CACGATTAGTTGAACT------------TGACAAGGATGGTAATG----------------------------------------------------------------------------------AGTTGAGACTTG-------TAATAGCTGTTATTA-----------TA----TCACAGAAC-GAATACCTGTTTCAACCTTTGCAACCAGGTCGAT-ACAAAATAACA-----GTTGGACCAAAAAATTGCAACTCCTGTGGTTGGTCT----------GTAACAGGACCTCTTATAATAGAAAG-------CACACCTTCGAAGAACATAGCATCAAATG-------GGAAGTCATATACCACTACTGA--CAGCACCCAGACGACAACTTCGTTACCAGTAACACCCAT---AGGGGAAATAATATCACAGGAAA--ATCCATATACCGAAAGAGACACAACATTTGCTGAAACTTCTTTATCTTCATCAT-------CAGTACATACACAGAACATAGCATCTGATG----GA---AAGACAG----ACACCACTTCTGACAATACCCAAACTATAACTTCTCTGATAGCTACAAAGACAGGGGAAATAACTTCACAGAAAATTCTATATAC---CGAAAAAGACGCAACCCC-TGCTAAAACTTCTTTATTAA------------CAACACATACACAGAACAT------------------------------TACATCTGTTGGAAACTCCTATAC-CACTATTGACAACACCCGTAATGCAGCTTCGTTACGATTTGCTTATACTCGGGA-GATAACGTC-CTTGAGTTCAGTTTCATGGACC-----AA------TCAGAAAACAGGAATGATTGTTGG------------AGCTGTACTTGGAACTTTACTGGGTGTATTGCTGGTATTTGTTTTGGTCTACCATGTGTACATAAGTAGAAAAAGAAAGCACGAGCTTAAAAAGATCGATCTAGAAAC-TCCAGCCAAACACGAAGAACCATCGGATACTAC-----------CATTAGGACTCGTGTCATTGAAGAAATTAAAGACGATGTCCTCAAATTTCCTAAGGTATACGTTGTAAATGCAGAAGACCAT-----CTACCACATATGAAAGCTGTCGAAGCCTTTGCTAAATTTCTAGATG--TTCAATGTCACTGCGACGTAATGTATGCCCCATGGTGTCCTCGTG----------------------AATATCTG----GATAATAA------ATCTAAATGGGTAATAAACTCCATTGACAAGGCCGATTTC-----GTCATTATTGTGAACTCCGAGCTAACTTACCATCAATTTAAATCATTGAAGAACCAGGAAAACAGATGTGGCAAATCAACAGACCCAA--ATCAAACATTTGATTTGTTCATGCCAC---C---CATAAGTCAAATTACTG------AACGTATTATTAATT-T-TAACAATCCATTCAAATGCATAGTTGTACATTTTAGTTACACTGCGGATAA-------------CTTA-------ACTCTGGACGAGCTATGCACAGGAG----------CATACTATTTAATTCCAAAACATATTCACGAGTTGATATGCCAAATACATCAAATGGATACCCG---------------------------------------TCGTGTCG----------GTTACTGCAGTATTGGGTATTTTGCAGATCTTTTGTCCGACACTACAGAAGGGGAAGATTTGACAGAATGTATCGCATC------------------------AGCAGCACATTATGATGAACAACGGACCAATTCGTCGAA---------TACAAATTTTGGGACTTATGGGC--AGTGTGAATATGCTATTGATATTCACTTTAATTCTTTTGAAAGTGTGGAT--------------TG---TAATAAACCAGTAAATGAATCCTTCCTTGATTACAATATAAGTGCACACATTCCGCAAACTTCTCAAAATCA-AAACAATGTCACTCGAGACAACACACTTAGGCAAGATTCATTCGAAGACAATAATGC---TGTTGCTATAACAGATATCTTGTATCATCAAACTTTACAG-AATTGTTATTCGTTGAATGATAACTTCA--GTTTTAAGGCCCCAAGTGATACTGACAATGAC----GATGTGTTGAGTCAGAACTTACATCA----------ACAAATA-------------TATGATCTGAACAAAAGAATGATGGACCCACGCTTCGAAAATGATAC------------------GTTGTCTTACATC---ACACATG--------------------------------CAGTGTTAA---GTCACGAAGATGAGGCCA--------------TAAGTTTGGGTGGTCAGAGCGTTTGA--------------------------------------------------------------------------------------------------------------------------------------------------------------------------------------------------------------------------------------------------------------------------------------------------------------------------------------------------------------------------------
