# Supplementary material for: Genetic comparisons of interleukin-17 reveal a framework for complex signaling evolution
Source: bioRxiv. 2026 Apr 14:2026.04.13.718218. Preprint. [Version 1] doi: 10.64898/2026.04.13.718218 (PMC13105070; doi:10.64898/2026.04.13.718218)
Supplement: Supplement 3 [file media-3.zip › Supplemental files for paper/Alignments_and_trees/IL17_receptor_mouse_paralogs Alignment PhyML Tree.newick]

(Mussel_IL17R:0.38986255000000003	((((((((vs_HLacoCah1_IL17RD:0.008615040000000018	vs_HLacoRus1_IL17RD:0.011655420000000083)100.0:0.05402641000000008	(((vs_HLrhoOpi1_IL17RD:0.012204330000000096	vs_HLmerUng1_IL17RD:0.015813660000000063)68.0:0.00461807000000003	vs_HLpsaObe1_IL17RD:0.014423770000000058)89.0:0.015251459999999994	vs_HLpacDup1_IL17RD:0.014693980000000106)90.0:0.006811359999999933)61.0:0.014795560000000041	(((vs_HLsigHis1_IL17RD:0.04619016000000009	((((vs_HLperPol1_IL17RD:0.0017111800000000343	vs_HLperLeu1_IL17RD:0.006896540000000062)51.0:0.0020150100000000393	vs_HLperManBai2_IL17RD:0.0)97.0:0.00933969999999995	((vs_HLperCri1_IL17RD:0.007412009999999913	((vs_HLperCal2_IL17RD:0.002667430000000026	vs_HLperEre1_IL17RD:0.013791419999999999)73.0:0.007719210000000087	vs_HLperNas1_IL17RD:0.013664109999999896)34.0:0.000988)76.0:0.00512854000000007	vs_HLonyTor1_IL17RD:0.025385259999999965)25.0:0.0029988599999999366)64.0:0.0067647699999999755	vs_HLneoLep1_IL17RD:0.022313409999999978)75.0:0.006747440000000049)22.0:0.000804	vs_HLcriGri3_IL17RD:0.029174959999999972)39.0:0.01140626999999994	vs_HLcriGam1_IL17RD:0.04677514000000005)3.0:0.00402850999999993)19.0:0.007464109999999913	(((((vs_HLratRat7_IL17RD:0.0094145699999999	(vs_HLratNor7_IL17RD:0.0	vs_rn6_IL17RD:0.0)97.0:0.007948520000000014)100.0:0.02426179999999989	((vs_HLmasFus1_IL17RD:0.04162470000000007	vs_HLpseDes1_IL17RD:0.012392780000000103)73.0:0.002246109999999968	vs_HLuroCau1_IL17RD:0.008570210000000023)99.0:0.022598909999999917)31.0:0.0020591100000000306	((vs_HLarvNil1_IL17RD:0.014646579999999965	vs_HLgraSur1_IL17RD:0.024876530000000008)72.0:0.01114276000000003	vs_HLmasCou1_IL17RD:0.027677460000000043)7.0:0.000274)28.0:0.004262549999999976	vs_HLapoSyl1_IL17RD:0.09645400999999998)13.0:0.0019287599999999738	((((vs_mm10_IL17RD:0.0	vs_mm39_IL17RD:0.0)77.0:0.0013547700000000606	(vs_HLmusSpr1_IL17RD:0.0046445900000000595	vs_HLmusSpi1_IL17RD:0.004913670000000092)46.0:0.0014302600000000165)100.0:0.009759679999999937	vs_HLmusCar1_IL17RD:0.006471749999999998)97.0:0.013207200000000086	vs_HLmusPah1_IL17RD:0.01418976999999999)100.0:0.017783820000000006)50.0:0.011936989999999925)4.0:0.009415430000000002	(((((((vs_HLellTal1_IL17RD:0.005961950000000105	vs_HLellLut1_IL17RD:0.014450059999999931)94.0:0.012315150000000052	vs_HLarvAmp1_IL17RD:0.01765539000000005)60.0:0.004913240000000041	vs_HLondZib1_IL17RD:0.015685710000000075)25.0:0.002290869999999945	vs_HLmyoGla2_IL17RD:0.02040674000000009)33.0:0.0038743900000000053	(vs_micOch1_IL17RD:0.010562519999999909	vs_HLmicAgr2_IL17RD:0.010494299999999956)36.0:0.004779050000000007)9.0:0.0016377299999998929	vs_HLmicArv1_IL17RD:0.009685729999999948)6.0:0.0018646300000000338	(vs_HLmicOec1_IL17RD:0.0062612699999999855	vs_HLmicFor1_IL17RD:0.0010051300000000207)69.0:0.007203019999999949)100.0:0.03558869999999992)8.0:0.003276480000000026	(vs_nanGal1_IL17RD:0.02960651999999997	vs_HLrhiPru1_IL17RD:0.058829680000000106)100.0:0.056923520000000005)18.0:0.0029637799999999714	(vs_mesAur1_IL17RD:0.0	vs_HLmesAur2_IL17RD:0.0)100.0:0.06972668000000004)100.0:0.52916641	(((((((((vs_HLmicArv1_IL17RA:0.0076283399999999
((((((((((((((((((((((((((vs_HLellLut1_IL17RA:0.01308885	vs_HLellTal1_IL17RA:0.01027504):0.00309155	vs_HLmyoGla2_IL17RA:0.01725873):0.00199547	((((vs_HLmicAgr2_IL17RA:0.00984881	vs_HLmicArv1_IL17RA:0.00981835):0.000530	(vs_HLmicFor1_IL17RA:0.00440623	vs_HLmicOec1_IL17RA:0.00219938):0.00357611):0.000819	vs_micOch1_IL17RA:0.01541293):0.01450239	vs_HLarvAmp1_IL17RA:0.02160852):0.000953):0.00418498	vs_HLondZib1_IL17RA:0.02601791):0.03361331	((((((((vs_HLperLeu1_IL17RA:0.01127694	vs_HLperPol1_IL17RA:0.00607786):0.000366	vs_HLperManBai2_IL17RA:0.00615708):0.01158881	((vs_HLperEre1_IL17RA:0.01041679	vs_HLperCal2_IL17RA:0.00619256):0.00240039	vs_HLperCri1_IL17RA:0.01217804):0.0052946):0.00628138	vs_HLonyTor1_IL17RA:0.0341853):0.00281057	(vs_HLperNas1_IL17RA:0.0	('vs_HLperNas1_IL17RA 2':0.0	vs_HLmasFus1_IL17RA:0.10032063):0.000165):0.03559583):0.01746649	vs_HLneoLep1_IL17RA:0.02626):0.00468447	vs_HLsigHis1_IL17RA:0.06281057):0.0060048	(vs_HLcriGri3_IL17RA:0.02889466	(vs_HLmesAur2_IL17RA:0.0	vs_mesAur1_IL17RA:0.0):0.03534484):0.01610947):0.00208073):0.02145639	(((((vs_HLpsaObe1_IL17RA:0.00670083	vs_HLmerUng1_IL17RA:0.01499538):0.000992	vs_HLrhoOpi1_IL17RA:0.00791994):0.02521472	vs_HLpacDup1_IL17RA:0.03812781):0.03701219	((((((vs_HLmusCar1_IL17RA:0.01037141	((vs_mm39_IL17RA:0.0	vs_mm10_IL17RA:0.0):0.00538121	(vs_HLmusSpr1_IL17RA:0.00397977	vs_HLmusSpi1_IL17RA:0.00224537):0.00179192):0.0086448):0.00807674	vs_HLmusPah1_IL17RA:0.0269413):0.01522368	vs_HLmasCou1_IL17RA:0.04213079):0.00185049	((vs_HLarvNil1_IL17RA:0.02757725	vs_HLgraSur1_IL17RA:0.02101208):0.00705074	vs_HLapoSyl1_IL17RA:0.09358393):0.01052575):0.00375403	(vs_HLratRat7_IL17RA:0.01272476	(vs_HLratNor7_IL17RA:0.0	vs_rn6_IL17RA:0.0):0.00423837):0.05069323):0.00296299	(vs_HLpseDes1_IL17RA:0.02337297	vs_HLuroCau1_IL17RA:0.01276844):0.02281435):0.02394076):0.000908	(vs_HLacoCah1_IL17RA:0.00794561	vs_HLacoRus1_IL17RA:0.01099784):0.06393209):0.00420415):0.00920946	vs_HLcriGam1_IL17RA:0.0666004):0.00760317	(vs_HLrhiPru1_IL17RA:0.07474316	vs_nanGal1_IL17RA:0.04623977):0.05005741):0.3267179	((((((((((vs_HLacoRus1_IL17RD:0.01236785
(((((((((((((((((((((((vs_HLmicOec1_IL17RA:0.00359718	vs_HLmicFor1_IL17RA:0.00297601):0.00356815	vs_HLmicAgr2_IL17RA:0.00779974):0.000636	vs_HLmicArv1_IL17RA:0.00655959):0.00184	vs_micOch1_IL17RA:0.0087069):0.01268792	vs_HLarvAmp1_IL17RA:0.02166645):0.000420	((vs_HLellLut1_IL17RA:0.01338729	vs_HLellTal1_IL17RA:0.00666905):0.00483716	vs_HLmyoGla2_IL17RA:0.0231525):0.00182371):0.00250186	vs_HLondZib1_IL17RA:0.02890318):0.03784664	((((((((vs_HLperCal2_IL17RA:0.01075146	vs_HLperEre1_IL17RA:0.01292498):0.000560	vs_HLperCri1_IL17RA:0.00993836):0.00421179	((vs_HLperLeu1_IL17RA:0.01222645	vs_HLperManBai2_IL17RA:0.01303565):0.00181871	vs_HLperPol1_IL17RA:0.00522764):0.02083455):0.0069098	vs_HLonyTor1_IL17RA:0.03204801):0.01008736	((vs_HLmasFus1_IL17RA:0.11481847	vs_HLperNas1_IL17RA:0.0):0.00650649	'vs_HLperNas1_IL17RA 2':0.0):0.03510704):0.01748494	vs_HLneoLep1_IL17RA:0.03207432):0.00563526	vs_HLsigHis1_IL17RA:0.07246338):0.00360817	((vs_HLmesAur2_IL17RA:0.0	vs_mesAur1_IL17RA:0.0):0.03503598	vs_HLcriGri3_IL17RA:0.0337476):0.01616569):0.000318):0.01921977	((vs_HLrhiPru1_IL17RA:0.07120209	vs_nanGal1_IL17RA:0.03705162):0.06224191	vs_HLcriGam1_IL17RA:0.06904022):0.00644429):0.00386556	(vs_HLacoCah1_IL17RA:0.01342477	vs_HLacoRus1_IL17RA:0.0114483):0.0563236):0.00149651	((((((((vs_HLmusSpi1_IL17RA:0.00373267	vs_HLmusSpr1_IL17RA:0.00484499):0.00211868	(vs_mm10_IL17RA:0.0	vs_mm39_IL17RA:0.0):0.00465442):0.00810871	vs_HLmusCar1_IL17RA:0.00338376):0.00790978	vs_HLmusPah1_IL17RA:0.02189302):0.01834922	((vs_HLarvNil1_IL17RA:0.02507346	vs_HLgraSur1_IL17RA:0.02054614):0.00963521	(vs_HLmasCou1_IL17RA:0.04777237	vs_HLapoSyl1_IL17RA:0.08028674):0.00438643):0.00353789):0.00267744	(vs_HLuroCau1_IL17RA:0.01435434	vs_HLpseDes1_IL17RA:0.03006485):0.02042013):0.0060951	((vs_HLratNor7_IL17RA:0.0	vs_rn6_IL17RA:0.0):0.00524298	vs_HLratRat7_IL17RA:0.00959378):0.05078808):0.02421939	((vs_HLpsaObe1_IL17RA:0.0127591	(vs_HLmerUng1_IL17RA:0.01333202	vs_HLrhoOpi1_IL17RA:0.00949825):0.00182146):0.02211111	vs_HLpacDup1_IL17RA:0.03782163):0.04588952):0.00288398):0.32390366	((((((((((((((((vs_HLperEre1_IL17RD:0.01794408
((((((((((((((((((((((vs_HLellTal1_IL17RC:0.01193313	vs_HLmyoGla2_IL17RC:0.02088317):0.000651	((vs_HLarvAmp1_IL17RC:0.01566863	vs_HLellLut1_IL17RC:0.00792228):0.00191959	(((vs_HLmicFor1_IL17RC:0.00603732	vs_HLmicOec1_IL17RC:0.00426799):0.00327232	(vs_HLmicAgr2_IL17RC:0.00608102	vs_micOch1_IL17RC:0.00948471):0.00205924):0.00122877	vs_HLmicArv1_IL17RC:0.01081017):0.00486227):0.000536):0.00671858	vs_HLondZib1_IL17RC:0.01445609):0.01746772	((vs_mesAur1_IL17RC:0.0	vs_HLmesAur2_IL17RC:0.0):0.04252914	(vs_HLcriGri3_IL17RC:0.01045429	('vs_mesAur1_IL17RC 2':0.0	'vs_HLmesAur2_IL17RC 2':0.0):0.03214001):0.0082577):0.01274979):0.00545197	(((((((vs_HLapoSyl1_IL17RC:0.04348604	(((vs_HLmasFus1_IL17RC:0.01171562	vs_HLpseDes1_IL17RC:0.01763525):0.00247528	vs_HLuroCau1_IL17RC:0.00740782):0.02082662	vs_HLmasCou1_IL17RC:0.04165577):0.0038913):0.0045211	(vs_HLmusPah1_IL17RC:0.0443989	(((vs_mm39_IL17RC:0.0	vs_mm10_IL17RC:0.0):0.00836094	vs_HLmusCar1_IL17RC:0.0182097):0.000396	(vs_HLmusSpi1_IL17RC:0.00892666	vs_HLmusSpr1_IL17RC:0.00637317):0.00216612):0.02502963):0.01890017):0.00228845	((vs_HLratNor7_IL17RC:0.0	vs_rn6_IL17RC:0.0):0.00338755	vs_HLratRat7_IL17RC:0.01261716):0.05138799):0.00404676	(vs_HLarvNil1_IL17RC:0.02809308	vs_HLgraSur1_IL17RC:0.021611):0.01811269):0.02944953	((vs_HLacoRus1_IL17RC:0.03717166	vs_HLacoCah1_IL17RC:0.02275892):0.05424811	(((vs_HLrhoOpi1_IL17RC:0.00804159	vs_HLmerUng1_IL17RC:0.00905637):0.00349885	vs_HLpsaObe1_IL17RC:0.01809037):0.01148138	vs_HLpacDup1_IL17RC:0.02049963):0.03222677):0.00816056):0.00835857	(vs_nanGal1_IL17RC:0.05972266	vs_HLrhiPru1_IL17RC:0.0514274):0.07041742):0.00265239	vs_HLcriGam1_IL17RC:0.06840612):0.01499618):0.00398197	vs_HLsigHis1_IL17RC:0.06134195):0.00617316	vs_HLneoLep1_IL17RC:0.02108786):0.01603043	(vs_HLonyTor1_IL17RC:0.00626029	'vs_HLonyTor1_IL17RC 2':0.0):0.01445717):0.00655872	vs_HLperNas1_IL17RC:0.0113281):0.00378291	(vs_HLperLeu1_IL17RC:0.00498352	(vs_HLperManBai2_IL17RC:0.00675909	vs_HLperPol1_IL17RC:0.0077498):0.00213737):0.00664418):0.00709836	vs_HLperEre1_IL17RC:0.00578774):0.00147476	vs_HLperCal2_IL17RC:0.0047361):0.00783922
(((((((((((((((((((((vs_HLmasCou1_IL17RD:0.02253641	(((((vs_mm39_IL17RD:0.0	vs_mm10_IL17RD:0.0):0.000175	vs_HLmusSpi1_IL17RD:0.00254625):0.00329501	vs_HLmusSpr1_IL17RD:0.00423379):0.00413381	vs_HLmusCar1_IL17RD:0.0117933):0.01109418	vs_HLmusPah1_IL17RD:0.01570845):0.01998275):0.00287068	(vs_HLarvNil1_IL17RD:0.02349359	vs_HLgraSur1_IL17RD:0.01374544):0.00792632):0.00252678	(((vs_HLratNor7_IL17RD:0.0	vs_rn6_IL17RD:0.0):0.00928301	vs_HLratRat7_IL17RD:0.00812783):0.02051635	((vs_HLpseDes1_IL17RD:0.00867507	vs_HLmasFus1_IL17RD:0.05094821):0.00160953	vs_HLuroCau1_IL17RD:0.00912536):0.02116787):0.00310613):0.00362282	vs_HLapoSyl1_IL17RD:0.11127227):0.0103757	(((((((((vs_HLellLut1_IL17RD:0.01353558	vs_HLellTal1_IL17RD:0.01048089):0.00901043	vs_HLarvAmp1_IL17RD:0.01857351):0.0019135	(vs_HLmicArv1_IL17RD:0.01302264	((vs_HLmicFor1_IL17RD:0.00427329	vs_HLmicOec1_IL17RD:0.00348588):0.00898315	(vs_micOch1_IL17RD:0.01224614	vs_HLmicAgr2_IL17RD:0.00979711):0.00157324):0.00226432):0.00569885):0.00415466	vs_HLmyoGla2_IL17RD:0.02173967):0.000401	vs_HLondZib1_IL17RD:0.01492363):0.02754281	(((vs_HLonyTor1_IL17RD:0.02430985	((((vs_HLperEre1_IL17RD:0.00990936	vs_HLperCal2_IL17RD:0.00761916):0.00373153	vs_HLperCri1_IL17RD:0.00760709):0.00369612	vs_HLperNas1_IL17RD:0.01358274):0.00322113	((vs_HLperManBai2_IL17RD:0.00166415	vs_HLperPol1_IL17RD:0.00150246):0.00234409	vs_HLperLeu1_IL17RD:0.00771196):0.01131004):0.00467469):0.0027746	vs_HLneoLep1_IL17RD:0.01676177):0.00666373	vs_HLsigHis1_IL17RD:0.04103343):0.000813):0.00114554	(vs_HLcriGri3_IL17RD:0.01713364	(vs_mesAur1_IL17RD:0.0	vs_HLmesAur2_IL17RD:0.0):0.06148696):0.0139519):0.00790047	((vs_HLacoRus1_IL17RD:0.01312169	vs_HLacoCah1_IL17RD:0.00805603):0.03479884	(((vs_HLmerUng1_IL17RD:0.01062987	vs_HLrhoOpi1_IL17RD:0.01791774):0.00544965	vs_HLpsaObe1_IL17RD:0.01044233):0.00990282	vs_HLpacDup1_IL17RD:0.01663486):0.02100699):0.00676102):0.00262872	vs_HLcriGam1_IL17RD:0.04561423):0.000745):0.02626722	(vs_nanGal1_IL17RD:0.03387769	vs_HLrhiPru1_IL17RD:0.04614461):0.03779416):0.5285155	((((((vs_nanGal1_IL17RA:0.06022337	vs_HLrhiPru1_IL17RA:0.0576452):0.03046055
((((((((((((((((((vs_HLmicOec1_IL17RC:0.00415825	vs_HLmicFor1_IL17RC:0.00598422):0.00470973	vs_HLmicArv1_IL17RC:0.01351739):0.000622	(vs_HLmicAgr2_IL17RC:0.01001229	vs_micOch1_IL17RC:0.01155384):0.000950):0.00614386	vs_HLmyoGla2_IL17RC:0.02400064):0.000728	(vs_HLarvAmp1_IL17RC:0.0178652	(vs_HLellLut1_IL17RC:0.01609132	vs_HLellTal1_IL17RC:0.0146865):0.00213512):0.000398):0.00582209	vs_HLondZib1_IL17RC:0.01285008):0.01610856	((vs_HLmesAur2_IL17RC:0.0	vs_mesAur1_IL17RC:0.0):0.0435596	(('vs_HLmesAur2_IL17RC 2':0.0	'vs_mesAur1_IL17RC 2':0.0):0.02975937	vs_HLcriGri3_IL17RC:0.01389475):0.00691056):0.01822081):0.00582032	(((((((vs_HLperPol1_IL17RC:0.01084052	vs_HLperManBai2_IL17RC:0.00473497):0.00235305	vs_HLperLeu1_IL17RC:0.00562395):0.00807181	(vs_HLperCri1_IL17RC:0.01242105	(vs_HLperCal2_IL17RC:0.00869705	vs_HLperEre1_IL17RC:0.00669153):0.00200026):0.000679):0.00171996	vs_HLperNas1_IL17RC:0.01218877):0.00611775	(vs_HLonyTor1_IL17RC:0.00455406	'vs_HLonyTor1_IL17RC 2':0.0):0.01562515):0.0137366	vs_HLneoLep1_IL17RC:0.0239958):0.00439547	vs_HLsigHis1_IL17RC:0.0623257):0.00845235):0.01660884	vs_HLcriGam1_IL17RC:0.08419043):0.00170358	((((vs_HLrhoOpi1_IL17RC:0.00798149	vs_HLmerUng1_IL17RC:0.01254863):0.0031969	vs_HLpsaObe1_IL17RC:0.01587516):0.01166245	vs_HLpacDup1_IL17RC:0.02427834):0.04240202	(vs_HLacoCah1_IL17RC:0.02644529	vs_HLacoRus1_IL17RC:0.03390752):0.05064557):0.00747766):0.00472806	(((((vs_mm39_IL17RC:0.0	vs_mm10_IL17RC:0.0):0.00769227	(vs_HLmusSpr1_IL17RC:0.0039919	vs_HLmusSpi1_IL17RC:0.00574384):0.000336):0.0051094	vs_HLmusCar1_IL17RC:0.01383613):0.02765745	(vs_HLmasCou1_IL17RC:0.03894913	vs_HLmusPah1_IL17RC:0.04316902):0.00852854):0.01551996	((vs_HLapoSyl1_IL17RC:0.04883552	(vs_HLarvNil1_IL17RC:0.02245202	vs_HLgraSur1_IL17RC:0.01673936):0.01154329):0.00572869	((vs_HLuroCau1_IL17RC:0.00999134	(vs_HLmasFus1_IL17RC:0.01252438	vs_HLpseDes1_IL17RC:0.01380503):0.00549068):0.02103496	((vs_rn6_IL17RC:0.0	vs_HLratNor7_IL17RC:0.0):0.00879787	vs_HLratRat7_IL17RC:0.00973869):0.0512555):0.00184968):0.000963):0.03374989):0.01832996	(vs_nanGal1_IL17RC:0.05576418
((((((((((((((((((((((((vs_HLmicArv1_IL17RA:0.00831926	((vs_HLmicFor1_IL17RA:0.0049151	vs_HLmicOec1_IL17RA:0.00510459):0.00206057	vs_HLmicAgr2_IL17RA:0.00960303):0.000552):0.000796	vs_micOch1_IL17RA:0.01030654):0.00978643	vs_HLarvAmp1_IL17RA:0.02588394):0.00223591	(vs_HLellLut1_IL17RA:0.01069932	vs_HLellTal1_IL17RA:0.00914138):0.00356773):0.000541	vs_HLmyoGla2_IL17RA:0.02468041):0.00601612	vs_HLondZib1_IL17RA:0.02418043):0.03733726	((vs_mesAur1_IL17RA:0.0	vs_HLmesAur2_IL17RA:0.0):0.02920199	vs_HLcriGri3_IL17RA:0.03282816):0.0146478):0.00297012	((((((vs_HLperCal2_IL17RA:0.00665266	vs_HLperCri1_IL17RA:0.01006016):0.00106602	vs_HLperEre1_IL17RA:0.01093193):0.00526102	((vs_HLperPol1_IL17RA:0.00353606	vs_HLperManBai2_IL17RA:0.00651772):0.00170468	vs_HLperLeu1_IL17RA:0.00703799):0.02175444):0.00387978	(vs_HLperNas1_IL17RA:0.0	'vs_HLperNas1_IL17RA 2':0.0):0.01907583):0.00361636	vs_HLonyTor1_IL17RA:0.03491022):0.01831175	vs_HLneoLep1_IL17RA:0.02605159):0.01153952):0.00359576	vs_HLsigHis1_IL17RA:0.0664848):0.01585896	(((((vs_HLmasFus1_IL17RA:0.08659515	vs_HLuroCau1_IL17RA:0.01295558):0.00549997	vs_HLpseDes1_IL17RA:0.03213636):0.01792826	((((vs_HLmusPah1_IL17RA:0.02360845	(((vs_HLmusSpr1_IL17RA:0.00448302	vs_HLmusSpi1_IL17RA:0.00244382):0.00243709	(vs_mm39_IL17RA:0.0	vs_mm10_IL17RA:0.0):0.00592143):0.00531353	vs_HLmusCar1_IL17RA:0.01251234):0.010253):0.01782724	(vs_HLapoSyl1_IL17RA:0.08314025	vs_HLmasCou1_IL17RA:0.03706408):0.00548241):0.00186527	(vs_HLgraSur1_IL17RA:0.02480885	vs_HLarvNil1_IL17RA:0.03028734):0.0187702):0.00556791	((vs_HLratNor7_IL17RA:0.0	vs_rn6_IL17RA:0.0):0.00380163	vs_HLratRat7_IL17RA:0.00855867):0.05255181):0.00172451):0.02532642	((((vs_HLrhoOpi1_IL17RA:0.00809928	vs_HLmerUng1_IL17RA:0.01020146):0.00127121	vs_HLpsaObe1_IL17RA:0.01053656):0.01935551	vs_HLpacDup1_IL17RA:0.0371825):0.04071251	(vs_HLacoRus1_IL17RA:0.01354515	vs_HLacoCah1_IL17RA:0.0131262):0.05898402):0.00171405):0.00744786	(vs_HLcriGam1_IL17RA:0.06710419	(vs_nanGal1_IL17RA:0.04287488	vs_HLrhiPru1_IL17RA:0.08143522):0.05937298):0.01033742):0.00402711):0.30716347	((((vs_HLrhiPru1_IL17RD:0.06338679
((((((((((((((((((((((((vs_HLmesAur2_IL17RD:0.0	vs_mesAur1_IL17RD:0.0):0.06199324	vs_HLcriGri3_IL17RD:0.01878498):0.01460061	((((((((vs_HLperEre1_IL17RD:0.00835793	vs_HLperCal2_IL17RD:0.00418159):0.00525602	vs_HLperCri1_IL17RD:0.00658598):0.00318821	vs_HLperNas1_IL17RD:0.01295462):0.0015304	(vs_HLperLeu1_IL17RD:0.00518363	(vs_HLperManBai2_IL17RD:0.000814	vs_HLperPol1_IL17RD:0.000974):0.00382844):0.00869701):0.00782247	vs_HLonyTor1_IL17RD:0.01758408):0.00504396	vs_HLneoLep1_IL17RD:0.02148071):0.00725359	vs_HLsigHis1_IL17RD:0.04229409):0.00134698	(vs_HLondZib1_IL17RD:0.01843612	((vs_HLarvAmp1_IL17RD:0.02064459	((vs_HLellLut1_IL17RD:0.01999337	vs_HLellTal1_IL17RD:0.0048462):0.00982421	vs_HLmyoGla2_IL17RD:0.01783857):0.00145081):0.00495124	(((vs_micOch1_IL17RD:0.00857271	(vs_HLmicFor1_IL17RD:0.00311568	vs_HLmicOec1_IL17RD:0.00272446):0.00546165):0.00129274	vs_HLmicAgr2_IL17RD:0.01319733):0.00412169	vs_HLmicArv1_IL17RD:0.0099143):0.00407033):0.00314612):0.03175188):0.000333):0.00617449	((((vs_HLmerUng1_IL17RD:0.00955672	vs_HLpsaObe1_IL17RD:0.0191061):0.000911	vs_HLrhoOpi1_IL17RD:0.01423161):0.00604252	vs_HLpacDup1_IL17RD:0.01551666):0.02305492	(vs_HLacoRus1_IL17RD:0.01294535	vs_HLacoCah1_IL17RD:0.01318368):0.03298456):0.01041029):0.00217611	(((((((((vs_mm10_IL17RD:0.0	vs_mm39_IL17RD:0.0):0.00188288	vs_HLmusSpi1_IL17RD:0.00351103):0.00417777	vs_HLmusSpr1_IL17RD:0.00453757):0.00361909	vs_HLmusCar1_IL17RD:0.01235491):0.01091473	vs_HLmusPah1_IL17RD:0.01626135):0.02165856	vs_HLmasCou1_IL17RD:0.02281328):0.00524164	vs_HLapoSyl1_IL17RD:0.0650528):0.00239782	(vs_HLgraSur1_IL17RD:0.01613468	vs_HLarvNil1_IL17RD:0.02528271):0.00669391):0.000449	(((vs_rn6_IL17RD:0.0	vs_HLratNor7_IL17RD:0.0):0.00921318	vs_HLratRat7_IL17RD:0.01030887):0.02310202	((vs_HLpseDes1_IL17RD:0.01638013	vs_HLmasFus1_IL17RD:0.04188976):0.00201798	vs_HLuroCau1_IL17RD:0.00923677):0.01857298):0.00468594):0.0200425):0.000834	vs_HLcriGam1_IL17RD:0.04570364):0.01114002	(vs_HLrhiPru1_IL17RD:0.04352539	vs_nanGal1_IL17RD:0.03900448):0.0519414):0.50898705	Mussel_IL17R:0.79526047):0.06741005	(((((vs_HLpsaObe1_IL17RA:0.01379786
((((((((((((((((((vs_HLmyoGla2_IL17RA:0.0205495	((vs_HLellTal1_IL17RA:0.00834208	vs_HLellLut1_IL17RA:0.00944958):0.0050428	((((vs_HLmicOec1_IL17RA:0.00279738	vs_HLmicFor1_IL17RA:0.00534196):0.00426806	(vs_HLmicAgr2_IL17RA:0.00790005	vs_HLmicArv1_IL17RA:0.00535654):0.00137195):0.00132798	vs_micOch1_IL17RA:0.01195438):0.01359566	vs_HLarvAmp1_IL17RA:0.02128696):0.00161674):0.00151225):0.00448722	vs_HLondZib1_IL17RA:0.02176142):0.0383207	((vs_mesAur1_IL17RA:0.0	vs_HLmesAur2_IL17RA:0.0):0.03469801	vs_HLcriGri3_IL17RA:0.02737105):0.01968897):0.00174382	((vs_HLneoLep1_IL17RA:0.02761104	(((((vs_HLperPol1_IL17RA:0.0038146	vs_HLperLeu1_IL17RA:0.0089956):0.0014788	vs_HLperManBai2_IL17RA:0.0061725):0.01596543	((vs_HLperCri1_IL17RA:0.00740725	vs_HLperEre1_IL17RA:0.01136269):0.000637	vs_HLperCal2_IL17RA:0.01193138):0.00491053):0.00564317	vs_HLonyTor1_IL17RA:0.02839713):0.00597437	('vs_HLperNas1_IL17RA 2':0.0	(vs_HLmasFus1_IL17RA:0.12628883	vs_HLperNas1_IL17RA:0.0):0.01520361):0.0378737):0.01395007):0.00558069	vs_HLsigHis1_IL17RA:0.06618271):0.00384118):0.01084465	((vs_HLcriGam1_IL17RA:0.0711648	(vs_nanGal1_IL17RA:0.04021311	vs_HLrhiPru1_IL17RA:0.07497626):0.0553468):0.00604728	((((((((vs_HLmusSpi1_IL17RA:0.00286835	vs_HLmusSpr1_IL17RA:0.00566177):0.00201257	(vs_mm10_IL17RA:0.0	vs_mm39_IL17RA:0.0):0.00468089):0.01057755	vs_HLmusCar1_IL17RA:0.00816205):0.01262163	vs_HLmusPah1_IL17RA:0.02364441):0.01063105	(vs_HLapoSyl1_IL17RA:0.08439631	vs_HLmasCou1_IL17RA:0.04501881):0.00313804):0.005344	((vs_HLgraSur1_IL17RA:0.02170214	vs_HLarvNil1_IL17RA:0.03380509):0.0142427	(vs_HLpseDes1_IL17RA:0.02841854	vs_HLuroCau1_IL17RA:0.01375662):0.0203348):0.00220491):0.00835189	((vs_rn6_IL17RA:0.0	vs_HLratNor7_IL17RA:0.0):0.0062397	vs_HLratRat7_IL17RA:0.01488352):0.05139958):0.02460981	((((vs_HLrhoOpi1_IL17RA:0.00679427	vs_HLmerUng1_IL17RA:0.01395225):0.00143309	vs_HLpsaObe1_IL17RA:0.01397285):0.02707254	vs_HLpacDup1_IL17RA:0.03939492):0.0416617	(vs_HLacoRus1_IL17RA:0.01172741	vs_HLacoCah1_IL17RA:0.00908519):0.06716023):0.00122964):0.00557971):0.00665097):0.34848827	((((((((vs_HLondZib1_IL17RD:0.02545755
((((((((((((((((((vs_HLarvAmp1_IL17RA:0.02426951	(((vs_HLellLut1_IL17RA:0.01035789	vs_HLellTal1_IL17RA:0.00827302):0.00364044	(((vs_HLmicAgr2_IL17RA:0.00902195	(vs_HLmicFor1_IL17RA:0.00482837	vs_HLmicOec1_IL17RA:0.00337276):0.00217281):0.000670	vs_HLmicArv1_IL17RA:0.00629885):0.00193022	vs_micOch1_IL17RA:0.01544869):0.0078971):0.00259241	vs_HLondZib1_IL17RA:0.02747881):0.000584):0.00151537	vs_HLmyoGla2_IL17RA:0.01942974):0.03419868	((vs_mesAur1_IL17RA:0.0	vs_HLmesAur2_IL17RA:0.0):0.0357942	vs_HLcriGri3_IL17RA:0.03628637):0.01463887):0.00257637	(((((((vs_HLperLeu1_IL17RA:0.00746527	vs_HLperManBai2_IL17RA:0.00911785):0.00288275	vs_HLperPol1_IL17RA:0.00752354):0.01811202	((vs_HLperEre1_IL17RA:0.01239368	vs_HLperCri1_IL17RA:0.00823669):0.00325922	vs_HLperCal2_IL17RA:0.01024732):0.00379461):0.00363953	(vs_HLperNas1_IL17RA:0.0	'vs_HLperNas1_IL17RA 2':0.0):0.01422715):0.00424747	vs_HLonyTor1_IL17RA:0.03818002):0.01416338	vs_HLneoLep1_IL17RA:0.0299557):0.00576018	vs_HLsigHis1_IL17RA:0.06843893):0.00466736):0.02202108	(vs_HLcriGam1_IL17RA:0.07557364	(vs_nanGal1_IL17RA:0.04031867	vs_HLrhiPru1_IL17RA:0.07060643):0.06121954):0.00440424):0.00778603	((((vs_HLrhoOpi1_IL17RA:0.00789497	vs_HLmerUng1_IL17RA:0.00987376):0.0035496	vs_HLpsaObe1_IL17RA:0.01191552):0.01960873	vs_HLpacDup1_IL17RA:0.03965683):0.03801181	(vs_HLacoCah1_IL17RA:0.01010941	vs_HLacoRus1_IL17RA:0.01173091):0.05596311):0.00106444):0.00356927	((((((((vs_HLmusSpi1_IL17RA:0.00319849	vs_HLmusSpr1_IL17RA:0.00187855):0.00284262	(vs_mm39_IL17RA:0.0	vs_mm10_IL17RA:0.0):0.0025817):0.00921005	vs_HLmusCar1_IL17RA:0.01038672):0.00513232	vs_HLmusPah1_IL17RA:0.02511523):0.01468571	vs_HLmasCou1_IL17RA:0.04267955):0.00654385	(vs_HLapoSyl1_IL17RA:0.09115812	(vs_HLgraSur1_IL17RA:0.01898941	vs_HLarvNil1_IL17RA:0.03022919):0.01443667):0.00296334):0.00205781	((vs_HLmasFus1_IL17RA:0.09442893	vs_HLuroCau1_IL17RA:0.01179314):0.00291969	vs_HLpseDes1_IL17RA:0.02912825):0.01552453):0.00543085	((vs_rn6_IL17RA:0.0	vs_HLratNor7_IL17RA:0.0):0.00529088	vs_HLratRat7_IL17RA:0.01211197):0.04616634):0.0255673):0.30244684	(((((((((((((vs_HLellLut1_IL17RD:0.01750048
((((((((((((((((((((((((((vs_HLperPol1_IL17RD:0.00111571	vs_HLperManBai2_IL17RD:0.00163045):0.000887	vs_HLperLeu1_IL17RD:0.00505199):0.00909992	(((vs_HLperCal2_IL17RD:0.01011414	vs_HLperEre1_IL17RD:0.01511257):0.00357832	vs_HLperCri1_IL17RD:0.00786901):0.00448514	vs_HLperNas1_IL17RD:0.01556673):0.00340693):0.00451644	vs_HLonyTor1_IL17RD:0.02015225):0.00415574	vs_HLneoLep1_IL17RD:0.01924526):0.00707844	((vs_HLmesAur2_IL17RD:0.0	vs_mesAur1_IL17RD:0.0):0.05752479	vs_HLcriGri3_IL17RD:0.01592034):0.01140714):0.00195331	((((vs_HLmicArv1_IL17RD:0.00999939	(vs_HLmicAgr2_IL17RD:0.01205269	((vs_HLmicFor1_IL17RD:0.00337742	vs_HLmicOec1_IL17RD:0.0016849):0.00506248	vs_micOch1_IL17RD:0.01019191):0.000638):0.00130225):0.00541635	((vs_HLellLut1_IL17RD:0.02064718	vs_HLellTal1_IL17RD:0.00762686):0.00882819	vs_HLarvAmp1_IL17RD:0.02309321):0.000405):0.00450806	vs_HLmyoGla2_IL17RD:0.02545083):0.00396525	vs_HLondZib1_IL17RD:0.0125005):0.03043254):0.00284953	vs_HLsigHis1_IL17RD:0.03968733):0.0082013	(((((vs_HLrhoOpi1_IL17RD:0.02448102	vs_HLmerUng1_IL17RD:0.01032588):0.00506392	vs_HLpsaObe1_IL17RD:0.01315549):0.01239761	vs_HLpacDup1_IL17RD:0.01976053):0.022485	(vs_HLacoRus1_IL17RD:0.01268408	vs_HLacoCah1_IL17RD:0.00797989):0.03628995):0.00492666	((((((((vs_mm10_IL17RD:0.0	vs_mm39_IL17RD:0.0):0.00140456	vs_HLmusSpi1_IL17RD:0.00367417):0.00202605	vs_HLmusSpr1_IL17RD:0.00554656):0.00665226	vs_HLmusCar1_IL17RD:0.01652059):0.01200969	vs_HLmusPah1_IL17RD:0.01831768):0.01875037	vs_HLmasCou1_IL17RD:0.02591229):0.0062185	((((vs_HLmasFus1_IL17RD:0.04347525	vs_HLpseDes1_IL17RD:0.01022928):0.00254095	vs_HLuroCau1_IL17RD:0.00826918):0.02228169	((vs_rn6_IL17RD:0.0	vs_HLratNor7_IL17RD:0.0):0.01057884	vs_HLratRat7_IL17RD:0.00615498):0.02484884):0.00197947	(vs_HLgraSur1_IL17RD:0.01457475	vs_HLarvNil1_IL17RD:0.01891322):0.00685384):0.000629):0.00742761	vs_HLapoSyl1_IL17RD:0.0850019):0.01527145):0.00230017):0.00298956	vs_HLcriGam1_IL17RD:0.04923044):0.01465581	(vs_nanGal1_IL17RD:0.03506253	vs_HLrhiPru1_IL17RD:0.05614794):0.04185313):0.54961903	Mussel_IL17R:0.81129084):0.03452115	((((((((vs_HLellLut1_IL17RA:0.01741779
((((((((((((vs_HLsigHis1_IL17RD:0.04042204	(((((vs_HLellLut1_IL17RD:0.01550838	vs_HLellTal1_IL17RD:0.00811967):0.00932858	(vs_HLarvAmp1_IL17RD:0.01531367	vs_HLmyoGla2_IL17RD:0.0204049):0.00199566):0.00195121	((((vs_HLmicOec1_IL17RD:0.00407753	vs_HLmicFor1_IL17RD:0.00445065):0.00562626	vs_HLmicAgr2_IL17RD:0.01064726):0.000429	vs_micOch1_IL17RD:0.01083402):0.00244133	vs_HLmicArv1_IL17RD:0.00935789):0.00387029):0.00338039	vs_HLondZib1_IL17RD:0.01231257):0.02834696	((((((vs_HLperCal2_IL17RD:0.00663909	vs_HLperEre1_IL17RD:0.00914833):0.00409031	vs_HLperCri1_IL17RD:0.00888733):0.00162975	vs_HLperNas1_IL17RD:0.00827244):0.0042941	((vs_HLperManBai2_IL17RD:0.00108677	vs_HLperPol1_IL17RD:0.0015799):0.00154815	vs_HLperLeu1_IL17RD:0.00520373):0.00772035):0.00169397	vs_HLonyTor1_IL17RD:0.01920502):0.00539492	vs_HLneoLep1_IL17RD:0.02218157):0.00667925):0.000246):0.00106538	((vs_mesAur1_IL17RD:0.0	vs_HLmesAur2_IL17RD:0.0):0.06507695	vs_HLcriGri3_IL17RD:0.01801847):0.00964557):0.0118014	((vs_nanGal1_IL17RD:0.03418262	vs_HLrhiPru1_IL17RD:0.05373993):0.06229034	vs_HLcriGam1_IL17RD:0.04036251):0.00220055):0.00293087	((vs_HLpacDup1_IL17RD:0.01448331	(vs_HLrhoOpi1_IL17RD:0.01768629	(vs_HLmerUng1_IL17RD:0.00786099	vs_HLpsaObe1_IL17RD:0.01274534):0.000420):0.00919406):0.02004506	(vs_HLacoCah1_IL17RD:0.00812973	vs_HLacoRus1_IL17RD:0.01604997):0.02991775):0.00553388):0.01010711	((((((((vs_HLmusSpi1_IL17RD:0.00208164	vs_HLmusSpr1_IL17RD:0.00419458):0.000833	(vs_mm39_IL17RD:0.0	vs_mm10_IL17RD:0.0):0.000858):0.00606969	vs_HLmusCar1_IL17RD:0.01164513):0.0135242	vs_HLmusPah1_IL17RD:0.01751285):0.0144978	vs_HLmasCou1_IL17RD:0.02706743):0.00430775	(vs_HLgraSur1_IL17RD:0.01733119	vs_HLarvNil1_IL17RD:0.02173011):0.00887984):0.00153958	((vs_HLpseDes1_IL17RD:0.01113271	vs_HLmasFus1_IL17RD:0.04006244):0.00289124	vs_HLuroCau1_IL17RD:0.00588892):0.02457893):0.00101704	((vs_rn6_IL17RD:0.0	vs_HLratNor7_IL17RD:0.0):0.01449942	vs_HLratRat7_IL17RD:0.00727107):0.02101729):0.00859165):0.03258943	vs_HLapoSyl1_IL17RD:0.05850321):0.49209508	(((((vs_HLmerUng1_IL17RE:0.01410399	(vs_HLrhoOpi1_IL17RE:0.00947302
((((((((((((((((((((vs_HLneoLep1_IL17RD:0.0219166	(((vs_HLperNas1_IL17RD:0.01172656	((vs_HLperCal2_IL17RD:0.00744889	vs_HLperEre1_IL17RD:0.00691297):0.00295035	vs_HLperCri1_IL17RD:0.0069898):0.00240924):0.00153841	(vs_HLperLeu1_IL17RD:0.00394096	(vs_HLperPol1_IL17RD:0.00211569	vs_HLperManBai2_IL17RD:0.00197585):0.000617):0.0086099):0.00287723	vs_HLonyTor1_IL17RD:0.01860896):0.000905):0.0085748	(vs_HLcriGri3_IL17RD:0.01912223	(vs_mesAur1_IL17RD:0.0	vs_HLmesAur2_IL17RD:0.0):0.06781265):0.01168385):0.000804	vs_HLsigHis1_IL17RD:0.03999785):0.00256849	((vs_HLondZib1_IL17RD:0.01612728	(((((vs_HLmicOec1_IL17RD:0.00279779	vs_HLmicFor1_IL17RD:0.00266924):0.00476662	vs_micOch1_IL17RD:0.00857063):0.00233501	vs_HLmicAgr2_IL17RD:0.00930291):0.00166273	vs_HLmicArv1_IL17RD:0.00991626):0.00856298	((vs_HLellLut1_IL17RD:0.01284472	vs_HLellTal1_IL17RD:0.00653346):0.01285378	vs_HLarvAmp1_IL17RD:0.01733203):0.000545):0.00234998):0.000232	vs_HLmyoGla2_IL17RD:0.02354787):0.03554091):0.00813771	vs_HLcriGam1_IL17RD:0.03561167):0.00250581	(((((((vs_HLmasFus1_IL17RD:0.05492292	vs_HLpseDes1_IL17RD:0.01103985):0.00159673	vs_HLuroCau1_IL17RD:0.01127018):0.02214477	((vs_HLratNor7_IL17RD:0.0	vs_rn6_IL17RD:0.0):0.01575834	vs_HLratRat7_IL17RD:0.00591653):0.02090367):0.00321495	(vs_HLgraSur1_IL17RD:0.01443953	vs_HLarvNil1_IL17RD:0.02099927):0.01087193):0.000396	((vs_HLmusPah1_IL17RD:0.01600322	(((vs_HLmusSpr1_IL17RD:0.00300888	vs_HLmusSpi1_IL17RD:0.00338237):0.00125027	(vs_mm10_IL17RD:0.0	vs_mm39_IL17RD:0.0):0.00198653):0.00431192	vs_HLmusCar1_IL17RD:0.01080815):0.0093442):0.01982385	vs_HLmasCou1_IL17RD:0.02431367):0.00395757):0.00367024	vs_HLapoSyl1_IL17RD:0.08448328):0.01985051	((vs_HLpacDup1_IL17RD:0.01791407	(vs_HLpsaObe1_IL17RD:0.01126977	(vs_HLmerUng1_IL17RD:0.006243	vs_HLrhoOpi1_IL17RD:0.01681637):0.00204908):0.01334014):0.02396436	(vs_HLacoRus1_IL17RD:0.01076361	vs_HLacoCah1_IL17RD:0.00683221):0.03136582):0.0027403):0.00207412):0.00636217	(vs_HLrhiPru1_IL17RD:0.05419129	vs_nanGal1_IL17RD:0.04123703):0.05070926):0.51389628	Mussel_IL17R:0.86972676):0.08396449	((((((((vs_HLmicAgr2_IL17RA:0.00674722
((((((((((((((((((((((((vs_HLondZib1_IL17RA:0.01913845	((((vs_HLmicAgr2_IL17RA:0.00702022	(vs_HLmicOec1_IL17RA:0.00393169	vs_HLmicFor1_IL17RA:0.00335348):0.00339105):0.000269	vs_HLmicArv1_IL17RA:0.00797912):0.00180558	vs_micOch1_IL17RA:0.01166718):0.00974544	vs_HLarvAmp1_IL17RA:0.01785412):0.00118945):0.00183205	(vs_HLellLut1_IL17RA:0.0112162	vs_HLellTal1_IL17RA:0.00765872):0.00158157):0.00261013	vs_HLmyoGla2_IL17RA:0.01708854):0.03385619	((vs_mesAur1_IL17RA:0.0	vs_HLmesAur2_IL17RA:0.0):0.03583834	vs_HLcriGri3_IL17RA:0.02238983):0.01703774):0.00438744	((((((vs_HLperEre1_IL17RA:0.01440816	vs_HLperCri1_IL17RA:0.01025228):0.000835	vs_HLperCal2_IL17RA:0.01271767):0.00398962	(vs_HLperPol1_IL17RA:0.00698687	(vs_HLperLeu1_IL17RA:0.00947193	vs_HLperManBai2_IL17RA:0.00881852):0.0011986):0.01820494):0.00617109	vs_HLonyTor1_IL17RA:0.0348529):0.00921985	((vs_HLmasFus1_IL17RA:0.10549527	vs_HLperNas1_IL17RA:0.0):0.00282845	'vs_HLperNas1_IL17RA 2':0.0):0.03441332):0.01257672	vs_HLneoLep1_IL17RA:0.03298965):0.01005699):0.00316716	vs_HLsigHis1_IL17RA:0.06651163):0.01745691	((vs_nanGal1_IL17RA:0.04218193	vs_HLrhiPru1_IL17RA:0.07888854):0.05384345	vs_HLcriGam1_IL17RA:0.07822825):0.00899266):0.00245599	((((vs_HLmerUng1_IL17RA:0.01299069	vs_HLrhoOpi1_IL17RA:0.00805611):0.00296814	vs_HLpsaObe1_IL17RA:0.01147053):0.02447612	vs_HLpacDup1_IL17RA:0.03469278):0.04041935	(vs_HLacoRus1_IL17RA:0.01177057	vs_HLacoCah1_IL17RA:0.01175488):0.05554662):0.00339054):0.00735579	(((((vs_HLmasCou1_IL17RA:0.04878331	((((vs_HLmusSpr1_IL17RA:0.00273632	vs_HLmusSpi1_IL17RA:0.00227706):0.00208902	(vs_mm39_IL17RA:0.0	vs_mm10_IL17RA:0.0):0.00301906):0.00832146	vs_HLmusCar1_IL17RA:0.00736052):0.00643403	vs_HLmusPah1_IL17RA:0.02370228):0.01452023):0.00350914	vs_HLapoSyl1_IL17RA:0.08799684):0.00366949	(vs_HLgraSur1_IL17RA:0.02705835	vs_HLarvNil1_IL17RA:0.03216933):0.01203214):0.00369221	(vs_HLpseDes1_IL17RA:0.03315159	vs_HLuroCau1_IL17RA:0.01274768):0.01488423):0.00319239	((vs_rn6_IL17RA:0.0	vs_HLratNor7_IL17RA:0.0):0.00610378	vs_HLratRat7_IL17RA:0.00792102):0.05349106):0.01870156):0.34965164	(((((((vs_HLcriGam1_IL17RB:0.06418915
(((((((((((((((((((((((((((vs_HLmicArv1_IL17RA:0.00601196	vs_HLmicAgr2_IL17RA:0.0081177):0.000322	(vs_HLmicOec1_IL17RA:0.00311686	vs_HLmicFor1_IL17RA:0.0050901):0.00226724):0.00185825	vs_micOch1_IL17RA:0.0102384):0.00702502	vs_HLarvAmp1_IL17RA:0.02046185):0.000555	(vs_HLmyoGla2_IL17RA:0.02991297	(vs_HLellTal1_IL17RA:0.00590775	vs_HLellLut1_IL17RA:0.01071961):0.00490742):0.00254888):0.00853581	vs_HLondZib1_IL17RA:0.02014776):0.02942427	(vs_HLcriGri3_IL17RA:0.02599317	(vs_mesAur1_IL17RA:0.0	vs_HLmesAur2_IL17RA:0.0):0.02881237):0.01363719):0.00165001	((((((vs_HLperLeu1_IL17RA:0.00893247	(vs_HLperManBai2_IL17RA:0.00822691	vs_HLperPol1_IL17RA:0.00477645):0.0017419):0.01884932	((vs_HLperEre1_IL17RA:0.00768591	vs_HLperCri1_IL17RA:0.00931024):0.00170273	vs_HLperCal2_IL17RA:0.01280843):0.00359613):0.00775496	vs_HLonyTor1_IL17RA:0.03306922):0.00764361	((vs_HLmasFus1_IL17RA:0.12156239	'vs_HLperNas1_IL17RA 2':0.0):0.01365041	vs_HLperNas1_IL17RA:0.0):0.03739024):0.01333578	vs_HLneoLep1_IL17RA:0.02539512):0.00146328	vs_HLsigHis1_IL17RA:0.06400745):0.00796464):0.01811055	((((vs_rn6_IL17RA:0.0	vs_HLratNor7_IL17RA:0.0):0.00562405	vs_HLratRat7_IL17RA:0.01099164):0.04897417	(((((((vs_HLmusSpr1_IL17RA:0.00497693	vs_HLmusSpi1_IL17RA:0.00207417):0.00106375	(vs_mm10_IL17RA:0.0	vs_mm39_IL17RA:0.0):0.00398357):0.00663662	vs_HLmusCar1_IL17RA:0.00618112):0.01030008	vs_HLmusPah1_IL17RA:0.02913856):0.02163683	vs_HLmasCou1_IL17RA:0.04320286):0.00325169	((vs_HLarvNil1_IL17RA:0.03638231	vs_HLgraSur1_IL17RA:0.02099092):0.01449011	vs_HLapoSyl1_IL17RA:0.08020905):0.00634945):0.00413667	(vs_HLuroCau1_IL17RA:0.01575201	vs_HLpseDes1_IL17RA:0.03147602):0.01518734):0.00834345):0.02540589	(((vs_HLpsaObe1_IL17RA:0.01327386	(vs_HLmerUng1_IL17RA:0.0119581	vs_HLrhoOpi1_IL17RA:0.0050561):0.000892):0.02589965	vs_HLpacDup1_IL17RA:0.03339838):0.03994159	(vs_HLacoRus1_IL17RA:0.00829466	vs_HLacoCah1_IL17RA:0.0079032):0.05174413):0.00334731):0.0094445):0.00584221	vs_HLcriGam1_IL17RA:0.06783332):0.00369234	(vs_nanGal1_IL17RA:0.04874726	vs_HLrhiPru1_IL17RA:0.0750845):0.05563708):0.34831664	((((vs_HLmicAgr2_IL17RD:0.01064679
((((((((((((((((((((((((((vs_HLmicAgr2_IL17RD:0.00976962	(vs_HLmicArv1_IL17RD:0.01052692	((vs_HLmicOec1_IL17RD:0.00237851	vs_HLmicFor1_IL17RD:0.00393926):0.00714866	vs_micOch1_IL17RD:0.00727805):0.00205268):0.000940):0.00364858	((vs_HLellTal1_IL17RD:0.0053535	vs_HLellLut1_IL17RD:0.01346997):0.00540052	vs_HLarvAmp1_IL17RD:0.01852178):0.000832):0.00232388	vs_HLmyoGla2_IL17RD:0.01865316):0.00306957	vs_HLondZib1_IL17RD:0.01667099):0.02296432	(((((vs_HLperLeu1_IL17RD:0.00275501	(vs_HLperManBai2_IL17RD:0.000960	vs_HLperPol1_IL17RD:0.00262533):0.0028237):0.00876997	(((vs_HLperEre1_IL17RD:0.00747654	vs_HLperCal2_IL17RD:0.00936837):0.00125553	vs_HLperCri1_IL17RD:0.00549003):0.00336062	vs_HLperNas1_IL17RD:0.01274292):0.00275599):0.00264255	vs_HLonyTor1_IL17RD:0.02600407):0.00517432	vs_HLneoLep1_IL17RD:0.02270769):0.00277841	((vs_HLmesAur2_IL17RD:0.0	vs_mesAur1_IL17RD:0.0):0.06334577	vs_HLcriGri3_IL17RD:0.01546974):0.01246021):0.000601):0.00233877	vs_HLsigHis1_IL17RD:0.04650252):0.01278249	(((vs_HLacoRus1_IL17RD:0.00822399	vs_HLacoCah1_IL17RD:0.00913682):0.03018606	(((vs_HLrhoOpi1_IL17RD:0.01783536	vs_HLmerUng1_IL17RD:0.00990876):0.00366503	vs_HLpsaObe1_IL17RD:0.01090661):0.00731019	vs_HLpacDup1_IL17RD:0.01558693):0.02178031):0.00529368	(((((vs_HLmasFus1_IL17RD:0.04411724	vs_HLpseDes1_IL17RD:0.0091663):0.00628	vs_HLuroCau1_IL17RD:0.00942678):0.02125306	((vs_HLgraSur1_IL17RD:0.01381397	vs_HLarvNil1_IL17RD:0.02116532):0.01095928	(vs_HLmasCou1_IL17RD:0.02472364	((vs_HLmusCar1_IL17RD:0.01113425	(((vs_mm39_IL17RD:0.0	vs_mm10_IL17RD:0.0):0.000718	vs_HLmusSpi1_IL17RD:0.00198598):0.00117199	vs_HLmusSpr1_IL17RD:0.00543679):0.00519918):0.00708106	vs_HLmusPah1_IL17RD:0.01561128):0.01569037):0.00583551):0.00139495):0.000727	((vs_HLratNor7_IL17RD:0.0	vs_rn6_IL17RD:0.0):0.01144283	vs_HLratRat7_IL17RD:0.00674784):0.01990824):0.0032084	vs_HLapoSyl1_IL17RD:0.06888361):0.01726143):0.00106177):0.000594	vs_HLcriGam1_IL17RD:0.04489069):0.02479377	(vs_nanGal1_IL17RD:0.03308329	vs_HLrhiPru1_IL17RD:0.04980653):0.03641176):0.50802637	Mussel_IL17R:0.71331828):0.06707057	(((((((((vs_HLellLut1_IL17RA:0.01577972
((((((((((((((((((vs_HLmerUng1_IL17RA:0.0130955	vs_HLrhoOpi1_IL17RA:0.00720446):0.00436438	vs_HLpsaObe1_IL17RA:0.01497075):0.02010247	vs_HLpacDup1_IL17RA:0.03814483):0.03948351	(vs_HLacoCah1_IL17RA:0.00973517	vs_HLacoRus1_IL17RA:0.01549896):0.05521823):0.00140943	(((((((vs_HLellTal1_IL17RA:0.00705995	vs_HLellLut1_IL17RA:0.01074511):0.00881041	vs_HLmyoGla2_IL17RA:0.01470911):0.00419349	((((vs_HLmicArv1_IL17RA:0.00936018	vs_HLmicAgr2_IL17RA:0.00891243):0.00103979	(vs_HLmicFor1_IL17RA:0.00464451	vs_HLmicOec1_IL17RA:0.00498449):0.0054525):0.00193919	vs_micOch1_IL17RA:0.01481483):0.01330372	vs_HLarvAmp1_IL17RA:0.01729909):0.000262):0.00170571	vs_HLondZib1_IL17RA:0.01877656):0.03543037	(vs_HLcriGri3_IL17RA:0.0398007	(vs_mesAur1_IL17RA:0.0	vs_HLmesAur2_IL17RA:0.0):0.02765957):0.01369813):0.00222253	((((vs_HLperNas1_IL17RA:0.0	('vs_HLperNas1_IL17RA 2':0.0	vs_HLmasFus1_IL17RA:0.11239933):0.00685473):0.03880285	(vs_HLonyTor1_IL17RA:0.02792311	(((vs_HLperPol1_IL17RA:0.00555495	vs_HLperManBai2_IL17RA:0.00724754):0.000906	vs_HLperLeu1_IL17RA:0.00896772):0.01690277	((vs_HLperEre1_IL17RA:0.01135318	vs_HLperCal2_IL17RA:0.01138724):0.00112622	vs_HLperCri1_IL17RA:0.01123606):0.00565569):0.0080346):0.0078887):0.01106573	vs_HLneoLep1_IL17RA:0.03444552):0.00904275	vs_HLsigHis1_IL17RA:0.06015996):0.00162084):0.01867098	(vs_HLcriGam1_IL17RA:0.07268805	(vs_nanGal1_IL17RA:0.04450752	vs_HLrhiPru1_IL17RA:0.06722599):0.05741729):0.00725118):0.00537449):0.00530542	(((vs_HLratNor7_IL17RA:0.0	vs_rn6_IL17RA:0.0):0.00723499	vs_HLratRat7_IL17RA:0.00720734):0.05437285	(((((((vs_HLmusSpr1_IL17RA:0.00518826	(vs_mm39_IL17RA:0.0	vs_mm10_IL17RA:0.0):0.00334669):0.00192394	vs_HLmusSpi1_IL17RA:0.00218784):0.00823342	vs_HLmusCar1_IL17RA:0.00631947):0.01066112	vs_HLmusPah1_IL17RA:0.02472197):0.01095699	(vs_HLapoSyl1_IL17RA:0.08118267	vs_HLmasCou1_IL17RA:0.04144935):0.00243621):0.00428536	(vs_HLarvNil1_IL17RA:0.03663086	vs_HLgraSur1_IL17RA:0.02613835):0.01390947):0.000973	(vs_HLuroCau1_IL17RA:0.01760777	vs_HLpseDes1_IL17RA:0.03433956):0.02071489):0.00935047):0.01535139):0.32548902	(((((((vs_HLperPol1_IL17RB:0.00245885
((((((((((((((((((((((((((((vs_HLarvAmp1_IL17RD:0.01661367	(vs_HLellLut1_IL17RD:0.01249614	vs_HLellTal1_IL17RD:0.01057234):0.00763679):0.00317183	(vs_HLmicArv1_IL17RD:0.00940216	((vs_HLmicFor1_IL17RD:0.00307651	vs_HLmicOec1_IL17RD:0.0023485):0.00532233	(vs_HLmicAgr2_IL17RD:0.01123135	vs_micOch1_IL17RD:0.01020865):0.000679):0.00237915):0.00298002):0.00428164	vs_HLmyoGla2_IL17RD:0.01721776):0.00288883	vs_HLondZib1_IL17RD:0.0127228):0.02826476	((vs_HLcriGri3_IL17RD:0.01327824	(vs_mesAur1_IL17RD:0.0	vs_HLmesAur2_IL17RD:0.0):0.06740281):0.01466095	((((vs_HLperNas1_IL17RD:0.01244619	(vs_HLperCri1_IL17RD:0.0068491	(vs_HLperCal2_IL17RD:0.00513688	vs_HLperEre1_IL17RD:0.00898224):0.00591222):0.00179278):0.00227508	(vs_HLperLeu1_IL17RD:0.00459857	(vs_HLperManBai2_IL17RD:0.00201794	vs_HLperPol1_IL17RD:0.00157838):0.00392474):0.00795143):0.00516565	vs_HLonyTor1_IL17RD:0.02075112):0.00493736	vs_HLneoLep1_IL17RD:0.0206121):0.00906171):0.00212249):0.000592	vs_HLsigHis1_IL17RD:0.04501918):0.00643659	(vs_nanGal1_IL17RD:0.04253491	vs_HLrhiPru1_IL17RD:0.05296496):0.06589983):0.00189798	vs_HLcriGam1_IL17RD:0.04206534):0.00191406	((vs_HLpacDup1_IL17RD:0.01587003	(vs_HLpsaObe1_IL17RD:0.01387345	(vs_HLrhoOpi1_IL17RD:0.02050048	vs_HLmerUng1_IL17RD:0.0083441):0.00177828):0.01731346):0.01774176	(vs_HLacoCah1_IL17RD:0.0087384	vs_HLacoRus1_IL17RD:0.01291155):0.03830231):0.00493057):0.01133581	(((vs_HLmasFus1_IL17RD:0.04017763	vs_HLpseDes1_IL17RD:0.00850813):0.00306817	vs_HLuroCau1_IL17RD:0.00902439):0.02910869	((((vs_HLratNor7_IL17RD:0.0	vs_rn6_IL17RD:0.0):0.01482958	vs_HLratRat7_IL17RD:0.00390398):0.02220107	(vs_HLgraSur1_IL17RD:0.01607697	vs_HLarvNil1_IL17RD:0.02276264):0.01204346):0.00250166	(vs_HLmasCou1_IL17RD:0.01822934	((((vs_HLmusSpi1_IL17RD:0.00475572	(vs_mm39_IL17RD:0.0	vs_mm10_IL17RD:0.0):0.00111457):0.00135958	vs_HLmusSpr1_IL17RD:0.00461912):0.00629459	vs_HLmusCar1_IL17RD:0.00913366):0.00921544	vs_HLmusPah1_IL17RD:0.01831081):0.01669202):0.00517146):0.00175447):0.00572605):0.01621275	vs_HLapoSyl1_IL17RD:0.03921593):0.47648782	Mussel_IL17R:0.7610011):0.06906807	(((((((((vs_HLpseDes1_IL17RA:0.03704539
((((((((((((((((((((((((vs_mesAur1_IL17RD:0.0	vs_HLmesAur2_IL17RD:0.0):0.06522625	vs_HLcriGri3_IL17RD:0.01820369):0.0103801	((((vs_HLperLeu1_IL17RD:0.00722853	(vs_HLperPol1_IL17RD:0.00172494	vs_HLperManBai2_IL17RD:0.000956):0.00324534):0.0096132	(((vs_HLperEre1_IL17RD:0.00720261	vs_HLperCal2_IL17RD:0.00477536):0.00610158	vs_HLperCri1_IL17RD:0.00670486):0.000586	vs_HLperNas1_IL17RD:0.01144583):0.0053536):0.00695394	vs_HLonyTor1_IL17RD:0.02339154):0.00380653	vs_HLneoLep1_IL17RD:0.02269932):0.00774001):0.00274001	((((((((vs_HLmicOec1_IL17RD:0.00167651	vs_HLmicFor1_IL17RD:0.00596784):0.00685528	vs_micOch1_IL17RD:0.01135876):0.00170443	vs_HLmicAgr2_IL17RD:0.01552943):0.00305155	vs_HLmicArv1_IL17RD:0.01385866):0.00388466	(vs_HLellLut1_IL17RD:0.01266931	vs_HLellTal1_IL17RD:0.00563521):0.01354787):0.0015288	vs_HLarvAmp1_IL17RD:0.02482853):0.00212372	vs_HLmyoGla2_IL17RD:0.02096037):0.00373504	vs_HLondZib1_IL17RD:0.01284719):0.03543598):0.000601	vs_HLsigHis1_IL17RD:0.04532202):0.00570613	((((vs_HLmerUng1_IL17RD:0.00793663	vs_HLrhoOpi1_IL17RD:0.01638577):0.00464611	vs_HLpsaObe1_IL17RD:0.01210173):0.00826087	vs_HLpacDup1_IL17RD:0.01077544):0.02736552	(vs_HLacoRus1_IL17RD:0.01299299	vs_HLacoCah1_IL17RD:0.00713606):0.03564756):0.00930357):0.0015835	(vs_nanGal1_IL17RD:0.03531288	vs_HLrhiPru1_IL17RD:0.05901713):0.05748096):0.00263138	vs_HLcriGam1_IL17RD:0.05259584):0.0169867	((((vs_HLmasFus1_IL17RD:0.04682453	vs_HLpseDes1_IL17RD:0.0127883):0.000997	vs_HLuroCau1_IL17RD:0.00822654):0.02270985	(vs_HLratRat7_IL17RD:0.00859574	(vs_HLratNor7_IL17RD:0.0	vs_rn6_IL17RD:0.0):0.01090298):0.02620063):0.00313621	((vs_HLgraSur1_IL17RD:0.01209419	vs_HLarvNil1_IL17RD:0.02992652):0.00813807	((((((vs_mm10_IL17RD:0.0	vs_mm39_IL17RD:0.0):0.000585	vs_HLmusSpi1_IL17RD:0.00390285):0.00411735	vs_HLmusSpr1_IL17RD:0.00502156):0.00404347	vs_HLmusCar1_IL17RD:0.0132298):0.00931449	vs_HLmusPah1_IL17RD:0.01536839):0.02357978	vs_HLmasCou1_IL17RD:0.02990573):0.00170024):0.00140897):0.00619981):0.04687422	vs_HLapoSyl1_IL17RD:0.02950207):0.4964207	Mussel_IL17R:0.72419032):0.07853929	((((((((vs_HLuroCau1_IL17RA:0.01341544
((((((((((((vs_HLarvAmp1_IL17RA:0.02286678	(((((vs_HLmicOec1_IL17RA:0.0037329	vs_HLmicFor1_IL17RA:0.00633725):0.00376641	(vs_HLmicArv1_IL17RA:0.00728366	vs_HLmicAgr2_IL17RA:0.00831259):0.00185043):0.000934	vs_micOch1_IL17RA:0.01371483):0.0101462	(vs_HLellLut1_IL17RA:0.01291303	vs_HLellTal1_IL17RA:0.00784326):0.00363175):0.00172113	vs_HLmyoGla2_IL17RA:0.0142296):0.000781):0.00243943	vs_HLondZib1_IL17RA:0.0244083):0.03398804	((vs_HLmesAur2_IL17RA:0.0	vs_mesAur1_IL17RA:0.0):0.03215354	vs_HLcriGri3_IL17RA:0.02684243):0.01808147):0.00159131	((('vs_HLperNas1_IL17RA 2':0.0	(vs_HLmasFus1_IL17RA:0.10598944	vs_HLperNas1_IL17RA:0.0):0.00307566):0.03049306	((((vs_HLperEre1_IL17RA:0.01289965	vs_HLperCal2_IL17RA:0.00988111):0.00122885	vs_HLperCri1_IL17RA:0.00799878):0.00199471	(vs_HLperPol1_IL17RA:0.00607339	(vs_HLperManBai2_IL17RA:0.00673799	vs_HLperLeu1_IL17RA:0.00891647):0.000503):0.02279074):0.00609674	vs_HLonyTor1_IL17RA:0.0360808):0.00758907):0.01424101	vs_HLneoLep1_IL17RA:0.02294014):0.01237024):0.00173018	vs_HLsigHis1_IL17RA:0.06094816):0.01419039	(((((vs_HLrhoOpi1_IL17RA:0.00731213	vs_HLmerUng1_IL17RA:0.01231939):0.00169204	vs_HLpsaObe1_IL17RA:0.01000411):0.02191004	vs_HLpacDup1_IL17RA:0.03889578):0.04244446	(vs_HLacoCah1_IL17RA:0.01065199	vs_HLacoRus1_IL17RA:0.00663689):0.06369176):0.00591072	(((vs_rn6_IL17RA:0.0	vs_HLratNor7_IL17RA:0.0):0.01006819	vs_HLratRat7_IL17RA:0.00716016):0.04915093	(((vs_HLpseDes1_IL17RA:0.03046155	vs_HLuroCau1_IL17RA:0.0140909):0.02093184	(vs_HLgraSur1_IL17RA:0.02449689	vs_HLarvNil1_IL17RA:0.02902569):0.00894881):0.00200372	((vs_HLmasCou1_IL17RA:0.04084953	vs_HLapoSyl1_IL17RA:0.08496336):0.00332173	((((vs_HLmusSpr1_IL17RA:0.00276522	vs_HLmusSpi1_IL17RA:0.00148695):0.00179379	(vs_mm10_IL17RA:0.0	vs_mm39_IL17RA:0.0):0.00509081):0.00429443	vs_HLmusCar1_IL17RA:0.00783979):0.00822412	vs_HLmusPah1_IL17RA:0.02173581):0.01227039):0.0024284):0.00421688):0.02134888):0.00599912):0.00294346	vs_HLcriGam1_IL17RA:0.07278001):0.00308214	(vs_HLrhiPru1_IL17RA:0.0699476	vs_nanGal1_IL17RA:0.04431093):0.05396265):0.29161097	((((((((vs_HLmusSpr1_IL17RD:0.00798945
(((((((((((((((((vs_HLperNas1_IL17RD:0.00873551	(vs_HLperCri1_IL17RD:0.00742625	(vs_HLperCal2_IL17RD:0.01048077	vs_HLperEre1_IL17RD:0.00867386):0.00234797):0.00246755):0.00640578	(vs_HLperLeu1_IL17RD:0.00517058	(vs_HLperManBai2_IL17RD:0.00164886	vs_HLperPol1_IL17RD:0.00372512):0.00191381):0.00937584):0.00503101	vs_HLonyTor1_IL17RD:0.02108696):0.00325577	vs_HLneoLep1_IL17RD:0.02386971):0.00650978	(vs_HLcriGri3_IL17RD:0.01768413	(vs_mesAur1_IL17RD:0.0	vs_HLmesAur2_IL17RD:0.0):0.07145942):0.01417273):0.00126269	(((((vs_micOch1_IL17RD:0.00962941	(vs_HLmicFor1_IL17RD:0.00628209	vs_HLmicOec1_IL17RD:0.00227297):0.0048623):0.00235698	vs_HLmicAgr2_IL17RD:0.01326134):0.0024102	vs_HLmicArv1_IL17RD:0.01140135):0.0071292	(((vs_HLellLut1_IL17RD:0.01603972	vs_HLellTal1_IL17RD:0.00797188):0.01713169	vs_HLarvAmp1_IL17RD:0.01932445):0.00204232	vs_HLmyoGla2_IL17RD:0.01986784):0.00331654):0.00232927	vs_HLondZib1_IL17RD:0.01753153):0.03536818):0.00240988	vs_HLsigHis1_IL17RD:0.05153254):0.01091198	((((vs_HLrhoOpi1_IL17RD:0.01745464	vs_HLmerUng1_IL17RD:0.01051148):0.00311953	vs_HLpsaObe1_IL17RD:0.01681233):0.01697515	vs_HLpacDup1_IL17RD:0.01926977):0.02264979	(vs_HLacoRus1_IL17RD:0.01189657	vs_HLacoCah1_IL17RD:0.00673483):0.04337798):0.00967638):0.00173104	(vs_HLcriGam1_IL17RD:0.04573457	(vs_HLrhiPru1_IL17RD:0.05504928	vs_nanGal1_IL17RD:0.04087658):0.06081343):0.00200403):0.0118691	((vs_HLmusPah1_IL17RD:0.01766541	((((vs_mm39_IL17RD:0.0	vs_mm10_IL17RD:0.0):0.00144894	vs_HLmusSpi1_IL17RD:0.00394088):0.0029408	vs_HLmusSpr1_IL17RD:0.00689726):0.00681451	vs_HLmusCar1_IL17RD:0.0097118):0.01326975):0.02171922	((((vs_HLratNor7_IL17RD:0.0	vs_rn6_IL17RD:0.0):0.0139851	vs_HLratRat7_IL17RD:0.00504529):0.02363303	((vs_HLpseDes1_IL17RD:0.01312404	vs_HLmasFus1_IL17RD:0.04515388):0.000774	vs_HLuroCau1_IL17RD:0.01255527):0.02791449):0.00338886	((vs_HLarvNil1_IL17RD:0.02175012	vs_HLgraSur1_IL17RD:0.01455405):0.00795717	vs_HLmasCou1_IL17RD:0.02551769):0.00110105):0.00139526):0.00735319):0.01946996	vs_HLapoSyl1_IL17RD:0.07065362):0.53773565	Mussel_IL17R:0.83355173):0.01294853	(((((((vs_HLmusPah1_IL17RA:0.03700545
((((((((((((((((((((((((((((vs_HLarvAmp1_IL17RA:0.01955204	(((((vs_HLmicFor1_IL17RA:0.00542617	vs_HLmicOec1_IL17RA:0.00347235):0.00419726	vs_HLmicArv1_IL17RA:0.00626468):0.000267	vs_HLmicAgr2_IL17RA:0.0125456):0.0017681	vs_micOch1_IL17RA:0.01242615):0.01066714	((vs_HLellLut1_IL17RA:0.00928703	vs_HLellTal1_IL17RA:0.00902287):0.00769819	vs_HLmyoGla2_IL17RA:0.02154029):0.000934):0.000603):0.00351301	vs_HLondZib1_IL17RA:0.02221012):0.02926728	(vs_HLcriGri3_IL17RA:0.02954047	(vs_mesAur1_IL17RA:0.0	vs_HLmesAur2_IL17RA:0.0):0.0335625):0.01579187):0.00452237	((((((vs_HLperManBai2_IL17RA:0.00896364	vs_HLperLeu1_IL17RA:0.00864588):0.00261022	vs_HLperPol1_IL17RA:0.00443629):0.01975979	((vs_HLperCal2_IL17RA:0.00907666	vs_HLperEre1_IL17RA:0.00895792):0.000844	vs_HLperCri1_IL17RA:0.01056042):0.00386658):0.00359595	vs_HLonyTor1_IL17RA:0.02764542):0.00501052	('vs_HLperNas1_IL17RA 2':0.0	vs_HLperNas1_IL17RA:0.0):0.01659875):0.0172349	vs_HLneoLep1_IL17RA:0.02420001):0.00975115):0.00627419	vs_HLsigHis1_IL17RA:0.070258):0.01023215	((vs_nanGal1_IL17RA:0.04418002	vs_HLrhiPru1_IL17RA:0.08725207):0.04553797	vs_HLcriGam1_IL17RA:0.07507636):0.00704817):0.00274371	((((vs_HLpsaObe1_IL17RA:0.01099693	(vs_HLrhoOpi1_IL17RA:0.0114339	vs_HLmerUng1_IL17RA:0.01100934):0.000974):0.02061799	vs_HLpacDup1_IL17RA:0.03574112):0.04166266	(((vs_HLmasFus1_IL17RA:0.10571103	vs_HLuroCau1_IL17RA:0.01408173):0.00334648	vs_HLpseDes1_IL17RA:0.04407149):0.02062688	(((vs_HLratNor7_IL17RA:0.0	vs_rn6_IL17RA:0.0):0.00776849	vs_HLratRat7_IL17RA:0.01176691):0.04598067	(((vs_HLmusCar1_IL17RA:0.004612	((vs_HLmusSpr1_IL17RA:0.00216166	vs_HLmusSpi1_IL17RA:0.00208319):0.00137657	(vs_mm39_IL17RA:0.0	vs_mm10_IL17RA:0.0):0.00248883):0.00540503):0.00677082	vs_HLmusPah1_IL17RA:0.02572459):0.02125989	((vs_HLmasCou1_IL17RA:0.04584899	vs_HLapoSyl1_IL17RA:0.08268453):0.00626629	(vs_HLarvNil1_IL17RA:0.0276097	vs_HLgraSur1_IL17RA:0.01915648):0.01144718):0.00357929):0.00193263):0.00106095):0.02746841):0.00117882	(vs_HLacoRus1_IL17RA:0.00992867	vs_HLacoCah1_IL17RA:0.01097062):0.05815839):0.00580892):0.33404097	((((vs_HLmicArv1_IL17RD:0.00869854
(((((((((((((((((((vs_HLarvAmp1_IL17RA:0.02114753	((vs_HLellTal1_IL17RA:0.00613993	vs_HLellLut1_IL17RA:0.01206744):0.0044954	vs_HLmyoGla2_IL17RA:0.02262887):0.000621):0.000837	((((vs_HLmicOec1_IL17RA:0.00232993	vs_HLmicFor1_IL17RA:0.00318067):0.00294721	vs_HLmicAgr2_IL17RA:0.00904401):0.00137212	vs_HLmicArv1_IL17RA:0.00820369):0.000790	vs_micOch1_IL17RA:0.00941127):0.01110101):0.00307665	vs_HLondZib1_IL17RA:0.01967353):0.03040139	(((((vs_HLonyTor1_IL17RA:0.03734462	((vs_HLperCal2_IL17RA:0.010085	(vs_HLperEre1_IL17RA:0.01180932	vs_HLperCri1_IL17RA:0.00659729):0.000283):0.00308422	((vs_HLperPol1_IL17RA:0.00344508	vs_HLperManBai2_IL17RA:0.00725155):0.00187046	vs_HLperLeu1_IL17RA:0.01069926):0.01699397):0.01002271):0.0025003	(vs_HLperNas1_IL17RA:0.0	(vs_HLmasFus1_IL17RA:0.11672347	'vs_HLperNas1_IL17RA 2':0.0):0.01063421):0.03424206):0.01801274	vs_HLneoLep1_IL17RA:0.03335294):0.0031274	vs_HLsigHis1_IL17RA:0.06244975):0.00291198	((vs_HLmesAur2_IL17RA:0.0	vs_mesAur1_IL17RA:0.0):0.03118887	vs_HLcriGri3_IL17RA:0.02423371):0.01259524):0.00170374):0.01876109	(vs_HLcriGam1_IL17RA:0.0666598	(vs_HLrhiPru1_IL17RA:0.07472841	vs_nanGal1_IL17RA:0.042744):0.05867126):0.00624323):0.00263972	((vs_HLacoCah1_IL17RA:0.01233351	vs_HLacoRus1_IL17RA:0.01550816):0.05348932	(((vs_HLmerUng1_IL17RA:0.01653172	vs_HLrhoOpi1_IL17RA:0.00752526):0.000639	vs_HLpsaObe1_IL17RA:0.01243591):0.02428371	vs_HLpacDup1_IL17RA:0.03556213):0.03810635):0.00430056):0.00779445	((((vs_HLuroCau1_IL17RA:0.01603432	vs_HLpseDes1_IL17RA:0.03038209):0.01763294	((vs_HLarvNil1_IL17RA:0.03164093	vs_HLgraSur1_IL17RA:0.01970876):0.01285622	vs_HLapoSyl1_IL17RA:0.08762165):0.00269073):0.00355875	((vs_HLmusPah1_IL17RA:0.02699488	(((vs_mm10_IL17RA:0.0	vs_mm39_IL17RA:0.0):0.00518379	(vs_HLmusSpi1_IL17RA:0.00222015	vs_HLmusSpr1_IL17RA:0.00487961):0.00165719):0.0081851	vs_HLmusCar1_IL17RA:0.00715016):0.01116767):0.01671528	vs_HLmasCou1_IL17RA:0.04694435):0.00651944):0.00539831	((vs_HLratNor7_IL17RA:0.0	vs_rn6_IL17RA:0.0):0.00946936	vs_HLratRat7_IL17RA:0.01176014):0.05671021):0.01547935):0.29732969	((((vs_HLrhiPru1_IL17RD:0.06384365
(((((((((((((((((((((vs_HLmesAur2_IL17RA:0.0	vs_mesAur1_IL17RA:0.0):0.03404565	vs_HLcriGri3_IL17RA:0.02214362):0.019163	(((vs_HLonyTor1_IL17RA:0.03035468	(((vs_HLperCal2_IL17RA:0.01057357	vs_HLperEre1_IL17RA:0.01192532):0.00126597	vs_HLperCri1_IL17RA:0.01157074):0.00361672	((vs_HLperManBai2_IL17RA:0.00595037	vs_HLperLeu1_IL17RA:0.00739818):0.00265218	vs_HLperPol1_IL17RA:0.00510835):0.02200738):0.00860486):0.00480276	('vs_HLperNas1_IL17RA 2':0.0	(vs_HLperNas1_IL17RA:0.0	vs_HLmasFus1_IL17RA:0.11331333):0.00599836):0.03431595):0.01124712	vs_HLneoLep1_IL17RA:0.03297797):0.00507028):0.00191231	(((((vs_micOch1_IL17RA:0.01292641	(((vs_HLmicFor1_IL17RA:0.00320856	vs_HLmicOec1_IL17RA:0.00571995):0.0038026	vs_HLmicArv1_IL17RA:0.00824609):0.000351	vs_HLmicAgr2_IL17RA:0.00831253):0.000718):0.00933647	((vs_HLellTal1_IL17RA:0.00526029	vs_HLellLut1_IL17RA:0.01347554):0.00778249	vs_HLarvAmp1_IL17RA:0.01840496):0.00158023):0.00440594	vs_HLmyoGla2_IL17RA:0.01694575):0.00394206	vs_HLondZib1_IL17RA:0.02639119):0.04373011	vs_HLsigHis1_IL17RA:0.06229438):0.000626):0.02061099	((((vs_HLuroCau1_IL17RA:0.01386424	vs_HLpseDes1_IL17RA:0.0316258):0.01897121	(vs_HLgraSur1_IL17RA:0.0221475	vs_HLarvNil1_IL17RA:0.0296766):0.00898024):0.000984	((((((vs_HLmusSpi1_IL17RA:0.00158109	vs_HLmusSpr1_IL17RA:0.00345231):0.00164694	(vs_mm10_IL17RA:0.0	vs_mm39_IL17RA:0.0):0.00470427):0.00743422	vs_HLmusCar1_IL17RA:0.00323765):0.01031594	vs_HLmusPah1_IL17RA:0.02414985):0.01308536	(vs_HLmasCou1_IL17RA:0.04314266	vs_HLapoSyl1_IL17RA:0.10304056):0.00614331):0.00600207	((vs_HLratNor7_IL17RA:0.0	vs_rn6_IL17RA:0.0):0.00528833	vs_HLratRat7_IL17RA:0.00997259):0.05542763):0.0012029):0.02734034	(((vs_HLpsaObe1_IL17RA:0.00880297	(vs_HLmerUng1_IL17RA:0.01525002	vs_HLrhoOpi1_IL17RA:0.00643966):0.00185751):0.02087352	vs_HLpacDup1_IL17RA:0.03429994):0.03896693	(vs_HLacoCah1_IL17RA:0.01121563	vs_HLacoRus1_IL17RA:0.01055258):0.05428837):0.00577704):0.00650247):0.00126875	((vs_HLrhiPru1_IL17RA:0.07109142	vs_nanGal1_IL17RA:0.03704479):0.05801546	vs_HLcriGam1_IL17RA:0.07548686):0.00252845):0.32388993	((((((((vs_HLmusPah1_IL17RD:0.01296914
((((((((((((((((((((((((((((vs_HLperCal2_IL17RA:0.00890266	(vs_HLperEre1_IL17RA:0.00939832	vs_HLperCri1_IL17RA:0.01089126):0.000686):0.00288928	(vs_HLperManBai2_IL17RA:0.00625289	(vs_HLperPol1_IL17RA:0.00440716	vs_HLperLeu1_IL17RA:0.00865302):0.000454):0.01457392):0.00510302	vs_HLonyTor1_IL17RA:0.03403194):0.00187147	('vs_HLperNas1_IL17RA 2':0.0	(vs_HLmasFus1_IL17RA:0.11048213	vs_HLperNas1_IL17RA:0.0):0.00539522):0.04280769):0.01498501	vs_HLneoLep1_IL17RA:0.02641596):0.00950402	vs_HLsigHis1_IL17RA:0.06534841):0.00229818	(((((((((vs_HLmicFor1_IL17RA:0.00791874	vs_HLmicOec1_IL17RA:0.00235306):0.00367798	vs_HLmicArv1_IL17RA:0.00422165):0.000483	vs_HLmicAgr2_IL17RA:0.00657061):0.00313812	vs_micOch1_IL17RA:0.00742976):0.01176333	(vs_HLellLut1_IL17RA:0.01022921	vs_HLellTal1_IL17RA:0.00972677):0.00592752):0.00255366	vs_HLmyoGla2_IL17RA:0.01883089):0.000760	vs_HLarvAmp1_IL17RA:0.01828549):0.00265415	vs_HLondZib1_IL17RA:0.01957034):0.03932328	((vs_mesAur1_IL17RA:0.0	vs_HLmesAur2_IL17RA:0.0):0.03108361	vs_HLcriGri3_IL17RA:0.02558708):0.01665774):0.00427099):0.02139857	(((((vs_HLmusPah1_IL17RA:0.02301858	(vs_HLmusCar1_IL17RA:0.00855666	((vs_HLmusSpr1_IL17RA:0.00339357	vs_HLmusSpi1_IL17RA:0.00170954):0.00228932	(vs_mm10_IL17RA:0.0	vs_mm39_IL17RA:0.0):0.00278178):0.00445215):0.00751063):0.01635388	vs_HLmasCou1_IL17RA:0.04387574):0.00916963	(((vs_HLpseDes1_IL17RA:0.02954217	vs_HLuroCau1_IL17RA:0.01193216):0.02019501	(vs_HLgraSur1_IL17RA:0.01650416	vs_HLarvNil1_IL17RA:0.03783669):0.01285375):0.000949	vs_HLapoSyl1_IL17RA:0.08856258):0.00142065):0.002766	(vs_HLratRat7_IL17RA:0.0093592	(vs_HLratNor7_IL17RA:0.0	vs_rn6_IL17RA:0.0):0.00609273):0.05496379):0.02875319	(((vs_HLpsaObe1_IL17RA:0.01590142	(vs_HLmerUng1_IL17RA:0.01520345	vs_HLrhoOpi1_IL17RA:0.00792241):0.000674):0.02681604	vs_HLpacDup1_IL17RA:0.042995):0.03868035	(vs_HLacoRus1_IL17RA:0.01405867	vs_HLacoCah1_IL17RA:0.01338149):0.06171133):0.0047804):0.00740127):0.00222304	((vs_HLrhiPru1_IL17RA:0.06363626	vs_nanGal1_IL17RA:0.04183076):0.0552198	vs_HLcriGam1_IL17RA:0.07166363):0.00882254):0.34537828	(((((((((((((vs_micOch1_IL17RC:0.007313
(((((((((((((((((((((((vs_HLmicAgr2_IL17RA:0.00814891	(vs_micOch1_IL17RA:0.01132181	vs_HLmicArv1_IL17RA:0.01075798):0.000436):0.00111167	(vs_HLmicOec1_IL17RA:0.00368345	vs_HLmicFor1_IL17RA:0.00484605):0.0050712):0.01240241	((vs_HLellLut1_IL17RA:0.00927234	vs_HLellTal1_IL17RA:0.00819118):0.00320219	vs_HLmyoGla2_IL17RA:0.02076796):0.00370875):0.000511	vs_HLarvAmp1_IL17RA:0.01635418):0.00338101	vs_HLondZib1_IL17RA:0.02406116):0.03223079	((vs_HLmesAur2_IL17RA:0.0	vs_mesAur1_IL17RA:0.0):0.02704522	vs_HLcriGri3_IL17RA:0.02943401):0.01562689):0.00234075	(((((((vs_HLperEre1_IL17RA:0.01336331	vs_HLperCal2_IL17RA:0.01034195):0.000866	vs_HLperCri1_IL17RA:0.0102715):0.00388558	(vs_HLperPol1_IL17RA:0.00479946	(vs_HLperLeu1_IL17RA:0.01034276	vs_HLperManBai2_IL17RA:0.00931194):0.000270):0.01153436):0.00181705	('vs_HLperNas1_IL17RA 2':0.0	vs_HLperNas1_IL17RA:0.0):0.023234):0.00346316	vs_HLonyTor1_IL17RA:0.0371696):0.01595396	vs_HLneoLep1_IL17RA:0.02835437):0.01261587	vs_HLsigHis1_IL17RA:0.06612536):0.00295248):0.01961636	(((vs_HLpacDup1_IL17RA:0.03287132	((vs_HLrhoOpi1_IL17RA:0.00892856	vs_HLmerUng1_IL17RA:0.01149918):0.00390016	vs_HLpsaObe1_IL17RA:0.01405375):0.01887615):0.04328572	(vs_HLacoCah1_IL17RA:0.00881762	vs_HLacoRus1_IL17RA:0.00730752):0.0567916):0.00467021	(((vs_HLuroCau1_IL17RA:0.00855846	vs_HLmasFus1_IL17RA:0.0911899):0.00333392	vs_HLpseDes1_IL17RA:0.03641045):0.02533798	((((((vs_mm10_IL17RA:0.0	vs_mm39_IL17RA:0.0):0.00403984	(vs_HLmusSpr1_IL17RA:0.00313812	vs_HLmusSpi1_IL17RA:0.00268142):0.0025311):0.00832742	vs_HLmusCar1_IL17RA:0.01010308):0.01080127	vs_HLmusPah1_IL17RA:0.02649409):0.01287412	vs_HLmasCou1_IL17RA:0.04976017):0.00614292	(((vs_HLarvNil1_IL17RA:0.02961179	vs_HLgraSur1_IL17RA:0.02232227):0.01614139	vs_HLapoSyl1_IL17RA:0.08210459):0.00563434	((vs_HLratNor7_IL17RA:0.0	vs_rn6_IL17RA:0.0):0.00814583	vs_HLratRat7_IL17RA:0.00834141):0.05245043):0.00152855):0.00136015):0.0253574):0.00755862):0.00178599	((vs_nanGal1_IL17RA:0.04391292	vs_HLrhiPru1_IL17RA:0.08942057):0.05010545	vs_HLcriGam1_IL17RA:0.06839154):0.00525421):0.27746465	((((((vs_HLmicArv1_IL17RD:0.01008827
(((((((((((((((((((((((((((vs_HLperLeu1_IL17RD:0.00347134	(vs_HLperPol1_IL17RD:0.00242124	vs_HLperManBai2_IL17RD:0.00249763):0.00145347):0.00854848	(((vs_HLperCal2_IL17RD:0.00757835	vs_HLperEre1_IL17RD:0.00725237):0.00316258	vs_HLperCri1_IL17RD:0.00941053):0.00309539	vs_HLperNas1_IL17RD:0.01244342):0.00227823):0.00408281	vs_HLonyTor1_IL17RD:0.02380934):0.00223379	vs_HLneoLep1_IL17RD:0.01686486):0.00783924	((vs_HLmesAur2_IL17RD:0.0	vs_mesAur1_IL17RD:0.0):0.06055492	vs_HLcriGri3_IL17RD:0.01692907):0.0131473):0.00164151	((((((vs_HLmicAgr2_IL17RD:0.01182014	(vs_micOch1_IL17RD:0.00946568	vs_HLmicArv1_IL17RD:0.00865748):0.000975):0.00110798	(vs_HLmicOec1_IL17RD:0.00288312	vs_HLmicFor1_IL17RD:0.00342896):0.00596622):0.0028469	((vs_HLellTal1_IL17RD:0.00355184	vs_HLellLut1_IL17RD:0.01279621):0.00862269	vs_HLarvAmp1_IL17RD:0.01732428):0.0031439):0.00316798	vs_HLmyoGla2_IL17RD:0.02767357):0.00184262	vs_HLondZib1_IL17RD:0.01384929):0.0267385	vs_HLsigHis1_IL17RD:0.04254634):0.00184466):0.01087367	((((vs_HLmerUng1_IL17RD:0.00790989	vs_HLpsaObe1_IL17RD:0.01289653):0.0029548	vs_HLrhoOpi1_IL17RD:0.01979606):0.0069292	vs_HLpacDup1_IL17RD:0.01709685):0.02039368	(vs_HLacoCah1_IL17RD:0.00736098	vs_HLacoRus1_IL17RD:0.01316463):0.03321509):0.00561706):0.00154722	((vs_nanGal1_IL17RD:0.03612913	vs_HLrhiPru1_IL17RD:0.05304372):0.05232592	vs_HLcriGam1_IL17RD:0.0444728):0.000283):0.01485689	(((vs_HLgraSur1_IL17RD:0.01682137	vs_HLarvNil1_IL17RD:0.02180654):0.01371597	(vs_HLmasCou1_IL17RD:0.02719293	(((((vs_mm10_IL17RD:0.0	vs_mm39_IL17RD:0.0):0.00138809	vs_HLmusSpi1_IL17RD:0.00310849):0.00220869	vs_HLmusSpr1_IL17RD:0.000993):0.00453782	vs_HLmusCar1_IL17RD:0.01126579):0.00920669	vs_HLmusPah1_IL17RD:0.01259675):0.01443755):0.00676322):0.0025313	(((vs_HLpseDes1_IL17RD:0.01167248	vs_HLmasFus1_IL17RD:0.04665282):0.00161575	vs_HLuroCau1_IL17RD:0.00909524):0.0193529	((vs_rn6_IL17RD:0.0	vs_HLratNor7_IL17RD:0.0):0.00984256	vs_HLratRat7_IL17RD:0.00691827):0.0232732):0.00191231):0.00510811):0.02061663	vs_HLapoSyl1_IL17RD:0.07560203):0.51528983	Mussel_IL17R:0.74082785):0.06731252	((((((((vs_HLmicAgr2_IL17RA:0.00721574
((((((((((((((((((((((vs_rn6_IL17RD:0.0	vs_HLratNor7_IL17RD:0.0):0.0113166	vs_HLratRat7_IL17RD:0.00601055):0.01753844	(vs_HLarvNil1_IL17RD:0.02396033	vs_HLgraSur1_IL17RD:0.01686639):0.01134531):0.00104164	((vs_HLmusPah1_IL17RD:0.01740975	(((vs_mm39_IL17RD:0.0	vs_mm10_IL17RD:0.0):0.000388	(vs_HLmusSpi1_IL17RD:0.0070707	vs_HLmusSpr1_IL17RD:0.00565969):0.00284001):0.00741557	vs_HLmusCar1_IL17RD:0.0076848):0.01087918):0.01614735	(((vs_HLmasFus1_IL17RD:0.04518685	vs_HLpseDes1_IL17RD:0.00698236):0.00421956	vs_HLuroCau1_IL17RD:0.00779746):0.02395111	vs_HLmasCou1_IL17RD:0.02088695):0.00168157):0.00308203):0.00693254	vs_HLapoSyl1_IL17RD:0.09611956):0.01037874	(((vs_HLacoRus1_IL17RD:0.01277979	vs_HLacoCah1_IL17RD:0.00699134):0.03891985	(vs_HLpacDup1_IL17RD:0.01612116	((vs_HLmerUng1_IL17RD:0.00920035	vs_HLrhoOpi1_IL17RD:0.02172228):0.0027477	vs_HLpsaObe1_IL17RD:0.01875657):0.00921952):0.02082925):0.00969862	(((((vs_HLmesAur2_IL17RD:0.0	vs_mesAur1_IL17RD:0.0):0.06086578	vs_HLcriGri3_IL17RD:0.02084092):0.00734443	(((((vs_HLperManBai2_IL17RD:0.000875	vs_HLperPol1_IL17RD:0.0027287):0.00323528	vs_HLperLeu1_IL17RD:0.00495197):0.01063981	((vs_HLperCri1_IL17RD:0.00591851	(vs_HLperCal2_IL17RD:0.00640042	vs_HLperEre1_IL17RD:0.0071182):0.00287773):0.00162027	vs_HLperNas1_IL17RD:0.01237874):0.00638837):0.00499401	vs_HLonyTor1_IL17RD:0.02055932):0.00141779	vs_HLneoLep1_IL17RD:0.02224813):0.01197611):0.00310283	(((vs_HLmyoGla2_IL17RD:0.01985811	((vs_HLellLut1_IL17RD:0.00910973	vs_HLellTal1_IL17RD:0.00639763):0.01156567	vs_HLarvAmp1_IL17RD:0.02166):0.00318221):0.00196472	(vs_HLmicArv1_IL17RD:0.01140582	((vs_micOch1_IL17RD:0.01070058	(vs_HLmicFor1_IL17RD:0.0041616	vs_HLmicOec1_IL17RD:0.00265684):0.00482155):0.0024403	vs_HLmicAgr2_IL17RD:0.01470801):0.00153584):0.00514706):0.00405943	vs_HLondZib1_IL17RD:0.01498496):0.03070192):0.000507	vs_HLsigHis1_IL17RD:0.04789166):0.0083788):0.000732):0.00159832	vs_HLcriGam1_IL17RD:0.04352494):0.01159111	(vs_HLrhiPru1_IL17RD:0.05328237	vs_nanGal1_IL17RD:0.04271866):0.04586208):0.58061513	((((((((((((((((((vs_HLpseDes1_IL17RB:0.0	vs_HLmasFus1_IL17RB:0.06432195):0.01864134
(((((((((((((((((vs_HLmicOec1_IL17RA:0.00377446	vs_HLmicFor1_IL17RA:0.00635374):0.00425467	(vs_HLmicAgr2_IL17RA:0.00748993	vs_HLmicArv1_IL17RA:0.01058239):0.000958):0.00208534	vs_micOch1_IL17RA:0.01449206):0.01155874	(vs_HLellLut1_IL17RA:0.01180693	vs_HLellTal1_IL17RA:0.00861978):0.00631461):0.000634	(vs_HLarvAmp1_IL17RA:0.02074499	vs_HLmyoGla2_IL17RA:0.0181443):0.00107178):0.00399	vs_HLondZib1_IL17RA:0.02659183):0.03250815	((vs_HLmesAur2_IL17RA:0.0	vs_mesAur1_IL17RA:0.0):0.0322211	vs_HLcriGri3_IL17RA:0.02780377):0.01646146):0.00219799	(((((vs_HLperCal2_IL17RA:0.01020004	(vs_HLperEre1_IL17RA:0.01142814	vs_HLperCri1_IL17RA:0.00666305):0.000943):0.00431825	((vs_HLperPol1_IL17RA:0.0049513	vs_HLperLeu1_IL17RA:0.00955901):0.000463	vs_HLperManBai2_IL17RA:0.00799422):0.01783631):0.00192666	(vs_HLperNas1_IL17RA:0.0	'vs_HLperNas1_IL17RA 2':0.0):0.02273629):0.005729	vs_HLonyTor1_IL17RA:0.02742134):0.01874785	vs_HLneoLep1_IL17RA:0.02437892):0.00798821):0.00517048	vs_HLsigHis1_IL17RA:0.06870949):0.01868503	((vs_HLpacDup1_IL17RA:0.04045929	((vs_HLmerUng1_IL17RA:0.01420145	vs_HLrhoOpi1_IL17RA:0.00662661):0.00279587	vs_HLpsaObe1_IL17RA:0.01380699):0.02003261):0.0328855	((((vs_HLmasFus1_IL17RA:0.09593576	(vs_HLuroCau1_IL17RA:0.0180943	vs_HLpseDes1_IL17RA:0.03277543):0.00851214):0.01409618	((vs_HLapoSyl1_IL17RA:0.09049281	(((((vs_mm10_IL17RA:0.0	vs_mm39_IL17RA:0.0):0.00571441	(vs_HLmusSpr1_IL17RA:0.00411056	vs_HLmusSpi1_IL17RA:0.00171927):0.00155714):0.00415036	vs_HLmusCar1_IL17RA:0.007327):0.01393478	vs_HLmusPah1_IL17RA:0.02506817):0.01114235	vs_HLmasCou1_IL17RA:0.03919382):0.00717693):0.000343	(vs_HLarvNil1_IL17RA:0.02839731	vs_HLgraSur1_IL17RA:0.02428135):0.01139953):0.00557944):0.00411732	((vs_rn6_IL17RA:0.0	vs_HLratNor7_IL17RA:0.0):0.00622854	vs_HLratRat7_IL17RA:0.0090623):0.05695965):0.01827169	(vs_HLacoRus1_IL17RA:0.01067083	vs_HLacoCah1_IL17RA:0.00672232):0.06195596):0.003478):0.00606724):0.00354736	vs_HLcriGam1_IL17RA:0.07596577):0.01409447	(vs_HLrhiPru1_IL17RA:0.0698552	vs_nanGal1_IL17RA:0.04645475):0.03817552):0.3241363	(((((((vs_HLcriGam1_IL17RD:0.03234245
(((((((((((((((((((((((((((((vs_HLperEre1_IL17RD:0.00718913	vs_HLperCal2_IL17RD:0.00622771):0.00181209	vs_HLperCri1_IL17RD:0.0080584):0.00264139	vs_HLperNas1_IL17RD:0.01021952):0.00505737	(vs_HLperLeu1_IL17RD:0.00347407	(vs_HLperManBai2_IL17RD:0.00192885	vs_HLperPol1_IL17RD:0.00209456):0.000575):0.01061208):0.00137905	vs_HLonyTor1_IL17RD:0.02027558):0.00358776	vs_HLneoLep1_IL17RD:0.02145216):0.01230682	(((((vs_HLmicArv1_IL17RD:0.00823964	(vs_HLmicOec1_IL17RD:0.00234908	vs_HLmicFor1_IL17RD:0.00439275):0.00532422):0.000648	vs_micOch1_IL17RD:0.00895964):0.00104299	vs_HLmicAgr2_IL17RD:0.00948504):0.00741404	((vs_HLmyoGla2_IL17RD:0.01463697	(vs_HLellLut1_IL17RD:0.01508456	vs_HLellTal1_IL17RD:0.00421799):0.01452462):0.0022643	vs_HLarvAmp1_IL17RD:0.02012498):0.00199158):0.0057908	vs_HLondZib1_IL17RD:0.01298003):0.03153334):0.00138751	vs_HLcriGri3_IL17RD:0.0297779):0.000832	vs_HLsigHis1_IL17RD:0.04719213):0.00636664	vs_HLcriGam1_IL17RD:0.04139929):0.00223194	((vs_nanGal1_IL17RD:0.04209042	vs_HLrhiPru1_IL17RD:0.05074435):0.06073261	((((vs_HLrhoOpi1_IL17RD:0.01601991	vs_HLmerUng1_IL17RD:0.01079207):0.00234668	vs_HLpsaObe1_IL17RD:0.01389557):0.01346344	vs_HLpacDup1_IL17RD:0.01705879):0.02453593	(vs_HLacoCah1_IL17RD:0.00783424	vs_HLacoRus1_IL17RD:0.01405541):0.04177423):0.0064804):0.00201356):0.0046769	(((((((vs_HLmusSpi1_IL17RD:0.00465218	(vs_mm39_IL17RD:0.0	vs_mm10_IL17RD:0.0):0.000736):0.00271116	vs_HLmusSpr1_IL17RD:0.00730527):0.0037204	vs_HLmusCar1_IL17RD:0.01124773):0.00919804	vs_HLmusPah1_IL17RD:0.02098079):0.02012161	vs_HLmasCou1_IL17RD:0.02516649):0.00506537	(vs_HLuroCau1_IL17RD:0.01055936	(vs_HLmasFus1_IL17RD:0.05240773	vs_HLpseDes1_IL17RD:0.00895574):0.00275145):0.03043538):0.000269	(((vs_HLratNor7_IL17RD:0.0	vs_rn6_IL17RD:0.0):0.01396225	vs_HLratRat7_IL17RD:0.00778993):0.02885239	(vs_HLarvNil1_IL17RD:0.02984376	vs_HLgraSur1_IL17RD:0.01653708):0.0081182):0.00298093):0.01551342):0.00937602	(vs_HLmesAur2_IL17RD:0.0	vs_mesAur1_IL17RD:0.0):0.06044469):0.01789411	vs_HLapoSyl1_IL17RD:0.07448135):0.51416283	(((((((vs_HLcriGri3_IL17RA:0.03638915	(vs_mesAur1_IL17RA:0.0
((((((((((((((((((((((((vs_HLellTal1_IL17RA:0.00768951	vs_HLellLut1_IL17RA:0.00861984):0.00261904	vs_HLmyoGla2_IL17RA:0.01964823):0.00103118	(((vs_HLmicArv1_IL17RA:0.00486487	vs_HLmicAgr2_IL17RA:0.00959592):0.000292	(vs_HLmicOec1_IL17RA:0.00298034	vs_HLmicFor1_IL17RA:0.00399478):0.00594678):0.00352168	vs_micOch1_IL17RA:0.00794163):0.00859038):0.000491	vs_HLarvAmp1_IL17RA:0.016539):0.00408588	vs_HLondZib1_IL17RA:0.02130532):0.0293247	((vs_mesAur1_IL17RA:0.0	vs_HLmesAur2_IL17RA:0.0):0.03353233	vs_HLcriGri3_IL17RA:0.02566911):0.0160968):0.00361374	(((((vs_HLperNas1_IL17RA:0.0	'vs_HLperNas1_IL17RA 2':0.0):0.01585965	(((vs_HLperCri1_IL17RA:0.00970225	vs_HLperCal2_IL17RA:0.00878921):0.00224053	vs_HLperEre1_IL17RA:0.01413748):0.00240202	((vs_HLperLeu1_IL17RA:0.00870963	vs_HLperManBai2_IL17RA:0.00935628):0.000656	vs_HLperPol1_IL17RA:0.00840505):0.01685034):0.00750984):0.00482467	vs_HLonyTor1_IL17RA:0.02821931):0.01144513	vs_HLneoLep1_IL17RA:0.02847563):0.00356677	vs_HLsigHis1_IL17RA:0.06448599):0.00697477):0.01639098	(vs_HLcriGam1_IL17RA:0.06731044	(vs_nanGal1_IL17RA:0.04271404	vs_HLrhiPru1_IL17RA:0.07374898):0.05128549):0.01132122):0.00825472	((((vs_HLarvNil1_IL17RA:0.03259522	vs_HLgraSur1_IL17RA:0.02134113):0.01073929	(vs_HLpseDes1_IL17RA:0.02894378	(vs_HLmasFus1_IL17RA:0.11186505	vs_HLuroCau1_IL17RA:0.01756992):0.00356995):0.01212331):0.0032483	((((((vs_mm39_IL17RA:0.0	vs_mm10_IL17RA:0.0):0.00562009	(vs_HLmusSpr1_IL17RA:0.00613395	vs_HLmusSpi1_IL17RA:0.00283495):0.00295456):0.00819656	vs_HLmusCar1_IL17RA:0.00659671):0.00668122	vs_HLmusPah1_IL17RA:0.03268908):0.01047999	vs_HLmasCou1_IL17RA:0.0506439):0.00614217	vs_HLapoSyl1_IL17RA:0.09358636):0.00235308):0.00380806	(vs_HLratRat7_IL17RA:0.00810097	(vs_rn6_IL17RA:0.0	vs_HLratNor7_IL17RA:0.0):0.00633896):0.05628438):0.03052019):0.00435427	(vs_HLacoRus1_IL17RA:0.00799598	vs_HLacoCah1_IL17RA:0.0089808):0.05368496):0.00447289	(((vs_HLmerUng1_IL17RA:0.01094101	vs_HLrhoOpi1_IL17RA:0.00591903):0.00298547	vs_HLpsaObe1_IL17RA:0.01313786):0.01975224	vs_HLpacDup1_IL17RA:0.03904749):0.03544396):0.31467618	((((((((((((((vs_HLperEre1_IL17RD:0.01594046
((((((((((((((((((((vs_HLmyoGla2_IL17RA:0.02077608	((vs_HLarvAmp1_IL17RA:0.02155004	(((vs_HLmicAgr2_IL17RA:0.01011367	vs_HLmicArv1_IL17RA:0.00603048):0.00140838	(vs_HLmicFor1_IL17RA:0.00541407	vs_HLmicOec1_IL17RA:0.00317936):0.0045796):0.00190908	vs_micOch1_IL17RA:0.01251636):0.01259331):0.000695	(vs_HLellTal1_IL17RA:0.00614078	vs_HLellLut1_IL17RA:0.01096408):0.00548282):0.000519):0.00409381	vs_HLondZib1_IL17RA:0.02162624):0.03332366	((((((((vs_HLperCal2_IL17RA:0.00714795	vs_HLperEre1_IL17RA:0.0094505):0.00118526	vs_HLperCri1_IL17RA:0.0091353):0.00331261	((vs_HLperManBai2_IL17RA:0.00737835	vs_HLperLeu1_IL17RA:0.0067917):0.000890	vs_HLperPol1_IL17RA:0.00506346):0.0165627):0.00381392	(vs_HLperNas1_IL17RA:0.0	'vs_HLperNas1_IL17RA 2':0.0):0.01414339):0.00561199	vs_HLonyTor1_IL17RA:0.03568975):0.0190195	vs_HLneoLep1_IL17RA:0.02817862):0.00786192	vs_HLsigHis1_IL17RA:0.0711599):0.00548399	(vs_HLcriGri3_IL17RA:0.02877764	(vs_mesAur1_IL17RA:0.0	vs_HLmesAur2_IL17RA:0.0):0.03118584):0.01836315):0.00114657):0.01630915	(((vs_nanGal1_IL17RA:0.03955243	vs_HLrhiPru1_IL17RA:0.08259464):0.05059865	vs_HLcriGam1_IL17RA:0.07363906):0.00574875	(((((((((vs_mm39_IL17RA:0.0	vs_mm10_IL17RA:0.0):0.00581144	(vs_HLmusSpi1_IL17RA:0.00291701	vs_HLmusSpr1_IL17RA:0.00214619):0.0033122):0.00837384	vs_HLmusCar1_IL17RA:0.00297627):0.00961272	vs_HLmusPah1_IL17RA:0.02515868):0.01391274	vs_HLmasCou1_IL17RA:0.04211554):0.00494701	(vs_HLapoSyl1_IL17RA:0.08991878	(vs_HLarvNil1_IL17RA:0.02458579	vs_HLgraSur1_IL17RA:0.02443197):0.01646572):0.00453947):0.00172549	(vs_HLratRat7_IL17RA:0.00811498	(vs_rn6_IL17RA:0.0	vs_HLratNor7_IL17RA:0.0):0.00649536):0.0499897):0.000897	((vs_HLpseDes1_IL17RA:0.03504261	vs_HLuroCau1_IL17RA:0.0112181):0.00728132	vs_HLmasFus1_IL17RA:0.10551935):0.02176086):0.02870345	((vs_HLacoRus1_IL17RA:0.01276907	vs_HLacoCah1_IL17RA:0.01067358):0.04691237	(((vs_HLrhoOpi1_IL17RA:0.00430656	vs_HLmerUng1_IL17RA:0.01110265):0.00369581	vs_HLpsaObe1_IL17RA:0.01090188):0.02012613	vs_HLpacDup1_IL17RA:0.03965846):0.03610988):0.00462942):0.00797243):0.00445701):0.28014302	(((((((((vs_HLcriGam1_IL17RD:0.04332733
(((((((((((((((((((((((((vs_micOch1_IL17RA:0.01026873	vs_HLmicArv1_IL17RA:0.00914121):0.0016482	vs_HLmicAgr2_IL17RA:0.00977512):0.000782	(vs_HLmicFor1_IL17RA:0.00687978	vs_HLmicOec1_IL17RA:0.00446049):0.00160492):0.011141	((vs_HLmyoGla2_IL17RA:0.02299586	(vs_HLellLut1_IL17RA:0.01213266	vs_HLellTal1_IL17RA:0.00832216):0.00346371):0.00300513	vs_HLarvAmp1_IL17RA:0.02129689):0.000743):0.00395274	vs_HLondZib1_IL17RA:0.02438733):0.02631562	((vs_HLmesAur2_IL17RA:0.0	vs_mesAur1_IL17RA:0.0):0.02824606	vs_HLcriGri3_IL17RA:0.03033061):0.01903778):0.00115502	(((((((vs_HLperEre1_IL17RA:0.01362448	vs_HLperCri1_IL17RA:0.00852162):0.000701	vs_HLperCal2_IL17RA:0.00745405):0.00513419	(vs_HLperLeu1_IL17RA:0.01021371	(vs_HLperPol1_IL17RA:0.00500065	vs_HLperManBai2_IL17RA:0.00914277):0.00125514):0.01854342):0.00292858	(vs_HLperNas1_IL17RA:0.0	'vs_HLperNas1_IL17RA 2':0.0):0.01680402):0.00853532	vs_HLonyTor1_IL17RA:0.04292032):0.01126005	vs_HLneoLep1_IL17RA:0.02826747):0.00726842	vs_HLsigHis1_IL17RA:0.05992879):0.00682893):0.02042458	((((vs_HLpsaObe1_IL17RA:0.01377698	(vs_HLmerUng1_IL17RA:0.00947852	vs_HLrhoOpi1_IL17RA:0.01099002):0.00208759):0.02163768	vs_HLpacDup1_IL17RA:0.03453023):0.04250696	(vs_HLacoRus1_IL17RA:0.00886267	vs_HLacoCah1_IL17RA:0.01129863):0.05158093):0.00330984	((vs_HLmasFus1_IL17RA:0.1120951	(vs_HLuroCau1_IL17RA:0.01693837	vs_HLpseDes1_IL17RA:0.03092235):0.00633114):0.02104713	(((((((vs_HLmusSpr1_IL17RA:0.00233497	vs_HLmusSpi1_IL17RA:0.00232933):0.00214166	(vs_mm10_IL17RA:0.0	vs_mm39_IL17RA:0.0):0.00370766):0.00646731	vs_HLmusCar1_IL17RA:0.00819742):0.01145165	vs_HLmusPah1_IL17RA:0.02385001):0.01560001	vs_HLmasCou1_IL17RA:0.044105):0.00579558	((vs_HLgraSur1_IL17RA:0.02133306	vs_HLarvNil1_IL17RA:0.03245723):0.01324108	vs_HLapoSyl1_IL17RA:0.0889804):0.00624859):0.00498439	((vs_rn6_IL17RA:0.0	vs_HLratNor7_IL17RA:0.0):0.00995421	vs_HLratRat7_IL17RA:0.01053097):0.05308136):0.00413864):0.02666118):0.00691825):0.00656225	((vs_HLrhiPru1_IL17RA:0.07457908	vs_nanGal1_IL17RA:0.04293452):0.06390257	vs_HLcriGam1_IL17RA:0.07057304):0.00480114):0.35130115	((((((((((vs_HLratRat7_IL17RD:0.00891475
((((((((((((((((((vs_HLcriGam1_IL17RD:0.04299142	((((((((vs_HLonyTor1_IL17RD:0.01629932	(((vs_HLperCal2_IL17RD:0.00831948	vs_HLperEre1_IL17RD:0.01048323):0.00591932	vs_HLperCri1_IL17RD:0.01133268):0.0010009	vs_HLperNas1_IL17RD:0.01109878):0.00488041):0.00195674	((vs_HLperManBai2_IL17RD:0.000750	vs_HLperPol1_IL17RD:0.00153368):0.00357212	vs_HLperLeu1_IL17RD:0.00691345):0.01033025):0.00240208	vs_HLneoLep1_IL17RD:0.01879571):0.01092866	((vs_HLmesAur2_IL17RD:0.0	vs_mesAur1_IL17RD:0.0):0.05523664	vs_HLcriGri3_IL17RD:0.02223943):0.00743532):0.0033077	(((((vs_HLmicAgr2_IL17RD:0.01274692	(vs_micOch1_IL17RD:0.00752674	(vs_HLmicFor1_IL17RD:0.00768193	vs_HLmicOec1_IL17RD:0.0024826):0.00681052):0.00119441):0.00410524	vs_HLmicArv1_IL17RD:0.01299745):0.00388062	(vs_HLarvAmp1_IL17RD:0.02066709	(vs_HLellTal1_IL17RD:0.00772288	vs_HLellLut1_IL17RD:0.01320804):0.01087928):0.00168591):0.00364902	vs_HLmyoGla2_IL17RD:0.01940452):0.00124146	vs_HLondZib1_IL17RD:0.01685333):0.03370903):0.000870	vs_HLsigHis1_IL17RD:0.04467391):0.00621663	(vs_HLrhiPru1_IL17RD:0.05181589	vs_nanGal1_IL17RD:0.03307408):0.06688086):0.00148989	((((vs_HLmerUng1_IL17RD:0.00978309	vs_HLrhoOpi1_IL17RD:0.02370572):0.00520845	vs_HLpsaObe1_IL17RD:0.01485631):0.01097445	vs_HLpacDup1_IL17RD:0.02261839):0.02179488	(vs_HLacoRus1_IL17RD:0.0074235	vs_HLacoCah1_IL17RD:0.01265228):0.03891646):0.00523359):0.00208518):0.0129697	((((vs_HLmusPah1_IL17RD:0.01426446	(((vs_HLmusSpi1_IL17RD:0.00325254	vs_HLmusSpr1_IL17RD:0.00316759):0.00136167	(vs_mm39_IL17RD:0.0	vs_mm10_IL17RD:0.0):0.00233274):0.00497987	vs_HLmusCar1_IL17RD:0.01107583):0.0133176):0.01752896	vs_HLmasCou1_IL17RD:0.01971163):0.0044077	((vs_HLgraSur1_IL17RD:0.01743432	vs_HLarvNil1_IL17RD:0.03026954):0.00815171	((vs_rn6_IL17RD:0.0	vs_HLratNor7_IL17RD:0.0):0.00919056	vs_HLratRat7_IL17RD:0.0041553):0.02156806):0.00192683):0.00155764	((vs_HLmasFus1_IL17RD:0.03662307	vs_HLpseDes1_IL17RD:0.01158995):0.00191265	vs_HLuroCau1_IL17RD:0.0109341):0.02127232):0.00438437):0.01951327	vs_HLapoSyl1_IL17RD:0.06212486):0.4799991	Mussel_IL17R:0.74046324):0.12418494	(((((((vs_HLperCri1_IL17RA:0.00667119
((((((((((((((((((vs_HLmicOec1_IL17RD:0.00330565	vs_HLmicFor1_IL17RD:0.00392448):0.00275949	vs_micOch1_IL17RD:0.01035577):0.00133882	vs_HLmicAgr2_IL17RD:0.01009281):0.00167713	vs_HLmicArv1_IL17RD:0.01554948):0.00387352	((vs_HLellLut1_IL17RD:0.00939278	vs_HLellTal1_IL17RD:0.00555422):0.00772608	(vs_HLarvAmp1_IL17RD:0.01765241	vs_HLmyoGla2_IL17RD:0.02259329):0.0017175):0.00102806):0.00304519	vs_HLondZib1_IL17RD:0.01139226):0.02488571	vs_HLsigHis1_IL17RD:0.03681244):0.00225407	((vs_HLonyTor1_IL17RD:0.01916553	((vs_HLperNas1_IL17RD:0.01051237	((vs_HLperCal2_IL17RD:0.00495297	vs_HLperEre1_IL17RD:0.01090785):0.00455117	vs_HLperCri1_IL17RD:0.01018995):0.00439232):0.00516184	((vs_HLperPol1_IL17RD:0.00130183	vs_HLperManBai2_IL17RD:0.00183995):0.00241752	vs_HLperLeu1_IL17RD:0.00457792):0.00928751):0.00226365):0.00755473	vs_HLneoLep1_IL17RD:0.01996427):0.0076908):0.00206349	(vs_HLcriGri3_IL17RD:0.01907994	(vs_mesAur1_IL17RD:0.0	vs_HLmesAur2_IL17RD:0.0):0.06205471):0.00979667):0.00511257	(((vs_HLpacDup1_IL17RD:0.01501866	((vs_HLrhoOpi1_IL17RD:0.01657646	vs_HLmerUng1_IL17RD:0.00977549):0.00545095	vs_HLpsaObe1_IL17RD:0.01658356):0.01246886):0.01892147	(vs_HLacoCah1_IL17RD:0.00728493	vs_HLacoRus1_IL17RD:0.00869954):0.03420394):0.00777288	(vs_HLrhiPru1_IL17RD:0.04964459	vs_nanGal1_IL17RD:0.03371885):0.05219087):0.000460):0.0033237	vs_HLcriGam1_IL17RD:0.04843119):0.0111026	((((vs_HLmusCar1_IL17RD:0.01080065	(((vs_mm10_IL17RD:0.0	vs_mm39_IL17RD:0.0):0.000765	vs_HLmusSpi1_IL17RD:0.00829599):0.0029469	vs_HLmusSpr1_IL17RD:0.00540565):0.00639092):0.00767142	vs_HLmusPah1_IL17RD:0.01560591):0.01857195	vs_HLmasCou1_IL17RD:0.02389333):0.0022439	((((vs_rn6_IL17RD:0.0	vs_HLratNor7_IL17RD:0.0):0.01318955	vs_HLratRat7_IL17RD:0.00549033):0.02113933	((vs_HLmasFus1_IL17RD:0.04622368	vs_HLpseDes1_IL17RD:0.00729141):0.00437238	vs_HLuroCau1_IL17RD:0.00850945):0.01843086):0.000981	(vs_HLgraSur1_IL17RD:0.01745232	vs_HLarvNil1_IL17RD:0.02193826):0.0110169):0.00224057):0.0083549):0.03379706	vs_HLapoSyl1_IL17RD:0.05232675):0.60531829	(((vs_HLpsaObe1_IL17RA:0.00937437	(vs_HLmerUng1_IL17RA:0.0108841
(((((((((((((((((((((((((vs_HLpacDup1_IL17RD:0.01453234	((vs_HLrhoOpi1_IL17RD:0.01787448	vs_HLmerUng1_IL17RD:0.00723238):0.00516334	vs_HLpsaObe1_IL17RD:0.01329348):0.01446693):0.02097104	(vs_HLacoRus1_IL17RD:0.01430601	vs_HLacoCah1_IL17RD:0.01078579):0.03784422):0.00867945	(((((((((vs_HLmusSpi1_IL17RD:0.00592159	vs_HLmusSpr1_IL17RD:0.00303272):0.00127572	(vs_mm39_IL17RD:0.0	vs_mm10_IL17RD:0.0):0.00246546):0.00513501	vs_HLmusCar1_IL17RD:0.00753159):0.00765478	vs_HLmusPah1_IL17RD:0.0133675):0.01473695	vs_HLmasCou1_IL17RD:0.02494663):0.00353954	(vs_HLarvNil1_IL17RD:0.02020787	vs_HLgraSur1_IL17RD:0.01403781):0.00663233):0.00104214	(((vs_rn6_IL17RD:0.0	vs_HLratNor7_IL17RD:0.0):0.01280266	vs_HLratRat7_IL17RD:0.00752342):0.02275677	((vs_HLmasFus1_IL17RD:0.03688181	vs_HLpseDes1_IL17RD:0.00844867):0.00561994	vs_HLuroCau1_IL17RD:0.00626321):0.02655624):0.00281537):0.0052396	vs_HLapoSyl1_IL17RD:0.08942042):0.01247688	((vs_HLrhiPru1_IL17RD:0.05683196	vs_nanGal1_IL17RD:0.03100001):0.05172656	vs_HLcriGam1_IL17RD:0.04232997):0.00175768):0.00141006):0.00623371	((((((vs_micOch1_IL17RD:0.00679537	vs_HLmicArv1_IL17RD:0.00897229):0.000936	(vs_HLmicFor1_IL17RD:0.00603539	vs_HLmicOec1_IL17RD:0.00384873):0.00475585):0.000858	vs_HLmicAgr2_IL17RD:0.00868314):0.00397051	(vs_HLmyoGla2_IL17RD:0.01790138	((vs_HLellTal1_IL17RD:0.00681136	vs_HLellLut1_IL17RD:0.01671437):0.00806772	vs_HLarvAmp1_IL17RD:0.01798498):0.00195759):0.00172063):0.00502405	vs_HLondZib1_IL17RD:0.0123354):0.03019543	vs_HLsigHis1_IL17RD:0.04860229):0.000505):0.00290426	(((((vs_HLperManBai2_IL17RD:0.00161205	vs_HLperPol1_IL17RD:0.0023933):0.00175949	vs_HLperLeu1_IL17RD:0.00544147):0.01012508	((vs_HLperCri1_IL17RD:0.00666806	(vs_HLperEre1_IL17RD:0.0107909	vs_HLperCal2_IL17RD:0.0069085):0.00404679):0.00371508	vs_HLperNas1_IL17RD:0.01166302):0.00322093):0.00408855	vs_HLonyTor1_IL17RD:0.02483681):0.0015277	vs_HLneoLep1_IL17RD:0.021783):0.00881976):0.01067299	vs_HLcriGri3_IL17RD:0.01652825):0.00609631	(vs_HLmesAur2_IL17RD:0.0	vs_mesAur1_IL17RD:0.0):0.05439233):0.4927312	Mussel_IL17R:0.72737682):0.04469861	((((((((vs_HLarvAmp1_IL17RA:0.01887028
(((((((((((((((((((((((((vs_HLmicArv1_IL17RA:0.00607398	(vs_micOch1_IL17RA:0.01178651	vs_HLmicAgr2_IL17RA:0.00800596):0.000169):0.000898	(vs_HLmicOec1_IL17RA:0.00622819	vs_HLmicFor1_IL17RA:0.00630737):0.00132351):0.00963349	(vs_HLellTal1_IL17RA:0.01022935	vs_HLellLut1_IL17RA:0.00818133):0.00928008):0.00234378	(vs_HLmyoGla2_IL17RA:0.02046364	vs_HLarvAmp1_IL17RA:0.01931855):0.00173864):0.00482825	vs_HLondZib1_IL17RA:0.02497369):0.03524109	((vs_mesAur1_IL17RA:0.0	vs_HLmesAur2_IL17RA:0.0):0.02687779	vs_HLcriGri3_IL17RA:0.03296725):0.01329525):0.00346469	((((((vs_HLuroCau1_IL17RA:0.01400453	vs_HLpseDes1_IL17RA:0.02785554):0.00404076	vs_HLmasFus1_IL17RA:0.10015155):0.02500714	(((((vs_HLmusCar1_IL17RA:0.0022035	((vs_mm39_IL17RA:0.0	vs_mm10_IL17RA:0.0):0.00392665	(vs_HLmusSpr1_IL17RA:0.00385594	vs_HLmusSpi1_IL17RA:0.00238485):0.00112236):0.00361608):0.01073309	vs_HLmusPah1_IL17RA:0.02292119):0.01982983	(vs_HLmasCou1_IL17RA:0.03822645	vs_HLapoSyl1_IL17RA:0.07883638):0.00487159):0.00166285	(vs_HLgraSur1_IL17RA:0.02683656	vs_HLarvNil1_IL17RA:0.02796303):0.01201857):0.0058356	((vs_HLratNor7_IL17RA:0.0	vs_rn6_IL17RA:0.0):0.00809857	vs_HLratRat7_IL17RA:0.00799713):0.05044959):0.00181838):0.02345496	((vs_HLacoRus1_IL17RA:0.00982586	vs_HLacoCah1_IL17RA:0.01204288):0.05629686	(((vs_HLmerUng1_IL17RA:0.01221984	vs_HLrhoOpi1_IL17RA:0.00747149):0.0022556	vs_HLpsaObe1_IL17RA:0.01074126):0.01922392	vs_HLpacDup1_IL17RA:0.0375011):0.03485351):0.0043795):0.00660525	((vs_HLrhiPru1_IL17RA:0.07603501	vs_nanGal1_IL17RA:0.04148294):0.06582428	vs_HLcriGam1_IL17RA:0.06963391):0.00483375):0.01601183	vs_HLsigHis1_IL17RA:0.06366312):0.00514671):0.0098904	vs_HLneoLep1_IL17RA:0.0260909):0.00810126	((((vs_HLperEre1_IL17RA:0.00904634	vs_HLperCal2_IL17RA:0.00789743):0.00129304	vs_HLperCri1_IL17RA:0.0123368):0.00599507	((vs_HLperPol1_IL17RA:0.0031413	vs_HLperManBai2_IL17RA:0.00743216):0.000979	vs_HLperLeu1_IL17RA:0.01130074):0.01597007):0.00586328	vs_HLonyTor1_IL17RA:0.03268746):0.00858373):0.03273707	vs_HLperNas1_IL17RA:0.0):0.0082738	'vs_HLperNas1_IL17RA 2':0.0):0.2806581	((((((((vs_mm10_IL17RD:0.0
((((((((((((((((((((((((((((vs_HLmicFor1_IL17RA:0.00677145	vs_HLmicOec1_IL17RA:0.0021463):0.00378947	(vs_HLmicAgr2_IL17RA:0.01111016	vs_HLmicArv1_IL17RA:0.0080624):0.000232):0.000936	vs_micOch1_IL17RA:0.0116755):0.01141119	(vs_HLellLut1_IL17RA:0.01503628	vs_HLellTal1_IL17RA:0.00877893):0.00408594):0.000603	(vs_HLarvAmp1_IL17RA:0.02076574	vs_HLmyoGla2_IL17RA:0.02538877):0.0015783):0.00495683	vs_HLondZib1_IL17RA:0.02339565):0.03660754	((vs_HLmesAur2_IL17RA:0.0	vs_mesAur1_IL17RA:0.0):0.03186138	vs_HLcriGri3_IL17RA:0.03561436):0.01310512):0.00203139	((vs_HLneoLep1_IL17RA:0.03281933	(((((vs_HLperCal2_IL17RA:0.01242709	vs_HLperEre1_IL17RA:0.01123313):0.00151044	vs_HLperCri1_IL17RA:0.0107356):0.00350593	((vs_HLperManBai2_IL17RA:0.00836542	vs_HLperLeu1_IL17RA:0.00809338):0.000653	vs_HLperPol1_IL17RA:0.00440747):0.01510264):0.00319298	('vs_HLperNas1_IL17RA 2':0.0	vs_HLperNas1_IL17RA:0.0):0.01384524):0.00507241	vs_HLonyTor1_IL17RA:0.03361024):0.02325015):0.00639906	vs_HLsigHis1_IL17RA:0.05977516):0.00374797):0.02005748	((vs_nanGal1_IL17RA:0.05107394	vs_HLrhiPru1_IL17RA:0.0755781):0.05886083	vs_HLcriGam1_IL17RA:0.07586158):0.00446291):0.00538942	(vs_HLacoCah1_IL17RA:0.00860158	vs_HLacoRus1_IL17RA:0.01272411):0.06577985):0.00130238	((((((((vs_HLmusSpr1_IL17RA:0.00525017	vs_HLmusSpi1_IL17RA:0.00251575):0.00276156	(vs_mm39_IL17RA:0.0	vs_mm10_IL17RA:0.0):0.00328365):0.0096495	vs_HLmusCar1_IL17RA:0.00891091):0.00857144	vs_HLmusPah1_IL17RA:0.0242735):0.01806854	vs_HLmasCou1_IL17RA:0.04017375):0.00668001	((vs_HLgraSur1_IL17RA:0.02428297	vs_HLarvNil1_IL17RA:0.02351943):0.01267357	vs_HLapoSyl1_IL17RA:0.07974556):0.00615713):0.0030268	((vs_rn6_IL17RA:0.0	vs_HLratNor7_IL17RA:0.0):0.00555171	vs_HLratRat7_IL17RA:0.00968292):0.05461232):0.00357216	((vs_HLmasFus1_IL17RA:0.10419489	vs_HLuroCau1_IL17RA:0.00638784):0.00881286	vs_HLpseDes1_IL17RA:0.03222757):0.02466504):0.02567713):0.00950626	(((vs_HLrhoOpi1_IL17RA:0.00761877	vs_HLmerUng1_IL17RA:0.01284056):0.00314621	vs_HLpsaObe1_IL17RA:0.01481015):0.0164178	vs_HLpacDup1_IL17RA:0.04018776):0.04174984):0.30686185	((((((((vs_HLmicAgr2_IL17RD:0.01154465
((((((((((((((((((((((((vs_HLmyoGla2_IL17RA:0.02217679	(vs_HLellTal1_IL17RA:0.00686323	vs_HLellLut1_IL17RA:0.01340722):0.00655509):0.000609	((((vs_HLmicOec1_IL17RA:0.00205703	vs_HLmicFor1_IL17RA:0.00644343):0.00508909	(vs_HLmicAgr2_IL17RA:0.0081583	vs_HLmicArv1_IL17RA:0.00859058):0.000894):0.00140033	vs_micOch1_IL17RA:0.01293743):0.00999482	vs_HLarvAmp1_IL17RA:0.02569945):0.00151684):0.00726012	vs_HLondZib1_IL17RA:0.02203657):0.02605699	(vs_HLcriGri3_IL17RA:0.03717968	(vs_HLmesAur2_IL17RA:0.0	vs_mesAur1_IL17RA:0.0):0.03514021):0.01297485):0.0040438	(((vs_HLperNas1_IL17RA:0.0	('vs_HLperNas1_IL17RA 2':0.0	vs_HLmasFus1_IL17RA:0.13197158):0.01985108):0.04824927	(vs_HLonyTor1_IL17RA:0.03512263	((vs_HLperCal2_IL17RA:0.01328459	(vs_HLperCri1_IL17RA:0.00967885	vs_HLperEre1_IL17RA:0.01034601):0.000726):0.00244527	((vs_HLperPol1_IL17RA:0.00389937	vs_HLperManBai2_IL17RA:0.00979234):0.000856	vs_HLperLeu1_IL17RA:0.00946039):0.02122258):0.0056069):0.00690564):0.01133556	vs_HLneoLep1_IL17RA:0.03159384):0.00579027):0.00418159	vs_HLsigHis1_IL17RA:0.06234664):0.02233276	((((vs_HLapoSyl1_IL17RA:0.085358	((vs_HLarvNil1_IL17RA:0.0300836	vs_HLgraSur1_IL17RA:0.01975153):0.0165934	(vs_HLmasCou1_IL17RA:0.05014752	(vs_HLmusPah1_IL17RA:0.03308348	(vs_HLmusCar1_IL17RA:0.0017136	((vs_mm39_IL17RA:0.0	vs_mm10_IL17RA:0.0):0.00562922	(vs_HLmusSpi1_IL17RA:0.00154434	vs_HLmusSpr1_IL17RA:0.00465293):0.00215412):0.00991273):0.00885997):0.01667941):0.00286818):0.00300481):0.00220606	(vs_HLuroCau1_IL17RA:0.01001639	vs_HLpseDes1_IL17RA:0.02944813):0.02041754):0.00358666	((vs_rn6_IL17RA:0.0	vs_HLratNor7_IL17RA:0.0):0.00619901	vs_HLratRat7_IL17RA:0.01486743):0.05411191):0.03180282	((vs_HLacoCah1_IL17RA:0.00482747	vs_HLacoRus1_IL17RA:0.01402755):0.05684581	(vs_HLpacDup1_IL17RA:0.03355563	((vs_HLrhoOpi1_IL17RA:0.00740906	vs_HLmerUng1_IL17RA:0.0141374):0.00388275	vs_HLpsaObe1_IL17RA:0.00986369):0.02305563):0.03978745):0.00127126):0.00728797):0.00779043	vs_HLcriGam1_IL17RA:0.07346751):0.00595586	(vs_HLrhiPru1_IL17RA:0.07114363	vs_nanGal1_IL17RA:0.03564985):0.05915681):0.32216009	((((((((((((vs_HLmasCou1_IL17RB:0.02330573
(((((((((((((((((((((((((vs_HLperManBai2_IL17RA:0.00595409	(vs_HLperPol1_IL17RA:0.00632517	vs_HLperLeu1_IL17RA:0.00852329):0.000796):0.02104144	(vs_HLperCal2_IL17RA:0.00724358	(vs_HLperCri1_IL17RA:0.00846475	vs_HLperEre1_IL17RA:0.00996577):0.00165457):0.00131801):0.00140223	(vs_HLperNas1_IL17RA:0.0	'vs_HLperNas1_IL17RA 2':0.0):0.02081051):0.003377	vs_HLonyTor1_IL17RA:0.03221843):0.01653723	vs_HLneoLep1_IL17RA:0.02967741):0.01109388	(((vs_HLmyoGla2_IL17RA:0.01659692	(((vs_HLellLut1_IL17RA:0.01283443	vs_HLellTal1_IL17RA:0.01180674):0.00678428	((vs_HLmicArv1_IL17RA:0.00902648	((vs_HLmicOec1_IL17RA:0.00418232	vs_HLmicFor1_IL17RA:0.0051315):0.00416624	vs_HLmicAgr2_IL17RA:0.00670666):0.00137546):0.00198342	vs_micOch1_IL17RA:0.01058297):0.01291009):0.000648	vs_HLarvAmp1_IL17RA:0.02155138):0.00362355):0.00317412	vs_HLondZib1_IL17RA:0.019815):0.03076455	((vs_mesAur1_IL17RA:0.0	vs_HLmesAur2_IL17RA:0.0):0.02647881	vs_HLcriGri3_IL17RA:0.03059918):0.01169276):0.00536352):0.00200896	vs_HLsigHis1_IL17RA:0.0552867):0.01941234	(((((vs_HLmerUng1_IL17RA:0.01450606	vs_HLrhoOpi1_IL17RA:0.00636392):0.00124118	vs_HLpsaObe1_IL17RA:0.01451682):0.02032448	vs_HLpacDup1_IL17RA:0.03230945):0.03147733	(vs_HLacoRus1_IL17RA:0.01283259	vs_HLacoCah1_IL17RA:0.01209285):0.05313855):0.00215071	((((vs_HLpseDes1_IL17RA:0.02901825	(vs_HLuroCau1_IL17RA:0.00797561	vs_HLmasFus1_IL17RA:0.11198791):0.00540092):0.01934978	((((vs_HLmusCar1_IL17RA:0.00714711	((vs_HLmusSpi1_IL17RA:0.00340893	vs_HLmusSpr1_IL17RA:0.00476479):0.0031467	(vs_mm10_IL17RA:0.0	vs_mm39_IL17RA:0.0):0.00391206):0.00803934):0.01075202	vs_HLmusPah1_IL17RA:0.02563655):0.01900204	vs_HLmasCou1_IL17RA:0.04474737):0.00496031	(vs_HLarvNil1_IL17RA:0.02787622	vs_HLgraSur1_IL17RA:0.02217572):0.01333201):0.0012899):0.00311556	vs_HLapoSyl1_IL17RA:0.08776537):0.00519622	(vs_HLratRat7_IL17RA:0.01034021	(vs_rn6_IL17RA:0.0	vs_HLratNor7_IL17RA:0.0):0.00769825):0.05401951):0.02248253):0.00480626):0.00808312	vs_HLcriGam1_IL17RA:0.06562769):0.01230574	(vs_nanGal1_IL17RA:0.0391704	vs_HLrhiPru1_IL17RA:0.06447999):0.04846255):0.29556108	((((((((((((((vs_HLellLut1_IL17RD:0.01561429
(((((((((((((((((((((((vs_HLpseDes1_IL17RD:0.00894461	vs_HLmasFus1_IL17RD:0.04437876):0.00214607	vs_HLuroCau1_IL17RD:0.00918592):0.0251197	(((vs_HLmusCar1_IL17RD:0.01131969	(((vs_mm10_IL17RD:0.0	vs_mm39_IL17RD:0.0):0.00232493	vs_HLmusSpi1_IL17RD:0.00533874):0.00207588	vs_HLmusSpr1_IL17RD:0.00475937):0.00694426):0.00736422	vs_HLmusPah1_IL17RD:0.01694671):0.01913376	vs_HLmasCou1_IL17RD:0.03094132):0.00693415):0.000854	((vs_HLratRat7_IL17RD:0.00890854	(vs_HLratNor7_IL17RD:0.0	vs_rn6_IL17RD:0.0):0.01109952):0.02290929	(vs_HLgraSur1_IL17RD:0.01645717	vs_HLarvNil1_IL17RD:0.02230189):0.01067873):0.00460175):0.00275262	vs_HLapoSyl1_IL17RD:0.1106265):0.0201532	((vs_HLacoRus1_IL17RD:0.01397393	vs_HLacoCah1_IL17RD:0.00771228):0.03715884	(((vs_HLrhoOpi1_IL17RD:0.02281695	vs_HLmerUng1_IL17RD:0.00760612):0.00365078	vs_HLpsaObe1_IL17RD:0.01226791):0.01785002	vs_HLpacDup1_IL17RD:0.01731422):0.0299932):0.00245896):0.00191464	vs_HLcriGam1_IL17RD:0.04821631):0.000674	((((((((vs_HLperPol1_IL17RD:0.00194967	vs_HLperManBai2_IL17RD:0.00253641):0.00331025	vs_HLperLeu1_IL17RD:0.00467802):0.00937124	((vs_HLperCri1_IL17RD:0.00820419	(vs_HLperEre1_IL17RD:0.00733671	vs_HLperCal2_IL17RD:0.00609944):0.00555923):0.00436806	vs_HLperNas1_IL17RD:0.01211853):0.00258374):0.0027357	vs_HLonyTor1_IL17RD:0.02121866):0.00553188	vs_HLneoLep1_IL17RD:0.01753831):0.0128682	((((vs_HLarvAmp1_IL17RD:0.01913481	(vs_HLellLut1_IL17RD:0.01172231	vs_HLellTal1_IL17RD:0.00760035):0.00857054):0.00160385	vs_HLmyoGla2_IL17RD:0.02133401):0.00222699	(((vs_HLmicOec1_IL17RD:0.00226603	vs_HLmicFor1_IL17RD:0.00541042):0.00347578	vs_micOch1_IL17RD:0.00749122):0.00337594	(vs_HLmicAgr2_IL17RD:0.01285814	vs_HLmicArv1_IL17RD:0.01043275):0.000870):0.00572912):0.00438901	vs_HLondZib1_IL17RD:0.01623375):0.02970364):0.00142917	((vs_mesAur1_IL17RD:0.0	vs_HLmesAur2_IL17RD:0.0):0.06892651	vs_HLcriGri3_IL17RD:0.01343249):0.01532479):0.000954	vs_HLsigHis1_IL17RD:0.04124075):0.00668304):0.02890137	(vs_HLrhiPru1_IL17RD:0.05801875	vs_nanGal1_IL17RD:0.0380458):0.03812853):0.48816326	Mussel_IL17R:0.70360616):0.08510707	(((((((vs_HLacoCah1_IL17RA:0.01012884
(((((((((((((((((vs_HLmyoGla2_IL17RC:0.02601341	(vs_HLellTal1_IL17RC:0.01209654	((((vs_HLmicArv1_IL17RC:0.00767859	(vs_HLmicOec1_IL17RC:0.00469613	vs_HLmicFor1_IL17RC:0.00508479):0.00222421):0.000684	vs_micOch1_IL17RC:0.01114517):0.00153645	vs_HLmicAgr2_IL17RC:0.00853525):0.00847933	(vs_HLarvAmp1_IL17RC:0.01947916	vs_HLellLut1_IL17RC:0.0142377):0.00132288):0.000630):0.000536):0.001193	vs_HLondZib1_IL17RC:0.01791133):0.02129113	((vs_HLmesAur2_IL17RC:0.0	vs_mesAur1_IL17RC:0.0):0.04324511	(vs_HLcriGri3_IL17RC:0.01554631	('vs_HLmesAur2_IL17RC 2':0.0	'vs_mesAur1_IL17RC 2':0.0):0.0275088):0.01203909):0.01774193):0.00457895	((((((vs_HLperEre1_IL17RC:0.00763036	(vs_HLperCri1_IL17RC:0.00892274	vs_HLperCal2_IL17RC:0.00569013):0.00491966):0.0035267	((vs_HLperManBai2_IL17RC:0.00673976	vs_HLperPol1_IL17RC:0.0084205):0.000506	vs_HLperLeu1_IL17RC:0.00732129):0.01457052):0.000749	vs_HLperNas1_IL17RC:0.01229618):0.00516406	(vs_HLonyTor1_IL17RC:0.00348611	'vs_HLonyTor1_IL17RC 2':0.000876):0.01854941):0.02029413	vs_HLneoLep1_IL17RC:0.02895976):0.00434852	vs_HLsigHis1_IL17RC:0.05863736):0.00560002):0.01426226	vs_HLcriGam1_IL17RC:0.07255669):0.00135367	(((vs_HLpacDup1_IL17RC:0.02568554	(vs_HLpsaObe1_IL17RC:0.02310029	(vs_HLmerUng1_IL17RC:0.01051654	vs_HLrhoOpi1_IL17RC:0.00860488):0.00530787):0.01515955):0.03580355	(vs_HLacoRus1_IL17RC:0.02409167	vs_HLacoCah1_IL17RC:0.01961714):0.05816393):0.00921599	(((((((vs_HLmasFus1_IL17RC:0.0105054	vs_HLpseDes1_IL17RC:0.01447327):0.00484448	vs_HLuroCau1_IL17RC:0.0058867):0.02370011	vs_HLmasCou1_IL17RC:0.04721151):0.00358856	vs_HLapoSyl1_IL17RC:0.04418992):0.00361438	(((vs_HLmusSpr1_IL17RC:0.0048666	((vs_mm39_IL17RC:0.0	vs_mm10_IL17RC:0.0):0.00678757	vs_HLmusSpi1_IL17RC:0.00600584):0.000890):0.0057046	vs_HLmusCar1_IL17RC:0.01200576):0.02265263	vs_HLmusPah1_IL17RC:0.03166844):0.01787482):0.00182693	((vs_HLratNor7_IL17RC:0.0	vs_rn6_IL17RC:0.0):0.01055229	vs_HLratRat7_IL17RC:0.01377611):0.04412472):0.00277083	(vs_HLarvNil1_IL17RC:0.02340357	vs_HLgraSur1_IL17RC:0.01684352):0.01874115):0.03555308):0.00622828):0.01036459	(vs_HLrhiPru1_IL17RC:0.06151556
((((((((((((((((((((((vs_HLellTal1_IL17RA:0.00670351	vs_HLellLut1_IL17RA:0.01198419):0.00259418	vs_HLmyoGla2_IL17RA:0.01950786):0.00302894	((vs_micOch1_IL17RA:0.01097016	((vs_HLmicOec1_IL17RA:0.00305154	vs_HLmicFor1_IL17RA:0.0031367):0.00271815	(vs_HLmicAgr2_IL17RA:0.01123145	vs_HLmicArv1_IL17RA:0.00714835):0.00242555):0.0020079):0.01058429	vs_HLarvAmp1_IL17RA:0.01816986):0.000751):0.00269679	vs_HLondZib1_IL17RA:0.02446034):0.03448877	((vs_mesAur1_IL17RA:0.0	vs_HLmesAur2_IL17RA:0.0):0.02835152	vs_HLcriGri3_IL17RA:0.03321683):0.01423361):0.00455552	(((((vs_HLpseDes1_IL17RA:0.0311982	(vs_HLmasFus1_IL17RA:0.08422805	vs_HLuroCau1_IL17RA:0.01269367):0.00541578):0.01902206	((((((vs_HLmusSpi1_IL17RA:0.00330397	vs_HLmusSpr1_IL17RA:0.0017396):0.00251688	(vs_mm39_IL17RA:0.0	vs_mm10_IL17RA:0.0):0.00481339):0.0068112	vs_HLmusCar1_IL17RA:0.00785013):0.00854862	vs_HLmusPah1_IL17RA:0.02274946):0.01415804	vs_HLmasCou1_IL17RA:0.03833801):0.00557118	(vs_HLapoSyl1_IL17RA:0.09247005	(vs_HLarvNil1_IL17RA:0.03048888	vs_HLgraSur1_IL17RA:0.0207097):0.01264324):0.00318431):0.00194397):0.00317055	((vs_HLratNor7_IL17RA:0.0	vs_rn6_IL17RA:0.0):0.00596843	vs_HLratRat7_IL17RA:0.01085101):0.04487232):0.02329409	((vs_HLacoCah1_IL17RA:0.00860828	vs_HLacoRus1_IL17RA:0.00745913):0.05809684	((vs_HLpsaObe1_IL17RA:0.01203881	(vs_HLrhoOpi1_IL17RA:0.00857136	vs_HLmerUng1_IL17RA:0.01225164):0.00303867):0.01921937	vs_HLpacDup1_IL17RA:0.0411353):0.04540288):0.00475692):0.00420525	((vs_nanGal1_IL17RA:0.04050002	vs_HLrhiPru1_IL17RA:0.07482391):0.06301034	vs_HLcriGam1_IL17RA:0.07894797):0.00152541):0.02480057):0.00388251	vs_HLsigHis1_IL17RA:0.06185439):0.00443097	vs_HLneoLep1_IL17RA:0.02704185):0.01112229	(((vs_HLperPol1_IL17RA:0.00514435	(vs_HLperManBai2_IL17RA:0.00952988	vs_HLperLeu1_IL17RA:0.00776546):0.00324614):0.01861889	((vs_HLperCri1_IL17RA:0.01094935	vs_HLperEre1_IL17RA:0.01474346):0.0011609	vs_HLperCal2_IL17RA:0.01283633):0.00607938):0.00597431	vs_HLonyTor1_IL17RA:0.03602214):0.0080244):0.03347623	vs_HLperNas1_IL17RA:0.0):0.00246385	'vs_HLperNas1_IL17RA 2':0.0):0.3098465	(((((((((((vs_HLneoLep1_IL17RD:0.02748449
(((((((((((((((vs_HLmicArv1_IL17RA:0.00552287	(vs_HLmicFor1_IL17RA:0.00473525	vs_HLmicOec1_IL17RA:0.00179425):0.00302722):0.000818	vs_HLmicAgr2_IL17RA:0.00572579):0.00153489	vs_micOch1_IL17RA:0.01160669):0.01282982	vs_HLarvAmp1_IL17RA:0.0214184):0.000900	(vs_HLondZib1_IL17RA:0.0234314	(vs_HLellLut1_IL17RA:0.01320465	vs_HLellTal1_IL17RA:0.00918746):0.00673908):0.00122267):0.00330271	vs_HLmyoGla2_IL17RA:0.02075414):0.03315312	((vs_mesAur1_IL17RA:0.0	vs_HLmesAur2_IL17RA:0.0):0.02899616	vs_HLcriGri3_IL17RA:0.02750949):0.0137404):0.00234683	(((((((vs_HLperCal2_IL17RA:0.01223291	vs_HLperCri1_IL17RA:0.006472):0.000936	vs_HLperEre1_IL17RA:0.01417145):0.00321853	((vs_HLperManBai2_IL17RA:0.00870002	vs_HLperLeu1_IL17RA:0.01000925):0.0032482	vs_HLperPol1_IL17RA:0.00591555):0.0215099):0.00530729	('vs_HLperNas1_IL17RA 2':0.0	vs_HLperNas1_IL17RA:0.0):0.0201592):0.00314226	vs_HLonyTor1_IL17RA:0.03545668):0.01608999	vs_HLneoLep1_IL17RA:0.02559943):0.01091819	vs_HLsigHis1_IL17RA:0.07425427):0.00445373):0.02057222	(vs_HLcriGam1_IL17RA:0.06778427	(vs_nanGal1_IL17RA:0.03916922	vs_HLrhiPru1_IL17RA:0.07410196):0.0551166):0.01012351):0.00406753	((((vs_HLmerUng1_IL17RA:0.01437987	vs_HLrhoOpi1_IL17RA:0.00398341):0.00310827	vs_HLpsaObe1_IL17RA:0.0103064):0.02373075	vs_HLpacDup1_IL17RA:0.035491):0.03910801	(vs_HLacoCah1_IL17RA:0.01370201	vs_HLacoRus1_IL17RA:0.01056215):0.05487437):0.00370206):0.01076167	((vs_HLratRat7_IL17RA:0.0090989	(vs_HLratNor7_IL17RA:0.0	vs_rn6_IL17RA:0.0):0.00770255):0.0594567	(((vs_HLuroCau1_IL17RA:0.01334464	vs_HLmasFus1_IL17RA:0.08694235):0.00339556	vs_HLpseDes1_IL17RA:0.03080121):0.0217322	(((vs_HLapoSyl1_IL17RA:0.0802953	vs_HLmasCou1_IL17RA:0.04283461):0.00440257	(((vs_HLmusSpi1_IL17RA:0.00252653	(vs_HLmusSpr1_IL17RA:0.00621699	(vs_mm10_IL17RA:0.0	vs_mm39_IL17RA:0.0):0.00425356):0.000247):0.01041657	vs_HLmusCar1_IL17RA:0.01252771):0.00816699	vs_HLmusPah1_IL17RA:0.02698785):0.01472042):0.00341996	(vs_HLgraSur1_IL17RA:0.02769924	vs_HLarvNil1_IL17RA:0.03708032):0.01047708):0.0034455):0.003419):0.015356):0.31512472	(((((((((((((vs_HLperCal2_IL17RD:0.00498512
(((((((((((((((((((((((((((((vs_HLperCal2_IL17RA:0.00994864	(vs_HLperManBai2_IL17RA:0.00704735	(vs_HLperPol1_IL17RA:0.00386829	vs_HLperLeu1_IL17RA:0.00917958):0.000817):0.02098265):0.000797	vs_HLperEre1_IL17RA:0.00705622):0.000481	vs_HLperCri1_IL17RA:0.00742233):0.00428942	(vs_HLperNas1_IL17RA:0.0	'vs_HLperNas1_IL17RA 2':0.0):0.01525037):0.00408851	vs_HLonyTor1_IL17RA:0.02885272):0.01135607	vs_HLneoLep1_IL17RA:0.02435825):0.00652338	((((((vs_HLmicOec1_IL17RA:0.00569242	vs_HLmicFor1_IL17RA:0.00611088):0.00204528	(vs_HLmicArv1_IL17RA:0.00795121	vs_HLmicAgr2_IL17RA:0.00824476):0.00210341):0.00173948	vs_micOch1_IL17RA:0.01297482):0.01270539	(vs_HLarvAmp1_IL17RA:0.0205381	(vs_HLellLut1_IL17RA:0.01356374	vs_HLellTal1_IL17RA:0.00551948):0.00374842):0.000630):0.00309302	vs_HLmyoGla2_IL17RA:0.01548429):0.00268464	vs_HLondZib1_IL17RA:0.02564072):0.03301369):0.00258043	((vs_HLmesAur2_IL17RA:0.0	vs_mesAur1_IL17RA:0.0):0.02683496	vs_HLcriGri3_IL17RA:0.03300404):0.01615485):0.00161678	vs_HLsigHis1_IL17RA:0.06094111):0.02005371	(((vs_HLacoCah1_IL17RA:0.01002019	vs_HLacoRus1_IL17RA:0.00708491):0.05999435	(((vs_HLpsaObe1_IL17RA:0.0117753	vs_HLrhoOpi1_IL17RA:0.01089851):0.000408	vs_HLmerUng1_IL17RA:0.01154092):0.02243998	vs_HLpacDup1_IL17RA:0.04026316):0.03377328):0.000156	((((vs_HLgraSur1_IL17RA:0.02589995	vs_HLarvNil1_IL17RA:0.02636983):0.01249768	(vs_HLpseDes1_IL17RA:0.03148545	(vs_HLuroCau1_IL17RA:0.00487671	vs_HLmasFus1_IL17RA:0.12532531):0.00962817):0.01642643):0.0029825	((vs_HLapoSyl1_IL17RA:0.08351595	vs_HLmasCou1_IL17RA:0.03907484):0.00631543	(vs_HLmusPah1_IL17RA:0.02279566	(((vs_mm39_IL17RA:0.0	vs_mm10_IL17RA:0.0):0.0035988	(vs_HLmusSpr1_IL17RA:0.00286351	vs_HLmusSpi1_IL17RA:0.0022336):0.00306825):0.01150732	vs_HLmusCar1_IL17RA:0.00345955):0.00911461):0.01769814):0.00544811):0.00291468	(vs_HLratRat7_IL17RA:0.01361766	(vs_rn6_IL17RA:0.0	vs_HLratNor7_IL17RA:0.0):0.00462937):0.05116659):0.02387695):0.0055291):0.00672752	vs_HLcriGam1_IL17RA:0.06948102):0.00968019	(vs_nanGal1_IL17RA:0.04321666	vs_HLrhiPru1_IL17RA:0.06754979):0.04798277):0.34416251	((((((((((((vs_HLellLut1_IL17RD:0.01837946
((((((((((((((((((((((((((vs_HLellLut1_IL17RD:0.01400532	vs_HLellTal1_IL17RD:0.00944595):0.0085608	vs_HLarvAmp1_IL17RD:0.02155885):0.00318512	vs_HLmyoGla2_IL17RD:0.02299474):0.00235706	(((vs_HLmicFor1_IL17RD:0.0048772	vs_HLmicOec1_IL17RD:0.00189812):0.00446171	(vs_HLmicAgr2_IL17RD:0.01245392	vs_micOch1_IL17RD:0.00755621):0.00171592):0.00175382	vs_HLmicArv1_IL17RD:0.01231829):0.00361158):0.00489576	vs_HLondZib1_IL17RD:0.01907226):0.02632637	(((((((vs_HLperCri1_IL17RD:0.00733493	(vs_HLperEre1_IL17RD:0.00916958	vs_HLperCal2_IL17RD:0.00491741):0.00475219):0.000071	vs_HLperNas1_IL17RD:0.00861833):0.00496179	(vs_HLperLeu1_IL17RD:0.00297731	(vs_HLperManBai2_IL17RD:0.000504	vs_HLperPol1_IL17RD:0.000843):0.00151252):0.01153753):0.00317729	vs_HLonyTor1_IL17RD:0.01870338):0.00481443	vs_HLneoLep1_IL17RD:0.01606195):0.00898746	vs_HLsigHis1_IL17RD:0.03623474):0.000768	((vs_HLmesAur2_IL17RD:0.0	vs_mesAur1_IL17RD:0.0):0.06923103	vs_HLcriGri3_IL17RD:0.01565283):0.00975817):0.00114596):0.01020057	((vs_HLacoRus1_IL17RD:0.00821448	vs_HLacoCah1_IL17RD:0.00639926):0.03225353	(((vs_HLmerUng1_IL17RD:0.01372732	vs_HLrhoOpi1_IL17RD:0.01610194):0.00201839	vs_HLpsaObe1_IL17RD:0.01159928):0.01315435	vs_HLpacDup1_IL17RD:0.01825394):0.02222258):0.00738694):0.00174886	(vs_HLcriGam1_IL17RD:0.04408305	(vs_nanGal1_IL17RD:0.03766553	vs_HLrhiPru1_IL17RD:0.04918158):0.04783873):0.00238883):0.01381637	((((((((vs_mm39_IL17RD:0.0	vs_mm10_IL17RD:0.0):0.000831	vs_HLmusSpi1_IL17RD:0.00323099):0.00284596	vs_HLmusSpr1_IL17RD:0.00362272):0.00650713	vs_HLmusCar1_IL17RD:0.01101964):0.00928143	vs_HLmusPah1_IL17RD:0.02109831):0.02066202	vs_HLmasCou1_IL17RD:0.02577359):0.00492207	((vs_HLgraSur1_IL17RD:0.01904841	vs_HLarvNil1_IL17RD:0.02450279):0.00881634	((vs_rn6_IL17RD:0.0	vs_HLratNor7_IL17RD:0.0):0.01401399	vs_HLratRat7_IL17RD:0.00788245):0.01772072):0.00277074):0.00229436	(vs_HLuroCau1_IL17RD:0.00855344	(vs_HLmasFus1_IL17RD:0.0433774	vs_HLpseDes1_IL17RD:0.00884149):0.00107164):0.02950113):0.00589869):0.01095804	vs_HLapoSyl1_IL17RD:0.07991106):0.45620247	Mussel_IL17R:0.69539742):0.0946517	((((vs_HLsigHis1_IL17RA:0.08092039
(((((((((((((((((((vs_HLcriGam1_IL17RD:0.04938775	((((((vs_HLrhoOpi1_IL17RD:0.01728517	vs_HLmerUng1_IL17RD:0.00903319):0.00810755	vs_HLpsaObe1_IL17RD:0.01245615):0.01369837	vs_HLpacDup1_IL17RD:0.01860249):0.02556353	(vs_HLacoRus1_IL17RD:0.01245606	vs_HLacoCah1_IL17RD:0.01115385):0.03129111):0.00735423	(((((((vs_HLmicOec1_IL17RD:0.00238592	vs_HLmicFor1_IL17RD:0.00430479):0.0065739	(vs_micOch1_IL17RD:0.0096585	vs_HLmicArv1_IL17RD:0.01055756):0.000194):0.000610	vs_HLmicAgr2_IL17RD:0.01032142):0.00507099	((vs_HLellTal1_IL17RD:0.00586438	vs_HLellLut1_IL17RD:0.01817031):0.00956858	vs_HLarvAmp1_IL17RD:0.01819496):0.000638):0.0045101	vs_HLmyoGla2_IL17RD:0.02482006):0.00187175	vs_HLondZib1_IL17RD:0.01380359):0.02650335	((((((((vs_HLperEre1_IL17RD:0.01172353	vs_HLperCal2_IL17RD:0.00598391):0.00388131	vs_HLperCri1_IL17RD:0.00781951):0.00176974	vs_HLperNas1_IL17RD:0.01563247):0.00502196	((vs_HLperManBai2_IL17RD:0.00135845	vs_HLperPol1_IL17RD:0.00351766):0.00262577	vs_HLperLeu1_IL17RD:0.00513261):0.00882859):0.00506043	vs_HLonyTor1_IL17RD:0.02406193):0.00553598	vs_HLneoLep1_IL17RD:0.02369405):0.00708279	((vs_mesAur1_IL17RD:0.0	vs_HLmesAur2_IL17RD:0.0):0.06063419	vs_HLcriGri3_IL17RD:0.01789219):0.0100129):0.00161493	vs_HLsigHis1_IL17RD:0.04132698):0.00113627):0.00865106):0.00143838	(vs_nanGal1_IL17RD:0.03913109	vs_HLrhiPru1_IL17RD:0.05480389):0.06133445):0.000483):0.01355279	(((((vs_HLratNor7_IL17RD:0.0	vs_rn6_IL17RD:0.0):0.00957307	vs_HLratRat7_IL17RD:0.00476498):0.0268177	((vs_HLmasFus1_IL17RD:0.04095746	vs_HLpseDes1_IL17RD:0.01103502):0.00352656	vs_HLuroCau1_IL17RD:0.01624442):0.0166136):0.00183766	(vs_HLarvNil1_IL17RD:0.02050845	vs_HLgraSur1_IL17RD:0.01545302):0.00970432):0.000914	(((((vs_HLmusSpi1_IL17RD:0.00352896	(vs_mm39_IL17RD:0.0	vs_mm10_IL17RD:0.0):0.00314609):0.00204674	vs_HLmusSpr1_IL17RD:0.00381162):0.00549444	vs_HLmusCar1_IL17RD:0.00913409):0.00806008	vs_HLmusPah1_IL17RD:0.01728798):0.02454938	vs_HLmasCou1_IL17RD:0.0267106):0.00425205):0.0073779):0.04138755	vs_HLapoSyl1_IL17RD:0.04863299):0.50406037	Mussel_IL17R:0.71512729):0.07308854	(((((vs_HLacoCah1_IL17RA:0.01480302
((((((((((((((((((((((((((((vs_HLperNas1_IL17RD:0.0128417	((vs_HLperEre1_IL17RD:0.00724687	vs_HLperCal2_IL17RD:0.00660253):0.00211819	vs_HLperCri1_IL17RD:0.00720616):0.000819):0.00402664	((vs_HLperPol1_IL17RD:0.00199694	vs_HLperManBai2_IL17RD:0.00156471):0.00249798	vs_HLperLeu1_IL17RD:0.00469588):0.00745773):0.00216937	vs_HLonyTor1_IL17RD:0.02521123):0.00331661	vs_HLneoLep1_IL17RD:0.01459532):0.01016688	(vs_HLcriGri3_IL17RD:0.01240652	(vs_HLmesAur2_IL17RD:0.0	vs_mesAur1_IL17RD:0.0):0.05311029):0.0132989):0.000385	vs_HLsigHis1_IL17RD:0.03661927):0.00186334	(((vs_HLarvAmp1_IL17RD:0.01776056	((vs_HLellTal1_IL17RD:0.00580944	vs_HLellLut1_IL17RD:0.01440433):0.01006272	(((vs_HLmicAgr2_IL17RD:0.01015606	vs_micOch1_IL17RD:0.01063426):0.00188249	(vs_HLmicFor1_IL17RD:0.00381206	vs_HLmicOec1_IL17RD:0.00155952):0.00312655):0.00241752	vs_HLmicArv1_IL17RD:0.01059149):0.00247396):0.00245594):0.00237884	vs_HLmyoGla2_IL17RD:0.02161695):0.00116279	vs_HLondZib1_IL17RD:0.01426563):0.02671754):0.00614967	vs_HLcriGam1_IL17RD:0.03833784):0.00151423	((((vs_HLpsaObe1_IL17RD:0.01368095	vs_HLmerUng1_IL17RD:0.00623416):0.0022109	vs_HLrhoOpi1_IL17RD:0.01248129):0.01163047	vs_HLpacDup1_IL17RD:0.01744548):0.02129224	(vs_HLacoRus1_IL17RD:0.0138528	vs_HLacoCah1_IL17RD:0.00573618):0.03695093):0.00803635):0.000794	((((((vs_HLpseDes1_IL17RD:0.00674179	vs_HLmasFus1_IL17RD:0.04396537):0.00474655	vs_HLuroCau1_IL17RD:0.00910125):0.0181108	((vs_HLratNor7_IL17RD:0.0	vs_rn6_IL17RD:0.0):0.01100136	vs_HLratRat7_IL17RD:0.00432443):0.01843459):0.00188933	(vs_HLarvNil1_IL17RD:0.02158853	vs_HLgraSur1_IL17RD:0.01360779):0.00752033):0.000594	((((vs_HLmusSpr1_IL17RD:0.00518705	((vs_HLmusSpi1_IL17RD:0.00538371	vs_mm10_IL17RD:0.0):0.000008	vs_mm39_IL17RD:0.0):0.0042495):0.00484111	vs_HLmusCar1_IL17RD:0.01267231):0.00903087	vs_HLmusPah1_IL17RD:0.01453348):0.01296078	vs_HLmasCou1_IL17RD:0.02330054):0.0073726):0.00613423	vs_HLapoSyl1_IL17RD:0.09967142):0.01560969):0.01605303	(vs_nanGal1_IL17RD:0.03936314	vs_HLrhiPru1_IL17RD:0.05215551):0.04609586):0.50559737	Mussel_IL17R:0.74311405):0.03831939	(((((((((((((vs_HLmusSpi1_IL17RA:0.00285193
((((((((((((vs_micOch1_IL17RA:0.0104482	((vs_HLmicFor1_IL17RA:0.00529723	vs_HLmicOec1_IL17RA:0.00486832):0.00291691	(vs_HLmicArv1_IL17RA:0.00538921	vs_HLmicAgr2_IL17RA:0.0087322):0.000359):0.00230842):0.01128073	vs_HLarvAmp1_IL17RA:0.01775894):0.000882	(vs_HLmyoGla2_IL17RA:0.0198338	(vs_HLellTal1_IL17RA:0.00829941	vs_HLellLut1_IL17RA:0.00849404):0.00551761):0.00273379):0.00325795	vs_HLondZib1_IL17RA:0.02360878):0.02991682	((vs_mesAur1_IL17RA:0.0	vs_HLmesAur2_IL17RA:0.0):0.04130954	vs_HLcriGri3_IL17RA:0.02569252):0.01727517):0.00218398	((((('vs_HLperNas1_IL17RA 2':0.0	vs_HLperNas1_IL17RA:0.0):0.02310818	((vs_HLperLeu1_IL17RA:0.01020079	(vs_HLperPol1_IL17RA:0.00577957	vs_HLperManBai2_IL17RA:0.0044101):0.00117484):0.02009249	((vs_HLperEre1_IL17RA:0.01149316	vs_HLperCri1_IL17RA:0.00788766):0.00186423	vs_HLperCal2_IL17RA:0.00798787):0.00352444):0.00430516):0.00388415	vs_HLonyTor1_IL17RA:0.02986646):0.01465129	vs_HLneoLep1_IL17RA:0.02889828):0.00515445	vs_HLsigHis1_IL17RA:0.05412756):0.00707351):0.02139663	(((vs_HLmasFus1_IL17RA:0.10572405	(vs_HLpseDes1_IL17RA:0.02641927	vs_HLuroCau1_IL17RA:0.01682176):0.00821177):0.01526259	((((vs_HLmusPah1_IL17RA:0.02547141	(((vs_HLmusSpi1_IL17RA:0.00259876	vs_HLmusSpr1_IL17RA:0.00521797):0.00189406	(vs_mm39_IL17RA:0.0	vs_mm10_IL17RA:0.0):0.00297284):0.01010181	vs_HLmusCar1_IL17RA:0.00484339):0.00743767):0.0148641	(vs_HLmasCou1_IL17RA:0.03839834	vs_HLapoSyl1_IL17RA:0.08534707):0.00646002):0.00393532	(vs_HLgraSur1_IL17RA:0.02077384	vs_HLarvNil1_IL17RA:0.02639211):0.0117191):0.0051351	(vs_HLratRat7_IL17RA:0.00806891	(vs_HLratNor7_IL17RA:0.0	vs_rn6_IL17RA:0.0):0.00525938):0.05250823):0.00200351):0.02770451	((((vs_HLmerUng1_IL17RA:0.01271743	vs_HLrhoOpi1_IL17RA:0.00739107):0.00199911	vs_HLpsaObe1_IL17RA:0.01213881):0.02101619	vs_HLpacDup1_IL17RA:0.04284283):0.03483945	(vs_HLacoRus1_IL17RA:0.0101993	vs_HLacoCah1_IL17RA:0.01086154):0.05769623):0.00579096):0.00261569):0.00602146	vs_HLcriGam1_IL17RA:0.07014996):0.01285616	(vs_HLrhiPru1_IL17RA:0.06592868	vs_nanGal1_IL17RA:0.04352083):0.04188143):0.3033081	(((((((((vs_HLarvNil1_IL17RE:0.01648745
((((((((((((((((((((((vs_HLarvAmp1_IL17RA:0.02043046	(((vs_HLmicOec1_IL17RA:0.00406634	vs_HLmicFor1_IL17RA:0.0036598):0.00464773	((vs_HLmicAgr2_IL17RA:0.01037422	vs_HLmicArv1_IL17RA:0.00992044):0.00113158	vs_micOch1_IL17RA:0.01031293):0.00159883):0.01323189	(vs_HLondZib1_IL17RA:0.02158311	(vs_HLellTal1_IL17RA:0.01390136	vs_HLellLut1_IL17RA:0.01027823):0.00577785):0.000837):0.000612):0.00123265	vs_HLmyoGla2_IL17RA:0.02149437):0.03775696	((vs_mesAur1_IL17RA:0.0	vs_HLmesAur2_IL17RA:0.0):0.03473066	vs_HLcriGri3_IL17RA:0.02672445):0.00977482):0.00449854	(((((((vs_HLarvNil1_IL17RA:0.02818578	vs_HLgraSur1_IL17RA:0.01917059):0.01545434	(vs_HLmasCou1_IL17RA:0.04016204	vs_HLapoSyl1_IL17RA:0.09382323):0.00404773):0.00292192	(vs_HLpseDes1_IL17RA:0.03072448	vs_HLuroCau1_IL17RA:0.01303581):0.0149798):0.00269156	((((vs_HLmusSpr1_IL17RA:0.00246636	vs_HLmusSpi1_IL17RA:0.00292521):0.00216369	(vs_mm10_IL17RA:0.0	vs_mm39_IL17RA:0.0):0.00365258):0.00873587	vs_HLmusCar1_IL17RA:0.00650001):0.00341017	vs_HLmusPah1_IL17RA:0.02408488):0.01763569):0.00473196	((vs_HLratNor7_IL17RA:0.0	vs_rn6_IL17RA:0.0):0.00209766	vs_HLratRat7_IL17RA:0.00988908):0.05557277):0.02635368	((vs_HLpacDup1_IL17RA:0.03621823	((vs_HLmerUng1_IL17RA:0.01359996	vs_HLrhoOpi1_IL17RA:0.00588988):0.00175854	vs_HLpsaObe1_IL17RA:0.01194814):0.02183221):0.04074773	(vs_HLacoRus1_IL17RA:0.0097738	vs_HLacoCah1_IL17RA:0.00697925):0.05074395):0.00283464):0.00472269	((vs_HLrhiPru1_IL17RA:0.0715156	vs_nanGal1_IL17RA:0.04433381):0.04928601	vs_HLcriGam1_IL17RA:0.06400801):0.0157618):0.0210591):0.00235573	vs_HLsigHis1_IL17RA:0.06909015):0.00958575	vs_HLneoLep1_IL17RA:0.03489664):0.01371032	(((vs_HLperCri1_IL17RA:0.0078706	(vs_HLperEre1_IL17RA:0.01177805	vs_HLperCal2_IL17RA:0.0117154):0.00148886):0.00532556	((vs_HLperPol1_IL17RA:0.00561506	vs_HLperManBai2_IL17RA:0.00682627):0.0030871	vs_HLperLeu1_IL17RA:0.0095219):0.01762323):0.0086669	vs_HLonyTor1_IL17RA:0.02985847):0.00763416):0.01111587	(vs_HLperNas1_IL17RA:0.0	(vs_HLmasFus1_IL17RA:0.11123547	'vs_HLperNas1_IL17RA 2':0.0):0.00476907):0.0296386):0.31859341	(((((((((((((vs_HLellTal1_IL17RD:0.00484084
((((((((((((((((((((((vs_HLmyoGla2_IL17RA:0.01589285	(vs_HLellTal1_IL17RA:0.0052974	vs_HLellLut1_IL17RA:0.01150855):0.00813091):0.000334	(((vs_HLmicAgr2_IL17RA:0.00963115	vs_HLmicArv1_IL17RA:0.0065955):0.00258408	(vs_HLmicOec1_IL17RA:0.00380922	vs_HLmicFor1_IL17RA:0.00561211):0.00471598):0.00161285	vs_micOch1_IL17RA:0.01496448):0.01255023):0.00120552	vs_HLarvAmp1_IL17RA:0.01999904):0.00473308	vs_HLondZib1_IL17RA:0.02361827):0.03456298	((((vs_HLonyTor1_IL17RA:0.03538903	((((vs_HLperCri1_IL17RA:0.01643801	vs_HLperEre1_IL17RA:0.01272662):0.000944	vs_HLperCal2_IL17RA:0.00974422):0.00292316	((vs_HLperManBai2_IL17RA:0.00785986	vs_HLperLeu1_IL17RA:0.00833112):0.00149679	vs_HLperPol1_IL17RA:0.00557622):0.01707755):0.00463712	('vs_HLperNas1_IL17RA 2':0.0	vs_HLperNas1_IL17RA:0.0):0.01832299):0.00799937):0.01848894	vs_HLneoLep1_IL17RA:0.02708579):0.00520602	vs_HLsigHis1_IL17RA:0.0673997):0.00750935	(vs_HLcriGri3_IL17RA:0.03190641	(vs_HLmesAur2_IL17RA:0.0	vs_mesAur1_IL17RA:0.0):0.02979421):0.01731183):0.00150015):0.01572957	((vs_nanGal1_IL17RA:0.04190019	vs_HLrhiPru1_IL17RA:0.06543081):0.05663574	vs_HLcriGam1_IL17RA:0.08461484):0.00539174):0.00484168	((vs_HLacoCah1_IL17RA:0.00813933	vs_HLacoRus1_IL17RA:0.01341561):0.06383912	((vs_HLpsaObe1_IL17RA:0.01421522	(vs_HLrhoOpi1_IL17RA:0.00793344	vs_HLmerUng1_IL17RA:0.00995165):0.00213434):0.02173902	vs_HLpacDup1_IL17RA:0.03501495):0.0445829):0.00196708):0.00962011	((vs_HLratRat7_IL17RA:0.01122332	(vs_HLratNor7_IL17RA:0.0	vs_rn6_IL17RA:0.0):0.00705945):0.05448633	(((vs_HLgraSur1_IL17RA:0.01821845	vs_HLarvNil1_IL17RA:0.0267868):0.01343579	(vs_HLpseDes1_IL17RA:0.02920841	(vs_HLmasFus1_IL17RA:0.09862889	vs_HLuroCau1_IL17RA:0.01485694):0.00267296):0.02154681):0.00230587	((vs_HLmasCou1_IL17RA:0.04179688	vs_HLapoSyl1_IL17RA:0.07437771):0.00273594	((((vs_mm39_IL17RA:0.0	vs_mm10_IL17RA:0.0):0.00248953	(vs_HLmusSpi1_IL17RA:0.000896	vs_HLmusSpr1_IL17RA:0.00184279):0.0013937):0.00575268	vs_HLmusCar1_IL17RA:0.01070024):0.00840091	vs_HLmusPah1_IL17RA:0.02250282):0.01517929):0.00540994):0.00468367):0.02372297):0.30940088	((((((((((vs_HLmasFus1_IL17RD:0.04526827
(((((((((((((((((((((((((((vs_HLmasCou1_IL17RD:0.02543444	((((vs_mm39_IL17RD:0.0	(vs_mm10_IL17RD:0.0	vs_HLmusSpi1_IL17RD:0.00324444):0.000033):0.00253248	vs_HLmusSpr1_IL17RD:0.00385109):0.0021389	vs_HLmusCar1_IL17RD:0.00965905):0.00608317	vs_HLmusPah1_IL17RD:0.01625863):0.02090764):0.00156742	(vs_HLuroCau1_IL17RD:0.00738538	(vs_HLmasFus1_IL17RD:0.03991992	vs_HLpseDes1_IL17RD:0.01049156):0.0028633):0.0229991):0.0013495	((vs_HLarvNil1_IL17RD:0.0266837	vs_HLgraSur1_IL17RD:0.01304268):0.00713665	(vs_HLratRat7_IL17RD:0.00632078	(vs_rn6_IL17RD:0.0	vs_HLratNor7_IL17RD:0.0):0.01064539):0.02069212):0.000972):0.00303774	vs_HLapoSyl1_IL17RD:0.08465618):0.01052451	vs_HLcriGam1_IL17RD:0.04359145):0.00157068	((((vs_HLmerUng1_IL17RD:0.01101059	vs_HLrhoOpi1_IL17RD:0.01225137):0.00216467	vs_HLpsaObe1_IL17RD:0.01152903):0.01368095	vs_HLpacDup1_IL17RD:0.0136355):0.02308995	(vs_HLacoCah1_IL17RD:0.00720153	vs_HLacoRus1_IL17RD:0.00711404):0.03690845):0.00485991):0.00234602	(vs_HLrhiPru1_IL17RD:0.04549793	vs_nanGal1_IL17RD:0.03350663):0.04869642):0.00559519	vs_HLsigHis1_IL17RD:0.0431589):0.00180044	(((((((vs_HLperEre1_IL17RD:0.00847184	vs_HLperCal2_IL17RD:0.00562321):0.00344636	vs_HLperCri1_IL17RD:0.00625625):0.00161975	vs_HLperNas1_IL17RD:0.00897425):0.00701009	(vs_HLperLeu1_IL17RD:0.00566787	(vs_HLperManBai2_IL17RD:0.000122	vs_HLperPol1_IL17RD:0.00214166):0.00195563):0.00920334):0.0033094	vs_HLonyTor1_IL17RD:0.02044368):0.00712251	vs_HLneoLep1_IL17RD:0.0191889):0.01082538	(((((((vs_micOch1_IL17RD:0.00826355	(vs_HLmicOec1_IL17RD:0.00198696	vs_HLmicFor1_IL17RD:0.00439417):0.00655282):0.00176753	vs_HLmicArv1_IL17RD:0.01245418):0.00101269	vs_HLmicAgr2_IL17RD:0.01443393):0.00199736	(vs_HLellTal1_IL17RD:0.00910871	vs_HLellLut1_IL17RD:0.01233977):0.00851288):0.0032425	vs_HLarvAmp1_IL17RD:0.0179921):0.0028607	vs_HLmyoGla2_IL17RD:0.02381289):0.00183448	vs_HLondZib1_IL17RD:0.01402202):0.02704516):0.000686):0.00748785	vs_HLcriGri3_IL17RD:0.02208172):0.00788628	(vs_mesAur1_IL17RD:0.0	vs_HLmesAur2_IL17RD:0.0):0.05489012):0.53989672	(((((((((((((vs_HLmicAgr2_IL17RA:0.00711575	(vs_HLmicOec1_IL17RA:0.00653735
(((((((((((((((((((vs_HLcriGam1_IL17RD:0.04334303	(((((vs_HLarvNil1_IL17RD:0.02520573	vs_HLgraSur1_IL17RD:0.01495891):0.0084658	(((vs_rn6_IL17RD:0.0	vs_HLratNor7_IL17RD:0.0):0.01094278	vs_HLratRat7_IL17RD:0.00785503):0.025947	((vs_HLmasFus1_IL17RD:0.03914961	vs_HLpseDes1_IL17RD:0.00991496):0.00163	vs_HLuroCau1_IL17RD:0.00935636):0.02743078):0.00173547):0.00180715	((vs_HLmusPah1_IL17RD:0.01854994	(((vs_HLmusSpi1_IL17RD:0.00343799	(vs_mm10_IL17RD:0.0	vs_mm39_IL17RD:0.0):0.00247117):0.00182005	vs_HLmusSpr1_IL17RD:0.00353326):0.0075048	vs_HLmusCar1_IL17RD:0.01103488):0.00819901):0.01965076	vs_HLmasCou1_IL17RD:0.02512668):0.00666555):0.00524936	vs_HLapoSyl1_IL17RD:0.08668911):0.0095618	((vs_HLacoRus1_IL17RD:0.01393014	vs_HLacoCah1_IL17RD:0.00632868):0.03532399	(((vs_HLmerUng1_IL17RD:0.00944628	vs_HLrhoOpi1_IL17RD:0.02053591):0.00541778	vs_HLpsaObe1_IL17RD:0.00817045):0.01111157	vs_HLpacDup1_IL17RD:0.01446925):0.02080589):0.00636228):0.000225):0.00279428	((vs_HLsigHis1_IL17RD:0.040241	((((((vs_HLperPol1_IL17RD:0.00106473	vs_HLperManBai2_IL17RD:0.000743):0.00253335	vs_HLperLeu1_IL17RD:0.00431187):0.00987984	(((vs_HLperCal2_IL17RD:0.0053705	vs_HLperEre1_IL17RD:0.01124378):0.00244706	vs_HLperCri1_IL17RD:0.00826704):0.0018242	vs_HLperNas1_IL17RD:0.01489785):0.00405784):0.00427595	vs_HLonyTor1_IL17RD:0.02320786):0.00532898	vs_HLneoLep1_IL17RD:0.02133558):0.00933245	((vs_mesAur1_IL17RD:0.0	vs_HLmesAur2_IL17RD:0.0):0.06981152	vs_HLcriGri3_IL17RD:0.01942757):0.00904095):0.00154638):0.00212332	((((((((vs_HLmicFor1_IL17RD:0.00596677	vs_HLmicOec1_IL17RD:0.00270133):0.00557854	vs_micOch1_IL17RD:0.01243053):0.00123502	vs_HLmicAgr2_IL17RD:0.01259977):0.000389	vs_HLmicArv1_IL17RD:0.00966167):0.00524701	(vs_HLellTal1_IL17RD:0.0026462	vs_HLellLut1_IL17RD:0.01595906):0.01179594):0.000711	vs_HLarvAmp1_IL17RD:0.01922638):0.00313905	vs_HLmyoGla2_IL17RD:0.02265764):0.0025507	vs_HLondZib1_IL17RD:0.01418695):0.02543355):0.00893829):0.02094113	(vs_nanGal1_IL17RD:0.03153088	vs_HLrhiPru1_IL17RD:0.05533439):0.05253618):0.49265057	Mussel_IL17R:0.73151987):0.07716509	((((((((((vs_HLuroCau1_IL17RA:0.00169696
(((((((((((((((((((((((vs_HLellTal1_IL17RA:0.00742357	vs_HLellLut1_IL17RA:0.00712168):0.00310354	vs_HLmyoGla2_IL17RA:0.0201168):0.00259364	(vs_HLarvAmp1_IL17RA:0.01932582	(((vs_HLmicFor1_IL17RA:0.00637241	vs_HLmicOec1_IL17RA:0.00293657):0.00282527	(vs_HLmicArv1_IL17RA:0.00745188	vs_HLmicAgr2_IL17RA:0.0069807):0.00153423):0.00135901	vs_micOch1_IL17RA:0.01696031):0.00845842):0.00150286):0.0029702	vs_HLondZib1_IL17RA:0.02553454):0.03579345	((((((((vs_HLperManBai2_IL17RA:0.00706082	vs_HLperLeu1_IL17RA:0.0054609):0.00160754	vs_HLperPol1_IL17RA:0.00431191):0.01608418	(vs_HLperCal2_IL17RA:0.01128442	(vs_HLperEre1_IL17RA:0.00954406	vs_HLperCri1_IL17RA:0.00731495):0.00100109):0.00273306):0.00668586	(vs_HLperNas1_IL17RA:0.0	'vs_HLperNas1_IL17RA 2':0.0):0.0163899):0.00346493	vs_HLonyTor1_IL17RA:0.03078302):0.01366288	vs_HLneoLep1_IL17RA:0.02847652):0.00451346	vs_HLsigHis1_IL17RA:0.06962158):0.00581822	(vs_HLcriGri3_IL17RA:0.02470015	(vs_mesAur1_IL17RA:0.0	vs_HLmesAur2_IL17RA:0.0):0.02967055):0.01841128):0.000554):0.01980442	(vs_HLcriGam1_IL17RA:0.06748996	(vs_HLrhiPru1_IL17RA:0.06669676	vs_nanGal1_IL17RA:0.04626533):0.04911761):0.00796927):0.00179372	(((((((((vs_mm10_IL17RA:0.0	vs_mm39_IL17RA:0.0):0.00434688	(vs_HLmusSpr1_IL17RA:0.00410468	vs_HLmusSpi1_IL17RA:0.00291343):0.000762):0.00697318	vs_HLmusCar1_IL17RA:0.0060414):0.00990154	vs_HLmusPah1_IL17RA:0.02806817):0.01216874	vs_HLmasCou1_IL17RA:0.04956237):0.00544484	(vs_HLapoSyl1_IL17RA:0.08652793	(vs_HLarvNil1_IL17RA:0.02919129	vs_HLgraSur1_IL17RA:0.02078057):0.01247689):0.000669):0.00243657	(vs_HLpseDes1_IL17RA:0.04081073	(vs_HLmasFus1_IL17RA:0.10502676	vs_HLuroCau1_IL17RA:0.00280783):0.01051514):0.01948387):0.00514901	(vs_HLratRat7_IL17RA:0.01021273	(vs_HLratNor7_IL17RA:0.0	vs_rn6_IL17RA:0.0):0.00664467):0.05415694):0.02894863	((vs_HLacoCah1_IL17RA:0.01325287	vs_HLacoRus1_IL17RA:0.01164308):0.06757464	(((vs_HLmerUng1_IL17RA:0.0101494	vs_HLrhoOpi1_IL17RA:0.0055433):0.00200567	vs_HLpsaObe1_IL17RA:0.01312395):0.01457766	vs_HLpacDup1_IL17RA:0.03562853):0.03791521):0.00151318):0.00537333):0.3157392	((((((((((vs_HLellLut1_IL17RD:0.01070078
(((((((((((((((((((((((((((vs_HLratNor7_IL17RD:0.0	vs_rn6_IL17RD:0.0):0.01004341	vs_HLratRat7_IL17RD:0.00466064):0.02187128	((vs_HLpseDes1_IL17RD:0.01010101	vs_HLmasFus1_IL17RD:0.0437165):0.00338329	vs_HLuroCau1_IL17RD:0.00880819):0.02592206):0.000398	(vs_HLarvNil1_IL17RD:0.02534509	vs_HLgraSur1_IL17RD:0.01833549):0.00659883):0.000999	((vs_HLmusPah1_IL17RD:0.01638092	((vs_HLmusSpr1_IL17RD:0.00659889	((vs_mm10_IL17RD:0.0	vs_mm39_IL17RD:0.0):0.00134837	vs_HLmusSpi1_IL17RD:0.00458917):0.00196973):0.00769876	vs_HLmusCar1_IL17RD:0.01194905):0.01072168):0.01666307	vs_HLmasCou1_IL17RD:0.02569493):0.00182057):0.00339821	vs_HLapoSyl1_IL17RD:0.08242104):0.01327668	vs_HLcriGam1_IL17RD:0.04603626):0.000302	((vs_HLacoCah1_IL17RD:0.0064515	vs_HLacoRus1_IL17RD:0.009694):0.04575373	(((vs_HLrhoOpi1_IL17RD:0.01731999	vs_HLmerUng1_IL17RD:0.00921899):0.00376885	vs_HLpsaObe1_IL17RD:0.01207145):0.01597141	vs_HLpacDup1_IL17RD:0.01670376):0.01738932):0.00548081):0.00253903	(vs_nanGal1_IL17RD:0.03467721	vs_HLrhiPru1_IL17RD:0.06105007):0.05372715):0.0083296	((((((((vs_HLperCal2_IL17RD:0.00428465	vs_HLperEre1_IL17RD:0.00637622):0.00672893	vs_HLperCri1_IL17RD:0.01052213):0.00233788	vs_HLperNas1_IL17RD:0.00950362):0.00303362	(vs_HLperLeu1_IL17RD:0.00609514	(vs_HLperManBai2_IL17RD:0.00233472	vs_HLperPol1_IL17RD:0.00129438):0.00246944):0.00943902):0.00690396	vs_HLonyTor1_IL17RD:0.02064261):0.00453914	vs_HLneoLep1_IL17RD:0.0247713):0.00770777	vs_HLsigHis1_IL17RD:0.03607445):0.00301373	((((((vs_micOch1_IL17RD:0.01067628	(vs_HLmicFor1_IL17RD:0.0040364	vs_HLmicOec1_IL17RD:0.00143561):0.00631914):0.00198383	vs_HLmicAgr2_IL17RD:0.01369101):0.000560	vs_HLmicArv1_IL17RD:0.008667):0.00485775	((vs_HLellLut1_IL17RD:0.01210221	vs_HLellTal1_IL17RD:0.00694489):0.0104807	vs_HLarvAmp1_IL17RD:0.01955711):0.00163742):0.00169548	vs_HLmyoGla2_IL17RD:0.02800681):0.0041273	vs_HLondZib1_IL17RD:0.01338786):0.027995):0.00313157):0.0055193	vs_HLcriGri3_IL17RD:0.02104954):0.01692981	(vs_HLmesAur2_IL17RD:0.0	vs_mesAur1_IL17RD:0.0):0.05254603):0.45847233	Mussel_IL17R:0.83661284):0.10793456	(((((((((((((vs_HLmusSpi1_IL17RA:0.00232325
((((((((((((((((((((((((((vs_HLellLut1_IL17RA:0.0106906	vs_HLellTal1_IL17RA:0.00755925):0.00599107	vs_HLondZib1_IL17RA:0.02581817):0.000693	(((vs_HLmicFor1_IL17RA:0.00485027	vs_HLmicOec1_IL17RA:0.00401856):0.00385562	((vs_HLmicArv1_IL17RA:0.00600217	vs_micOch1_IL17RA:0.00923291):0.000892	vs_HLmicAgr2_IL17RA:0.00803297):0.000338):0.01172782	vs_HLarvAmp1_IL17RA:0.01818611):0.000992):0.00295727	vs_HLmyoGla2_IL17RA:0.01873372):0.03232244	((vs_HLmesAur2_IL17RA:0.0	vs_mesAur1_IL17RA:0.0):0.02710285	vs_HLcriGri3_IL17RA:0.02173716):0.01562346):0.000857	(((((((vs_HLarvNil1_IL17RA:0.02586477	vs_HLgraSur1_IL17RA:0.02205262):0.0187327	vs_HLapoSyl1_IL17RA:0.08047172):0.000629	(((((vs_mm39_IL17RA:0.0	vs_mm10_IL17RA:0.0):0.00306572	(vs_HLmusSpr1_IL17RA:0.0036683	vs_HLmusSpi1_IL17RA:0.0028821):0.00145081):0.00655208	vs_HLmusCar1_IL17RA:0.00203335):0.01047532	vs_HLmusPah1_IL17RA:0.02684793):0.01496744	vs_HLmasCou1_IL17RA:0.04574916):0.00434401):0.00290554	(vs_HLpseDes1_IL17RA:0.02701444	(vs_HLuroCau1_IL17RA:0.0107591	vs_HLmasFus1_IL17RA:0.11217897):0.00503238):0.02237362):0.00576887	(vs_HLratRat7_IL17RA:0.00773642	(vs_rn6_IL17RA:0.0	vs_HLratNor7_IL17RA:0.0):0.00621389):0.04766757):0.02034468	((vs_HLpacDup1_IL17RA:0.03991364	(vs_HLpsaObe1_IL17RA:0.01102381	(vs_HLmerUng1_IL17RA:0.01284126	vs_HLrhoOpi1_IL17RA:0.00831273):0.00380047):0.02423196):0.03591073	(vs_HLacoCah1_IL17RA:0.01070707	vs_HLacoRus1_IL17RA:0.01327458):0.05895343):0.00452429):0.00736035	((vs_nanGal1_IL17RA:0.04510454	vs_HLrhiPru1_IL17RA:0.07010897):0.0570891	vs_HLcriGam1_IL17RA:0.06831055):0.0017872):0.01743812):0.00726369	vs_HLsigHis1_IL17RA:0.06744692):0.00291745	vs_HLneoLep1_IL17RA:0.02675298):0.01335063	(((vs_HLperPol1_IL17RA:0.00745928	(vs_HLperLeu1_IL17RA:0.00553526	vs_HLperManBai2_IL17RA:0.00812074):0.00157924):0.01544666	((vs_HLperCal2_IL17RA:0.0111989	vs_HLperCri1_IL17RA:0.00959113):0.00107054	vs_HLperEre1_IL17RA:0.01153032):0.00290407):0.00583817	vs_HLonyTor1_IL17RA:0.0292581):0.00351883):0.02353277	vs_HLperNas1_IL17RA:0.0):0.00454117	'vs_HLperNas1_IL17RA 2':0.0):0.26787749	(((((((((vs_HLacoCah1_IL17RD:0.00751936
(((((((((((((((((((((((((vs_micOch1_IL17RD:0.01006799	(vs_HLmicOec1_IL17RD:0.00153784	vs_HLmicFor1_IL17RD:0.00517382):0.00540954):0.000787	vs_HLmicAgr2_IL17RD:0.01121808):0.00325081	vs_HLmicArv1_IL17RD:0.01003998):0.00507222	(vs_HLellTal1_IL17RD:0.00608777	vs_HLellLut1_IL17RD:0.01356285):0.01063228):0.00413274	(vs_HLarvAmp1_IL17RD:0.0195434	vs_HLmyoGla2_IL17RD:0.02557512):0.00131816):0.00232413	vs_HLondZib1_IL17RD:0.01495149):0.02861174	(((vs_HLonyTor1_IL17RD:0.02409802	((vs_HLperLeu1_IL17RD:0.00351502	(vs_HLperPol1_IL17RD:0.000938	vs_HLperManBai2_IL17RD:0.0):0.00182074):0.01267813	((vs_HLperCri1_IL17RD:0.00649899	(vs_HLperCal2_IL17RD:0.00394822	vs_HLperEre1_IL17RD:0.01125749):0.00575094):0.00358053	vs_HLperNas1_IL17RD:0.01058722):0.00322276):0.00483344):0.00501746	vs_HLneoLep1_IL17RD:0.02107716):0.01012727	((vs_mesAur1_IL17RD:0.0	vs_HLmesAur2_IL17RD:0.0):0.06647672	vs_HLcriGri3_IL17RD:0.02106998):0.00852204):0.00403463):0.000911	vs_HLsigHis1_IL17RD:0.04212746):0.00735883	((vs_HLacoCah1_IL17RD:0.00845886	vs_HLacoRus1_IL17RD:0.01011944):0.03901194	(((vs_HLmerUng1_IL17RD:0.00717995	vs_HLrhoOpi1_IL17RD:0.01508241):0.00153564	vs_HLpsaObe1_IL17RD:0.0101857):0.00660175	vs_HLpacDup1_IL17RD:0.01932049):0.0168599):0.00873635):0.00159626	(((((((vs_HLmasFus1_IL17RD:0.04553178	vs_HLpseDes1_IL17RD:0.01062263):0.00279739	vs_HLuroCau1_IL17RD:0.0058771):0.02063041	vs_HLmasCou1_IL17RD:0.02576376):0.00345576	(vs_HLgraSur1_IL17RD:0.01547819	vs_HLarvNil1_IL17RD:0.0136423):0.00592635):0.000924	(vs_HLratRat7_IL17RD:0.00782246	(vs_HLratNor7_IL17RD:0.0	vs_rn6_IL17RD:0.0):0.0115653):0.01892115):0.00331451	(vs_HLmusPah1_IL17RD:0.01984197	(vs_HLmusCar1_IL17RD:0.01404157	(((vs_mm10_IL17RD:0.0	vs_mm39_IL17RD:0.0):0.000547	vs_HLmusSpi1_IL17RD:0.0052647):0.00261773	vs_HLmusSpr1_IL17RD:0.00531405):0.00584303):0.00911475):0.02388408):0.00553096	vs_HLapoSyl1_IL17RD:0.09628593):0.01334442):0.00194669	vs_HLcriGam1_IL17RD:0.04160702):0.0221559	(vs_nanGal1_IL17RD:0.03495845	vs_HLrhiPru1_IL17RD:0.05432429):0.04109834):0.42372605	Mussel_IL17R:0.78877247):0.09881997	((('vs_HLperNas1_IL17RA 2':0.0
(((((((((((((((((((((((((vs_HLellTal1_IL17RA:0.00467404	vs_HLellLut1_IL17RA:0.01424693):0.00716787	vs_HLmyoGla2_IL17RA:0.01913171):0.00190472	vs_HLarvAmp1_IL17RA:0.0207137):0.000736	((vs_HLmicAgr2_IL17RA:0.01403796	(vs_micOch1_IL17RA:0.01347645	vs_HLmicArv1_IL17RA:0.00603861):0.0015153):0.000772	(vs_HLmicFor1_IL17RA:0.00513395	vs_HLmicOec1_IL17RA:0.00233871):0.00552398):0.00875398):0.00375777	vs_HLondZib1_IL17RA:0.02006214):0.02561957	(vs_HLcriGri3_IL17RA:0.02856046	(vs_HLmesAur2_IL17RA:0.0	vs_mesAur1_IL17RA:0.0):0.03086394):0.0200867):0.00335924	(((vs_HLonyTor1_IL17RA:0.02959035	((vs_HLperNas1_IL17RA:0.0	'vs_HLperNas1_IL17RA 2':0.0):0.01871733	(((vs_HLperManBai2_IL17RA:0.00676011	vs_HLperLeu1_IL17RA:0.00711885):0.00106952	vs_HLperPol1_IL17RA:0.00808682):0.01356878	((vs_HLperCal2_IL17RA:0.00853178	vs_HLperCri1_IL17RA:0.0057773):0.000736	vs_HLperEre1_IL17RA:0.00929167):0.0038646):0.00431154):0.0066875):0.01874494	vs_HLneoLep1_IL17RA:0.03030414):0.0062187	vs_HLsigHis1_IL17RA:0.05873172):0.00448872):0.01824553	((((((((vs_HLmusSpr1_IL17RA:0.0040008	vs_HLmusSpi1_IL17RA:0.00233446):0.00179791	(vs_mm39_IL17RA:0.0	vs_mm10_IL17RA:0.0):0.00475874):0.01351662	vs_HLmusCar1_IL17RA:0.0025404):0.01000381	vs_HLmusPah1_IL17RA:0.02277608):0.01787995	((vs_HLapoSyl1_IL17RA:0.08511344	vs_HLmasCou1_IL17RA:0.04165408):0.0033252	(vs_HLgraSur1_IL17RA:0.02243443	vs_HLarvNil1_IL17RA:0.03034712):0.01937369):0.00373091):0.00287934	((vs_rn6_IL17RA:0.0	vs_HLratNor7_IL17RA:0.0):0.00540776	vs_HLratRat7_IL17RA:0.01053712):0.05744274):0.00178239	(vs_HLpseDes1_IL17RA:0.02993096	(vs_HLmasFus1_IL17RA:0.10677343	vs_HLuroCau1_IL17RA:0.00480551):0.01098472):0.0278745):0.03020443	(((vs_HLpsaObe1_IL17RA:0.01099334	(vs_HLmerUng1_IL17RA:0.01289403	vs_HLrhoOpi1_IL17RA:0.00500741):0.00457224):0.02178811	vs_HLpacDup1_IL17RA:0.03996915):0.03533175	(vs_HLacoCah1_IL17RA:0.01130042	vs_HLacoRus1_IL17RA:0.01273322):0.05484422):0.00623953):0.00387828):0.00586359	vs_HLcriGam1_IL17RA:0.07621987):0.00546985	(vs_HLrhiPru1_IL17RA:0.08244372	vs_nanGal1_IL17RA:0.03413535):0.0539646):0.33023959	(Mussel_IL17R:0.7050968
((((((((((((((((((((((((((((vs_HLmicOec1_IL17RA:0.00431039	vs_HLmicFor1_IL17RA:0.0041835):0.00222443	(vs_HLmicArv1_IL17RA:0.01053121	vs_HLmicAgr2_IL17RA:0.01054381):0.000497):0.00108944	vs_micOch1_IL17RA:0.01364942):0.00910442	(vs_HLellLut1_IL17RA:0.01176336	vs_HLellTal1_IL17RA:0.01145574):0.00543847):0.00343295	vs_HLarvAmp1_IL17RA:0.02169034):0.00170113	vs_HLondZib1_IL17RA:0.02585291):0.00268211	vs_HLmyoGla2_IL17RA:0.02282882):0.03247856	(vs_HLcriGri3_IL17RA:0.03253944	(vs_HLmesAur2_IL17RA:0.0	vs_mesAur1_IL17RA:0.0):0.0296797):0.01638338):0.00243053	(vs_HLsigHis1_IL17RA:0.06486721	(((((vs_HLperLeu1_IL17RA:0.01060428	(vs_HLperPol1_IL17RA:0.00388591	vs_HLperManBai2_IL17RA:0.0117136):0.000924):0.02113752	((vs_HLperCal2_IL17RA:0.01220907	vs_HLperEre1_IL17RA:0.01090943):0.00151662	vs_HLperCri1_IL17RA:0.01370695):0.00409309):0.00394479	(vs_HLperNas1_IL17RA:0.0	'vs_HLperNas1_IL17RA 2':0.0):0.01450834):0.00308591	vs_HLonyTor1_IL17RA:0.04195195):0.0190792	vs_HLneoLep1_IL17RA:0.02487398):0.00870626):0.00471094):0.01748818	(vs_HLcriGam1_IL17RA:0.07263731	(vs_HLrhiPru1_IL17RA:0.06642915	vs_nanGal1_IL17RA:0.04088486):0.05899687):0.00981791):0.00469901	(((((vs_HLpseDes1_IL17RA:0.02775342	(vs_HLmasFus1_IL17RA:0.09911051	vs_HLuroCau1_IL17RA:0.00882638):0.00629435):0.0171037	((vs_HLmasCou1_IL17RA:0.05221168	((((vs_mm39_IL17RA:0.0	vs_mm10_IL17RA:0.0):0.00433961	(vs_HLmusSpi1_IL17RA:0.00243567	vs_HLmusSpr1_IL17RA:0.00296948):0.00181501):0.00859569	vs_HLmusCar1_IL17RA:0.00675109):0.01035007	vs_HLmusPah1_IL17RA:0.02311009):0.01293837):0.01015023	(vs_HLapoSyl1_IL17RA:0.08469774	(vs_HLarvNil1_IL17RA:0.02724808	vs_HLgraSur1_IL17RA:0.02440982):0.01065584):0.00226927):0.00289711):0.00570507	((vs_HLratNor7_IL17RA:0.0	vs_rn6_IL17RA:0.0):0.00903175	vs_HLratRat7_IL17RA:0.0112687):0.05791076):0.02031061	(((vs_HLpsaObe1_IL17RA:0.0117525	vs_HLrhoOpi1_IL17RA:0.00778497):0.00117805	vs_HLmerUng1_IL17RA:0.0116043):0.02191377	vs_HLpacDup1_IL17RA:0.03193869):0.0451104):0.00212441	(vs_HLacoRus1_IL17RA:0.00750398	vs_HLacoCah1_IL17RA:0.00973799):0.05864712):0.00284456):0.31822088	Mussel_IL17R:0.73275492):0.02016761
((((((((((((((((((((((vs_HLellTal1_IL17RA:0.0113781	vs_HLellLut1_IL17RA:0.01348542):0.00314272	vs_HLmyoGla2_IL17RA:0.021016):0.000515	((((vs_HLmicAgr2_IL17RA:0.00541924	vs_HLmicArv1_IL17RA:0.0055793):0.00181517	vs_micOch1_IL17RA:0.01011921):0.00106006	(vs_HLmicOec1_IL17RA:0.00247539	vs_HLmicFor1_IL17RA:0.00456156):0.00335556):0.01108735	vs_HLarvAmp1_IL17RA:0.01887381):0.000514):0.00498959	vs_HLondZib1_IL17RA:0.02616613):0.03142704	(((((((vs_HLperManBai2_IL17RA:0.01032711	(vs_HLperLeu1_IL17RA:0.00751637	vs_HLperPol1_IL17RA:0.00467881):0.000454):0.01504392	((vs_HLperEre1_IL17RA:0.01205838	vs_HLperCal2_IL17RA:0.01302771):0.000593	vs_HLperCri1_IL17RA:0.00949505):0.00349999):0.00734925	vs_HLonyTor1_IL17RA:0.04097658):0.0031336	(vs_HLperNas1_IL17RA:0.0	('vs_HLperNas1_IL17RA 2':0.0	vs_HLmasFus1_IL17RA:0.10603923):0.00310843):0.03318576):0.01323519	vs_HLneoLep1_IL17RA:0.02847734):0.00454349	vs_HLsigHis1_IL17RA:0.067571):0.00406043	((vs_mesAur1_IL17RA:0.0	vs_HLmesAur2_IL17RA:0.0):0.03267781	vs_HLcriGri3_IL17RA:0.02902977):0.01949167):0.00204828):0.018788	((vs_HLrhiPru1_IL17RA:0.08254501	vs_nanGal1_IL17RA:0.03919741):0.05251692	vs_HLcriGam1_IL17RA:0.07845722):0.00694927):0.00447453	(((((vs_HLpseDes1_IL17RA:0.03285674	vs_HLuroCau1_IL17RA:0.013262):0.02354187	(vs_HLgraSur1_IL17RA:0.01966405	vs_HLarvNil1_IL17RA:0.02684691):0.01527045):0.00105387	((vs_HLmasCou1_IL17RA:0.03930455	vs_HLapoSyl1_IL17RA:0.08495725):0.00225107	((vs_HLmusCar1_IL17RA:0.0062654	((vs_HLmusSpi1_IL17RA:0.00419863	(vs_mm39_IL17RA:0.0	vs_mm10_IL17RA:0.0):0.00406938):0.00147473	vs_HLmusSpr1_IL17RA:0.00405467):0.01002831):0.01349592	vs_HLmusPah1_IL17RA:0.02611428):0.01362718):0.0050522):0.00340952	((vs_HLratNor7_IL17RA:0.0	vs_rn6_IL17RA:0.0):0.00764329	vs_HLratRat7_IL17RA:0.0138059):0.04173318):0.01992223	((vs_HLacoCah1_IL17RA:0.00894554	vs_HLacoRus1_IL17RA:0.01373268):0.06087136	(vs_HLpacDup1_IL17RA:0.03617475	((vs_HLrhoOpi1_IL17RA:0.00620274	vs_HLpsaObe1_IL17RA:0.01479485):0.00112308	vs_HLmerUng1_IL17RA:0.01442203):0.02370433):0.0472679):0.00306511):0.00196239):0.30577938	((((((((vs_HLmerUng1_IL17RD:0.01200299
((((((((((((((((((((((((vs_HLmicArv1_IL17RD:0.01040099	(((vs_HLmicFor1_IL17RD:0.00545917	vs_HLmicOec1_IL17RD:0.00225089):0.00452548	vs_micOch1_IL17RD:0.01112235):0.00144302	vs_HLmicAgr2_IL17RD:0.01032918):0.000311):0.00645784	(((vs_HLellLut1_IL17RD:0.00973747	vs_HLellTal1_IL17RD:0.00871328):0.00670883	vs_HLarvAmp1_IL17RD:0.01474592):0.00381526	vs_HLmyoGla2_IL17RD:0.02102797):0.000753):0.00444472	vs_HLondZib1_IL17RD:0.01549045):0.02839222	vs_HLsigHis1_IL17RD:0.0407537):0.00116979	(((((((vs_HLperEre1_IL17RD:0.00799852	vs_HLperCal2_IL17RD:0.00952407):0.00356583	vs_HLperCri1_IL17RD:0.00902235):0.00217514	vs_HLperNas1_IL17RD:0.01062253):0.00404706	((vs_HLperManBai2_IL17RD:0.00242406	vs_HLperPol1_IL17RD:0.00254761):0.00178557	vs_HLperLeu1_IL17RD:0.00458406):0.00965567):0.00374816	vs_HLonyTor1_IL17RD:0.01970556):0.0066638	vs_HLneoLep1_IL17RD:0.0181349):0.00742093	vs_HLcriGri3_IL17RD:0.02541971):0.00281426):0.00525194	(vs_nanGal1_IL17RD:0.03012873	vs_HLrhiPru1_IL17RD:0.04510061):0.05727163):0.00112742	((vs_HLacoCah1_IL17RD:0.0099619	vs_HLacoRus1_IL17RD:0.01221228):0.03319107	(vs_HLpacDup1_IL17RD:0.01317568	((vs_HLmerUng1_IL17RD:0.0096417	vs_HLrhoOpi1_IL17RD:0.02020688):0.00374397	vs_HLpsaObe1_IL17RD:0.01827122):0.01189258):0.01911197):0.00760023):0.00261368	vs_HLcriGam1_IL17RD:0.04122346):0.00221494	(((((vs_HLratNor7_IL17RD:0.0	vs_rn6_IL17RD:0.0):0.01247928	vs_HLratRat7_IL17RD:0.00717317):0.02164623	(vs_HLarvNil1_IL17RD:0.02177775	vs_HLgraSur1_IL17RD:0.01102917):0.009931):0.00147754	((vs_HLpseDes1_IL17RD:0.00870066	vs_HLmasFus1_IL17RD:0.04680339):0.000387	vs_HLuroCau1_IL17RD:0.00973683):0.02395555):0.000280	(((((vs_HLmusSpi1_IL17RD:0.00688179	vs_HLmusSpr1_IL17RD:0.00587596):0.000884	(vs_mm39_IL17RD:0.0	vs_mm10_IL17RD:0.0):0.00285898):0.00758496	vs_HLmusCar1_IL17RD:0.00724015):0.00738801	vs_HLmusPah1_IL17RD:0.01662367):0.02256929	vs_HLmasCou1_IL17RD:0.0251309):0.00426822):0.01433317):0.00933022	(vs_HLmesAur2_IL17RD:0.0	vs_mesAur1_IL17RD:0.0):0.05141026):0.01735459	vs_HLapoSyl1_IL17RD:0.07209656):0.5357038	(((((((((vs_HLratNor7_IL17RA:0.0	vs_rn6_IL17RA:0.0):0.00406635
(((((((((((((((((((vs_HLsigHis1_IL17RD:0.04428176	((vs_HLonyTor1_IL17RD:0.02243136	((vs_HLperLeu1_IL17RD:0.00434133	(vs_HLperPol1_IL17RD:0.000790	vs_HLperManBai2_IL17RD:0.00101449):0.00430152):0.01164271	(((vs_HLperEre1_IL17RD:0.01158663	vs_HLperCal2_IL17RD:0.00395136):0.00552553	vs_HLperCri1_IL17RD:0.00619542):0.000178	vs_HLperNas1_IL17RD:0.0109547):0.00441538):0.00463619):0.00170282	vs_HLneoLep1_IL17RD:0.01835222):0.0125496):0.00173826	((vs_mesAur1_IL17RD:0.0	vs_HLmesAur2_IL17RD:0.0):0.06881799	vs_HLcriGri3_IL17RD:0.02450696):0.01180368):0.00229074	(((((vs_HLarvAmp1_IL17RD:0.01717286	(vs_HLellTal1_IL17RD:0.00352647	vs_HLellLut1_IL17RD:0.0149782):0.00846611):0.00305661	(vs_HLmicArv1_IL17RD:0.01062246	(vs_HLmicAgr2_IL17RD:0.01019851	(vs_micOch1_IL17RD:0.00635109	(vs_HLmicFor1_IL17RD:0.00518076	vs_HLmicOec1_IL17RD:0.00257272):0.00844335):0.00186883):0.00189868):0.00290943):0.00189248	vs_HLmyoGla2_IL17RD:0.02542811):0.00347756	vs_HLondZib1_IL17RD:0.01555656):0.02783434	(vs_nanGal1_IL17RD:0.03597519	vs_HLrhiPru1_IL17RD:0.04810507):0.05531047):0.00236336):0.0030693	(((vs_HLpsaObe1_IL17RD:0.01535096	(vs_HLrhoOpi1_IL17RD:0.02322988	vs_HLmerUng1_IL17RD:0.01242463):0.00354225):0.00814775	vs_HLpacDup1_IL17RD:0.01851082):0.02112839	(vs_HLacoCah1_IL17RD:0.01236367	vs_HLacoRus1_IL17RD:0.01123136):0.03384595):0.00792324):0.00261952	vs_HLcriGam1_IL17RD:0.04336496):0.01056738	((((vs_rn6_IL17RD:0.0	vs_HLratNor7_IL17RD:0.0):0.01534155	vs_HLratRat7_IL17RD:0.00714872):0.01873452	((vs_HLpseDes1_IL17RD:0.01201462	vs_HLmasFus1_IL17RD:0.04610049):0.00313549	vs_HLuroCau1_IL17RD:0.0107766):0.02626901):0.000840	((vs_HLmasCou1_IL17RD:0.02459692	(((vs_HLmusSpr1_IL17RD:0.00501334	(vs_HLmusSpi1_IL17RD:0.00382329	(vs_mm39_IL17RD:0.0	vs_mm10_IL17RD:0.0):0.00162139):0.00402287):0.00574956	vs_HLmusCar1_IL17RD:0.01334256):0.0067916	vs_HLmusPah1_IL17RD:0.01665626):0.02121794):0.00194908	(vs_HLarvNil1_IL17RD:0.02962485	vs_HLgraSur1_IL17RD:0.01624152):0.00536473):0.00170982):0.00810789):0.04063193	vs_HLapoSyl1_IL17RD:0.05470123):0.44131575	(((((((((((vs_HLperEre1_IL17RB:0.00629564	(vs_HLperCal2_IL17RB:0.00389224
(((((((((((((((((((((((((vs_HLmicAgr2_IL17RA:0.00838404	vs_HLmicArv1_IL17RA:0.0074379):0.000873	(vs_HLmicFor1_IL17RA:0.00384595	vs_HLmicOec1_IL17RA:0.00458286):0.00548535):0.00120572	vs_micOch1_IL17RA:0.01322003):0.00922459	vs_HLarvAmp1_IL17RA:0.02835163):0.000423	((vs_HLellLut1_IL17RA:0.01208842	vs_HLellTal1_IL17RA:0.00975255):0.00367363	vs_HLmyoGla2_IL17RA:0.02661065):0.0021275):0.00476896	vs_HLondZib1_IL17RA:0.02247135):0.03423412	((vs_mesAur1_IL17RA:0.0	vs_HLmesAur2_IL17RA:0.0):0.0371246	vs_HLcriGri3_IL17RA:0.02754725):0.01727558):0.00237432	(((vs_HLonyTor1_IL17RA:0.03138522	((((vs_HLperManBai2_IL17RA:0.00667109	vs_HLperPol1_IL17RA:0.00569367):0.00225475	vs_HLperLeu1_IL17RA:0.01133695):0.02052057	((vs_HLperCri1_IL17RA:0.011791	vs_HLperEre1_IL17RA:0.0132057):0.00109504	vs_HLperCal2_IL17RA:0.00863609):0.0031048):0.005308	('vs_HLperNas1_IL17RA 2':0.0	vs_HLperNas1_IL17RA:0.0):0.0182369):0.00224208):0.01852793	vs_HLneoLep1_IL17RA:0.03043759):0.00510629	vs_HLsigHis1_IL17RA:0.060259):0.00271003):0.01798618	(((((vs_HLgraSur1_IL17RA:0.02157808	vs_HLarvNil1_IL17RA:0.0251096):0.01549371	((vs_HLmusPah1_IL17RA:0.0285487	(((vs_HLmusSpr1_IL17RA:0.00356503	vs_HLmusSpi1_IL17RA:0.00300683):0.00206422	(vs_mm10_IL17RA:0.0	vs_mm39_IL17RA:0.0):0.00485633):0.01129762	vs_HLmusCar1_IL17RA:0.0043298):0.01357263):0.01738799	(vs_HLapoSyl1_IL17RA:0.09188469	vs_HLmasCou1_IL17RA:0.04073523):0.0035523):0.00465282):0.00215217	(vs_HLpseDes1_IL17RA:0.03284878	(vs_HLuroCau1_IL17RA:0.00875544	vs_HLmasFus1_IL17RA:0.09779995):0.00607357):0.01866984):0.00576448	((vs_HLratNor7_IL17RA:0.0	vs_rn6_IL17RA:0.0):0.00644507	vs_HLratRat7_IL17RA:0.01348872):0.05035873):0.02256585	((((vs_HLrhoOpi1_IL17RA:0.00889106	vs_HLmerUng1_IL17RA:0.0102579):0.00348357	vs_HLpsaObe1_IL17RA:0.01288347):0.01769397	vs_HLpacDup1_IL17RA:0.03468395):0.0460203	(vs_HLacoRus1_IL17RA:0.01106027	vs_HLacoCah1_IL17RA:0.01051227):0.05113631):0.00421556):0.00297027):0.00827487	vs_HLcriGam1_IL17RA:0.07860676):0.00384167	(vs_nanGal1_IL17RA:0.04175816	vs_HLrhiPru1_IL17RA:0.07792501):0.05733192):0.28965577	((((((((((vs_HLneoLep1_IL17RB:0.03288856
((((((((((((((((((vs_HLperCri1_IL17RA:0.00859929	(vs_HLperEre1_IL17RA:0.00954881	vs_HLperCal2_IL17RA:0.01181033):0.00101979):0.00329294	(vs_HLperLeu1_IL17RA:0.00899667	(vs_HLperManBai2_IL17RA:0.0052152	vs_HLperPol1_IL17RA:0.00536826):0.00323037):0.02095411):0.00527564	((((((((((vs_HLapoSyl1_IL17RA:0.09243407	(vs_HLgraSur1_IL17RA:0.02230548	vs_HLarvNil1_IL17RA:0.03391527):0.01531311):0.00155318	(((((vs_HLmusSpi1_IL17RA:0.00222113	vs_HLmusSpr1_IL17RA:0.00363327):0.00254671	(vs_mm10_IL17RA:0.0	vs_mm39_IL17RA:0.0):0.00394302):0.00824169	vs_HLmusCar1_IL17RA:0.00656068):0.0129857	vs_HLmusPah1_IL17RA:0.02368675):0.01479839	vs_HLmasCou1_IL17RA:0.0424738):0.00650843):0.00527816	(vs_HLpseDes1_IL17RA:0.03781464	(vs_HLuroCau1_IL17RA:0.00741258	vs_HLmasFus1_IL17RA:0.09699029):0.00854164):0.01826945):0.00388508	((vs_HLratNor7_IL17RA:0.0	vs_rn6_IL17RA:0.0):0.00593805	vs_HLratRat7_IL17RA:0.00740197):0.05215973):0.02910167	((vs_HLacoCah1_IL17RA:0.01155251	vs_HLacoRus1_IL17RA:0.00825021):0.05557326	((vs_HLpsaObe1_IL17RA:0.01298621	(vs_HLmerUng1_IL17RA:0.0115266	vs_HLrhoOpi1_IL17RA:0.00621801):0.00390682):0.02040649	vs_HLpacDup1_IL17RA:0.04629009):0.04698353):0.00144795):0.00569489	((vs_nanGal1_IL17RA:0.04561503	vs_HLrhiPru1_IL17RA:0.07035918):0.06105573	vs_HLcriGam1_IL17RA:0.07830339):0.00965418):0.01706007	vs_HLsigHis1_IL17RA:0.06781325):0.00110893	((((((((vs_HLmicAgr2_IL17RA:0.00980417	(vs_HLmicOec1_IL17RA:0.00344633	vs_HLmicFor1_IL17RA:0.0039767):0.00598154):0.0012992	vs_HLmicArv1_IL17RA:0.00819405):0.00130905	vs_micOch1_IL17RA:0.01297592):0.01261436	(vs_HLellTal1_IL17RA:0.00997597	vs_HLellLut1_IL17RA:0.01027002):0.00506653):0.000468	vs_HLarvAmp1_IL17RA:0.0243557):0.00103135	vs_HLondZib1_IL17RA:0.0260802):0.00290736	vs_HLmyoGla2_IL17RA:0.02436889):0.03299855	(vs_HLcriGri3_IL17RA:0.03073201	(vs_HLmesAur2_IL17RA:0.0	vs_mesAur1_IL17RA:0.0):0.03206028):0.01096482):0.00373805):0.00827678	vs_HLneoLep1_IL17RA:0.02781575):0.01319063	vs_HLonyTor1_IL17RA:0.03747139):0.00439797):0.01955752	('vs_HLperNas1_IL17RA 2':0.0	vs_HLperNas1_IL17RA:0.0):0.00188721):0.32868587	((((((((vs_HLellLut1_IL17RB:0.01691395
(((((((((((((((((((((((((((vs_HLarvAmp1_IL17RA:0.02229582	vs_HLmyoGla2_IL17RA:0.02294959):0.00127995	(vs_HLellTal1_IL17RA:0.00872273	vs_HLellLut1_IL17RA:0.01039117):0.00369847):0.000183	(((vs_HLmicArv1_IL17RA:0.00745207	vs_HLmicAgr2_IL17RA:0.00983447):0.00118679	(vs_HLmicOec1_IL17RA:0.00430408	vs_HLmicFor1_IL17RA:0.00426591):0.00518745):0.00242557	vs_micOch1_IL17RA:0.01113195):0.01160466):0.00307101	vs_HLondZib1_IL17RA:0.02514294):0.03606688	(vs_HLcriGri3_IL17RA:0.02599677	(vs_HLmesAur2_IL17RA:0.0	vs_mesAur1_IL17RA:0.0):0.03364908):0.01782264):0.00219442	(((((((vs_HLperPol1_IL17RA:0.003483	vs_HLperManBai2_IL17RA:0.00832659):0.00341577	vs_HLperLeu1_IL17RA:0.00799016):0.0158694	(vs_HLperCal2_IL17RA:0.0088437	(vs_HLperCri1_IL17RA:0.00863993	vs_HLperEre1_IL17RA:0.01313753):0.00122722):0.00455912):0.00767934	(vs_HLperNas1_IL17RA:0.0	'vs_HLperNas1_IL17RA 2':0.0):0.01772693):0.00191584	vs_HLonyTor1_IL17RA:0.0284968):0.01873403	vs_HLneoLep1_IL17RA:0.03552928):0.00960853	vs_HLsigHis1_IL17RA:0.06464077):0.0042679):0.01430233	(((vs_HLacoCah1_IL17RA:0.01136381	vs_HLacoRus1_IL17RA:0.01006314):0.04900312	((vs_HLpsaObe1_IL17RA:0.01061175	(vs_HLrhoOpi1_IL17RA:0.00710777	vs_HLmerUng1_IL17RA:0.01416751):0.00306181):0.01642527	vs_HLpacDup1_IL17RA:0.03404141):0.04077716):0.00326439	(((vs_rn6_IL17RA:0.0	vs_HLratNor7_IL17RA:0.0):0.00643007	vs_HLratRat7_IL17RA:0.00887031):0.05008557	(((((vs_HLmusCar1_IL17RA:0.0037472	((vs_mm39_IL17RA:0.0	vs_mm10_IL17RA:0.0):0.002954	(vs_HLmusSpr1_IL17RA:0.00479594	vs_HLmusSpi1_IL17RA:0.00105939):0.00191194):0.00890122):0.00715051	vs_HLmusPah1_IL17RA:0.02532739):0.01273279	vs_HLmasCou1_IL17RA:0.0416895):0.00580279	(vs_HLapoSyl1_IL17RA:0.09057579	(vs_HLgraSur1_IL17RA:0.02272105	vs_HLarvNil1_IL17RA:0.03423106):0.01334438):0.00139476):0.00236718	((vs_HLmasFus1_IL17RA:0.09911059	vs_HLuroCau1_IL17RA:0.01108303):0.0086645	vs_HLpseDes1_IL17RA:0.03110045):0.01694856):0.0011977):0.02802275):0.00845323):0.00880175	vs_HLcriGam1_IL17RA:0.07149513):0.00298654	(vs_nanGal1_IL17RA:0.0395556	vs_HLrhiPru1_IL17RA:0.07703699):0.05230766):0.31621655	(((((((((vs_HLmyoGla2_IL17RD:0.01755884
((((((((((((((((((vs_HLperNas1_IL17RE:0.02097685	((vs_HLperEre1_IL17RE:0.00803483	vs_HLperCal2_IL17RE:0.01182733):0.00120016	vs_HLperCri1_IL17RE:0.00873723):0.01024189):0.00503642	(vs_HLperLeu1_IL17RE:0.0099625	(vs_HLperManBai2_IL17RE:0.01140125	vs_HLperPol1_IL17RE:0.00741645):0.00182387):0.01566991):0.00354422	vs_HLonyTor1_IL17RE:0.0192276):0.00873216	vs_HLneoLep1_IL17RE:0.02464671):0.0057429	vs_HLsigHis1_IL17RE:0.09305076):0.000780	((vs_HLmesAur2_IL17RE:0.0	vs_mesAur1_IL17RE:0.0):0.0289947	vs_HLcriGri3_IL17RE:0.03800487):0.01111447):0.00548737	((vs_HLmyoGla2_IL17RE:0.01956923	((((vs_HLmicFor1_IL17RE:0.00574255	vs_HLmicOec1_IL17RE:0.00531616):0.00656799	vs_HLmicAgr2_IL17RE:0.02167319):0.000821	(vs_micOch1_IL17RE:0.01164047	vs_HLmicArv1_IL17RE:0.01463498):0.000812):0.01447847	(vs_HLellLut1_IL17RE:0.00706739	(vs_HLellTal1_IL17RE:0.0080352	vs_HLarvAmp1_IL17RE:0.0283499):0.0025958):0.00292565):0.00483143):0.00569236	vs_HLondZib1_IL17RE:0.02000208):0.02246893):0.01502378	vs_HLcriGam1_IL17RE:0.06870105):0.00586102	(((((vs_HLpseDes1_IL17RE:0.01621785	vs_HLmasFus1_IL17RE:0.01094037):0.00540073	vs_HLuroCau1_IL17RE:0.01655771):0.02659826	(vs_HLarvNil1_IL17RE:0.02110829	vs_HLgraSur1_IL17RE:0.02376363):0.01696473):0.00198369	((((vs_HLratNor7_IL17RE:0.0	vs_rn6_IL17RE:0.0):0.00872932	vs_HLratRat7_IL17RE:0.00906617):0.0379193	vs_HLapoSyl1_IL17RE:0.0493902):0.0054006	(((((vs_HLmusSpi1_IL17RE:0.00867527	vs_HLmusSpr1_IL17RE:0.00893182):0.00477251	(vs_mm39_IL17RE:0.0	vs_mm10_IL17RE:0.0):0.00702293):0.01172907	vs_HLmusCar1_IL17RE:0.00932816):0.01114115	vs_HLmusPah1_IL17RE:0.03761701):0.00706679	vs_HLmasCou1_IL17RE:0.03468012):0.00327586):0.00315318):0.03226259	(vs_HLacoCah1_IL17RE:0.02704622	vs_HLacoRus1_IL17RE:0.02386459):0.05487696):0.000816):0.00188475	(((vs_HLpsaObe1_IL17RE:0.01015697	vs_HLrhoOpi1_IL17RE:0.01381795):0.00456531	vs_HLmerUng1_IL17RE:0.0155725):0.01522774	vs_HLpacDup1_IL17RE:0.0297438):0.03953932):0.04228249	(vs_HLrhiPru1_IL17RE:0.0847572	vs_nanGal1_IL17RE:0.06023886):0.03530337):0.45037971	((((((vs_HLratRat7_IL17RC:0.01297272	(vs_rn6_IL17RC:0.0
((((((((((((((((((((((vs_HLarvAmp1_IL17RA:0.02024209	((((vs_HLmicArv1_IL17RA:0.00526666	vs_HLmicAgr2_IL17RA:0.01154772):0.00125868	(vs_HLmicOec1_IL17RA:0.00409691	vs_HLmicFor1_IL17RA:0.00326302):0.00503791):0.000756	vs_micOch1_IL17RA:0.01243749):0.01208279	((vs_HLellLut1_IL17RA:0.00635699	vs_HLellTal1_IL17RA:0.00858377):0.0041535	vs_HLmyoGla2_IL17RA:0.02689238):0.0013474):0.000746):0.00154495	vs_HLondZib1_IL17RA:0.02174447):0.03420493	(vs_HLcriGri3_IL17RA:0.02775318	(vs_mesAur1_IL17RA:0.0	vs_HLmesAur2_IL17RA:0.0):0.03138867):0.01261851):0.00438956	(((('vs_HLperNas1_IL17RA 2':0.0	(vs_HLmasFus1_IL17RA:0.10985745	vs_HLperNas1_IL17RA:0.0):0.00505511):0.03941598	((((vs_HLperCri1_IL17RA:0.01187295	vs_HLperEre1_IL17RA:0.00981385):0.00253423	vs_HLperCal2_IL17RA:0.01115511):0.00145539	((vs_HLperLeu1_IL17RA:0.00760621	vs_HLperManBai2_IL17RA:0.00653715):0.000436	vs_HLperPol1_IL17RA:0.00588492):0.02088086):0.0098143	vs_HLonyTor1_IL17RA:0.03433109):0.00829069):0.01724741	vs_HLneoLep1_IL17RA:0.02947619):0.00399924	vs_HLsigHis1_IL17RA:0.0623953):0.00622803):0.02108491	((vs_nanGal1_IL17RA:0.04740461	vs_HLrhiPru1_IL17RA:0.08584714):0.04819676	vs_HLcriGam1_IL17RA:0.06424161):0.0115569):0.00535218	(vs_HLacoRus1_IL17RA:0.01129677	vs_HLacoCah1_IL17RA:0.00802226):0.05618053):0.00251681	((((vs_HLpseDes1_IL17RA:0.02814825	vs_HLuroCau1_IL17RA:0.01274794):0.01724851	((vs_HLgraSur1_IL17RA:0.02188719	vs_HLarvNil1_IL17RA:0.0286614):0.00608699	vs_HLapoSyl1_IL17RA:0.08028638):0.00658855):0.00326417	(((((vs_HLmusSpr1_IL17RA:0.0033554	vs_HLmusSpi1_IL17RA:0.00248169):0.00201779	(vs_mm10_IL17RA:0.0	vs_mm39_IL17RA:0.0):0.00185586):0.00818706	vs_HLmusCar1_IL17RA:0.00447196):0.01029804	vs_HLmusPah1_IL17RA:0.02568097):0.01115714	vs_HLmasCou1_IL17RA:0.04648207):0.00707302):0.00555834	((vs_HLratNor7_IL17RA:0.0	vs_rn6_IL17RA:0.0):0.00824474	vs_HLratRat7_IL17RA:0.01023944):0.04966449):0.02209527):0.00473727	(((vs_HLmerUng1_IL17RA:0.00911972	vs_HLpsaObe1_IL17RA:0.01456137):0.00132415	vs_HLrhoOpi1_IL17RA:0.00934504):0.0205659	vs_HLpacDup1_IL17RA:0.03434665):0.04056718):0.2961415	(((((((((((((vs_HLperLeu1_IL17RD:0.00439249
((((((((((((((((((((vs_HLsigHis1_IL17RD:0.03951534	((((((((vs_HLperCal2_IL17RD:0.00674748	vs_HLperEre1_IL17RD:0.00887209):0.00259444	vs_HLperCri1_IL17RD:0.0073957):0.00360745	vs_HLperNas1_IL17RD:0.01509104):0.00195283	(vs_HLperLeu1_IL17RD:0.00550599	(vs_HLperPol1_IL17RD:0.000446	vs_HLperManBai2_IL17RD:0.000003):0.00352744):0.00864631):0.00542991	vs_HLonyTor1_IL17RD:0.01910128):0.00499413	vs_HLneoLep1_IL17RD:0.01929922):0.00674246	(vs_HLcriGri3_IL17RD:0.01296819	(vs_HLmesAur2_IL17RD:0.0	vs_mesAur1_IL17RD:0.0):0.05595023):0.01128081):0.00118678	((((((vs_HLmicFor1_IL17RD:0.00445894	vs_HLmicOec1_IL17RD:0.00322672):0.00542625	vs_micOch1_IL17RD:0.00947802):0.00130955	vs_HLmicAgr2_IL17RD:0.01281092):0.00196762	vs_HLmicArv1_IL17RD:0.01234191):0.00383213	(((vs_HLellTal1_IL17RD:0.00553033	vs_HLellLut1_IL17RD:0.01400961):0.01417897	vs_HLarvAmp1_IL17RD:0.01573764):0.000658	vs_HLmyoGla2_IL17RD:0.0222024):0.0053442):0.00123993	vs_HLondZib1_IL17RD:0.01273301):0.03079232):0.00126996):0.01045361	(vs_HLrhiPru1_IL17RD:0.05204505	vs_nanGal1_IL17RD:0.03339543):0.04945511):0.00129706	((vs_HLpacDup1_IL17RD:0.0141647	((vs_HLrhoOpi1_IL17RD:0.01544669	vs_HLmerUng1_IL17RD:0.00432228):0.00586403	vs_HLpsaObe1_IL17RD:0.01560407):0.01391625):0.01628562	(vs_HLacoCah1_IL17RD:0.01117964	vs_HLacoRus1_IL17RD:0.00674753):0.03090456):0.00597135):0.00291141	vs_HLcriGam1_IL17RD:0.04198482):0.01211141	(((((vs_HLmusSpr1_IL17RD:0.0042391	(vs_HLmusSpi1_IL17RD:0.00413578	(vs_mm10_IL17RD:0.0	vs_mm39_IL17RD:0.0):0.000833):0.00427321):0.0028904	vs_HLmusCar1_IL17RD:0.00913617):0.01007687	vs_HLmusPah1_IL17RD:0.01278223):0.02139963	vs_HLmasCou1_IL17RD:0.02304429):0.00179417	(((vs_HLpseDes1_IL17RD:0.00986939	vs_HLmasFus1_IL17RD:0.0459369):0.00256157	vs_HLuroCau1_IL17RD:0.00842233):0.02214347	((vs_HLarvNil1_IL17RD:0.01945856	vs_HLgraSur1_IL17RD:0.01469998):0.00474687	(vs_HLratRat7_IL17RD:0.00849236	(vs_rn6_IL17RD:0.0	vs_HLratNor7_IL17RD:0.0):0.0088075):0.01838038):0.0030891):0.000570):0.00843438):0.00558371	vs_HLapoSyl1_IL17RD:0.06393778):0.46093121	(((((((((vs_HLpsaObe1_IL17RA:0.0092905	(vs_HLmerUng1_IL17RA:0.01194137
(((((((((((((((((((((vs_HLcriGam1_IL17RD:0.03987489	(((((vs_HLpsaObe1_IL17RD:0.01864552	vs_HLmerUng1_IL17RD:0.01536231):0.00181429	vs_HLrhoOpi1_IL17RD:0.01726652):0.01727291	vs_HLpacDup1_IL17RD:0.0176631):0.02054256	(vs_HLacoCah1_IL17RD:0.00753808	vs_HLacoRus1_IL17RD:0.00971826):0.04457578):0.00879953	(((((((((vs_mm39_IL17RD:0.0	vs_mm10_IL17RD:0.0):0.00125629	vs_HLmusSpi1_IL17RD:0.00368553):0.000798	vs_HLmusSpr1_IL17RD:0.00691434):0.00501708	vs_HLmusCar1_IL17RD:0.01122001):0.01137135	vs_HLmusPah1_IL17RD:0.0154792):0.02390417	vs_HLmasCou1_IL17RD:0.02142079):0.00355008	(vs_HLgraSur1_IL17RD:0.01767451	vs_HLarvNil1_IL17RD:0.02011067):0.00934604):0.00217234	(((vs_HLpseDes1_IL17RD:0.0094296	vs_HLmasFus1_IL17RD:0.03644046):0.00483713	vs_HLuroCau1_IL17RD:0.00804977):0.02286384	((vs_rn6_IL17RD:0.0	vs_HLratNor7_IL17RD:0.0):0.01356621	vs_HLratRat7_IL17RD:0.00595358):0.01878537):0.00402945):0.01292083	(vs_HLapoSyl1_IL17RD:0.08587423	(vs_mesAur1_IL17RD:0.0	vs_HLmesAur2_IL17RD:0.0):0.06112321):0.01146149):0.00623646):0.00150162):0.00102706	((((((((vs_micOch1_IL17RD:0.0071544	vs_HLmicAgr2_IL17RD:0.01137871):0.00195787	(vs_HLmicOec1_IL17RD:0.00192032	vs_HLmicFor1_IL17RD:0.00482742):0.00363364):0.00385504	(vs_HLellTal1_IL17RD:0.00611818	vs_HLellLut1_IL17RD:0.01596945):0.00732997):0.00133531	vs_HLmicArv1_IL17RD:0.01353619):0.00341436	vs_HLarvAmp1_IL17RD:0.01980333):0.0021742	vs_HLondZib1_IL17RD:0.01517192):0.000954	vs_HLmyoGla2_IL17RD:0.02779386):0.03167557	((((((vs_HLperNas1_IL17RD:0.01405178	((vs_HLperCal2_IL17RD:0.00317586	vs_HLperEre1_IL17RD:0.00799786):0.0053565	vs_HLperCri1_IL17RD:0.00866505):0.00344719):0.00465087	((vs_HLperManBai2_IL17RD:0.00177194	vs_HLperPol1_IL17RD:0.000904):0.00189332	vs_HLperLeu1_IL17RD:0.00378272):0.00908995):0.00205179	vs_HLonyTor1_IL17RD:0.02418201):0.0051828	vs_HLneoLep1_IL17RD:0.01836671):0.00967909	vs_HLcriGri3_IL17RD:0.02984112):0.00354336	vs_HLsigHis1_IL17RD:0.0336655):0.00139466):0.00613001):0.01057523	(vs_HLrhiPru1_IL17RD:0.04762795	vs_nanGal1_IL17RD:0.03628819):0.04288333):0.50817763	Mussel_IL17R:0.78439848):0.04672793	(((((((((((((vs_HLmicFor1_IL17RA:0.00375578
(((((((((((((((((((((((vs_HLarvAmp1_IL17RA:0.01917349	(((vs_HLellTal1_IL17RA:0.00785527	vs_HLellLut1_IL17RA:0.0101605):0.00487702	vs_HLmyoGla2_IL17RA:0.02249081):0.00136915	(vs_micOch1_IL17RA:0.00937651	((vs_HLmicAgr2_IL17RA:0.00810102	vs_HLmicArv1_IL17RA:0.0052036):0.000598	(vs_HLmicOec1_IL17RA:0.00368914	vs_HLmicFor1_IL17RA:0.00527278):0.00388613):0.000860):0.01280992):0.00159435):0.00167722	vs_HLondZib1_IL17RA:0.02432401):0.03247169	((vs_mesAur1_IL17RA:0.0	vs_HLmesAur2_IL17RA:0.0):0.02831183	vs_HLcriGri3_IL17RA:0.02535162):0.01602741):0.0010137	((((((((vs_HLmusPah1_IL17RA:0.02484037	(((vs_HLmusSpr1_IL17RA:0.0047541	vs_HLmusSpi1_IL17RA:0.00304583):0.00283969	(vs_mm39_IL17RA:0.0	vs_mm10_IL17RA:0.0):0.0052468):0.01332432	vs_HLmusCar1_IL17RA:0.00665318):0.00604614):0.01750394	vs_HLmasCou1_IL17RA:0.04096312):0.00621575	((vs_HLarvNil1_IL17RA:0.03126857	vs_HLgraSur1_IL17RA:0.02025627):0.0088501	vs_HLapoSyl1_IL17RA:0.07794337):0.002478):0.00345458	((vs_HLuroCau1_IL17RA:0.01163204	vs_HLmasFus1_IL17RA:0.09144388):0.00245474	vs_HLpseDes1_IL17RA:0.03010909):0.02293056):0.00298152	((vs_HLratNor7_IL17RA:0.0	vs_rn6_IL17RA:0.0):0.00770645	vs_HLratRat7_IL17RA:0.00804999):0.05589027):0.02748285	((vs_HLacoCah1_IL17RA:0.01196587	vs_HLacoRus1_IL17RA:0.01338149):0.0514202	((vs_HLpsaObe1_IL17RA:0.01064105	(vs_HLrhoOpi1_IL17RA:0.00798912	vs_HLmerUng1_IL17RA:0.01377403):0.00422905):0.02177184	vs_HLpacDup1_IL17RA:0.03811584):0.03158505):0.00225367):0.00569109	(vs_HLcriGam1_IL17RA:0.06669087	(vs_nanGal1_IL17RA:0.04079249	vs_HLrhiPru1_IL17RA:0.07232079):0.05988189):0.00658723):0.02385599	vs_HLsigHis1_IL17RA:0.05668019):0.00331367):0.01217105	vs_HLneoLep1_IL17RA:0.02839999):0.01510657	vs_HLonyTor1_IL17RA:0.0306089):0.00478803	(((vs_HLperCal2_IL17RA:0.01168971	vs_HLperCri1_IL17RA:0.00451618):0.0011679	vs_HLperEre1_IL17RA:0.01018685):0.00515693	((vs_HLperManBai2_IL17RA:0.01006963	vs_HLperLeu1_IL17RA:0.00931571):0.000836	vs_HLperPol1_IL17RA:0.00625265):0.01492771):0.00426379):0.01217604	('vs_HLperNas1_IL17RA 2':0.0	vs_HLperNas1_IL17RA:0.0):0.0071856):0.27334149	(((((((((((((vs_HLratRat7_IL17RB:0.00504769
(((((((((((((((((((((((vs_HLellLut1_IL17RA:0.01302498	vs_HLellTal1_IL17RA:0.01076568):0.00511763	(vs_HLarvAmp1_IL17RA:0.02700802	((vs_HLmicArv1_IL17RA:0.00857745	((vs_HLmicOec1_IL17RA:0.00516179	vs_HLmicFor1_IL17RA:0.00530104):0.00290807	vs_HLmicAgr2_IL17RA:0.01239493):0.00115543):0.00180489	vs_micOch1_IL17RA:0.01149441):0.00993216):0.00286359):0.000721	vs_HLmyoGla2_IL17RA:0.02577103):0.00205501	vs_HLondZib1_IL17RA:0.02161637):0.04071083	(((((vs_HLmasFus1_IL17RA:0.13077641	vs_HLperNas1_IL17RA:0.0):0.01762658	'vs_HLperNas1_IL17RA 2':0.0):0.03874875	(((vs_HLperCal2_IL17RA:0.01224158	(vs_HLperCri1_IL17RA:0.00842625	vs_HLperEre1_IL17RA:0.01279661):0.00122482):0.00377372	(vs_HLperLeu1_IL17RA:0.009745	(vs_HLperPol1_IL17RA:0.00765316	vs_HLperManBai2_IL17RA:0.0100326):0.00150526):0.01712503):0.00695998	vs_HLonyTor1_IL17RA:0.03126926):0.01085429):0.00904301	vs_HLneoLep1_IL17RA:0.03025892):0.00825765	((vs_mesAur1_IL17RA:0.0	vs_HLmesAur2_IL17RA:0.0):0.03349017	vs_HLcriGri3_IL17RA:0.03311458):0.01577061):0.000734):0.00376868	vs_HLsigHis1_IL17RA:0.07454968):0.0171908	(vs_HLcriGam1_IL17RA:0.06921249	(vs_nanGal1_IL17RA:0.03761082	vs_HLrhiPru1_IL17RA:0.07130345):0.0632989):0.00357025):0.01263956	((vs_HLacoRus1_IL17RA:0.0106492	vs_HLacoCah1_IL17RA:0.01064133):0.06315907	((vs_HLpsaObe1_IL17RA:0.01121354	(vs_HLmerUng1_IL17RA:0.01225626	vs_HLrhoOpi1_IL17RA:0.00903226):0.00155981):0.02396035	vs_HLpacDup1_IL17RA:0.03503727):0.03643393):0.00181629):0.00704621	(((((((vs_HLmusSpi1_IL17RA:0.00299381	vs_HLmusSpr1_IL17RA:0.00556286):0.00183739	(vs_mm39_IL17RA:0.0	vs_mm10_IL17RA:0.0):0.00510959):0.00755398	vs_HLmusCar1_IL17RA:0.00985361):0.01167394	vs_HLmusPah1_IL17RA:0.02202183):0.01755312	vs_HLmasCou1_IL17RA:0.040898):0.00698735	(((vs_HLarvNil1_IL17RA:0.03311489	vs_HLgraSur1_IL17RA:0.02537476):0.00768892	vs_HLapoSyl1_IL17RA:0.08131878):0.00217261	(vs_HLpseDes1_IL17RA:0.03525281	vs_HLuroCau1_IL17RA:0.01452463):0.02316909):0.00144939):0.0039255	(vs_HLratRat7_IL17RA:0.01085337	(vs_HLratNor7_IL17RA:0.0	vs_rn6_IL17RA:0.0):0.0060199):0.05444391):0.01604331):0.3630585	((((((((((((vs_HLrhoOpi1_IL17RD:0.01701488
((((((((((((((((((((((((vs_HLsigHis1_IL17RD:0.04134013	(((vs_mesAur1_IL17RD:0.0	vs_HLmesAur2_IL17RD:0.0):0.05668298	vs_HLcriGri3_IL17RD:0.01667876):0.01162749	(vs_HLneoLep1_IL17RD:0.02449586	(((vs_HLperLeu1_IL17RD:0.00460926	(vs_HLperPol1_IL17RD:0.00142249	vs_HLperManBai2_IL17RD:0.00172071):0.00388654):0.00955746	((vs_HLperCri1_IL17RD:0.0084019	(vs_HLperEre1_IL17RD:0.00701227	vs_HLperCal2_IL17RD:0.00590699):0.00372828):0.00406249	vs_HLperNas1_IL17RD:0.01256876):0.00209288):0.00455449	vs_HLonyTor1_IL17RD:0.0234802):0.00180857):0.00751301):0.000935):0.00135187	(((((vs_micOch1_IL17RD:0.01202613	vs_HLmicAgr2_IL17RD:0.0159275):0.000430	vs_HLmicArv1_IL17RD:0.01366288):0.000092	(vs_HLmicFor1_IL17RD:0.00583605	vs_HLmicOec1_IL17RD:0.00322277):0.0067191):0.00524379	(((vs_HLellLut1_IL17RD:0.01252732	vs_HLellTal1_IL17RD:0.0063034):0.01056195	vs_HLarvAmp1_IL17RD:0.02171224):0.000403	vs_HLmyoGla2_IL17RD:0.01734285):0.00315571):0.00213628	vs_HLondZib1_IL17RD:0.01343032):0.03184339):0.00835308	(((((vs_HLrhoOpi1_IL17RD:0.01270898	vs_HLmerUng1_IL17RD:0.00946889):0.00199575	vs_HLpsaObe1_IL17RD:0.01101303):0.00815015	vs_HLpacDup1_IL17RD:0.02020179):0.02234544	(vs_HLacoRus1_IL17RD:0.01485255	vs_HLacoCah1_IL17RD:0.00956617):0.03716883):0.00933254	(((((vs_rn6_IL17RD:0.0	vs_HLratNor7_IL17RD:0.0):0.01049129	vs_HLratRat7_IL17RD:0.0063629):0.02391888	((vs_HLpseDes1_IL17RD:0.01541067	vs_HLuroCau1_IL17RD:0.0051621):0.00337931	vs_HLmasFus1_IL17RD:0.0430962):0.01561741):0.0028567	((((((vs_mm10_IL17RD:0.0	vs_mm39_IL17RD:0.0):0.00193528	(vs_HLmusSpi1_IL17RD:0.00431477	vs_HLmusSpr1_IL17RD:0.00338253):0.000406):0.00694384	vs_HLmusCar1_IL17RD:0.01080442):0.010469	vs_HLmusPah1_IL17RD:0.0145214):0.02025637	vs_HLmasCou1_IL17RD:0.02903944):0.0028834	(vs_HLgraSur1_IL17RD:0.0132791	vs_HLarvNil1_IL17RD:0.01946517):0.00953886):0.0015488):0.00641224	vs_HLapoSyl1_IL17RD:0.10520112):0.01355887):0.00165649):0.0027504	vs_HLcriGam1_IL17RD:0.04577271):0.00749903	(vs_HLrhiPru1_IL17RD:0.04856808	vs_nanGal1_IL17RD:0.03528453):0.04582833):0.47406033	Mussel_IL17R:0.78389787):0.06768049	((vs_HLperNas1_IL17RA:0.0
((((((((((((((((((((((((vs_HLmicOec1_IL17RA:0.00318986	vs_HLmicFor1_IL17RA:0.00728776):0.00575208	(vs_HLmicArv1_IL17RA:0.00830289	(vs_HLmicAgr2_IL17RA:0.00742838	vs_micOch1_IL17RA:0.01140358):0.000764):0.000562):0.00843768	vs_HLarvAmp1_IL17RA:0.02060474):0.00160782	(vs_HLellLut1_IL17RA:0.01281497	vs_HLellTal1_IL17RA:0.01057447):0.00358361):0.0018052	vs_HLmyoGla2_IL17RA:0.02616765):0.00296707	vs_HLondZib1_IL17RA:0.02297711):0.03614087	((((((((vs_HLperCri1_IL17RA:0.00911711	vs_HLperEre1_IL17RA:0.0077596):0.000274	vs_HLperCal2_IL17RA:0.01175045):0.00368624	((vs_HLperPol1_IL17RA:0.0043846	vs_HLperLeu1_IL17RA:0.01012002):0.000299	vs_HLperManBai2_IL17RA:0.00680505):0.01330084):0.00863237	(vs_HLperNas1_IL17RA:0.0	'vs_HLperNas1_IL17RA 2':0.0):0.01189696):0.00500766	vs_HLonyTor1_IL17RA:0.03453018):0.01281667	vs_HLneoLep1_IL17RA:0.03589135):0.00764369	vs_HLsigHis1_IL17RA:0.05995617):0.00479987	(vs_HLcriGri3_IL17RA:0.02370473	(vs_HLmesAur2_IL17RA:0.0	vs_mesAur1_IL17RA:0.0):0.03148673):0.02336869):0.00158514):0.0166513	vs_HLcriGam1_IL17RA:0.08341056):0.00100158	((((vs_rn6_IL17RA:0.0	vs_HLratNor7_IL17RA:0.0):0.00674044	vs_HLratRat7_IL17RA:0.01038657):0.05720224	((vs_HLapoSyl1_IL17RA:0.08622831	(((((vs_mm39_IL17RA:0.0	vs_mm10_IL17RA:0.0):0.00469035	(vs_HLmusSpr1_IL17RA:0.00252891	vs_HLmusSpi1_IL17RA:0.0021107):0.00232608):0.00776933	vs_HLmusCar1_IL17RA:0.00914929):0.01012984	vs_HLmusPah1_IL17RA:0.02168842):0.01672071	vs_HLmasCou1_IL17RA:0.04583804):0.00794555):0.00159497	(((vs_HLuroCau1_IL17RA:0.00608495	vs_HLmasFus1_IL17RA:0.09703148):0.00929102	vs_HLpseDes1_IL17RA:0.03429104):0.01942291	(vs_HLarvNil1_IL17RA:0.02799019	vs_HLgraSur1_IL17RA:0.02082685):0.01256818):0.00211517):0.0013038):0.02432217	((vs_HLacoRus1_IL17RA:0.01336625	vs_HLacoCah1_IL17RA:0.01229246):0.05955556	((vs_HLpsaObe1_IL17RA:0.01068574	(vs_HLmerUng1_IL17RA:0.011915	vs_HLrhoOpi1_IL17RA:0.00332772):0.00223496):0.02682671	vs_HLpacDup1_IL17RA:0.04099672):0.04423004):0.00449162):0.00721315):0.00363486	(vs_nanGal1_IL17RA:0.04142367	vs_HLrhiPru1_IL17RA:0.07813038):0.05534332):0.30479476	(((((((vs_HLondZib1_IL17RD:0.0178141
(((((((((((((((vs_HLperCri1_IL17RE:0.01274021	(vs_HLperCal2_IL17RE:0.01021235	vs_HLperEre1_IL17RE:0.01393209):0.000832):0.00668031	vs_HLperNas1_IL17RE:0.01275846):0.00388229	((vs_HLperManBai2_IL17RE:0.00855497	vs_HLperPol1_IL17RE:0.01071038):0.00466816	vs_HLperLeu1_IL17RE:0.01030322):0.00926675):0.00784047	vs_HLonyTor1_IL17RE:0.02128615):0.00889597	vs_HLsigHis1_IL17RE:0.0952015):0.00497533	vs_HLneoLep1_IL17RE:0.02359534):0.00483271	((vs_mesAur1_IL17RE:0.0	vs_HLmesAur2_IL17RE:0.0):0.03956284	vs_HLcriGri3_IL17RE:0.04910567):0.01259111):0.00550472	((((((vs_HLmicAgr2_IL17RE:0.0190584	vs_micOch1_IL17RE:0.01347902):0.000975	(vs_HLmicFor1_IL17RE:0.00330704	vs_HLmicOec1_IL17RE:0.00578573):0.00551265):0.000858	vs_HLmicArv1_IL17RE:0.01150597):0.01580317	(vs_HLarvAmp1_IL17RE:0.02217434	(vs_HLellTal1_IL17RE:0.00925475	vs_HLellLut1_IL17RE:0.01348012):0.00227465):0.0023876):0.00414308	vs_HLmyoGla2_IL17RE:0.02266093):0.00631266	vs_HLondZib1_IL17RE:0.02158908):0.01958439):0.01258861	((vs_HLrhiPru1_IL17RE:0.09594265	vs_nanGal1_IL17RE:0.0540193):0.07491526	vs_HLcriGam1_IL17RE:0.06523246):0.00406335):0.0072198	(((((((((vs_HLmusSpi1_IL17RE:0.00869703	vs_HLmusSpr1_IL17RE:0.00546712):0.01078013	(vs_mm39_IL17RE:0.0	vs_mm10_IL17RE:0.0):0.00537424):0.00727137	vs_HLmusCar1_IL17RE:0.01092327):0.01174613	vs_HLmusPah1_IL17RE:0.03788122):0.01352745	vs_HLmasCou1_IL17RE:0.02874606):0.00510988	(((vs_HLpseDes1_IL17RE:0.02149492	vs_HLmasFus1_IL17RE:0.01751355):0.0057895	vs_HLuroCau1_IL17RE:0.02084533):0.02150033	(vs_HLarvNil1_IL17RE:0.01493978	vs_HLgraSur1_IL17RE:0.0255992):0.01352296):0.002373):0.00309809	((vs_HLratNor7_IL17RE:0.0	vs_rn6_IL17RE:0.0):0.01162605	vs_HLratRat7_IL17RE:0.00902567):0.04080281):0.00525102	vs_HLapoSyl1_IL17RE:0.05782461):0.03090077	(vs_HLacoCah1_IL17RE:0.02711187	vs_HLacoRus1_IL17RE:0.02072211):0.0506893):0.00341434):0.01913173	(vs_HLpacDup1_IL17RE:0.0407461	((vs_HLpsaObe1_IL17RE:0.00781102	vs_HLrhoOpi1_IL17RE:0.00925568):0.00534997	vs_HLmerUng1_IL17RE:0.01617109):0.01026515):0.01696981):0.33869158	((((((((((((((vs_HLmasFus1_IL17RB:0.07519745	vs_HLuroCau1_IL17RB:0.0):0.0166515
((((((((((((((((((((((((((vs_HLmicArv1_IL17RD:0.01015016	((vs_micOch1_IL17RD:0.0084814	vs_HLmicAgr2_IL17RD:0.0100273):0.000644	(vs_HLmicOec1_IL17RD:0.00415698	vs_HLmicFor1_IL17RD:0.00348019):0.00482593):0.00444076):0.00303947	((vs_HLellLut1_IL17RD:0.01632357	vs_HLellTal1_IL17RD:0.00572415):0.00879926	vs_HLarvAmp1_IL17RD:0.01828551):0.0021315):0.00409214	vs_HLmyoGla2_IL17RD:0.02020421):0.00165084	vs_HLondZib1_IL17RD:0.01307344):0.03442872	(vs_HLrhiPru1_IL17RD:0.05505691	vs_nanGal1_IL17RD:0.03539478):0.05489734):0.00399419	((((vs_HLonyTor1_IL17RD:0.02474082	(((vs_HLperCri1_IL17RD:0.00832985	(vs_HLperCal2_IL17RD:0.00773555	vs_HLperEre1_IL17RD:0.00996534):0.00260918):0.00410081	vs_HLperNas1_IL17RD:0.01369247):0.00368796	((vs_HLperManBai2_IL17RD:0.00213405	vs_HLperPol1_IL17RD:0.000984):0.00179056	vs_HLperLeu1_IL17RD:0.00456372):0.01168225):0.00383343):0.00297188	vs_HLneoLep1_IL17RD:0.02228474):0.00869794	((vs_HLmesAur2_IL17RD:0.0	vs_mesAur1_IL17RD:0.0):0.05770912	vs_HLcriGri3_IL17RD:0.02246143):0.00922631):0.0025849	vs_HLsigHis1_IL17RD:0.03981086):0.00238047):0.00362053	vs_HLcriGam1_IL17RD:0.03778004):0.00260832	((vs_HLpacDup1_IL17RD:0.01976967	(vs_HLpsaObe1_IL17RD:0.01096893	(vs_HLmerUng1_IL17RD:0.01055409	vs_HLrhoOpi1_IL17RD:0.01700815):0.00380655):0.01671338):0.02127332	(vs_HLacoCah1_IL17RD:0.00723959	vs_HLacoRus1_IL17RD:0.0099838):0.04280856):0.00999183):0.00861791	(((vs_HLmasCou1_IL17RD:0.02444862	((((vs_HLmusSpi1_IL17RD:0.00327111	(vs_mm10_IL17RD:0.0	vs_mm39_IL17RD:0.0):0.000296):0.00324905	vs_HLmusSpr1_IL17RD:0.00298746):0.0035375	vs_HLmusCar1_IL17RD:0.01525122):0.01428127	vs_HLmusPah1_IL17RD:0.01591064):0.01757778):0.00308464	(((vs_rn6_IL17RD:0.0	vs_HLratNor7_IL17RD:0.0):0.0069945	vs_HLratRat7_IL17RD:0.00556591):0.01655368	(vs_HLarvNil1_IL17RD:0.01933492	vs_HLgraSur1_IL17RD:0.01165656):0.0071085):0.00351013):0.00184265	(vs_HLuroCau1_IL17RD:0.00906121	(vs_HLpseDes1_IL17RD:0.00766776	vs_HLmasFus1_IL17RD:0.05032971):0.00135603):0.02293587):0.00832089):0.01213007	vs_HLapoSyl1_IL17RD:0.0814198):0.50365743	(((((((((((((vs_HLperPol1_IL17RB:0.00618667	vs_HLperManBai2_IL17RB:0.00128346):0.0104625
(((((((((((((((((((((((vs_HLellTal1_IL17RA:0.00827232	vs_HLellLut1_IL17RA:0.01201149):0.00260692	vs_HLmyoGla2_IL17RA:0.02356127):0.00156419	((vs_micOch1_IL17RA:0.01015892	((vs_HLmicFor1_IL17RA:0.00673618	vs_HLmicOec1_IL17RA:0.00175017):0.00494077	(vs_HLmicAgr2_IL17RA:0.00629022	vs_HLmicArv1_IL17RA:0.00531748):0.00126058):0.00100681):0.01031592	vs_HLarvAmp1_IL17RA:0.0200214):0.00142294):0.00677037	vs_HLondZib1_IL17RA:0.02192491):0.03170578	((((((((vs_HLperPol1_IL17RA:0.00426939	vs_HLperManBai2_IL17RA:0.00818197):0.00110031	vs_HLperLeu1_IL17RA:0.00759239):0.02202888	((vs_HLperCal2_IL17RA:0.01014516	vs_HLperEre1_IL17RA:0.00981204):0.0017794	vs_HLperCri1_IL17RA:0.01234828):0.0016872):0.00391473	(vs_HLperNas1_IL17RA:0.0	'vs_HLperNas1_IL17RA 2':0.0):0.01747757):0.00685357	vs_HLonyTor1_IL17RA:0.03254488):0.01274462	vs_HLneoLep1_IL17RA:0.02416504):0.01109731	vs_HLsigHis1_IL17RA:0.06039036):0.00505955	((vs_HLmesAur2_IL17RA:0.0	vs_mesAur1_IL17RA:0.0):0.03345068	vs_HLcriGri3_IL17RA:0.02960688):0.01002649):0.00106616):0.01976151	((vs_HLrhiPru1_IL17RA:0.07628777	vs_nanGal1_IL17RA:0.03994232):0.04957473	vs_HLcriGam1_IL17RA:0.07351974):0.00483316):0.00980143	(((((((((vs_mm39_IL17RA:0.0	vs_mm10_IL17RA:0.0):0.00518002	vs_HLmusSpr1_IL17RA:0.00372391):0.000963	vs_HLmusSpi1_IL17RA:0.00279859):0.00824571	vs_HLmusCar1_IL17RA:0.00452128):0.00718155	vs_HLmusPah1_IL17RA:0.01894385):0.01269958	vs_HLmasCou1_IL17RA:0.03867813):0.00555036	((vs_HLgraSur1_IL17RA:0.0293744	vs_HLarvNil1_IL17RA:0.02387705):0.01196275	vs_HLapoSyl1_IL17RA:0.0829325):0.00187814):0.00378457	((vs_HLuroCau1_IL17RA:0.01061368	vs_HLmasFus1_IL17RA:0.10308362):0.00252939	vs_HLpseDes1_IL17RA:0.02727378):0.02199133):0.00395482	((vs_rn6_IL17RA:0.0	vs_HLratNor7_IL17RA:0.0):0.00573607	vs_HLratRat7_IL17RA:0.00946424):0.04962545):0.02411798):0.0022498	(vs_HLacoCah1_IL17RA:0.0105661	vs_HLacoRus1_IL17RA:0.01057133):0.0549801):0.00344986	((vs_HLpsaObe1_IL17RA:0.01053483	(vs_HLmerUng1_IL17RA:0.00969609	vs_HLrhoOpi1_IL17RA:0.00706557):0.00262214):0.0236893	vs_HLpacDup1_IL17RA:0.03886463):0.03281647):0.30747986	((((((((vs_HLcriGam1_IL17RD:0.03992363
(((((((((((((((((((((((vs_HLmicAgr2_IL17RA:0.00875882	((vs_HLmicOec1_IL17RA:0.00265614	vs_HLmicFor1_IL17RA:0.00277206):0.003661	(vs_HLmicArv1_IL17RA:0.00709538	vs_micOch1_IL17RA:0.00942278):0.00104899):0.000261):0.00924778	(((vs_HLellLut1_IL17RA:0.01251609	vs_HLellTal1_IL17RA:0.0072848):0.00386137	vs_HLmyoGla2_IL17RA:0.02717992):0.00404341	vs_HLarvAmp1_IL17RA:0.02173389):0.000490):0.00572137	vs_HLondZib1_IL17RA:0.02262272):0.03238429	((vs_mesAur1_IL17RA:0.0	vs_HLmesAur2_IL17RA:0.0):0.02804045	vs_HLcriGri3_IL17RA:0.02418415):0.01605531):0.00182453	((((((vs_HLperLeu1_IL17RA:0.00839449	(vs_HLperManBai2_IL17RA:0.00646679	vs_HLperPol1_IL17RA:0.00648887):0.000650):0.01713693	((vs_HLperCal2_IL17RA:0.01232896	vs_HLperEre1_IL17RA:0.00937959):0.00142446	vs_HLperCri1_IL17RA:0.00990076):0.00208371):0.00377751	(vs_HLperNas1_IL17RA:0.0	'vs_HLperNas1_IL17RA 2':0.0):0.01489692):0.00486799	vs_HLonyTor1_IL17RA:0.03478749):0.01610616	vs_HLneoLep1_IL17RA:0.02336414):0.00692432	vs_HLsigHis1_IL17RA:0.06228592):0.00978271):0.02351904	(((((vs_HLratNor7_IL17RA:0.0	vs_rn6_IL17RA:0.0):0.00766587	vs_HLratRat7_IL17RA:0.01239823):0.04915185	(((vs_HLmasCou1_IL17RA:0.04048506	vs_HLapoSyl1_IL17RA:0.08435133):0.00501765	(vs_HLgraSur1_IL17RA:0.02174447	vs_HLarvNil1_IL17RA:0.02691457):0.01622627):0.00239347	((((vs_mm39_IL17RA:0.0	vs_mm10_IL17RA:0.0):0.0029146	(vs_HLmusSpr1_IL17RA:0.00313706	vs_HLmusSpi1_IL17RA:0.00230846):0.000715):0.00758798	vs_HLmusCar1_IL17RA:0.00469201):0.00992577	vs_HLmusPah1_IL17RA:0.0299729):0.02191301):0.00430289):0.00246097	((vs_HLmasFus1_IL17RA:0.11097267	vs_HLuroCau1_IL17RA:0.01318251):0.00529662	vs_HLpseDes1_IL17RA:0.03831517):0.02087417):0.02703033	(((vs_HLpsaObe1_IL17RA:0.01281196	(vs_HLrhoOpi1_IL17RA:0.00785109	vs_HLmerUng1_IL17RA:0.01225741):0.00172108):0.01664044	vs_HLpacDup1_IL17RA:0.03742684):0.03896702	(vs_HLacoRus1_IL17RA:0.0101549	vs_HLacoCah1_IL17RA:0.00953939):0.05682478):0.00317756):0.00480376):0.00707206	vs_HLcriGam1_IL17RA:0.06884504):0.00382285	(vs_HLrhiPru1_IL17RA:0.07608851	vs_nanGal1_IL17RA:0.04537399):0.04458282):0.33783964	(((((((((vs_mm10_IL17RD:0.0
((((((((((vs_HLacoCah1_IL17RD:0.0089798	vs_HLacoRus1_IL17RD:0.01017307):0.03637407	((vs_HLpsaObe1_IL17RD:0.01029179	(vs_HLmerUng1_IL17RD:0.00692615	vs_HLrhoOpi1_IL17RD:0.02077831):0.00365696):0.01598755	vs_HLpacDup1_IL17RD:0.01242972):0.02661554):0.00596072	((((vs_HLondZib1_IL17RD:0.01201964	((((vs_micOch1_IL17RD:0.00706639	(vs_HLmicFor1_IL17RD:0.00389476	vs_HLmicOec1_IL17RD:0.00286515):0.00417673):0.00265728	vs_HLmicAgr2_IL17RD:0.01175448):0.00136806	vs_HLmicArv1_IL17RD:0.01144286):0.00577187	((vs_HLarvAmp1_IL17RD:0.02161155	vs_HLmyoGla2_IL17RD:0.01905559):0.000437	(vs_HLellLut1_IL17RD:0.01479632	vs_HLellTal1_IL17RD:0.00648146):0.00751081):0.00247742):0.00245537):0.02972047	((vs_HLneoLep1_IL17RD:0.02477311	((((vs_HLperPol1_IL17RD:0.000777	vs_HLperManBai2_IL17RD:0.0010136):0.00143513	vs_HLperLeu1_IL17RD:0.00392219):0.01180524	(((vs_HLperCal2_IL17RD:0.00498199	vs_HLperEre1_IL17RD:0.00797924):0.0032558	vs_HLperCri1_IL17RD:0.00742052):0.00309006	vs_HLperNas1_IL17RD:0.0124748):0.00637821):0.00476141	vs_HLonyTor1_IL17RD:0.02823814):0.00362086):0.00621836	vs_HLsigHis1_IL17RD:0.03649021):0.00187715):0.00214505	(vs_HLcriGri3_IL17RD:0.0153872	(vs_mesAur1_IL17RD:0.0	vs_HLmesAur2_IL17RD:0.0):0.0692139):0.012077):0.00845571	((vs_HLrhiPru1_IL17RD:0.04832553	vs_nanGal1_IL17RD:0.03786121):0.06267715	vs_HLcriGam1_IL17RD:0.03902668):0.00241041):0.000974):0.01281585	(((vs_HLuroCau1_IL17RD:0.00826397	(vs_HLmasFus1_IL17RD:0.03609507	vs_HLpseDes1_IL17RD:0.0093915):0.0016124):0.0249757	(vs_HLratRat7_IL17RD:0.00756391	(vs_HLratNor7_IL17RD:0.0	vs_rn6_IL17RD:0.0):0.01194366):0.01774671):0.00489339	((((vs_HLmusCar1_IL17RD:0.01240274	(((vs_mm39_IL17RD:0.0	vs_mm10_IL17RD:0.0):0.0024377	vs_HLmusSpi1_IL17RD:0.00476042):0.00205967	vs_HLmusSpr1_IL17RD:0.00463921):0.00532852):0.00996089	vs_HLmusPah1_IL17RD:0.01433213):0.02010667	vs_HLmasCou1_IL17RD:0.02890059):0.00559309	(vs_HLgraSur1_IL17RD:0.01468325	vs_HLarvNil1_IL17RD:0.02632975):0.00855294):0.000755):0.00896987):0.05351214	vs_HLapoSyl1_IL17RD:0.04501144):0.46129613	Mussel_IL17R:0.7780179):0.04052198	((((((((((vs_HLmusSpi1_IL17RE:0.00650116
(((((((((((((((((((((vs_HLpacDup1_IL17RA:0.03542029	((vs_HLrhoOpi1_IL17RA:0.00471407	vs_HLmerUng1_IL17RA:0.00913486):0.00229668	vs_HLpsaObe1_IL17RA:0.00989199):0.02086755):0.04247555	(vs_HLacoCah1_IL17RA:0.01388394	vs_HLacoRus1_IL17RA:0.00811603):0.06361931):0.000634	(((vs_HLmasFus1_IL17RA:0.10235112	vs_HLuroCau1_IL17RA:0.00962264):0.00566293	vs_HLpseDes1_IL17RA:0.03228054):0.01996092	(((vs_HLgraSur1_IL17RA:0.02583343	vs_HLarvNil1_IL17RA:0.025718):0.01337699	(((((vs_HLmusSpi1_IL17RA:0.00129956	vs_HLmusSpr1_IL17RA:0.00301185):0.000944	(vs_mm10_IL17RA:0.0	vs_mm39_IL17RA:0.0):0.00190805):0.0070471	vs_HLmusCar1_IL17RA:0.00768234):0.01163795	vs_HLmusPah1_IL17RA:0.02668261):0.01527659	vs_HLmasCou1_IL17RA:0.04813496):0.00972005):0.000394	((vs_HLratRat7_IL17RA:0.01192529	(vs_HLratNor7_IL17RA:0.0	vs_rn6_IL17RA:0.0):0.00675667):0.04936261	vs_HLapoSyl1_IL17RA:0.08203883):0.00376434):0.00456689):0.02661991):0.00537068	((vs_HLrhiPru1_IL17RA:0.08161788	vs_nanGal1_IL17RA:0.04062719):0.04986902	vs_HLcriGam1_IL17RA:0.07490116):0.00778213):0.00581369	((((((((((vs_HLmicFor1_IL17RA:0.00488037	vs_HLmicOec1_IL17RA:0.00375509):0.00607669	vs_HLmicAgr2_IL17RA:0.00705155):0.0010767	vs_HLmicArv1_IL17RA:0.0072746):0.00179114	vs_micOch1_IL17RA:0.01487265):0.00716862	(vs_HLellTal1_IL17RA:0.00830958	vs_HLellLut1_IL17RA:0.01237198):0.00434569):0.00310012	vs_HLarvAmp1_IL17RA:0.01693916):0.00535814	vs_HLmyoGla2_IL17RA:0.01664808):0.00230251	vs_HLondZib1_IL17RA:0.02540693):0.04071515	(((vs_HLonyTor1_IL17RA:0.02927353	((((vs_HLperCal2_IL17RA:0.00689413	vs_HLperEre1_IL17RA:0.01097328):0.000628	vs_HLperCri1_IL17RA:0.01178314):0.00283	(vs_HLperManBai2_IL17RA:0.00850079	(vs_HLperPol1_IL17RA:0.0038157	vs_HLperLeu1_IL17RA:0.01080355):0.00108126):0.01589923):0.00627744	('vs_HLperNas1_IL17RA 2':0.0	vs_HLperNas1_IL17RA:0.0):0.01278824):0.00124439):0.0182062	vs_HLneoLep1_IL17RA:0.02715879):0.00743235	vs_HLsigHis1_IL17RA:0.0554097):0.00692551):0.000490	(vs_HLcriGri3_IL17RA:0.03019815	(vs_HLmesAur2_IL17RA:0.0	vs_mesAur1_IL17RA:0.0):0.03338155):0.01775239):0.012631):0.30987507	((((((vs_HLonyTor1_IL17RB:0.01249252
(((((((((((((((((((((((vs_HLarvAmp1_IL17RA:0.02083388	vs_HLmyoGla2_IL17RA:0.02012615):0.00113369	((vs_micOch1_IL17RA:0.01035937	(vs_HLmicArv1_IL17RA:0.00985854	(vs_HLmicAgr2_IL17RA:0.00999264	(vs_HLmicOec1_IL17RA:0.0024115	vs_HLmicFor1_IL17RA:0.00599917):0.00336664):0.000988):0.00183811):0.00817387	(vs_HLellTal1_IL17RA:0.0096825	vs_HLellLut1_IL17RA:0.01166858):0.00437635):0.00140834):0.00380111	vs_HLondZib1_IL17RA:0.02655789):0.0290954	(vs_HLcriGri3_IL17RA:0.02478084	(vs_mesAur1_IL17RA:0.0	vs_HLmesAur2_IL17RA:0.0):0.02639417):0.01999335):0.00316481	((((((vs_HLperManBai2_IL17RA:0.00774297	vs_HLperLeu1_IL17RA:0.00846649):0.000991	vs_HLperPol1_IL17RA:0.00520824):0.01775357	((vs_HLperCal2_IL17RA:0.01120656	vs_HLperEre1_IL17RA:0.00932077):0.00118012	vs_HLperCri1_IL17RA:0.00974404):0.00482895):0.00479045	vs_HLonyTor1_IL17RA:0.0335454):0.01118737	(vs_HLperNas1_IL17RA:0.0	(vs_HLmasFus1_IL17RA:0.10650921	'vs_HLperNas1_IL17RA 2':0.0):0.00334257):0.03648792):0.01294291	vs_HLneoLep1_IL17RA:0.02918769):0.00799684):0.00329473	vs_HLsigHis1_IL17RA:0.06511229):0.01544665	((vs_nanGal1_IL17RA:0.04455072	vs_HLrhiPru1_IL17RA:0.06418803):0.0543704	vs_HLcriGam1_IL17RA:0.07671469):0.0123162):0.00503649	(((vs_HLmasCou1_IL17RA:0.04613702	((((vs_mm39_IL17RA:0.0	vs_mm10_IL17RA:0.0):0.00467494	(vs_HLmusSpi1_IL17RA:0.00245236	vs_HLmusSpr1_IL17RA:0.00366566):0.00112788):0.01018958	vs_HLmusCar1_IL17RA:0.00565319):0.00732124	vs_HLmusPah1_IL17RA:0.02582971):0.00931239):0.00721793	(((vs_HLgraSur1_IL17RA:0.02669352	vs_HLarvNil1_IL17RA:0.0248341):0.00839818	vs_HLapoSyl1_IL17RA:0.08671733):0.00518902	(vs_HLpseDes1_IL17RA:0.03294524	vs_HLuroCau1_IL17RA:0.01703071):0.01410311):0.00395148):0.00151565	((vs_rn6_IL17RA:0.0	vs_HLratNor7_IL17RA:0.0):0.00507136	vs_HLratRat7_IL17RA:0.01077258):0.0495029):0.02757493):0.00287327	(vs_HLacoCah1_IL17RA:0.01027542	vs_HLacoRus1_IL17RA:0.01190092):0.05466219):0.00110008	(vs_HLpacDup1_IL17RA:0.03575693	((vs_HLmerUng1_IL17RA:0.01085581	vs_HLrhoOpi1_IL17RA:0.00693821):0.00149204	vs_HLpsaObe1_IL17RA:0.01342578):0.03262626):0.0409274):0.33852191	(((((((vs_mm39_IL17RD:0.0
(((((((((((((((((((((((vs_HLarvAmp1_IL17RA:0.01758416	(vs_HLmyoGla2_IL17RA:0.01966074	(((vs_HLmicArv1_IL17RA:0.00930032	((vs_HLmicFor1_IL17RA:0.0060878	vs_HLmicOec1_IL17RA:0.00430256):0.00354704	vs_HLmicAgr2_IL17RA:0.00652211):0.000383):0.00433142	vs_micOch1_IL17RA:0.01082109):0.00845966	(vs_HLellLut1_IL17RA:0.0067989	vs_HLellTal1_IL17RA:0.00890204):0.00305327):0.00190138):0.000365):0.00350054	vs_HLondZib1_IL17RA:0.02634912):0.0378034	(vs_HLcriGri3_IL17RA:0.0253973	(vs_HLmesAur2_IL17RA:0.0	vs_mesAur1_IL17RA:0.0):0.02981067):0.0181539):0.00251846	((vs_HLcriGam1_IL17RA:0.07836917	(vs_nanGal1_IL17RA:0.03822564	vs_HLrhiPru1_IL17RA:0.06928605):0.05161166):0.00602843	((((vs_HLratRat7_IL17RA:0.01016402	(vs_HLratNor7_IL17RA:0.0	vs_rn6_IL17RA:0.0):0.00547843):0.05170085	(((vs_HLapoSyl1_IL17RA:0.07268904	((((((vs_mm39_IL17RA:0.0	vs_mm10_IL17RA:0.0):0.00496242	vs_HLmusSpr1_IL17RA:0.00199833):0.000250	vs_HLmusSpi1_IL17RA:0.00164923):0.01210015	vs_HLmusCar1_IL17RA:0.00644812):0.00490029	vs_HLmusPah1_IL17RA:0.02864396):0.01483311	vs_HLmasCou1_IL17RA:0.04321239):0.00537591):0.00278817	(vs_HLarvNil1_IL17RA:0.02807066	vs_HLgraSur1_IL17RA:0.02536588):0.01284516):0.00220159	(vs_HLpseDes1_IL17RA:0.03471377	vs_HLuroCau1_IL17RA:0.02126948):0.0158011):0.00306047):0.02102587	(((vs_HLmerUng1_IL17RA:0.01318333	vs_HLrhoOpi1_IL17RA:0.00795009):0.00161545	vs_HLpsaObe1_IL17RA:0.01339051):0.02173069	vs_HLpacDup1_IL17RA:0.04135296):0.03489148):0.00427589	(vs_HLacoRus1_IL17RA:0.01298417	vs_HLacoCah1_IL17RA:0.01218376):0.06178762):0.00971522):0.01580531):0.00558986	vs_HLsigHis1_IL17RA:0.05932106):0.00601908	vs_HLneoLep1_IL17RA:0.0289667):0.01407548	(((vs_HLperPol1_IL17RA:0.00614845	(vs_HLperLeu1_IL17RA:0.01046058	vs_HLperManBai2_IL17RA:0.00952134):0.000863):0.016239	(vs_HLperCal2_IL17RA:0.01156317	(vs_HLperEre1_IL17RA:0.01083709	vs_HLperCri1_IL17RA:0.00716221):0.00267199):0.00360641):0.00541494	vs_HLonyTor1_IL17RA:0.03481673):0.00551197):0.0064782	(vs_HLperNas1_IL17RA:0.0	(vs_HLmasFus1_IL17RA:0.11517964	'vs_HLperNas1_IL17RA 2':0.0):0.00981192):0.02865685):0.29769962	(((((((((((((vs_HLperCal2_IL17RD:0.00421512
((((((((((((((((((((((((((vs_HLarvAmp1_IL17RC:0.02156884	vs_HLellLut1_IL17RC:0.01223409):0.000347	(vs_HLmicAgr2_IL17RC:0.01138062	((vs_micOch1_IL17RC:0.01204552	vs_HLmicArv1_IL17RC:0.01052266):0.000804	(vs_HLmicFor1_IL17RC:0.00634569	vs_HLmicOec1_IL17RC:0.00593908):0.00407433):0.00140543):0.00732095):0.00143349	vs_HLellTal1_IL17RC:0.01153475):0.000644	vs_HLmyoGla2_IL17RC:0.02360163):0.00322028	vs_HLondZib1_IL17RC:0.01672461):0.01832923	((vs_HLcriGri3_IL17RC:0.01646481	(vs_mesAur1_IL17RC:0.0	vs_HLmesAur2_IL17RC:0.0):0.03380024):0.01057353	('vs_HLmesAur2_IL17RC 2':0.0	'vs_mesAur1_IL17RC 2':0.0):0.03337993):0.01923776):0.00406547	(((((((vs_HLperPol1_IL17RC:0.01276385	vs_HLperLeu1_IL17RC:0.00905865):0.000560	vs_HLperManBai2_IL17RC:0.0126152):0.01338425	(vs_HLperEre1_IL17RC:0.00491178	(vs_HLperCal2_IL17RC:0.00903698	vs_HLperCri1_IL17RC:0.01242859):0.00126422):0.00468343):0.00274751	vs_HLperNas1_IL17RC:0.01010905):0.00340514	('vs_HLonyTor1_IL17RC 2':0.00307085	vs_HLonyTor1_IL17RC:0.00257802):0.01887038):0.0197212	vs_HLneoLep1_IL17RC:0.03360574):0.00457853	vs_HLsigHis1_IL17RC:0.05484369):0.00654032):0.01561193	vs_HLcriGam1_IL17RC:0.06020646):0.00164222	(((((vs_HLratRat7_IL17RC:0.01192535	(vs_rn6_IL17RC:0.0	vs_HLratNor7_IL17RC:0.0):0.00610668):0.04168286	(((vs_HLpseDes1_IL17RC:0.01770295	vs_HLmasFus1_IL17RC:0.01360116):0.00415879	vs_HLuroCau1_IL17RC:0.01049896):0.02693251	vs_HLapoSyl1_IL17RC:0.04021467):0.00228273):0.00203401	((((vs_HLmusSpr1_IL17RC:0.00310807	vs_HLmusSpi1_IL17RC:0.00522088):0.00106533	(vs_mm10_IL17RC:0.0	vs_mm39_IL17RC:0.0):0.00482058):0.00528525	vs_HLmusCar1_IL17RC:0.01680883):0.02569979	(vs_HLmusPah1_IL17RC:0.03701269	vs_HLmasCou1_IL17RC:0.04219915):0.00650973):0.01149297):0.000967	(vs_HLarvNil1_IL17RC:0.02340952	vs_HLgraSur1_IL17RC:0.02153524):0.02061359):0.03225076	((vs_HLacoRus1_IL17RC:0.03421593	vs_HLacoCah1_IL17RC:0.02700849):0.06106608	(((vs_HLrhoOpi1_IL17RC:0.00898711	vs_HLmerUng1_IL17RC:0.01125862):0.004297	vs_HLpsaObe1_IL17RC:0.01722456):0.01541483	vs_HLpacDup1_IL17RC:0.0228612):0.02928682):0.00637222):0.0045343):0.02060809	(vs_nanGal1_IL17RC:0.0528573
((((((((((((((((((((((vs_HLondZib1_IL17RA:0.02166247	(((((vs_HLmicArv1_IL17RA:0.00700501	vs_HLmicAgr2_IL17RA:0.01005623):0.000889	(vs_HLmicFor1_IL17RA:0.00421792	vs_HLmicOec1_IL17RA:0.00561947):0.00254008):0.00330733	vs_micOch1_IL17RA:0.01530581):0.01027231	(vs_HLmyoGla2_IL17RA:0.02502725	(vs_HLellTal1_IL17RA:0.00942643	vs_HLellLut1_IL17RA:0.01381185):0.00570121):0.00110325):0.00193397	vs_HLarvAmp1_IL17RA:0.02229339):0.000912):0.03327067	(vs_HLcriGri3_IL17RA:0.02834753	(vs_mesAur1_IL17RA:0.0	vs_HLmesAur2_IL17RA:0.0):0.0284628):0.01401548):0.00215554	((((((vs_HLperEre1_IL17RA:0.00933738	(vs_HLperCri1_IL17RA:0.00969894	vs_HLperCal2_IL17RA:0.01014722):0.00134419):0.000398	((vs_HLperLeu1_IL17RA:0.0057679	vs_HLperManBai2_IL17RA:0.00804896):0.00328238	vs_HLperPol1_IL17RA:0.00518082):0.01306485):0.0033418	(vs_HLperNas1_IL17RA:0.0	'vs_HLperNas1_IL17RA 2':0.0):0.01769706):0.00938136	vs_HLonyTor1_IL17RA:0.03091802):0.01839669	vs_HLneoLep1_IL17RA:0.0293746):0.00673162	vs_HLsigHis1_IL17RA:0.05589199):0.00265749):0.01427224	vs_HLcriGam1_IL17RA:0.0719839):0.00140607	(vs_nanGal1_IL17RA:0.03892826	vs_HLrhiPru1_IL17RA:0.0740752):0.06096867):0.00473527	((((vs_HLrhoOpi1_IL17RA:0.01081282	vs_HLmerUng1_IL17RA:0.01347583):0.00239446	vs_HLpsaObe1_IL17RA:0.01355244):0.02382481	vs_HLpacDup1_IL17RA:0.03638049):0.04148497	(vs_HLacoCah1_IL17RA:0.01220034	vs_HLacoRus1_IL17RA:0.01017056):0.05940397):0.00274015):0.02277973	(((vs_HLpseDes1_IL17RA:0.02741607	(vs_HLmasFus1_IL17RA:0.09599318	vs_HLuroCau1_IL17RA:0.0):0.01573423):0.02090267	(vs_HLgraSur1_IL17RA:0.02681369	vs_HLarvNil1_IL17RA:0.03040119):0.01054122):0.00352786	((((((vs_HLmusSpr1_IL17RA:0.00357422	vs_HLmusSpi1_IL17RA:0.00152232):0.00212744	(vs_mm39_IL17RA:0.0	vs_mm10_IL17RA:0.0):0.00402673):0.0090358	vs_HLmusCar1_IL17RA:0.00825279):0.01105507	vs_HLmusPah1_IL17RA:0.02653322):0.01395905	vs_HLmasCou1_IL17RA:0.04542415):0.00842379	vs_HLapoSyl1_IL17RA:0.08555541):0.00340618):0.00419121):0.00362442	(vs_HLratRat7_IL17RA:0.00617456	(vs_HLratNor7_IL17RA:0.0	vs_rn6_IL17RA:0.0):0.00683238):0.0501597):0.33838311	Mussel_IL17R:0.77743838):0.03278791
((((((((((vs_HLratRat7_IL17RA:0.00746289	(vs_HLratNor7_IL17RA:0.0	vs_rn6_IL17RA:0.0):0.00743065):0.04918124	((vs_HLuroCau1_IL17RA:0.01000057	vs_HLpseDes1_IL17RA:0.02966839):0.01867857	((((vs_HLmusPah1_IL17RA:0.02878238	(((vs_mm10_IL17RA:0.0	vs_mm39_IL17RA:0.0):0.00458367	(vs_HLmusSpr1_IL17RA:0.0040098	vs_HLmusSpi1_IL17RA:0.00261047):0.00383591):0.00961802	vs_HLmusCar1_IL17RA:0.00464539):0.00897563):0.01774034	vs_HLmasCou1_IL17RA:0.04430438):0.00169668	vs_HLapoSyl1_IL17RA:0.08653263):0.00468537	(vs_HLarvNil1_IL17RA:0.02906722	vs_HLgraSur1_IL17RA:0.01930878):0.01067374):0.00281778):0.00343217):0.02309388	(((((((vs_HLmasFus1_IL17RA:0.12107411	'vs_HLperNas1_IL17RA 2':0.0):0.01123605	vs_HLperNas1_IL17RA:0.0):0.03875908	((((vs_HLperEre1_IL17RA:0.01098478	vs_HLperCal2_IL17RA:0.00969277):0.000544	vs_HLperCri1_IL17RA:0.01139399):0.00463853	(vs_HLperLeu1_IL17RA:0.00886094	(vs_HLperPol1_IL17RA:0.00346979	vs_HLperManBai2_IL17RA:0.00918474):0.00201285):0.01532165):0.00635199	vs_HLonyTor1_IL17RA:0.02978216):0.00849764):0.01152515	vs_HLneoLep1_IL17RA:0.03519135):0.00578354	((((((((vs_HLmicOec1_IL17RA:0.006767	vs_HLmicFor1_IL17RA:0.00419212):0.00461605	(vs_HLmicArv1_IL17RA:0.0076063	vs_HLmicAgr2_IL17RA:0.00893817):0.000482):0.00178103	vs_micOch1_IL17RA:0.0121116):0.01230452	(vs_HLellLut1_IL17RA:0.01172273	vs_HLellTal1_IL17RA:0.0088542):0.00636008):0.00479968	vs_HLarvAmp1_IL17RA:0.0261408):0.0019109	vs_HLmyoGla2_IL17RA:0.01989898):0.00278885	vs_HLondZib1_IL17RA:0.02073249):0.03471046	(vs_HLcriGri3_IL17RA:0.03048995	(vs_HLmesAur2_IL17RA:0.0	vs_mesAur1_IL17RA:0.0):0.03110214):0.01334285):0.00226117):0.00256613	vs_HLsigHis1_IL17RA:0.06068476):0.01999029	((vs_HLpacDup1_IL17RA:0.03917827	((vs_HLrhoOpi1_IL17RA:0.00765398	vs_HLmerUng1_IL17RA:0.01206545):0.000461	vs_HLpsaObe1_IL17RA:0.00954709):0.02413821):0.04175477	(vs_HLacoCah1_IL17RA:0.00847801	vs_HLacoRus1_IL17RA:0.0129191):0.06206904):0.00382508):0.00220076):0.00244331	vs_HLcriGam1_IL17RA:0.07771215):0.01575713	(vs_nanGal1_IL17RA:0.03880146	vs_HLrhiPru1_IL17RA:0.07557799):0.04737341):0.32452572	((((((((((vs_HLellLut1_IL17RD:0.01087229
((((((((((((((((((((((((((vs_HLmicFor1_IL17RA:0.00470287	vs_HLmicOec1_IL17RA:0.00348849):0.00500319	(vs_HLmicAgr2_IL17RA:0.00480591	vs_HLmicArv1_IL17RA:0.00418618):0.00242498):0.00112393	vs_micOch1_IL17RA:0.01240591):0.01316409	(((vs_HLellTal1_IL17RA:0.00826546	vs_HLellLut1_IL17RA:0.0101885):0.00439226	vs_HLmyoGla2_IL17RA:0.02092228):0.00222171	vs_HLarvAmp1_IL17RA:0.02597328):0.000292):0.00484248	vs_HLondZib1_IL17RA:0.02615233):0.03225159	((vs_mesAur1_IL17RA:0.0	vs_HLmesAur2_IL17RA:0.0):0.03299762	vs_HLcriGri3_IL17RA:0.026431):0.0111173):0.00352174	((((((vs_HLperManBai2_IL17RA:0.01149385	vs_HLperPol1_IL17RA:0.00384472):0.00155786	vs_HLperLeu1_IL17RA:0.01051986):0.01767365	((vs_HLperEre1_IL17RA:0.00920378	vs_HLperCri1_IL17RA:0.01012246):0.000863	vs_HLperCal2_IL17RA:0.01097433):0.00242177):0.00465866	(vs_HLperNas1_IL17RA:0.0	'vs_HLperNas1_IL17RA 2':0.0):0.01935677):0.0091186	vs_HLonyTor1_IL17RA:0.03523904):0.01235574	vs_HLneoLep1_IL17RA:0.02233257):0.00979694):0.00273704	vs_HLsigHis1_IL17RA:0.06850041):0.01249285	(((((((((vs_HLmusSpi1_IL17RA:0.00389389	vs_HLmusSpr1_IL17RA:0.00233954):0.00345374	(vs_mm39_IL17RA:0.0	vs_mm10_IL17RA:0.0):0.00556913):0.00555916	vs_HLmusCar1_IL17RA:0.00441026):0.01071597	vs_HLmusPah1_IL17RA:0.02349534):0.01432214	((vs_HLarvNil1_IL17RA:0.02681094	vs_HLgraSur1_IL17RA:0.0269303):0.01285939	(vs_HLmasCou1_IL17RA:0.03469746	vs_HLapoSyl1_IL17RA:0.09002909):0.00470278):0.00335451):0.005153	((vs_HLuroCau1_IL17RA:0.01524884	vs_HLpseDes1_IL17RA:0.03323416):0.00704454	vs_HLmasFus1_IL17RA:0.10692574):0.01765165):0.00122457	((vs_HLratNor7_IL17RA:0.0	vs_rn6_IL17RA:0.0):0.00846398	vs_HLratRat7_IL17RA:0.0088013):0.05462888):0.02391791	((((vs_HLmerUng1_IL17RA:0.01082557	vs_HLrhoOpi1_IL17RA:0.00813285):0.0043765	vs_HLpsaObe1_IL17RA:0.00836282):0.02534312	vs_HLpacDup1_IL17RA:0.03625509):0.04075255	(vs_HLacoCah1_IL17RA:0.00865894	vs_HLacoRus1_IL17RA:0.01068923):0.05008725):0.00227438):0.00466588	((vs_nanGal1_IL17RA:0.0446046	vs_HLrhiPru1_IL17RA:0.08198447):0.04986988	vs_HLcriGam1_IL17RA:0.07446083):0.00683416):0.00491718):0.31462461	Mussel_IL17R:0.82893176):0.06789676
(((((((((((((((((((((((((((vs_HLmicOec1_IL17RA:0.00241168	vs_HLmicFor1_IL17RA:0.00537913):0.00378049	(vs_HLmicAgr2_IL17RA:0.00850538	(vs_HLmicArv1_IL17RA:0.00668647	vs_micOch1_IL17RA:0.01071389):0.00157528):0.000485):0.00898764	vs_HLarvAmp1_IL17RA:0.02425034):0.000630	((vs_HLmyoGla2_IL17RA:0.02227537	vs_HLellTal1_IL17RA:0.00937604):0.00169285	vs_HLellLut1_IL17RA:0.0113861):0.00318932):0.00637386	vs_HLondZib1_IL17RA:0.0201123):0.03517191	((vs_HLmesAur2_IL17RA:0.0	vs_mesAur1_IL17RA:0.0):0.03551315	vs_HLcriGri3_IL17RA:0.02564686):0.01538083):0.00219744	((((vs_HLmasFus1_IL17RA:0.1228829	'vs_HLperNas1_IL17RA 2':0.0):0.01432975	vs_HLperNas1_IL17RA:0.0):0.04460639	(vs_HLonyTor1_IL17RA:0.03242109	((vs_HLperLeu1_IL17RA:0.01082377	(vs_HLperManBai2_IL17RA:0.00859521	vs_HLperPol1_IL17RA:0.0055848):0.00111399):0.01974788	(vs_HLperCal2_IL17RA:0.00916666	(vs_HLperCri1_IL17RA:0.01055093	vs_HLperEre1_IL17RA:0.01243797):0.00229459):0.00456184):0.00911396):0.00832521):0.01185304	vs_HLneoLep1_IL17RA:0.03118777):0.00792561):0.00428929	vs_HLsigHis1_IL17RA:0.07107648):0.01198558	(((((vs_HLmasCou1_IL17RA:0.04055563	vs_HLapoSyl1_IL17RA:0.08602191):0.00219815	((((vs_HLmusSpi1_IL17RA:0.00367058	vs_HLmusSpr1_IL17RA:0.00372824):0.00267355	(vs_mm39_IL17RA:0.0	vs_mm10_IL17RA:0.0):0.00398572):0.01071777	vs_HLmusCar1_IL17RA:0.00739003):0.00804234	vs_HLmusPah1_IL17RA:0.0287033):0.0181495):0.00469374	((vs_HLpseDes1_IL17RA:0.03196629	vs_HLuroCau1_IL17RA:0.01240624):0.02402291	(vs_HLarvNil1_IL17RA:0.03433576	vs_HLgraSur1_IL17RA:0.02466864):0.00916579):0.000808):0.00533561	((vs_HLratNor7_IL17RA:0.0	vs_rn6_IL17RA:0.0):0.00567281	vs_HLratRat7_IL17RA:0.0111952):0.04821911):0.02769779	(((vs_HLpsaObe1_IL17RA:0.00978921	(vs_HLmerUng1_IL17RA:0.01052133	vs_HLrhoOpi1_IL17RA:0.00801122):0.00101969):0.01910467	vs_HLpacDup1_IL17RA:0.03968991):0.04248201	(vs_HLacoRus1_IL17RA:0.01106585	vs_HLacoCah1_IL17RA:0.0115559):0.04941636):0.00423825):0.00972039):0.00547867	vs_HLcriGam1_IL17RA:0.07051352):0.00422476	(vs_HLrhiPru1_IL17RA:0.07109368	vs_nanGal1_IL17RA:0.03999039):0.04974316):0.2961541	(((((vs_HLapoSyl1_IL17RB:0.06710295
((((((((((((((((((((((((((vs_HLmicOec1_IL17RA:0.00404133	vs_HLmicFor1_IL17RA:0.00721967):0.00173507	vs_HLmicAgr2_IL17RA:0.00652033):0.000922	vs_HLmicArv1_IL17RA:0.00741792):0.000911	vs_micOch1_IL17RA:0.01040755):0.0070866	vs_HLarvAmp1_IL17RA:0.02263696):0.000898	((vs_HLellLut1_IL17RA:0.0077085	vs_HLellTal1_IL17RA:0.01419338):0.0020948	vs_HLmyoGla2_IL17RA:0.02128844):0.00274893):0.00615971	vs_HLondZib1_IL17RA:0.02556927):0.03521973	((vs_mesAur1_IL17RA:0.0	vs_HLmesAur2_IL17RA:0.0):0.03313446	vs_HLcriGri3_IL17RA:0.02899419):0.01762525):0.00357213	(((vs_HLonyTor1_IL17RA:0.03185103	(('vs_HLperNas1_IL17RA 2':0.0	vs_HLperNas1_IL17RA:0.0):0.01854205	(((vs_HLperManBai2_IL17RA:0.00605207	vs_HLperPol1_IL17RA:0.00337292):0.0021167	vs_HLperLeu1_IL17RA:0.01179459):0.01908866	((vs_HLperEre1_IL17RA:0.01103028	vs_HLperCri1_IL17RA:0.00796654):0.00152917	vs_HLperCal2_IL17RA:0.01126412):0.00514099):0.0043598):0.00356827):0.02060204	vs_HLneoLep1_IL17RA:0.02804541):0.00617602	vs_HLsigHis1_IL17RA:0.05789047):0.00772187):0.01207306	((((((((((vs_mm39_IL17RA:0.0	vs_mm10_IL17RA:0.0):0.00431984	(vs_HLmusSpi1_IL17RA:0.00266331	vs_HLmusSpr1_IL17RA:0.00198834):0.00386395):0.00490536	vs_HLmusCar1_IL17RA:0.00697728):0.00663836	vs_HLmusPah1_IL17RA:0.02510105):0.01861141	(vs_HLapoSyl1_IL17RA:0.08660413	vs_HLmasCou1_IL17RA:0.04180182):0.00233128):0.0067734	(vs_HLarvNil1_IL17RA:0.02801362	vs_HLgraSur1_IL17RA:0.02826673):0.01599565):0.00435994	((vs_HLmasFus1_IL17RA:0.0891526	vs_HLuroCau1_IL17RA:0.01614425):0.00569954	vs_HLpseDes1_IL17RA:0.03915913):0.0176074):0.00245509	((vs_HLratNor7_IL17RA:0.0	vs_rn6_IL17RA:0.0):0.00612405	vs_HLratRat7_IL17RA:0.00913443):0.05071418):0.02709067	((vs_HLpacDup1_IL17RA:0.03963517	((vs_HLmerUng1_IL17RA:0.01091026	vs_HLrhoOpi1_IL17RA:0.00513913):0.00440079	vs_HLpsaObe1_IL17RA:0.01045465):0.01796982):0.0388457	(vs_HLacoRus1_IL17RA:0.0119585	vs_HLacoCah1_IL17RA:0.00937704):0.05695613):0.0078679):0.00351482	(vs_HLcriGam1_IL17RA:0.07243314	(vs_nanGal1_IL17RA:0.04193831	vs_HLrhiPru1_IL17RA:0.06949687):0.05472959):0.01037075):0.01222819):0.30782581	((((((((((vs_HLondZib1_IL17RD:0.01886503
(((((((((((((((((((((((((vs_HLmicOec1_IL17RD:0.00160108	vs_HLmicFor1_IL17RD:0.0034823):0.00643694	vs_micOch1_IL17RD:0.00731724):0.00193024	vs_HLmicAgr2_IL17RD:0.01260168):0.00100192	vs_HLmicArv1_IL17RD:0.01158069):0.0042659	((vs_HLellLut1_IL17RD:0.01224859	vs_HLellTal1_IL17RD:0.00612728):0.00980871	(vs_HLarvAmp1_IL17RD:0.01988951	vs_HLmyoGla2_IL17RD:0.03038):0.00180585):0.00201015):0.00411756	vs_HLondZib1_IL17RD:0.01631973):0.02610227	((((((((vs_HLperCal2_IL17RD:0.00764396	vs_HLperEre1_IL17RD:0.00716016):0.00514711	vs_HLperCri1_IL17RD:0.00605705):0.0040058	vs_HLperNas1_IL17RD:0.01192878):0.00534047	vs_HLonyTor1_IL17RD:0.01937218):0.00163418	((vs_HLperManBai2_IL17RD:0.00166534	vs_HLperPol1_IL17RD:0.00293704):0.0015115	vs_HLperLeu1_IL17RD:0.00480167):0.01173035):0.00610218	vs_HLneoLep1_IL17RD:0.02701924):0.00834607	(vs_HLcriGri3_IL17RD:0.01929267	(vs_HLmesAur2_IL17RD:0.0	vs_mesAur1_IL17RD:0.0):0.05640509):0.01556469):0.000986	vs_HLsigHis1_IL17RD:0.0338798):0.00240518):0.01103934	(((vs_HLpacDup1_IL17RD:0.01707862	(vs_HLpsaObe1_IL17RD:0.01459751	(vs_HLrhoOpi1_IL17RD:0.02675489	vs_HLmerUng1_IL17RD:0.01158664):0.000858):0.00244717):0.0238795	(vs_HLacoCah1_IL17RD:0.00749798	vs_HLacoRus1_IL17RD:0.01032693):0.03329073):0.00667125	(vs_HLrhiPru1_IL17RD:0.05594165	vs_nanGal1_IL17RD:0.03774321):0.04940432):0.000660):0.00233877	vs_HLcriGam1_IL17RD:0.04812804):0.0081087	(((vs_HLmasFus1_IL17RD:0.04985731	vs_HLpseDes1_IL17RD:0.00984809):0.00405434	vs_HLuroCau1_IL17RD:0.0101274):0.02446186	(((vs_HLratRat7_IL17RD:0.00559971	(vs_rn6_IL17RD:0.0	vs_HLratNor7_IL17RD:0.0):0.01306062):0.02769264	(vs_HLarvNil1_IL17RD:0.02849785	vs_HLgraSur1_IL17RD:0.01817778):0.00828739):0.00159274	((((((vs_mm39_IL17RD:0.0	vs_mm10_IL17RD:0.0):0.0021658	vs_HLmusSpi1_IL17RD:0.00524924):0.00321854	vs_HLmusSpr1_IL17RD:0.00589749):0.00689417	vs_HLmusCar1_IL17RD:0.01128):0.00288803	vs_HLmusPah1_IL17RD:0.01669994):0.01632119	vs_HLmasCou1_IL17RD:0.02386179):0.00413358):0.00363123):0.00825129):0.02480918	vs_HLapoSyl1_IL17RD:0.06092474):0.45181805	Mussel_IL17R:0.74294572):0.15643824	((((((vs_HLondZib1_IL17RA:0.01305676
(((((((((((((((((((((((vs_HLarvAmp1_IL17RA:0.0250281	((vs_HLmyoGla2_IL17RA:0.02038454	(vs_HLellTal1_IL17RA:0.00720358	vs_HLellLut1_IL17RA:0.00907173):0.00366967):0.00154788	(vs_micOch1_IL17RA:0.00985649	(((vs_HLmicOec1_IL17RA:0.00218869	vs_HLmicFor1_IL17RA:0.00362803):0.00495768	vs_HLmicAgr2_IL17RA:0.00870245):0.000493	vs_HLmicArv1_IL17RA:0.00756557):0.000997):0.01174152):0.000676):0.00305213	vs_HLondZib1_IL17RA:0.02672531):0.03704484	((vs_HLmesAur2_IL17RA:0.0	vs_mesAur1_IL17RA:0.0):0.02954649	vs_HLcriGri3_IL17RA:0.02777124):0.01979228):0.00199909	((((((vs_HLperCal2_IL17RA:0.00970223	(vs_HLperCri1_IL17RA:0.00518959	vs_HLperEre1_IL17RA:0.009724):0.00193763):0.0041024	((vs_HLperLeu1_IL17RA:0.01000384	vs_HLperManBai2_IL17RA:0.00648458):0.000560	vs_HLperPol1_IL17RA:0.00597483):0.02054738):0.0036106	(vs_HLperNas1_IL17RA:0.0	'vs_HLperNas1_IL17RA 2':0.0):0.02432357):0.00549134	vs_HLonyTor1_IL17RA:0.03386371):0.01647383	vs_HLneoLep1_IL17RA:0.02958912):0.00893262	vs_HLsigHis1_IL17RA:0.06637774):0.00236974):0.01798462	((((vs_rn6_IL17RA:0.0	vs_HLratNor7_IL17RA:0.0):0.00835643	vs_HLratRat7_IL17RA:0.01126753):0.05062922	(((vs_HLmasFus1_IL17RA:0.1001574	vs_HLuroCau1_IL17RA:0.00999672):0.00381141	vs_HLpseDes1_IL17RA:0.03666424):0.02094982	((((((vs_HLmusSpi1_IL17RA:0.00143348	vs_HLmusSpr1_IL17RA:0.00323264):0.000925	(vs_mm10_IL17RA:0.0	vs_mm39_IL17RA:0.0):0.00418888):0.00686384	vs_HLmusCar1_IL17RA:0.00554392):0.00806225	vs_HLmusPah1_IL17RA:0.02682207):0.01574431	vs_HLmasCou1_IL17RA:0.04244341):0.00629979	((vs_HLgraSur1_IL17RA:0.01935728	vs_HLarvNil1_IL17RA:0.02476):0.0160093	vs_HLapoSyl1_IL17RA:0.08827899):0.00130082):0.00416278):0.00690051):0.02867516	((vs_HLpacDup1_IL17RA:0.03744568	((vs_HLmerUng1_IL17RA:0.01241929	vs_HLrhoOpi1_IL17RA:0.0076833):0.00356584	vs_HLpsaObe1_IL17RA:0.01184401):0.01916235):0.03931491	(vs_HLacoRus1_IL17RA:0.01103513	vs_HLacoCah1_IL17RA:0.00833737):0.05917074):0.00402397):0.00795462):0.00606869	vs_HLcriGam1_IL17RA:0.0756001):0.00600712	(vs_HLrhiPru1_IL17RA:0.07093642	vs_nanGal1_IL17RA:0.03498934):0.05243296):0.31164595	((((((((vs_HLpseDes1_IL17RD:0.00716185
((((((((((((((((((((vs_HLondZib1_IL17RC:0.01860511	vs_HLmyoGla2_IL17RC:0.02221112):0.00148414	vs_HLarvAmp1_IL17RC:0.01748668):0.00174739	((vs_HLmicAgr2_IL17RC:0.00936213	((vs_HLmicArv1_IL17RC:0.0113475	vs_micOch1_IL17RC:0.00603943):0.00109447	(vs_HLmicOec1_IL17RC:0.00364047	vs_HLmicFor1_IL17RC:0.00789417):0.00511589):0.00220287):0.00891156	vs_HLellTal1_IL17RC:0.0118618):0.000618):0.00223091	vs_HLellLut1_IL17RC:0.00478768):0.01557308	(('vs_mesAur1_IL17RC 2':0.0	'vs_HLmesAur2_IL17RC 2':0.0):0.02503719	((vs_HLmesAur2_IL17RC:0.0	vs_mesAur1_IL17RC:0.0):0.04823231	vs_HLcriGri3_IL17RC:0.01635828):0.00898654):0.01548523):0.00265627	(((('vs_HLonyTor1_IL17RC 2':0.0	vs_HLonyTor1_IL17RC:0.00466717):0.01985652	((vs_HLperManBai2_IL17RC:0.00824076	(vs_HLperPol1_IL17RC:0.00987391	vs_HLperLeu1_IL17RC:0.00624939):0.000296):0.01151799	(vs_HLperNas1_IL17RC:0.00857443	((vs_HLperCri1_IL17RC:0.01362657	vs_HLperCal2_IL17RC:0.00612221):0.00195362	vs_HLperEre1_IL17RC:0.00591974):0.00506146):0.000561):0.00396023):0.00942847	vs_HLneoLep1_IL17RC:0.03552735):0.0076811	vs_HLsigHis1_IL17RC:0.06551759):0.00598726):0.0175793	vs_HLcriGam1_IL17RC:0.07513858):0.00405271	((vs_HLpacDup1_IL17RC:0.02187981	((vs_HLmerUng1_IL17RC:0.00857741	vs_HLpsaObe1_IL17RC:0.0146053):0.00449513	vs_HLrhoOpi1_IL17RC:0.01161125):0.01544729):0.05300899	(vs_HLacoRus1_IL17RC:0.02625296	vs_HLacoCah1_IL17RC:0.02430718):0.05678833):0.00826229):0.00478653	(vs_HLrhiPru1_IL17RC:0.04890183	vs_nanGal1_IL17RC:0.0675968):0.06156121):0.00294796	((vs_HLarvNil1_IL17RC:0.02034222	vs_HLgraSur1_IL17RC:0.02173984):0.01698438	((((vs_HLmasCou1_IL17RC:0.04681414	(vs_HLmusPah1_IL17RC:0.03486956	(((vs_HLmusSpi1_IL17RC:0.00676009	vs_HLmusSpr1_IL17RC:0.00613703):0.000765	(vs_mm10_IL17RC:0.0	vs_mm39_IL17RC:0.0):0.0076471):0.00664723	vs_HLmusCar1_IL17RC:0.0120752):0.02052819):0.00950613):0.00625746	vs_HLapoSyl1_IL17RC:0.04890485):0.00242159	((vs_HLpseDes1_IL17RC:0.01897955	vs_HLmasFus1_IL17RC:0.00794242):0.0039943	vs_HLuroCau1_IL17RC:0.01102324):0.02423456):0.00244722	((vs_rn6_IL17RC:0.0	vs_HLratNor7_IL17RC:0.0):0.00498017
((((((((((((((((((((((((((((vs_HLperEre1_IL17RD:0.00938231	vs_HLperCal2_IL17RD:0.00823462):0.003697	vs_HLperCri1_IL17RD:0.00553845):0.00363359	vs_HLperNas1_IL17RD:0.01315173):0.00486202	(vs_HLperManBai2_IL17RD:0.00344585	(vs_HLperPol1_IL17RD:0.00284582	vs_HLperLeu1_IL17RD:0.00350939):0.000528):0.00892598):0.00422957	vs_HLonyTor1_IL17RD:0.02287945):0.00626888	vs_HLneoLep1_IL17RD:0.02113695):0.00484159	vs_HLsigHis1_IL17RD:0.0436852):0.00245494	((vs_HLmesAur2_IL17RD:0.0	vs_mesAur1_IL17RD:0.0):0.06886871	vs_HLcriGri3_IL17RD:0.01126031):0.00687424):0.000968	(vs_HLondZib1_IL17RD:0.01516187	(((vs_HLmicAgr2_IL17RD:0.01047085	((vs_HLmicFor1_IL17RD:0.00604291	vs_HLmicOec1_IL17RD:0.00584608):0.00407648	vs_micOch1_IL17RD:0.00830971):0.000589):0.00212052	vs_HLmicArv1_IL17RD:0.01126619):0.00357216	(vs_HLmyoGla2_IL17RD:0.02120927	((vs_HLellLut1_IL17RD:0.01529287	vs_HLellTal1_IL17RD:0.0038578):0.00955908	vs_HLarvAmp1_IL17RD:0.01276987):0.00325152):0.00139606):0.00376054):0.03310079):0.01287845	((((((((((vs_mm39_IL17RD:0.0	vs_mm10_IL17RD:0.0):0.0012673	vs_HLmusSpi1_IL17RD:0.00191369):0.00406661	vs_HLmusSpr1_IL17RD:0.00318457):0.00667661	vs_HLmusCar1_IL17RD:0.01617516):0.00907775	vs_HLmusPah1_IL17RD:0.01435739):0.01797267	vs_HLmasCou1_IL17RD:0.03312111):0.00356921	((vs_HLarvNil1_IL17RD:0.02698127	vs_HLgraSur1_IL17RD:0.0145967):0.00846802	((vs_rn6_IL17RD:0.0	vs_HLratNor7_IL17RD:0.0):0.00725517	vs_HLratRat7_IL17RD:0.00969166):0.02641703):0.00307745):0.00230884	((vs_HLmasFus1_IL17RD:0.04722645	vs_HLpseDes1_IL17RD:0.00921865):0.000814	vs_HLuroCau1_IL17RD:0.00869417):0.02572484):0.00341044	vs_HLapoSyl1_IL17RD:0.09587527):0.01311514	((((vs_HLpsaObe1_IL17RD:0.01237204	vs_HLmerUng1_IL17RD:0.00736252):0.000755	vs_HLrhoOpi1_IL17RD:0.01893395):0.00884553	vs_HLpacDup1_IL17RD:0.01563158):0.02683159	(vs_HLacoRus1_IL17RD:0.01147403	vs_HLacoCah1_IL17RD:0.007405):0.03782287):0.00819978):0.00239328):0.00143015	vs_HLcriGam1_IL17RD:0.0427584):0.02451189	(vs_nanGal1_IL17RD:0.03292416	vs_HLrhiPru1_IL17RD:0.04747578):0.02910861):0.50930829	Mussel_IL17R:0.82856551):0.05163748	(((((((((vs_HLmasCou1_IL17RA:0.04500287
((((((((((((((((((((((((((((vs_HLmicAgr2_IL17RA:0.00852967	vs_HLmicArv1_IL17RA:0.00921497):0.000710	(vs_HLmicOec1_IL17RA:0.00314749	vs_HLmicFor1_IL17RA:0.00410725):0.00446836):0.00194926	vs_micOch1_IL17RA:0.01106211):0.0069009	vs_HLarvAmp1_IL17RA:0.02117539):0.00120692	(vs_HLellTal1_IL17RA:0.00857922	vs_HLellLut1_IL17RA:0.01263566):0.00357911):0.00193935	vs_HLmyoGla2_IL17RA:0.01841851):0.00440017	vs_HLondZib1_IL17RA:0.02149629):0.03332293	((vs_HLmesAur2_IL17RA:0.0	vs_mesAur1_IL17RA:0.0):0.03895436	vs_HLcriGri3_IL17RA:0.0274117):0.01578183):0.00311227	((vs_HLneoLep1_IL17RA:0.02859167	(((('vs_HLperNas1_IL17RA 2':0.0	vs_HLperNas1_IL17RA:0.0):0.01405376	(vs_HLperEre1_IL17RA:0.01030918	(vs_HLperCal2_IL17RA:0.00991183	vs_HLperCri1_IL17RA:0.00864293):0.000473):0.00242235):0.0028526	((vs_HLperLeu1_IL17RA:0.01006919	vs_HLperManBai2_IL17RA:0.01120861):0.00142291	vs_HLperPol1_IL17RA:0.00320475):0.02157447):0.0071012	vs_HLonyTor1_IL17RA:0.02964178):0.02196829):0.00710689	vs_HLsigHis1_IL17RA:0.06320586):0.00524732):0.02032779	((vs_nanGal1_IL17RA:0.03885022	vs_HLrhiPru1_IL17RA:0.07240332):0.05504804	vs_HLcriGam1_IL17RA:0.07248647):0.00963897):0.00330384	(vs_HLacoCah1_IL17RA:0.00991076	vs_HLacoRus1_IL17RA:0.01263671):0.06277048):0.00270233	(((((((((vs_mm39_IL17RA:0.0	vs_mm10_IL17RA:0.0):0.004814	(vs_HLmusSpr1_IL17RA:0.0035893	vs_HLmusSpi1_IL17RA:0.00371389):0.00250037):0.01017888	vs_HLmusCar1_IL17RA:0.00851953):0.00839019	vs_HLmusPah1_IL17RA:0.03537865):0.01005888	vs_HLmasCou1_IL17RA:0.04414667):0.0049154	vs_HLapoSyl1_IL17RA:0.08669242):0.00436906	(vs_HLgraSur1_IL17RA:0.02365492	vs_HLarvNil1_IL17RA:0.02934171):0.01432028):0.00557489	(vs_HLmasFus1_IL17RA:0.10230119	(vs_HLpseDes1_IL17RA:0.03061252	vs_HLuroCau1_IL17RA:0.01142012):0.00458816):0.01943874):0.00477847	(vs_HLratRat7_IL17RA:0.01458567	(vs_HLratNor7_IL17RA:0.0	vs_rn6_IL17RA:0.0):0.00988028):0.05116186):0.02142045):0.00213321	(((vs_HLpsaObe1_IL17RA:0.01168037	vs_HLrhoOpi1_IL17RA:0.0072835):0.000512	vs_HLmerUng1_IL17RA:0.012147):0.02260874	vs_HLpacDup1_IL17RA:0.04458267):0.03416737):0.35923087	(((((((vs_HLmusCar1_IL17RD:0.00918374
(((((((((((((((((((((((vs_HLellTal1_IL17RA:0.00976296	vs_HLellLut1_IL17RA:0.01115434):0.00194835	vs_HLmyoGla2_IL17RA:0.02360324):0.00203915	(((vs_HLmicAgr2_IL17RA:0.00771437	(vs_micOch1_IL17RA:0.00851772	vs_HLmicArv1_IL17RA:0.00690035):0.000123):0.000710	(vs_HLmicFor1_IL17RA:0.00487812	vs_HLmicOec1_IL17RA:0.00252359):0.00494831):0.01120868	vs_HLarvAmp1_IL17RA:0.01745764):0.00115954):0.00426534	vs_HLondZib1_IL17RA:0.02340203):0.03542829	((vs_HLmesAur2_IL17RA:0.0	vs_mesAur1_IL17RA:0.0):0.02829641	vs_HLcriGri3_IL17RA:0.03089578):0.0131669):0.00204343	((((((vs_HLperEre1_IL17RA:0.00894872	(vs_HLperCri1_IL17RA:0.00919022	vs_HLperCal2_IL17RA:0.00891926):0.00288607):0.00426355	((vs_HLperLeu1_IL17RA:0.0094165	vs_HLperPol1_IL17RA:0.00589235):0.000182	vs_HLperManBai2_IL17RA:0.00767291):0.01975696):0.00261263	(vs_HLperNas1_IL17RA:0.0	'vs_HLperNas1_IL17RA 2':0.0):0.01829665):0.00181064	vs_HLonyTor1_IL17RA:0.03149812):0.02114539	vs_HLsigHis1_IL17RA:0.06421295):0.00193266	vs_HLneoLep1_IL17RA:0.03125115):0.00875024):0.02229545	((vs_nanGal1_IL17RA:0.04253376	vs_HLrhiPru1_IL17RA:0.07638055):0.0569718	vs_HLcriGam1_IL17RA:0.08311393):0.00914867):0.00616842	((vs_HLacoCah1_IL17RA:0.01068182	vs_HLacoRus1_IL17RA:0.01227269):0.05838067	((vs_HLrhoOpi1_IL17RA:0.00776381	(vs_HLpsaObe1_IL17RA:0.01033491	vs_HLmerUng1_IL17RA:0.01376043):0.00285266):0.02629778	vs_HLpacDup1_IL17RA:0.0408504):0.03751537):0.00388384):0.00386999	((((vs_HLmasCou1_IL17RA:0.04356696	vs_HLapoSyl1_IL17RA:0.08858398):0.00666278	((((vs_mm10_IL17RA:0.0	vs_mm39_IL17RA:0.0):0.00243356	(vs_HLmusSpr1_IL17RA:0.00491152	vs_HLmusSpi1_IL17RA:0.00171155):0.00314942):0.00817379	vs_HLmusCar1_IL17RA:0.0104195):0.00987668	vs_HLmusPah1_IL17RA:0.02966237):0.01603936):0.00546747	(((vs_HLmasFus1_IL17RA:0.0893971	vs_HLuroCau1_IL17RA:0.00564047):0.01035249	vs_HLpseDes1_IL17RA:0.03063787):0.0181653	(vs_HLarvNil1_IL17RA:0.03873385	vs_HLgraSur1_IL17RA:0.02194233):0.01778862):0.00462853):0.00703186	(vs_HLratRat7_IL17RA:0.01426569	(vs_HLratNor7_IL17RA:0.0	vs_rn6_IL17RA:0.0):0.00707207):0.05169426):0.02274279):0.29239481	((((((((((vs_HLonyTor1_IL17RD:0.02305972
((((((((((((((((((((((((vs_HLonyTor1_IL17RD:0.01935	(vs_HLperNas1_IL17RD:0.00909495	(((vs_HLperEre1_IL17RD:0.00995268	vs_HLperCal2_IL17RD:0.00407988):0.00612951	vs_HLperCri1_IL17RD:0.00574057):0.00213755	((vs_HLperPol1_IL17RD:0.000499	vs_HLperManBai2_IL17RD:0.000844):0.00348256	vs_HLperLeu1_IL17RD:0.00506706):0.00991078):0.00154558):0.00131786):0.00326748	vs_HLneoLep1_IL17RD:0.01622836):0.00752068	vs_HLsigHis1_IL17RD:0.03718623):0.00244117	(vs_HLcriGri3_IL17RD:0.01933728	(vs_mesAur1_IL17RD:0.0	vs_HLmesAur2_IL17RD:0.0):0.06232451):0.01126457):0.00350916	(((((vs_HLmicArv1_IL17RD:0.01288909	((vs_micOch1_IL17RD:0.00907048	(vs_HLmicFor1_IL17RD:0.00335298	vs_HLmicOec1_IL17RD:0.00250619):0.00598752):0.00466351	vs_HLmicAgr2_IL17RD:0.00805817):0.00236158):0.00397357	(vs_HLellLut1_IL17RD:0.01518394	vs_HLellTal1_IL17RD:0.00525628):0.01202172):0.00207558	vs_HLarvAmp1_IL17RD:0.02154041):0.00580336	vs_HLmyoGla2_IL17RD:0.02180742):0.0025911	vs_HLondZib1_IL17RD:0.0149307):0.02995301):0.00678558	((((vs_HLrhoOpi1_IL17RD:0.0143865	vs_HLmerUng1_IL17RD:0.01033834):0.00566983	vs_HLpsaObe1_IL17RD:0.01278363):0.00909092	vs_HLpacDup1_IL17RD:0.02221599):0.02018526	(vs_HLacoCah1_IL17RD:0.01056673	vs_HLacoRus1_IL17RD:0.01655885):0.04200812):0.00859174):0.00152667	(vs_HLrhiPru1_IL17RD:0.04653057	vs_nanGal1_IL17RD:0.02996245):0.07203388):0.00249392	vs_HLcriGam1_IL17RD:0.04743681):0.01196824	((((vs_HLpseDes1_IL17RD:0.01006915	vs_HLmasFus1_IL17RD:0.05227162):0.00260927	vs_HLuroCau1_IL17RD:0.00861975):0.02415467	((vs_HLmasCou1_IL17RD:0.01901874	(vs_HLarvNil1_IL17RD:0.02612177	vs_HLgraSur1_IL17RD:0.01834474):0.00891486):0.00143546	((((vs_HLmusSpi1_IL17RD:0.00489005	(vs_mm10_IL17RD:0.0	vs_mm39_IL17RD:0.0):0.000977):0.00366063	vs_HLmusSpr1_IL17RD:0.00689078):0.00455795	vs_HLmusCar1_IL17RD:0.0117881):0.00769991	vs_HLmusPah1_IL17RD:0.01575153):0.01866961):0.00189585):0.0016136	(vs_HLratRat7_IL17RD:0.00480943	(vs_HLratNor7_IL17RD:0.0	vs_rn6_IL17RD:0.0):0.00968515):0.02980605):0.00720585):0.0424779	vs_HLapoSyl1_IL17RD:0.04396032):0.46250647	Mussel_IL17R:0.72615917):0.05721811	(((((((((((vs_HLmusPah1_IL17RA:0.02056282
((((((((((((((((((((((((vs_HLmicOec1_IL17RA:0.00539416	vs_HLmicFor1_IL17RA:0.00677693):0.00198017	vs_HLmicAgr2_IL17RA:0.00798977):0.00149425	vs_HLmicArv1_IL17RA:0.00738005):0.00173759	vs_micOch1_IL17RA:0.01253569):0.01354541	(vs_HLarvAmp1_IL17RA:0.01709352	(vs_HLmyoGla2_IL17RA:0.02037489	(vs_HLellLut1_IL17RA:0.00993081	vs_HLellTal1_IL17RA:0.00943938):0.00412302):0.00257146):0.000831):0.0027635	vs_HLondZib1_IL17RA:0.01992107):0.0340654	(vs_HLcriGri3_IL17RA:0.02915282	(vs_mesAur1_IL17RA:0.0	vs_HLmesAur2_IL17RA:0.0):0.02385426):0.01473082):0.00310864	((((('vs_HLperNas1_IL17RA 2':0.0	vs_HLperNas1_IL17RA:0.0):0.02145069	(((vs_HLperLeu1_IL17RA:0.0095355	vs_HLperPol1_IL17RA:0.00429154):0.000386	vs_HLperManBai2_IL17RA:0.01100764):0.01576029	(vs_HLperCri1_IL17RA:0.01120586	(vs_HLperEre1_IL17RA:0.00898442	vs_HLperCal2_IL17RA:0.00689833):0.00252378):0.00256974):0.00215387):0.00145786	vs_HLonyTor1_IL17RA:0.02936485):0.02167352	vs_HLneoLep1_IL17RA:0.0285702):0.01105891	vs_HLsigHis1_IL17RA:0.05363419):0.00269383):0.02235266	((((vs_HLratNor7_IL17RA:0.0	vs_rn6_IL17RA:0.0):0.007909	vs_HLratRat7_IL17RA:0.00837854):0.04960997	(((((((vs_mm39_IL17RA:0.0	vs_mm10_IL17RA:0.0):0.00483893	(vs_HLmusSpi1_IL17RA:0.00165756	vs_HLmusSpr1_IL17RA:0.00382884):0.00362859):0.00604541	vs_HLmusCar1_IL17RA:0.0056202):0.00885619	vs_HLmusPah1_IL17RA:0.02330873):0.01525447	vs_HLmasCou1_IL17RA:0.04954999):0.00455595	((vs_HLarvNil1_IL17RA:0.02824652	vs_HLgraSur1_IL17RA:0.01954186):0.00887446	vs_HLapoSyl1_IL17RA:0.087842):0.00215466):0.00468439	((vs_HLuroCau1_IL17RA:0.01165943	vs_HLmasFus1_IL17RA:0.08040061):0.00383796	vs_HLpseDes1_IL17RA:0.0293788):0.01981714):0.00734592):0.02004333	((((vs_HLmerUng1_IL17RA:0.0126233	vs_HLrhoOpi1_IL17RA:0.00888076):0.0029093	vs_HLpsaObe1_IL17RA:0.01453776):0.01805655	vs_HLpacDup1_IL17RA:0.03637746):0.04584666	(vs_HLacoCah1_IL17RA:0.00900262	vs_HLacoRus1_IL17RA:0.01212052):0.05518657):0.0047139):0.00664737):0.00725135	vs_HLcriGam1_IL17RA:0.06470879):0.00383239	(vs_HLrhiPru1_IL17RA:0.07212992	vs_nanGal1_IL17RA:0.03674229):0.05097161):0.3020683	(((((((vs_HLarvNil1_IL17RD:0.00210641
(((((((((((((((((((((((vs_HLellLut1_IL17RA:0.0114461	vs_HLellTal1_IL17RA:0.00930461):0.00404025	((((vs_HLmicAgr2_IL17RA:0.01099828	(vs_HLmicOec1_IL17RA:0.00348285	vs_HLmicFor1_IL17RA:0.0065951):0.00230457):0.000619	vs_HLmicArv1_IL17RA:0.00855217):0.00108027	vs_micOch1_IL17RA:0.01279266):0.01258502	(vs_HLarvAmp1_IL17RA:0.02391667	vs_HLondZib1_IL17RA:0.02573968):0.00145645):0.000272):0.00277329	vs_HLmyoGla2_IL17RA:0.02573205):0.03622962	((vs_mesAur1_IL17RA:0.0	vs_HLmesAur2_IL17RA:0.0):0.03231431	vs_HLcriGri3_IL17RA:0.02888781):0.01429582):0.00239227	(vs_HLsigHis1_IL17RA:0.06044302	((((((vs_HLperEre1_IL17RA:0.01226577	vs_HLperCal2_IL17RA:0.01335195):0.000882	vs_HLperCri1_IL17RA:0.0099377):0.00415297	((vs_HLperLeu1_IL17RA:0.01105211	vs_HLperPol1_IL17RA:0.00541797):0.000805	vs_HLperManBai2_IL17RA:0.00891108):0.02157184):0.0059889	(vs_HLperNas1_IL17RA:0.0	'vs_HLperNas1_IL17RA 2':0.0):0.02131217):0.00508176	vs_HLonyTor1_IL17RA:0.03902213):0.01884854	vs_HLneoLep1_IL17RA:0.02529045):0.01076219):0.00240151):0.02023528	(vs_HLcriGam1_IL17RA:0.07565765	(vs_nanGal1_IL17RA:0.04959908	vs_HLrhiPru1_IL17RA:0.06687076):0.05819713):0.00791517):0.00709195	(((((vs_HLgraSur1_IL17RA:0.0208729	vs_HLarvNil1_IL17RA:0.02804164):0.01498685	(((((vs_mm10_IL17RA:0.0	vs_mm39_IL17RA:0.0):0.00597925	(vs_HLmusSpi1_IL17RA:0.00119774	vs_HLmusSpr1_IL17RA:0.0053792):0.00146726):0.00488972	vs_HLmusCar1_IL17RA:0.00609264):0.01262489	vs_HLmusPah1_IL17RA:0.02704319):0.01694984	(vs_HLmasCou1_IL17RA:0.04293639	vs_HLapoSyl1_IL17RA:0.08612488):0.00143745):0.00220822):0.00553648	(vs_HLratRat7_IL17RA:0.00890073	(vs_HLratNor7_IL17RA:0.0	vs_rn6_IL17RA:0.0):0.00709451):0.05263159):0.00222428	(vs_HLpseDes1_IL17RA:0.03196687	(vs_HLuroCau1_IL17RA:0.01179789	vs_HLmasFus1_IL17RA:0.10072491):0.00225282):0.02179532):0.02172831	(vs_HLacoCah1_IL17RA:0.0093415	vs_HLacoRus1_IL17RA:0.01229885):0.06164342):0.00102337):0.00558969	(((vs_HLrhoOpi1_IL17RA:0.00847036	vs_HLmerUng1_IL17RA:0.00794655):0.00111628	vs_HLpsaObe1_IL17RA:0.01086959):0.02714226	vs_HLpacDup1_IL17RA:0.04034454):0.03786607):0.30731882	(((((((((vs_HLmasCou1_IL17RD:0.02100372
(((((((((((((((((((((((((vs_HLarvAmp1_IL17RA:0.02009556	((vs_HLmicArv1_IL17RA:0.0062821	((vs_HLmicOec1_IL17RA:0.00343402	vs_HLmicFor1_IL17RA:0.00687572):0.00264751	vs_HLmicAgr2_IL17RA:0.00858112):0.000758):0.00185019	vs_micOch1_IL17RA:0.01272226):0.01048233):0.000654	((vs_HLellTal1_IL17RA:0.01237413	vs_HLellLut1_IL17RA:0.01199605):0.00356796	vs_HLmyoGla2_IL17RA:0.0220553):0.00317245):0.00327084	vs_HLondZib1_IL17RA:0.0240001):0.0378492	(vs_HLcriGri3_IL17RA:0.02590565	(vs_HLmesAur2_IL17RA:0.0	vs_mesAur1_IL17RA:0.0):0.03561927):0.01505343):0.00210926	((((((vs_HLperCri1_IL17RA:0.00587742	vs_HLperEre1_IL17RA:0.01011528):0.00194525	vs_HLperCal2_IL17RA:0.01136277):0.00419866	((vs_HLperPol1_IL17RA:0.00178503	vs_HLperManBai2_IL17RA:0.00495997):0.00398889	vs_HLperLeu1_IL17RA:0.00545506):0.01731052):0.0047799	('vs_HLperNas1_IL17RA 2':0.0	vs_HLperNas1_IL17RA:0.0):0.02047054):0.00605607	vs_HLonyTor1_IL17RA:0.03717714):0.01532855	vs_HLneoLep1_IL17RA:0.02675438):0.0081705):0.00127218	vs_HLsigHis1_IL17RA:0.06982606):0.01677544	(((((vs_HLgraSur1_IL17RA:0.01870907	vs_HLarvNil1_IL17RA:0.03079024):0.01829726	(((((vs_HLmusSpi1_IL17RA:0.00162523	vs_HLmusSpr1_IL17RA:0.00192193):0.000889	(vs_mm39_IL17RA:0.0	vs_mm10_IL17RA:0.0):0.00507935):0.01074181	vs_HLmusCar1_IL17RA:0.00568429):0.01031909	vs_HLmusPah1_IL17RA:0.02398563):0.01938097	(vs_HLapoSyl1_IL17RA:0.08721355	vs_HLmasCou1_IL17RA:0.04555749):0.00464533):0.00302388):0.00306784	((vs_rn6_IL17RA:0.0	vs_HLratNor7_IL17RA:0.0):0.00701031	vs_HLratRat7_IL17RA:0.01299833):0.04656867):0.00284822	((vs_HLmasFus1_IL17RA:0.10027262	vs_HLuroCau1_IL17RA:0.00682315):0.01179955	vs_HLpseDes1_IL17RA:0.03108818):0.01596893):0.03144883	((((vs_HLrhoOpi1_IL17RA:0.00783874	vs_HLmerUng1_IL17RA:0.01307805):0.00101477	vs_HLpsaObe1_IL17RA:0.01064951):0.02695471	vs_HLpacDup1_IL17RA:0.03494161):0.04181824	(vs_HLacoRus1_IL17RA:0.01313893	vs_HLacoCah1_IL17RA:0.01308205):0.06067974):0.00223538):0.00577578):0.00760374	vs_HLcriGam1_IL17RA:0.06886322):0.00897338	(vs_nanGal1_IL17RA:0.03920215	vs_HLrhiPru1_IL17RA:0.07711704):0.04295215):0.3298779	((((vs_HLmesAur2_IL17RD:0.0
((((((((((((((((((((((vs_HLarvAmp1_IL17RA:0.01996101	((((vs_HLmicArv1_IL17RA:0.01023202	vs_HLmicAgr2_IL17RA:0.0092519):0.000637	(vs_HLmicOec1_IL17RA:0.00370884	vs_HLmicFor1_IL17RA:0.00400539):0.00309573):0.00266324	vs_micOch1_IL17RA:0.00872748):0.01252698	((vs_HLellTal1_IL17RA:0.00801865	vs_HLellLut1_IL17RA:0.01392179):0.00415564	vs_HLmyoGla2_IL17RA:0.0194322):0.00243957):0.000325):0.00173478	vs_HLondZib1_IL17RA:0.02192003):0.03458247	(vs_HLcriGri3_IL17RA:0.02616218	(vs_mesAur1_IL17RA:0.0	vs_HLmesAur2_IL17RA:0.0):0.03509458):0.01446467):0.00107331	((((('vs_HLperNas1_IL17RA 2':0.0	vs_HLperNas1_IL17RA:0.0):0.01851333	(((vs_HLperManBai2_IL17RA:0.00709634	vs_HLperPol1_IL17RA:0.0085146):0.000699	vs_HLperLeu1_IL17RA:0.00789731):0.01859469	((vs_HLperCal2_IL17RA:0.00759508	vs_HLperCri1_IL17RA:0.00723453):0.000594	vs_HLperEre1_IL17RA:0.00800325):0.00374371):0.00742004):0.00562525	vs_HLonyTor1_IL17RA:0.03333765):0.01322773	vs_HLneoLep1_IL17RA:0.02706831):0.0123492	vs_HLsigHis1_IL17RA:0.05634594):0.00481098):0.02269133	(((((vs_HLgraSur1_IL17RA:0.02330095	vs_HLarvNil1_IL17RA:0.0311706):0.01659873	(((((vs_HLmusSpr1_IL17RA:0.00452756	vs_HLmusSpi1_IL17RA:0.00359504):0.00273911	(vs_mm39_IL17RA:0.0	vs_mm10_IL17RA:0.0):0.00510847):0.00666704	vs_HLmusCar1_IL17RA:0.00934261):0.00889198	vs_HLmusPah1_IL17RA:0.0221766):0.01558831	(vs_HLmasCou1_IL17RA:0.03985174	vs_HLapoSyl1_IL17RA:0.07443822):0.00392561):0.00501175):0.00388032	((vs_HLuroCau1_IL17RA:0.01072529	vs_HLmasFus1_IL17RA:0.09546361):0.00612712	vs_HLpseDes1_IL17RA:0.02728137):0.01822441):0.003675	((vs_HLratNor7_IL17RA:0.0	vs_rn6_IL17RA:0.0):0.00660177	vs_HLratRat7_IL17RA:0.00659841):0.05338466):0.02427836	((vs_HLpacDup1_IL17RA:0.03542759	((vs_HLrhoOpi1_IL17RA:0.00925685	vs_HLmerUng1_IL17RA:0.0155704):0.00142184	vs_HLpsaObe1_IL17RA:0.01332863):0.02046248):0.03294439	(vs_HLacoRus1_IL17RA:0.01024898	vs_HLacoCah1_IL17RA:0.01170839):0.05500088):0.00186299):0.00463042):0.00556713	vs_HLcriGam1_IL17RA:0.06488922):0.00887157	(vs_HLrhiPru1_IL17RA:0.07188108	vs_nanGal1_IL17RA:0.04062849):0.05567902):0.33257282	(((((((((((((vs_HLratNor7_IL17RB:0.0
((((((((((((((((((((((vs_HLperCal2_IL17RA:0.00899857	(((vs_HLperNas1_IL17RA:0.0	'vs_HLperNas1_IL17RA 2':0.0):0.01618422	vs_HLperCri1_IL17RA:0.00643711):0.00275885	vs_HLperEre1_IL17RA:0.00843559):0.00129438):0.00166067	((vs_HLperManBai2_IL17RA:0.00749444	vs_HLperLeu1_IL17RA:0.00963668):0.000692	vs_HLperPol1_IL17RA:0.00611474):0.01618435):0.0076486	vs_HLonyTor1_IL17RA:0.03291366):0.01054835	vs_HLneoLep1_IL17RA:0.03283149):0.00610569	vs_HLsigHis1_IL17RA:0.06300086):0.00327935	((((vs_HLmyoGla2_IL17RA:0.02057921	(vs_HLellTal1_IL17RA:0.01100556	vs_HLellLut1_IL17RA:0.01011657):0.00704762):0.00164436	((((vs_HLmicAgr2_IL17RA:0.00583394	(vs_HLmicFor1_IL17RA:0.00333423	vs_HLmicOec1_IL17RA:0.00216536):0.00354135):0.00133666	vs_HLmicArv1_IL17RA:0.00408937):0.00401452	vs_micOch1_IL17RA:0.00984527):0.01463839	vs_HLarvAmp1_IL17RA:0.01928562):0.000028):0.00255275	vs_HLondZib1_IL17RA:0.02176234):0.03512553	((vs_HLmesAur2_IL17RA:0.0	vs_mesAur1_IL17RA:0.0):0.03491039	vs_HLcriGri3_IL17RA:0.02954955):0.01429728):0.00222064):0.01802237	((vs_HLrhiPru1_IL17RA:0.0779049	vs_nanGal1_IL17RA:0.03655915):0.05935725	vs_HLcriGam1_IL17RA:0.06938885):0.00667192):0.0054904	((((vs_HLmerUng1_IL17RA:0.01451567	vs_HLrhoOpi1_IL17RA:0.00662571):0.0029264	vs_HLpsaObe1_IL17RA:0.00787742):0.02603311	vs_HLpacDup1_IL17RA:0.03942732):0.03265416	(vs_HLacoRus1_IL17RA:0.01024033	vs_HLacoCah1_IL17RA:0.01619932):0.05165364):0.00382134):0.00160251	((((vs_HLmasFus1_IL17RA:0.11138209	vs_HLuroCau1_IL17RA:0.00844288):0.0040779	vs_HLpseDes1_IL17RA:0.03039207):0.02299971	(((((vs_mm39_IL17RA:0.0	vs_mm10_IL17RA:0.0):0.00407914	(vs_HLmusSpr1_IL17RA:0.00215555	vs_HLmusSpi1_IL17RA:0.00335518):0.00197434):0.00935159	vs_HLmusCar1_IL17RA:0.00533534):0.01010386	vs_HLmusPah1_IL17RA:0.02146506):0.01570476	((vs_HLgraSur1_IL17RA:0.02217308	vs_HLarvNil1_IL17RA:0.02996886):0.01537014	(vs_HLapoSyl1_IL17RA:0.07764024	vs_HLmasCou1_IL17RA:0.04187877):0.00372289):0.00150482):0.00361688):0.00366747	(vs_HLratRat7_IL17RA:0.01007258	(vs_HLratNor7_IL17RA:0.0	vs_rn6_IL17RA:0.0):0.00417599):0.0481352):0.02343459):0.35170255	Mussel_IL17R:0.72486949):0.02106399
(((((((((((((((((((((((((vs_HLonyTor1_IL17RD:0.02470947	(((vs_HLperManBai2_IL17RD:0.00193113	vs_HLperPol1_IL17RD:0.00164006):0.00273811	vs_HLperLeu1_IL17RD:0.00577718):0.00812329	(((vs_HLperEre1_IL17RD:0.00807334	vs_HLperCal2_IL17RD:0.00474635):0.00359736	vs_HLperCri1_IL17RD:0.008031):0.00435717	vs_HLperNas1_IL17RD:0.01333445):0.00408393):0.00483636):0.00196078	vs_HLneoLep1_IL17RD:0.02152862):0.00627976	vs_HLsigHis1_IL17RD:0.04457687):0.00219137	((vs_HLmesAur2_IL17RD:0.0	vs_mesAur1_IL17RD:0.0):0.0541429	vs_HLcriGri3_IL17RD:0.01549351):0.01226045):0.00325122	(((((vs_HLmicAgr2_IL17RD:0.01246762	vs_micOch1_IL17RD:0.01112535):0.00124903	(vs_HLmicOec1_IL17RD:0.00156551	vs_HLmicFor1_IL17RD:0.00471883):0.00680572):0.00182127	vs_HLmicArv1_IL17RD:0.00899376):0.00337066	(vs_HLmyoGla2_IL17RD:0.02253295	((vs_HLellLut1_IL17RD:0.01097793	vs_HLellTal1_IL17RD:0.00768611):0.00817526	vs_HLarvAmp1_IL17RD:0.01647915):0.00283013):0.00198877):0.00363678	vs_HLondZib1_IL17RD:0.01650239):0.03155883):0.00897411	((vs_HLacoRus1_IL17RD:0.01245919	vs_HLacoCah1_IL17RD:0.00907961):0.04179406	(((vs_HLmerUng1_IL17RD:0.00795032	vs_HLrhoOpi1_IL17RD:0.01753783):0.00301741	vs_HLpsaObe1_IL17RD:0.01244363):0.01305466	vs_HLpacDup1_IL17RD:0.01703872):0.0269884):0.00500354):0.00244132	((vs_nanGal1_IL17RD:0.03406811	vs_HLrhiPru1_IL17RD:0.05313485):0.06556176	vs_HLcriGam1_IL17RD:0.0405896):0.00119997):0.01536213	(((((vs_HLmusCar1_IL17RD:0.01017113	((vs_HLmusSpi1_IL17RD:0.00609278	(vs_mm39_IL17RD:0.0	vs_mm10_IL17RD:0.0):0.00200997):0.00202058	vs_HLmusSpr1_IL17RD:0.00466101):0.00547856):0.00901109	vs_HLmusPah1_IL17RD:0.01962739):0.01592829	vs_HLmasCou1_IL17RD:0.02529846):0.00500844	(vs_HLarvNil1_IL17RD:0.02464186	vs_HLgraSur1_IL17RD:0.01405699):0.0060584):0.0017257	(((vs_HLratNor7_IL17RD:0.0	vs_rn6_IL17RD:0.0):0.00972479	vs_HLratRat7_IL17RD:0.00703378):0.02220229	((vs_HLmasFus1_IL17RD:0.04758566	vs_HLpseDes1_IL17RD:0.01032792):0.00437614	vs_HLuroCau1_IL17RD:0.00917383):0.02529204):0.00222041):0.00911726):0.02336688	vs_HLapoSyl1_IL17RD:0.07239656):0.5159404	(((((((vs_HLcriGam1_IL17RB:0.07707119	((((((((((vs_HLmasFus1_IL17RB:0.05574933
(((((((((((((((((((((((((vs_HLellLut1_IL17RA:0.01202401	(vs_HLellTal1_IL17RA:0.00693697	vs_HLmyoGla2_IL17RA:0.01602571):0.00173229):0.00272509	vs_HLarvAmp1_IL17RA:0.01850053):0.000376	((vs_HLmicFor1_IL17RA:0.00613394	vs_HLmicOec1_IL17RA:0.00360182):0.00580527	(vs_micOch1_IL17RA:0.00643088	(vs_HLmicAgr2_IL17RA:0.00822023	vs_HLmicArv1_IL17RA:0.00506584):0.0011499):0.00166418):0.00939086):0.0061802	vs_HLondZib1_IL17RA:0.02859382):0.03063139	(vs_HLcriGri3_IL17RA:0.01747364	(vs_mesAur1_IL17RA:0.0	vs_HLmesAur2_IL17RA:0.0):0.0274983):0.01780014):0.000099	((((vs_HLratRat7_IL17RA:0.01124622	(vs_rn6_IL17RA:0.0	vs_HLratNor7_IL17RA:0.0):0.00527732):0.04954193	((((vs_HLuroCau1_IL17RA:0.00914438	vs_HLmasFus1_IL17RA:0.1199745):0.00389542	vs_HLpseDes1_IL17RA:0.02527057):0.02154163	((vs_HLgraSur1_IL17RA:0.02007802	vs_HLarvNil1_IL17RA:0.02965059):0.01110605	(vs_HLapoSyl1_IL17RA:0.07969757	vs_HLmasCou1_IL17RA:0.03823761):0.00675683):0.00265674):0.00138205	((((vs_mm39_IL17RA:0.0	vs_mm10_IL17RA:0.0):0.00580233	(vs_HLmusSpi1_IL17RA:0.00346593	vs_HLmusSpr1_IL17RA:0.00552321):0.00193307):0.00968666	vs_HLmusCar1_IL17RA:0.00558545):0.00945184	vs_HLmusPah1_IL17RA:0.02278944):0.01336895):0.00314664):0.02175195	((((vs_HLrhoOpi1_IL17RA:0.00905123	vs_HLmerUng1_IL17RA:0.01547605):0.00190826	vs_HLpsaObe1_IL17RA:0.01380414):0.02273876	vs_HLpacDup1_IL17RA:0.03992752):0.03721452	(vs_HLacoRus1_IL17RA:0.00905218	vs_HLacoCah1_IL17RA:0.00874571):0.05698802):0.00488041):0.00745495	((vs_nanGal1_IL17RA:0.04363803	vs_HLrhiPru1_IL17RA:0.07082083):0.05971787	vs_HLcriGam1_IL17RA:0.06218345):0.00408695):0.0150771):0.00827885	vs_HLsigHis1_IL17RA:0.07196947):0.0026933	vs_HLneoLep1_IL17RA:0.02402816):0.00397086	(vs_HLonyTor1_IL17RA:0.03142645	((vs_HLperCal2_IL17RA:0.00875614	(vs_HLperCri1_IL17RA:0.00821403	vs_HLperEre1_IL17RA:0.01266421):0.00141641):0.00406288	((vs_HLperManBai2_IL17RA:0.0109711	vs_HLperPol1_IL17RA:0.00315111):0.00281243	vs_HLperLeu1_IL17RA:0.00975308):0.01833685):0.00572742):0.01102868):0.03058892	((((((((((((((vs_HLperCri1_IL17RB:0.00304491	vs_HLperNas1_IL17RB:0.0275882):0.02388188	vs_HLperCal2_IL17RB:0.0):0.01539517
[truncated: 194 more columns]
