# Supplementary material for: Genetic comparisons of interleukin-17 reveal a framework for complex signaling evolution
Source: bioRxiv. 2026 Apr 14:2026.04.13.718218. Preprint. [Version 1] doi: 10.64898/2026.04.13.718218 (PMC13105070; doi:10.64898/2026.04.13.718218)
Supplement: Supplement 3 [file media-3.zip › Supplemental files for paper/Alignments_and_trees/IL17_receptor_mouse_paralogs Alignment.fasta]

>vs_HLacoCah1_IL17RA
ATGGGGACTCCGCGCCACCGCCCACCGGTGGTTCCCGGGCCCGCGCTG------GGACTGCTGCTTCTGCTGCTGAGCGCGCTGGCCCCGGGCCGCGCCACCCCGCGCCTCTTGGACTTCC-----------------CGGCTC--CGGTCTGCGCGCAGGAGGGGCT---------GAACTGCAAAATCAAGAATAGTA-------CCTGCCTGGATGACAGCTGGATCCACCTTCAAAACCTGACCTCGTCATCCCCGAAACAGGTCAATATCAAGC---------TGAACTTTTCCTCCACCCAGGGCGGAGACCTGGTCCCCGTGCTG---CACATTGAGTGGACATTGCAGACAGACGCCAGCATCCTGTACCTCAAGGGCGCAGAGCTGTCCATCCTGCA---GCTGAACACCAACGAGAGGCTGTGTGTGGAGTTTGTGTTTCTATCCAGGCTACAGCAT--------------CATCGT--AAGCGGTGGCGGTTTGCCTTCAGCCACTTTG----TAGTAGATCCTGGCCAGGAGTATGAAGTGACTGTTCACCACCTGCCCAAGCCCATCCCTGATGGAGACCCAAACCACAAGTCCGTGACTATCTCTGTGCCCGATTGCGAGGATGCCCAGATGAAGATGACGACACCA--TGTGTGAGCTCAGGCAGCCTGTGGGATCCCAACATCACTGTGGAGACGTTGGACACCAAGCATCTGCGTGTGAGCTTCACCCTG--------TGGAACGAATCCATCC---CCTACCATATCTTGCTAGATAGTTTTCCA-------------C--ACTCAGAGAACCAAAGCTGCTTTGATGACTTTAAGGAAAT------------ACCTGCGCCCAGAGAAGAAGAATTC-CACCAGCGAG-CCAACGTCAC--ATTCACCCTAAGC--AAGTCTAGCTTGTGCTGCCG---CCACCGTGTGCAGGTCCAGCCCTTCTTCAACAGCTGCCTGAATGATTGCTTGAGACATGCTGTGACAGTGCACTGCC-CAGACATCTCACCGGACCCAGTTTC---CATTGCC--GACTATATTCCCCTGTGGGTGTATGGCTTCATCACAGGCATCGCCA---------TTCTGCTCGTGGGCTCTGTCATCCTGCTGGTGGTCTGCATGACCTGGAGGCTTTCTGG-GG---CTGATCATGAGAAGCACACTGATGACTC-CAAGATCAATGG--------------CACCTTGCCTTTAG-------CCGACCTGACTCCCCCACCCCTGAAGCCCAGAAAGGTCTGGATTGTCTACTCAG---CCGACCACCCGCTCTATGTGGAGGTAGTCCTAAAGTTCGCCCAGTTCCTGATCACTG---------CCTGCGGCACTGAAGTCGCCCTGGACCTCCTGGAAGAGCAGCTTATCTCAGAGGTGGGGGTCATGACCTGGGTGAGCCGACAGAAGCAAGAAATGGTAGAGAGCAACTCC-AAAATCATCATCCTGTGCTCCCGAGGCACCCAGGCCAAGTGGAA-GGCCATCTTGGGCTGGTCTGAGC-CGGC-TCTCCAGCTACGGTGTGAC----CGGTGGAAGCCTGCAGGGGACCTCTTTACTGCGGCCATGA------------ACATGATCCTGCCAGATTTCAAGAGGCCAGCCTGCTTCGGCACCTACATCGTTTGCTACTTCAGTGGCATCAGCAGC------GAGGGTGATGTCCCTGACCTTTTCAACATCACCTCCAGGTACCCACTCATGGACAAATTTGAGGAGGTCTACT-----TCCGGATCCAGGACCTGGAGATG-----TTTGAACCTGGCCGGATGCACCACGTCAAAGA---GCTCACAG------GGGAGAATTACCTGCAGAGCCCTAGTGGCCGGCGGCTCAAGGAAGCTGTGGTTAGGTTCCAGGAGTGGCAAACCCAGTGTCCTGACTGGTTTGAACGCGAGACCCTCTGCCTAGCAGATGACCAAGATCTCCCATCCATGGATGAAGAAGTGTTTGAAGACCCACCGCTGCCGCTAG---------GGGAAAGAATTGTCAAGCAACGGCC---------CCTGGTGCTGGAGCCCGCTTCTGACAGCTGCTTTGCAGTCGATGTCCGTGTC---ACTGAGG----AAGAAAGTGCAGTGGCAAAGCTGGA-TCTCCA---GCTGCGGCCACAAAGAGAGCTGGAGGCTCAGGCCCTCCAAACCATAGTGCTGCCGGCAGAACGGGTCCCCACAGCTCGCGTGGTGGAACCTGTCTATC---TTCCAGATGGCAGGGCAGCTGCTACCCAGCTGGTTGTGGCAGAGGACAGCGAGGCCTGCCCGCTGCTGGGCGCCCATAGAAACAGCATCCTCTGCCTCCCCATG---GACTCAGA---TGACTTGCCTC-----TCTGTAGCACTCCT------------------GACCACCTCCACAGTGATGCCAGAGAGCAGCTAGAGAGCCTGATGCTGTCAGTGCTACAGCAGACGCTGAG--------CGGACAGGCCCAGGAGAGC---------------TGGGTGAGGCCCGCAGCGGTCC---TCAAGGACTACACATCCTCTGAGGAGGAGCAGCGGCAGTCAGTGCAGTCGGACCAGGGCTACATCTCCAGAAGTTCCCCACAGCCCCCTGACTGGCTCACAGAGGAGGAAGA------------GCTAGAACTGGGTCAGTCCGCTGAGCCTCCCTCTCCTGAGGTCCTGCAGAACCTGCGGAGCCTCCAGCGGCAGCTTTTCTTCTGGGAGCTTGAGAAGAACCCTGG-ATGGGACAGCTTGGAGCCACGGAGGCCAGC-CACAGACGAGCAGGCTCCCTCCNNN-----------------
>vs_HLrhiPru1_IL17RA
ATGGGGACTCCGCGTCGCCGGCCGCCCGTGGTCCCGGGGCCCGCGCTG------GGACGTCTGCTCCTGCTCCTGAGCGCGCTGGCCTCGGGCCGCGCCTCCCCGCGCCTTCTGGACTTCC-----------------CGGCTC--CGGTCTGCTCTCAGGAGGGCCT---------GAGCTGCAGAGTCAAGTATAGCT-------CCTGCTTGGGTGACAGCTGGATCCACCCTCGGAACCTGACCCCTTCATCCCCTAAGCACATCGAGACCCAGC---------TGAACTTCACCTTTACCCAGCATGGAGACCTGGTGCCTGTGCTG---CACATCGAGTGGACACTGCAGACTGATGCCAGCATCCTGTACCTGGAGGGCGTGGAGCTGTCCATCCTGCA---GTTGAACACCAATGAGCGTTTGTGTGTGGAGTTTGAATTTCTGTCCAAACTGACACAC--------------CATCAC--AAGCGGTGGCAGTTCTCCTTCAGTCACTTTG----TGGTAGATCCCGGCCAGGAGTACCAGGTGACTGTTCATAACCTGCCCAAGCCCTTCCCTGACGGGGACCCAAACCACCAGTCCGAGAACTTCGTTGTGCCTGACTGCAACAACAGCAGGATGAAGTGGACCACACCA--TGTGTGAACTCAGGTAGCCTGTGGGACCCCAACATCACTGTGGAGACCTTGGACAGCCAGCAGCTGCATGTGAACTTCACTTTG--------TGGAACGAGTCCACCT---CCTACCAGATCCTGCTCAACAGTTTTCCA-------------C--ACATGAGTAACGAAAGCTGCTTTGATGCCGTACATCAAAT------------ACCTGCGCCCAGAAAAGAGGAGTTC-CACCAGCGAG-CCAGCGCCAC--ACTCACCCTCAGC--AACCTTATCTGGTGCTGCCA---CCACCAAGTGCAGATCCAGCCCTTCTTCACCAGCTGCCTGAATGACTGCTTGAGACACGCTGTGACCCTGCCCTGCC-CAGAAATCCCAGAGAGCCCAGATTC---CTTTGCA--GACTATATTCCCCTGTGGGTGTATGGCTTCATCACCGTCGTGGCCG---------TCCTGTTGGTGGCCTCCGTCATCCTGCTGATCGTCTGCATGGCCTGGAGGCTCTCCGG-AT---CTCATCGTGAGAAATACGACAATGACTC-CAAAAACAGCGG--------------CACTGTGCCTGTAG-------CCAACCTGGTCCCCCCACCCCTGAAGCCCAGGAAGGTCTGGATCGTCTACTCTG---CCGACCACCCCCTCTACGTGGATGTGGTCCTCAAGTTTGCACAGTTCTTGATCACTG---------CCTGTGGCACTGAAGTAGCCCTGGACCTCCTAGAAGAACAGGTCATCTCAGAGGTGGGAGTTATGACCTGGGTGGGCCGCCAGAAGCAGGAAATGGTAGAGAGCAACTCC-AAAATTATCATCCTGTGCTCCCGGGGCACCCAGGCCAAGTGGAA-GGCCATCTTGGGTTGGGCTGAGC-CTGC-TGTCCAGCTGCGGTGTGAC----CACTGTAAGCCTGCCGGGGACCTGTTCACAGCGGCCATGA------------ACATGATCCTCCCAGACTTCAAGAGGCCGGCTTGCTTCGGCACCTACATCGTCTGCTACTTCAGTGGCATCAGCAGC------GAGAGCGACATCCCTGACCTCTTCAACATTACCTCCAGGTACTCCCTCATGGACAAATTTGAGGAGGTTTACT-----TCCGGATCCAGGACCTGGAAATG-----TTTCAACCTGGCCGGATGCATCATGTCAGGGA---GCTCACAG------GAGAAAATTACCTGCAGAGCCCCAGCGGCTGGCAACTCAAGGAGGCCGTGGCTCGGTTCCGGGAGTGGCAGACCCAGTGCCCTGATTGGTTTGAGCGGGAGAATCTGTGCTCGACGGATGACCATGACCTCCCATCCCTGGATG---AAGTGTTTGAAGAGCCACTGCTGCCACCCG---------GGAGCGGAATCGTCAGACAGCAGCC---------CGTGGTGCTGGAGCCTGCCTCCGAGGACTATCTGGTGGTAGACGTCTGTGTC---TGTGAGG----AAGAAGGGGGAGTGGCAAAGCTGGC-CCTGCA---GCTGCAGCCCCAGGGCGACGTGGGAACCCAGACCGTCCGAACCGTGGTGCTCCCAGCAGAGCAGGTCCCTGCAGCCCGCGTGCTAGAACCCGTAC------TCGTGGATAGCAGTGGAGCCGCCAGCCAGCTGGCAGTGGTGGAGGACAGCGAGGCCTACCCACTGCTGGGGGCCCAGCGCAACAGCGT---CCTCCTCCCCACG---GACTCAGA---GGACTCGCTTC-----TCTGCAGCACCCCGATGATGTCACCT------GACCACCTGACCAGCGATGCCAGGGAGCAGCTGGAGAGCTTGATGCTGTCAGTGCTGCGGCAGAGCCTAGG--------CGGCCAGGCCCAGGCGAGCT---------------GGGACAGGCCCGACGTGGTCCTCAAAGACCCCTGCACGCCCTATGAGGACGAGCAGCGGCAGTCAGTGCAGTCAGACCAGGGCTACATCTCTAGGAGCTCGCCTCAGCCTCCCGACGGGCTCACAGACATGGAGGA------AGAGGAGGTGGACCTGCGCCCGTCTGCTGAGCCTCTCTCTGCTGAGGACCTGCAGAGCCTGAGGAGCCTCCAGCAGCAGCTGCT---CTGGGAGATCCAGAAGGGCCCTGG-CTGGGACGGCTGGGGGGCCTGGGGGCCAGC-CACGCGAGAGCGGCCCCCCTCCNNN-----------------
>vs_HLperLeu1_IL17RA
------------ATGGGGACTCCGCGGGCCGTCCCCGGGCCCGCGCTG------GGACGGCTGCTTCTGCTGCTGAGCGTGCTGGCTCCGGGCCGCGCCTCCCCGCGCCTCTTGGACTTCC-----------------CAGCTC--CGGTCTGCGCGCAGGAGGAGCT---------GAGCTGCAGGGTCAAGAATAGTA-------CCTGCCTGGATGACAGCTGGATCCACCCTCGAAACCTGACCCCGTCTTCCCCGAAACACATCCACGTCCAGC---------TGAACTTTTCGTCTACTGGACACGGAGACCTGGTCCCTGTGTTG---CGCATTGAGTGGACCCTGCAGACGGATGCCAGCATCCTGTTTCTTGAGGGCGCAGAGCTGTCCATCCTGCA---GCTGAACACCAACGAACGGCTGTGTGTTGAATATGAGTTTCTGTCCAAGCTTCAGCAT--------------CATTCT--AGGCGGTGGCGGTTTTCCTTCAGCCACTTTG----TGGTAGATCCTGGCCAGGAGTATGAGGTGACCGTTCACCACCTGCCCAAGCCCATCCCTGATGGAGACCCAAACCACAAGTCCAAGATCATCTTTGTGCCTGACTGTGAGGACCCCCGGATGAAGATGACCACACCA--TGTGTGAACTCAGGCAGCCTCTGGGATCCCAACATCACTGTGGAGACCTTGGACACCCAGGAGCTGCGAGTGAGCTTCAACGTA--------TGGAATGAATCCACCC---CCTACCAGATCCTGCTGGAGAGTTTTCCA-------------C--ATTCAGAGAACCAAAGCTGCTTTGATGACATCCAGCAAAT------------ACCTGCGCCCAGACAAGAAGAGTTC-CACCGGCGAG-TCAACGTCAC--ATTCACTCTACGC--AACTCTGACTGGTGCTGCCG---CCACCGCCTGCAGGTCCAGCCCTTCTTCAGCAGCTGCCTGAATGACTGCTTGAGACACGCTGTGACTGTACACTGCC-CAGAAATCCCAAAGGCCTCAGTTTC---CCTTGCA--GACTCTATTCCCCTGTGGGTGTATGGCTTCATCACAATCATCGCCA---------TTCTGCTAGTGGGCTCTGTCATCCTGGTGATCGTCTGCATGACCTGGAGGCTTTCTGG-GT---CTGATCACGAGAAACATGGTGACGACTC-CAAATGCGACGG--------------CATCTCCCCTGGGC-------CCGACCTGACTCCCCCGCCCCTGAAGCCCAGGAAAGTCTGGATTGTCTACTCCG---CCGACCACCCCCTCTATGTGGAGGTGGTCTTAAAGTTCGCCCAGTTCCTGATCACTG---------CCTGTGGCACTGAAGTAGTCCTGGACCTCCTGGAAGAGAAGACAATCTCAGAGGTGGGGGTCATGACCTGGGTAGGCCGACAGAAGCAGGAAATGGTGGAGAGCAACTCC-AAAATCATCATCCTGTGCTCCCGAGGCACCCAGGCCAAGTGGAA-GGCCATCCTGGGTTGGACCGAGC-CTGC-TGTCCAGCTACGGTGTGAC----CACTGGAAGCCTGCTGGGGACCTTTTTACGGCAGCCATGA------------ACATGATCCTGCCGGACTTCAAGAGGCCAGCCTGCTTTGGAACCTACATTGTCTGCTACTTCAGTGGCATCAGTAGC------GAGAGCGATGTCCCCGACCTCTTCAACATCACCTCCAGGTACCCACTCATGGACAGATTTGAGGAGGTTTACT-----TCCGGATCCAGGACCTGGAGATG-----TTTGAGCCTGGCCGGATGCACCATGTCAGAGA---GCTCACGG------GGGAGAATTACCTGCAGAGCCCCAGTGGCTCTCAGCTCAGGGAGGCTGTGCTTAGATTCCAGGAGTGGCAGACCAAGTGTCCGGATTGGTTTCAGCTGGAGAACCTCTGCCTAGCAGGTGATCAGGAGCTCCCATCCCAGGACGAGGAAGTGTTCGAGGACCCACTGCTGCCACCAG---------GGGGAGCAATTGTCAGACAGCGGCC---------CCTGGTGCGGGAGCCTCCGGAGGGCTGCCTGGTGGTCAGTGTCTGTGCCCGC---GAGG-------AGGAGAGTGGAATGGCAAAGCTCGA-TCCGCT---GCTGCGGCCCCAGAGCGAGCCGGGGGCTCAGACCCTCCAGACCGTGGTGCTGCCCGCAGAACAGGTGCCTGCAGCCGGGCTGGTGGAACCTGTCCCTC---TTCCAGACGGCAGTGGAGCCGCTGCCCAGCTGACCCTGGCCGAGGACAGTGAGGCCTGCCCACTGCTGGGCGCCCAGAGGAACAGCCTCCTCTGCCTCCCCGTG---GACTCCGA---TGACTGGCCTC-----TCTGTAGCACTCCGATGATGTCACCT------GACCACTTCCACAGTGAGGCAAGAGAGCAGTTAGAAAGCCTGATGCTGTCAGCGCTGGAGCAGAGTCTGAG--------CGGACAGGCCCAGGAGAGC---------------TGGGCGAGGCCCGTGGTGGTCCTCAAGGACCCCGGCACCCCCTCTGAGGAGGAGCAGCGGCAGTCAGTGCAGTCGGACCAGGGCTACATCTCCAGGAGCTCCCCTCAACCCCCCGACTGGCTGGCGGAGGAGG------AGGAGGAGGAACGCGAACTGGGTGAGTCAGCTGAGCCTCTGTCTTCTGAGGTCCTGCAGAATCTGAGGGGCCTCCAGAGGCAACTTTTATTGTGGGAACTTGAGAAGAACCCTGG-CTGGGACAGCTTGGAGCCAAGGAGACCGGC-CACAGAAGAGCAGGCTCCCTCCNNN-----------------
>vs_HLperPol1_IL17RA
------------ATGGGGACTCCGCGGGTCGTCCCCGGGCCCGCGCTG------GGACGGCTGCTTCTGCTGCTGAGCGTGCTGGCCCCGGGCCGCGCCTCCCCGCGCCTCTTGGACTTCC-----------------CAGCTC--CGGTCTGCGCGCAGGAGGAGCT---------GAGCTGCAGGGTCAAGAATAGTA-------CCTGCCTGGATGACAGCTGGATCCACCCTCAAAACCTGACCCCGTCTTCCCCGAAACACATCCACGTCCAGC---------TGAACTTTTCGTCTACTGGACACGGAGACCTGGTCCCTGTGTTG---CACATTGAGTGGACCCTGCAGACGGATGCCAGCATCCTGTTTCTTGAGGGCGCAGAGCTGTCCATCCTGCA---GCTGAACACCAATGAACGGCTGTGTGTTGAATTTGAGTTTCTGTCCAAGCTTCAGCAT--------------CATTCT--AGGCGGTGGCGGTTTTCCTTCAGCCACTTTG----TGGTAGATCCTGGCCAGGAGTATGAGGTGACCGTTCACCACCTGCCCAAGCCCATCCCTGATGGAGACCCAAACCACAAGTCCAAGATCATCTTTGTGCCTGACTGTGAGGACCCCCGGATGAAGATGACCACACCA--TGTGTGAGCTCAGGCAGCCTCTGGGATCCCAACATCACTGTGGAGACCTTGGACACCCAGGAGCTGCGAGTGAGCTTCATCGTA--------TGGAATGAATCCACCC---CCTACCAGATCCTGCTGGAGAGTTTTCCA-------------C--ACTCAGAGAACCAAAGCTGCTTTGATGACATCCATCAAAT------------ACCTGCGCCCAGACAAGAAGAATTC-CACCAGCGAG-TCAACGTCAC--ATTCACTCTACGC--AACTCAGACTGGTGCTGCCG---CCACCGCCTGCAGGTCCAGCCCTTCTTCAGCAGCTGCCTGAATGACTGCTTGAGACACGCTGTGACTGTACACTGCC-CAGAAATCCCAAAGGCCTCAGTTTC---CCTTGCA--GACTCTATTCCCCTGTGGGTGTATGGCTTCATCACAATCATCGCCA---------TTCTGCTAGTGGGCTCTGTCATCCTTGTGATCGTCTGCATGACCTGGAGGCTTTCTGG-GT---CTGATCCCGAGAAACATGGTGATGACTC-CAAATGCGACGG--------------CATCTCCCCTGGGC-------CCGACCTGACTCCCCCGCCCCTGAAGCCCAGGAAAGTCTGGATTGTCTACTCCG---CCGACCACCCCCTCTATGTGGAGGTGGTCTTAAAGTTCGCGCAGTTCCTGATCACTG---------CCTGCGGCACTGAAGTAGTCCTGGACCTCCTGGAAGAGAAGACGATCTCAGAGGTGGGGGTCATGACCTGGGTAGGCCGACAGAAGCAGGAAATGGTGGAGAGCAACTCC-AAAATCATCATCCTATGCTCCCGAGGCACCCAGGCCAAGTGGAA-GGCCATCCTGGGTTGGACCGAGC-CTGC-TGTCCAGCTACGGTGTGAC----CACTGGAAGCCTGCTGGGGACCTTTTTACGGCAGCCATGA------------ACATGATCCTGCCAGACTTCAAGAGGCCAGCCTGCTTTGGTACCTACATTGTCTGCTACTTCAGTGGCATCAGTAGC------GAGAGCGATGTCCCCGACCTCTTCAACATCACCTCCAGGTACCCACTCATGGACAGATTTGAGGAGGTTTACT-----TCCGGATCCAGGACCTGGAGATG-----TTTGAGCCTGGCCGGATGCACCATGTCAGTGA---GCTCACGG------GGGAGAATTACCTGCAGAGCCCCAGTGGCTCTCAGCTCAGGGAGGCTGTGCTTAGATTCCAGGAGTGGCAGACCAAGTGTCCGGATTGGTTTGAGCGGGAGAACCTCTGCTTAGCAGGTGATCAGGAGCTCCCATCCCAGGACGAGGAAGTGTTCGAAGACTCACTGCTGCCACCAG---------GGGGAGCAATTGTCAGACAGCGGCC---------CCTGGTGCGGGAGCCTCCGGAGGGCTGCCTGGTGGTCAGTGTCTGTGCCCGC---GAGG-------AGGAGAGTGGAATGGCAAAGCTCGA-TCCGCT---GCTGCGGCCCCAGAGCGAGCCGGGGGCTCAGACCCTCCAAACCGTGGTGCTGCCCGCAGAACAGGTGCCTGTAGCTGGGCTGGTGGAACCTGTCCCTC---TTCCAGACGGCAGTGGAGCCGCGACCCAGCTGACCCTGGCCGAGGACAGTGAGGCCTGCCCACTGCTGGGCGCCCAGAGGAACAGCCTCCTCTGCCTCCCCGTG---GACTCCGA---TGACTTGCCTC-----TCTGTAGCACTCCGATGATGTCACCT------GACCACTTCCACAGTGAGGCAAGAGAGCAGTTAGAAAGCCTGATGCTGTCAGTGCTGGAGCAGAGTCTGAG--------CGGACAGGCCCAGGAGAGC---------------TGGGCGAGGCCCGTGGGGGTCCTCAAGGACCCCGGCACCCCCTCTGAGGAGGAGCAGCGGCAGTCAGTGCAGTCAGACCAGGGCTACATCTCCAGGAGCTCCCCTCAACCCCCCGACTGGCTCGCGGAGGAGG------AGGAGGAGGAACGCGAACTGGGTGAGTCAGCTGAGCCTCTGTCTTCTGAGGTCCTGCAGAATCTGAGGAGCCTCCAGCGGCAACTTTTATTGTGGGAACTTGAGAAGAACCCTGG-CTGGGACAGCTTGGAGCCCAGGAGACCGGC-CACAGAAGAGCAGGCTCCCTCCNNN-----------------
>vs_HLperManBai2_IL17RA
------------ATGGGGACTCCGCGGGTCGTCCCCGGGCCCGCGCTG------GGACGGCTGCTTCTGCTGCTGAGCGTGCTGGCCCCGGGCCGCGCCTCCCCGCGCCTCTTGGACTTCC-----------------CAGCTC--CGGTCTGCGCGCAGGAGGAGCT---------GAGCTGCAGGGTCAAGAATAGTA-------CCTGCCTGGATGACAGCTGGATCCACCCTCGAAACCTGACCCCGTCTTCCCCGAAACACATCCACATCCAGC---------TGAACTTTTCGTCTACTGGACACGGAGACCTGGTCCCTGTGTTG---CACATTGAGTGGACCCTGCAGACGGATGCCAGCATCCTGTTCCTTGAGGGCGCAGAGCTGTCCATCCTGCA---GCTGAACACCAACGAACGGCTGTGTGTTGAATATGAGTTTCTGTCCAAGCTTCAGCAT--------------CATTCT--AGGCGGTGGCGGTTTTCCTTCAGCCACTTTG----TGGTAGATCCTGGCCAGGAGTATGAGGTGACCGTTCATCACCTGCCCAAGCCCATCCCTGATGGAGACCCAAACCACAAGTCCAAGATCATCTTTGTGCCTGACTGTGAGGACCCCCGGATGAAGATGACCACACCA--TGTGTGAGCTCAGGCAGCCTCTGGGATCCCAACATCACTGTGGAGACCTTGGACACCCAGGAGCTGCGAGTGAGCTTCATCGTA--------TGGAATGAATCCACCC---CCTACCAGATTCTGCTGGAGAGTTTTCCA-------------C--ACTCAGAGAACCAAAGCTGCTTTGATGACATCCAGCAAAT------------ACCTGCGCCCAGACAAGAAGAATTC-CACCGGCGAG-TCAACGTCAC--ATTCACTCTACGC--AACTCAGACTGGTGCTGCCG---CCACCGCCTGCAGGTCCAGCCCTTCTTCAGCAGCTGCCTGAATGACTGCTTGAGACACGCTGTGACTGTACACTGCC-CAGAAATCCCAAAGGCCTCAGTTTC---CCTTGCA--GACTCTATTCCCCTGTGGGTGTATGGCTTCATCACAATCATCGCCA---------TTCTGCTAGTGGGCTCTGTCATCCTGGTGATCGTCTGCATGACCTGGAGGCTTTCTGG-GT---CTGATCCCGAGAAACGTGGTGATGACTC-CAAATGTGACGG--------------CATCTCCCCTGGGC-------CCGACCTGACTCCCCCGCCCCTGAAGCCCAGGAAAGTCTGGATTGTCTACTCCG---CCGACCACCCCCTCTATGTGGAGGTGGTCTTAAAGTTTGCGCAGTTCCTGATCACTG---------CCTGCGGCACTGAAGTAGTCCTGGACCTCCTGGAAGAGAAGACGATCTCAGAGGTGGGGGTCATGACCTGGGTAGGCCGACAGAAGCAGGAAATGGTGGAGAGCAACTCC-AAAATCATCATCCTGTGCTCCCGAGGCACCCAGGCCAAGTGGAA-GGCCATCCTGGGTTGGACCGAGC-CTGC-TGTCCAGCTACGGTGTGAC----CACTGGAAGCCTGCTGGGGACCTTTTTACGGCAGCCATGA------------ACATGATCCTGCCGGACTTCAAGCGGCCAGCCTTCTTCGGTACCTACATTGTCTGCTACTTCAGCGGCATCAGTAGC------GAGAGCGATGTCCCCGACCTCTTCAACATCACCTCCAGGTACCCACTCATGGACAGATTTGAGGAGGTTTACT-----TCCGGATCCAGGACCTGGAGATG-----TTTGAGCCTGGCCGGATGCACCATGTCAGAGA---GCTCACGG------GGGAGAATTACCTGCAGAGCCCCAGTGGCTCTCAGCTCAGGGAGGCTGTGCTTAGATTCCAGGAGTGGCAGACCAAGTGTCCGGATTGGTTTGAGCGGGAGACCCTCTGCTTAGCAGGTGACCAGGAGCTCCCATCCCAGGACGAGGAAGTGTTTGAGGACCCACTGCTGCCACCAG---------GGGGAGCAATTGTCAGACAGCGGCC---------CCTGGTGCGGGAGCCTCCGGAGGGCTGCCTGGTGGTCAATGTCTGTGCCCGC---GAGGAGG----AGGAGAGTGGAATGGCAAAGCTCGA-TCCGCT---GCTGCGGCCCCAGAGCGAGCCGGGGGCTCAGACCCTCCAAACCGTGGTGCTGCCCGCAGAACAGGTGCCTGCGGCCGGGCTGGTGGAACCCGTCCCTC---TTCCAGACGGCAGTGGAGCCGCTACCCAGCTGACCCTGGCCGAGGACAGTGAGGCCTGCCCACTGCTGGGCGCCCAGAGGAACAGCCTCCTCTGCCTCCCCGTG---GACTCCGA---TGACTTGCCTC-----TCTGTAGCACTCCGATGATGTCACCT------GACCACTTCCACAGTGAGGCAAGAGAGCAGTTAGAAAGCCTGATGCTGTCAGTGCTGGAGCAGAGTCTGAG--------CGGACAGGCCCAGGAGAGC---------------TGGGCGAGGCCCGTGGGGGTCCTCAAGGACCCCGGCACCCCCTCTGAGGAGGAGCAGAGGCAGTCAGTGCAGTCGGACCAGGGCTACATCTCCAGGAGCTCCCCTCAACCCCCCGACTGGCTCGCGGAGGAGGAGGAGGAGGAGGAGGAACGAGAACTGGGTGAGTCAGATGAGCCTCTGTCTTCTGAGGTCCTGCAGAATCTGAGGAGCCTCCAGCGGCAACTTTTATTGTGGGAACTTGAGAAGAACCCTGG-CTGGGACAGCTTGGAGCCCAGGAGACCGGC-CACAGAAGAGCAGGCTCCCTCCNNN-----------------
>vs_HLperEre1_IL17RA
------------ATGGGGACTCCGCGGGTCGTCCCTGGGCCCGCGCTG------GGACGGCTGCTTCTGCTGCTGAGCGTGCTGGCCCCGGGCCGCGCCTCCCCGCGCCTCTTGGACTTCC-----------------CAGCTC--CGGTCTGCGCGCAGGAGGAGCT---------GAGCTGCAGAGTCAAGAATAGTA-------CCTGCCTGGATGACAGCTGGATCCACCCTCGAAACCTGACCCCGTCTTCCCCAAAACACATCCACGTCCAGC---------TGAACTTTTCGTCTACTGGGCACGGAGACCTGGTCCCTGTGTTG---CACATTGAGTGGACACTGCAGACAGATGCCAGCATCCTGTTCCTTGAGGGCGCAGAGCTGTCCATCCTGCA---GCTGAACACCAACGAGCGGCTCTGTGTTGAATTTGAGTTTCTGTCCAAGCTTCAGCAT--------------CATTAC--AGGCGGTGGCGGTTTTCCTTCAGCCACTTTG----TGGTAGATCCTGGCCAGGAGTATGAGGTGACCGTTCACCACCTGCCCAAGCCCATCCCTGATGGAGACCCAAACCACAAGTCCAAGATCATCTTGGTGCCTGACTGTGAGGACCCCCGGATGAAGATGACCACACCA--TGTATGAGCTCAGGCAGCCTCTGGGATCCCAACATCACTGTAGAGACCTTGGACGCCCAGGAGCTGCGAGTGAGCTTCATCGTA--------TGGAATGAATCCACCC---CCTACCAGATCCTGCTGGAGAGTTTTCCA-------------C--ACTCAGAGAACCAAAGCTGCTTTGATGGCATCCAGCAAAT------------ACCTGCGCCCGGACAAGAATTATTC-CACCAGCGAG-TCAATGTCAC--ATTCCCTCTACCC--CACTCCGACTGGTGCTGCCG---CCACCGCCTGCAGGTCCAGCCCTTCTTCATCAGCTGCCTGAATGACTGCTTGAGACACGCTGTGACGGTACACTGCC-CAGAAATCCCAGAGGCCTCAGTTTC---CCTTGCA--GACTCTATTCCCCTGTGGGTATATGGCTTCATCACAATCATCGCCA---------TTCTGCTAGTGGGCTCTGTCATCCTGGTGATCGTCTGCATGACCTGGAGGCTTTCTGG-GT---CTGATCACGAGAAACATGGTGGTGATTC-CAAATGCGATGG--------------CATCTCCCCTGGGC-------CCGACCTGACTCCCCCGCCCCTGAAGCCCAGGAAAGTCTGGATTGTCTACTCCG---CCGACCACCCCCTCTATGTGGAGGTGGTCTTAAAGTTCGCCCAGTTCCTGATCACTG---------CCTGCGGCACTGAAGTAGTCCTGGACCTCCTGGAAGAGAAGACTATCTCAGAGGTGGGGGTCATGACCTGGGTAGGCCGACAGAAACAGGAAATGGTGGAGAGCAACTCC-AAAATCATCGTCCTGTGCTCCCGAGGCACCCAGGCCAAGTGGAA-GGCCATCTTGGGTTGGACTGAGC-CTGC-TGTCCAGCTACGGTGTGAC----CGCTGGAAGCCTGCTGGGGACCTTTTTACGGCAGCCATGA------------ACATGATCCTGCCAGACTTCAAGAGGCCAGCCTGCTTTGGTACCTACATTGTCTGCTACTTCAGTGGCATCAGTAGC------GAGAGCGATGTCCCCGACCTCTTCAACATCACCTCCAGGTACCCACTCATGGACAGATTTGAGGAGGTTTACT-----TCCGGATCCAGGACCTGGAGATG-----TTTGAACCTGGCCGGATGCACCATGTCAAAGA---GCTCACGG------GGGAGAATTACCTGCAGAGCCCTAGTGGCCTTCAGCTCAAGGAGGCTGTGGTTAGATTCCAGGAGTGGCAAACCAAGTGCCCGGATTGGTTTGAACGGGAGAACCTCTGCCTAGCAGGTGATCAAGAGCTCCCATCTCAGGATGAGGAAGTGTTTGAAGACCCACTACTGCCACCAG---------GGGGAGGAATTGTCAAACAGCAGCC---------CCTGGTGCGGGAGCCCTCTGAGGGCTGCGTGGTGGTAAATGTCTGTGCCGGT---GA---GG----AGGACAGTGGAATGGCAAAGCTCGA-TCCGCT---GCTGCCGCCCCAGAGAGAGCCAGGGGCTCAGACCCTCCAAACCGTGGTGCTGCCCGCAGAACAAGTGCCTGCAGCCGGGCTGGTGGAACCTGTCCCTC---TTCCAGATGGCAGTGGAGCCGCTACCCAGCTGACCCTGGCAGAGGACAGTGAGGCCTGCCCGCTGCTGGGGGCCCAGAGGAACAGCCTCCTCTGCCTCCCCGTG---GACTCAGA---TGACTTGCCTC-----TCTGTAGCACTCCGATGATGTCACCT------GACCACTTCCACAGTGAGGCAAGAGAGCAGTTAGAAAGCCTGATGCTGTCAGTGCTGCAGCAGAGTCTGAG--------CGGACAGGCCCAGGAGAGC---------------TGGGCGAGGCCCATGGTGGTCCTCAAGGACCCCGGCACCCCCTCTGAGGAGGAGCAGCGGCAGTCAGTGCAGTCAGACCAGGGCTACATCTCCAGGAGCTCCCCTCAACCCCCCGACTGGCTGGCAGAGGAGGAG---------GAGGAACTAGAACTGGGTGAGTCAGCTGAGCCTCTGTCTCCTGAGGTCCTGCAGAACCTGAGGAGCCTCCAGCGGCAACTTTTCTTCTGGGAACTTGAGAAGAACCCTGA-CTGGGACAGCTTGGAGCCAAGGAGACTGGC-CACAGAAGAGCAGGCTCCCTCCNNN-----------------
>vs_HLneoLep1_IL17RA
------------ATGGGGACTCCGCGGGTCGTTCCCGGGCCCGCGCTG------GGACGGCTGCTTCTGCTGCTGAGCGTGCTGGCCCCGGGCCGCGCCTCCCCGCGCCTCTTGGACTTCC-----------------CAGCTC--CAGTCTGCGCGCAGGAGGAGCT---------GAGCTGCAGAGTCAAGAATAGTA-------CCTGCCTGGATGACAGCTGGATCCACCCTCGAAACCTGACCCCCTCTTCCCCAAAACACATCCATGTCCAGC---------TGAACTTTTCATCTACTCAACACGGAGACCTAGTCCCTGTGTTG---CACATTGAATGGACACTGCAGACAGATGCCAGCATCCTGTTCCTTGAGGGCGCAGAGCTGTCCATCCTGCA---GCTGAACACCAACGAACGGCTGTGTGTTGAATTTGAGTTTCTGTCCAAGCTTCAGCAT--------------CATTCT--AGGCGGTGT-------------------------------------------------------------------------------------------------------------------------------------GAGGACCCCAGGATGAAGATGACCACACCC--TGTGTGAGCTCAGGCAGCCTCTGGGATCCCAACATCACTGTGGAGACCTTGGACACCCAGCAGCTGCGAGTGAGCTTCACCCTC--------TGGAATGAATCCACCC---CCTACCAGATCCTGCTGGAGAGTTTTCCA-------------C--ACTCAGAGAACCAAAGCTGCTTTGATGACATTTGGCAAAT------------ACCTGCGCCCAGACAAGAAGAATTC-CACCAGCGAG-CCAACGTCAC--ACTCCCTCTAAGC--AACTATAACTGGTGCTGCCG---CCACCACCTGCAGGTCCAGCCCTTCTTCAACAGCTGCCTGAATGACTGCTTGAGACATGCTGTGACTATACACTGCC-CAGAAATCCCAAAGGACCCAGTTTC---CCTTGCA--GACTCTATTCCCCTGTGGGTATATGGCGTCATCACAGTCATCGCCA---------TTCTGCTAGTGGGCTTTGTCATCCTGCTGATCGTCTGCATGACCTGGAGGCTTTCTGG-GT---CTGATCATGAGAAACAAGGTGATGACTC-CAAATGCAATGG--------------CGTCTCACCTGTGC-------CTGACCTGACTCCCCCACCCCTGAAGCCCAGGAAAGTCTGGATTGTCTACTCAG---CCGACCACCCCCTCTATGTGGAGGTGGTCTTAAAGTTCGCCCAGTTCCTGATCACTG---------CCTGTGGCACTGAAGTAGCCCTCGACCTCCTGGAAGAGCAGGTTATCTCAGAGATGGGGGTCATGACCTGGGTAGGCCGAAAGAAACAGGAAATGGTGGAGAGCAACTCC-AAAATCATCATCCTGTGCTCCCGAGGCACCCAGGCCAAGTGGAA-GGCCATCTTGGGTTGGACTGAGC-CTGC-TGTCCAGCTACGGTGTGAC----CACTGGAAGCCTGCTGGGGACCTTTTCACGGCAGCCATGA------------ACATGATCCTGCCAGACTTCAAGAAGCCAGCCTGCTTTGGCACCTACATTGTTTGCTACTTCAGTGGCATCAGTAGC------GAGAGCGATGTCCCCGATCTCTTCAACATCACCTCCAGGTACCCGCTCATGGACAAATTTGAGGAGGTTTACT-----TCCGGATCCAGGACCTGGAGATG-----TTTGAACCTGGCCGGATGCACCACGTCAAAGA---GCTCACAG------GGGAAAATTACCTGCAGAGCCCTAGTGGCTGGCAGCTCAAGGAGGCTGTGGTTAGATTCCAGGAGTGGCAAACCAAGTGCCCCGATTGGTTTGAGCGGGAGAACCTCTGCTTAGCAGGTGAACAAGATCTCCCATCCCAGGATGAAGAAGTGTTTGAAGACCCACTACTGCCACCAG---------GGGGAAGAATTGTCAAACAGCAGCC---------CCTGGTGCGGGAGCCTTCTGAGGGCTGTCTGGTGGTCAATGTCTGTGTCAGT---GAGGAGG-------AAAGTGGAATGGCAAAGCTTGA-TCTGCA---GCTGCGGCCCCAGAGAGAGCTAGTGGCTCAGACCCTCCAAACCATGGTGCTGCCTGAAGAACTAGTGCCTGCAGCTCGTGTGGTGGAACCTGTTCCTC---TTCCAGATGGCAGTGGAGCCGCTACCCAGCTGACCCTGGCAGAGGACAGTGAAGCCTGCCCGCTGCTGGGGGCCCAGAGGAACAGTGTCCTCTGCCTCCCCGTG---GACTCAGA---TGACTTGCCTC-----TTTGTAGCACTCCAATGATGTCACCT------GACCACTTCCACAGTGATGCAAGAGAGCAGCTAGAGAGCCTGATGCTGTCAGTACTGCAGCAGAGTCTGAA--------CGGACAGGCCCAGGACAGC---------------TGGGCGAGGCCTGCAGTGGTCCCCAAGGACCCTGGCACCCCCTCTGAGGAGGAGCAGCGGCAGTCAGTGCAGTCAGACCAGGGCTACATCTCCAGAAGCTCCCCTCAGCCCCCTGACTGGCTCACAGAGGAGGAGG------------------AACTAGAACTGTCAGCTGAGCCTCTGTCTCCTGAGGTCCTGCAGAACCTGAGGAGCCTCCAGCGGCAACTTTTCTTCTGGGAGCTTGAGAAGAACCCTGG-CTGGGGCAGCTTGGAGCCACAGAGACCAGC-CACAGAAGAGCAGGCTCCCTCCNNN-----------------
>vs_HLonyTor1_IL17RA
------------ATGGGGACTCCGCGGGTCGTTCCCGGGCCCGCGCTG------GGACGGCTGCTCCTGCTGCTGAGCGTGCTGGCCCCGGGCCGCGCCTCCCCGCGCCTCTTGGACTTCC-----------------CAGCTC--CGGTCTGCGCGCAGGAGGAGCT---------GAGCTGCAGAGTCAAGAATAGTT-------CCTGCCTGGATGACAGCTGGATCCACCCTCGAAACCTGACGCCGTCTTCCCCAAAACACATCCACGTCCAGC---------TGAACTTTTCGTTTACCCGGCACGGAGACCTAGTCCCTGTGTTG---CACATTGAGTGGACGTTGCAGACAGATGCCAGCATCCTGTTCCTTGAGGGCGCAGAGCTGTCCATCCTGCA---GCTGAACACCAACGAACGGCTGTGTGTTGAATTTGAGTTTCTGTCCAAGCTTCAGCAT--------------CATTAT--AGGCGGTGGCGGTTTTCCTTCAGCCACTTTG----TGGTAGATCCTGGCCAGGAGTATGAGGTGACAGTTCACCACCTGCCCAAGCCCATCCCTGATGGAGACCCAAACCACAAGTCCAAGATCATCTTTGTGCCTGACTGTGAGGACCCCCGGATGAAGATGACCACACCA--TGTGTGAGCTCAGGCAGCCTCTGGGATCCCAACATCACTGTGGAGACCTTGGACACCCAGCAGCTACGAGTGAGCTTCCTCCTA--------TGGAACGAATCCACCC---CCTACCAGATCCTGCTGGATAGTTTTCCA-------------C--ACTCCGGGAACCAAGGCTGCTTTGATGACGTCCAACAAAT------------ACTTGCGCCCAGACAAGAAGAATTC-CACCAGCGAG-TCAATGTCAC--GTTCACTCTACCC--AACTCTAACTGGTGCTGCCA---CCACCGCCTGCAGGTCCAGCCTTTCTTCAGCAGCTGCCTGAATGACTGCTTGAGACACGCTGTGACTGTGCACTGCC-CAGAAATCCCACAGGCCCCAGCTTC---CCTTGCA--GACTCTATTCCCCTGTGGGTATATGGCTTCATCACAATCATCGCCA---------TTCTGCTGGTGGGCTCTGTCATCCTGCTGACGGTCTGCATGACCTGGAGACTTTCTGG-GT---CTGATCACGAGAAACGTGGCGGCGATGC-CAAATGCGATGG--------------CATCTCCCCTTTGC-------CCGACCTGACTCCCCCGCCCCTGAAGCCCAGGAAAGTCTGGATTGTCTACTCAG---CCGACCACCCCCTCTATGTGGACGTAGTCTTAAAGTTCGCCCAGTTCCTGATCACTG---------TCTGCGGCACTGAAGTAGTCCTGGACCTCCTGGAAGAGAAGATTATTTCAGAGGTGGGGGTCATGACCTGGGTAGGCCGACAGAAACAGGAAATGGTGGAGAGCAACTCC-AAAATCATCATCCTGTGCTCCCGAGGCACCCAGGCCAAGTGGAA-GGCCATCTTGGGTTGGACTGAGC-CTGC-TGTCCAGCTACGGTGTGAC----CACCGGAAGCCTGCTGGGGACCTTTTTACAGCAGCCATGA------------ACATGATCCTGCCAGACTTCAAGAGGCCAGCCTGCTTTGGCACCTACATTGTCTGCTACTTCAGCGGCATCAGTAGC------GAGAGTGATGTCCCCGACCTCTTCAACATCACCTCCAGGTACCCACTCATGGACAAGTTTGAGGAGGTTTACT-----TCCGGATCCAGGACCTGGAGATG-----TTTGAACCTGGCCGGATGCACCATGTCCAAGA---GCTCACCG------GGGAGAATTACCTGAAGAGCCCTAGTGGCTGTCAGCTCAAGGAGGCTGTGGTTAGATTCCAGGAGTGGCAAACCAAGAGTCCCGATTGGTTCGAGCGGGAGAACCTCTGCTTAGCAGGTGATCACGATCTCCCATCCCAGGATGAGGAAGTGTTTGAAGACCCACTACTGCCACCAG---------AGGGGAGAATTGTCAAACAGCAGCC---------CCTGGTGCGGGAGCCTCCTGAGGGCTGCCTGGTGGTAAATGTCTGTGCCAGT---GAGGGGG----AGAGCGGAA------------TGGC-CAAGCA---GCTGCTGCCCCAGGGGGAGCTAGGGGCTCAGACCCTCCAAACGGTGGTGCTGCTCGCAGAACAAGTGCCTGCAGCCGGGGCGGTGGAACCTGTCCCTC---TTCCAGAGGGCAGTGGAGCTGCTACCCAGCTGACCCTGGCAGGGGACAGTGAGGCCTGCCCGCTGCTGGGGGCCCAGAGGAACAGCCTCCTCTGCCTGCCCGTG---GACTCAGA---TGACTTGCCTC-----TGTGTAGCACTCCCATGATGTCACCT------GACCACCTCCACAGCGAGGCAAGAGAGCAGTTAGAAAGCCTGATGCTGTCAGTACTGCAGCAGAGTCTTAG--------CGGACAGGCGCAGGAGAGC---------------TGGGCGAGGCCCATGGTGGTCCTCAAGGACCCCAGCACCCCCTCCGAGGAGGAGCAGCGGCAGTCAGTGCAGTCGGACCAGGGCTACATCTCCAGAAGCTCCCCTCAACCCCCCGACTGGCTCGCAGAGGAGGAG------GAGGAGGAACTAGAGCTGGGTGAGTCAGCTGAGCCTCTGTCTCCTGAGGTCCTGCAGAACCTGAGGAGCCTCCAACGGCAACTTTTCTTCTGGGAACTTGAGAAGAACCCCGG-CTGGGACAGCTTGGAGCCAAGGAGACCGGC-CACAGAAGAGCAGGCTCCCTCCNNN-----------------
>vs_HLperCri1_IL17RA
------------ATGGGGACTCCGCGGGTCGTCCCTGGGCCCGCGCTG------GGACGGCTGCTTCTGCTGCTGAGCGTGCTGGCCCCGGGCCGCGCCTCCCCGCGCCTCTTGGACTTCC-----------------CAGCTC--CGGTCTGCGCGCAGGAGGAGCT---------GAGCTGCAGAGTCAAGAATAGTA-------CCTGCCTGGATGACAGCTGGATCCACCCTCGAAACCTGACCCCGTCTTCCCCAAAACACATCCACATCCAGC---------TGAACTTTTCGTCTACTCGCCACGGAGACCTGGTCCCTGTGTTG---CACATTGAGTGGACACTGCAGACAGATGCCAGCATCCTGTTCCTTGAGGGCACAGAGCTGTCCATCCTGCA---GCTGAACACCAACGAACGGCTATGTGTTGAATTTGAGTTTCTGTCCAAGCTTCAGCAT--------------CATTAT--AGGCGGTGGCGGTTTTCCTTCAGCCACTTTG----TGGTAGATCCTGGCCAGGAGTATGAGGTGACCGTTCACCACCTGCCCAAGCCCATCCCTGATGGAGACCCAAACCACAAGTCCAAGATCATCTTTGTGCCTGACTGTGAGGACCCCCGGATGAAGATGACCACACCA--TGTATGAGCTCAGGCAGCCTCTGGGATCCCAACATCACTGTGGAGACCTTGGACGCCCAGGAGCTGCGAGTGAGCTTCATCGTA--------TGGAATGAATCCACCC---CCTACCAGATCCTGCTGGAGAGTTTTCCA-------------C--ACTCAGAGAACCAAAGCTGCTTTGATGGCATCCGGCAAAT------------ACCTGCGCCCAGACAAGAAGAATTC-AACCGGCGAG-TCAATGTCAC--ATTCACTCTACCC--AACTCTGACTGGTGCTGCCA---CCACCGCCTGCAGGTCCAGCCGTTCTTCAACAGCTGCCTGAATGACTGCTTGAGACACGCTGTGACTGTACACTGCC-CAGAAATCCCAAAGGCCTCAGTCTC---CCTTGCG--GACTCTATTCCCCTGTGGGTATATGGCTTCATCACAATCATCGCCA---------TTCTGCTAGTGGGCTCTGTCATCCTGGTGATCGTCTGCATGACCTGGAGGCTTTCTGG-GT---CTGATCACGAGAAACACGGTGATAACTC-CAAATGCGATGG--------------CATCTCCCCTGGGC-------CCGACCTGACTCCCCCGCCCCTGAAGCCCAGGAAAGTCTGGATTGTCTACTCCG---CCGACCACCCCCTCTATGTGGAGGTGGTCTTAAAGTTCGCCCAGTTCCTGATCACAG---------CCTGCGGCACTGAAGTAGTCCTGGACCTCCTGGAAGAGAAGACTATCTCAGAGGTGGGGGTCATGACCTGGGTAGGCCGACAGAAACAGGAAATGGTGGAGAGCAACTCC-AAAATCATCATCCTGTGCTCCCGAGGCACCCAGGCCAAGTGGAA-GGCCATCTTGGGTTGGACTGAGC-CTGC-TGTCCAGCTACGGTGTGAC----CACTGGAAGCCTGCTGGGGACCTTTTTACGGCAGCCATGA------------ACATGATCCTGCCAGACTTCAAGAGGCCAGCCTGTTTTGGTACCTACATTGTCTGCTACTTCAGTGGCATCAGTAGC------GAGAGCGATGTCCCCGACCTCTTCAACATCACCTCCAGGTACCCACTCATGGACAGATTTGAGGAGGTTTACT-----TCCGGATCCAGGACCTGGAGATG-----TTTGAACCTGGCCGGATGCACCATGTCAAAGA---GCTCACGG------GGGAGAATTACCTGCAGAGCCCTAGTGGCCTTCAGCTCAAGGAGGCTGTGGTTAGATTCCAGGAGTGGCAAACCAAGTGCCCGGATTGGTTTGAGCGGGAGAACCTCTGCTTAGCAGGTGATCAAGAGCTCCCATCCCAGGATGAGGAAGTGTTTGCAGACCCACTACTGCCACCAG---------GGGGAGGAATCGTCAAACAACAGCC---------CCTGGTGCGGGAGCCTTCTGAGGGCTGCCTGGTGGTAAATGTCGGTGCCGGT---GA---GG----AGGGGAGTGGAATGGCAAAGCTCGA-TCCGCT---GCTGCAGCCCCAGAGAGAGCCAGCGGCTCAGACCCTCCAAACCGTGGTGCTGCCCGCAGAACAAGTGCCTGCAGCCGGGGTGGTGGAACCTGTCCCTC---TTCCAGATGGCAGTGGAGCCGCTACCCAGCTGACCCTGGCAGAGGACAGTGAGGCCTGCCCGCTGCTGGGGGCCCAGAGGAACAGCCTCGTCTGCCTCCCCGTG---GACTCAGA---TGACTTGCCTC-----TCTGTAGCACTCCGATGATGTCACCT------GACCACTTCCACAGTGAGGCAAGAGAGCAGTTAGAAAGCCTGATGCTCTCAGTGCTGCAGCAGAGTCTGAG--------CGGACAGGCCCAGGAGAGC---------------TGGGCGAGGCCCATGGTGGTCCTCAAGGACCCCGGCACCCCCTCTGAGGAGGAGCAGCGGCAGTCAGTGCAGTCGGACCAGGGCTACATCTCCAGGAGCTCCCCTCAACCCCCCGACTGGCTCGCAGACGAGGAG---------GAGGAACTAGAACTGGGTGAGTCAGCTGAGCCTCTGTCTCCTGAGGTCCTGCAGAACCTGAGGAGCCTCCAGCGGCAACTTTTCTTCTGGGAACTTGAGAAGAACCCTGG-CTGGGACAGCTTGGAGCCAAGGAGACCGGC-CACAGAAGAGCAGGCTCCCTCCNNN-----------------
>vs_HLperCal2_IL17RA
------------ATGGGGACTCCGCCGGTCGTCCCTGGGCCCGCGCTG------GGACGGCTGCTTCTGCTGCTGAGCGTGCTGGCCCCGGGCCGCGCCTCCCCGCGCCTCTTGGACTTCC-----------------CAGCTC--CGGTCTGCGCGCAGGAGGAGCT---------GAGCTGCAGAGTCAAGAATAGTA-------CCTGCCTGGATGACAGCTGGATCCACCCTCGAAACCTGACCCCGTCTTCCCCAAAACACATCCACGTCCAGC---------TGAACTTTTCGTCTACTGGGCACGGAGACCTGGTCCCTGTGTTG---CACATTGAGTGGACACTGCAGACAGATGCCAGCATCCTGTTCCTTGAGGGCGCAGAGCTGTCCATCCTGCA---GCTGAACACCAACGAGCGGCTCTGTGTTGAATTTGAGTTTCTGTCCAAGCTTCAGCAT--------------CATTAC--AGGCGGTGGCGGTTTTCCTTCAGCCACTTTG----TGGTAGATCCTGGCCAGGAGTATGAGGTGACCGTTCACCACCTGCCCAAGCCCATCCCTGATGGAGACCCAAACCACAAGTCCAAGATCATCTTTGTGCCTGACTGTGAGGACCCCCGGATGAAGATGACCACACCA--TGTGTGAGCTCAGGCAGCCTCTGGGATCCCAACATCACTGTGGAGACCTTGGACACCCAGGAGCTTCGAGTGAGCTTCATCGTA--------TGGAATGAATCCACCC---CCTACCAGATCCTGCTGGAGAGTTTTCCA-------------C--ACTCGGAGAACCAAAGCTGCTTTGATGGCATCCAGCAAAT------------ACCTGCGCCCAGACAAGAGGAATTC-CACCGACGGT-TCAATGTCAC--ATTCACTCTACCC--AACTCTGACTGGTGCTGCCA---CCACCGCCTGCAGGTCCAGCCCTTCTTCAGCAGCTGCCTGAATGACTGCTTGAGACATGCTGTGACTGTACACTGCC-CAGAAATCCCAAAGGCCTCAGTTTC---CCTTGCA--GACTCTATTCCCCTGTGGGTATATGGCTTCATCACAATCATCGCCA---------TTCTGCTAGTGGGCTCTGTCATCCTGGTGATCGTCTGCATGACCTGGAGGCTTTCTGG-GT---CTGATCACGAGAAACCTGGTGATGACTC-CAAATGCGATGG--------------CATCTCCCCTGGGC-------CCGACCTGACTCCCCCGCCCCTGAAGCCCAGGAAAGTCTGGATTGTCTACTCCG---CCGACCACCCCCTCTATGTGGAGGTGGTCTTAAAGTTCGCCCAGTTCCTGATCACAG---------CCTGCGGCACTGAAGTAGTCCTGGACCTCCTGGAAGAGAAGACTATCTCAGAGGTGGGAGTCATGACCTGGGTAGGCCGACAGAAACAGGAAATGGTGGAGAGCAACTCT-AAAATCATCATCCTGTGCTCCCGAGGCACCCAGGCCAAGTGGAA-GGCCATCTTGGGTTGGACTGAGC-CTGC-TGTCCAGCTGCGGTGTGAC----CACTGGAAGCCTGCTGGGGACCTTTTTACGGCAGCCATGA------------ACATGATCCTGCCAGACTTCAAGAGGCCAGCCTGCTTTGGTACCTACATTGTCTGCTACTTCAGTGGCATCAGTAGC------GAGAGTGATGTCCCCGACCTCTTCAACATCACCTCCAGGTACCCACTCATGGACAGATTTGAGGAGGTTTACT-----TCCGGATCCAGGACCTGGAGATG-----TTTGAACCTGGCCGGATGCACCATGTCAAAGA---GCTCACGG------GGGAGAATTACCTGCAGAACCCTAGTGGCCTTCAGCTCAAGGAGGCTGTGGTTAGATTCCAGGAGTGGCAAACCAAGTGCCCGGATTGGTTTGAGCGGGAGAACCTCTGCTTAGCAGGTGATCAAGAGCTCCCATCCCAGGAGGAGGAAGTGTTCGAAGACCCACTCCTGCCACAAG---------GGGGAGGGATTGTCAAACAGCAGCC---------CCTGGTGCGGGAGCCTCCTGAGGGCTGCCTGCTGGTAAATGTCTGTGCCAGT---GA---GG----AGGAGAGTGGAATGGCAAAGCTCGA-TCCGCT---GCTGCGGCCCCAGAGAGAGCCAGGGGCTCAGACCCTCCAAACCGTGGTGCTGCCCGCAGAACAAGTGCCTGCAGCCGGGCTGGTGGAACCTGTCCCTC---TTCGAGATGGCAGTGGAGCCGCTACCCAGCTGACCCTGGCAGAGGACAGTGAGGCCTGCCCGCTGCTGGGGGCCCAGAGGAACAGCCTCCTCTGCCTCCCCGTG---GACTCAGA---TGACTTGCCTC-----TCTGTAGCACTCCGATGATGTCACCT------GACCACTTCCACAGTGAGGCAAGAGAGCAGCTAGAAAGCCTGATGCTCTCAGTGCTGCAGCAGAGTCTGAG--------CGGACAGGCCCAGGAGAGC---------------TGGGCGAGGCCCATGGCGGTCCTCAAGGACCCCGGCACCCCCTCTGAGGAGGAGCAGCGGCAGTCAGTGCAGTCGGACCAGGGCTACATCTCCAGGAGCTCCCCTCAACCCCCCGACTGGCTCGCAGAGGAGGAG---------GAGGAACTAGAACTGGGTGAGTCAGCTGAGCCTCTGTCTCCTGAGGTCCTGCAGAACCTGAGGAGCCTCCAGCGGCAACTTTTCTTCTGGGAACTTGAGAAGAACCCTGG-CTGGGACAGCTTGGAGCCAAGGAGACCGGC-CACAGAAGAGCAGGCTCCCTCCNNN-----------------
>vs_HLpacDup1_IL17RA
ATGGGGAGTGCGCGCCGCCGGCCACGGGCCGTTCCCGGGTTCGCGCTG------GGACGGCTGCTGCTGCTGCTGAGCGCGCTGGCCCCGGGCCGCGCCTCCCCGCGCCTCCTGGACTTCC-----------------CGGCCC--CGGTCTGCGCGCAGGAGGAGCT---------GAGCTGCAGAGTCAAAAATAGTA-------CCTGCCTGGAGGACAGCTGGATCCACCCTCGAAACATGACTCCATCTTCCCCCAAACACGTCTATATCCAGC---------TGAACTTCTCCCCGACCTCGCATGGAGACCTAGTCCCTGTGTTA---CAGATTGAGTGGACACTGCAGACAGATGCCAGCATCCTGTACCTAGAGGGCGCGGAGCTGTCTGTCCTGCA---GCTGAACACCAACGAGCGGCTGTGCGTTCAGTTTGAGTTTCTGTCCAAGCTGCAGCAT--------------CATCGG--AGGCGGTGGCACTTTAACTTCAGCCACTTTG----TGGTAGATCCTGGCCAGGAGTATGAGGTGACCGTCCACCACCTGCCCAAGCACTTCCCTGACGGGGACCCAAACCACAAATCCAAGATATTCCGTGTGCCTGACTGTGAGGACCCCAGCATGAGGAGGACTGCAGCA--TGTGTGAGCTCAGGCAGCCTGTGGGACCCCAACATCACTGTGGAGACCCTGGACAGTGAGGAGCTGCGAGTGAGCTTCACCCTG--------TGGAACGAATCCAGCC---CCTACCAGATCCTGTTGGACAGTTTCTCA-------------C--AGGCAGATAACCAAAGCTGCTTTTATGACACTAAGCAAAT------------ACCTGCACCCAGACAAGAAGAATTC-CACCAGCGAG-CCAACGTCAC--ATTCGCTCCACAC--AAGTCTAAGCTGTGCTGCTA---CCACTACGTGCAGGTCCAGCCCTACTTCAACAGCTGCCTGAATGACTGCTTGAGACACGCTGTGATTGTGCACTGCC-CAGAAATCTTAATGGCCCCAGCTCTCACTACTACA--GGCTATCTTCCCCTCTGGGTGTATGTCTTCATCACGGTCATCGCCA---------TTATGCTAGTGGGCTCCGTTATCCTGCTGATCGTTTGCATGACCTGGAGGCTTTCTGG-GG---CTGACCATGAGAAACATGGCGATGATTC-CAAACTCAGCGG--------------CATCTTGCCTACAG-------CCGACCTGACTCCCCCACCCCTGAAGCCCAGGAAGGTCTGGGTCGTCTACTCGG---CCGACCACCCCCTCTACGTGGAGGTGGTCCTAAAGTTCGCCCAGTTCCTGATCACTG---------CCTGCGGCACTGAGGTAGCCCTCGACCTCCTGGAGGAGCAGGCTATCTCAGAGGTGGGCGTCATGACCTGGGTCGGCCGGCAGAAGCAAGAAATCGTGGAGAGCAACTCC-AAAATCATCATCCTGTGCTCCCGAGGCACCCAGGCAAAGTGGAA-GGCCATCTTGGGTTGGACTGAGC-CTGC-TGTCCAGCTACGGTGTGAC----CGCTGGAAGCCTGCTGGGGACCTTTTCACGGCAGCCATGA------------ACATGATCCTGCCAGACTTCAAGAGGCCAGCCTGCTTCGGCACCTACATTGTTTGCTACTTCAGCGGCATCAGTAGT------GAGAGCGATGTCCCCGACCTTTTCAACATCACCTCCAGGTACCCACTCATGGACAAATTTGAGGAGGTCTACT-----TCCGGATCCAGGATCTGGAGATG-----TTTGAACCTGGCCGGATGCACCATATCAAAGA---GCTCACAG------GGGAAAATTACCTGCAGAGCCCCAGTGGCCGGCAGCTCAAGGAAGCTGTGGTCAGGTTCCGGGAGTGGCAAGCCCAGAACCCCGACTGGTTTGAACGTGAGAACCTCTGCTTAGCAGATGACCAAGATCTCCCATCCCTGGATGAAGACGTGTTTGAAGACCCGCTGCTGCCATCAG---------GGGGAAGAATTGTCAAACAGCAGCC---------CCTGGTGCGGCAGCCCCCTTCTGAGGGCTGCCTTGTAGTAGATGTCGCTGCT---CTTGAGG----AAGAAAGTGGAATGGCAGAGCTGGT-TCCCCA---ACTGCGGTCGCAGACAGAGCTAGAGGCTCAGACCCTCCAAACCACGGTGCTACCTGCAGAACAGGCCCCTGCGGCTCGCGTGGTGGAACCTGTCCATC---TTTCGGGTGGCAGCGGAGCAGCTACCCAGCTGACCCTGGCAGAGGACAGCGAGGCCTGCCCCCTGCTGGGCGTCCAGAGGAACAGCATCCTCTGGCTCCCCACG---GACTCAGA---CGGCTTGCCTC-----TCTGTAGCAGTCCAATGTTACCACCT------GAGCGCCTCCACAGTGAAGCGAGAGAGCAGCTAGAAAGCCTGATGCTGTCGTTGCTGCAGCGGAGTCTGAG--------CAGACAGGCCCCGGAGAGCTGGGCACG---------------GCCCGCCACGG---CCCCCAAGGACTGCACACCCTCTGAGGAGGAACAGCGGCAGTCGGTGCAGTCCGACCAGGGCTACATCTCCAGAAGCTCCCCGCAGCCCCCCGACTGGCTCACAGACGAGGAAGA------------GCTAGAACTGGGTGAGTCAGCTGAGCGTCTCTCTCCTGCCGTCCTGCAGAACCTGAGGAGCCTCCAGCGGCAGCTCTTCTTCCAGGAGCTTGAGAAGAAGCCCGG-ATGGGACAGCTTGGAACCATGGAGACCAGC-CACAGAAGAGCAGGCTCCTTCCNNN-----------------
>vs_HLmyoGla2_IL17RA
------------ATGGCGACTCCGCGCCACCGGCCCGGGCTCGCGCTG------GGCGGGCTGCTCCTGCTGCTGAGCGTGCTGGCCTTGGGCCGCGCCTCCCCGCGCCTCTTGGACTTCC-----------------CAGCTC--CGGTCTGCGCGCAGGAGGGGCT---------GAGCTGCAGAGTCAAGAATAGTA-------CCTGTCTGGATGACAGCTGGATCAACCCTCCAAACCTGACCCCGTCTTCCCCCAAACACATCCGTGTCCAGC---------TGAACTTCT---CCACCCAGCACGGAGAGCTAGTCCCCGTGCTG---CACATTGAATGGACACTGCAGACGGATGCCAGCATTCTGTACCTCAAGGGAGCAGAGCTGTCCATCCTGCA---GCTGAACACCAACGAACGGCTCTGTGTTGAGTTTGAGTTTCTGAACAGCCTGACGCATCATC--------------AT--AATCGGTGGCGGTTTTCCTTCAGCCACTTTG----TGGTAGATCCTGGCCAGGAGTATGAGGTGACAGTTCACCACCTGCCCAAGCCCAAACCTGATGGAGACCCAAACCACAAGTCCAAGATCATCTTGGTGCCTGACTGCGAGGACCCCAGGATGAAGATGACTACGTCA--TGTGTGAGCTCAGGCAGCCTGTGGGATCCCAACATCACTGTGGAGACCTTGGACACCCGGCAGCTGCGAGTGAGCTTCACCCTG--------TGGAACGAGTCCACCC---CCTACCAGATCCTGCTGGAGAGTTTTCCA-------------C--ACTCGGAGAACCAAAGCTGCTTTGATGACATTCATCAAAT------------CCCTGCGCCCAGACAAGAAGAATTC-CACCAGCGGG-CCAACGTCAC--ACTCCCTCTAAGC--AACTCTAACTGGTGCTGCCG---CCACCACGTGCAGGTCCAGCCCTTCTTCAACAGCTGCCTGAATGACTGCTTGAGACATGCTGTGACCGTGTTCTGCC-CAGACATCCCAAAGACCTCAGATTC---CCTTGCA--GACTCTATTCCCCTGTGGGTGTACGGCTTCATCACGGTCATTGCCA---------TTCTGCTGGTGGGCTCTGTCATCCTGCTGACCATCTGCATGACCTGGAGGCTTTCTGG-TT---CTGATCCTGAGAAACACAGCGATGACTC-TAAATGCAGTGG--------------CATCTCACCAGTAG-------CTGAGCTCACTCCCCCGCCCCTGAAGCCCAGGAAAGTCTGGATCATCTACTCAG---CCGACCACCCCCTCTACGTGGAAGTGGTCCTCAAGTTCGCCCAGTTCCTGATCACTG---------CCTGTGGCACTGAAGTAGCTCTTGACCTCCTGGAAGAGCAGGTTATCTCAGAGGTGGGGGTCATGACCTGGGTAGGCCGACAGAAACAGGAAATGGTGGAGAGCAACTCC-AAAATCCTCATCCTCTGCTCCCGAGGCACCCAGGCCAAGTGGAA-GGCCATCTTGGGTTGGGCTGAGC-CTGC-TGTCCAGCTACGGTGTGAC----CACTGGAAGCCTGCAGGGGACCTTTTCACAGCAGCCATGA------------ACATGATCCTGCCAGACTTCAAGAGGCCAGCCTGCTTTGGCACCTACATTGTTTGCTACTTCAGTGGCATCAGTAGC------GAGAGCGATGTCCCCGACCTCTTCAACATCACCTCCAGGTACCCACTCATGGACAGATTTGAGGAGGTTTACT-----TTCGGATCCAGGACCTGGAGATG-----TTTGAGCCTGGCCGGATGCACCATATCAAAGA---ACTCACGG------GGGAAAATTACCTGCAGAGCCCGAGTGGAGCGCAGCTCAAGGAGGCTGTGGGTAGGTTCCGGGAGTGGCAAACCAAGTACCCCGATTGGTTCGAGCGCGAGAACCTCTGCTTAGCAGGTGACCAAGATCTCCCGTCCCTGGAGGAGGAAGTGTTTGAAGACCCACTACTGCCACCAG---------GGGGAAGAATTGTCAAACAGCAGCC---------CCTGGTGCGGGAGCCTTCTGAGGGCTGCCTGGTGGTGAATGTCTGTGTCAGT---GAGGAAG-------GAAGTGGGGTAGCAAAGCTTGA-TCCACA---GCTGCGGCCACAGAGAAAATCCGTGGCTCAGACTCTCCAGACCATGGTGCTGCCGGCAGAGCAAGTGCCTGCAGCTCATGTGGTGGAACCTGTCCCTC---TCGCAGATGGCAGTGGAGCTGCAACCCAGCTGACCCTGGCAGAAGATAGCGAGGCCAGCCCGCTGCTGGGGGCCCAGAGGAACAGCGTCCTCTGCCTCCCTGTG---GACTCAGA---TGACTTGCCTC-----TATGCAGCACTCCGATGCTGTCACCT------GACCACTTCCACGGTGATGCAAGAGAGCAGCTAGAAAGCCTGATGCGCTCGGTGCTGCAGCAGAGTCTGAG--------CGGACAGGCCCAGGAGA---------------GCTGGGCGAGGCCCGTG---GTGCTCCAGGAGCCCTGCACTTCCTCTGAGGAGGAGCAGCGGCAGTCAGTGCAGTCGGACCAGGGCTACATCTCCAGAAGCTCCCCGCAACCCCCTGACTGGCTCACAGAGGAGGAAGA------------ACCAGAACTGGATGAGTCAGCTGAGCCTCTGTCTCCTGAGGTCCTGCAGAACCTGAGGAACCTCCAGCGGCAACTCTTCTTCCAGGAGCTTGAGAAGAACCCTGG-CTGGGACAGTTTGGATCCACGGAGACCAAC-CACCGAAGAGCAGGCTCCCTCCNNN-----------------
>vs_HLpseDes1_IL17RA
---------------GAGGCTGTGCGAAGTGGACAAGCGACAGTCCTC------GGCTGGNNNAAAGCCCTGCTGAGCGCGCTGGCCCCGGGCTGCGCCTCTCCGCGCCTCCTCGACTTCC-----------------CGGCTC--CGGTCTGCGAG------------------------------------CAGGAGA-------CTTGCCTGGATGACAGCTGGATCCTCCCTAAAAACCTGACCCCGTCTTCCCCGAAAAACATCTATACCAATC---------TGAGCATTTCCTCTACCCAGCACGGAGAATTAGTCCCTGTGTTG---CACATTGAGTGGACCCTGCAGACAGATGCCAGCATCCTGTACCTGGAGGGTGCGGAGCTGTCCATCCTGCA---GCTGAACACCAACGAGCGGTTGTGTGTCAAGTTCCAGTTTCTGTTCACACTGCAGCAT--------------CACCGT--AAGCGGTGGCGGTTTTCCTTCAGCCACTTTN-NNGTGGTAGATCCTGGCCAGGAGTATGAAGTGACTGTTCACCACCTGCCCAAGCCCATCCCTGATGGAGACCCAAACCATAAATCCAAGGTCATCCTTGTGCCTGACTGTGAGGACACCAGGATGAAGATGACTACACCG--TGTGTGAGCTCAGGCAGCCTGTGGGATCCCAACATCACTGTGGAGACCTTGGACACACAGCACCTGCGAGTGGACTTCACCCTG--------TGGAATGAATCCACCC---CCTACCAGATCCTGCTGGAAAGCTTTTCA-------------G--ACTCAGAGAACCAAAGCTGCTTTGATGAAATTAAACAAAT------------ATCTGCGCCCAGACAAGAGGAATTC-CACCAGCGAT-CCAATGTCAC--ATTCACTCTAAGC--AAGTCTAAGTGGTGCTGCCACCACCACCGTGTGCAGGTCCAGCCCTTCTTCAGCAGCTGCCTGAATGACTGCTTGAGACATGCTGTGACTGTGCCCTGCC-CAGTAATCTCAAAGGCCCAAGATCC---CGTGGCA--GACTACATTCCCCTCTGGGTGTATGGCCTCATCACCCTCATCGCCG---------TTCTGCTGGTGGCCTCTGTCATCCTGCTGGCCATCTGCATGACCTGGAGGCTCTCTGG-AG---CTGATCAAGAGAAACATGGTGACGACTC-CAAAATCAATGG--------------CATCTTGCCGGTAG-------CAGACCTGACCCCCCCACCCCTGAGGCCCAGGAAGGTCTGGATCGTCTACTCGG---CCGACCACGCCCTCTACGTGGAGGTGGTCCTGAAGTTTGCCCAGTTCCTGATCACTG---------CCTGTGGCACCGAAGTAGCCCTTGACCTTCTAGAAGAGCAGGTGATCTCTGAGGTGGGGGTCATGACCTGGGTGAGCCGACAGAAGCAGGAAATGGTGGAGAGCAACTCC-AAAATCATCGTCCTGTGTTCCCGAGGCACCCAAGCCAAGTGGAA-AGCTATCTTGGGTTCAGCTGAGC-CTGC-TGTCCGTCTACGGTGTGAC----CACTGGAAGCCTGCTGGGGACCTTTTCACAGCAGCCATGA------------ACATGATCCTGCCAGACTTCAAGAGGCCAGCCTGCTTCGGCACCTACATCGTTTGCTACTTCAGTGGCATCTGTAAT------GAGAGGGACGTCCCTGACCTCTTCAACATCACCTCCAGGTACCCACTCATGGACAAATTTGAGGAGGTTTACT-----TCCGGATCCAGGACCTGGAGATG-----TTTGAACCTGGCCGGATGCACCATGTCAAAGA---GCTCACGG------GGGAAAATTATCTGCAGAGCCCTAGTGGCCAGCAGCTCAAGGAGGCTGTGGTTAGGTTCCAGGAGTGGCAGACCCGGTGTCCTGATTGGTTTGAGCGTGAAAACCTCTGCTTAGCAGATGACCAAGATCTCCCATCCCTGGATGAAGAAGTGTTTGAAGACCCACTGCTGCCGCCAG---------GGGGAAGAATTGTCAAACAGCAGCC---------CCTGGTGCAAGAGCTCACTTCTGAAGGCTGCCTTGTGATAGATGTCTGTGTC---GGAGAGG----AGGAAAGTGGACTAGCAAAGCTGGA-GCCTCA---GCTGTGGCCACAGAGAGAGCTCGCGGCTCAGACCCTGCAAACCGTGGTGCTGCCAGCAGAACAGGTCCCAGCAGCTCGTGTGGTGGAACCTGTCCCTC---TTCCAGATGGCAGTGGAACAGCTACCCAGCTGACCATTGCAGAGGACAGTGAGGCGTGCCCGCTGCTGGGGNNNCCGAGGACCAGCATGCTTTGCCTCCCCACG---GACTCAGA---TGACTTGCCTC-----TCTGTAGCACTCCAATGATGTCACCT------GACCACCTCCAAGGCGAAGCAAGAGAGCAACTAGAAAGCCTGATGCTCTTGGTGCTGCAGCAGAGTCTGCG--------TGGACAGGCCCAGGAGAGCTGGCC---------------GCGGCCCGA---GGTGCTCCTCAAAGACTGCACACCCTCTGAGGAGGAGCAGCGGCAGTCAGTGCAGTCAGACCAGGGCTACATCTCCAGAAGCTCTCCACAGCCTCCCAACTGGCTCACAGAGGAGGAAGA------------TCTGGGACTGGGTGAGTCAGGTGAGTCTCTATCACCTGAGGAGCTACAGAGCCTGAGGAGCCTCCAGAGACAGCTTTTCTTCTGGGAGCTTGAGAAGAACCCTGG-CTGGGACACTNNNGAGCCACGGAGACCCGC-CACAGAAGAGCAGGCTCCCTGCCAGGCCTCCNNN--------
>vs_HLacoRus1_IL17RA
ATGGGGACTCCGCGCCGCCGCCCACCGGTGGTTCCCGAGCCCGCGCTG------GGACTGCTGCTTCTGCTGCTGAGCGCGCTGGCCCCGGGCCGCGCCACCCCGCGCCTCTTGGACTTCC-----------------CGGCTC--CGGTCTGCGCGCAGGAGGGGCT---------GAACTGCAAAATCAAGAATAGTA-------CCTGCCTGGATGACAGCTGGATCCACCTTCAAAACCTGACCTCGTCGTCCCCAAAGCAGGTCAATATCAAGC---------TGAACTTTGCCTCCACCCAGCGCGGAGACCTGGTCCCTGTGCTG---CACATTGAGTGGACATTGCAGACAGACGCCAGCATCCTGTACCTCAAGGGCGTAGAGCTTTCCGTCCTGCA---GCTGAACACCAATGAGAGGCTGTGCGTGGAGCTCGTGTTTCTATCCAGGCTACAGCAT--------------CATCGT--AAGCGGTGGCGGTTTGCCTTCAGCCACTTTG----TAGTAGATCCTGGCCAGGAGTATGAAGTGACTGTTCACCACCTGCCCAAGCCCATCCCTGATGGAGACCCAAACCACAAGTCCGTGACCATCTCTGTGCCTGACTGCGAGGATGCCCAGATGAAGATGACGACACCG--TGCGTGAGCTCAGGCAGCCTGTGGGATCCCAACATCACTGTGGAGACCTTGGACACCAACCATCTGCGTGTGAGCTTCACCCTG--------TGGAATGAATCCATCC---CCTACCATATCTTGCTAGATAGTTTTCCA-------------C--ACTCAGAGAACCAAAGCTGCTTTGATGACTTTAAGGCAAT------------ACCTGCGCCCAGAGAAGAAGAATTC-CACCAGCGAT-CCAACATCAC--ATTCACCCTAAGC--AAGTCTAGCTTGTGCTGCCG---CCACCGTGTGCAGGTCCAGCCCTTCTTCAACAGCTGCCTGAATGACTGCTTGAGACATGCTGTGACAGTGCACTGCC-CAGACATCTCACCGGACCCAGTTTC---CATTGCC--GACTATATTCCCCTCTGGGTGTATGGCTTCATCACAGGCATCGCCA---------TTCTGCTCGTGGGCTCTGTCATCCTGCTGGTGGTCTGCATGACCTGGAGGCTTTCTGG-GG---CTGATCATGAGAAACACACTGATGACTC-CAAGATCAATGG--------------CATCTTGCCTTTAG-------CCGACCTGACTCCCCTACCCCTGAAGCCCAGAAAGGTCTGGATCGTCTACTCAG---CTGACCACCCGCTGTATGTGGAGGTGGTCCTAAAGTTCGCCCAGTTCCTGATCACTG---------CCTGCGGCACTGAAGTAGCCCTGGACCTCCTGGAAGAGCAGCTTATCTCAGAGGTGGGGGTCATGACCTGGGTGAGCCGACAGAAGCAAGAAATGGTAGAGAGCAACTCC-AAAATCATCATCCTGTGCTCCCGAGGCACCCAGGCCAAGTGGAA-GGCCATCTTGGGCTGGTCTGAGC-CGGC-TCTCCAGCTACGGTGTGAC----CGGTGGAAGCCTGCAGGGGACCTCTTTACTGCGGCCATGA------------ACATGATCCTGCCAGATTTCAAGAGGCCAGCCTGCTTCGGCACCTACATCGTTTGCTACTTCAGTGGCATCAGCAGG------GAGGGTGATGTCCCCGACCTTTTCAACATCACCTCCAGGTACCCACTCATGGATAAATTTGAGGAGGTCTACT-----TCCGGATCCAGGACCTGGAGATG-----TTTGAACCTGGCCGGATGCACCACGTCAAAGA---GCTCACAG------GGGAGAATTACCTGCAGAGCCCTAGTGGCCGGCAGCTCAAGGAAGCTGTGGTTAGGTTCCAGGAGTGGCAAACCCAGTGTCCTGACTGGTTTGAACGCGAGAACCTCTGCCTAGCAGATGACCAAGATCTCCCATCCATGGATGAAGAAGTGTTTGAAGACCCACCGCTGCCACTAG---------GGGAAAGAATTGTTAAGCAACGGCC---------CCTGGTGCTGGAGCCTGCTTCTGACAGCTGCTTTGCAGTCGATGTCCGTGTC---ATTGAGG----AAGAAAGTGCAGTGGCAAAGCTGGA-TCTCCA---GCTGCGGCCACAAAGAGAGCTGGAGGCTCAGGCCCTCCAAACCATAGTGCTGCCGCCAGAACAGGTCCCCACAGCTCGCGTGGTGGAACCTGTCTATC---TTCCAGATGGCAGGGCAGCTGCTACCCAGCTGATTGTGGCAGAGGACAGCGAGGCCTGCCCGCTGCTGGGCGCCCAGAGAAACAGCATCCTCTGCGTCCCCATG---GACTCAGA---TGACTTGCCTC-----TTTGTAGCACTCCT------------------GACCACCTCCACAGTGATGCAAGAGAGCAGCTAGAGAGCCTGATGCTGTCAGTGCTACAGCAGACACTGAG--------CGGACAGGCCCAGGAGAGC---------------TGGGTGAGGCCCGCAGCGGTCC---TCAAGGACTACACACCCTCTGAGGAGGAGCAGCGGCAGTCAGTGCAGTCGGACCAGGGCTACATCTCCAGAAGTTCCCCACAGCCCCCTGACTGGCTCACAGAGGAGGAAGA------------GCTAGAACTGGGTCAGTCCGCTGAGCCTCCCTCTCCTGAGGTCCTGCAGAACCTGCGGAGCCTCCAGCGGCAGCTTTTCTTCTGGGAACTTGAGAAGAACCCTGG-ATGGGACAGCTTGGAGCCACGGAGGCCAGC-CACAGACGAGCAGGCTCCCTCCNNN-----------------
>vs_HLmasCou1_IL17RA
ATGGCGACTCGGCGCCGCTGGCCAGGGGTCGTCCCCGGGCCCGCGCTGGGATGGCTGCTGCTGCTGCTGCTGCTGAGCGCGCTGGCCCCGGGCCGCACCTCCCCGCGCCTCCTCGACTTCC-----------------CGGCTC--CGGTCTGCGCGCAGGAGGGGCT---------GAGCTGCAGAGTCGAGAGCAGTA-------CTTGCCTGGATTACAGCTGGATCCACCCCAAAAACCTTACGCCATCTTCCCCGAAAAACGTCTATGTCAGTG---------TGAGCTTTTCCTCTACCCAACATGGAGAATTAGTCCCTGTGTTG---CACATTGAGTGGACCCTGCAGACAGATGCCAGCATCTTGTACCTCGAGGGTGCAGAGCTGTCCATCCTGCA---GCTGAACACCAATGAGCAGCTGTGTGTCACGTTCCGGTTTCTGTCCATGCTACAGCAT--------------CATCAT--AAGCGGTGGCGGTTTTCCTTCAGCCACTTTG----TGGTAGATCCTGGCCAGGAGTATGATGTGACTGTTCACCATCTGCCCAAGCCCATCCCTGATGGAGATCCAAACCACAAATCCATAACCGTCCTTGTGCCTGACTGTGAGGACGCCAAAATGCGGATGACTACATCA--TGTGTGAGCTCAGGCAGCCTTTGGGATCCCAACATCACTGTGGAGACCTTGGATACACAGCATCTGCAAGTGCACTTCACCCTG--------TGGAATGAATCCACCC---CCTACCAGATCCTGCTGGAAAGTTTTTCG-------------G--ACTCAGAGAACCGAAGATGCTTTGATGAAGTTAAACAGTT------------ATCTGCGCCCAGGCAAGAGGAATTC-CACCAGCGAA-CCAATGTCAC--ATTCACTCTAAGC--AAGTCTCACTGGTGCTGCCACCACCACCGTGTGCAGGTCCAGCCCTACTTCAACAGCTGCCTAAATGACTGCTTGAGACACTCTGTGACTGTGCCCTGCC-TAGTAATCTCAAAGGCCCCAGTTCA---TGAGGCA--GACTACATTCCCCTCTGGGTGTATGGCCTCATCACACTCATAGCTA---------TTCTGCTGGTGGGATCTGTCATCTTGCTGATCATCTGCATGACCTGGAGGCTTTCTGG-AG---CTGATCAAGAGAAACATGGTGATGACTC-CAAAATCAATGG--------------CATCTTGCCGGTAG-------CAGACCTGACTCCCCCACCCCTGAAGCCCAGGAAGGTCTGGATCGTCTACTCTG---CTGACCACCCCCTCTATGTGGAAGTGGTCCTAAAGTTCGCCCAGTTCCTGATCACTG---------CCTGTGGCACTGAAGTAGCCCTTGACCTCCTGGAAGAGCAGGTTATCTCTGAGGTGGGGGCCATGACCTGGGTGAGCCGACAGAAGCAGGAAATGGTGGAGAGCAACTCC-AAAATCATCATCCTGTGTTCCCGAGGCACCCAGGCAAAGTGGAA-AGCCATTTTGGGTTGGGTTGAGC-CTGC-TGTCCAGCTGCGGTGTGAC----CACTGTAAGCCTGCTGGAGACCTTTTCACAGCAGCCATGA------------ACATGATCCTGCCAGACTTCAAGAGGCCAGCCTGCTTCGGCACCTATATTGTTTGCTACTTCAGTGGCATCTGTAGC------GAGAGGGATGTCCCCGATCTCTTCAACATCACCTCCAGGTACCCACTCATGGACAAATTTGAGGAGGTTTATT-----TCCGGATCCAGGACCTGGAGATG-----TTTGAACCTGGCAGGATGCATCATGTCAAAGA---GCTCACGG------GGGAAAATTACCTGCAAAGCCCTAGTGGCCGGCAGCTCAAGGAGGCTGTGGTTAGGTTCCAGGAGTGGCAAACCCGGTGCCCCGACTGGTTTGAGCGTGAGAACCTCTGCTTAGCCGATGACCAAGATCTCCCATCCCTGGATGAAGAAGTGTTTGAAGACCCACTGCTGCCACCAG---------GGGGAAGAATTGTCAAACAGCAGCC---------CCTGGTACGGGAGCTCACTTCTGAAGGCTGCCTTGTGGTAGATGTCTGTGTC---CGTGAGG----AAGAAAGTGGAATGGCAAAGCTGGA-CCCACA---GCTGTGGCCACACAGAGAGCTAGCGGCTCAGACCCTCCAAACCACAGTGCTGCCAGCAGAACAGGTCCCTGCAGCTCATGTGATGGAGCCCCTCCATC---TTCCAGCCAACAGTGGAGCAGCTACCCAGCTGATGATTGCAGGGGACAGCGAGGCTTGCCCGCTGCTGGGGGTCCAGAGGAACAGCATCCTTTGCCTCCCCGTG---GACTCCGA---TGACTTGCCTC-----TCTGTAGCACTCCAGTGATGTCACCT------GACCACTTCCCAGGCGATGCAAGAGAGCAGCTAGAAAGCCTAATGCTCTCGGTGCTGCAGCAGAGTCTGAG--------TAGACAGCCCCAGGAGAGCTGGCC---------------GAGGCCCGA---GGTGCTCCTCAAGGACTGCACACCCTCTGAGGAGGAGCAGCGGCAGTCGGTGCAGTCAGACCAGGGCTACATCTCCAGAAGCTCCCCGCAGCCCTCCGACTGGCTAGCAGAGGAGGAAGA------------GCTGGGACTGGGTGAGCCAGTTGAATCCCTCTCTCCGGAGGAACTCCAGAGCCTGAGGAGCCTCCAGAGGCAGCTTTTTTTCTGGGAGCTTGAGAAGAACCCTGG-CTGGAACAGCTTGGAGCCACAGAGACCCGC-CACAGAAGAGCAGGCTCCCTCCNNN-----------------
>vs_HLcriGri3_IL17RA
ATGGGGACTCCGCGCCGCCGGCCGCGGGTCGTTCGCGGGCTCGAGCTG------GGACGGCTGCTTCTGCTGCTGAGCGTGCTGGCCCCGGGCCGCGCCTCCCCGCGCCTCTTGGACGCCC-----------------CAGCTC--CGGTCTGCGCGCAGGAGGGGCT---------GAGCTGCAGAGTCAAGAATAGTA-------CCTGCCTGCATGACAGCTGGATCCACCATCAAAACCTGACCCCATCTTCCCCCAAACATGTCCATGTACAGC---------TGAACTTTTCGTCCACCCAGCACGGAGACCTGGTCCCTGTGTTG---CATGTCGAATGGACACTGCAGACAGACGCCAGCATCCTGTACCTCAAAGGAGCAGAGCTGTCCATCCTGCA---GCTGAACACCAACGAACGGCTATGTGTTGAATTTGAGTTTCTGACCAAGCTGGAGCAT--------------CATTAT--AAGCGGTGGCGGTTTTCCTTCAGCCACTTTG----TGGTAGATCCTGGTCAGGAGTATGAGGTAACAGTTCACCACCTGCCCAAGCCCATCCCTGATGGAGACCCGAACCACAAATCCAAGATCATCTCTGTGCCTGACTGCGAGGACCCCAGGATGAAGATGACTACGCCA--TGTGTGAGCTCAGGCAGCCTGTGGGATCCTAACATCACTGTGGAGACCTTGGACACCCAGCAGCTGCGAGTGAGCTTCATCCTG--------TGGAATGAATCCACCC---CCTACCAGATCCTGCTGGATAGTTTTCCA-------------C--ACTCAGGAGATCAAAACTGCTTCGATGACATCCAGCAAAT------------ACCTGCGCCCAGACAAGAGGAATTC-CACCAGCGAG-TCAATGTCAC--GCTCCCTCTAAGC--AAGTCTAGCTGGTGCTGCCA---CCACCATGTGCAGGTCCAGCCCTTCTTCAACAGCTGCCTGAATGACTGCTTGAGACACGCTGTGACTGTACGCTGCC-CAGAAATCACAGAGGCTCCAGTTTT---CCTTGCA--GACTCTATTCCCCTGTGGGTGTATTGCTTCATCACGGTCATCGCCA---------TTCTGCTAGTGGGCTCTGTCATCCTGGTGATCGTCTGCATGACCTGGAGGCTCTCTGG-AT---CTGCTCATGAGAAACATGGTGATGACTC-TAAATGCAACGG--------------CGTCTCCCCTGGAG-------CTGACTTGACTCCCCCGCCCCTGAAGCCCAGGAAAGTCTGGATTGTCTACTCTG---CTGACCACCCCCTCTATGTGGAGGTGGTCCTAAAGTTCGCCCAGTTCCTAATCACTG---------ACTGCGGCACTGAAGTAGCCCTGGACCTCCTGGAAGAGCAGGTTATCTCAGAGATGGGGGTCATGACCTGGGTCAGCCGACAGAAGCAGGAAATGGTGGAGAGCAACTCC-AAAATCATCATCCTGTGCTCCCGAGGCACCCAGGCCAAGTGGAA-GGCCATCTTGGGTTGGGCTGAGC-CTGC-TGTCCAGCTACGGTGTGAC----CACTGGAAGCCTGCTGGGGACCTTTTCACAGCAGCCATGA------------ACATGATCCTGCCCGACTTCAAGAGGCCAGCCTGCTTTGGCACCTACATTGTTTGCTACTTCAGTGGCATCAGTAGC------GAGAACGACGTCCCTGACCTCTTCAACATCACCTCCAGGTACCCACTCATGGACAAATTTGAAGAGGTTTACT-----TCCGGATCCAGGACCTGGAGATG-----TTTGAACCTGGCCGGATGCACCATGTCAAAGA---GCTCACCG------GGGGAAATTACCTGCAGAACCCTAGTGGTCGGCAGCTCAAGGAGGCTGTGGTTAGGTTCCAGGAGTGGCAAACCAAGCACCCTGATTGGTTTGAGCGGGAGAACCTCTGCTTAGCAGGTGACCAAGATCTCCCATCCCTGGATGAAGAAGTGTTTGAAGACCCACTGTTGCCACCAG---------GGGGAAGAATTGTCAAACAACAGCC---------CCTGATGCAGGAGCCTTCTGAGGGCTGCCTGGTGGTAAATGTCTGTGTCAGT---GAGGAAG-------AAAGTGGAGCAGCAAAGCTTGA-TCTGCA---GCTGCCGCCACAGAGAGAACGAGTGCCTCAGACCCTCCAAACCATGGTGCTACCAACAGAACAAGTGCCTGCAGCTCACGTGGTGGAGCCTGTCCCTC---TTCCCGATGGCAATGGAGCTGCTACCCAGCTGACCCTGGCAGAGGACAGCGAGGCCTGCCCCCTGCTGGGGGCCCAGAGGAGCAGCATCCTCTGCCTCCCCGGGGCGGATTCTGA---TGACTCGCCTC-----TGTGTAGCACCCCAGTGATGTCACCTGACCCTGACCACTGCCACAGTGATGCAAGAGAGCAGCTGGAGAGCCTGATGCTCTCGGTGCTGCAGCAGAGTCTGAG--------TGGACAGGCCCAGGAG---------------AGCTGGGCGAGGCCCGCGGTGGTCCTCAAGGACCCCTGCACGCCCACTGAGGAGGAGCAGCGGCAGTCAGTGCAGTCAGACCAGGGCTACATCTCCAGAAGCTCCCCTCAGCCCCCTGACTGGCTCACAGAGGAGGAAGA------------GCTAGAAGTGGGCGAGGCAGCTGAGCCTCTGTCTCCTGAGGCCCTGCAGAACCTGAGGAGCCTCCAGCGGCAGCTCTTCTTCTGGGAGCTGGAGAAGAACCCTGG-CTGGGACAGCTTGGAGCCACAGAGACCAGC-CACAGAAGAGCAGGCTCCCTCCNNN-----------------
>vs_mesAur1_IL17RA
ATGGGGACTCCGCGCCGCCGGCCGCGGGTCGCTCCCGGGCCCGCGCTG------GGACGGCTGCTTCTGCTGCTGAGCGTGCTGGCCCCGGGCCGCGCCTCCCCGCGCCTCTTGGACGTCC-----------------CAGCTC--CGGTGTGCGCGCAGGAGGGGCT---------GAGCTGCAGAGTCAAGAATAGTA-------CCTGCCTGCATGACAGCTGGATCCACCATCAGAACCTGACCCCATCCTCCCCCAAGCACGTCCATGTCCAGC---------TGAACTTTTCCTCCACCCGGCAAGGAGACCTGGTCCCTGTGTTG---CACGTCGAATGGACACTGCAGACGGACGCCAGCATCCTGTACCTCAAAGGAGCAGAGCTGTCCATCCTGCA---GCTGAACACCAACGAACGGCTATGTGTTGAATTTGAGTTTCTGACCAAGCTGCAGCAT--------------CACTAT--AGGCGGTGGCGGTTTTCCTTCAGCAACTTTG----TGGTAGATCCTGGCCAGAAGTATGAGGTGACAGTTCACCACCTGCCCAAGCCCATCCCTGATGGAGACCCAAACCACAAGTCCAAGCTCATCTCTGTGCCTGACTGTGAGGACCCCAGGATGAAGGTGACCACACCA--TGTGTGAGCTCAGGCAGCCTGTGGGATCCCAACATCACTGTGGAGACCTTAGACACCCAGCAGCTGCGAGTGAGCTTCACCCTG--------TGGAATGAATCCACCC---CCTACCAGATCCTGCTGGATAGTTTTCCA-------------C--ACTCAGGAGACCAAAACTGCTTTGATGACATCCAGCAAAT------------ACCCGCGCCCAAACAGGACGAGTTC-CACCAGCGAG-TCAACGTCAC--ACTCTCTCTAAGC--AAGTCTAGCTGGTGCTGCCA---CCACCATGTGCAGGTCCAGCCCTTCTTCAACAGTTGCCTGAATGACTGCTTGAGGCACGTTGTAACTGTGCCCTGCC-CAGAAATCCCAAAGGCTCCAGTTTC---CCTGGCA--GACTCTATTCCCCTGTGGGTGTATGGCTTTATCACAGTCATCGCCA---------TTCTGCTAGTGGGCTCTGTCATCCTGCTGATCGTCTGCATGACCTGGAGGCTCTCTGG-CT---CTGGTCATGAGAAACACGGTGATGACTC-CAAATGCAACGG--------------CATCTCCCCTGGAG-------CTGACCTGACTCCCCCGCCCCTGAAGCCCAGGAAAGTCTGGATTGTCTACTCGG---CTGACCATCCCCTCTATGTGGAGGTGGTCTTAAAGTTCGCCCAGTTCCTGATCACTG---------CCTGCGGCACTGAGGTAGCCCTGGACCTCCTGGAAGAGCAGGTTATCTCGGAGGTGGGGGTCATGACCTGGGTCAGCCGACAGAAGCAGGAAATGGTGGAGAGCAATTCC-AAAATCATCATCCTGTGCTCCCGAGGCACCCAGGCCAAGTGGAA-AGCCATCTTGGGTTGGGCCGAGC-CTGC-TGTCCAGCTACGGTGTGAC----CACTGGAAGCCTGCTGGGGACCTTTTCACGGCAGCCATGA------------ACGTGATCCTGCCAGACTTCAAGAGGCCAGCCTGCTTTGGCACCTACATTGTTTGCTACTTCAGTGGCATCAGTAGC------GAGAGCGATGTCCCTGACCTCTTCAACATCACCTCCAGGTACCCACTCATGGACAAATTTGAGGAGGTTTACT-----TCCGGATCCAGGACCTGGAGATG-----TTTGAACCTGGCCGGATGCACCATGTCAAAGA---GCTCACCG------GGGAGAATTACCTGCAGAGCCCTGGTGGCTGGCAGCTCAAGGAGGCTGTGGTTAGGTTCCAGGAGTGGCAAACCAAGTACCCTGATTGGTTTGATCGGGAGAACCTCGGCTTAGCAGGTGACCAAAATCTCCCATCCTTGGATGAAGAAGTGTTCGAAGACCCACTGTTGCCACCAG---------GGGGAAGAATTGTCAAACAGCGGCC---------CCTGGTGCGGGAGCCTTCTGAGGACTGCCTGGTGGTAAATGTCTGTGTCAGT---GAGGAAG-------AAAGTGGAGTGGCCAAACTTGA-TCCGCA---GCTGCGGCCGCAGAGAGAACTAGTGGCTCAGACCCTCCAAACCACGGTGCTGCCAACAGAACAGGTGCCGGCTGCTCGTGTGCTGGGACCTGTTCCTC---TTCCAGATGGCAGTGGAGCTGCTACCCAGCTGACCCTGGCAGAGGACAGCGAGGCCTGCCCACTGCTGGGGGCCCAGAGGAACAGCGTCCTCTGCCTCGCCGT---GGATTCAGA---TGACTCCCCTC-----TATGTAGCACTCCAGCGATGTCTCC------TGACCACTTCCACAGTGACGCAAGAGAGCAGCTGGAAAGCCTGATGCTCTCGGTGCTGCAGCAGAGTCTGAG--------CGGACAGGCCTCGGAG---------------AGCTGGGCAAGTCCCGGGGTGGTCCTCAAGGACCCCTGCACACCCACTGAAGAGGAACAGCGGCAGTCAGTGCAGTCGGACCAGGGCTACATCTCCAGAAGCTCCCCTCAGCCCCCTGACTGGCTCACAGAGGAGG---A------------ACTAGAACTGGGCGAGGCCGCTGAGCCTCTGTCTCCTGAGGCCCTGCAGAACCTGAGGAGCCTCCAGCAGCAACTCTTCTTCTGGGAGCTTGAGAAGAACCCTGG-CTGGGACAGCTTGGAGCCACAGAGACCAGC-AACAGAAGAGCAGGCTCCCTCCNNN-----------------
>vs_HLmesAur2_IL17RA
ATGGGGACTCCGCGCCGCCGGCCGCGGGTCGCTCCCGGGCCCGCGCTG------GGACGGCTGCTTCTGCTGCTGAGCGTGCTGGCCCCGGGCCGCGCCTCCCCGCGCCTCTTGGACGTCC-----------------CAGCTC--CGGTGTGCGCGCAGGAGGGGCT---------GAGCTGCAGAGTCAAGAATAGTA-------CCTGCCTGCATGACAGCTGGATCCACCATCAGAACCTGACCCCATCCTCCCCCAAGCACGTCCATGTCCAGC---------TGAACTTTTCCTCCACCCGGCAAGGAGACCTGGTCCCTGTGTTG---CACGTCGAATGGACACTGCAGACGGACGCCAGCATCCTGTACCTCAAAGGAGCAGAGCTGTCCATCCTGCA---GCTGAACACCAACGAACGGCTATGTGTTGAATTTGAGTTTCTGACCAAGCTGCAGCAT--------------CACTAT--AGGCGGTGGCGGTTTTCCTTCAGCAACTTTG----TGGTAGATCCTGGCCAGAAGTATGAGGTGACAGTTCACCACCTGCCCAAGCCCATCCCTGATGGAGACCCAAACCACAAGTCCAAGCTCATCTCTGTGCCTGACTGTGAGGACCCCAGGATGAAGGTGACCACACCA--TGTGTGAGCTCAGGCAGCCTGTGGGATCCCAACATCACTGTGGAGACCTTAGACACCCAGCAGCTGCGAGTGAGCTTCACCCTG--------TGGAATGAATCCACCC---CCTACCAGATCCTGCTGGATAGTTTTCCA-------------C--ACTCAGGAGACCAAAACTGCTTTGATGACATCCAGCAAAT------------ACCCGCGCCCAAACAGGACGAGTTC-CACCAGCGAG-TCAACGTCAC--ACTCTCTCTAAGC--AAGTCTAGCTGGTGCTGCCA---CCACCATGTGCAGGTCCAGCCCTTCTTCAACAGTTGCCTGAATGACTGCTTGAGGCACGTTGTAACTGTGCCCTGCC-CAGAAATCCCAAAGGCTCCAGTTTC---CCTGGCA--GACTCTATTCCCCTGTGGGTGTATGGCTTTATCACAGTCATCGCCA---------TTCTGCTAGTGGGCTCTGTCATCCTGCTGATCGTCTGCATGACCTGGAGGCTCTCTGG-CT---CTGGTCATGAGAAACACGGTGATGACTC-CAAATGCAACGG--------------CATCTCCCCTGGAG-------CTGACCTGACTCCCCCGCCCCTGAAGCCCAGGAAAGTCTGGATTGTCTACTCGG---CTGACCATCCCCTCTATGTGGAGGTGGTCTTAAAGTTCGCCCAGTTCCTGATCACTG---------CCTGCGGCACTGAGGTAGCCCTGGACCTCCTGGAAGAGCAGGTTATCTCGGAGGTGGGGGTCATGACCTGGGTCAGCCGACAGAAGCAGGAAATGGTGGAGAGCAATTCC-AAAATCATCATCCTGTGCTCCCGAGGCACCCAGGCCAAGTGGAA-AGCCATCTTGGGTTGGGCCGAGC-CTGC-TGTCCAGCTACGGTGTGAC----CACTGGAAGCCTGCTGGGGACCTTTTCACGGCAGCCATGA------------ACGTGATCCTGCCAGACTTCAAGAGGCCAGCCTGCTTTGGCACCTACATTGTTTGCTACTTCAGTGGCATCAGTAGC------GAGAGCGATGTCCCTGACCTCTTCAACATCACCTCCAGGTACCCACTCATGGACAAATTTGAGGAGGTTTACT-----TCCGGATCCAGGACCTGGAGATG-----TTTGAACCTGGCCGGATGCACCATGTCAAAGA---GCTCACCG------GGGAGAATTACCTGCAGAGCCCTGGTGGCTGGCAGCTCAAGGAGGCTGTGGTTAGGTTCCAGGAGTGGCAAACCAAGTACCCTGATTGGTTTGATCGGGAGAACCTCGGCTTAGCAGGTGACCAAAATCTCCCATCCTTGGATGAAGAAGTGTTCGAAGACCCACTGTTGCCACCAG---------GGGGAAGAATTGTCAAACAGCGGCC---------CCTGGTGCGGGAGCCTTCTGAGGACTGCCTGGTGGTAAATGTCTGTGTCAGT---GAGGAAG-------AAAGTGGAGTGGCCAAACTTGA-TCCGCA---GCTGCGGCCGCAGAGAGAACTAGTGGCTCAGACCCTCCAAACCACGGTGCTGCCAACAGAACAGGTGCCGGCTGCTCGTGTGCTGGGACCTGTTCCTC---TTCCAGATGGCAGTGGAGCTGCTACCCAGCTGACCCTGGCAGAGGACAGCGAGGCCTGCCCACTGCTGGGGGCCCAGAGGAACAGCGTCCTCTGCCTCGCCGT---GGATTCAGA---TGACTCCCCTC-----TATGTAGCACTCCAGCGATGTCTCC------TGACCACTTCCACAGTGACGCAAGAGAGCAGCTGGAAAGCCTGATGCTCTCGGTGCTGCAGCAGAGTCTGAG--------CGGACAGGCCTCGGAG---------------AGCTGGGCAAGTCCCGGGGTGGTCCTCAAGGACCCCTGCACACCCACTGAAGAGGAACAGCGGCAGTCAGTGCAGTCGGACCAGGGCTACATCTCCAGAAGCTCCCCTCAGCCCCCTGACTGGCTCACAGAGGAGG---A------------ACTAGAACTGGGCGAGGCCGCTGAGCCTCTGTCTCCTGAGGCCCTGCAGAACCTGAGGAGCCTCCAGCAGCAACTCTTCTTCTGGGAGCTTGAGAAGAACCCTGG-CTGGGACAGCTTGGAGCCACAGAGACCAGC-AACAGAAGAGCAGGCTCCCTCCNNN-----------------
>vs_HLsigHis1_IL17RA
ATGGGGACTCCGTGCCGCCGGCCGCGGGTTATTCCCGGGCCCGCGCTG------GGACGGCTACTGCTGCTGCTGAGCGTGCTGGCCCCGGGCCGCGCCTCCCCGCGCCTCTTGGACTTCC-----------------CAGCTC--CCGTCTGCGCTCAGGAGGAGCT---------GCGCTGCAGAGTCAAGAATAGTA-------CTTGCCTGGACGACAGCTGGATCCACCTTCGAAACTTGACCCCATCTTCCCCCAAACACATCCATGTCCAGC---------TGAACTTTTCCTCTACCCAGCACGGAGACCTGGTCCCTGTGCTA---CATATTGAGTGGACGCTGCAGACAGATGCCAGCATCCTGTACCTCAAGGGGGCAGAGATATCCATCCTGCA---GCTGAACACCAACGAACGGCTGTGTGTTAAATTTGAGTTTCTGTCCACACTTCAGCAT--------------CATCAT--AAGCGGTGGCAGTTTTCCTTCAGCCACTTTG----TGGTAGATCCTGGACAGAAATATGAGGTGACGGTTCATCACCTGCCCAAGCCCATTCCTGATGGAGACCCAAACCACAAGTCCGAGACCATCTTAGTGCCTGACTGTGATGACCTCAGGATGAAGATGACTACACCA--TGTGTGAGCTCAGGCAGCCTGTGGGATCCCAACATCACTGTGGAGACCTTGGACACCCAGCAGCTGCGAGTGGGCTTTACCCTG--------TGGAATGAGTCCACCC---CCTACCAGATCCTGCTGGAAAGTTTTCCA-------------C--AGTCCGAGAACCAAAGCTGCTTTGAGGACATTAAGCAAAT------------ACTTGCGCCCAGACCAGAAGAATTC-CACCAGCGAG-CCAATGCTGT--GTTCACCCTAAGC--AACTTCAAGTGGTGCTGCCG---CCACCGCCTGCAGGTCCAGCCCTTCTTCAACAGCTGCCTGAATGACTGCTTGAGACATGCTGTGACTGTGCCCTGCT-TAGAAGAAGAGAAGGAACCAGTTTC---CCTTGCA--GACTCTATTCCCCTCTGGGTATATGGCTTCATCACCATCATCGCCA---------TCCTGCTAGTGGGCTCTGTCATCCTGCTGACCATCTGCATGACCTGGAGGCTTTCTGG-GT---CTGACCACGAGAAGCATGGTGATGACTC-CAAACACACTGG--------------CACCTCACCCGAGG-------CTGACCTGACTCCCCCACCCCTGAAGCCCCGGAAAGTCTGGATTGTGTACTCGG---CCGACCACCCCCTCTATGTGGAGGTGGTCCTAAAGTTCGCCCAGTTCCTGATCACTG---------CCTGTGGCACTGAAGTAGCCCTTGACCTCTTGGAAGAGCAGGCTATCTCAGAGGTGGGGGTAATGACCTGGGTAAGCCGACAGAAACAGGAAATGATGGAGAGCAACTCC-AAAATCATCATCCTATGCTCCCGAGGCACCCAGGCCAAGTGGAA-GGCCATCTTGGGTTGGACTGAGC-CTGC-CATCCAGCTACGGTGTGAC----CGCTGGAAGCCTGCTGGAGACCTTTTCACAGCAGCCATGA------------ACATGATCCTGCCAGACTTCAAGAGGCCAGCCTGTTTTGGCACCTACATTGTTTGCTACTTCAGCGGCATCAGTAGC------GAGAGTGATGTCCCCGACCTCTTCAACATCACCTCCAGGTACCCACTCATGGACAAATTTGAGGAGGTTTACT-----TCCGGATCCAGGACCTGGAGATG-----TTTGAACCTGGCCGGATGCATCACGTCAAAGA---GCTCACGG------GGGAAAATTACCTGCAGAGCCCTAGTGGCTGGCAGCTCAAGGAGGCTGTGGTGAGGTTCCAGGAGTGGCAAGCCAAGTGCCCCGATTGGTTTGAGCGGGAGAACCTCTGCTCAGCAGGCGACCAAGATCTCCCTTCCCTGGAGGAAGAAGTGTTTGAGGAACCACTGCTACCACCAG---------GGGGAGGAATTGTCAGACAGCAACC---------CCTGGTGCGGGAGCCCTCTGAGGGCTTCCTGCTAGTGAATGTCTGTGTCAGA---GAGGAAG-------AGAGTGAAGTGGCGAAGCTTGA-TCCGCA---GCTGCAGCCACCGAGAGAGCCAGTGACTCAGACCCTCCAAACCATGGTGCTGCCAGCAGAGCAGGTGCCTGCAGCTCGTGTGGTGGAACCTGTCCCCC---CTCCAGATGGCAGTGTGGCCACTACCCAGCTGACCCTGGCAGAGGACAGCGAGGCCTGCCCACTGCTGGGGGCCCAGAGGAACAGCATTCTCTGCCTCCCGATG---GACTCAGA---TGACTCACCTC-----TATGTAGCACTCCAATGATGTCACCT------GACCACTTCCACAGTGATGCAAGAGGGCAGTTAGAGAGCCTGATGCTGTCCGTGCTGCAGCAGAGCCTGAG--------CGGACAGGCCCAGGAGGAC---------------TGGGTGAGGCCCGCGGGGGTCCACAAGGACGCTGGCACACCCCCTGAGGAGGAGCAGCGGCAATCAGTGCAGTCGGACCAGGGCTACATCTCCAGAAGCTCCCCTCAGCCCCCTGACTGGCTCACTGAGGAGGACCA------------GCTAGAACTGGGTGAGTCCACTGAGCCCCTGTCCCCTGAGGTCCTGCGGAACCTGAGGAGCCTCCAGCAGCAACTGTTCTTCTGGGAACTTGAGAAGAACCCTGA-CTGGGACAGCTTGGAGTCTCGGAGACCAGC-CACAGAAGAGCAGGCTCCCTCCNNN-----------------
>vs_HLpsaObe1_IL17RA
ATGGGGAGGGCGCGCCGCTGGCCACGCGTCGTTCCCAGGTCCGCGCTG------GGACGGCTGCTCCTGCTGCTGAGCGCGCTGGCCCCGGGCCGCGCCTCCCCGCGCCTCTTGGACTTCC-----------------CGGCTC--CGGTCTGCGCGCAGGAGGAGCT---------GAGCTGCAGAGTCAAGAACAGTT-------CCTGCTTGGAGGACAGCTGGGTCCACCCTCAAGACATGACTCCGTCTTCCCCGAAGCACGTCAGTGTCCAGC---------TGAACTTTTCCTCCACCCGGCACGGAGACCTCGTCCCTGTGTTG---CACATTGAGTGGACGCTGCAGACAGATGCCAGCATCCTGTACCTCAAGGGCGCCGAGCTGTCCATCCTGCA---GCTGAACACCAACGAGCGGCTGTGTGTCGAGTTTGAGTTTCTGTCCAAGCTGCAGCAT--------------CATCGG--AGGCGGTGGCGCTTTACCTTCAGCCACTTTG----TGGTAGATCCTGGCCAGGAGTATGAGGTGACCGTCCACCACCTGCCCAAGCCCTTCCCTGACGGGGACCCAAACCACAAGTCCAAGATATTCTCTGTGCCTGACTGTGAGGACGCCAGCATGAGGAGGACTACAGCA--TGTGTGAGCTCAGGCAGCCTGTGGGACCCCAGCATCACCGTGGAGACCTTGGACAGCGAGGAGCTGCGAGTGAGCTTCACCCTG--------TGGAACGAATCCGCCC---CCTACCAGATCCTGCTGGACAGTTTCTCA-------------C--TCGCAGATAACCAGAGCTGCTTTTATGACTCTAAGCAAGT------------ACCTGCGCCCAGACAAGAAGAATTC-CACCAGCGCG-CCAACGTCAC--ATTCGCTCCACAC--AAGTCCAAGTTGTGCTGCCA---CCACTACGTGCAGGTCCAGCCCTACTTCAGCAGCTGCCTGAATGACTGCTTGAGACACGCTGTGACTGTGCGCTGCC-CAGAAATCTCAGTGGCCCCAGATTCC---ACTGCA--GGCTACCTTCCCCTCTGGGTGTACGGCTTCATCACGGTCATCGCCA---------TCCTGCTAGTGGGCTCCGTCATCCTACTGATCGTCTGCATGACCTGGAGGCTTTCTGG-GG---CTGACCCTGAGAAACGTGGTGATGACTC-CAAATTCAGCGG--------------CATCTTGCCCACAG-------CCGACCTGACTCCCCCACCGCTGAAGCCCAGGAAGGTCTGGGTCGTCTACTCGG---CAGACCATCCACTCTATGTGGAGGTGGTCCTAAAGTTCGCCCAGTTCCTGATCACTG---------CCTGCGGCACTGAGGTAGCCCTCGACCTCCTGGAAGAGCAGGTTATCTCAGAGGTGGGCATCATGACCTGGGTGGGCCGACAGAAGCAAGAAATGGTAGAGAGCAACTCC-AAAATCATCATCCTGTGCTCCCGAGGCACCCAGGCCAAGTGGAA-GGCCATCTTGGGTTGGGCTGAGC-CTGC-CGTCCAGCTACGGTGTGAC----CGCTGGAAGCCTGCTGGGGACCTTTTCACGGCAGCCATGA------------ACATGATCCTGCCGGACTTCAAGAGGCCAGCCTGCTTCGGCACCTACATTGTTTGCTACTTCAGCGGCATCAGTAGT------GAGAGCGATGTCCCCGACCTTTTCAACATCACCTCCAGGTACCCACTCATGGACAAATTTGAGGAGGTTTACT-----TCCGGATCCAGGACCTGGAGATG-----TTTGAACCTGGCCGGATGCACCACGTCAAAGA---GCTCACAG------GGGAAAATTACCTGCAGAGCCCCAGTGGCCGGCAGCTCAGGGAAGCTGTGGTCAGGTTCCGAGAGTGGCAAGCCCAGAATCCCGACTGGTTTGAACGTGAGAACCTCTGCTTAGCAGATGACCAAGAGCTCCCATCCCTGGAGGAAGACGTGTTTGAAGACCCGCTGCTGCCACCAG---------GAGGAAGAATTGTCAAACAGCAGCC---------CCTGGTGCGGGAGCCCCCTTCTGGAGGCTGCCTTGTGGTAGATGTCTCTGCC---CATGAGG----AAGAAAGTGGAATGGCAAAGCTGGT-TCCCCA---ACTGCGGCCGCAGAGCGAGCTGGAGGCTCAGACCCTCCAAACCACGGTGCTGCCTGCTGAACAGGTCCCTGCAGCTGGCGTGGTGGATCCTGTCCACC---TTCCGGATGGCAGCGGAGCAGCTACCCAGCTGACCCTGGCCGAGGACAGCGAGGCCTGCCCCCTGCTGGGGGTGCGGAGGAACAGCATCCTCTGCTTCCCCGCG---GACTCAGA---CGAGCCGCCTC-----TCTGTAGCACTCCCATGTTATCACCC------GACCACCTCCACAGTGAGGCGAGGGAGCAGCTAGAAAGCCTGATGCTGTCGCTGCTGCAGCAGAGCCTGAG--------CGGACAGGCCCCGGAGAGCTGGGCGAG---------------GCCCGCCGCGG---CCCTCAAGGACTGCACACCCTCCGAGGAGGAGCAGCGGCAGTCCGTGCAGTCCGACCAGGGCTACATCTCCAGAAGCTCCCCGCAGCCCCCCGACTGGCTCACTGACGAGGAAGA------------GCTGGACCTGGGCGAGTCAGCCGAGCCTCTCTCTCCTGCCGTCCTGCAGAACCTGAGGAGCCTCCAGCGGCAGCTCTTCTTCCAGGAGCTTGAGAAGAACCCCGG-ACGGGACAGCTTGGAACCATGGAGACCCGC-CACAGAGGAGCAGGCCCCGTCCNNN-----------------
>vs_HLrhoOpi1_IL17RA
ATGGGGAGGGCGCGCCGCCGGCCGCGGGCCGTTCCCGGGTCCGCGCTG------GGACGGCTGCTCCTGCTGCTGAGCGCGCTGGCCCCGGGCCGCGCCTCCCCGCGCCTCTTGGACTTCC-----------------CGGCCC--CGGTCTGCGCGCAGGAGGAGCT---------GAGCTGCAGAGTCAAGAACAGTA-------CCTGCTTGGAGGACAGCTGGGTCCACCCTCGAGACATGACTCCGTCTTCCCCGAAGCACGTCAGTGTCCAGC---------TGAACTTTTCCTCCACCCGGCACGGAGACCTCGTCCCCGTGTTG---CACATTGAGTGGACGCTGCAGACAGATGCCAGCATCCTGTACCTCAAGGGCGCCGAGCTGTCCATCCTGCA---GCTGAACACCAACGAGCGGCTGTGTGTCGAGTTTGAGTTTCTGTCCAAGCTGCAGCAT--------------CATCGG--AGGCGGTGGCGCTTTACCTTCAGCCACTTTG----TGGTAGATCCTGGCCAGGAGTATGAGGTGACCGTGCACCACCTGCCCAAGCCCTTCCCTGACGGGGACCCAAACCACAAGTCCAAGATATTCTCTGTGCCTGACTGTGAGGACACCAGCATGAGGAGGACTGCAGCA--TGTGTGAGCTCAGGCAGCCTGTGGGACCCCAGCATCACCGTGGAGACCTTGGACAGCGAGGAGCTGCGAGTGAGCTTCACCCTG--------TGGAACGAATCCGCCC---CCTACCAGATCCTGCTGGACAGTTTCTCG-------------C--TCGCAGATAACCAGAGCTGCTTTTATGACACTAAGCAAGT------------ACCTGCGCCCAGACAAGAAGAATTC-CACCAGCGCG-CCAATGTCAC--ATTCACTCCACAC--AAGTCCAAGTTGTGCTGCCA---CCACTACGTGCAGGTCCAGCCCTACTTCAGCAGCTGCCTGAATGACTGCTTGAGACACGCTATGACTGTGCGCTGCC-CAGAAATCTCAGTGGCCCCAGATTCC---ACTGCA--GGCTATCTTCCCCTCTGGGTGTACGGCTTCATCACGGTCATCGCCA---------TCCTGCTAGTGGGCTCCGTCATCCTGCTGATCGTCTGCATGACCTGGAGGCTTTCTGG-GG---CTGACCCTGAGAAACGTGGTGATGACTC-CAAATCCAGCGG--------------CATCTTGCCCACAG-------CCGACATGACTCCCCCACCGCTGAAGCCCAGGAAGGTCTGGGTCGTCTACTCGG---CAGACCACCCCCTCTATGTGGAGGTGGTCCTCAAGTTCGCCCAGTTCCTGATCACTG---------CCTGCGGCACTGAGGTAGCCCTCGACCTCCTGGAAGAGCAGCTCATCTCAGAGGTGGGCGTCATGACCTGGGTGGGCCGACAGAAGCAAGAAATGGTAGAGAGCAACTCC-AAAATCATCATCCTGTGCTCCCGAGGCACCCAGGCCAAGTGGAA-GGCCATCTTGGGTTGGGCTGAGC-CTGC-CGTCCAGCTACGGTGTGAC----CGCTGGAAGCCTGCTGGGGACCTTTTCACGGCAGCCATGA------------ACATGATCCTGCCGGACTTCAAGAGGCCAGCCTGCTTCGGCACCTACATTGTTTGCCACTTCAGCGGCATCAGTAGT------GAGAGCGATGTCCCCGACCTTTTCAACATCACCTCCAGGTACCCACTCATGGACAAATTTGAGGAGGTTTACT-----TCCGGATCCAGGACCTGGAGATG-----TTTGAACCTGGCCGGATGCACCATGTCAAAGA---GCTCACAG------GGGAAAATTACCTGCAGAGCCCCAGTGGCCGGCAGCTCAGGGAAGCTGTGGTCAGGTTCCGGGAGTGGCAAGCCCAGAACCCCGACTGGTTTGAACGTGAGAACCTCTGCTTAGCAGATGACCAAGATCTCCCATCCCTGGAGGAAGACGTGTTTGAAGACCCGCTGCTGCCACCAG---------GAGGAAGAATTGTCAAACAGCAGCC---------CCTGGTGCGGGAGCCCCCTTCTGGAGGCTGCCTTGTGGTAGATGTCTCTGTC---CGTGAGG----ATGAAAGTGGAATGGCAAAGCTGGT-TCCCCA---ACTGCGGCCGCAGAGAGAGCTGGAGGCTCAGACCCTCCAAACCACGGTGCTGCCTGCAGAACAGGTCCCTGCAGCTCGCGTGGTGGAACCTGTCCACC---TTCCGGATGGCAGTGGAGCAGCTACCCAGCTGACCCTGGCCGAGGACAGCGAGGCCTGCCCCCTGCTGGGGGTGCGGAGGAACAGCATCCTCTGCCTTCCCGC---------GGA---CGAGCCGCCTC-----TCTGTAGCACTCCCACGTTATCACCC------GACCGCCTCCACAGTGAGGCGAGAGAGCAGCTAGAAAGCCTGATGCTGTCGCTGCTGCAGCGGAGCCTGAG--------CGGACAGGCCCCGGAGAGCTGGGCCAG---------------GCCCGCCGCGG---CCCTCAAGGACTGCACACCCTCCGAGGAGGAGCAGCGGCAGTCCGTGCAGTCCGACCAGGGCTACATCTCCAGAAGCTCCCCGCAGCCCCCGGACTGGCTCACAGACGAGGAAGA------------GCTGGACCTGGGCGAGTCAGCCGAGCCTCTCTCTCCTGCCGTCCTGCAGAACCTGAGGAACCTCCAGCGGCAGCTCTTCTTCCAGGAGCTTGAGAAGAACCCCGG-ACGGGACAGCTTGGAACCATGGAGACCAGC-CACAGAAGAGCAGGCTCCGTCCNNN-----------------
>vs_HLmerUng1_IL17RA
ATGGGGAGGGCGCGCCGCCGGCCGCGGGCCCTTCCCGGGTCCGCGCTG------GGACGGCTGCTCCTGCTGCTGAGCGCGCTGGCCCCGGGCCGCGCCTCCCCGCGCCTCCTGGACTTCC-----------------CGGCCC--CGGTCTGCGCGCAGGAGGAGCT---------GAGCTGCAGAGTCAAGAACAGTA-------CCTGCTTGGAGGACAGCTGGGTCCACCCTCGAGACATGACTCCGTCTTCCCCGAAGCACGTCAGTGTCCAGC---------TGAACTTTTCTTCCACGCGGCACGGAGACCTCGTCCCTGTGTTG---CACATTGAGTGGACGCTGCAGACAGATGCCAGCATCCTGTACCTCAAGGGCGCCGAGCTGTCCATCCTGCA---GCTGAACACCAACGAGCGGCTGTGTGTGGAGTTTGAGTTTCTGTCCAAGCTGCAGCAT--------------CATCGG--AGGCGGTGGCGCTTTACCTTCAGCCACTTTG----TGGTAGATCCTGGCCAGGAGTATGAGGTGACCATCCACCACCTGCCTAAGCCCTTCCCTGACGGGGACCCAAACCACAAGTCCAAGATATTCTCTGTGCCTGACTGTGAGGACGCCAGCATGAGGAGGACTGCAGCA--TGTGTGAGCTCAGGCAGCCTGTGGGACCCCAGTATCACTGTGGAGATGTTGGACAGCGAGGAGCTGCGAGTGAGCTTCACCCTG--------TGGAACGAATCCGCCC---CCTACCAGATCCTGCTGGACAGTTTCTCA-------------C--TCGCAGATAACCAGAGCTGCTTTTATGACACTAAGCAAGT------------ACCTGCGCCCAGACAAGAAGAATTC-CACCAGCGCG-CCAACGTCAC--ATTCGCTCCACAC--AAGTCCAAGTTGTGCTGCCA---CCACTACGTGCAGGTCCAGCCCTACTTCAGCAGCTGCCTGAATGACTGCTTGAGACACGCTGTGACTGTGCGCTGCC-CAGAAATCTCAGTGGCCCCAGATTCC---ACTGCA--GGCTATCTTCCCCTCTGGGTGTACGGCTTCATCACGGTCATCGCCA---------TCCTGCTAGTGGGCTCCGTCATCCTGCTGATTGTCTGCATGACCTGGAGGCTTTCTGG-GG---CTGACCCTGAGAAACATGGTGATGACTC-CAAATCCAGCGG--------------CATCTTGCCCACAG-------CCGACCTGACTCCACCACCGCTGAAGCCCAGGAAGGTCTGGGTCGTGTACTCGG---CAGACCACCCCCTCTATGTGGAGGTGGTCCTCAAGTTCGCCCAGTTCCTGATCACTG---------CCTGCGGCACTGAGGTAGCCCTCGACCTCCTGGAAGAGCAGGTCATCTCAGAGGTGGGCGTCATGACCTGGGTGGGCCGACAGAAGCAAGAAATGGTAGAGAGCAACTCC-AAAATCATCATCCTGTGCTCCCGAGGCACCCAGGCCAAGTGGAA-GGCCATCTTGGGTTGGGCTGAGC-CTGC-CGTCCAGCTACGGTGTGAC----CGCTGGAAGCCTGCTGGGGACCTTTTCACGGCAGCCATGA------------ACATGATCCTGCCGGACTTCAAGAGGCCAGCCTGCTTCGGCACCTACATTGTTTGCTACTTCAGCGGCATCAGTAAT------GAGAGCGATGTCCCCGACCTTTTCAACATCACCTCCAGGTATCCACTCATGGACAAATTTGAGGAGGTTTACT-----TCCGGATCCAGGACCTGGAGATG-----TTTGAACCTGGCCGGATGCACCATGTCAAAGA---GCTCACAG------GGGAAAATTACCTGCAGAGCCCCAGTGGCCGGCAGCTCAGGGAAGCTGTGGTCAGGTTCCGGGAGTGGCAAGCCCAGAACCCCGACTGGTTTGAACGTGAGAACCTCTGCTTAGCAGATGACCAAGATCTCCCATCCCTGGAGGAAGACGTATTTGAAGACCCACTGCTGCCACCAG---------GAGGAAGAATTGTCAAACAGCATCC---------CCTGGTGCGGGAGCCCCCTTCTGGAGGCTGCCTTGTGGTAGATGTCTCTGCC---CGTGAGG----AGGAAAGTGGAATGGCAAAGCTGGT-TCCTCA---ACTGCGGCCGCAGAGCGAGCTGGAGGCTCAGACCCTCCAAACCACGGTGCTACCTGCAGAACAGGTCCCTGCAGCTCGCGTGGTGGAACCTGTCCACC---TTCCAGATGGCAGCGGAGCAGCTACCCAGCTGACCCTGGCCGAGGACAGCGAGGCCTGCCCCCTGCTGGGGGTGCGGAGGAACAGCATCCTCTGCCTCCCCGCG---GCCTCAGA---CGAGCCGCCTC-----TCTGTAGCACTCCCATGTTATCCCCC------GACCGCCTCCACAGTGAGGCGAGAGAACAGCTAGAAAGCCTGATGCTGTCGCTGCTGCAGCGGAGCCTGAG--------CGGACAGGCCCCGGAGAGCTGGGCCAG---------------GCCCGCCGTGG---CCCTCAAGGACTGCACACCTCCCGAGGAGGAGCAGCGGCAGTCCGTGCAGTCCGACCAGGGCTACATCTCCAGGAGTTCCCCGCAGCCCCCCGACTGGCTCACAGACGAGGAAGA------------GCTGGACCTGGGCGAGTCGGCCGAGCCTCTCTCTCCTGCCGTCGTGCAGAACCTGAGGAACCTCCAGCGGCAGCTCTTCTTCCAGGAGCTTGAGAAGAACCCTGG-ACGGGACAGCTTGGAACCATGGAGACCAGC-CACAGAAGAGCAGGCTCCGTCCNNN-----------------
>vs_HLmicOec1_IL17RA
ATGGCGACTCTGCGCCACCGGCCGCGGGTCGTTCCCGGGCCCGCGCTG------GGCGGGCTGCTCCTGCTGCTGAGCTTGCTGGCCTTGGGCCGCCCCTCCCCGCGCCTCTTGGACTTCC-----------------CAGCTC--CGGTCTGCGCGCAGGAGGGCCT---------GAGCTGCAGAGTCAAGAATAGTA-------CCTGTCTGGATAACAGCTGGATCAACCCTCCAGACCTGACCCCGTCTTCCCCCAAACATGTCCATGTCCAGG---------TGAACTTCT---CCACCCAGCATGGAGAGCTAGTCCCTGTACTG---CACATTGAATGGACACTGCAGACGGATGCCAGCATTCTGTACCTCAAGGGAGCAGAGCTGTCCATCCTGCA---GCTAAACACCAACGAGCGGCTCTGCGTTGAGTTTGAGTTTCTGAGCAGCCTGACGAATCAGCG--TA-A--CCAGCGT--AACCGGTGGCGGTTTTCCTTCAGCCACTTTG----TGGTAGATCCTGGCCAGGAGTATGAGGTGACAGTTCACCACCTGCCCAAGCCCAGACCTGATGGAGACCCAAACCACAAGTCCAAGGTCATCTTGGTGCCTGACTGCGAGGACCCCAGGATGAAGATGACCACATCG--TGTGTGAGCTCAGGCAGCCTGTGGGATCCCAACATCACTGTGGAGACCTTGGACACCCAGCAGCTGCGAGTGAGCTTCACCCTG--------TGGAACGAGTCCACCC---CCTACCAGATCCTGCTGGAGAGTTTTCCA-------------C--ACTCGGACAACCAAAGCTGCTTTGATGACATTCAGCAAAT------------CCCTGCGCCCAGACAAGAAGAATTC-CACCAGCGAG-CCAATGCCAC--GCTCCCTCTAAGC--AACTCTAACTGGTGCTGCCG---CCACCACGTGCAGGTCCAGCCCTTCTTCAACAGCTGCCTGAATGACTGTTTGAGACATGCTGTGACCGTGTTCTGCC-CAGACATCCCAAAGACCTCAGATTC---TCTTGCA--GACTCTATTCCCCTGTGGGTGTACGGCTTCATCACGGTCATTGCCA---------TTCTGCTGGTGGGCTCTGTGATCCTGCTGACCATCTGCATGACCTGGAGGCTTTCTGG-TT---CTGATCCTGAGAAACACAGCGGTGACTC-GAAATGCAGCGG--------------CAATTCGCCGGTAG-------CTGAGCTGACTCCCCCGCCTCTGAAGCCCAGGAAAGTCTGGATCATCTACTCAG---CCGACCACCCCCTCTATGTGGAGGTGGTCCTCAAGTTCGCCCAGTTCCTCATCACTG---------CCTGTGGCACTGAAGTAGCTCTTGACCTCCTGGAAGAGCAGGTTATCTCAGAGGTGGGGGTCATGACCTGGGTAGGCCGACAGAAACAGGAAATGGTGGAGAGCAACTCC-AAAATCCTCATCCTGTGCTCCCGAGGCACCCAGGCCAAGTGGAA-GGCCATCTTGGGTTGGGCTGAGC-CTGC-TGTCCAGCTACGGTGTGAC----CAATGGAAGCCTGCAGGGGACCTTTTCACAGCAGCCATGA------------ACATGATCCTGCCAGACTTCAAGAGGCCAGCCTGCTTTGGCACCTACATTGTTTGCTACTTCAGTGGCATTAGTAGC------GAGAGCGACGTCCCTGACCTCTTCAACATCACCTCCAGGTACCCACTCATGGACAAATTTGAGGAGGTTTACT-----TTCGGATCCAGGACCTGGAGATG-----TTTGAGCCTGGCCGGATGCACCATATCAAAGA---ACTCACGG------GGGAGAATTACCTGCAGAGCTCTAGTGGCGCGCAGCTCAAGGAGGCTGTGGGTAGGTTCCAGGAGTGGCAAACCAAGTACCCTGATTGGTTTGAGCGGGAGAACCTCTGCTTAGCCGGTGACCAAGATCTCCCATCCCTGGATGAGGAAGTGTTTGAAGACCCAATACTGCCACCAG---------GGGGAAGAATTGTCAAACAGCAGCC---------CTTGATGCGGGAGCCTTCTGAGGGCTGCCTGGTGATGAATGTCTGTGTCAGT---GAGGAAG-------GAAGCGGGGTAGCAAAGCTTGA-TCCGCA---GCTGTGGCCACAGAGAAAACCCGTGGCTCAGACTCTCCAGACCATGGTGCTGCCGGCAGAACAAGTGTCTGCGGCTCATGTGGTGGAACCTGTCCCTC---TCCCACATGGCAGTGGAGCTGCGACCCAGCTGACCCTGGCAGAAGACAGCGAGGCCTGCCCGCTACTGGGGGCCCAGAGGAACAGTGTCCTCTGCCTCCCTGTG---GACTCAGA---TGACTTGCCTC-----TATGTAGCACTCCGATGCTGTCACCT------GACCACTTCCACGGTGATGCAAGAGAGCAGCTAGAAAGCCTGATGCTCTCGGTGCTGCAGCAGAGTCTGAG--------CAGACAGGCCCAGGAGA---------------GCTGGGTGAGGCCCGTGGTGGTGCTCAAGGAGCCCTGCACTTCCTCTGAGGAGGAGCAGCGCCAGTCAGTGCAGTCGGACCAGGGCTACATCTCCAGAAGCTCCCCGCAGCCCCCTGACTGGCTCACAGAGGAGGAGGA------------ACCAGAACTGGATGAGTCATCTGAGCCTCTGTCTCCTGAGGTCCTGCAGAACCTGAGGAACCTCCAGCGGCAGCTCCTCTTCCAGGAGCTTGAGAAGAACCCTGG-CTGGGACAGTTTGGAGCCACGGAGACCAAC-CACAGAAGAGCAGGCTCCCTCCNNN-----------------
>vs_HLarvAmp1_IL17RA
ATGGCGACTCCGCGCCACCGGCCGCGGGTCGTTCCCGGGCCCGCGCTG------GGCGGGCTGCTCGTGCTGCTGAGCTTGCTGGCCTTGGGCCGCGCCTCCCCGCGCCTCTTGGACTTCC-----------------CAGCTC--CGGTCTGCGCGCAGGAGGGCCT---------GAGCTGCAGAGTCAAGAATAGTA-------CCTGTCTGGATGACAGCTGGATCAACCCTCCAAACCTGACCCCGTCTTCCCCCAAACACGTCCATGTCCAGC---------TGAAATTCT---CCACCCAGCACGGAGCGCTAGTCCCCGTGGTG---CACATTGAATGGACACTGCAGACGGATGCCAGCATTCTGTACCTCAAGGGAGCAGAGCTCTCCATCCTGCA---GCTGAACACCAACGAACGGCTCTGTGTTGAGTTTGAGTTTCTGAACAGCCTGATGGATCATC--------------GT--ACTCGGTGGCGGTTTTCCTTCAGCCACTTTG----TGGTGGATCCTGGCCAGGAGTATGAGGTGACAGTTCACCACCTGCCCAAGCCCAAACCTGATGGAGACCCGAACCACAAGTCCAAGATCATCTTGGTGCCTGACTGCGAGGACCCAAGGATGAAGATGACTACATCG--TGTGTGAGCGCAGGCAGCCTGTGGGATCCCAACATCACTGTGGAGACCTTGGACACCCAGCAGCTGCGAGTGAGCTTCACCCTG--------TGGAACGAGTCCACCC---CCTACCAGATCCTGCTGGAGAGTTTCCCA-------------C--ACTCGGAGAACCAAAGCTGCTTTGATGACATTCAGCAAAT------------CCCTGCGCCCAGACAAGAAGAATTC-CACCAGCGAG-CCAACGCCAC--ACTCCCTCTAAGC--AACTCTAACTGGTGCTGCCG---CCACCACGTGCAGGTCCAGCCCTTCTTCAACAGCTGCCTGAATGACTGCTTGAGACATGCTGTGACCGTGTTCTGCC-CAGACATCCCAAAGACCCCAGATTC---CCTTGCA--GATCCTTTTCCCCTGTGGGTGTATGGCTTCATCACGGTCATTGCCA---------TTCTGCTGGTGGGCTCTGTCATCCTGCTGACCATCTGCATGACCTGGAGGCTTTCTGG-TG---CTGACCCTGAGAAACACAGCGATGACTC-CAAATGCAGCGG--------------CAACTCTCCAGTAG-------CTGATCTGACTCCCCCGCCCCTGAAGCCCAGGAAAGTGTGGATCATCTACTCAG---CCGACCACCCCCTCTATGTGGAGGTGGTCCTCAAGTTCGCCCAGTTCCTCATCACTT---------CCTGTGGCACTGAAGTAGCTCTTGACCTCCTGGAAGAGCAGGTTATCTCAGAAGTGGGGGTCATGACCTGGGTAGGCCGACAGAAACAGGAAATGGTGGAGAGCAACTCC-AAAATCCTCATCCTGTGCTCCCGAGGCACCCAGGCCAAGTGGAA-GGCTATCTTGGGTTGGGCTGAGC-CTGC-TGTCCAGCTACGGTGTGAC----CACTGGAAACCTGCAGGGGACCTTTTCACAGCAGCCATGA------------ACATGATCCTGCCAGACTTCAAGAGGCCAGCCTGCTTTGGCACCTACATTGTTTGCTACTTCAGTGGCATTAGTAGC------GAGAGCGATGTCCCTGACCTCTTCAACATCACCTCCAGGTACCCACTCATGGACAAATTTGAGGAGGTTTACT-----TTCGCATCCAGGACCTGGAGATG-----TTTGAGCCTGGCCGGATGCACCATGTCAAAGA---GCTCATGG------GGGAGAATTACCTGCAAAGCGCCAGTGGCGCGCAGCTCAAGGAGGCTGTGCGTAGGTTCCGGGAGTGGCAAACCAAGCACCCTGATTGGTTTGAGCGGGAGAACCTCTGCTTAGCAGGTGACCAAGATCTCCCATCCCTGGATGAGGAAGTGTTTGAAGACCCACTACTGCCACCAG---------GGGGAAGAATTGTCAAACAGCAGCC---------CCTGGTGCGGGAGCCTTCTGAGGGCTGCCTGGCTGTGAATGTCTGTGTCAGT---GAGGAAG-------GACTCCGGGTAACAAAGCTTGA-TCCGCA---GCTGCGGCCACAGAGAAAACCCGTGGCTCAGACTCTCCAGACCATGGTGCTGCCGGCAGAACAAGTGCCTGCAGCTCATGTGGTGGAACCTGTCCCTC---TCCCAGATGGCAGTGGAGTTGCGACCCAGCTGACCCTGGCAGAAGACAGCGAGGCCTGCCCGCTGCTGGGGGCCCAGAGGAACAGCGTCCTCTGCCTCCCTGTG---GACTCAGA---TGACTTGCCTC-----TATGTAGCACTCCAATGCTGTCACCT------GACCACTTCCATGGTGATGCAAGAGAGCAGCTAGAAAGCCTGATGCTCTCTGTGCTGCAGCAGAGTCTGAG--------TGGACAGGCCCAGGAGA---------------GCTGGGCGAGGCCCGTGGTGGTGCTCAAGGAGCCCTGCCCTTCCTCTGAGGAGGAGCAGCGGCAGTCAGTGCAGTCGGACCAGGGCTACATCTCCAGAAGCTCCCCGCAGCCCCCTGACTGGCTCACAGAGGAGGAAGA------------ACCAGGACTGGATGAGTCAGCTGAGCCTCTGTCTCCTGAGGTCCTGCAGAACCTGAGGAACCTCCAGCAGCAACTCTTCTTCCAGGAGCTTGAGAAGAACCCTGG-CTGGGACAGTTTGGAGCCACGGAGACCAAC-CACAGAAGAGCAGGCTCCCTCCNNN-----------------
>vs_HLmicFor1_IL17RA
ATGGCGACTCCGCGCCACCGGCCGCGGGTCGTTCCCGGGCCCGCGCTG------GGCGGGCTGCTCCTGCTGCTGAGCTTGCTGGCCTTGGGCCGCGCCTCCCCGCGCCTCTTGGACTTCC-----------------CAGCTC--CGGTCTGCGCGCAGGAGGGCCT---------GAGCTGCAGAGTCAAGAATAGTA-------CCTGTCTGGATAACAGCTGGATCAACCCTCCAGACCTGACCCCGTCTTCCCCCAAACATGTCCATGTCCAGC---------TGAACTTCT---CCACCCAGCATGGAGAGCTAGTCCCTGTATTG---CACATTGAATGGACACTGCAGACGGATGCCAGCATTCTGTACCTCAAGGGAGCAGAGCTGTCCATCCTGCA---GCTGAACACCAACGAGCGGCTCTGCGTCGAGTTTGAGTTTCTGAGCAGCCTGACAAATCAGCG--TA-A--CCAGCGT--AACCGGTGGCGGTTTTCCTTCAGCCACTTTG----TGGTAGATCCTGGCCAGGAGTATGAGGTAACAGTTCACCACCTGCCCAAGCCCAGACCTGATGGAGACCCAAACCACAAGTCCAAGGTCATATTGGTGCCTGACTGCGAGGACCCCCGGATGAAGATGACCACATCG--TGTGTGAGCTCAGGCAGCCTGTGGGATCCCAACATCACTGTGGAGACCTTGGACACCCAGCAGCTGCGAGTGAGCTTCACCCTG--------TGGAACGAGTCCACCC---CCTACCAGATCCTGCTGGAGAGTTTTCCA-------------C--ACTCGGACAACCAAAGCTGCTTTGATGACATTCAGCAAAT------------CCCTGCGCCCAGACAAGAAGAATTC-CACCAGCGAG-CCAATGCCAC--GCTCCCTCTAAGC--AACTCTAACTGGTGCTGCCG---CCACCACGTGCAGGTCCAGCCCTTCTTCAACAGCTGCCTGAATGACTGTTTGAGACATGCTGTGACCGTGTTCTGCC-CAGACATCCCAAAGACCTCAGATTC---TCTTGCA--GACTCTATTCCCCTGTGGGTGTACGGCTTCATCACGGTCATTGCCA---------TTCTGCTGGTGGGCTCTGTGATCCTGCTGACCATCTGCATGACCTGGAGGCTTTCTGG-TT---CTGATCCTGAGAAACACAGCGATGACTC-GAAATGCAGCGG--------------CAATTCGCCGGTAG-------CTGAGCTGACTCCCCCACCTCTGAAGCCCAGGAAAGTCTGGATCATCTACTCAG---CCGACCACCCCCTCTATGTGGAGGTGGTCCTCAAGTTCGCCCAGTTCCTCATCACTG---------CCTGTGGCACTGAAGTAGCTCTTGACCTCCTGGAAGAGCAGGTTATCTCAGAGGTGGGGGTCATGACCTGGGTAGGCCGACAGAAACAGGAAATGGTGGAGAGCAACTCC-AAAATCCTCATCCTGTGCTCCCGAGGCACCCAGGCCAAGTGGAA-GGCCATCTTGGGTTGGGCTGAGC-CTGC-TGTCCAGCTACGGTGTGAC----CAGTGGAAGCCTGCAGGGGACCTTTTCACGGCAGCCATGA------------ACATGATCCTGCCAGACTTCAAGAGGCCAGCCTGCTTTGGCACCTACATTGTTTGCTACTTCAGTGGCATTAGTAGC------GAGAGCGACGTCCCTGACCTCTTCAACATCACCTCCAGGTACCCACTCATGGACAAATTTGAGGAGGTTTACT-----TTCGGATCCAGGACCTGGAGATG-----TTTGAACCTGGTCGGATGCACCATATCAAAGA---ACTCACGG------GGGAGAATTACCTGCAGAGCTCTAGTGGTGCGCAGCTCAAGGAGGCTGTGGGTAGGTTCCAGGAGTGGCAAACCAAGTACCCTGATTGGTTTGAGCGGGAGAACCTCTGCTTAGCCGGTGACCAAGATCTCCCATCCCTGGATGAGGAAGTGTTTGAAGACCCACTACTGCCACCAG---------GGGGAAGAATTGTCAAACAGCAGCC---------CTTGATGCGGGAGCCTTCTGAGGGCTGCCTGGTGATGAATGTCTGTGTCAGT---GAGGAAG-------GAAGCGGGGTAGCAAAGCTTGA-TCCGCA---GCTGTGGCCACAGAGAAAACCCGTGGCTCAGACTCTCCAGACCATGGTGCTGCCGGCAGAACAAGTGTCTGCGGCTCATGTGGTGGAGCCTGTCCCTC---TCCCACATGGCAGTGGAGCTGCGGCCCAGCTGACCCTGGCAGAAGACAGCGAGGCCTGCCCGCTACTGGGGGCCCAGAGGAACAGTGTCCTCTGCCTCCCTGTG---GACTCAGA---TGACTTGCCTC-----TATGTAGCACTCCGATGCTGTCACCT------GACCACTTCCACGGTGATGCAAGAGAGCAGCTAGAAAGCCTGATGCTCTCGGTGCTGCAGCAGAGTCTGAG--------CAGACAGGCCCAGGAGA---------------GCTGGGCGAGGCCCGTGGTGGTGCTCAAGGAGCCCTGCACTTCCTCTGAGGAGGAGCAGCGGCAGTCAGTGCAGTCGGACCAGGGCTACATCTCCAGAAGCTCCCCGCAGCCCCCTGACTGGCTCACAGAGGAGGAGGA------------ACCAGAACTGGATGAGTCATCTGAGCCTCTGTCTCCTGAGGTCCTGCAGAACCTGAGGAACCTCCAGCGGCAGCTCCTCTTCCAGGAGCTTGAGAAGAACCCTGG-CTGGGACAGTTTGGAGCCACGGAGACCAAC-CACAGAAGAGCAGGCTCCCTCCNNN-----------------
>vs_HLondZib1_IL17RA
ATGGCGACTCCGCGCCACCGGCCGCAGGTCGTTCCCGGGCCCGCGCTG------GGCGGGCTGTTCCTGTTGCTGAGCGTGCTGGCCTTGGGCCGCGCCTCCCCGCGCCTCTTGGACTTCC-----------------CAGCTC--CTGTCTGCGCTCAGGAGGGCCT---------GAGCTGCAGAGTCAAGAATAGTA-------CCTGTCTGGATGACAGCTGGATCAACCCACCAAACCTGACCCCGTCTTCCCCCAAACACGTCCATGTCCAAC---------TGAATTTCTCCTCCACCCAGCACGGAGAGCTAGTCCCCATACTG---CACATTGAATGGACACTGCAGACGGATGCCAGCATTCTGTACCTCAGGGGAGCAGAGCTGTCCATCCTGCA---GCTGAACACCAACGAACGACTATGTGTTGAATTTGAGTTTCTGAACAGCCTGACGTATC-----------------AG--AAGCGGTGGCGGTTTTCCTTCAGCCACTTTG----TGGTAGATCCTGGCCAGGAGTATGAGGTGACAGTTCACCACCTGCCCAAGCCCAAACCTGATGGAGACCCAAACCACAAGTCCAAGATCATCTTGGTGCCTGACTGCGAGGACCCCAGGATGAAGATGACCACATCG--TGTATGAGCTCAGGCAGCCTGTGGGATCCCAACATCACTGTGGAGACCTTGGACACCCAGCAGCTGCGAGTGAGCTTCACCCTG--------TGGAACGAGTCCACCC---CCTACCAGATCCTGCTGGAGAGTTTTCCA-------------C--ACTCGGAGAACCAAAGCTGTTTTGATGACATTCAGCAAAT------------CCCTGCGCCCAGACAAGAAGAATTC-CACCAGCGAG-CCAACGCCAC--ACTCCCTCTAAGC--AGCTCTAACTGGTGCTGCCG---CCACCATGTGCAGGTCCAGCCCTTCTTCAACAGCTGCCTGAATGACTGCTTGAGACATGCTGTGACCGTGTTCTGCC-CGGACATCCCAGAGGCCCCAGATTT---CCTTGCA--GACTCTATTCCCCTGTGGGTGTACGGCCTCATCACAGTCATTGCCA---------TTCTGCTGGTGGGCTCTGTCATCCTGCTGGCCATCTGCATGACCTGGAGGCTCTCTGG-TT---CTGATCCTGAGAAACACAGTGATGACTC-CAGATGCAGCGG--------------CATCTCGCCAGTAG-------CTGAGCTGACTCCCCCGCCCCTGAAGCCCAGGAAAGTCTGGATCATCTACTCAG---CCGACCACCCCCTCTATGTGGAGGTGGTCCTCAAGTTCGCCCAGTTCCTGATCACTG---------CCTGTGGCACTGAAGTAGCTCTTGACCTCCTGGAAGAGCAGGCTATCTCAGAGGTGGGGGTCATGACCTGGGTAGGCCGACAGAAACAGGAAATGGTGGAGAGCAACTCC-AAAATCCTCATCCTGTGTTCCCGAGGCACCCAGGCCAAGTGGAA-GGCCATCTTGGGTTGGGCTGAGC-CTGT-GGTCCAGCTACGGTGTGAC----CACTGGAAGCCTGCAGGGGACCTTTTCACGGCAGCCATGA------------ACATGATCCTGCCAGACTTCAAGAGGCCAGCCTGCTTTGGCACCTACATTGTTTGCTACTTCAGTGGCATTAGTAGC------GAGAGCGATGTCCCCGACCTCTTCAACATCACCTCCAGGTACCCACTCATGGACAAATTTGAGGAGGTTTACT-----TTCGGATCCAGGACCTAGAGATG-----TTTGAACCTGGCCGGATGCACCATGTCAAAGA---ACTCATGG------GGGAAAACTACCTGCAGAGCTCTAGTGGCTTGCGACTCAAGGAGGCTGTGGTTAGGTTCCAGGAGTGGCAAACCAAGTACCCTGATTGGTTTGAGCGGGAGAACCTCTGCTTAGCAGGTGACCAAGATCTCCCATCCCTGGATGAGGAAGTGTTTGAAGACCCACTACTGCCACCAG---------GGGGAAGAATTGTCAAACAGCAGCC---------CCTGGTGCGGGAGCCTTCTGAGGGCTGCCTGGTGGTGAATGTCTGTGTCAGT---GAGGAAG-------GAAGTGGGGTAGCAAAGCTTGA-TCCGCA---GCTGCGGCCACAGAGAGAACCAGTGGCTCAGACTCTCCAGACCATGGTGCTGCTGGCAGAACAAGTGCCTGCAGCTCATGTGGTGGAAGCCGTCGCTC---TCCCAGATGGCAGTGCAGCTGCGACCCAGCTGACCCTGGCAGAAGACAGCGAGGCCTGCCCGCTGCTGGGGGCCCAGAGGAACAGCATCCTCTTCCTCCCTGTG---GACTCAGG---TGACTTGCCTC-----TATGTAGCACTCCAGTGCTGTCACCT------GACCACTTGCCCAGTGGTGCAAGAGAGCAGCTAGAAAGCCTGATGCTCTCGGTGCTGCAGCAGGGTCTGAG--------CGGACAGGCCCAGGAGAGCTGGGCCCAGGAGAGCTGGACGAGGCCGTTGGTGGTGCTCAAGGAGCCCTGCACTTCCTCTGAGGAGGAGCAGCGGCAGTCAGTGCAGTCGGACCAGGGCTACATCTCCAGAAGCTCCCCGCAGCCCCCTGACTGGCTCACAGAGGAGGAAGA------------ACCAGAACTGGATGAGTCAGCTGAGCCTTTGTCTCCTGAGGTCCTGCAGAACCTGAGGAACCTCCAGCGGCAACTCTTCTTCCGGGAGCTTGAGAAGAACCCTGG-CTGGGACAATTTGGAGCCACGGAGACCAAC-CACAGAAGAGCAGGCTCCCTCCNNN-----------------
>vs_HLmicAgr2_IL17RA
ATGGCGACTCCGCGCCACCGGCCGCGGGTCGTTCCCGGGCCCGTGTTG------GGCGGGCTGCTCCTGCTGCTGAGCGTGCTGGCCTTGGGCCGCGCCTCCCCGCGCCTCTTGGACTTCC-----------------CAGCTC--CGATCTGCGCGCAGGAGGGCCT---------GAGCTGCAGAGTCAAGAATAGTA-------CCTGTCTGGATGACAGCTGGATCAACCCTCCAGACCTGACCCCGTCTTCCCCCAAACATGTCCATGTCCAGC---------TGAACTTCT---CCACCCAGCATGGAGAGCTAGTCCCTGTACTG---CACATTGAATGGATACTGCAGACGGATGCCAGCATTCTGTACCTCAAGGGAGCAGAGCTGTCCATCCTGCA---GCTGAACACCAACGAGCGGCTCTGCGTTGAGTTTGAGTTTCTGAGCAGCCTGACGAATCAGCG--TA-A--CCAGCGT--AACCGGTGGCGGTTTTCCTTCAGCCACTTTG----TGGTAGATCCTGGCCAGGAGTATGAGGTGACAGTTCACCACCTGCCCAAGCCCAGACCTGATGGAGACCCAAACCACAAGTCCAAGGTCATCTTGGTGCCTGACTGCGAGGACCCCAGGATGAAGATGACCACATCG--TGTGTGAGCTCAGGCAGCCTGTGGGATCCCAACATCACTGTGGAGACCTTGGACACCCAGCAGCTGCGAGTGAGCTTCACCCTG--------TGGAACGAGTCCACCC---CCTACCAGATCCTGCTGGAGAGTTTTCCA-------------C--ACTCGGACAACCAAAGCTGCTTTGATGACATTCAGCAAAT------------CCCTGCGCCCAGACAAGAAGAATTC-CACCAGCGAG-CCAATGCCAC--GCTCCCTCTAAGC--AACTCTAACTGGTGCTGCCG---CCACCATGTGCAGGTCCAGCCCTTCTTCAACAGCTGCCTGAATGACTGCTTGAGACATGCTGTGACCGTGTCCTGCC-CAGACATCCCAAAGACCCCAGATTC---TCTTGCA--GACTCTATTCCCCTGTGGGTGTACGGCTTCATCACGGTCATTGCCA---------TTCTGCTGGTGGGCTCTGTGATCCTGCTGACCATCTGCATGACCTGGAGGCTTTCTGG-TT---CTGATCCTGAGAAACACAGCGATGACTC-AAAATGCAGCGG--------------CAATTCACCGGTAG-------CTGAGCTGACTCCCCCGCCTCTGAAGCCCAGGAAAGTCTGGATCATCTACTCAG---CCGACCACCCCCTCTATGTGGAGGTGGTCCTCAAGTTCGCCCAGTTCCTCATCACTG---------CCTGTGGCACCGAAGTAGCTCTTGACCTCCTGGAAGAGCAAGTTATCTCAGAGGTGGGGGTCATGACCTGGGTGGGCCGACAGAAACAGGAAATGGTGGAGAGCAACTCC-AAAATCCTCATCCTGTGCTCCCGAGGTACCCAGGCCAAGTGGAA-GGCCATCTTGGGTTGGGCTGAGC-CTGC-TGTCCAGCTACGGTGTGAC----CAATGGAAGCCTGCAGGGGACCTTTTCACGGCAGCCATGA------------ACATGATCCTGCCAGACTTCAAGAGGCCAGCCTGCTTTGGCACCTACATTGTTTGCTACTTCAGTGGCATTAGCAGC------GAGAGCGATGTCCCTGACCTCTTCAACATCACCTCCAGGTACCCACTCATGGACAAATTTGAGGAGGTTTACT-----TTCGGATCCAGGACCTGGAGATG-----TTTGAGCCTGGCCGGATGCACCATATCAAAGA---ACTCACGG------GGGAGAATTACTTGCAGAGCTCTAGTGGTGCACAGCTCAAGGAGGCTGTGGGTAGGTTCCAGGAGTGGCAAACCAAGTACCCTGATTGGTTTGAGCGGGAGAACCTCTGCTTAGCAGGTGACCAAGATCTCCCATCCCTGGATGAGGAAGTGTTTGAAGACCCACTACTGCCACCAG---------GGGGAGGAATTGTCAAACAGCAGCC---------CCTGATGCTGGAGCCTTCTGAAGGCTGCCTGGTGGTGAATGTCTGTGTCAGT---GAGGAAG-------GAAGCGGGGTAGCAAAGCTTGA-TCCGCA---GCTGCGGCCACAGAGAAAACCCGTGGCTCAGACTCTCCAGACCATGGTGCTGCCGGCAGAAGAAGTGTCTGCGGCTCATGTGGTGGAACCTGTCCCTC---TCCCACATGGCAGTGGAGCTGCGACCCGGCTGACCCTGGCAGAAGACAGCGAGGCCTGCCCGCTACTGGGGGCCCAGAGGAACAGTGTCCTCTGCCTCCCCGTG---GACTCAGA---TGATTTGCCTC-----TATGTAGCACTCCGATGCTGTCACCT------GACCTCTTCCACGGTGATGCAAGAGAGCAGCTAGAAAGCCTGATGCTCTCGGTGCTGCAGCAGAGTCTGAG--------CGGACAGGCCCAGGAGA---------------GCTGGGTGAGGCCCGTGGTGGTGCTCAAGGAGCCCTGCACTTCCTCTGAGGAGGAGCAGCGGCAGTCAGTGCAGTCAGACCAGGGCTACATCTCCAGAAGCTCCCCGCAGCCCCCTGACTGGCTCACAGAGGAGGAGGA------------ACCAGAACTGGATGAGTCATCTGAGCCTCTGTCTCCTGAGGTCCTGCAGAACCTGAGGAACCTCCAGCGGCAGCTCCTCTTCCAGGAGCTTGAGAAGAACCCTGG-CTGGGACAGTTTGGAGCCACGGAGACCAAC-CACAGAAGAGCAGGCTCCCTCCNNN-----------------
>vs_micOch1_IL17RA
ATGGCGACTCCGCGCCACCGGCAGCGGGTCGTTCCCGGGCCCGCGCTG------GACGGGCTGCTCCTGCTGCTGAGCGTGCTGGCCTTGGGCCGCGCCTCCCCGCGCCTCTTGGACTTCC-----------------CAGCTC--CGGTCTGCGCGCA---GGGCCT---------GAGCTGCAGAGTCAAGAATAGTA-------CCTGTCTGGATGACAGCTGGATCAACCCTCCAGACCTGACCCCGTCTTCCCCCAAACACGTCCATGTCCAGC---------TGAACTTCT---CCACCCAGCACGGAGAGCTAGTCCCCATTCTG---CACATTGAGTGGACACTGCAGACGGATGCCAGCATTCTGTACCTGAAGGGAGCAGAGCTGTCTGTCCTGCA---GCTGAACACCAACGAGCGGCTCTGCATTGAGTTTGAGTTTCTGGACAGCCTGATGAATCATC--------------GT--AACCCGTGGCGGTTTTCCTTTAGCCACTTTG----TGGTAGATCCTGGCCAGGAGTATGAGGTGACAGTTCACCACCTGCCCAAGCCCAGACCTGATGGAGACCCAAACCACAAGTCCAAGATCATCTTGGTGCCTGACTGCGAGGACCCCAGGATGAAGATGACCACATCG--TGTGTGAGCTCAGGCAGCCTGTGGGATCCCAACATCACTGTGGAGACCTTGGACACCCAGCAGCTGCGAGTGAGCTTCACCCTG--------TGGAATGAGTCCACCC---CCTACCAGATCCTGCTGGAGAGTTTTCCA-------------C--ACTCGGACAACCAAAGCTGCTTTGATGACATTCAGCAAAT------------CCCTGCGCCCAGACAAGAAGAATTC-CACCAGCGAG-TCAATGCCAC--GCTCCCTCTAAGC--AACTCTAACTGGTGCTGCCG---CCACCACGTGCAGGTCCAGCCCTTCTTCAACAGCTGCCTGAATGACTGCTTGAGACATGCTGTGACCGTGTTCTGCC-CAGACATCCCAAAAACCCCAGATTC---TCTTGCA--GACTCTATTCCCCTGTGGGTGTACTGCTTCATCACGGTCATTGCCA---------TTCTGCTGGTGGGCTCTGTGATCCTGCTGACCATCTGCATGACCTGGAGGCTTTCTGG-TT---CTGATCCTGAGAAACACAGCGATGACTC-GAAATGCAGCGG--------------CAATTCACCGGTAG-------CTGAGCTGACTCCCCCGCCTCTGAAGCCCAGGAAAGTCTGGATCATCTACTCAG---CCGACCACCCCCTCTATGTGGAGGTGGTCCTCAAGTTCGCCCAGTTCCTCATCACTG---------CCTGTGGCACCGAAGTAGCTCTTGACCTCCTGGAAGAGCAGGTTATCTCAGAGGTGGGGGTCATGACCTGGGTAGGCCGACAGAAACAGGAAATGGTGGAGAGCAACTCC-AAAATCCTCATCCTGTGCTCCCGAGGTACCCAGGCCAAGTGGAA-GGCCATCTTGGGTTGGGCTGAGC-CTGC-TGTCCAGCTACGGTGTGAC----CAATGGAAGCCTGCAGGGGACCTTTTCACGGCAGCCATGA------------ACATGATCCTGCCAGACTTCAAGAGGCCAGCCTGCTTTGGCACCTACATTGTTTGCTACTTCAGTGGCATTAGTAGC------GAGAGCGACGTCCCTGACCTCTTCAACATCACCTCCAGGTACCCACTCATGGACAAATTTGAGGAGGTTTACT-----TTCGGATCCAGGACCTGGAGATG-----TTTGAGCCTGGCCGGATGCACCATATCAAAGA---ACTCACAG------GGGAGAATTACCTGCAGAGCTCTAGTGGCGCGCAGCTCAAGGAGGCTGTGGGTAGGTTCCAGGAGTGGCAAACCAAGTACCCTGATTGGTTTGAGCGGGAGAACCTCTGCTTAGCAGGTGACCAAGATCTCCCATCTCTGGATGAGGAAGTGTTTGAAGACCCACTACTGCCACCAG---------GGGGAAGAATTGTCAAACAGCAGCC---------CCTGATACGGGAGCCTTCTGAGGGCTGCCTGGTGGTGAATGTCTGTGTCAGT---GAGGAAG-------GAAGCGGGGTAGCAAAGCTTGA-TCCGCA---GCTGCAGCCACAGAGAAAACCCGTGGCTCAGACTCTCCAGACCATGGTGCTGCCGGCAGAACAAGTGTCTGCGGCTCATGTGGTGGAACCTGTCCCTC---TCCCACATGGCAGTGGAGCTGTGACCCAGCTGACCCTGGCAGAAGACAGCGAGGCCTGCCCGCTACTGGGGGCCCAGAGGAACAGTGTCCTCTGCCTCCCTGTG---GACTCAGA---CGACTTGCCTC-----TATGTAGCACTCCGATGCTGTCACCT------GACCTCTTCCACGGTGATGCAAGAGAGCAGCTAGAAAGCCTGATGCTCTCGGTGCTGCAGCAGAGTCTGAG--------CGGACAGGCCCAGGAGA---------------GCTGGGTGAGGCCCGTGGTGGTGCTCAAGGAGCCCTGCACTTCCTCTGAGGAGGAGCAGCGGCAGTCAGTGCAGTCGGACCAGGGCTACATCTCCAGAAGCTCCCCGCAGCCCCCTGACTGGCTCACAGAGGAGGAGGA------------ACCAGAACTGGATGAGTCATCTGAGCCTCTGTCTCCTGAGGTCCTGCAGAACCTGAGGAACCTCCAGCGGCAGCTCCTCTTCCAGGAGCTTGAGAAGAACCCTGG-CTGGGACAGTTTGGAGCCACGGAGGCCAAC-TACAGAAGAGCAGGCTCCGTCCNNN-----------------
>vs_HLmicArv1_IL17RA
ATGGCGACTCCGCGCCACCGGCCGCGGGTCGTTCCCGGGCCCGCGCTG------GGCGGGCTGCTCCCGCTGCTGAGCGTGCTGGCCTTGGGCCGCGCCTCCCCGCGCCTCTTGGACTTCC-----------------CAGCTC--CGGTCTGCGCGCAGGAGGGCCT---------GAGCTGCAGAGTCAAGAATAGTA-------CCTGTCTAGATGACAGCTGGATCAACCCTCCAGACCTGACCCCGTCTTCCCCCAAACACGTCCATGTCCAGC---------TGAACTTCT---CCACCCAGCATGGAGAGCTAGTCCCTGTACTG---CACATTGAATGGATACTGCAGACAGATGCCAGCATTCTGTACCTCAAGGGAGCAGAGCTGTCCATCCTGCA---GCTGAACACCAACGAGCGGCTCTGCGTTGAGTTTGAGTTTCTGAGCGGCCTGACGAATCAGCG--TA-A--CCAGCGT--AACCGGTGGCGGTTTTCCTTCAGCCACTTTG----TGGTAGATCCTGGCCAGGAGTATGAGGTGACAGTTCACCACCTGCCCAAGCCCAGACCTGATGGAGACCCAAACCACAAGTCCAAGGTCATCTTGGTGCCTGACTGCGAGGACCCCAGGATGAAGATGACCACATCA--TGTGTGAGCTCAGGCAGCCTGTGGGATCCCAACATCACTGTGGAGACCTTGGACACCCAGCAGCTGCGAGTGAGCTTCACCCTG--------TGGAACGAGTCCACCC---CCTACCAGATCCTGCTGGAGAGTTTTCCA-------------C--ACTCGGACAACCAAAGCTGCTTTGATGACATTCAGCAAAT------------CCCTGCGCCCAGACAAGAAGAATTC-CACCAGCGAG-CCAATGCCAC--GCTCCCTCTAAGC--AACTCTAACTGGTGCTGCCG---CCACCACGTGCAGATCCAGCCCTTCTTCAACAGCTGCCTGAATGACTGCTTGAGACATGCTGTGACCGTGTTCTGCC-CAGACATCCCAAAAACCCCAGATTC---TCTTGCA--GACTCTATTCCCCTGTGGGTGTACGGCTTCATCACGGTCATTGCCA---------TTCTGCTGGTGGGCTCTGTGATCCTGCTGACCATCTGCATGACCTGGAGGCTTGCTGG-TT---CTGATCCTGAGAAACACAGTGATGACTC-AAAATGCAGCGG--------------CAATTCGCCGGTAG-------CTGAGCTGACTCCCCCGCCTCTGAAGCCCAGGAAAGTCTGGATCATCTACTCAG---CCGACCACCCCCTCTATGTGGAGGTGGTCCTCAAGTTCGCCCAGTTCCTCATCACTG---------CCTGTGGCACCGAAGTAGCTCTTGACCTCCTGGAAGAGCAGGTTATCTCAGAGGTGGGGGTCATGACCTGGGTAGGCCGACAGAAACAGGAAATGGTGGAGAGCAACTCC-AAAATCCTCATCCTGTGCTCCCGAGGCACCCAGGCCAAGTGGAA-GGCCATCTTGGGTTGGGCTGAGC-CTGC-TGTCCAGCTACGGTGTGAC----CAGTGGAAGCCTGCAGGGGACCTTTTCACGGCAGCCATGA------------ACATGATCCTTCCAGACTTCAAGAGGCCAGCCTGCTTTGGCACCTACATTGTTTGCTACTTCAGTGGCATTAGTAGC------GAGAGCGACGTCCCTGACCTCTTCAACATCACCTCCAGGTACCCACTCATGGACAAATTTGAGGAGGTTTACT-----TTCGGATCCAGGACCTGGAGATG-----TTTGAGCCTGGCCGAATGCACCATATCAAAGA---ACTCACGG------GGGAGAACTACCTGCAGAGCTCTAGTGGCGCGCAGCTCAAGGAGGCTGTGGGTAGGTTCCAGGAGTGGCAAACCAAGTACCCTGATTGGTTTGAGCGGGAGAACCTCTGCTTAGCAGGTGACCAAGATCTCCCATCCCTGGATGAGGAAGTGTTTGAAGACCCACTACTGCCACCAG---------GGGGAAGAATTGTCAAACAGCAGCC---------CCTGATGCGGGAGCCTTCTGAGGGCTGCCTGGTGGTGAATGTCTGTGTCAGT---GAGGAAG-------GAAGTGGGGTAGCAAAGCTTGA-TCCGCA---GCTGCGGCCACAGAGAAAACCCGTGGCTCAGACTCTCCAGACCATGGTGCTGCCGGCAGATCAAGTGTCTGCGGCTCATGTGGTGGAACCTGTCCCTC---TCCCACATGGCAGTGGAGCTGTGACCCAGCTGACCCTGGCAGAAGACAGCGAGGCCTGCCCGCTACTGGGGGCCCAGAGGAACAGTGTCCTCTGCCTCCCTGTG---GACTCAGA---TGACTTGCCTC-----TATGTAGCACTCCGATGCTGTCACCT------GACCTCTTCCACGGTGATGCAAGAGAGCAGCTAGAAAGCCTGATGCTCTCGGTGCTGCAGCAGAGTCTGAG--------TGGACAGGCCCAGGAGA---------------GCTGGGTGAGGCCTGTGGTGGTGCTCAAGGAGCCCTGCACTTCCTCTGAGGAGGAGCAGCGGCAGTCAGTGCAGTCGGACCAGGGCTACATCTCCAGAAGCTCCCCGCAGCCCCCTGACTGGCTCACAGAGGAGGAGGA------------ACCAGAACTGGATGAGTCATCTGAGCCTCTGTCTCCTGAGGTCCTGCAGAACCTGAGGAACCTCCAGCGGCAGCTCCTCTTCCAGGAGCTTGAGAAGAACCCTGG-CTGGGACAGTTTGGAACCACGGAGACCAAC-CACAGAAGAGCAGGCTCCCTCCNNN-----------------
>vs_HLmasFus1_IL17RA
ATGGTGACTNNNCGCCCCTGGCCACGGTTCGTCCCCGGGCCCGCGCTA------GGATGGCTGCTTCTGCTGCTGAGCGCGCTGGCCCCGGGCTGCGCCTCTCCGCGCCTCCTCGACTTCC-----------------CGGCTC--CGGTCTGCGCGCAGGAGGGCNN---------NGCCCCGGGAGTCAAGAATAAAT-------TTTTCCTGGATGACAGCTGGATCCCCCCTAAAAAACCGCCCTTTTTAAAAA------ATCTANNNACCAATC---------TGAGCTTTCCCCCTCCCCCGCACGGGGGTTTGGGCTTT---TTG---AAAATTNNNAGTGGACCCCGGGCAGATGCCCCATCCCTGTACCTGGAGGGGNNNGAGGCTGTCCCCCTGCAGCTGAAGNNNGGCCCGGGGGGGCTATTTTCAAAATTCCCCTTTCTGTCCACCNNNAAGCAT--------------CACCGT--AAGCGGTGGCGGTTTTCCTTCAGCCACTTTG----TGGTAGATCCTGGCCAGGAGTATGAAGTGACTGTTCACCACCTGCCCAAGCCCATCCCTGATGGAGACCCAAACCACAAATCCAAGGTCATCCTTGTGCCTGACTGTGAGGACACCAGGATGAAGATGACTACACCA--TGTGTGAGCTCAGGCAGCCTTTGGGATCCCAACATCACTGTGGAGACCTTGGACACACAGCACCTGCGAGTGGACTTCACCCTG--------TGGAATGAATCCACCC---CCTACCAGATCCTGCTGGAAAGTTTTTCA-------------G--ACTCAGAGAACCAAAGCTGCTTTGATGAAATTAAACAAAT------------ATCTGCGCCCAGACAAGAGGAATTC-CACCAGCGAT-CCAATGTCAC--ATTCACTCTGAGC--AAGTCTAACTGGTGCTGCCACCACCACCGTGTGCAGGTCCAGCCCTTCTTCAACAGCTGCCTGAATGACTGCTTGAGACATGCTGTGACTGTGCCCTGCC-CAGTAATCTCAAAGGCCCAA--------------------------------------------------------------------------------------------------------------------------------------------------------------------------------------------------------------------------------------------------------------------------------------------------------------------------------------------------------------------------------------------------------------------------------------------------------------------------------------------------------------------------------------------------------------------------------------------------------------------------------------------------------------------------------------------------------------------------------------------------------------------------------------------------------------------------------------------------------------------------------------------------------------------------------------------------------------------------------------------------------------------------------------------------------------------------------------------------------------------------------------------------------------------------------------------------------------------------------------------------------------------------------------------------------------------------------------------------------------------------------------------------------------------------------------------------------------------------------------------------------------------------------------------------------------------------------------------------------------------------------------------------------------------------------------------------------------------------------------------------------------------------------------------------------------------------------------------------------------------------------------------------------------------------------------
>vs_HLuroCau1_IL17RA
ATGGCGACTCCTCGCCGCTGGCCACGGTTCGTCCCTGGGCCCGCGCTA------GGATGGCTGCTTCTGCTGCTGAGCGCGCTGGCCCCGGGCTGCGCCTCTCCGCGCCTCCTCGACTTCC-----------------CGGCTC--CGGTCTGCGCGCAGGAGGGGCT---------GAGCTGCAGAGTCAAGAATAGTA-------CTTGCCTGGATGACAGCTGGATCCTCCCTAAAAACCTGACCCCGTCTTCCCCGAAAGACATCTACACCAATC---------TGAGCATTTCCTCTACCCAGCATGGAGAATTAGTCCCTGTGTTG---CACATTGAGTGGACCCTGCAGACAGATGCCAGCATCCTGTACCTGGAGGGTGCGGAGCTGTCCATCCTGCA---GCTGAACACCAATGAGCGGCTGTGTGTCAAGTTCCAGTTTCTGTCCACACTGCAGCAT--------------CACCGT--AAGCGGTGGCGGTTTTCCTTCAGCCACTTTG----TGGTAGATCCTGGCCAGGAGTATGAAGTGACTGTTCACCACCTGCCCAAGCCCATCCCTGATGGAGACCCAAACCACAAGTCCAAGGTCATCCTTGTGCCTGACTGTGAGGACACCAGGATGAAGATGACTACACCA--TGTGTGAGCTCAGGCAGCCTTTGGGACCCCAACATCACCGTGGAGACCTTGGACACACAGCATCTGCGAGTGGACTTCACCCTG--------TGGAATGAATCCACCC---CCTACCAGATCCTGCTGGAAAGTTTTTCA-------------G--ACTCAGAGAACCAAAGCTGCTTTGATGAAATGAAACAAAT------------ATCTGCGCCCACACAAGAGGAATTC-CACCAGCGAT-CCAATGTCAC--ATTCACTCTAAGC--AAGTCTAACTGGTGCTGCCACCACCACCGCGTGCAGGTCCAGCCCTTCTTCAACAGCTGCCTGAATGACTGCTTGAGACATGCTGTGACTGTGCCCTGCC-CAGTAATCTCAAAGGCCCAAGACCA---CGTGGCA--GACTACATTCCCCTCTGGGTGTATGGCCTCATCACCCTCATCGCCA---------TTCTGCTGGTGGGCTCTGTCATCCTGCTGGTCATCTGCATGACCTGGAGGCTTTCTGG-AG---CTGATCAAGAGAAACATGGTGATGACTC-CAAAATCAATGG--------------CATCTTGCCGATAG-------CAGACCTGACTCCCCCACCCTTGAGGCCCAGGAAGGTCTGGATCGTCTACTCGG---CCGACCACCCCCTCTATGTGGAGGTGGTCCTAAAGTTTGCCCAGTTCCTGATCACTG---------CCTGTGGCACTGAAGTAGCCCTTGACCTTCTAGAAGAGCAGGTGATCTCTGAGGTGGGGGTCATGACCTGGGTGAGCCGACAGAAGCAGGAAATGGTGGAGAACAACTCC-AAAATCATCATCCTGTGTTCCCGAGGCACCCAAGCAAAGTGGAA-AGCCATCTTGGGTTCGACTGAGC-CTGC-TGTCCGTCTGCGGTGTGAC----CACTGGAAGCCTGCTGGGGACCTTTTCACAGCAGCCATGA------------ACATGATCCTGCCAGACTTCAAGAGGCCAGCCTGCTTCGGCACCTACATTGTTTGCTACTTCAGTGGCATTTGTAAT------GAGAGGGATGTCCCCGACCTTTTCAACATCACCTCCAGGTACCCACTCATGGACAAATTTGAGGAGGTTTACT-----TCCGGATCCAGGACCTGGAGATG-----TTTGAACCTGGCCGGATGCACCATGTCAAAGA---GCTCACGG------GGGAAAATTATCTGCAGAGCCCTAGTGGCCAGCAGCTCAAGGAGGCTGTGGTTAGGTTCCAGGAGTGGCAAACCCGGTGTCCTGATTGGTTTGAGCGTGAAAACCTCTGCTTAGCAGATGACCAAGATCTCCCATCCCTGGATGAAGAAGTGTTTGAAGACCCACTGCTGCCACCAG---------GGGGAAGAATTGTCAAACAGCAGCC---------CCTGGTGCGAGAGCTCACTTCAGAAGACTGCCTTGTGATAGATGTCTGTGTC---GGAGAGG----AAGAAAGTGGACTAGCAAAGCTGGA-GCCTCA---GCTGTGGCCACAGAGAGAGCTCGCGGCTCAGACCCTGCAAACCATGGTGCTGCCAGTAGAACAGGTCCCTGCAGCTCATGTGGTGGAACCTGTCCATC---TTCCAGATGGCAGTGGAGCAGCTACCCAGCTGACCATTGCAGAGGACAGCGAGGCGTGCCCGCTGCTGGGGGTCCAGAGGACCAGCATCCTTTGCCTCCCCATG---GACTCAGA---TGACTTGCCTC-----TCTGTAGCACTCCAATGATGTCACCT------GACCACCTCCAAGGCGATGCAAGAGAGCAACTAGAAAGTCTAATGCTCTTGGTGCTGCAGCAGAGTCTGAG--------TGGGCAGGCCCAGGAGAGCTGGCC---------------AAGGCCCGA---GGTGCTCCTCAAAGACTGCACACCCTCTGAGGAGGAGCAGCGGCAGTCAGTGCAGTCAGACCAGGGTTACATCTCCAGAAGCTCTCCACAGCCTCCCAACTGGCTCACAGAGGAGGAAGA------------GCTAGGACTGGGTGAGTCAGGTGAGTCTCTATCACCTGAGGAACTACAGAGCCTGAGGAGCCTCCAGAGGCAGCTTTTCTTCTGGGAGCTTGAGAAGAACCCTGG-CTGGGACACTNNNGAGCCATGGAGACCCGC-CACAGAAGAGCAGGCTCCCTGCAAGGCCTCCNNN--------
>vs_HLapoSyl1_IL17RA
-----------------------------------------------------------------------------------------------------------------------------------------------------------------------------------------------------------------------------------------------------------------------------------------------------------------------------------------------------------------------------------------------------------------------------------------------------------------------------------------------------------------------------------------------------------------------------------------------------------------------------------------------------------------------------------------------------------ATGGCGACTCCGCGCCGCTGGCCACGAGTTGTCCCCGGG------------------CCCGCGC--------TGGGATGGCTGCTTCT---GCTG-CTGAGCGCTCTGGCCCCGGGCCGC-------------G--CCTCCCCGCGCCTCCTCGACTTCCCGGCTCCGGACTGCGC------------GCAGGAGCCCAGGCAAGAGGAATTC-CACCAGCGAG-CCAATGTCAC--ATTCACTCTAAGC--AAGTCTCACTGGTGCTGTCA---CCACCGTGTGCAGGTCCAGCCCTTCTTCAGTAGCTGCCTAAATGACTGCTTGAGACATGCTGTGACTGTGCCCTGCC-AAGTAGTCTCCG--------------------------------------------------------------------------------------------------------------------------------------AGAC-CCCAGCTGATCAAGAGAAACATGGCGATGACTC-CAAACACAATGA--------------CATCTTGCCAACAA-------CAGACCTGACTCCCCCACCTCTGAAGCCAAGGAAGGTCTGGATCGTCTACTCAG---CTGACCACCCCCTCTATGTGGAGGTGGTCCTAAAGTTTGCCCAATTCCTGATCACTG---------CCTGTGGCACTGAAGTCGCCCTTGACCTCCTGGAAGAGCAGGTTATCTCTGAGGTGGGGGTCATGACCTGGGTGAGCCGACAGAAGCAGGAAATGGTGGAGAGCAACTCC-AAAATCATCGTGCTGTGTTCCCGAGGCACCCAGGCAAAGTGGAA-AGCCATCTTGGGTTGGGCTGAGC-CTGC-CGTCCAGCTCCGGTGCGAC----CACTGGAAGCCTGCTGGGGACCTTTTCACAGCGGCCATGA------------ACATGATCCTGCCAGACTTCAAGAGGCCAGCCTGCTTCGGCACCTATATTGTTTGCTACTTCAGTGGCATCTGTAGT------GAGAAGGATGTCCCCGACCTCTTCAACATCACCTCCAGGTACCCACTCATGGACAAATTTGAGGAGGTTTACT-----TCCGGATCCAGGACCTGGAGATG-----TTTGAACCTGGCCGGATGCACCATGTCAAAGA---GCTCACAG------GGGAAAATTACCTGCAGAGCCCTAGTGGCCGGCAGCTCAAGGAGGCTGTGGTTAGGTTCCAGGAGTGGCAAACCCGGTGTCCCGATTGGTTTGAGCGTGAGAACCTCTGCTTAGTGGATGACCAAGATCTCCCATCCCTGGATGAAGAAGTGTTTGAAGACCCACTACTGCCACCAG---------GGGGACGAATTGTCAAACAGCAGCC---------CCTGGTGCGGGAGCTCGGTTCTGAAGGCTGCCTTGTGGTAGATGTCTGTGTC---AGTGAGG----AAGAAAGTGGGGTGGCCAAGCTGGA-TCCTCA---GCTGTGTCCACAGAGAGAGCTGGTGGCTCAGACCTTCCAAACCGTGGTGCTGCCGGCAGAACAGGTCCCTGCAGCTCAGGTGGTAGAACCTGTCCATC---TTCCAGACGGCAGTGGAACAGCTACTCAGCTGACCATAGCAGAGGACAGCGAGGCTTGCCCGCTGCTGGGGGGCCAGAGGAACAGCATCCTTTGCCTCTCCATG---GACTCAGA---CGCCTTGCCTC-----TCTGTAGCACTCCAATGATGTCACCT------GACCACCTTCAAGGCGATGCAAGGGAACAGCTAGAAAGCCTAATGCTCTCAGTGCTGAGGCAGAGTCTGAG--------CGGACAGGCCCAGGAGAGCTGGCC---------------AAGGTCTGA---GGTGGTCCTCAAGGACTGCACACCTTCTGAGGAGGAGCAACGGCAGTCGGTGCAGTCAGACCAGGGCTACATCTCCAGAAGCTCCCCGCAGCCCCCCGACTGGCTCACAGAGGAGGGAGA------------GCTAGGACTGGGTGAGTCAGTTGAGTCTCTCTCTCCCGAGGAACTACAGAGCCTGAGGAGCCTCCAGAGGCAGCTTTTCTTCTGGGAGCTTGAGAAGAACCCTTG-CTGGGACAGCTTGGAGCCACGGAGACCGAC-CACAGAAGAGCAGGCTCCCTCCCAGGCCTCCNNN--------
>vs_HLgraSur1_IL17RA
ATGGCGACTCCGCGCCGCTGGCCACGGGTCGCCCCCGGGCCCGCGCTGGGATG------GCTGCTTCTGCTGCTGAGCGCGCTGGCCCCGGGCCGCGCCTCCCCGCGCCTCCTCGACTTCC-----------------CGGCCC--CGGTCTGCGCGCAGGAGGGGCT---------GAGCTGCAGAGTTGAGAAGAGCA-------CTTGCCTGGATGACAGCTGGATCCACCCTCGAAACCTGACCCCGTCCTCCCCAAAAAACATCTATACCAATC---------TGAGCATTTCCTCTACCCGGCATGGAGAATTAGTCCCTGTGTTG---CATGTTGAGTGGACCCTGCAGACAGATGCCAGCATCCTGTACCTCGAGGGTGCAGAGCTGTCCATCCTGCA---GCTGAGCACCAATGAGCAGCTGTGTGTCAAGTTCCAGTTTCTGTCCAAGCTGCAGCAT--------------CATCGG--AAGCGGTGGCGGTTTTCCTTCAGCCATTTTG----TGGTAGATCCTGGCCAGGAGTATGAAGTGACTGTTCACCACCTGCCCAAGCCCAATCCCTATGGGGACCCAAACCACAAGTCTAAGATCATCCTTGTGCCTGACTGTGAGGACACCAAGATGAAGGTGACTACATCA--TGTGTGAGCTCAGGCAGCCTTTGGGATCCTAACATCACTGTGCAGACCTTGGACACACAGCATCTGCAAGTGGACTTCACCCTG--------TGGAATGAATCCACCC---CCTACCAGATCCTGCTGGAAAGTTTTCCG-------------G--GCTCAGAGAACCAAAGATGCTTTGATAAAACGAAACACAA------------ATCTGCGCCCAGACAAGAGGAATTC-CACCAGCGAG-CCAATGTCAC--ATTCCCTGTAAGC--AAGTCTACCTGGTGCTGCCG---CCACCGCATTCAGGTCCAGCCTTTCTTCAACAGCTGCCTAAATGACTGCTTGAGACATGCTGTGACTGTGCCCTGCC-CAGTAATCTCAGAGGTCCCAGTTCC---CATGCCA--GACTACATTCCCCTCTGGGTATATGGCCTCATCACACTCATCGCCA---------TTCTGCTGGTGGGCTCTGTCATCCTGCTGGTCATCTGCATGACCTGGAGGCTTGCTGG-AGCTGCTGATCAAGAGAAACATGGTGAAGACTC-CAAAATCAATGG--------------TGTCTTGCCGAGAG-------CAGACCTGACTCCCCCTCCCCTGAAGCCCAGGAAGGTCTGGGTCGTCTACTCAG---CCGACCACCCCCTCTATGTGGAGGTGGTCCTAAAGTTCACCCAGTTCCTGATCACTG---------CCTGTGGCACTGAAGTAGCCCTTGACCTCCTGGAAGAGCAAGTTATCTCTGAGGTGGGGGTCATGACCTGGGTGAGCCGACAGAAGCAGGAAATGGTGGAGAACAATTCC-AAAATCATCATCCTGTGTTCCCGAGGCACCCAAGCAAAGTGGAA-AGCCATCTTGGGTTGGGCTGAGC-CTGC-TGTCCAGCTACGGTGTGAC----CACTGGAAGCCTGCTGGGGACCTCTTCACAGCAGCCATGA------------ACATGATCCTTCCAGACTTCAAGAGGCCAGCCTGCTTCGGCACCTACATTGTTTGCTACTTCAGTGGCATCTGTAAT------GAGAGGGATGTCCCCGACCTCTTCAACATCACCTCCAGGTACCCACTTATGGACAAATTTGAGGAGGTTTACT-----TCCGGATCCAGGACCTGGAGATG-----TTTGAACCTGGACGGATGCACCATGTCAAAGA---GCTCACAG------GGGAAAATTACCTGCAGAGCCCTAGTGGCCGGCAGCTCAGGGAGGCTGTGGTTAGGTTCCAGGAGTGGCAAACCCGGTACCCCGATTGGTTTGAGCGTGAGAACCTCTGCTTAGCAGATGATCAAGATCTCCCATCCCTGGATGAAGAAGTGTTTGAAGACCCACTGCTGCCGCCAG---------GGGGAAGAATTGTCAAACAGCAGCC---------CCTGGTGCGGGAGCTCACTTCTGAAGGCTGCCTTGTGGTAGATGTCTGTGTC---AGTGAGG----AAGAAAGTGGAGTAGCAAAGCTGGA-TCCTCA---GCTATGGCCACAGGGAGAGCTAATGGCTCAGACCTTGCAAACCATGGTGCTACCAGAAGAACAGGTCCCTGCAGCTCATGTGGTAGAACCTGTCCTTC---TTCCAGATGGCAGTGGGGCAGCTACCCAGCTGACCATTGCAGAGGACAGTGAGGCTTGCCCACTGCTGGGGGTCCAGAGGAAGAGCATCCTTTGCCTCCCCATG---GACTCAGG---TGACTTGCCTC-----TCTGTAGCACTCCAATGATGTCACCT------GACC------AAGGCGATGCAAGAGAGCAGCTAGAAAGCCTGATGCTCTCGGTGCTGCAGCAGAGTCTGAG--------CGGACAGGCCCAGGAGAGCTGGCC---------------GAGGCCCAA---GGTGGTCCTCAAGGACTGCACGCCCTCTGAGGAGGAGCAGCGGCAGTCGGTGCAATCAGACCAGGGCTACATCTCCAGAAGCTCCCCACAGCCTCCTGACTGGCTCACAGAGGAGGAAGA------------GCTAGAACAGGGTGAGTCAGTTGAGTCTCTCTCTCCTGAGGAACTACAGAGCCTGAGGAGCCTCCAGAGGCAGCTGTTTTTCTGGGAGCTTGAGAAGAACCCTGG-CTGGGACAGCTTGGAGCCACGGAGACCAGC-CACAGAAGAGCAGGCTCCCTCCNNN-----------------
>vs_HLmusPah1_IL17RA
ATGGCGACTTGGCGCCGCTGGCCACGGGTCGTCCCCGAGCCCGCGCTGGGATGGCTGC------TTCTGCTGCTAAGCGCTCTGGCCCCGGGCCGCGCCTCCCCGCGCCTGCTCGACTTCC-----------------CGGCTC--CGGTCTGCGCGCAGAAGGGGCT---------GAGTTGCAGAGTCAAGAATAGTA-------CTTGCCTGGATGACAGCTGGATCCACCCCAAAAACCTGACCCCGTCTTCCCCGAAAAACATCTATGTCAATG---------TGAGCATTTCCTCTACCCAGCATGGAGAATTAGTGCCTGTGTTG---CATGTTGAGTGGACCCTGCAGACAGATGCCAGTATCCTGTACCTCGAGGGTGCAGAGCTGTCTGTCCTGCA---GCTGAACACCAATGAGCGGCTGTGTGTCAAGTTCCAGTTTCTTTCCATGCTGCAGCAT--------------CATCAT--AAGCGGTGGCGGTTTTCCTTCAGCCACTTTG----TGGTAGATCCTGGCCAGGAGTATGAAGTGACTGTTCACCACCTGCCAAAGCCCATCCCTGACGGGGACCCAAACCACAAATCCAAGATCATCTTTGTGCCTGACTGTGAGGACACCGAGATGAAGAGGACGACATCA--TGCGTGAGCTCAGGCAGCCTTTGGGATCCCAACATCACTGTGGAGACCTTGGACACACAGCATCTGCGAGTGGACTTCACCCTG--------TGGAATGAATCCACCC---CCTACCAGGTCCTGCTGGAAAGTTTCCTG-------------G--ACTCAGAGAACCACAGCTGCTTTGATGACATTAAACAAAT------------ATCTGCGCCCAGGCAAGAGGAATTC-CACCAGCGAG-CTAATATCAC--ATTCGCTCTAAGC--AAGCTTCACTGGTGTTGCCA---CCACCGCGTGCAGGTCCAGCCCTTCTTCAGCAGCTGCCTAAATGACTGTTTGAGACACGCTGTGACTGTGCCCTGCC-CAGGAATCTCAAAGACCACAGTTCC---CAAGCCA--GACTACATTCCCCTCTGGGTGTATGGCCTCATCACACTCATCGCCA---------TTCTGCTGGTGGGATCCGTCATCGTGCTGATCATCTGTATGACCTGGAGGCTTTCTGG-TA---CTGATCAAGAGAAACATGGTGATGACTC-CAAAATCAATGG--------------CATCTTGCCCGTAG-------CAGACCTGACTCCCCCACCCCTGAAGCCCAGGAAGGTCTGGATCGTCTACTCGG---CCGACCACCCCCTCTATGTGGAGGTGGTCCTAAAGTTCGCCCAGTTCCTGATCACTG---------CCTGTGGCACTGAAGTAGCCCTTGACCTCCTGGAAGAGCAGGTTATCTCTGAGGTGGGGGTCATGACCTGGGTGAGCCGACAGAAGCAGGAGATGGTGGAGAGCAACTCC-AAAATCATCATCCTGTGTTCCCGAGGCACCCAAGCAAAGTGGAA-AGCTATTTTGGGTTGGTCTGAGC-CTGC-TGTCCAGCTACGGTGCGAC----CACTGGAAGCCTGCTGGGGACCTTTTCACGGCAGCCATGA------------ACATGATCCTGCCAGACTTCAAAAGGCCAGCCTGCTTCGGCACCTACGTGATTTGCTACTTCAGTGGCATCTGCAGC------GAGAGGGATGTCCCCGACCTCTTCAACATCACCTCCAGGTACCCACTCATGGACAGATTTGAGGAGGTTTACT-----TCCGGATCCAAGACCTGGAGATG-----TTTGAACCTGGCCGCATGCACCATGTCAGAGA---GCTCACAG------GGGACAATTACCTGCAGAGCCCTAGTGGCCGGCAGCTCAAGGAGGCTGTGGTTAGGTTCCAGGAGTGGCAAACCCAGTGCCCCGACTGGTTTGAGCGTGAGAACCTCTGCTTAGCTGATGGCCAAGATCTTCCATCCCTGGATGAAGAAGTGTTTGAAGACCCACTGCTGCCACCAG---------GGGGAGGAATTGTCAAACAGAAGCC---------CCTGGTGCGGGAACTCCCATCTGAAGGCTGCCTTGTGGTAGATGTCTGTGTC---AGGGAGG----GAGAAAGTGGAATGGCAAAGCTGGA-CCCTAA---GCTGCAGTCACAGAGAGAGCTAGTGGCTCAGACCCTCCAAAGCACGGTGCTGCTAGCAGAACAGGTCCCTGCAGCTCACGTGGTGGAGCCTCTCCACC---TCCCAGACGGCAGTGGAACAGCTGCCCAGCTGACCATGACGGAGGACAGCGAGGCTTGCCCGCTGCTGGGGGTCCAGAGGAACAGCATCCTTTGTCTCCCCGTG---AACTCGGA---TGACTTGCCTC-----TCTGTAGCACTCCAATGATGTCACCT------GACCACCTCCAAGGTGATGCAAGAGAGCAGCTAGAAAGCCTAATGCTCTCGGTGCTGCAGCAGAGCCTGAG--------CGGGCAGCCTCTGGAGAGCTGGCC---------------GAGGCCTGA---GGTGGTCCTCAAGGACTGCACACCCTCTGAGGAGGAGCAGCGGCAGTCGGTACAGTCAGACCAGGGCTACATCTCCAGAAGCTCCCCGCAGCCCCCCGACTGGCTCACAGAGGAGGAAGA------------GCTAGGACTGGGTGAGCCCGTTGAGTCTCTCTCTCCTGAGGAACTACAGAGCCTGAGGAACCTCCAGAGGCAGCTTTTCTTCTGGGAGCTTGAGAAGAACCCTGG-CTGGAACAGCTTGGAGCCACAGAGACCCAC-CACAGAAGAGCAGGCTCCCTCCNNN-----------------
>vs_mm10_IL17RA
ATGGCGATTCGGCGCTGCTGGCCACGGGTCGTCCCCGGGCCCGCGCTGGGATGGCTGC------TTCTGCTGCTGAACGTTCTGGCCCCGGGCCGCGCCTCCCCGCGCCTCCTCGACTTCC-----------------CGGCTC--CGGTCTGCGCGCAGGAGGGGCT---------GAGCTGCAGAGTCAAGAATAGTA-------CTTGTCTGGATGACAGCTGGATCCACCCCAAAAACCTGACCCCGTCTTCCCCAAAAAACATCTATATCAATC---------TTAGTGTTTCCTCTACCCAGCACGGAGAATTAGTCCCTGTGTTG---CATGTTGAGTGGACCCTGCAGACAGATGCCAGCATCCTGTACCTCGAGGGTGCAGAGCTGTCCGTCCTGCA---GCTGAACACCAATGAGCGGCTGTGTGTCAAGTTCCAGTTTCTGTCCATGCTGCAGCAT--------------CACCGT--AAGCGGTGGCGGTTTTCCTTCAGCCACTTTG----TGGTAGATCCTGGCCAGGAGTATGAAGTGACTGTTCACCACCTGCCGAAGCCCATCCCTGATGGGGACCCAAACCACAAATCCAAGATCATCTTTGTGCCTGACTGTGAGGACAGCAAGATGAAGATGACTACCTCA--TGCGTGAGCTCAGGCAGCCTTTGGGATCCCAACATCACTGTGGAGACCTTGGACACACAGCATCTGCGAGTGGACTTCACCCTG--------TGGAATGAATCCACCC---CCTACCAGGTCCTGCTGGAAAGTTTCTCC-------------G--ACTCAGAGAACCACAGCTGCTTTGATGTCGTTAAACAAAT------------ATTTGCGCCCAGGCAAGAAGAATTC-CATCAGCGAG-CTAATGTCAC--ATTCACTCTAAGC--AAGTTTCACTGGTGCTGCCA---TCACCACGTGCAGGTCCAGCCCTTCTTCAGCAGCTGCCTAAATGACTGTTTGAGACACGCTGTGACTGTGCCCTGCC-CAGTAATCTCAAATACCACAGTTCC---CAAGCCA--GACTACATTCCCCTGTGGGTGTATGGCCTCATCACACTCATCGCCA---------TTCTGCTGGTGGGATCTGTCATCGTGCTGATCATCTGTATGACCTGGAGGCTTTCTGG-CG---CCGATCAAGAGAAACATGGTGATGACTC-CAAAATCAATGG--------------CATCTTGCCCGTAG-------CAGACCTGACTCCCCCACCCCTGAGGCCCAGGAAGGTCTGGATCGTCTACTCGG---CCGACCACCCCCTCTATGTGGAGGTGGTCCTAAAGTTCGCCCAGTTCCTGATCACTG---------CCTGTGGCACTGAAGTAGCCCTTGACCTCCTGGAAGAGCAGGTTATCTCTGAGGTGGGGGTCATGACCTGGGTGAGCCGACAGAAGCAGGAGATGGTGGAGAGCAACTCC-AAAATCATCATCCTGTGTTCCCGAGGCACCCAAGCAAAGTGGAA-AGCTATCTTGGGTTGGGCTGAGC-CTGC-TGTCCAGCTACGGTGTGAC----CACTGGAAGCCTGCTGGGGACCTTTTCACTGCAGCCATGA------------ACATGATCCTGCCAGACTTCAAGAGGCCAGCCTGCTTCGGCACCTACGTTGTTTGCTACTTCAGTGGCATCTGTAGT------GAGAGGGATGTCCCCGACCTCTTCAACATCACCTCCAGGTACCCACTCATGGACAGATTTGAGGAGGTTTACT-----TCCGGATCCAGGACCTGGAGATG-----TTTGAACCCGGCCGGATGCACCATGTCAGAGA---GCTCACAG------GGGACAATTACCTGCAGAGCCCTAGTGGCCGGCAGCTCAAGGAGGCTGTGCTTAGGTTCCAGGAGTGGCAAACCCAGTGCCCCGACTGGTTCGAGCGTGAGAACCTCTGCTTAGCTGATGGCCAAGATCTTCCCTCCCTGGATGAAGAAGTGTTTGAAGACCCACTGCTGCCACCAG---------GGGGAGGAATTGTCAAACAGCAGCC---------CCTGGTGCGGGAACTCCCATCTGACGGCTGCCTTGTGGTAGATGTCTGTGTC---AGTGAGG----AAGAAAGTAGAATGGCAAAGCTGGA-CCCTCA---GCTATGGCCACAGAGAGAGCTAGTGGCTCACACCCTCCAAAGCATGGTGCTGCCAGCAGAGCAGGTCCCTGCAGCTCATGTGGTGGAGCCTCTCCATC---TCCCAGACGGCAGTGGAGCAGCTGCCCAGCTGCCCATGACAGAGGACAGCGAGGCTTGCCCGCTGCTGGGGGTCCAGAGGAACAGCATCCTTTGCCTCCCCGTG---GACTCAGA---TGACTTGCCAC-----TCTGTAGCACCCCAATGATGTCACCT------GACCACCTCCAAGGCGATGCAAGAGAGCAGCTAGAAAGCCTAATGCTCTCGGTGCTGCAGCAGAGCCTGAG--------TGGACAGCCCCTGGAGAGCTGGCC---------------GAGGCCAGA---GGTGGTCCTCGAGGGCTGCACACCCTCTGAGGAGGAGCAGCGGCAGTCGGTGCAGTCGGACCAGGGCTACATCTCCAGGAGCTCCCCGCAGCCCCCCGAGTGGCTCACGGAGGAGGAAGA------------GCTAGAACTGGGTGAGCCCGTTGAGTCTCTCTCTCCTGAGGAACTACGGAGCCTGAGGAAGCTCCAGAGGCAGCTTTTCTTCTGGGAGCTCGAGAAGAACCCTGG-CTGGAACAGCTTGGAGCCACGGAGACCCAC-CCCAGAAGAGCAGAATCCCTCCNNN-----------------
>vs_mm39_IL17RA
ATGGCGATTCGGCGCTGCTGGCCACGGGTCGTCCCCGGGCCCGCGCTGGGATGGCTGC------TTCTGCTGCTGAACGTTCTGGCCCCGGGCCGCGCCTCCCCGCGCCTCCTCGACTTCC-----------------CGGCTC--CGGTCTGCGCGCAGGAGGGGCT---------GAGCTGCAGAGTCAAGAATAGTA-------CTTGTCTGGATGACAGCTGGATCCACCCCAAAAACCTGACCCCGTCTTCCCCAAAAAACATCTATATCAATC---------TTAGTGTTTCCTCTACCCAGCACGGAGAATTAGTCCCTGTGTTG---CATGTTGAGTGGACCCTGCAGACAGATGCCAGCATCCTGTACCTCGAGGGTGCAGAGCTGTCCGTCCTGCA---GCTGAACACCAATGAGCGGCTGTGTGTCAAGTTCCAGTTTCTGTCCATGCTGCAGCAT--------------CACCGT--AAGCGGTGGCGGTTTTCCTTCAGCCACTTTG----TGGTAGATCCTGGCCAGGAGTATGAAGTGACTGTTCACCACCTGCCGAAGCCCATCCCTGATGGGGACCCAAACCACAAATCCAAGATCATCTTTGTGCCTGACTGTGAGGACAGCAAGATGAAGATGACTACCTCA--TGCGTGAGCTCAGGCAGCCTTTGGGATCCCAACATCACTGTGGAGACCTTGGACACACAGCATCTGCGAGTGGACTTCACCCTG--------TGGAATGAATCCACCC---CCTACCAGGTCCTGCTGGAAAGTTTCTCC-------------G--ACTCAGAGAACCACAGCTGCTTTGATGTCGTTAAACAAAT------------ATTTGCGCCCAGGCAAGAAGAATTC-CATCAGCGAG-CTAATGTCAC--ATTCACTCTAAGC--AAGTTTCACTGGTGCTGCCA---TCACCACGTGCAGGTCCAGCCCTTCTTCAGCAGCTGCCTAAATGACTGTTTGAGACACGCTGTGACTGTGCCCTGCC-CAGTAATCTCAAATACCACAGTTCC---CAAGCCA--GACTACATTCCCCTGTGGGTGTATGGCCTCATCACACTCATCGCCA---------TTCTGCTGGTGGGATCTGTCATCGTGCTGATCATCTGTATGACCTGGAGGCTTTCTGG-CG---CCGATCAAGAGAAACATGGTGATGACTC-CAAAATCAATGG--------------CATCTTGCCCGTAG-------CAGACCTGACTCCCCCACCCCTGAGGCCCAGGAAGGTCTGGATCGTCTACTCGG---CCGACCACCCCCTCTATGTGGAGGTGGTCCTAAAGTTCGCCCAGTTCCTGATCACTG---------CCTGTGGCACTGAAGTAGCCCTTGACCTCCTGGAAGAGCAGGTTATCTCTGAGGTGGGGGTCATGACCTGGGTGAGCCGACAGAAGCAGGAGATGGTGGAGAGCAACTCC-AAAATCATCATCCTGTGTTCCCGAGGCACCCAAGCAAAGTGGAA-AGCTATCTTGGGTTGGGCTGAGC-CTGC-TGTCCAGCTACGGTGTGAC----CACTGGAAGCCTGCTGGGGACCTTTTCACTGCAGCCATGA------------ACATGATCCTGCCAGACTTCAAGAGGCCAGCCTGCTTCGGCACCTACGTTGTTTGCTACTTCAGTGGCATCTGTAGT------GAGAGGGATGTCCCCGACCTCTTCAACATCACCTCCAGGTACCCACTCATGGACAGATTTGAGGAGGTTTACT-----TCCGGATCCAGGACCTGGAGATG-----TTTGAACCCGGCCGGATGCACCATGTCAGAGA---GCTCACAG------GGGACAATTACCTGCAGAGCCCTAGTGGCCGGCAGCTCAAGGAGGCTGTGCTTAGGTTCCAGGAGTGGCAAACCCAGTGCCCCGACTGGTTCGAGCGTGAGAACCTCTGCTTAGCTGATGGCCAAGATCTTCCCTCCCTGGATGAAGAAGTGTTTGAAGACCCACTGCTGCCACCAG---------GGGGAGGAATTGTCAAACAGCAGCC---------CCTGGTGCGGGAACTCCCATCTGACGGCTGCCTTGTGGTAGATGTCTGTGTC---AGTGAGG----AAGAAAGTAGAATGGCAAAGCTGGA-CCCTCA---GCTATGGCCACAGAGAGAGCTAGTGGCTCACACCCTCCAAAGCATGGTGCTGCCAGCAGAGCAGGTCCCTGCAGCTCATGTGGTGGAGCCTCTCCATC---TCCCAGACGGCAGTGGAGCAGCTGCCCAGCTGCCCATGACAGAGGACAGCGAGGCTTGCCCGCTGCTGGGGGTCCAGAGGAACAGCATCCTTTGCCTCCCCGTG---GACTCAGA---TGACTTGCCAC-----TCTGTAGCACCCCAATGATGTCACCT------GACCACCTCCAAGGCGATGCAAGAGAGCAGCTAGAAAGCCTAATGCTCTCGGTGCTGCAGCAGAGCCTGAG--------TGGACAGCCCCTGGAGAGCTGGCC---------------GAGGCCAGA---GGTGGTCCTCGAGGGCTGCACACCCTCTGAGGAGGAGCAGCGGCAGTCGGTGCAGTCGGACCAGGGCTACATCTCCAGGAGCTCCCCGCAGCCCCCCGAGTGGCTCACGGAGGAGGAAGA------------GCTAGAACTGGGTGAGCCCGTTGAGTCTCTCTCTCCTGAGGAACTACGGAGCCTGAGGAAGCTCCAGAGGCAGCTTTTCTTCTGGGAGCTCGAGAAGAACCCTGG-CTGGAACAGCTTGGAGCCACGGAGACCCAC-CCCAGAAGAGCAGAATCCCTCCNNN-----------------
>vs_HLmusSpr1_IL17RA
ATGGCGACTCGGCGCTGCTGGCCACGGGTCGTCCCCGGGCCCGTGCTGGGATGGCTGC------TTCTGCTGCTGAACGTTCTGGCCCCGGGCCGCGCCTCCCCGCGCCTCCTCGACTTCC-----------------CGGCTC--CAGTCTGCGCGCAGGAGGGGCT---------GAGCTGCAGAGTCAAGAATAGTA-------CTTGTCTGGATGACAGCTGGATCCACCCCAAAAACCTGACCCCGTCTTCCCCAAAAAACATCTATATCAATC---------TTAGCGTTTCCTCTACCCAGCACGGAGAATTAGTCCCTGTGTTG---CATGTTGAGTGGACCCTGCAGACAGATGCCAGCATCCTGTACCTCGAGGGTGCAGAGCTGTCCGTCCTGCA---GCTGAACACCAATGAGCGGCTGTGTGTCAAGTTCCAGTTTCTGTCCATGCTACAGCAT--------------CACCAT--AAGCGGTGGCGGTTTTCCTTCAGCCACTTTG----TGGTAGATCCTGGCCAGGAGTATGAAGTGACTGTTCACCACCTGCCGAAGCCCATCCCTGATGGGGACCCAAACCACAAATCCAAGATCATCTTTGTGCCTGACTGTGAGGACAGCAAGATGAAGATGACTACCTCA--TGCGTGAGCTCAGGCAGCCTTTGGGATCCCAACATCACTGTGGAGACCTTGGACACACAGCATCTGCGAGTGGACTTCACCCTG--------TGGAATGAATCCACCC---CCTACCAGGTCCTGCTGGAAAGTTTCTCG-------------G--ACTCAGAGAACCACAGCTGCTTTGATGTCGTTAAACAAAT------------ATTTGCGCCCAGGCAAGAGGAATTC-CACCAGCGAG-CTAATGTCAC--ATTCACTCTAAGC--AAGTTTCACTGGTGCTGCCA---TCACCACGTGCAGGTCCAGCCCTTCTTCAGCAGCTGCCTAAATGACTGTTTGAGACACGCTGTGACTGTGCCCTGCC-CAGTAATCTCAAATACCACAGTTCC---CAAGCCA--GACTACATTCCCTTGTGGGTGTATGGCCTCATCACACTCATCGCCA---------TTCTGCTGGTGGGATCTGTCATCGTGCTGATCATCTGTATGACCTGGAGGCTTTCTGG-CG---CCGATCAAGAGAAACATGGTGATGACTC-CAAAATCAATGG--------------CATCTTGCCCGTAG-------CAGACCTGACTCCCCCACCCCTGAAGCCCAGGAAGGTCTGGATCGTCTACTCGG---CCGACCACCCCCTCTATGTGGAGGTGGTCCTAAAGTTCGCCCAGTTCCTGATCACTG---------CCTGTGGCACTGAAGTAGCCCTTGACCTCCTGGAAGAGCAGGTTATCTCTGAGGTGGGGGTCATGACCTGGGTGAGCCGACAGAAGCAGGAGATGGTGGAGAGCAACTCC-AAAATCATCATCCTGTGTTCCCGAGGCGCCCAAGCAAAGTGGAA-AGCTATCTTGGGTTGGGCTGAGC-CTGC-TGTCCAGCTACGGTGTGAC----CACTGGAAGCCTGCTGGGGACCTTTTCACTGCAGCCATGA------------ACATGATCCTGCCAGACTTCAAGAGGCCAGCCTGCTTCGGCACCTACGTTGTTTGCTATTTCAGTGGCATCTGTAGT------GAGAGGGATATCCCCGACCTCTTCAACATCACCTCCAGGTACCCACTCATGGACAGATTTGAGGAGGTTTACT-----TCCGGATCCAGGACCTGGAGATG-----TTTGAACCCGGCCGGATGCACCATGTCAGAGA---GCTCACAG------GGGACAATTACCTGCAGAGCCCTAGTGGCCGGCAGCTCAAGGAGGCTGTGGTTAGGTTCCAGGAGTGGCAAACCCAGTGCCCCGACTGGTTCGAGCGTGAGAACCTCTGCTTAACTGATGGCCAAGATCTTCCCTCCCTGGATGAAGAAGTGTTTGAAGACCCACTGCTGCCACCAG---------GGGGAGGAATTGTCAAACAGCAGCC---------CCTGGTGCGGGAACTCCCATCTGACGGCTGCCTTGTGGTAGATGTCTGTGTC---AGTGAGG----AAGAAAGTAGAATGGCAAAGCTGGA-CCCTCA---GCTATGGCCACAGAGAGAGCTAGTGGCTCAGACCCTCCAAAGCATGGTGCTGCCAGCAGAGCAGGTCCCTGCAGCTCATGTGGTGGAGCCTCTCCATC---TCCCAGACGGCAGTGGAGCAGCTGCCCAGCTGCCCATGACAGAGGACAGCGAGGCTTGCCCGCTGCTGGGGGTCCAGAGGAACAGCATCCTTTGCCTCCCCATG---GACTCAGA---TGACTTGCCAC-----TCTGTAGCACCCCAATGATGTCACCT------GACCATCTCCAAGGCGATGCAAGAGAGCAGCTAGAAAGCCTAATGCTCTCGGTGCTGCAGCAGAGCCTGAG--------TGGACAGCCCCTGGAGAGCTGGCC---------------GAGGCCAGA---GGTGGTCCTCGAGGGCTGCACACCCTCTGAGGAGGAGCAGCGGCAGTCGGTGCAGTCGGACCAGGGCTACATCTCCAGGAGCTCCCCGCAGCCCCCCGAGTGGCTCACGGAGGAGGAAGA------------GCTAGGACTGGGTGAGCCCGTTGAGTCTCTCTCTCCTGAGGAACTACAGAGCCTGAGGGAGCTCCAGAGGCAGCTTTTCTTCTGGGAGCTCGAGAAGAACCCTGG-CTGGAACAGCTTGGAGCCACGGAGACCCGC-CACAGAAAAGCAGAATCCCTCCNNN-----------------
>vs_HLmusSpi1_IL17RA
ATGGCGACTCGGCGCTGCTGGCCACGGGTCGTCCCCGGGCCCGTGCTGGGATGGCTGC------TTCTGCTGCTGAACTTTCTGGCCCCGGGCCGCGCCTCCCCGCGCCTCCTCGACTTCC-----------------CGGCTC--CGGTCTGCGCGCAGGAGGGGCT---------GAGCTGCAGAGTCAAGAATAGTA-------CTTGTCTGGATGACAGCTGGATCCACCCCAAAAACCTGACCCCGTCTTCCCCAAAAAACATCTATATCAATC---------TTAGTGTTTCCTCTACCCAGCACGGAGAATTAGTCCCTGTGTTG---CATGTTGAGTGGACCCTGCAGACAGATGCCAGCATCCTGTACCTCGAGGGTGCAGAGCTGTCCGTCCTGCA---GCTGAACACCAATGAGCGGCTGTGTGTCAAGTTCCAGTTTCTGTCCATGCTGCAGCAT--------------CACCAT--AAGCGGTGGCGGTTTTCCTTCAGCCACTTTG----TGGTAGATCCTGGCCAGGAGTATGAAGTGACTGTTCACCACCTGCCGAAGCCCATCCCTGATGGGGACCCAAACCACAAATCCAAGATCATCTTTGTGCCTGACTGTGAGGACAGCAAGATGAAGATGACTACCTCA--TGCGTGAGCTCAGGCAGCCTTTGGGATCCCAACATCACTGTGGAGACCTTGGACACACAGCATCTGCGAGTGGACTTCACCCTA--------TGGAATGAATCCACCC---CCTACCAGGTCCTGCTGGAAAGTTTCTCG-------------G--ACTCAGAGAACCACAGCTGCTTTGATGTCGTTAAACAAAT------------ATTTGCGCCCAGGCAAGAGGAATTC-CACCAGCGAG-CTAATGTCAC--ATTCACTCTAAGC--AAGTTTCACTGGTGCTGCCA---CCACCACGTGCAGGTCCAGCCCTTCTTCAGCAGCTGCCTAAATGACTGTTTGAGACACGCTGTGACTGTGCCCTGCC-CAGTAATCTCAAATACCACAGTTCC---CAAGCCA--GACTACATTCCCCTGTGGGTGTATGGCCTCATCACACTCATCGCCA---------TTCTGCTGGTGGGATCTGTCATCGTGCTGATCGTCTGTATGACCTGGAGGCTTTCTGG-CG---CCGATCAAGAGAAACATGGTGATGACTC-CAAAATCAATGG--------------CATCTTGCCCGTAG-------CAGACCTGACTCCCCCACCCCTGAAGCCCAGGAAGGTCTGGATCGTCTACTCGG---CCGACCACCCCCTCTATGTGGAGGTGGTCCTAAAGTTCGCCCAGTTCCTGATCACTG---------CCTGTGGCACTGAAGTAGCCCTTGACCTCCTGGAAGAGCAGGTTATCTCTGAGGTGGGGGTCATGACCTGGGTGAGCCGACAGAAGCAGGAGATGGTAGAGAGCAACTCC-AAAATCATCATCCTGTGTTCCCGAGGCACCCAAGCAAAGTGGAA-AGCTATCTTGGGTTGGGCTGAGC-CTGC-TGTCCAGCTACGGTGTGAC----CACTGGAAGCCTGCTGGGGACCTTTTCACTGCAGCCATGA------------ACATGATCCTGCCAGACTTCAAGAGGCCAGCCTGCTTCGGCACCTACGTTGTTTGCTATTTCAGTGGCATCTGTAGT------GAGAGGGATATCCCCGACCTCTTCAACATCACCTCCAGGTACCCACTCATGGACAGATTTGAGGAGGTTTACT-----TCCGGATCCAGGACCTGGAGATG-----TTTGAACCCGGCCGGATGCACCATGTCAGAGA---GCTCACAG------GGGACAATTACCTGCAGAGCCCTAGTGGCCGGCAGCTCAAGGAGGCTGTGGTTAGGTTCCAGGAGTGGCAAACCCAGTGCCCCGACTGGTTCGAGCGTGAGAACCTCTGCTTAGCTGATGGCCAAGATCTTCCCTCCCTGGATGAAGAAGTGTTTGAAGACCCACTGCTGCCACCAG---------GGGGAGGAATTGTCAAACAGCAGCC---------CCTGGTGCGGGAACTCCCATCTGACGGCTGCCTTGTGGTAGATGTCTGTGTC---AGTGAGG----AAGAAAGTAGAATGGCAAAGCTGGA-CCCTCA---GCTATGGCCTCAGAGAGAGCTAGTGGCTCAGACCCTCCAAAGCATGGTGCTGCCAGCAGAGCAGGTCCCTGCAGCTCATGTGGTGGAGCCTCTCCATC---TCCCAGATGGCAGTGGAGCAGCTGCCCAGCTGCCCATGACAGAGGACAGCGAGGCTTGCCCGCTGCTGGGGGTCCAGAGGAACAGCATCCTTTGCCTCCCCATG---GACTCAGA---TGACTTGCCAC-----TCTGTAGCACCCCAATGATGTCACCT------GACCATCTCCAAGGCGATGCAAGAGAGCAGCTAGAAAGCCTAATGCTCTCGGTGCTGCAGCAGAGCCTGAG--------TGGACAGCCCCTGGAGAGCTGGCC---------------GAGGCCAGA---GGTGGTCCTCGAGGGCTGCACACCCTCTGAGGAGGAGCAGCGGCAGTCGGTGCAGTCGGACCAGGGCTACATCTCCAGGAGCTCCCCGCAGCCCCCCGAGTGGCTCACGGAGGAGGAAGA------------GCTAGGACTGGGTGAGCCCGTTGAGTCTCTCTCTCCTGAGGAACTACAGAGCCTGAGGAAGCTCCAGAGGCAGCTTTTCTTCTGGGAGCTCGAGAAGAACCCTGG-CTGGAACAGCTTGGAGCCACGGAGACCCGC-CCCAGAAGAGCAGAATCCCTCCNNN-----------------
>vs_HLratRat7_IL17RA
ATGGCGACTCCGCGCCGCTGGCCACGGGTCGTCCCCGGGCCGGCGCTG------GGATGGCTACTTCTGCTGTTGAGCGCGCTGTTCCGGGGCCGCGCCTCCCTGCGCCTCCTCGACTTCC-----------------CGGCTC--TAGTCTGCTCTCAGGAGGGGCT---------GAACTGCAGAGTCCAGAATAGTA-------CTTGCCTGGATGACAGCTGGATTTACCCTCGAAACCTGACGCCATCTTCCCCGAAAAACATCTATCTCCATC---------TGAACGTTTCGTCTACCCAGCACGGAGACCTAGTCCCTGTGTTG---CACGTTGAGTGGACCCTGCAGACAGATGCCAGCATCCTGTATCTCGAGGGTGCAGAGCTGTCCATCCTGAA---GCTGAACACCAATGAGCAGCTGTGTGTCAAGTTCAAGTTTCTGTCCCAGCTGTCGAAT--------------CATCAT--AAGCGGTGGCGGTTCTCCTTCAGTCACTTCG----TGGTAGATCCTGGCCAGGAGTATGAGGTGACTGTTCACCACCTGCCCAAGCCCATCCCTGATGGGGACCCAAACCACAAGTCCGAGACCATCTTAGTGCCTGACTGCGAGAACGCCGAGATGAAGATGACTACACCG--TGTGTGAGCTCAGGCAGCCTTTGGAACCCCAACATCACAGTGGAGACCTTGGACACCCAGCATCTTCGAGTGGACTTCACCCTG--------TGGAATGAATCCACCC---CCTACCAGATCCTGCTGGAAAGTTTTTCG-------------G--GCTCAGAGAACCAGAGCTGCTTTGAAGACATTAAACAGAT------------ATCTGCGCCCGGACAGGAGGAATTC-CACCAGCGAT-CCAATGTCAC--ATTCACTCTGAGC--AAGTCTGGCTGGTGCTGCCA---CCACCTCGTGCAGGTCCAGCCCTTCTTCAACAGCTGCCAAAATGACTGCTTGAGACACGCTGTGACTGTGCCCTGCC-CAGTCATCTCAGAGACCCCAGTTTC---CATAACA--GACTATATTCCCCTCTGGGTGTATGGCCTCATCACCCTCATCGCCA---------TCCTGCTGGTGGGCTCTGTCATCCTGCTGATTATCTGCATGACCTGGAGGCTTTCTGG-TG---CTGATCAAGAGAAGCATGGAGATGACTC-CAAAGTCAGTGG--------------CATCTTGCCAACAA-------CAGACCTGACTCCCCCACCCCTGCAGCCCAGGAAGGTCTGGATCGTCTACTCGG---CTGACCACCCCCTCTATGTGGACGTGGTCCTAAAGTTCGCCCAGTTCCTGATCACTG---------CCTGTAGTACCGAAGTAGCCCTTGACCTGCTGGAAGAGCAGACCATCTCTGAGATGGGGGTCATGACTTGGGTGAGCCGGCAGAAGCAGGAAATGGAGGAGAGCGGTTCC-AAGATCATCGTCCTGTGCTCCCGAGGGACCCGAGCTAAGTGGAA-AGCCATCTTGGGTTGGGCGGAGC-CTGC-TGTCCAGCTACGGTGTGAC----CACTGGAAGCCTGCTGGGGACCTTTTCACAGCAGCCATGA------------ACATGATTCTACCAGACTTCAAGAGGCCAGCCTGCTTCGGCACCTACATTGTTTGCTACTTCAGTGGCATCTGTAAC------GAGAGGGATGTCCCCGACCTCTTCAACATCACCTCCAGGTACCCACTTATGGACAAATTTGAGGAGGTTTACT-----TCCGGATCCAGGACCTGGAGATG-----TTTGAACCTGGCCGGATGCACCATGTCAAAGA---GCTCACAG------GGGAAAATTACCTGCAGAGCCCTAGTGGCCGGCAGCTCAAGGAGGCTGTGGTTAGGTTCCAGGAGTGGCAAACCCGGTACCCCGACTGGTTTGAGCGAGAGAACCTCTGCTTAGCAGGTGACCAAGACCTTCCATCCCTGGATGAGGAAGTGTTTGAAGACCCACTGCTGCCACCAG---------GGGGAAGAATCGTCAAACAGCAGCC---------CCTGGTGCGGGAGCTGCCTTCGGAAGGCTGCCTTGTGGTAGATGTCTGTGCC---GGGGAGG----AAGAAAGCCGAGTGGCAAAGCTGGA-GCCTCA---GCTGTGGCCACAAAGACCGCCAATGGCGCAGACCCTCCACACCTTGGTGCTGCCAACAGAACAGGTCCCTGCAGCTCATGTGGTGGAGCCTGTCCGTC---TTCTAGATGGCACCGGAGCAGCTACCCAGCTGGCCATTGCCGAGGACGGCGAGGCTTGCCCGCTGCTTGGGGTCCGGAGGAACAGCATCCTTTGCCTCCCCGTG---GACTCAGA---TGACTCGCCTC-----TCTGTAGCACTCCAATGATGTCACCT------GACCACCTCCCAGGCGATGCAAGAGAGCAGCTAGAAAGCCTGATGCTCTCGGTGCTGCAGCACAGTCTGAG--------CGCACAGGCCCAGGAGGGCTGGCA---------------GAGGCCTGA---GGTGGTCCTCAAGGACTGCATGCCCTCTGAGGAGGAGCAGCGGCAGTCAGTGCAGTCAGACCAGGGCTACATCTCCAGAAGCTCCCCGCAGCCCCCCGACTGGCTCACAGAGGAGGAAGA------------GCTAGAACTGGGTCAGTCCGTTGAGTCTCTCTCTCCGGAGGAACTGCGGAGCCTGAGGAGTCTCCAGAGGCGGCTTTTCTTCTTGGAGCTTGAGAAGAACCCTGG-CTGGGACAACAGAGGCCAGGAGCAGNNNGA----------GCAGCCTCCCTCCTGGGCCTCCNNN--------
>vs_HLratNor7_IL17RA
ATGGCGACTCCGCGCCGCTGGCCACGGGTCGTCCCCGGGCCCGCGCTG------GGATGGCTGCTTCTGCTGTTGAGCGCGCTGTTCCGGGGCCGCGCCTCCCTGCGCCTCCTCGACTTCC-----------------CGGCTC--TAGTCTGCTCGCAGGAGGGGCT---------GAACTGCAGAGTCGAGAATAGTA-------CTTGCCTGGATGACAGCTGGATTTACCCTCGAAACCTGACGCCGTCTTCCCCGAAAAACATCTATCTCCATC---------TGAACGTTTCGTCTACCCAGCACGGAGACCTAGTCCCTGTGTTG---CACGTTGAGTGGACCTTGCAGACAGATGCCAGCATCCTGTATCTCGAGGGTGCAGAGCTGTCCATCCTGAA---GCTGAACACCAATGAGCAGCTGTGTGTCAAGTTCAAGTTTCTGTCCAAGCTGTCGAAT--------------CATCAT--AAGCGGTGGCGGTTCTCCTTCAGTCACTTCG----TGGTAGATCCTGGCCAGGAGTATGAGGTGACTGTTCACCACCTGCCCAAGCCCATCCCTGACGGGGACCCAAACCACAAGTCCAAGACCATCTTAGTGCCTGGCTGCGAGGACACGGAGATGAAGATGACTACACCG--TGTGTGAGCTCAGGCAGCCTTTGGAACCCCAACATCACAGTGGAGACCTTGGACACCCAGCATCTTCGAGTGGACTTCACCCTG--------TGGAATGAATCCACCC---CCTACCAGATCCTGCTGGAAAGTTTTTCG-------------G--GCTCAGAGAACCAGAGCTGCTTTGAAGACATTAAACAGAT------------ATCTGCGCCCGGACAGGAGGAATTC-CACCAGCGAT-CCAATGTCAC--ATTCACTCTGAGC--AAGTCTGGCTGGTGCTGCCA---CCACCTCGTGCAGGTCCAGCCCTTCTTCAACAGCTGCCAAAATGACTGCTTGAGACACGCTGTGACTGTGCCCTGCC-CAGTCATCTCAGAGACCCCAGTTTC---CATAACA--GACTATATTCCCCTCTGGGTGTATGGCCTCATCACCCTCATCGCCA---------TCCTGCTGGTGGGCTCTGTCATCCTGCTGATTATCTGCATGACCTGGAGGCTTTCTGG-TG---CTGATCAAGAGAAACATGGAGATGACTC-CAAAGTCAATGG--------------CATCTTGCCAACAA-------CAGACCTGACTCCCCCACCCCTGCAGCCCAGGAAGGTCTGGATCGTCTACTCGG---CTGACCACCCCCTCTATGTGGACGTGGTCCTAAAGTTCGCCCAGTTCCTGATCACTG---------CCTGTGGTACTGAAGTAGCCCTTGACCTGCTGGAAGAGCAGACCATCTCTGAGATGGGGGTCATGACTTGGGTGAGCCGGCAGAAGCAGGAAATGGAGGAGAGCGGTTCC-AAGATCATCGTCCTGTGCTCCCGAGGGACCCGAGCTAAGTGGAA-AGCCATCTTGGGTTGGGCGGAGC-CTGC-TGTCCAGCTACGGTGTGAC----CACTGGAAGCCTGCTGGGGACCTTTTCACAGCAGCCATGA------------ACATGATTCTACCAGACTTCAAGAGGCCAGCCTGCTTCGGCACCTACATTGTTTGCTACTTCAGTGGCATCTGTAAC------GAGAGGGATGTCCCCGACCTCTTCAACATCACCTCCAGGTACCCACTTATGGACAAATTTGAGGAGGTTTACT-----TCCGGATCCAGGACCTGGAGATG-----TTTGAACCTGGCCGGATGCACCATGTCAAAGA---GCTCACAG------GGGAAAATTACCTGCAGAGCCCTAGTGGCCGGCAGCTCAAGGAGGCTGTGGTTAGGTTCCAGGAGTGGCAAACCCGGTACCCCGACTGGTTTGAGCGAGAGAACCTCTGCTTAGCAGGTGACCAAGACCTTCCATCCCTGGATGAGGAAGTGTTTGAAGACCCACTGCTGCCACCAG---------GGGGAAGAATCGTCAAACAGCAGCC---------CCTGGTGCGGGAGCTGCCTTCAGAAGGCTGCCTTGTGGTAGATGTCTGTGCC---AGGGAGG----AAGAAAGTGGAGTGGTAAAGCTGGA-GCCTCA---GCTGTGGCCACAAAGACAGCTAATGGCTCAGACCCTCCAAACCTTGGTGCTGCCAACAGAACAGGTCCCTGCAGCTCATGTGGTGGAGCCTGTCCGTC---TTCTAGATGGCACTGGAGCAGCTACCCAGCTGGCCATTGCCGAGGACGGCGAGGCTTGCCCGCTGCTTGGGGTCCGGAGGAACAGCATCCTTTGCCTCCCCATG---GACTCAGA---TGACTCGCCTC-----TCTGTAGCACTCCAATGATGTCACCT------GACCACCTCCAAGGCGATGCAAGAGAGCAGCTAGAAAGCCTGATGCTCTCGGTGCTGCAGCATAGCCTGAG--------CGCACAGGCTCAGGAGGGCTGGCC---------------GAGGCCTGA---GGTGGTCCTCAAGGACTGCATGCCCTCTGAGGAGGAGCAGCGGCAGTCAGTGCAGTCAGACCAGGGCTACATCTCCAGAAGCTCCCCGCAACCCCCCGACTGGCTCACAGAGGAGGAAGA------------GCTAGAACTGGGTGAGTCCGGTGAGTCTCTCTCTCCGGAGGAGCTGCGGAGCCTGAGGAGTGTCCAGCGGCGGCTTTTCTTCTGGGAGCTTGAGAAGAACCCTGG-CTGGGACAGCAGAGGCCAGGAGNNNGAAGA----------TCAGCCTCCCCCCTGGGCCTCCNNN--------
>vs_rn6_IL17RA
ATGGCGACTCCGCGCCGCTGGCCACGGGTCGTCCCCGGGCCCGCGCTG------GGATGGCTGCTTCTGCTGTTGAGCGCGCTGTTCCGGGGCCGCGCCTCCCTGCGCCTCCTCGACTTCC-----------------CGGCTC--TAGTCTGCTCGCAGGAGGGGCT---------GAACTGCAGAGTCGAGAATAGTA-------CTTGCCTGGATGACAGCTGGATTTACCCTCGAAACCTGACGCCGTCTTCCCCGAAAAACATCTATCTCCATC---------TGAACGTTTCGTCTACCCAGCACGGAGACCTAGTCCCTGTGTTG---CACGTTGAGTGGACCTTGCAGACAGATGCCAGCATCCTGTATCTCGAGGGTGCAGAGCTGTCCATCCTGAA---GCTGAACACCAATGAGCAGCTGTGTGTCAAGTTCAAGTTTCTGTCCAAGCTGTCGAAT--------------CATCAT--AAGCGGTGGCGGTTCTCCTTCAGTCACTTCG----TGGTAGATCCTGGCCAGGAGTATGAGGTGACTGTTCACCACCTGCCCAAGCCCATCCCTGACGGGGACCCAAACCACAAGTCCAAGACCATCTTAGTGCCTGGCTGCGAGGACACGGAGATGAAGATGACTACACCG--TGTGTGAGCTCAGGCAGCCTTTGGAACCCCAACATCACAGTGGAGACCTTGGACACCCAGCATCTTCGAGTGGACTTCACCCTG--------TGGAATGAATCCACCC---CCTACCAGATCCTGCTGGAAAGTTTTTCG-------------G--GCTCAGAGAACCAGAGCTGCTTTGAAGACATTAAACAGAT------------ATCTGCGCCCGGACAGGAGGAATTC-CACCAGCGAT-CCAATGTCAC--ATTCACTCTGAGC--AAGTCTGGCTGGTGCTGCCA---CCACCTCGTGCAGGTCCAGCCCTTCTTCAACAGCTGCCAAAATGACTGCTTGAGACACGCTGTGACTGTGCCCTGCC-CAGTCATCTCAGAGACCCCAGTTTC---CATAACA--GACTATATTCCCCTCTGGGTGTATGGCCTCATCACCCTCATCGCCA---------TCCTGCTGGTGGGCTCTGTCATCCTGCTGATTATCTGCATGACCTGGAGGCTTTCTGG-TG---CTGATCAAGAGAAACATGGAGATGACTC-CAAAGTCAATGG--------------CATCTTGCCAACAA-------CAGACCTGACTCCCCCACCCCTGCAGCCCAGGAAGGTCTGGATCGTCTACTCGG---CTGACCACCCCCTCTATGTGGACGTGGTCCTAAAGTTCGCCCAGTTCCTGATCACTG---------CCTGTGGTACTGAAGTAGCCCTTGACCTGCTGGAAGAGCAGACCATCTCTGAGATGGGGGTCATGACTTGGGTGAGCCGGCAGAAGCAGGAAATGGAGGAGAGCGGTTCC-AAGATCATCGTCCTGTGCTCCCGAGGGACCCGAGCTAAGTGGAA-AGCCATCTTGGGTTGGGCGGAGC-CTGC-TGTCCAGCTACGGTGTGAC----CACTGGAAGCCTGCTGGGGACCTTTTCACAGCAGCCATGA------------ACATGATTCTACCAGACTTCAAGAGGCCAGCCTGCTTCGGCACCTACATTGTTTGCTACTTCAGTGGCATCTGTAAC------GAGAGGGATGTCCCCGACCTCTTCAACATCACCTCCAGGTACCCACTTATGGACAAATTTGAGGAGGTTTACT-----TCCGGATCCAGGACCTGGAGATG-----TTTGAACCTGGCCGGATGCACCATGTCAAAGA---GCTCACAG------GGGAAAATTACCTGCAGAGCCCTAGTGGCCGGCAGCTCAAGGAGGCTGTGGTTAGGTTCCAGGAGTGGCAAACCCGGTACCCCGACTGGTTTGAGCGAGAGAACCTCTGCTTAGCAGGTGACCAAGACCTTCCATCCCTGGATGAGGAAGTGTTTGAAGACCCACTGCTGCCACCAG---------GGGGAAGAATCGTCAAACAGCAGCC---------CCTGGTGCGGGAGCTGCCTTCAGAAGGCTGCCTTGTGGTAGATGTCTGTGCC---AGGGAGG----AAGAAAGTGGAGTGGTAAAGCTGGA-GCCTCA---GCTGTGGCCACAAAGACAGCTAATGGCTCAGACCCTCCAAACCTTGGTGCTGCCAACAGAACAGGTCCCTGCAGCTCATGTGGTGGAGCCTGTCCGTC---TTCTAGATGGCACTGGAGCAGCTACCCAGCTGGCCATTGCCGAGGACGGCGAGGCTTGCCCGCTGCTTGGGGTCCGGAGGAACAGCATCCTTTGCCTCCCCATG---GACTCAGA---TGACTCGCCTC-----TCTGTAGCACTCCAATGATGTCACCT------GACCACCTCCAAGGCGATGCAAGAGAGCAGCTAGAAAGCCTGATGCTCTCGGTGCTGCAGCATAGCCTGAG--------CGCACAGGCTCAGGAGGGCTGGCC---------------GAGGCCTGA---GGTGGTCCTCAAGGACTGCATGCCCTCTGAGGAGGAGCAGCGGCAGTCAGTGCAGTCAGACCAGGGCTACATCTCCAGAAGCTCCCCGCAACCCCCCGACTGGCTCACAGAGGAGGAAGA------------GCTAGAACTGGGTGAGTCCGGTGAGTCTCTCTCTCCGGAGGAGCTGCGGAGCCTGAGGAGTGTCCAGCGGCGGCTTTTCTTCTGGGAGCTTGAGAAGAACCCTGG-CTGGGACAGCAGAGGCCAGGAGNNNGAAGA----------TCAGCCTCCCCCCTGGGCCTCCNNN--------
>vs_HLcriGam1_IL17RA
ATGGGGACTCCGCGCCGCCGGCCCCGGGTCGCTCCCGGGCCCGCGCTG------GGATGGCTGCTCCTGCTGCTGAGCGCGCTGGCCCCGGGCCGCGCCTCCCCGCGCCTCTTGGACTTCC-----------------CGGCTC--TGGTCTGTGCGCAGGAGGGGCT---------GAGCTGCAGAGTCAAGAATAGTA-------CCTGCCTGGATAAGAGCTGGATCAACCCTCAAAACTTGACCCCGTCTTCCCCAAAAGAAGTCCATATCCAGG---------TGAAGGTTTCCTCTACCCAGCATGGAGACCTGGTCCCTGTGTTG---CACATTAACTGGACTCTGCAGACAGATGCCAGCATCCTGTACCTTGAGGGCACAAGGCTGTCCATCCTGCA---GCTGAACACCAACGAACAGCTATGTGTTGAGTTTGAGTTTCTGTCCAGGCTGAGGCAT--------------CATCAC--AAGCGGTGGTGGTTTGCCTTCCGGCACTTCG----TGGTAGACCCTGGCCAGGAGTATGAGGTGACCGTTCACCACCTGCCCAAGCCCAACGTCTATGGGGACCCAAACGACCTGTCCAAGACCATCTTCGTGCCTGGCTGTGAGGACCCCGAGATGAGGATGACCACACCA--TGTGTGAGCTCAGGCAGCCTGTGGGATCCCAACATCACCGTGGAGACCCTGGACACCCAGCATCTGCGCGTGAGCTTCACACTG--------TGGAATGAGTCCACTC---CCTACCACATCCTGCTGGAGAGTTTTCCA-------------C--ACTTGAGGAACCAAAGCTGCTTTGGTCACATTCAGCCGAT------------ATCTGCGCCCACACAAGAAGAATTC-CACCAGCGAT-CCAACACCAC--AGTCACTCTCCTC--AACCCTAACTGGTGCTGCCA---CCACCGCATACAGGTCCAGCCCTTCTTCAGTAGCTGCCTGAATGACTGTTTGAGACACGTTGTGACTGTGGCCTGCC-CAGAAATCCAAGAGGCTCCAGATTA---CATCGCA--GGTTATATTCCCCTGTGGGTGTACTGCTTTATCACGGGTATCGCCG---------TTCTGCTCGTGGGCTCCGTCATCGTGCTGATCGTCTGCATGACCCGGAGGCTTTCGGG-GT---CTGGTCATGAGAAGTACGGTAACGACTC-CAAATTCAACGG--------------CACCTTGCCTACAG-------CCGACATGACCCCCCCACCCCTGAAGCCCAGGAAGGTCTGGATTGTCTACTCGG---CCGATCACCCCCTCTATGTGGACGTGGTTCTAAAGTTCGCCCAGTTTCTGATCACTG---------CCTGTGGCACCGAAGTTGCTCTTGACCTCCTGGAAGAACAGGTTATCTCAGAGGTGGGGGTCATGACCTGGGTGAGCCGACAGAAGCAGGAAATGGTGGAGAGCAACTCC-AAAATCATCATCCTGTGCTCCCGAGGCACCCAGGCCAAGTGGAA-GGCCATCTTGGGTTGCACTGAGT-CTGC-TATCCAGCTACGGTGTGAC----CACTGGAAGCCTGCTGGGGACCTCTTCACGGCAGCCATGA------------ACATGATCCTGCCAGACTTCAAGAAGCCAGCCTGCTTTGGTACCTACATTGTGTGCTACTTCAGTGGCATCAGTAGC------GAGAGCCACGTCCCTGACCTCTTCAACATCACCTCCAAGTACCCACTCATGGACAAATTTGAGGAGGTTTACT-----TCCGGATCCAGGACCTGGAGATG-----TTTGAGCCTGGCCGGATGCACCACGTCAAAGA---GCTCATGG------GGGAAAATTACCTGCAGAGCCCTAGTGGCCGGCAGCTCAAGGAGGCCGTGGTTAAGTTCCAGGAGTGGCAAACCCAGTGCCCCAGTTGGTTTGAGCGTGAGAACCTCTGCTCAGCAGGTGACCAGGATCTCCCATCCCTGGATGAAGAAGTGTTCGAAGATCCACTGCTGCCACCAG---------GGGGAAGAATCGTCAGACAGCAGCC---------CCTGGTGCGGGAGCCCGCCCCTGAGGGCTGCCTGGCTGTAGACATCTGTGTC---AGTGAGG----AGGAAAATGGGGTGGCAAAGCTGGA-TCTGCA---GCTGCTGCCACAGAGAGAGCTAGTGGCTCAGACCCTCCAGACCATGGTGCTGCCAGCAGAGCAGGTCCCCGCAGCTCACGCGGTGGAACCTGTCCCTC---TTCCAAGCG---GTGGAGCAGCTGCCCAGCTGACCGTGGCAGAGGACAGTGAGGCCTGCCCACTGCTGGGGGCCCAGAGGAACAGTATCTTCTGCCTCCCCATT---GACTCGGA---TGACTCGCCTC-----TCTGCAGCACTCCAATGATGTCACCT------GACCACCTGCACAGCGATGCAAGGGAGCAGCTAGAAATCCTGATGCTGTCTGTGCTGCAGCAGAGTCTGAG--------CGGGCAGGCCCACGAGAGC---------------TGGGCGAGGCCCGCCGTGGCCCTCAAGGATGCCTGCACACCCTCTGAGGAGGAACAGCGGCAGTCAGTGCAGTCAGACCAGGGCTACATCTCCAGAAGCTCCCCACAGCCCCCCGATTGGCTCACAGACATGGAGGA------GGAAGAGCTAGAACGGGGTGAGTCAGCTGAGCCCCTCTCTCCTGAGGACCTGCAGAGCCTGAGGAGCCTCCAGCAGCAGCTTTTCTTCTGGGAGCTTGAGAAGAACCCTGG-CTGGGACAGCTCGGCACCACAGAAACCAGC-TACAGAAGAGCAGGCTCCCTCANNN-----------------
>vs_HLarvNil1_IL17RA
ATGGCGACTCCGCGCCGCTGGCCACGGATCGCTCCCGGGCCCGTGTTGGGATG------GCTGCTTCTGCTGCTGAACGCGCTGGCCCCGGGCCGCGCCTCCCCGCGCTTCCTCGACTTCC-----------------CGGCCC--CGGTCTGCGCGCAGGAGGGGCT---------GAGCTGCAGAGTTGAGAATAGCA-------CTTGCCTGGATGTCAGCTGGATCGCCCCTCAGAACCTGACCCCGTCCTCCCCAAAAGACATCTATACCAATC---------TGAGCATCTCCTCTACCCAGCACGGAGAGTTCGTGCCTGTGTTG---CATGTTGGGTGGACCCTGCAGACAGATGCCAGCATCCTGTACCTCGAGGGTGCAGAGCTGTCCATCCTGCA---GCTGAGCACCAACGAGCGGCTGTGTGTCAAGTTCCACTTTCTGTCCAGGCTGCAGCAT--------------CATCAG--AAGCGGTGGCGGTTTTCCTTCAGCCACTTTG----TGGTAGATCCTGGCCAGGAGTATGAAGTGACTGTTCAACACCTGCCCAAGCCCACCCCTTATGGGGACCCAAACCACAAGTCCAAGGTCATCCTCGTGCCTGACTGTGAGGACATCGGGATGAAGAGGACTACATCA--TGTATGAGCTCAGGCAGCCTTTGGGATCCTAACATCACTGTGCAGACCTTGGATGCACAGCATCTTCGAGTGGACTTTACCCTG--------TGGAATGAATCCGCCC---TCTACCAGATCCTGCTGGAAAGCTTTTCG-------------G--ACTCAGAGAACCAAAGATGCTTTGATAAAATGAAACCAAT------------ATCTGCGCTCAGACAAGAGGAATTC-CACCAGCGAG-CCAATGTCAC--ATTCCCTCTAAGC--AAGTCTACTTGGTGCTGCCA---CCACCGAGTGCAGGTCCAGCCCTTCTTCAAGAGCTGCCTAAACGACTGCCTGAGACATGCTGTGATTGTGCCCTGCC-CAGTAATCTCAAAGGTCACAGTTTC---CATGCCA--GACTACATTCCCCTCTGGGTGTATGGCCTCATCACACTCATCGCCA---------TTCTGCTGGTGGGATCTGTCATCCTGCTGACCATCTGCATGACCTGGAGGCTTTCTGG-AGCTGCTGATCAAGAGAAACATGGTGATGACTC-CAAAATCAATGG--------------CGTCTTGCCGAGAG-------CAGACCTGACTCCCCCTCCCCTGAAGCCCAGGAAGGTCTGGATCGTCTACTCAG---CCGACCACCCCCTCTATGTGGAGGTGGTCCTAAAGTTTGCCCAGTTCCTGATCACTG---------CCTGTGGCACTGAAGTAGCCCTTGACCTCCTGGAAGAGCAGGTTATTTCTGAGGTGGGGGTCATGACCTGGGTGAGCCGACAGAAGCAGGAAATGGTGGAGAGCAACTCC-AAAATCATCATCCTGTGTTCCCGAGGCACCCAAGCAAAGTGGAA-AGCCATCTTGGGTTGGGATGAGC-CTGC-TGTCCAGCTACGGTGTGAC----CACTGGAAGCCTGCTGGGGACCTCTTCACAGCAGCCATGA------------ATATGATCCTGCCAGACTTCAAGAGGCCAGCCTGCTTCGGCACCTACATTGTTTGCTACTTCAGTGGCATCTGTAAT------GAGAGGGACGTCCCTGACCTCTTCAACATCACTTCCAGATACCCTCTTATGGACAAATTTGAGGAGGTTTACT-----TCCGGATCCAGGACCTGGAGATG-----TTTGAACCTGGACGGATGCACCATGTCAAAGA---GCTCACAG------GGGAAAATTACCTGCAGAGCCCTAGTGGCCGGCAGCTCAAGGAGGCTGTGGTTAGGTTCCAGGAGTGGCAAACCCGGTGCCCCGATTGGTTTGAGCATGAGAACCTCTGCTTAGCAGATGATCAGGATCTCCCATCCCTGGATGAAGAAGTGTTTGAAGACCCACTGCTGCCACCAG---------GGGAAAGAATTGTCAAACAGCAGCC---------CCTGGTGCGGGAGCTCACTTCTGAAGGCTGCCTTGTGGTAGATGTCTGTGTC---AGTGAGG----AAGAAAGTGGAGTGGCAAAGCTGGA-GCCTCA---GCTGTGGCCACAGAGAGAGCTAATGGCTCAGACCCTGCAAACCATGGTGCTGCCAGCAGAACAGGTCCCTGCAGCTCATGTGGTAGAACCTGTCCATC---TTCCAGATGGCAGTGGAGCAGCTACCCAGCTGACCATCCCAGAGGGCAGCGAGGCTTGCCCGCTGCTGGGGGTCCAGAGGAACAGCATCCTTTGCCTCCCCATG---GACTCAGA---TGACTTGCCTC-----TCTGTAGCACTCCAATGATGTCACCT------GACCGCCTCCAAGGCGATGCAAGAGAGCAGCTAGAAAGCCTGATGCTCTCGGTGCTGCAGCACAGTCTGAG--------CAGACAGGCCCAGGAGAGCTGGCC---------------AAGGCCCAA---GGTGGTCCTCAATAACTGCACGCCCTCTGAGGAGGAGCAGCGGCAGTCAGTGCAGTCAGACCAGGGCTACATCTCTAGAAGCTCCCCGCAGCCTCCTGACTGGCTCACAGAGGAGGAAGA------------ACTGGGACAGGGTGAGTCAGTTGAGTCTCTCTCTCCTGAGGAACTACGGAGCCTGAGGAACCTCCAGAGGCAGCTCTTTTTCTGGGAGCTTGAGAAGAACCCTAG-CTGGGACAGCTTGGAGCCACGGAGACCAGC-CACAGAAGAGCAGGCTCCCTCCNNN-----------------
>vs_nanGal1_IL17RA
ATGGGGAGTCCGCGCTGCCGGCCGCCGGTGGTCGGGGGCTCCGCGCTA------GGACGGCTGCTCCTGGTCCTGAGCGCGCTGGCCTCGGGCCGCGCCTCCCCGGGGCTCCTGGACTTCC-----------------CGGCTC--CGGTCTGCGCTCAGGAGGGCCT---------GAGGTGCAGAGTCAACTACAGTA-------CCTGCCTGGATGACAGCTGGATCCACCCTCGAAACCTGACCCCTTCTTCCCCTAAATACATCCAGACCCAGC---------TGGACTTTGCCTTTACCCAGCATGGAGACCTTGTCCCTGTGGTG---CACATCGAGTGGACACTGCAGACTGATGCCAGCATCCTGTACCTCGAGGGCGTGGAGCTGTCTATCCTGCA---GCTGAACACCAATGAGCGTTTGTGTGTGGAGTTTGAGTTTCTGTCCAAACTGACACAC--------------CACCAT--AAGCGGTGGCGGTTCTCCTTCAGCCACTTTG----TGGTAGATCCTGGCCAGGAGTATGAGGTGACCGTTCACAACCTGCCCAAGCCCATCCCTGATGGGGACCCAAACCACCAGTCCAAGAACTTCATTGTGCCTGACTGCGAGAACAGCAGGATGAAGTGGACCACACCA--TGTGTGAATTCAGGTAGCCTGTGGGATCCCAACATCACTGTGGAGACCCTGGACAGCCAGCACCTCCAAGTGAGCTTCACCCTG--------TGGAATGAATCCATCC---CCTACCAGATCCTGCTCAACAGTTTTCCA-------------G--ACATGAAGAACCAAAGCTGCTTTGATGCCATACAGCAAAT------------ACCTGCGCCCAGACAAGAGGAGTTC-CACCAGCGAG-CCAATATCAC--ACTCAATCTCAGC--AACTATAACTGGTGCTGCCA---CCACCAAGTGCAGATTCAGCCCTTCTTCAGCAGCTGCCTGAATGACTGCTTGAGACACGCTGTGACCCTGCCCTGCC-CAGAAATCCCACAGACCCCAGTTTC---CTTTGCA--GAATATATTCCCCTGTGGGTGTATGGCTTCATCACAGTCATTGCCA---------TCCTGCTGGTGGGCTCTGTCATCCTGCTGGTCATCTGCATGGCCTGGAGGCTTTCTGG-AT---CTCATCATGAGAAATACAGTGATGACCC-CAAGCACAGTGA--------------CATCGTGCCTGTAG-------CCAACCTAAACCCCCCACCCCTGAAGCCCAGGAAAGTCTGGATCATCTACTCAG---CCGACCACCCCCTCTATGTGGATGTGGTCCTAAAGTTTGCCCAGTTTTTGATCACTG---------CCTGTGGCACTGAAGTAGCCCTGGACCTCCTAGAAGAACAGGTCATCTCAGAGGTGGGAGTTATGACCTGGGTGGGCCGCCAGAAGCAGGAGATGGTAGAGAGCAACTCC-AAAATCATCATCCTGTGCTCCCGGGGTACCCAAGCCAAGTGGAA-GGCCATCTTGGGTTGGGCCGAGC-CTGC-CGTCCAGCTACGGTGTGAC----CACTGGAAGCCTGCTGGGGACCTGTTCACAGCAGCCATGA------------ACATGATCCTCCCAGACTTCAAGAGGCCAGCCTGCTTTGGCACCTACATTGTCTGCTACTTCAGTGGCATCAGCAGC------GAGAGCGACATCCCTGACCTCTTCAATATCACCTCCAGGTACCCACTCATGGACAAATTTGAAGAGGTTTACT-----TCCGGATCCAGGACTTGGAGATG-----TTTGAGCCTGGTCGGATGCACCATGTCAGGGA---GCTCACTG------GGGAAAATTATCTGCAGAGCCCTAGCGGCTGGCAACTGAAGGAGGCTGTGGCCAGGTTCCGAGAGTGGCAGACCCAGTGCCCCGATTGGTTTGAGCATGAGAACCTCTGCTTAGCAGACGACCAGGACCTCCCGTCCCTGGACG---AAGTGTTTGAAGAGTCACTGCTGCCACCAG---------GGAGCGGAATCGTCAGACAGCAGCC---------CATGATGCGGGAGCCCTCCTCAGAGGACTGCCTGGTGGTAGATGTCTGTGTC---AGTGAAG----AAGAGAGGGGAATGGCAAAGCTGGA-CCCGCA---GCTACAGTCCCAGGGGGATCTGGGGACCCAGACCCTCCGGACTATGGTGCTCCCAGCAGAGCAGGTCCCTGCAGCCCACATTGTAGCACCTGTCCCTC---TTGCAGATGGCAGTGGAGCTGCCAGCCAGCTGGCTGTGGCAGAGGACAGTGAGGCCTGCCCACTGCTGGGGGCCCAGCGGAACAGCATCCTTTTCCTCCCCACA---GACTCAGA---TGACTCACCTC-----TCTGCAGCACCCCAGTGATGTCACCT------GACCACCTGCCCGGTGATGCAAGGGAGCAGCTGGAAAGCTTGATGCTGTCAGTGCTGCGGCAGAGTCTAAG--------TGGCCAGCCCCAGGTGAGCT---------------GGGAGAGGCCCGTGGTGGTCCTCAAAGACCCCTGCACACCCTGTGAGGAGGAACAGCGGCAGTCAGTACAGTCAGATCAGGGCTACATCTCCAGGAGCTCACCCCAGCCCCCTGACGGGCTCACAGACATGGAGGA------GGAAGAGCTAGATCTGGGCCAGTCTGCGGAGCCTCTCTCTCCTGAGGACCTACAGGACCTGAGGAGCCTCCAGCAGCAGCTTTTCTTCTGGGAGATCCAGAAGAACCCTGG-CTGGGACAGTTTGGGAGCACGGAGGCCAGC-CACAGAGGAGCAGGCTCCCTCTNNN-----------------
>vs_HLmusCar1_IL17RA
-------------------------------------------------------------------------------------------------------------------------------------------------------------------GGGCT---------GAGCTGCAGAGTCAAGAATAGTA-------CTTGTCTGGATGACAGCTGGATCCACCCCAAAAACCTGACCCCGTCTTCCCCCAAAAACATCTATATCAATC---------TTAGTGTTTCNTCTACCCAGCACGGAGAATTAGTCCCTGTGTTG---CATGTTGAGTGGACCCTGCAGACAGATGCCAGCATCCTGTACCTCGAGGGTGCAGAGCTGTCCGTCCTGCA---GCTGAACACCAATGAGCGGCTGTGTGTCAAGTTCCAGTTTCTGTCCAGGCTGCAGCAT--------------CACCAT--AAGCGGTGGCGGTTTTCCTTCAGCCACTTTG----TGGTNGATCCTGGCCAGGAGTATGAAGTGACTGTTCACCACCTGCCGAAGCCCATCCCTGATGGGGACCCAAACCACAAATCCAAGATCATCTTTGTGCCTGACTGTGAGGACAGCAAGATGAAGATGACTACCTCA--TGCGTGAGTTCAGGCAGCCTTTGGGATCCNAACATCACTGTGGAGACCTTGGACACACAGCATCTTCGAGTGGACTTCACCCTG--------TGGAATGAATCCACCC---CCTACCAGGTCCTGCTGGAAAGTTTCTCG-------------G--ACTCAGAGAACCACAGCTGCTTTGATGCCGTTAAACAAAT------------ATTTGCGTA------------------------------------------------------------------------------------------------------------------------------------------------------------------------------------------------------CATTCCCCTGTGGGTGTATGGCCTCATCACACTCATCGCCA---------TTCTGCTGGTGGGATCTGTCATCGTGCTGATCATCTGTATGACCTGGAGGCTTTC----------------------------------------------------------------TATCTTGCCCGTAG-------CAGACCTGACTCCCCCACCCCTGAAGCCCAGGAAGGTCTGGATCGTCTACTCGG---CCGACCACCCCCTCTATGTAGAGGTGGTCCTAAAGTTCGCCCAGTTCCTGATCACTG---------CCTGTGGCACTGAAGTAGCCCTTGACCTCCTGGAAGAGCAGGTTATCTCTGAGGTGGGGGTCATGACCTGGGTGAGCCGACAGAAGCAGGAGATGGTGGAGAGCAACTCC-AAAATCATCATCCTGTGTTCCCGAGGCACCCAAGCAAAGTGGAA-AGCTATCTTGGGTTGGGCTGAGC-CTGC-TGTCCAGCTACGGTGTGAC----CACTGGAAGCCTGCTGGGGANCTTTTCACTGCAGCCATGA------------ACATGATCCTGCCAGACTTCAAGAGGCCAGCCTGCTTTGGCACCTACGTNGTTTGCTACTTCAGTGGCATCTGTAAT------GAGAGGGATGTCCCTGACCTCTTTAACATCACCTCCAGGTACCCACTCATGGACAGATTTGAGGAGGTTTACT-----TCCGGATCCAGGACCTGGAGATG-----TTTGAACCCGGCCGGATGCACCATGTCAGAGA---GCTCACAG------GGGACAATTACCTGCAGAGCCCTAGTGGCCGGCAGCTCAAGGAGGCTGTGGTTAGGTTCCAGGAGTGGCAAACCCAGTGCCCCGACTGGTTCGAGCGTGAGAACCTCTGCTTAGCTGATGGCCAAGATCTTCCCTCCCTGGATGAAGAAGTGTTCGAAGACCCACTGCTGCCACCAG---------GGGGAGGAATTGTCAAACAGCAGCC---------CCTGGTGCGGGAACTCCCGTCTGAAGGCTGCCTTGTGGTAGATGTCTGTGTC---AGTGAGG----AAGAAAGTGGAATGGCAAAGCTGGA-CCCTCA---GCTATGGCCACAGAGAGAGCTAGTGGCTCAGACCCTCCAAAGTATGGTGCTGCCAGCAGAGCAGGTCCCTGCAGCTCATGTGGTGGAGCCTCTCCATC---TCCCAGATGGCAGTGGAGCAGCTGCCCAGCTGCCCATGACAGAGGACAGCGAGGCTTGCCCGCTGCTGGGGGTCCAGAGGAACAGCATCCTTTGCCTCCCCATG---GACTCAGA---TGACTTGCCTC-----TCTGTAGCACCCCAATGATGTCACCT------GACCACCTCCAAGGTGATGCAAGAGAGCAGCTAGAAAGCCTAATGCTCTCAGTGCTGCAGCAGAGCCTGNG--------TGGACAGCCCCTGGAGAGCTGGCC---------------GAGGTCAGA---GGTTGTCCTTGAGGGCTGCACACCCTCTGAGGAGGAGCAGCGGCAGTCAGTGCAGTCAGACCAGGGCTACATCTCCAGAAGCTCCCCGCAGCCCCCCGACTGGCTCANGGAGGAGGAAGA------------GCTAGGACTGGGGGAGCCCGTTGAGTCTCTCTCTCCTGAGGAACTACAGAGCCTGAGGAAGCTCCAGAGGCAGCTTTTCTTCTGGGAGCTTGAGAAGAACCCTGG-CTGGAACAGCTTGGAGCCACGGAGACCCGC-CACAGAAGAGCAGGCTCCCTCCNNN-----------------
>vs_HLperNas1_IL17RA
------------------------------------------------------------------------------------------------------------------------------------------------------------------------------------------------------------------------------------------------------------------------------------------------------------------------------------------------------------------------------------------------------------------------------------------------------------------------------------------------------------------------------------------------------------------------------------------------------------------------------------------------------------------------------------------------------------------------------------------------------------------------------------------------------------------------------------------------------------------------------------------------------------------------------------------------------------------------------------------------------------------------------------------------------------------------------------------------------------------------------------------------------------------------------------------------------------------------------------------------------------------------------------------------ATCTCCCCTGGGC-------CCGACCTGACTCCCCCGCCCCTGAAGCCCAGGAAAGTCTGGATTGTCTACTCTG---CAGACCACCCCCTCTATGTGGAGGTGGTCTTAAAGTTTGCCCAGTTCCTGATCACAG---------CCTGCGGCACTGAAGTAGTCCTGGACCTCCTGGAAGAGAAGACTATCTCAGAGGTGGGGGTCATGACCTGGGTAGGCCGACAGAAACAGGAAATGGTGGAGAGCAACTCC-AAAATCATCATCCTGTGCTCCCGAGGCACCCAGGCCAAGTGGAA-GGCCATCTTGGGTTGGACTGAGC-CTGC-TGTCCAGCTACGGTGTGAC----CAGTGGAAGCCTGCTGGGGACCTTTTTACAGCAGCCATGA------------ACATGATCCTGCCAGACTTCAAGAGGCCAGCCTGCTTTGGCACCTACATTGTCTGCTACTTCAGTGGCATCAGTAGC------GAGAGCGATGTCCCCGACCTCTTCAACATCACCTCCAGGTACCCACTCATGGACAAATTTGAGGAGGTTTACT-----TCCGGATCCAGGACCTGGAGATG-----TTTGAACCTGGCCGGATGCACCATGTCAAAGA---GCTCACGG------GGGAGAATTACCTGCAGAGTCCTAGTGGTTGTCAGCTCAAGGAGGCTGTGGTTAGATTCCAGGAGTGGCAAACCAAGTGTCCGGGTTGGTTTGAGCGGGAGAACCTCTGCTTAGCAGGGGATCAGGATCTCCCATCCCAGGACGAGGAAGTGTTTGAAGACCCACTGCTGCCACCAG---------GAGGAGGAATCGTCAAACAGCAGCC---------CGTGGTGCGGGAGCCTCCCGAGGGCTGCATGGTGGTAAATGTCTGTGCCGGT---GA---GG----AGGAGAGTGGAATGGCAAAGCTCGA-TCCGCT---GCTGCGGCCCCAGAGAGAGCGAGGGGCTCAGACCCTCCAAACCGTGGTGCTGCCCTCAGAACAAGTGCCTGCAGCTGGGGTGGTGGAACCTGTCCCTC---TTCCAGATGGCAGTGGAGCCGCTACCCAGCTGACCCTGGCAGAGGACAGTGAGGCCTGCCCGCTGCTGGGGGCCCGGAGGAACAGCCTCCTCTGCCTCCCCGTG---GACTCAGA---TGACTTGCCTC-----TCTGTAGCACTCCGATGATGTCACCT------GACCACTTCCACAGTGAGGCAAGGGAGCAGTTAGAAAGCCTGATGCTGTCAGTGCTGCAGCAGAGTCTGAG--------CGGACAGGCCCAGGAGAGC---------------TGGACGAGGCCCATGGTGGTCCTCAAGGACCCCGGCACCCCCTCTGAGGAGGAACAGCGGCAGTCAGTGCAGTCGGACCAGGGCTACATCTCCAGGAGCTCCCCTCAACCCCCCGACTGGCTCGCAGAGGAGGAGGA---GGAGGAGGAGGAGGAACTGGGTGAGTCAGCTGAGCCTCTGTCTCCTGAGGAACTGCAGGACCTGAGGAGCCTCCAGCGGCAACTTTTCTTCTGGGAACTTGAGAAGAACCCTGG-CTGGGACAGCTTGGAGCCAAGGAGACTGGC-CACAGAAGAGCAGGCTCCCTCCNNN-----------------
>vs_HLperNas1_IL17RA_2
------------------------------------------------------------------------------------------------------------------------------------------------------------------------------------------------------------------------------------------------------------------------------------------------------------------------------------------------------------------------------------------------------------------------------------------------------------------------------------------------------------------------------------------------------------------------------------------------------------------------------------------------------------------------------------------------------------------------------------------------------------------------------------------------------------------------------------------------------------------------------------------------------------------------------------------------------------------------------------------------------------------------------------------------------------------------------------------------------------------------------------------------------------------------------------------------------------------------------------------------------------------------------------------------ATCTCCCCTGGGC-------CCGACCTGACTCCCCCGCCCCTGAAGCCCAGGAAAGTCTGGATTGTCTACTCTG---CAGACCACCCCCTCTATGTGGAGGTGGTCTTAAAGTTTGCCCAGTTCCTGATCACAG---------CCTGCGGCACTGAAGTAGTCCTGGACCTCCTGGAAGAGAAGACTATCTCAGAGGTGGGGGTCATGACCTGGGTAGGCCGACAGAAACAGGAAATGGTGGAGAGCAACTCC-AAAATCATCATCCTGTGCTCCCGAGGCACCCAGGCCAAGTGGAA-GGCCATCTTGGGTTGGACTGAGC-CTGC-TGTCCAGCTACGGTGTGAC----CAGTGGAAGCCTGCTGGGGACCTTTTTACAGCAGCCATGA------------ACATGATCCTGCCAGACTTCAAGAGGCCAGCCTGCTTTGGCACCTACATTGTCTGCTACTTCAGTGGCATCAGTAGC------GAGAGCGATGTCCCCGACCTCTTCAACATCACCTCCAGGTACCCACTCATGGACAAATTTGAGGAGGTTTACT-----TCCGGATCCAGGACCTGGAGATG-----TTTGAACCTGGCCGGATGCACCATGTCAAAGA---GCTCACGG------GGGAGAATTACCTGCAGAGTCCTAGTGGTTGTCAGCTCAAGGAGGCTGTGGTTAGATTCCAGGAGTGGCAAACCAAGTGTCCGGGTTGGTTTGAGCGGGAGAACCTCTGCTTAGCAGGGGATCAGGATCTCCCATCCCAGGACGAGGAAGTGTTTGAAGACCCACTGCTGCCACCAG---------GAGGAGGAATCGTCAAACAGCAGCC---------CGTGGTGCGGGAGCCTCCCGAGGGCTGCATGGTGGTAAATGTCTGTGCCGGT---GA---GG----AGGAGAGTGGAATGGCAAAGCTCGA-TCCGCT---GCTGCGGCCCCAGAGAGAGCGAGGGGCTCAGACCCTCCAAACCGTGGTGCTGCCCTCAGAACAAGTGCCTGCAGCTGGGGTGGTGGAACCTGTCCCTC---TTCCAGATGGCAGTGGAGCCGCTACCCAGCTGACCCTGGCAGAGGACAGTGAGGCCTGCCCGCTGCTGGGGGCCCGGAGGAACAGCCTCCTCTGCCTCCCCGTG---GACTCAGA---TGACTTGCCTC-----TCTGTAGCACTCCGATGATGTCACCT------GACCACTTCCACAGTGAGGCAAGGGAGCAGTTAGAAAGCCTGATGCTGTCAGTGCTGCAGCAGAGTCTGAG--------CGGACAGGCCCAGGAGAGC---------------TGGACGAGGCCCATGGTGGTCCTCAAGGACCCCGGCACCCCCTCTGAGGAGGAACAGCGGCAGTCAGTGCAGTCGGACCAGGGCTACATCTCCAGGAGCTCCCCTCAACCCCCCGACTGGCTCGCAGAGGAGGAGGA---GGAGGAGGAGGAGGAACTGGGTGAGTCAGCTGAGCCTCTGTCTCCTGAGGAACTGCAGGACCTGAGGAGCCTCCAGCGGCAACTTTTCTTCTGGGAACTTGAGAAGAACCCTGG-CTGGGACAGCTTGGAGCCAAGGAGACTGGC-CACAGAAGAGCAGGCTCCCTCCNNN-----------------
>vs_HLellTal1_IL17RA
-------------------------------------------------------------------------------------------------------------------------------------------------------------------GGCCT---------GAGCTGCAGAGTCAAGAATAGTA-------CCTGTCTGGATGACAGCTGGATCAACCCTCCAAACCTGACCCCGTCTTCCCCCAAACACATCCATGTCCAGC---------TGAACTTCT---CCACCCAGCACGGAGAGCTAGTCCCCGTACTG---CACATTGAATGGACACTGCAGACGGATGCCAGCATTCTGTACCTCAAGGGAGCAGAGCTGTCCATCCTGCA---GCTGAACACCAACGAACGGCTCTGTGTTGAGTTTGAGTTTCTGAACAGCCTGATGCATCATC--------------GT--AAGCGGTGGCGGTTTTCCTTCAGCCACTTTG----TGGTAGATCCTGGCCAGGAGTATGAGGTGACAGTTCACCACCTGCCCAAGCCCAAACCTGATGGAGACCCAAACCACAAGTCCAAGATCATCTTGGTGCCTGACTGCGAGGACCCCAGGATGAAGATGACAACATCA--TGTGTGAGCTCAGGCAGCCTGTGGGATCCCAACATCACTGTGGAGACCTTGGACACCCAGCAGCTGCGAGTGAGCTTCACCCTG--------TGGAACGAGTCCACCC---CCTACCAGATCCTGCTGGAGAGTTTTCCA-------------C--ACTCGGAGAACCAAAGCTGCTTTGATGACATTCAGCAAAT------------CCCTGCGCCCAGACAAGAAGAATTC-CACCAGCGAG-CCAACTCCAC--ACTCCCTCTAAGC--AACTCTAACTGGTGTTGCCG---CCACCACGTGCAGGTCCAGCCCTTCTTCAACAGCTGCCTGAATGACTGCTTGAGACATGCCGTGACCGTGTTCTGTC-CAGACATCCCAAAGAGCTCAGATTC---CCTTGCA--GACTCTATTCCCCTGTGGGTGTACGGCTTCATCACAGTCATTGCCA---------TTCTGCTGGTGGGCTCTGTCATCCTGCTGACCATCTGTATGACCTGGAGGCTTTCTGG-TT---CTGATCCTGAGAAACACAGTGATGACTT-GAAATGCAGCGG--------------CATCTTGCCAGTAG-------CTGAGCTGACTCCCCCGCCCCTGAAGCCCAGGAAAGTCTGGATCATCTACTCAG---CCGACCACCCCCTCTATGTGGAGGTGGTCCTCAAGTTCGCCCAGTTCCTGATCACTG---------CCTGTGGCACTGAAGTAGCTCTTGACCTCCTGGAAGAGCAGGTTATCTCAGAGGTGGGGGTCATGACCTGGGTAGGCCGACAGAAACAGGAAATGGTGGAAAGCAACTCC-AAAATCCTCATCCTGTGCTCCCGAGGCACCCAGGCCAAGTGGAA-GGCTATCTTGGGTTGGGCTGAGC-CTGC-TGTCCAGCTACGGTGTGAC----CAATGGAAGCCTGCAGGGGACCTTTTCACGGCAGCCATGA------------ACATGATCCTGCCAGACTTCAAGAGGCCAGCCTGCTTTGGCACCTACATTGTTTGCTACTTCAGTGACATTAGTAGC------GAGAGCGATGTCCCCGACCTCTTCAACATCACCTCCAGGTACCCACTCATGGACAAATTTGAGGAGGTTTACT-----TTCGGATCCAGGACCTGGAGATG-----TTTGAGCCTGGCCGGATGCACCATGTCAAAGA---ACTTACGG------GGGAAAATTACCTGCAGAGCTCTAGTGGCGCACAGCTCAAGGAAGCTGTGGGTAGGTTCCAGGAATGGCAAACCAAGTACCCTGATTGGTTTGAGCAGGAGAACCTCTGCTTAGCAGGTGACCAAGATCTCCCATCCCTGGATGAGGAAGTGTTTGAAGACCCACTACTGCCACCAG---------GGGGAAGAATTGTCAAACAGCAGCC---------CCTGATGCGGGAGCCTTCTGAGGGCTGCCTGGTGGTGAATGTCTGTGTCAGT---GAGGAAG-------GAAGAGGGGTAGCAAAGCTTGA-TCCGCA---GCTGCGGCCACAGAGAAAACCCGTGGCTCAGACTCTCCAGACCACGGTGCTGCCGGCAGAACAAGTGCCTGCAGCTCATGTGGTGGAACCTGTCCCTC---TCCCAGATGGCAGTGGAGCTGCGACCCAGCTGAACCTGGCAGAAGACAGCGAGGCCTACCCGCTACTGGGGGCCCAGAGGAACAGTGTCCTCTGCCTCCCTGTG---GACTCAGA---TGACTTGCCTC-----TATGTAGCACTCCAATGCTGTCACCT------GACCATTTCCACGGTGATGCAAGAGAGCAGCTAGAAAGCCTGATGCTCTCGGTGCTGCAGCAGAATCTGAG--------CGGACAGAG---GGAGA---------------GCTGGGCGAGACCCATGGTGGTGCTCAAGGAGCCCTGCACTTCCTCTGAGGAGGAGCAGCGGCAGTCAGTGCAGTCGGACCAGGGCTACATCTCCAGAAGCTCCCCGCAGCCCCCTGACTGGCTCACAGAGGAGGAAGA------------ACCAGAACTGGATGAGTCAGCTGAGCCTCTGTCTCCTGAGGTCCTGCAGAACCTGAGGAACCTTCAGCGGCAACTCTTCTTCCAGGAGCTTGAGAAGAACCCTGG-CTGGGACAGTTTGGAGCCACGGAGACCAAC-CACAGAAGAGCAGGCTCCCTCCNNN-----------------
>vs_HLellLut1_IL17RA
-------------------------------------------------------------------------------------------------------------------------------------------------------------------GGCCT---------GAGCTGCAGAGTCAAGAATAGTA-------CCTGTCTGGATGACAGCTGGATCAACCCTCCAAACCTGACCCCGTCTTCCCCCAAACACGTCCATGTCCAGC---------TGAACTTCT---CTACCCAGCACGGAGAGCTAGTCCCCGTACTG---CATATTGAATGGACACTGCAGACGGATGCCAGCATTCTGTACCTCAAGGGAGCAGAGCTGTCCATCCTGCA---GCTGAACACCAACGAACGGCTCTGTGTTGAGTTTGAGTTTCTGAACAGCCTGATGCATCATC--------------GT--AAGCGGTGGCGGTTTTCCTTCAGCCACTTTG----TGGTAGATCCTGGCCAGGAGTATGAGGTGACAGTTCACCACCTGCCCAAGCCCAAACCTGATGGAGACCCAAACCACAAGTCCAAGATCATCTTGGTGCCTGACTGCGAGGACCCCAGGATGAAGATGACCACATCG--TGTGTGAGCTCAGGCAGCCTGTGGGATCCCAACATCACTGTGGAGACCTTGGACACTCAGCAGCTGCGAGTGAGCTTCACCCTG--------TGGAATGAGTCCACCC---CCTACCAGATCCTGCTGGAGAGTTTTCCA-------------C--ACTCGGAGAACCAAAGCTGCTTTGATGACATTCAGCACAT------------CCCTGCGCCCAGACAAGAAGAATTC-CACCAGCGAG-CCAACTCCAC--ACTCCCTCTAAGT--AACTCTAACTGGTGTTGCCG---CCACCACGTGCAGGTCCAGCCCTTCTTCAACAGCTGCCTGAATGACTGCTTGAGACATGCTGTGACAGTATTCTGCC-CAGACATCCCAAAGAGCTCAGATTC---CCTTGCA--GACTCTATTCCCCTGTGGGTGTACGGCTTCATCACAGTCATTGCCA---------TTCTGCTGGTGGGCTCTGTCATCCTGCTGACCATCTGCATGACCTGGAGGCTTTCTGG-TT---CTGATCCTGAGAAACACAGCGATGACTT-GAAATGCAGCGG--------------CATCTTGCCAGGAG-------CTGAGCTGACTCCCCCGCCCCTGAAGCCCAGGAAAGTCTGGATCATCTACTCAG---CCGACCACCCCCTCTATGTGGAGGTGGTCCTCAAGTTCGCCCAGTTCCTGATCACTG---------CCTGTGGCACTGAAGTAGCTCTTGACCTCCTGGAAGAGCAGGTTATCTCAGAGGTGGGGGTCATGACCTGGGTAGGCCGACAGAAACAGGAAATGGTGGAAAGCAACTCC-AAAATCCTCATCCTGTGCTCCCGAGGCACCCAGGCCAAGTGGAA-GGCTATCTTGGGTTGGGCTGAGC-CTGC-TGTCCAGCTACGGTGTGAC----CATTGGAAGCCTGCAGGGGACCTTTTCACGGCAGCCATGA------------ACATGATCCTGCCAGACTTCAAGAGGCCAGCCTGCTTTGGCACCTACATTGTTTGCTACTTCAGTGGCATTAGTAGC------GAGAGCGATGTCCCTGACCTCTTCAACATCACCTCCAGGTATCCACTCATGAACAAATTTGAGGAGGTTTACT-----TTCGGATACAGGACCTGGAGATG-----TTTGAGCCTGGCCGGATGCACCATGTCAAAGA---ACTTACGG------GGGAAAATTACCTGCAGAGCTCTAGTGGCGCGCAGCTCAAGGAGGCTGTGGGTAGGTTCCAGGAGTGGCAAACCAAGTACCCTGATTGGTTTGAGCGGGAGAACCTCTGCTTAGCAGGTGACCAAGATCTCCCATCCCTGGATGAGGAAGTGTTTGAAGACCCACTACTGCCACCAG---------GGGGAAGAATTGTCAAACAGCAGCC---------CCTGTTGCGCGAACCTTCTGAGGGCTGCCTGGTGGTGAATGTCTGTGTCAGT---GAGGAAG-------GAAGCAGGGTAGCAAAGCTTGA-TCCGCA---GCTGTGGCCACAGAGAAAACCCATGGCTCAGACTCTCCAGACCACGGTGCTGCCGGCAGAACAAGTGCCTGCAGCTCATGTGGTGGAACCTGTCCCTC---TCCCAGATGGCAGTGGAGCTGTGACCCAGCTGACCCTGGCAGAAGACAGCGAGGCCTACCCGCTACTTGGGGCCCAGAGGAACAGTGTCCTCTGCCTCCCTGTG---GACTCAGA---TGACTTGCCTC-----TATGTAGCACTCCAATGCTGTCACCT------GACCACTTCCACGGTGATGCAAGAGAGCAGCTAGAAAGCCTGATGCTCTCAGTGCTGCAGCAGAATCTGAG--------CGGACAGGTCCAGGAGA---------------GCTGGGCGAGGCCCGTGGTGGTGCTCAAGGAGCCCTGCACTTCCTCTGAGGAGGAGCAGCGGCAGTCAGTGCAGTCAGACCAGGGCTACATCTCCAGAAGCTCCCCGCAGCCCCCTGACTGGCTCACAGAGGAGGAAGA------------ACCAGCACTGGATGAGTCCACTGAGCCTCTGTCTCCTGAGGTCCTGCAGAACCTGAGGAACCTCCAGCGGCAACTCTTCTTCCAGGAGCTTGAGAAGAACCCTGG-CTGGGACAGTTTGGAGCCACGGAGACCAAC-CACAGAAGAGCAGGCTCCCTCCNNN-----------------
>vs_mesAur1_IL17RB
---------------------------------------------------------ATGTTGCTGGTGTTGCTGAGCCTGGCTGCAATGTGCCGGAGCA-----------GCGCTCTGCCCCGAGAGC---------CGACTATTCAGTGTGGCTCTGAGATCGGGC---------CGTCTCCGGAG------------------------------------TGGATGGTCCAACACACTCTCACCCCGGGGGACTTGAGG-----------------------------------------------------------------------------------------------------------------------------------------------------------------------------------------------------------------------------------------------------------------------------------------------------------------------------------------------------------------------------------GACCTCCGAGTGGAACTTGTTACGCAA--AGCGTTTCGCCAGAGGATTTTTCCG----------------TTCTGATGAACATAAGCTGG---ATCCTGCGGGCAGACGCCAG--------CA-------TCCGCCT---GTTGAAGGCCA------CCAAGATCTGTG-------------T--GACTGGCA------AAGGC------AACATGGACTCA------------------TACGACTGTGTGAGA---------TGCAA--------CTACACA---GAGGCTTTCCAA---AGCCAGACCAGGCC--------TTCTGGAGGGAAACTGGCTCCGCATTTCCCGGCCTGTGGCTATGACTGCATCAGACGCGAAGAAAAAGTTGTACTTT-GTCCAGAGACAAGCGCCCCCTT------CCCTCCA--GATAA---CAACAGGAGCATGCTGGGA---GGCTGGCTGCCACTCGTCCTGGTGCTGCTGGCGGCCACATGGGTGCTGGCGCTTGGAATCTACCTAACTTGGAAGCAAGGAAG-G----------------------------------AGCACGG-----------------------AGACTTCCT-------TCCCTACTACCAACACGCTCCTGCCCCTCATCAAGGTCCTGGTGGTCTACCCATCCGA------CACATGCTTTCACCACACTGTCTGCGGCTTCACTGACTTCCTTCAGAGCC---------ACTGCAGAAGTGAGGTCATCCTTGGAAACTGGCAGACGAGGAGAATAGCCGAGATGGGCCCCGTGCAGTGGCTCACCACTCAGAAGCAAGCAGCGGACA-------------AAGTGGTCTTCCTGCTTTCCAGCGACGGCCACGGTCTTTGTGACAGCGCCTGTGGCCAGCACGCGGG-CA--------------------GC----GCCATGGAGAACTCTCAGGACCTGTTCCCTCTTGCCTTTAAT------------CTTTTTTGTAGCGATTTCAGCGCCCGGGCTCCTCTGCACAAATACCTGGTGGTCTGTCTTGGGGGAGCTGACATC---------AAGGGCGACTATAGTGCTCTGAGTGTCTGCCCCCAGTATCGCCTCATGAAGGACGCTGCTGCTTTTCACA-----CAGAGCTTCTCAGGGTC------------------------ACACAAAACACGT--------------CAA------TGAAGAAACGG-TCACAAGCCTGCCATGGCAGCNNN---------------------------------------------------------------------------------------------------------------------------------------------------------------------------------------------------------------------------------------------------------------------------------------------------------------------------------------------------------------------------------------------------------------------------------------------------------------------------------------------------------------------------------------------------------------------------------------------------------------------------------------------------------------------------------------------------------------------------------------------------------------------------------------------------------------------------------------------------------------------------------------------------------------------------------------------------------------------------------------------------------------------------------
>vs_HLmesAur2_IL17RB
---------------------------------------------------------ATGTTGCTGGTGTTGCTGAGCCTGGCTGCAATGTGCCGGAGCA-----------GCGCTCTGCCCCGAGAGC---------CGACTATTCAGTGTGGCTCTGAGATCGGGC---------CGTCTCCGGAG------------------------------------TGGATGGTCCAACACACTCTCACCCCGGGGGACTTGAGG-----------------------------------------------------------------------------------------------------------------------------------------------------------------------------------------------------------------------------------------------------------------------------------------------------------------------------------------------------------------------------------GACCTCCGAGTGGAACTTGTTACGCAA--AGCGTTTCGCCAGAGGATTTTTCCG----------------TTCTGATGAACATAAGCTGG---ATCCTGCGGGCAGACGCCAG--------CA-------TCCGCCT---GTTGAAGGCCA------CCAAGATCTGTG-------------T--GACTGGCA------AAGGC------AACATGGACTCA------------------TACGACTGTGTGAGA---------TGCAA--------CTACACA---GAGGCTTTCCAA---AGCCAGACCAGGCC--------TTCTGGAGGGAAACTGGCTCCGCATTTCCCGGCCTGTGGCTATGACTGCATCAGACGCGAAGAAAAAGTTGTACTTT-GTCCAGAGACAAGCGCCCCCTT------CCCTCCA--GATAA---CAACAGGAGCATGCTGGGA---GGCTGGCTGCCACTCGTCCTGGTGCTGCTGGCGGCCACATGGGTGCTGGCGCTTGGAATCTACCTAACTTGGAAGCAAGGAAG-G----------------------------------AGCACGG-----------------------AGACTTCCT-------TCCCTACTACCAACACGCTCCTGCCCCTCATCAAGGTCCTGGTGGTCTACCCATCCGA------CACATGCTTTCACCACACTGTCTGCGGCTTCACTGACTTCCTTCAGAGCC---------ACTGCAGAAGTGAGGTCATCCTTGGAAACTGGCAGACGAGGAGAATAGCCGAGATGGGCCCCGTGCAGTGGCTCACCACTCAGAAGCAAGCAGCGGACA-------------AAGTGGTCTTCCTGCTTTCCAGCGACGGCCACGGTCTTTGTGACAGCGCCTGTGGCCAGCACGCGGG-CA--------------------GC----GCCATGGAGAACTCTCAGGACCTGTTCCCTCTTGCCTTTAAT------------CTTTTTTGTAGCGATTTCAGCGCCCGGGCTCCTCTGCACAAATACCTGGTGGTCTGTCTTGGGGGAGCTGACATC---------AAGGGCGACTATAGTGCTCTGAGTGTCTGCCCCCAGTATCGCCTCATGAAGGACGCTGCTGCTTTTCACA-----CAGAGCTTCTCAGGGTC------------------------ACACAAAACACGT--------------CAA------TGAAGAAACGG-TCACAAGCCTGCCATGGCAGCNNN---------------------------------------------------------------------------------------------------------------------------------------------------------------------------------------------------------------------------------------------------------------------------------------------------------------------------------------------------------------------------------------------------------------------------------------------------------------------------------------------------------------------------------------------------------------------------------------------------------------------------------------------------------------------------------------------------------------------------------------------------------------------------------------------------------------------------------------------------------------------------------------------------------------------------------------------------------------------------------------------------------------------------------
>vs_HLsigHis1_IL17RB
---------------------------------------------------------ATGTTGCTGGTGTTGCTGATCTTGGCTGCAATGTGCTGGAGTG-----------GCGTCCTGCCCCGAGAGC---------CGACTATTCAGTGTGGCTCTGAGACTGGAC---------CATCTCCAGAG------------------------------------TGGATGGTTCAACACACGCTCACCCCAGGAGATTTGAGGAGCCTCCAAGTGGAACTTGTTAAAACAAG------------TGTTACACCAGAGGATTTTTCCATTTTGATGAACATAAGCTGGATACTCCGGGCAGATGCCAGCATCCGCTTGTTGAAGGCCACCAAGATCTGTGTGACTGGCATAAACAACATGCAGTTGTACAGCTGTGTGAGGTGCAACT-ACACAGAGGCATTCCAAAGTCAGACCAG-A--CCTTCTGGAGGCAAATGGACCTTCTCCTACGTAGGCTTTC----CCGTGGAGCCGAGCACAGTCTATTTCATCGGGGCCCATAACATCCCCAATGCTAATATGAATGAGGACAGCCCTTCTTTGTCTGTGAACTTCACCTCTCCAGGTTGCCTAAACCATGTAATGAAATATAATAAGCAG--TGTATCGAGGCGGGAAGCCTGTGGGACCCAAACATCACTGCTTGTAAGAAGAACAAGAAGATGGTTGAAGTCAATTTTACAACC--------TT-------TCCCCTT---GGAAATAAATA------TGTGGTTTTCAT-------------T--CTACCAAACATGAACATGCCATTGGTATTTTCTGAAG------------------TGCTGGAGAATAAAC---------TGACACGGA-CATCTGTAGC--CATTCCTGTGGAT---GGGGAAAGTGAAGG--------TGCTGTGGTTCAGCTGGCTCCCTATTTCCACACCTGTGCCCCTGACTGCATCCAACGCCAAGGAATAGTTGTGCTTT-GTCCAGAGACAAGTGCTCCCTT------CCCTCCA--GATAACAATAG---------AAGTATG---GGCTGGCTACCACTCAGCCTGGTGCTGCTGGTGGCTACGTGGGTGCTGGCCGTTGGGATCTACCTAACTTGGAGGCAAGGAAG-G----------------------------------AGCACAA--------------------AGACGACTTCCT-------TTCCACCTTCCAACATGCTCCTGCCCCTCATTAAGGTCCTGGTGGTTTACCCATCTGA------GATATGTTTCCATCACACAGTCTGTCGCTTCACTGACTTTCTTCAAAATC---------ACTGCAGAAGTGAGGTCATCCTTGAAAAGTGGCAGAAGAAGAAAATAGCTGAGATGGGTCCCGTGCAGTGGCTCACCACTCAGAAGCAAGTGGCAGATA-------------AAGTGGTCTTCCTTCTCTCCAGTGATGTCCGAGGCTGTTGTGACAGTGCCTGTGGCCAGCACAAGGA-CA--------------------GC----GCCAGGGAGAACTCTCAGGACCTGTTCCCTCTCGCTTTCAAC------------CTTTTTTGTAGCGATTTCAGCACCCAGGCCCATCTGCACAAATACCTGGTGGTCTATCTCGGAGGAACTGTCATC---------AAGGGAGACTATAATGCTCTGAGCGTCTGCCCCCAGTACTGTCTCATGAAGGATGCCACTGCTTTCCACA-----CAGAACTGCTCAAAGCT------------------------ACCAAC---GTGT--------------CAA------GGAAGAAGTGG-TCCCGAGCCTGTCATGGCAGCTGTTCTCCACTGNNN---------------------------------------------------------------------------------------------------------------------------------------------------------------------------------------------------------------------------------------------------------------------------------------------------------------------------------------------------------------------------------------------------------------------------------------------------------------------------------------------------------------------------------------------------------------------------------------------------------------------------------------------------------------------------------------------------------------------------------------------------------------------------------------------------------------------------------------------------------------------------------------------------------------------------------------------------------------------------------------------------------------------
>vs_nanGal1_IL17RB
---------------------------------------------------------ATGTCGCTTGTGTTGCTGAGCCTGGCCACGCTGTGCA---GGA-----------GCGCCGTGCCCCAAGAGC---------CGACTATTCAGTGTGGCTCTGAGAATGGAC---------CGTCTCCGGAG------------------------------------TGGATGGTCCAACACACTCTCACCCCAGGAGACTTGAGGAACCTCCAAGTGGAACTTGTTAAAACGAG------------TATTGTAGCAGAAGACTATTCCATTTTGATGAACATAAGCTGGACACTCCGGGCAGATGCCAGCATCCGCTTGTTGAAGGCCACCAAGATCTGCGTGACAGGCAAAAGCAACATGCAGACTTACAGCTGTGTTAGGTGCAATT-ACACAGAGGCCTTCCAGAGTCAGACCAG-A--CCTTCTGGTGGCAAATGGACCTTCTCCTACGTTGGCTTTC----CTGTGGCACTGAACACACTCTATCTCATCGGGGCCCACAACATCCCCAACGCTAACATGAATGAAGACAGCCCTTCTTTGTCCGTGAACTTCACCTCTCCAGGCTGCCTAAACCACATAATGAAATATAAAAAACAG--TGCATTGAGGCAGGAAGTCTGTGGAACCCAAACATCACTGCTTGTAAGAAGAATGAGGAGACAGTTGAAGTGAATTTTACAACC--------AA-------TCCCCTT---GGAAATACATA------CATGGTTTTCAT-------------T--CAACGTAACATAATATTGG------GGCTTTCTGTTG------------------TGGTGGAGAATAATC---------TAACGCGGA-CTTCCGTAGC--CATCACAGTGACT---GAGGAGAGTGAAGG--------GGCTATGGTTCAGCTGACTCCGTATTTCCATACCTGTGGCAACGACTGCATCCGACGCAAAGGAACTGTTGTGCTTT-GCCCAGAGCCAAGTGGCCCCTT------CCCTCCA--GATAA---CAACAGAAGTGTGCTAGGA---GGCTGTCTTTCCATCCTCCTGTTGCTGCTGGTGGCCACTTGGATGCTGGCAGTAGGGATCTGTGTAATGCGGAGGCACGGAAG-G----------------------------------ATCAAGA-----------------------AGACATCCT-------TGCCCACTACCACTGCGCTCCTGCCTCTCGTTAAGGTCCTGGTGGTTTATCCGTCTGA------GATATGTTTCCATCACACAGTCTGTCACTTCACTGAATTTCTTCAAAACC---------ACTGCAGAAGTGAGGTCATCCTTGAAAAGTGGCAGAAAAAGAAAATAGCTGAGATGGGCCCCGTGCAGTGGCTCACCAATCAGAAGCAAGCAGCAGATA-------------AAGTGATCTTCCTTCTCTCTAGTGACAGCCACACTGCGTGTGACAGCAGTTGTGGCCAGAGTAAGGG-CA---------------------------------GCCCCTCTCAAGACCTGTTCCCTCTTGCCTTTAAC------------CTCTTTTGCAGTGATCTCAGCAGCCAGACTCATCTGCACAAATACCTGGTGGTCCATCTTGGCGAGGCTGACATC---------AAAGACGATTACAATGCGCTGTGCGTCTGCCCTCAGTACCACCTCATGAAGGACATCACTGCTTTCCACA-----CAGAACTGCTCCATGTC------------------------ACAAACACCATGT--------------CAG------TGAAAAAANNN-TCACAAGCCTGCCACAGCAGCTGTTCCCCCTTANNN---------------------------------------------------------------------------------------------------------------------------------------------------------------------------------------------------------------------------------------------------------------------------------------------------------------------------------------------------------------------------------------------------------------------------------------------------------------------------------------------------------------------------------------------------------------------------------------------------------------------------------------------------------------------------------------------------------------------------------------------------------------------------------------------------------------------------------------------------------------------------------------------------------------------------------------------------------------------------------------------------------------------
>vs_HLrhiPru1_IL17RB
---------------------------------------------------------ATGTCGCTGGTGTTGCTGAGCCTGGCCGCGCTGTGCA---GGA-----------CCGCCATGCCCCGAGAGC---------CGACTATTCACTGTGGCTCTGAGCATGGAC---------CATCTCCAGAG------------------------------------TGGATGGTCCAACACACTCTCACCCCAGGAGACTTGAAGGATCTCCACGTGGAACTTGTTAAAATAAG------------TATTGCAAAAGAGGACTTTTCCATTTTGATGAATATAAGCTGGATACTCAGGGCAGATGCCAGCATCCGCTTGTTGAAGGCCACCAAGATCTGTGTGACAGGCAAAAGCAACATGCAGTCATACAGCTGTGTGAGGTGCAATT-ACACAGAGGTCTTCCAGAGTCAGACCAG-A--CCTTCTGGTGGCAAATGGACATTCTCCTACGTTGGCTTTC----CCGTGGCGCTGAACACGCTCTATCTCATCGGGGCCCATAATATCCCCAACGCTAACATGAATGATGACAGCCCTTCTCTGTCTGCGAACTTCACCTCTCCAGGCTGCCTAAACCACATAATGAAATACAAAAAACAG--TGCATTGAGGCAGGAAGTCTGTGGGACCCAAACATCACTGCTTGTAAGAAGAATGAGAAGACAGTTGAAGTGAATTTTACAACC--------AA-------TCCCCTT---GGAAATAGATA------TATGGTTCTCAT-------------T--CAACGTATCGTGGTCTTGG------GGTTTTCTCGGG------------------TACTGGAGAATAATC---------TAACTCGGA-CATCTGTAGC--CATCAGTGTGACT---TCGGAGAGTGAAGG--------GGCTGAGGTTCAGCTGACTCCCTATTTCCGCACCTGTGGCAACGACTGCATCCGGCACAAAGCAACTGTTGTGCTCT-GCCCTGTGCCAAGTGTCCCCTT------CTCCACA--GATAA---CAACAGAAGGATGCTAGGA---GGCTGGCTCCCTCTCCTGCTGCTGATGCTGGTAGCCACAGGGATGCTGACAACGGGAATCTGTGTAACGTGGAGGCAAGGAAG-G----------------------------------ATCAAGA-----------------------AGACATCCT-------TTCCTACCACCCCTGCGCTCCTGCCCCTTACTAAGGTCCTGGTGGTTTACCCGTCTGA------GATATGTTTCCATCACACAGTCTGTCACTTTAGTGAATTTCTTCAAAACC---------ACTGCAGAAGTGAGGTCATCCTTGAAAAGTGGCAGAAAAAGAAAATAGCTGAGATGGGTCCAGTGCAGTGGCTCACCACTCAGAAGCAAGCAGTGGATA-------------AAGTGATCTTCCTCCTCTCCAATGCCGTCCACACTGCCTGTGACAGTACCTGTGGCCAGAGTAAGAG-CA---------------------------------GCCCCTCTCAAGACCTGTTTCCTCTGGCCTTTAAC------------CTTTTCTGTAGTGATCTCAGCAGCCAGACTCATGTGCACAAATACCTGGTGGTCTATCTTGGAGAGGCTGACATCAATGACATCAAAGACGATTATGATGCCCTGAGAGTCTGTCCCCAGTACCACCTCATGAAGGACGCCTCTGCTTTCCACA-----AAGAACTGCTCAGTGTC------------------------ACACAGACTGTGT--------------CTG------TGAAAAGATGG-TCCCATGCCTGCCACAAAAGCTGCTCCCCATTANNN---------------------------------------------------------------------------------------------------------------------------------------------------------------------------------------------------------------------------------------------------------------------------------------------------------------------------------------------------------------------------------------------------------------------------------------------------------------------------------------------------------------------------------------------------------------------------------------------------------------------------------------------------------------------------------------------------------------------------------------------------------------------------------------------------------------------------------------------------------------------------------------------------------------------------------------------------------------------------------------------------------------------
>vs_HLapoSyl1_IL17RB
---------------------------------------------------------ATGTTGCTGGTGTTACTGAGCTTGGCAGCAATATGCA---GGA-----------GCGCCCTG------------------------------------CCTCGAGAGCCGC---------CATCTCCAGAG------------------------------------TGGATGGTCCAACACACACTCACCCCAGGAGACTTGAGGGACCTCCAAGTGGAACTCGTCAAGACAAG------------TGTGGCAACAGAGGAGTTTTCAATTTTGATGAACATAAGCTGGATACTCCGGGCAGACGCCAGCATCCGCTTCTTGAAGGCCACCAAGATCTGCGTGAGTGGCAAAAACAACATGAACTTGTACAGCTGTGTGAGGTGCAACT-ACACAGAGGCCTTCCAAAGCCAGACCAG-A--CCTTCCGGCGGCAAATGGACATTCTCCTATGTTGGCTTTC----CCGTGGAGCTGAGCACAGTCTACTTCATTGGCGCCCATAACATCCCCAACGCCAACATGAATGAGGACAGCCCTTCTTTGTCTGTGACCTTCACCTCGCCAGGCTGCGTAAACCATGTCATGAAATATAAAAAGCAG--TGCGTTGAGGCAGGAAGCCTGTGGGACCCAAACATCACTGCTTGTAGAAAGAATGAGAGTATGGTTGAAGTGAATTTTACAACC--------CA-------TCCCCTT---GGAAACAGCTA------CATGGTTCTCAT-------------T--CGACGGGACAGAAGGTTGG------GGTCTTCTAAAG------------------TGCAGGAGAATAAAC---------TGACGAGGA-CATCTGTAGC--CATTTCGGTGGAT---GAGGAGAGCGAAGG--------TGCCATCGTTGAGCTGACCCCGTATTTATACACCTGCAACAGTGACTGCATCCGACGCAAAGGGACAGTTGTGCTTT-GCTCAGAGACAGGTGCTCCCTC------CCCTCCT--GATGG---CAACA------------------GCTGGCTGCCTCTCCTCCTGGTGCTGCTGGTGGCTACGTGGGTCCTGGCAGTTGGCATCTATCTAACTTGGCGGCAAGGAAG-G----------------------------------AGTACGA-----------------------AGACGTCTT-------TTCCTGTTACCACCACGCTCCTGCCCCTCGTTAAGGTCCTGGTGGTTTACCCATCTGA------GATATGTTTCCATCACACAGTCTGTTCCTTCACCGACTTTCTTCAAAATG---------ACTGCAGAAGTGAGGTCATCCTTGAAAAGTGGCAGAAAAAGAAAATTGCCGAGATGGGGCCGGTGCAGTGGCTTACCGCTCAGAAGCACGCGGCAGACA-------------GAGTAGTCTTCCTTCTTCCCAGTGACGTCCCGACCCTTTGTGACAGTGCCTGTGGCCACAGTGAGGG-CA--------------------GC----ACCAGGGAGAACTCTCAGGAGCTGTTCCCTCTTGCCTTTAAC------------CTTTTTTGTAGCGATTTCAGCAGCCAGACACATCTGCACAAATACCTGGTGGTCTATCTCGGGGGAGCAGACCTC---------AAAGGCGACTATAATGCCCTGAGTGTCTGCCCCCAGTATCATCTCATGAAGGACGCCACAGCGTTCCACA-----CAGAACTTCTCAAGACT------------------------ACGCAAAGCCTGT--------------CGA------TGAAGAAACGG-TCACAAGCCTGCCATGGTGGCTGTTCACCCTGGNNN---------------------------------------------------------------------------------------------------------------------------------------------------------------------------------------------------------------------------------------------------------------------------------------------------------------------------------------------------------------------------------------------------------------------------------------------------------------------------------------------------------------------------------------------------------------------------------------------------------------------------------------------------------------------------------------------------------------------------------------------------------------------------------------------------------------------------------------------------------------------------------------------------------------------------------------------------------------------------------------------------------------------
>vs_HLmasCou1_IL17RB
---------------------------------------------------------ATGTTGCTAGTGCTGCTGAGCTTGGCTGCAATGTGCA---GGA-----------GCGCCCTGCCTCGAGAGC---------CGACAATTCAGTGTGGCTCTGAGACAGGGC---------CATCTCCAGAG------------------------------------TGGATGGTCCAACACACACTCACTCCAGGGGACTTGAGGAACCTCCAAGTGGAACTTGTCAAGACAAG------------TGTGGCAACAGAGGAATTTTCAATTTTGATGAACATAAGCTGGACACTCCGGGCAGACGCCAGCATCCGCTTGTTGAAGGCCACCAAGATCTGCGTGAGTGGCAAAAACAACATGAATTCATATAGCTGTGTGAGGTGCAACT-ACACAGAGGCCTTCCAAAGCCAGACCAG-A--CCTTCCGGCGGCAAATGGACATTCTCCTACGTGGGTTTTC----CTGTGGAGCTGAGCACACTCTATCTCATCAGCGCCCATAACATCCCCAATGCTAATATGAATGAGGACAGCCCTTCTTTGTCTGTGAACTTCACCTCGCCAGGCTGCCTAAACCATGTAATGAAATATAAAAAGCAG--TGCATTGAGGCGGGAAGCCTGTGGGACCCAAACATCACTGCTTGTAAAAAGAATGAGAAGATGGTTGAAGTGAATTTTACAACC--------AA-------TCCCCTT---GGAAACAGATA------CATGGTTCTCAT-------------T--CAACGGGACACGATATTGG------GGTTCTCTAGAG------------------TGCTGGAGACTAAAC---------TGACGAGGA-CCTCTGTAGC--CATTCCGGTGAAT---GAGGAGAGCGAAGG--------TGCCATGGTTCTGCTGACCCCATATTTACAAACCTGCAACAATGACTGCATCCGACGCAAAGAGACAGTTGTGCTTT-GCTTAGAGACAATTGCTCCCTT------CCCTCCA--GAAAA---CGACAGAAGCATGCTGGGA---GGCTGGCTGCCTCTCCTCCTGGTGCTGCTGGTGGCTGCGTGGGTGCTGGCAGTTGGGATCTACCTATTGCGGAGGCAAGGAAG-G----------------------------------AGCACGA-----------------------AGACATCCT-------TTCCTATTCCCACCATGCTCCTGCCCCTCGTTAAGGTCCTGGTGGTTTACCCTTCTGA------GATATGCTTCCACCACACAGTCTGTCGCTTCACTGACTTTCTTCAAAACT---------ACTGCAGAAGTGAGGTCATCCTTGAAAAATGGCAGAAAAAGAAAATCGCTGAGATGGGGCCGGTGCAGTGGCTTACCACTCAGAAGCAAGAGGCAGATA-------------AAGTGGTCTTCCTTCTTCCCAGTGACGTCCCAACCCTTTGTGACAGTGCTTGTGGCCACAATGAGGG-CA--------------------GC----ACCAGGGAGAACTCTCAGGATCTGTTCCCTCTTGCCTTTAAC------------CTCTTCTGTAGCGATTTCAGCAGCCAGACACATCTGCACAAATACCTGGTAGTCTATCTTGGGGGAGCAGGCCTC---------AAAGGTGACTATACTGCCCTGAGTGTCTGCCCCCAGTATCATTTCATGAAGGATGCCACAGCTTTCCACA-----CAGAACTTCTCAAGGCT------------------------ACGCAAAGCATGA--------------CAA------TGAAGAAACGG-TCACAAGCCTGCCATGGTAGCTGTTCACCCTTGNNN---------------------------------------------------------------------------------------------------------------------------------------------------------------------------------------------------------------------------------------------------------------------------------------------------------------------------------------------------------------------------------------------------------------------------------------------------------------------------------------------------------------------------------------------------------------------------------------------------------------------------------------------------------------------------------------------------------------------------------------------------------------------------------------------------------------------------------------------------------------------------------------------------------------------------------------------------------------------------------------------------------------------
>vs_HLpacDup1_IL17RB
-----------------------------------------------------------------------------------------------------------------------------------------------------------------------------------------------------------------------------------------------------------------------------------------------------------------------------------------------------------------------------------------------------------------------------------------------------------------------------------------------------------------------------------------------------------------------------------ATGTTGCTAGTGCT------------GCTGAGCCTGGCTGCAATGTGCAGG-----------AGCGCCCTGCCCC-----------GAGAGCCGACTG--TTCAGTGTGGCTCTGAGACAGGGCCATCTCCAGAGT------GGATGGTCCAACACACACTCACTCCAGGAGACTTGAGGGAC----------C-------TCCAAGT---GGAACTT-GTT------AAAACAGGTGCT-------------G--CAACAG----------AGG------ATTTTTCTGTTT------------------TGATGAACATTAGTTGGA------TACTCCGGG-CAGATGCCAG--CATC-CGCTTGTT---GAAGGCCACCAAGA--------T-CTGTGTGACTGGC-AAAAACAACATGCAGTCCT------ATAGCTGTGTGAGGTGCAACTAC---------ACAG-AGGCCTTCCAAAGTCAGACCAG------ACCATCT--GGTGG---CAAAAGAAGCGTGCTGGGA---GGCTGGCTGCCTCTCCTCCTGGTGCTGCTGGTGGCGACGTGGGTGCTGGCAGCTGGGATCTACCTAACTTGGAGGCAAGGAAG-G----------------------------------AGCACCA-----------------------AGACGTCTA-------TCCCAGTTACCACCGTGCTCCTGCCCCTCATTAAGGTCCTGGTGGTCTACCCATCCGA------GGTCTGTTTCCATCACACAGTCTGTCGCTTCACTGACTTTCTTCAAAACC---------ACTGCAGAAGTGAGGTCATCCTCGAAAAGTGGCAGAAAAGGAAAATAGCGGAGGTGGGTCCAGTGCAGTGGCTGACCAGTCAGAAGCAGGCAGCAGATA-------------AAGTGGTCTTCCTTCTCGCCAGTGACGTCCACACCCTCTGTGACAGTGCCTGTGGCCAGGGTGAGGG-CA--------------------GC----ACCAGGGAGAACTCCCAGGACCTGTTCCCTCTTGCCTTTAAC------------CTTTTCTGTAGCGATTTCAGCAGCCAGACTCATCTGCACAAATATCTGGTGGTCTGTCTTGGAGGAGCCAACATC---------AAAGGCGACTACGATGCTCTGAGTGTCTGCCCCCAGTATCATCTCATGAAGGACGCCACCGCTTTCCACA-----CGGACCTTCTCAGAGCG------------------------ACACGAAACTTGT--------------CAA------TGAAAAAACGC-TCACAAGCCTGCCAAGGCAGCTGCTTCCCCTTGNNN---------------------------------------------------------------------------------------------------------------------------------------------------------------------------------------------------------------------------------------------------------------------------------------------------------------------------------------------------------------------------------------------------------------------------------------------------------------------------------------------------------------------------------------------------------------------------------------------------------------------------------------------------------------------------------------------------------------------------------------------------------------------------------------------------------------------------------------------------------------------------------------------------------------------------------------------------------------------------------------------------------------------
>vs_HLpseDes1_IL17RB
---------------------------------------------------------ATGTTGCTGGTGTTGCTGAGTTTGGCTGCAATGTGCA---GGA-----------GCGCCCTGGCCGGAGAGC---------CGACTATTCAGTGTGGCTCTCAGACAGGGC---------CATCTCCAGAG------------------------------------TGGATGGTCCAACACACACTCACTCCAGGGGACTTGAGGGACCTCCAAGTGGAACTTGTCAAGACAAG------------TGTTGCGACGGAGGAGTTTTCCATTTTGATGAACATCAGCTGGACACTCCGGGCAGACGCCAGCATCCGCTTGTTGAAGGCCACCAAGATCTGCGTGAGTGGCAAAAACCACATGCATTCCTACAGCTGTGTGAGGTGCAACT-ACACGGAGGCCTTCCGAAGCCAGACCAG-A--CCTTCCGGTGGCAAATGGACATTCTCCTACGTAGGCTTTC----CTGTGGAGCTGAGCACACACTATCTCATTGGCGCCCATAACATCCCCAATGCTAATATGAATGAGGACAGCCCTTCTCTGTCTGTGAACGTCACCTCGCCAGGCTGCCTCAACCATGTAATGAGATACAAAAAGCAG--TGCACTGATGCAGGAAGCCTGTGGGACCCAAACATTACTGCTTGTAAGAAGAATGAGAAGATAGTTGAAGTGAATTTTACAACC--------AA-------TCCCCTT---GGAAACAGATA------CATGGTTCTCAT-------------T--CGACGGGACACGATATTGG------GGGTTTCTAGCG------------------TGCTGGAGAATAAAN---------NNACGAGAA-CATCTGTAGC--CATTCCGGTGAGT---GAGGAGAGCGAAGG--------CGCCATGGTTCAGCTGATCCCATATTTACACACCTGCCACAATGACTGTATCCGACGCGAAGGGACAGTTGTGCTTT-GCTCAGAGACAAGTGCTCCCTT------CNNNCCA--GATGA---CAACAGAAGCATGCTGGGA---GGCTGGCTACCTCTCCTCCTGGGGCTGCTGGTGGCTACGTGGGTGCTGGCAGTGGGGATCTACCTAACTTGGAGGCAAGGAAG-G----------------------------------AGCACAA-----------------------AGATGTCCT-------TTCCTATGACCAGCATGCTCCTGCCCCTCGTGAAGGTCCTGGTGGTTTATCCATCTGA------GATATGTTTCCACCACACAGTGTGTCGCTTCACTGACTTTCTTCAAAACT---------ACTGCAGAAGTGAGGTCATCCTTGAAAAATGGCAGAAAAAGAAAATTGCTGAGATGGGACCAGTGCAGTGGCTTACCACTCAGAAGCAAGCAGCAGATA-------------AAGTGGTCTTCCTTCTGCCCAGTGACGTCCCCTCCCTTTGTGACAGTGCCTGTGGCCACAGTGAGGG-CA--------------------GT----GCTAGGGAGAACTCTCAGGATCTGTTCCCTCTTGCCTTTAAC------------CTTTTTTGTAGTGATTTCAGCAGTCAGATGCATCTGCACAAATACCTGGTGGTCTATCTTGAGGGAGCAGACCTC---------AAAGACGACTATAAAGCCCTGAGTGTCTGCCCCCAGTATCATCTCATGAAGGATGCCACAGCTTTCCACA-----AAGAACTTCTCAAGGCT------------------------ACACAAAGCATGT--------------CAA------TGAAGAAACGG-TCACAGGCCTGCCATGGTAGCTGTTCACCTTTGNNN---------------------------------------------------------------------------------------------------------------------------------------------------------------------------------------------------------------------------------------------------------------------------------------------------------------------------------------------------------------------------------------------------------------------------------------------------------------------------------------------------------------------------------------------------------------------------------------------------------------------------------------------------------------------------------------------------------------------------------------------------------------------------------------------------------------------------------------------------------------------------------------------------------------------------------------------------------------------------------------------------------------------
>vs_HLuroCau1_IL17RB
---------------------------------------------------------ATGATGCTGGTGTTGCTGAGTTTGGCTGCAATGTGCA---GGA-----------GCGCCCTGGCCGGAGAGC---------CGACTATTCAGTGTGGCTCTCAGACAGGGC---------CATCTCCAGAG------------------------------------TGGATGGTCCAACACACACTCACTCCAGGGGACTTGAGGGACCTCCAAGTGGAACTTGTCAAGACAAG------------TGTTGCGACGGAGGAGTTTTCCATTTTGATGAACATAAGTTGGACACTCCGGGCAGACGCCAGCATCCGCTTGTTGAAGGCCACCAAGATCTGCGTGAGTGGCAAAAACAACATGCATTCATACAGCTGTGTGAGGTGCAACT-ACACAGAGCCCTTCCAAAGCCAGACCAG-A--CCTTCCGGTGGCAAATGGACATTCTCCTATGTAGGCTTTC----CTGTGGAGCTGAGCACACTCTATCTCATTGGTGCCCATAACATCCCCAATGCTAATATGAATGAGGACAGCCCTTCTCTGTCTGTGAACTTCACCTCGCCAGGCTGCCTAAACCATGTAATGAGATATAAAAAGCAG--TGCACTGCTGCAGGAAGCCTGTGGGACCCAAACATTACCGCTTGTAAGAAGAATGAGAAGACGGTTGAAGTGAATTTTACAACC--------AA-------TCCCCTT---GGAAACAAATA------CATGGTTCTCAT-------------T--CGACGGGACACGATATTGG------GGGTTTCCAGCG------------------TGCAGGAGAATAAAC---------TGACGAGAA-CATCTGTGGC--CATTCTGGTGAGT---GAGGAGAGCGAAGG--------CGCCATGGTTCAGCTGATCCCATATCTACACACCTGCCACAATGACTGTATCCGACGCGAAGGGACAGTTGTGCTTT-GCTCAGAGACAAGTGCTCCCTT------CCCTCCA--GATGA---CAACAGAAGCATGCTGGGA---GGCTGGCTGCCTCTCCTCCTGGTGCTGCTGGTGGCTACGTGGGTGCTGGCCGTCGGTATCTACCTAACTCGGAGGCAAGGAAG-G----------------------------------AGCACAA-----------------------AGACGTCCT-------TTCCTATGACCGCCATGCTCCTGCCCCTCGTGAAGGTCCTGGTGGTTTATCCGTCTGA------GATATGTTTCCACCACACAGTCTGTCGCTTCACTGACTTTCTTCAAAACT---------ACTGCAGAAGTGAGGTCATCCTTGAAAAATGGCAGAAAAAGAAAATTGCTGAGATGGGACCAGTGCAGTGGCTTACCACTCAGAAGCAAGCAGCAGATA-------------AAGTGGTCTTTCTTCTTCCCAGTGATGTCCCCTCCCTTTGTGACAGTGCCTGTGGCCACAATGAGGG-CA--------------------AT----GCTAGGGAGAACTCTCAGGATCTGTTCCCTCTTGCCTTTAAC------------CTTTTTTGTAGTGATTTCAGCAGTCAGATGCATCTGCACAAATACCTGGTGGTCTATCTTGAGGGAGCAGACCTC---------AAAGGCGACTATAATGCCCTGAGTGTCTGCCCCCAGTATCATCTCATGAAGGATGCCACAGCTTTCCACA-----CAGAACTTCTCAAGGCT------------------------ACGCAAAGCATGT--------------CAA------TGAAGAAACGG-TCACAGGCCTGCCATGGTAGCTGTTCACCCTTGNNN---------------------------------------------------------------------------------------------------------------------------------------------------------------------------------------------------------------------------------------------------------------------------------------------------------------------------------------------------------------------------------------------------------------------------------------------------------------------------------------------------------------------------------------------------------------------------------------------------------------------------------------------------------------------------------------------------------------------------------------------------------------------------------------------------------------------------------------------------------------------------------------------------------------------------------------------------------------------------------------------------------------------
>vs_HLmasFus1_IL17RB
---------------------------------------------------------ATGTTGCTGGTGTTGCTGAGTTTGGCTGCAATGTGCA---GGA-----------GCGCCCTGGCTGGAGAGC---------CGACTATTCAGTGTGGCTCTCAGACAGGGC---------CATCTCCAGAG------------------------------------TGGATGGTCCAACACACACTCACTCCAGGGGACTTGAGGGACCTCCAAGTGGAACTTGTCAAGACAAG------------TGTTGCGATGGAGGAGTTTTCCATTTTGATGAACATAAGCTGGACACTCCGGGCGGACGCCAGCATCCGCTTGTTGAAGGCCACCAAGATCTGCGTGAGTGGCAAAAACCACATGCATTCCTACAGCTGTGTGAGGTGCAACT-ACACAGAGGCCTTCCGAAGCCAGACCAG-A--CCTTCCGGTGGCAAATGGACATTCTCCTATGTAGGCTTTC----CTGTGGAGCTGAGCACACACTATCTCATTGGCGCCCATAACATCCCCAATGCTAATATGAATGAGGACAGCCCTTCTCTGTCTGTGAATGTCACCTCGCCAGGCTGCCTAAACCATGTAATGAGATATAAAAAGCAG--TGCACTGATGCAGGAAGCCTGTGGGACCCAAACATCACTGCTTGTAAGAAGAATGAGAAGATGGTTGAAGTGAACTTTACAACC--------AA-------TCCCCTT---GGAAACAGATA------CATGGTTCTCAT-------------T--CGACGGGACACGATATTGG------GGGTTTCTAGCG------------------TGCTGGAGAATAAAC---------TGACGAGAA-CATCTGTAGC--CATTCCGGTGAGT---GAGGAGAGCGAAGG--------CGCCATGGTTCAGCTGATCCCATATTTACACACCTGCCACAATGACTGTATCCGACGCGAAGGGACAGTTGTGCTTT-GCTCAGAGACAAGTGCTCCCTT------CTCTCCA--GATGA---CAACAGAAGCATGCTGAGA---GGCTGGCTGCCTCTCCTCCTGGTGCTGCTGGTGGCTACGTGGGTGCTGGCAGTGGGGATCTACCTAACTTGGAGGCAAGGAAG-G----------------------------------AGCACAA-----------------------AGATGTCCT-------TTCCTATGACCACCATGCTCCTGCCCCTCGTGAAGGTCCTGGTGGTTTATCCATCTGA------GATATGTTTCCACCACACAGTGTGTCGCTTCACTGACTTTCTTCAANNNT---------TCACCAGTGAGGTCATCCTGAAAAATAGCCCAGAAAAAAAAGTANNNGCGAGGATGGGACCAGTGCAGTGGCTTACCACTCAGAAGCAAGCAGCAGATA-------------AAGTGGTCTTCCTTCTTCCCAGTGACGTCCCCTCCCTTTGTGACAGTGCCTGTGGCCACAATGAGGG-CA--------------------GT----GCTAGGGAGAACTCTCAGGATCTGTTCCCTCTTGCCTTTAAC------------CTTTTTTGTAGTGATTTCAGCAGTCAGATGCATCGGCACAAATACCTGGTGGTCTATCTTAGAAGGCAGGCCTCA---------AAAAACGACTATAATACA------GGTGTCTGCNNNTATCATCTCTTGNNNGATGCCACAGCTTTCCACA-----CAGAACTTCTCAAGGCT------------------------ACACAAAGCATGT--------------CAA------TGAAGAAACGG-TCACAGGCCTGCCATGGTAGCTGTTCACCCTTGNNN---------------------------------------------------------------------------------------------------------------------------------------------------------------------------------------------------------------------------------------------------------------------------------------------------------------------------------------------------------------------------------------------------------------------------------------------------------------------------------------------------------------------------------------------------------------------------------------------------------------------------------------------------------------------------------------------------------------------------------------------------------------------------------------------------------------------------------------------------------------------------------------------------------------------------------------------------------------------------------------------------------------------
>vs_rn6_IL17RB
---------------------------------------------------------ATGTTGCTAGTGTTGCTGAGCCTGGCTGCTATGTGCA---GGA-----------GCGCCCTGTCCCGAGAGC---------CGACTATTCAGTGTGGCTCTGAGACAGGGC---------CATCTCCAGAG------------------------------------TGGATGGTCCAACATACACTCACTCCGGGAGACCTGAGGGACCTCCGAGTGGAACTTGTCAAGACAAG------------TGTGGCAACAGAGGAGTTTTCAATTCTGATGAACATAAGCTGGATACTCCGGGCAGACGCCAGCATCCGCTTGTTGAAGGCCACCAAGATCTGCGTGAGTGGCAAAAACAACATGCATTCATACAGCTGCGTGAGGTGCAACT-ACACAGAGACCTTCCAAAGCCAGACCAG-A--CCTTCCGGCGGCAAATGGATCTTCTCCTATGTCGGCTTCC----CTGTGGAGCTGAGCACGCTCTATCTCATCGGGGCCCATAACATCCCCAATGCTAACATGAACGAGGACAGCCCTTCTTTGTCTGTGAACTTCACCTCGCCAGGCTGCCTAAACCATGTAATGAAATATAAGAAGCAG--TGCATTGAAGCAGGAAGCCTGTGGGACCCAAACATCACAGCTTGTAAGAAGAATGAGAAGACCGTTGAAGTGAATTTTACAACC--------AA-------TTCCCTT---GGAAACAGATA------CATGGTTCTCAT-------------T--CGACGGGACACAATGTTGG------GGGTTTCTATAG------------------TGCTGGAGAACAAAC---------TGACGAGGA-CATCTGTAGT--CATTCCGGTCAAT---GATGAGAGTGAAGG--------TGCCTTGGTTGAGCTGACCCCATATTTACACACCTGCGACAATGACTGCATTCGACGCAAAGGGACAGTGGTGCTTT-GCTCAGAGACAAGTGCTCCCTT------CCCTCCA--GATGA---CAACAGAAGCATGCTGAGA---GGCTGGCTGCCTCTCCTCCTGGTGCTGCTGGTGGCTACATGGGTGCTGGCAGTTGGGATCTACCTAACTTGGAGGCAAGGAAG-G----------------------------------AGCACAA-----------------------AGACATCTT-------TTCCTATCACCGCCATGCTCCTGCCCCTCGTTAAGGTCCTGGTGGTTTACCCATCCGA------GATATGTTTCCATCACACAGTCTGTCGCTTTACTGACTTTCTTCAAAACT---------ACTGCAGAAGTGAGGTCATCCTTGAAAAATGGCAGAAAAAGAAAATCGCCGAGATGGGGCCCGTGCAGTGGCTTACCACTCAGAAGCAAGCAGCAGATA-------------AAGTCGTCTTCCTTCTTCCCAGTGACGCCCCTTCCCTTTGTGACAGTGCCTGTGGCCACAAGGAGGG-CA--------------------GT----GCCACGGAGAATTCTCAGGATCTGTTCCCTCTTGCCTTTAAC------------CTCTTTTGTAGCGATTTCAGCAGCCAGACTCATCTGCACAAATACCTGGTGGTCTATCTTGGGGGAGCAGACCTC---------AAAGGGGACTATAATGCCCTGAGAGTCTGCCCCCAGTATCATCTCATGAAGGACGCCCCAGCTTTCCACA-----CAGAACTTCTCAAGGCT------------------------ACGCAAAGCATGC--------------CGC------TGAAGAAACGG-CCACAGGCCTGCCACGGCAGCTGTTCACCCTTGNNN---------------------------------------------------------------------------------------------------------------------------------------------------------------------------------------------------------------------------------------------------------------------------------------------------------------------------------------------------------------------------------------------------------------------------------------------------------------------------------------------------------------------------------------------------------------------------------------------------------------------------------------------------------------------------------------------------------------------------------------------------------------------------------------------------------------------------------------------------------------------------------------------------------------------------------------------------------------------------------------------------------------------
>vs_HLratRat7_IL17RB
---------------------------------------------------------ATGTTGCTAGTGTTGCTGAGCCTGGCTGCTATGTGCA---GGA-----------GTGCCCTGTCCCGAGAGC---------CGACTATTCAGTGTGGCTCTGAGACAGGGC---------CATCTCCAGAG------------------------------------TGGATGGTCCAACATACACTCACTCCGGGAGACCTGAGGGACCTCCGAGTGGAACTTGTCAAGACAAG------------TGTGGCAACAGAGGAGTTTTCAATTCTGATGAACATAAGCTGGATACTCCGGGCAGACGCCAGCATCCGCTTCTTGAAGGCCACCAAGATCTGCGTGAGTGGCAAAAACAACATGCATTCATACAGCTGCGTGAGGTGCAACT-ACACAGAGGCCTTCCAGAGCCAGACCAG-A--CCTTCCGGCGGCAAATGGACATTCTCCTATGTCGGCTTCC----CTGTGGAGCTGAGCACGCTCTATCTCATCGGGGCCCATAACATCCCCAATGCTAACATGAACGAGGACAGCCCTTCTTTGTCTGTGAACTTCACCTCGCCAGGCTGCCTAAACCATGTGATGAAATATAAGAAGCAG--TGCATTGAAGCAGGAAGCCTGTGGGACCCAAACATCACAGCTTGTAAGAAGAATGAGAAGACCGTGGAAGTGAATTTTACAACC--------AA-------TCCCCTT---GGAAACAGATA------CATGGTTCTCAT-------------T--CGACGGGACACGATGTTGG------GGGTTTCTATAG------------------TGCTGGAGAACAAAC---------TGACGAGGA-CATCTGTAGC--CATTCCGGTCAAT---GATGAGAGTGAAGG--------TGCCTTGGTTGAGCTGACCCCATATTTACACACCTGCGACAATGACTGCATTCGACGCAAAGGGACAGTGGTGCTTT-GCTCAGAGACAAGTGCTCCCTT------CCCTCCA--GATGA---CAACAGAAGCATGCTGAGA---GGCTGGCTGCCTCTCCTCCTGGTGCTGCTGGTGGCTACGTGGGTGCTGGCAGTTGGGATCTACCTAACTTGGAGGAAAGGAAG-G----------------------------------AGCACAA-----------------------AGACATCTT-------TTCCTATCACCGCCATGCTCCTGCCCCTTGTTAAGGTCCTGGTGGTTTACCCATCCAA------GATATGTTTCCATCACACAGTCTGTCGCTTCACTGACTTTCTTCAAAACT---------ACTGCAGAAGTGAGGTCATCCTTGAAAAATGGCAGAAAAAGAAAATCGCCGAGATGGGGCCTGTGCAGTGGCTTACCACTCAGAAGCAAGCAGCAGATA-------------AAGTGGTCTTCCTTCTTCCCAGTGACGCCCCTTCCCTTTGTGACAGTGCCTGTGGCCACAAGGAGGG-CA--------------------GT----GCCACGGAGAATTCTCAGGATCTGTTCCCTCTTGCCTTTAAC------------CTCTTTTGTAGCGATTTCAGCAGCCAGACTCATCTGCACAAATACCTGGTGGTCTATCTTGGGGAAGCAGACCTC---------AAAGGGGACTATAATGCTCTGAGAGTCTGCCCCCAGTATCATCTCATGAAGGACGCCCCAGCTTTCCACA-----CAGAACTTCTCAAGGCT------------------------ACGCAAAGCATAC--------------CGC------TGAAGAAACGG-CCACAGGCCTGCCACGGCAGCTGTTCACCCTTGNNN---------------------------------------------------------------------------------------------------------------------------------------------------------------------------------------------------------------------------------------------------------------------------------------------------------------------------------------------------------------------------------------------------------------------------------------------------------------------------------------------------------------------------------------------------------------------------------------------------------------------------------------------------------------------------------------------------------------------------------------------------------------------------------------------------------------------------------------------------------------------------------------------------------------------------------------------------------------------------------------------------------------------
>vs_HLratNor7_IL17RB
---------------------------------------------------------ATGTTGCTAGTGTTGCTGAGCCTGGCTGCTATGTGCA---GGA-----------GCGCCCTGTCCCGAGAGC---------CGACTATTCAGTGTGGCTCTGAGACAGGGC---------CATCTCCAGAG------------------------------------TGGATGGTCCAACATACACTCACTCCGGGAGACCTGAGGGACCTCCGAGTGGAACTTGTCAAGACAAG------------TGTGGCAACAGAGGAGTTTTCAATTCTGATGAACATAAGCTGGATACTCCGGGCAGACGCCAGCATCCGCTTGTTGAAGGCCACCAAGATCTGCGTGAGTGGCAAAAACAACATGCATTCATACAGCTGCGTGAGGTGCAACT-ACACAGAGACCTTCCAAAGCCAGACCAG-A--CCTTCCGGCGGCAAATGGATCTTCTCCTATGTCGGCTTCC----CTGTGGAGCTGAGCACGCTCTATCTCATCGGGGCCCATAACATCCCCAATGCTAACATGAACGAGGACAGCCCTTCTTTGTCTGTGAACTTCACCTCGCCAGGCTGCCTAAACCATGTAATGAAATATAAGAAGCAG--TGCATTGAAGCAGGAAGCCTGTGGGACCCAAACATCACAGCTTGTAAGAAGAATGAGAAGACCGTTGAAGTGAATTTTACAACC--------AA-------TTCCCTT---GGAAACAGATA------CATGGTTCTCAT-------------T--CGACGGGACACAATGTTGG------GGGTTTCTATAG------------------TGCTGGAGAACAAAC---------TGACGAGGA-CATCTGTAGT--CATTCCGGTCAAT---GATGAGAGTGAAGG--------TGCCTTGGTTGAGCTGACCCCATATTTACACACCTGCGACAATGACTGCATTCGACGCAAAGGGACAGTGGTGCTTT-GCTCAGAGACAAGTGCTCCCTT------CCCTCCA--GATGA---CAACAGAAGCATGCTGAGA---GGCTGGCTGCCTCTCCTCCTGGTGCTGCTGGTGGCTACATGGGTGCTGGCAGTTGGGATCTACCTAACTTGGAGGCAAGGAAG-G----------------------------------AGCACAA-----------------------AGACATCTT-------TTCCTATCACCGCCATGCTCCTGCCCCTCGTTAAGGTCCTGGTGGTTTACCCATCCGA------GATATGTTTCCATCACACAGTCTGTCGCTTTACTGACTTTCTTCAAAACT---------ACTGCAGAAGTGAGGTCATCCTTGAAAAATGGCAGAAAAAGAAAATCGCCGAGATGGGGCCCGTGCAGTGGCTTACCACTCAGAAGCAAGCAGCAGATA-------------AAGTCGTCTTCCTTCTTCCCAGTGACGCCCCTTCCCTTTGTGACAGTGCCTGTGGCCACAAGGAGGG-CA--------------------GT----GCCACGGAGAATTCTCAGGATCTGTTCCCTCTTGCCTTTAAC------------CTCTTTTGTAGCGATTTCAGCAGCCAGACTCATCTGCACAAATACCTGGTGGTCTATCTTGGGGGAGCAGACCTC---------AAAGGGGACTATAATGCCCTGAGAGTCTGCCCCCAGTATCATCTCATGAAGGACGCCCCAGCTTTCCACA-----CAGAACTTCTCAAGGCT------------------------ACGCAAAGCATGC--------------CGC------TGAAGAAACGG-CCACAGGCCTGCCACGGCAGCTGTTCACCCTTGNNN---------------------------------------------------------------------------------------------------------------------------------------------------------------------------------------------------------------------------------------------------------------------------------------------------------------------------------------------------------------------------------------------------------------------------------------------------------------------------------------------------------------------------------------------------------------------------------------------------------------------------------------------------------------------------------------------------------------------------------------------------------------------------------------------------------------------------------------------------------------------------------------------------------------------------------------------------------------------------------------------------------------------
>vs_HLcriGri3_IL17RB
---------------------------------------------------------ATGTTGTTGGTGTTGCTGAGCCTGGCTGCAATGTGCTG---GA-----------GCGCCCTGCCCCGAGAGC---------CGACTATTCAGTGTGGCTCTGAGACTGGGC---------CATCTCCAGAG------------------------------------TGGATGGTCCAACACACTCTCACCCCAGGGGACTTGAGGGACCTCCAAGTGGAACTTGTTAAAAAAAG------------TGTTACACCAGAGGATTTTTCAATTTTGATGAACATAAGCTGGATACTCCGGGCAGACGCCAGCATCCGCCTGTTGAAGGCTACTAAGATCTGTGTGACTGGCAAAAGCAACATGGACTCGTACGACTGTGTGAGGTGCAACT-ACACANNNGCCTTCCAAAGTCAGACCAG-A--CCTTCTGGAGGGAAATGGACCTTCTCCTATGTAGGTTTTC----CAGTGCAGCTGAGCACACTCTATTTCATTGGGGCCCATAACATCCCCAATGCTAATATGAATGAGGACAGCCCTTCTTTGTCTGTGAACTTCACCTCTCCAGGCTGCCTGAACCATGTAATGAAATATAAAAAGCAG--TGCGTTGAGACAGGAAGCCTGTGGGACCCAAACATCACTGCTTGTAAGAAGAATGAGGAGACGGTTGAAGTGAAGTTTACAACC--------AA-------TCCCCTT---GTAAATAAATA------CTCGGTTCTCAT-------------T--CTACAGGA------CATGCCATTGGGTTATGCTCAAG------------------TGCTAGAGAATAAGC---------TGACACGGA-CGTCTGTAGC--CATTCAGGTGAAC---GGGGAAAGTGAAGG--------TGCCATGGTCCACCTGACTCCATTTTTCCCAGCCTGTGGCTCTGACTGCATCCGACGTGAAGGAAAAGTTGTGCTTT-GTCCAGAGAGAAGTG---------------CTACA--GATAA---CAACAGAAGCATGCTGGGA---GGCTGGCTGCCACTCATCCTGGTGCTGTTGGTGGCTACATGGGTGCTGGCACTTGGGATCTACCTAACTTGGAAGCAAGGAAG-G----------------------------------AGCACGA-----------------------AGACTTCCT-------TTCCTACTACCAACATGCTCCTGCCCCTCATCAAGGTCCTGGTGGTTTATCCATCTGA------CATATGCTTCCATCACACAGTCTGCCGCTTCACTGACTTTCTTCAAAATC---------ACTGCAGAAGTGAGGTCATCCTTGAAAAATGGCAGAAGAAGAAAATAGCAGAGATGGGTCCAGTGCAGTGGCTTACCACTCAGAAGCAAGCAGCAGACA-------------AAGTGATCTTCCTTCTTTCCAGTGATGTCCACAGTCTTTGTGACAGTGCCTGTGGCCAGAACGAGGG-CA--------------------GC----ACCAGGGAGAACTCTCAGGACCTGTTCCCTCTTGCCTTTAAC------------CTTTTTTGTAGTGATTTCAGCACCCAGGCTCATCTGCACAAATACCTGGTGGTCTATCTTGGGGGAGCTGACATC---------AAGGGTGACTATAATGCTCTTAGTGTCTGCCCCCAGTATCGTCTCATGAAGGATGCCACTGCTTTTCACA-----CAGAACTTCTCAAAGCT------------------------ACACAAAACATGT--------------CAA------GAAAGAAACGG-TCACAACCCTGCCCTGGCAGCTGTTCCCTGTTGNNN---------------------------------------------------------------------------------------------------------------------------------------------------------------------------------------------------------------------------------------------------------------------------------------------------------------------------------------------------------------------------------------------------------------------------------------------------------------------------------------------------------------------------------------------------------------------------------------------------------------------------------------------------------------------------------------------------------------------------------------------------------------------------------------------------------------------------------------------------------------------------------------------------------------------------------------------------------------------------------------------------------------------
>vs_HLcriGam1_IL17RB
---------------------------------------------------------ATGTTGCCAGCGTTGCTGAGCCTGGCTGCGCTGTGCG---GGA-----------GCGCCCTACCCGGAGAGC---------CGACTATTCGGTGTGGCTCTGAGACAGGGC---------CATCTCCAGAA------------------------------------TGGATGGTCCAACACACTCTGACCCCAGGAGACTTGAGGTTCCTCCGAGTGAAACTTGTTAAAATGAG------------TGTTGCAGCAGACGACTTTTCAATTTTGATGAACATAAGCTGGATACTCCGGGCAGATGCCAGCATCCGCTTGTTGAAGGCCACCAAGATCTGTGTGACGGGCAAAAGCAACATACAGTCCTACAGCTGTGTGAGGTGCAACT-ACACAGAGGCCTTCCAAAGTCAGACCAG-A--CCTTCTGGCGGCAAATGGACATTCTCCTATGTAGGCTTTC----CTGTGGAGCTGAATACGCATTATCTCATTGGGGCCCATAATATCCCCAATGCTAATATGAATGAGGACAGCCCTTCTTTGTCTGTGAACTTCACCTCCCCAGGCTGCCTAAACCATGTAATGAAATACAAAAAGCAG--TGCATTGAGGCAGGGAGCCTGTGGGACCCAAACATCACCGCTTGTAAGAAGAACGAGAGTACAGTTGAAGTGAATTTTACAACC--------AA-------TCCCCTT---GGAAATAAATA------CATGGTGCTCAT-------------T--CTTCGTAGCGTGGTGTTGG------GGCATTCTAAAG------------------TGCTGGAGGATATAG---------TGACACGGA-CATCTGTAGC--CGTTCCGGTGACT---GAGGAGAGTGAAGG--------TGCTGTGGTTCAGTTGACTCCATATTTCCGTACCTGTGGCAATGACTGCATCCGACGTGAAGGCCCGGTTGTGCTCT-GCTCAGAGAGGAGTGCTCCTTT------CCCTCCA--GGTAT---CAACAGAAGCATGCTGGGA---GGCTGGCTGCCTCTCCTCCTGGTGCTGCTGGTGGCTACATGGGTCCTGGCAGTTGGGATCTACCTAACATGGAGGCAAGGAAG-G----------------------------------CGCACCA-----------------------AGACTTCCT-------TTCCAACTCCCACCATGCTCCTGCCCCTCGTTAAGGTCCTGGTGGTTTACCCGCCTGA------GATATGTTTCCATCACACAGTCTGTCGCTTCACTGACTTTCTTCAAAACC---------ACTGCAGAAGTGAGGTCATCCTTGAAAAATGGCAGAGAAAGAAAATAGCGGAGATGGGTCCGGTGCAGTGGCTGACCACTCAGAAGCAAGCAGCAGACA-------------AAGTGGTCTTCCTTCTTTCCAGCGACATCCACACCCTTTGTGACAGTTCCTGCGGCCAGAGCGAGGG-CG--------------------GC----GCC---AAGGACTCTCAGGACCTGTTCCCTCTTGCCTTTAAC------------CTTTTCTGCAGTGACTTCAGCAGCCAGACTCATCTGCACAAATACCTGGTGGTCTATTTTGGAGGCGCTGACATC---------AAAGGCGACTACAGTGCGCTGACTGCCTGCCCCCAGTATCATCTCATGAAGGATGCCACCGCTTTCCACA-----CGGAGCTTCTCAGAGCT------------------------ACACAAAACACGC--------------CGG------TGAAGAAATGG-TCACAAGCTTGGCACGGCAGCTGCTCCCCCTTGNNN---------------------------------------------------------------------------------------------------------------------------------------------------------------------------------------------------------------------------------------------------------------------------------------------------------------------------------------------------------------------------------------------------------------------------------------------------------------------------------------------------------------------------------------------------------------------------------------------------------------------------------------------------------------------------------------------------------------------------------------------------------------------------------------------------------------------------------------------------------------------------------------------------------------------------------------------------------------------------------------------------------------------
>vs_HLperManBai2_IL17RB
---------------------------------------------------------ATGTTGCTGGTGTTGCTGAGCCTGGCTGCAGTGTGCG---GGA-----------GCACCGTGCCCCGAGAGC---------CGACTATTCAATGTGGCCCTGAGACTGGGC---------CATCTCCAGAG------------------------------------TGGATGGTCCAACACACACTCACCCCAGGAGACTTGAGGAACCTCCAAGTGGAACTTGTTAAAACAAG------------GGTTGCACCAGAGGATTTTTCAATTTTGATGAACATAAGCTGGATACTCCGGGCAGATGCCAGCATCCGCTTGTTGAAGGCCACCAAGATCTGTGTGACTGGCATAAGCAACATGCAGTCATACAGCTGTGTGAGGTGTGATT-ACACAGAGACCTTCCAAAGTCAGACCAG-A--CCTTCCGGCGGCAAATGGACCTTCTCCTACGAAGGCTTTG----CCGTGGAGCCCAGCACACTCTACTTCATCGGGGCTCACAACATCCCCAATGCTAATATGAACGAAGACAGCCCTTCCTTGTCCGTGAACTTCACCTCTCCAGGCTGCCTGGACCATGTAATGAAATATAAAAAGCAG--TGCATTGAGGCGGGAAGCCTGTGGGACCCAAACATCACTGCTTGTAAGAAGAACGAGACGATGGTTGAAGTGAATTTTACAACC--------AG-------TTCCCTT---GGAAATACATA------CAACGTTTTGAT-------------T--CTACACGACATGAGCATGCCGTTGGGGTTTTCTCAAG------------------TGCTGGAGAATAAAC---------TGACGCGGA-CGTCTGTAGC--CATCCTGGTGGAAGGCAGCGAGAGTGAAGG--------TGCTGTGGTGCAGCTGACTCCGTATTTCCACACCTGTGCCCCTGACTGCATCCGACGCCAAGGGACAGTCGTGCCTT-GTTCAGAGACAAGTC------------------CT--CCAGCTAACAAGAGAAGCATGCTGGGA---GACTGGCTGCCACTCATCTCGGTGCTGCTGGTAGCTACATGGGTCCTGGCAGTTGGCATCTACCTAACCTGGAGGCAAGAAAG-G----------------------------------AGCTCCA-----------------------AGACTTCCT-------TTCCTACTACCAACATGCTGCTGCCCCTCATTAAGGTCCTGGTGGTTTACCCGTCAGA------GATATGCTTCCCTCATACCGTCTGCCGCTTCACCGACTTCCTTCAAAACC---------ACTGCAGAAGTGAGGTCATCCTCGAAAGATGGCAGACAAAGAAAATAGCCGAGATGGGTCCAGTGCAGTGGCTTGCCACCCAGAAGCAAGCGGCAGATA-------------AAGTGGTCTTCCTTCTTTCCAGCGATGCCCACAGTCTCTGTGACAGTGCCTGCCGCCAGAACAAGGA-TG--------------------GG----GCCAGGGAGAACTCTCAGGACCTCTTCCCTCTCGCCTTTAAC------------CTTTTCTGTAGCGATTTCAGCACCCAGGCTCATCTGCGCAAATACCTGGTGGTCTACCTTGACGGGGCGGACATC---------CAGGGCGACTATAAGGCTCTGAGTGCCTGCCCCCAGTATCGGCTCATGAAGGACGCCACGGCTTTCCACA-----CAGAACTGCTCCGAGCT------------------------GCACGAAACATGT--------------CAA------TGAAGAAACGG-TCACGAGCTTGCCATGGCGGCTGTTCCCTGTTGNNN---------------------------------------------------------------------------------------------------------------------------------------------------------------------------------------------------------------------------------------------------------------------------------------------------------------------------------------------------------------------------------------------------------------------------------------------------------------------------------------------------------------------------------------------------------------------------------------------------------------------------------------------------------------------------------------------------------------------------------------------------------------------------------------------------------------------------------------------------------------------------------------------------------------------------------------------------------------------------------------------------------------------
>vs_HLperEre1_IL17RB
---------------------------------------------------------ATGTTGCTGGTGTTGCTGAGCCTGGCTGCAGTGTGCG---GGA-----------GCACCGTGCCCCGAGAGC---------CGACTATTCAATGTGGCCCTGAGACTGGGC---------CATCTCCAGAG------------------------------------TGGATGGTCCAACACACACTCACCCCAGGAGACTTGAGGGACCTCCAAGTGGAACTTGTTAAAACAAG------------GGTTGCACCAGAGGATTTTTCAATTTTGATGAACATAAGCTGGATACTCCGGGCAGATGCCAGCATCCGCTTGTTGAAGGCCACCAAGATCTGTGTGACTGGCATAAGCAACATGCAGTCGTACAGCTGTGTGAGGTGTGATT-ACACAGAGGCCTTCAGAAGTCAGACCAG-A--CCTTCTGGCGGCAAATGGACCTTCTCCTATGCAGGCTTTG----CCGTGGAGCCGAGCACACTGTACTTCATCGGGGCCCATAACATCCCCAATGCTAATATGAACGAAGACAGCCCTTCCCTGTCCGCGAACTTCACCTCTCCAGGCTGCCTAGACCATGTAATGAAATATAAAAAGCAG--TGCATTGAGGCGGGAAGCCTGTGGGACCCAAACATCACTGCTTGTAAGAAGAACGAGAAGATGGTCGAAGTGAATTTTACAACC--------AG-------TCCCCTT---GGAAATAAATA------TGGTGTTTTCAT-------------T--CTATGCAACATGAACATGCCATTGGGGGTTTCTGAAG------------------TGCTGGAGAATAAGC---------TGACACGGA-CGTCTGTGGC--CATTCTGGTGGAC---CAGGAGAGTGAAGG--------TGCTGTGGTGCAGCTGACTCCGTATTTCCACACCTGTGCCCCTGACTGCATCCGACGCCAAGGAATAGTTGTGCCTT-GTTCAGAGACAAGTGCTCCCTT------CCCCGCT--CCAGCTAACGATAGAAGCATTCTGGGA---AGCTGGCTGCCACTCATCCTGGTGCTGCTGGTGGCTACATGGGTCCTGGCAGTTGGGATCTACCTAACCTGGAGGCAAGAAAG-G----------------------------------AGCTCGA-----------------------AGACTTCCT-------TTCCTACTACCAACATGCTGCTGCCCCTCATTAAGGTCCTGGTGGTTTACCCATCGGA------GATATGCTTCCCTCATACTGTCTGCCGCTTCACCGACTTCCTTCAGAACC---------ACTGCAGAAGTGAGGTCATCCTCGAAAAATGGCAGACGAAGAAAATAGCCCAGATGGGTCCGGTGCAGTGGCTTACCACCCAGAAGCAAGCGGCAGATA-------------AAGTGGTCTTCCTTCTTTCCAGTGATGCCCACAGTCTCTGTGACAGTGCCTGCCGCCAGGACAAGGA-CG--------------------GC----GCCAGGGAGAGTTCTCAGGACCTCTTCCCCCTCGCCTTTAAC------------CTTTTCTGTAGCGATTTCAGCACCCAGGCTCATCTGCACAAATACCTGGTGGTCTACCTCGGCGGGGCGGCCGTC---------AAGGGCGACTATACTGCTCTGAGTGCCTGCCCCCAGTATCGGCTCATGAAGGACGCCACGGCTTTCCACA-----CAGAACTGCTCAGAGCT------------------------GCACGGAACACGT--------------CAA------TGAAGAAACGG-TCACGAGTCTGCCCTGGCGGCTGTTCCCTGTTGNNN---------------------------------------------------------------------------------------------------------------------------------------------------------------------------------------------------------------------------------------------------------------------------------------------------------------------------------------------------------------------------------------------------------------------------------------------------------------------------------------------------------------------------------------------------------------------------------------------------------------------------------------------------------------------------------------------------------------------------------------------------------------------------------------------------------------------------------------------------------------------------------------------------------------------------------------------------------------------------------------------------------------------
>vs_HLperCal2_IL17RB
---------------------------------------------------------ATGTTGCTGGTGTTGCTGAGCCTGGCTGCAGTGTGCG---GGA-----------GCACCGTGCCCCGAGAGC---------CGACTATTCAATGTGGCCCTGAGACTGGGC---------CATCTCCAGAG------------------------------------TGGATGGTCCAACACACACTCACCCCAGGAGACTTGAGGGACCTCCAAGTGGAACTTGTTAAAACAAG------------GGTTGCACCAGAGGATTTTTCAATTTTGATGAACATAAGCTGGATACTCCGGGCAGATGCCAGCATCCGCTTGTTGAAGGCCACCAAGATCTGTGTGACTGGCATAAGCAACATGCAGTCGTACAGCTGTGTGAGGTGCAATT-ACACAGAGGCCTTCCGAAGTCAGACCAG-A--CCTTCCGGTGGCAAATGGACCTTCTCCTATGCAGGCTTTG----CTGTGGAGCCGAGCACACTCTACTTCATCGGGGCCCATAACATCCCCAATGCTAATATGAACGAAGACAGCCCTTCCCTGTCTGCGAACTTCACCTCTCCAGGCTGCCTAGACCATGTAATGAAATATAAAAAGCAG--TGCATTGAGGCGGGAAGCCTGTGGGACCCAAACATCACTGCTTGTAAGAAGAACGAGAAGATGGTTGAAGTGAATTTTACAACC--------AG-------TCCCCTT---GGAAATAAATA------TGGCGTTTTCAT-------------T--CTATGCGACATGAACATGCCATTGGGGGTTTCTGAAG------------------TGCTGGAGAATAAAC---------TGACGCGGA-CGTCTGTAGC--CATTCTGGTGGAC---AGTGGGCCTGAAGG--------TGCTGTGGTGCAGCTGACTCCGTATTTCCACACCTGTGCCCCTGACTGCATCCGACGCCAAGGAATAGTTGTGCCTT-GTTCAGAGACAAGTGCTCCCTT------CCCCGCT--CCAGCTAACAATAGAAGCATTCTGGGA---AGCTGGCTGCCCCTCATCCTGGTGCTGCTGGTAGCTACATGGGTCCTGGCAGTTGCGATCTACCTAACCTGGAGGCAAGAAAG-G----------------------------------AGCTCG--------------------------ACTTCCT-------TTCCTACTACCAACATGCTGCTGCCCCTCATTAAAGTCCTGGTGGTTTACCCATCGGA------GATATGCTTCCCTCATACCGTCTGCCGCTTCACCGACTTCCTTCAGAACC---------ACTGCAGAAGTGAGGTCATCCTCGAAAAATGGCAGACAAAGAAAATAGCCCAGATGGGTCCGGTGCAGTGGCTTACCACCCAGAAGCAAGCGGCAGATA-------------AAGTGGTCTTCCTTCTTTCCAGTGATGCCCACAGTCTCTGTGACAGTGCCTGCCGCCAGGACAAGGA-CG--------------------GA----GCCAGGGAGAGTTCTCAGGACCTCTTCCCCCTCGCCTTTAAC------------CTTTTCTGTAGCGATTTCAGCACCCAGGCTCATCTGCACAAATACCTGGTGGTCTACCTCGGCGGGGCGGACATC---------AAGGGCGACTATACTGCTCTGAGTGCCTGCCCCCAGTATCGGCTCATGAAGGACGCCGCGGCTTTCCACA-----CAGAACTGCTCAGAGCT------------------------GCACGGAACATGT--------------CAA------TGAAGAAACGG-TCACGGGCCTGCCATGGCAGCTGTTCCCTGTTGNNN---------------------------------------------------------------------------------------------------------------------------------------------------------------------------------------------------------------------------------------------------------------------------------------------------------------------------------------------------------------------------------------------------------------------------------------------------------------------------------------------------------------------------------------------------------------------------------------------------------------------------------------------------------------------------------------------------------------------------------------------------------------------------------------------------------------------------------------------------------------------------------------------------------------------------------------------------------------------------------------------------------------------
>vs_HLperPol1_IL17RB
---------------------------------------------------------ATGTTGCTGGTGTTGCTGAGCCTGGCTGCAGTGTGCG---GGA-----------GCACCGTGCCCCGAGAGC---------CGACTATTCAATGTGGCCCTGAGACTGGGC---------CATCTCCAGAG------------------------------------TGGATGGTCCAACACACACTCACCCCAGGAGACTTGAGGAACCTCCAAGTGGAACTTGTTAAAACAAG------------GGTTGCACCAGAGGATTTTTCAATTTTGATGAACATAAGCTGGATACTCCGGGCAGATGCCAGCATCCGCTTGTTGAAGGCCACCAAGATCTGTGTGACTGGCATAAGCAACATGCAGTCGTACAGCTGTGTGAGGTGTGATT-ACACAGAGACCTTCCAAAGTCAGACCAG-A--CCTTCCGGCGGCAAATGGACCTTCTCCTACGCAGGCTTTG----CCGTGGAGCCGAGCACACTCTACTTCATCGGGGCTCACAACATCCCCAATGCTAATATGAACGAAGACAGCCCATCCTTGTCCGCGAACTTCACCTCTCCAGGCTGCCTAGACCATGTAATGAAATATAAAAAGCAG--TGCATTGAGGCGGGAAGCCTGTGGGACCCAAACATCACTGCTTGTAAGAAGAACGAGACGATGGTTGAAGTGAATTTTACAACC--------AG-------TTCCCTT---GGAAATACATA------CAACGTTTTGAT-------------T--CTACACGACATGAGCATGCCGTTGGGGTTTTCTCAAG------------------TGCTGGAGAATAAAC---------TGACGCGGA-CGTCTGTAGC--CATCCTGGTGGAAGGCGGCGAGAGTGAAGG--------TGCTGTGGTGCAGCTGACTCCGTATTTCCACACCTGTGCCCCTGACTGCATCCGACGCCAAGGGACAGTCGTGCCTT-GTTCAGAGACAAGTC------------------CT--CCAGCTAACAATAGAAGCATGCTGGGA---GACTGGCTGCCACTCATCTCGGTGCTGCTGGTAGCTACATGGGTCCTGGCAGTTGGCATCTACCTAACCTGGAGGCAAGAAAG-G----------------------------------AGCTCCA-----------------------AGACTTCCT-------TTCCTACTACCAACATGCTGCTGCCCCTCATTAAGGTCCTGGTGGTTTACCCGTCAGA------GATATGCTTCCCTCATACCGTCTGCCGCTTCACCGACTTCCTTCAAAACC---------ACTGCAGAAGTGAGGTCATCCTCGAAAGATGGCAGACAAAGAAAATAGCCGAGATGGGTCCAGTGCAGTGGCTTGCCACCCAGAAGCAAGCGGCAGATA-------------AAGTGGTCTTCCTTCTTTCCAGCGATGCCCACAGTCTCTGTGACAGTGCCTGCCGCCAGAACAAGGA-TG--------------------GG----GCCAGGGAGAACTCTCAGGACCTCTTCCCTCTCGCCTTTAAC------------CTTTTCTGTAGCGATTTCAGCACCCAGGCTCATCTGCGCAAATACCTGGTGGTCTACCTTGGCGGGGCGGACATC---------CAGGGCGACTATAAGGCTCTGAGTGCCTGCCCCCAGTATCGGCTCATGAAGGACGCCACGGCTTTCCACA-----CAGAACTGCTCCGAGCT------------------------GCACGAAACATGT--------------CAA------TGAAGAAACGG-TCACGAGCTTGCCATGGCGGCTGTTCCCTGTTGNNN---------------------------------------------------------------------------------------------------------------------------------------------------------------------------------------------------------------------------------------------------------------------------------------------------------------------------------------------------------------------------------------------------------------------------------------------------------------------------------------------------------------------------------------------------------------------------------------------------------------------------------------------------------------------------------------------------------------------------------------------------------------------------------------------------------------------------------------------------------------------------------------------------------------------------------------------------------------------------------------------------------------------
>vs_HLneoLep1_IL17RB
---------------------------------------------------------ATGTTGCTGGTGTTGCTGAGCCTGGCTGCGATGTGCG---GGA-----------GTGCCCTGCCCCGAGAGC---------CGACTGTTCAGTGTGGCTCTGAGACTGGGC---------CATCTCCAGAG------------------------------------TGGATGGTCCAACATACACTCACCCCAGGAGACTTGAGGGACCTCCAAGTGGAACTTGTTAAAATAAG------------TGTTGCACCGGAGGATTTTTCAATTTTGATGAACATAAGCTGGATACTCCGAGCAGATGCCAGCATCCGCTTGTTGAAGGCCACCAAGATCTGTGTGACTGGCATAAGCAACATGCAATCGTACAGCTGTGTGAGGTGCAATT-ACACAGAGGCCTTCCAAAGTCAGACCAG-A--CCTTCCGGCGGCAAATGGACCTTCTCCTACGTAGGCTTTC----CNGTGGAGCCGAGCACACTCTATTTTATCGGGGCCCATAACATCCCCAATGCTAATATGAATGAGGACAGCCCTTCTTTGTCTGCAAACTTCACCTCTCCA-----------------------------------------------------AGCCTGTGGGACCCAAACATCACTGCTTGTAAGAAGAACGAGAAGACGGTTGAAGTGAATTTTACAACC--------AA-------TCCCCTT---GGAAATAAATA------TGGGGTTTTTGT-------------T--CTNTGCGACATGAACATGCCATTGGGGGTTTCTGAAG------------------TGCTGGAGAATAAAC---------TGACACGGA-CCTCTGTAGC--CATTCTGGTGGAT---GGAGAAAGTGAAGG--------TGCTGTGGTTCAGCTGACTCCGTATTTCCGCACCTGTGCCCCTGACTGCATCCGACGCCAAGGGACAGTTGGGCTTT-GTTCAGAGACAAGTGCTCCCTT------CCCTCCA--GCTA---------------------------------------------------------------------------------------------------------ACAG-G----------------------------------AGCACGG-----------------------AGATTTCCT-------TTCCTGCTACAAACATGCTCCTGCCCCTCATTAAGGTCCTGGTGGTTTACCCATCCGA------GATATGCTTTCATCACACAGTCTGTCGCTTCACTGACTTCCTTCAGAACC---------ACTGCAGAAGTGAGGTCATCCTCGAAAAATGGCAGACAAAGAAAATCGCTGAGATGGGTCCAGTGCAGTGGCTTACCACTCAGAAGCAAGCAGCAGATA-------------AAGTGGTCTTCCTTCTTTCCAGTGATGTGCACAGTCTCTGTGACAGTGCCTGCGGCCAGAACGAGGG-CA--------------------CC----ACCAGGGAGAACTCTCAGGACCTCTTTCCTCTTGCCTTTAAC------------CTTTTTTGTAGCGATTTCAGCACCCAGGNTCATCTGCACAAATACCTGGTGGTCCACCTCGGTGGAGCTGACATC---------AAGGGCGACTATAATGCTCTGAGTGCCTGCCCCCAGTATCGTCTCATGAAGGACGCCGCTGCTTTCCACA-----CGGAACTGCTCAAAGCT------------------------ACACAAAACATGT--------------CAA------TGAAGAAACAG-TCACAAGCCTGCCATGGCAGCTGTGCCCCATTGNNN---------------------------------------------------------------------------------------------------------------------------------------------------------------------------------------------------------------------------------------------------------------------------------------------------------------------------------------------------------------------------------------------------------------------------------------------------------------------------------------------------------------------------------------------------------------------------------------------------------------------------------------------------------------------------------------------------------------------------------------------------------------------------------------------------------------------------------------------------------------------------------------------------------------------------------------------------------------------------------------------------------------------
>vs_HLperLeu1_IL17RB
---------------------------------------------------------ATGTTGCTGGTGTTGCTGAGCCTGGTTGCAGTGTGCG---GGA-----------GCACCGTGCCCCGAGAGC---------CGACTATTCAATGTGGCCCTGAGACTGGGC---------CATCTCCAGAG------------------------------------TGGATGGTCCAACACACACTCACCCCAGGAGACTTGAGGGACCTCCAAGTGGAACTTGTTAAAACAAG------------GGTTGCACCAGAGGATTTTTCAATTTTGATGAACATAAGCTGGATACTCCGGGCAGATGCCAGCATCCGCTTGTTGAAGGCCACCAAGATCTGTGTGACTGGCATAAGCAACATGCAGTCGTACAGCTGTGTGAGGTGTGATT-ACACAGAGACCTTCCAAAGTCAGACCAG-A--CCTTCCGGCGGCAAATGGACCTTCTCCTACGCAGGCTTTG----CCGTGGAGCCGAGCACACTCTACTTCATCGGGGCTCACAACATCCCCAATGCTAATATGAACGAAGACAGCCCCTCCTTGTCCGCGAACTTCACCTCTCCAGGCTGCCTAGACCACGTAATGAAATATAAAAAGCAG--TGCATTGAGGCGGGAAGCCTGTGGGACCCAAACATCACTGCTTGTAAGAAGAATGAGACAATGGTTGAAGTGAATTTTACAACT--------AG-------TCCCCTT---GGAAATACATA------CAACGTTTTGAT-------------T--CTACACGACATGAGCATGCCGTTGGGGTTTTCTCAAG------------------TGCTGGAGAATAAAC---------TGACGCGGA-CGTCTGTAGC--CATCCCGGTGGAAGGCGGCGAGAGCGAAGG--------GGCTGTGGTGCAGCTGACTCCGTATTTCCACACCTGTGCCCCTGACTGCATCCGACGCCAAGGAACAGTCGTGCCTT-GTTCAGAGACAAGTC------------------CT--CCAGCTAACAATAGAAGCATGCTGGGA---GACTGGCTGACACTCATCTCGGTGCTGCTGGTAGCTACATGGGTCCTGGCAATTGGCATCTACCTAACCTGGAGGCAAGAAAG-G----------------------------------AGCTCCA-----------------------AGACTTCCT-------TTCCTACTACCAACATGCTGCTGCCCCTCATTAAGGTCCTGGTGGTTTACCCGTCAGA------GATATGCTTCCCTCATACCGTCTGCCGCTTCACCGACTTCCTTCAAAACC---------ACTGCAGAAGTGAGGTCATCCTCGAAAGATGGCAGACAAAGAAAATAGCCGAGATGGGTCCAGTGCAGTGGCTTGCCACCCAGAAGCAAGCGGCAGATA-------------AAGTGGTCTTCCTTCTTTCCAGCGATGCCCACAGTCTCTGTGACAGTGCCTGCCGCCAGAACAAGGA-TG--------------------GG----GCCAGGGAGAACTCTCAGGACCTCTTCCCTCTCGCCTTTAAC------------CTTTTCTGTAGTGATTTCAGCACCCAGGCTCATCTGCACAAATACCTGGTGGTCTACCTCGGCGGGGCGGACATC---------CAGGCCGACTATAAGGCTCTGAGTGCCTGCCCCCAGTATCGGCTCATGAAGGACGCCACGGCTTTCCACA-----CAGAACTGCTCAGAGCT------------------------GCACGAAACATGT--------------CAA------TGAAGAAACGG-TCACGAGCCTGCCATGGCGGCTGTTCCCTGTTGNNN---------------------------------------------------------------------------------------------------------------------------------------------------------------------------------------------------------------------------------------------------------------------------------------------------------------------------------------------------------------------------------------------------------------------------------------------------------------------------------------------------------------------------------------------------------------------------------------------------------------------------------------------------------------------------------------------------------------------------------------------------------------------------------------------------------------------------------------------------------------------------------------------------------------------------------------------------------------------------------------------------------------------
>vs_HLonyTor1_IL17RB
---------------------------------------------------------ATGTTGCTGGTGTTGCTGAGCCTGGCTGCAGTGTGCG---GGA-----------GCACCGCGCCCCGAGAGC---------CGACTGTTCAATGTGGCCCTGAGACCGGGC---------CATCTCCAGAG------------------------------------TGGATGGTCCAACACACACTCACCCCAGGAGACTTGAGGGACCTCCAAGTGGAACTTGTTAAAACAAG------------GGTTGCACCAGAGGATTTTTCAATTTTGATGAACATAAGCTGGATACTCCGGGCAGATGCCAGCATCCGCTTGTTGAAGGCCACCAAGATCTGTGTGACTGGCATAAGCAACATGCAATCATACAGCTGCGTGAGGTGCGATT-ACACAGAGGCCTTCCAAAGTCAGACCAG-A--CCTTCCGGCGGCAAATGGACCTTCTCCTATGCAGGCTTTC----CCGTGGAGCCAAGCACACTCTACTTCATCGGGGCGCATAACATCCCCAATGCTAATATGAATGAAGACAGCCCTTCCTTGTCCACGAACTTCACCTCTCCAGGCTGCCTAGACAATGTAATGAAGTATAAAAAGCAG--TGCATTGAGGCGGGAAGCCTGTGGGACCCAAACATCACTGCTTGTAAGAAGAACAAGAAGATGGTTGAAGTGAATTTTACAACT--------AA-------TCCCCTT---GGAAATAAATA------TGGTGTTTTCAT-------------T--CTATGCAACATGAACATGCCATTGGGGGTTTCTGAAG------------------TGCTGGAGAACGAAC---------TGACACGGA-CATCGGTAGC--CATTCTGGTGGAC---AGCGAGAGTGAAGG--------TGCCGTGGTTCAGCTGACTCCGTATTTCCACACCTGTGCCCCTGACTGCATCCGACGCCAGGGAATAGTTGTGCCTT-GTTCAGAGACAAGTGCTTCCTT------CCCTGCT--CCAGCTAACAATAGAAGCATGCTGGGA---GGCTGGCTGCCACTCATCCTGGTGCTGCTGGTGGCTACATGGGTCCTGGCAGTTGGGATCTACCTAACCTGCAGACAAGAAAG-G----------------------------------AGCTCCA-----------------------AGTCTTCCT-------TTCCTACCACCAACATGCTGCTGCCCCTCATTAAAGTCCTGGTGGTTTACCCATCTGA------GATTTGCTTCCCTCATACCGTCTGTCGCTTCACCGACTTCCTTCAAAACC---------ACTGCAGAAGTGAGGTCATCCTCGAAAGATGGCAGACAAAGAAAATAGCCGAGATGGGTCCAGTGCAGTGGCTTACCACCCAGAAGCAAGTGGCAGACA-------------AAGTGGTCTTCCTTCTTTCCAGTGATGCCCACAGCCTCTGTGACAGTGCCTGCCGCCAGAACAAGGA-CG--------------------GC----GCCAGGGAGAATTCTCAGGACCTTTTCCCCCTCGCCTTTAAC------------CTTTTTTGTAGTGATCTCAGCACCCAGGCTCACCTGCACAAATACCTGGTGGTCTACCTCGGCGGGGCGGACATC---------AAGGGCGACTATAATGCTTTGAGTGCCTGCCCCCAGTATCGGCTCATGAAGGACGCCACAGCTTTCCACA-----CAGAACTGCTCAGAGCT------------------------ACACGGAACATGT--------------CAA------TGAAGAAACGG-TCACGAGCCTGCCATGGCGGCTGTCCCCTGTTGNNN---------------------------------------------------------------------------------------------------------------------------------------------------------------------------------------------------------------------------------------------------------------------------------------------------------------------------------------------------------------------------------------------------------------------------------------------------------------------------------------------------------------------------------------------------------------------------------------------------------------------------------------------------------------------------------------------------------------------------------------------------------------------------------------------------------------------------------------------------------------------------------------------------------------------------------------------------------------------------------------------------------------------
>vs_HLpsaObe1_IL17RB
---------------------------------------------------------ATGTTGCTAGCGCTGCTGAGCCTGGCTGCAATGTGCA---GGA-----------GCGTCCTGCCCCGAGAGC---------CGACTGTTGAGTGTGGCTCTGAGACAGGGC---------CATCTCCAGAG------------------------------------TGGATGGTCCAACACACTCTCACTCCAGGAGACCTGAGGTACCTCCAAGTGGAACTTGTTAAAACAGG------------TGTTGCAACAGAGGATTTTTCAGTTTTGATGAACATAAGTTGGATACTCCGGGCAGATGCCAGCATCCGCTTGCTGAAGGCCACCAAGATCTGTGTGACTGGCAAAAACAACATGCAGTCCTATAGCTGTGTGAGGTGCAACT-ACACAGAGGCCTTCCAAAGTCAGACCAG-A--CCTTCTGGTGGCAAATGGACGTTCTCCTATGTAGGCTTCC----CAGTGGAGCTGAGCACACTGTATCTCATCGGGGCCCACAATATCCCCAATGCTAACATGAATGAGGACAGCCCTTCCTTGTCTGTGAACTTCACCTCGCCAGGCTGCCTGAACCATGTCATGAAATATAAGAAGCAG--TGCATTGAGGCTGGAAGCCTGTGGGATCCAAACATCACTGCTTGTAAGAAGAATGAGAAGACAGTTGAAGTGAATTTTACAACC--------GA-------TCCCCTT---GCAAACACATA------CACGGTTCTCAT-------------T--CGACGGAATGTGTTGTTGG------GGATTTCTACCG------------------TGCTGGAGAATAAACTGA------CACGGA----CATCGGTAGC--CATTTCGGTGGAT---GAGGAAAGTGAAGG--------TGCTGTGGTTCAGCTGACGCCGTATTTGCACACCTGTGGCAATGACTGCATCCGACGTGAAGGAACAGTTGTGTTGT-GTTCAGAGACAAGTGCTCCCTT------CTCTCCA--GATAA---CAACAGAGGCATGCTGGGA---GGCTGGATGCCTCTCCTCCTGGTGCTGCTGGTGGCTACATGGGTGCTGGCAGATGGGATCTACCTATTTTGGAGGCAAGGAAG-G----------------------------------AGCACCA-----------------------AGACGTCTT-------TTCCAATTACCACCGTGCTCCTGCCCCCCGTTAAGGTCCTGGTGGTTTACCCATCCGA------GGTCTGTTTCCATCACACAGTCTGTCGCTTCACTGACTTTCTTCAAAACC---------ACTGCAGAAGTGAGGTCATCCTCGAAAAATGGCAGAAAAGGAAAATAGCCGAGATGGGTCCAGTGCAGTGGCTTACCAGTCAGAAGCAAGCAGCAGATA-------------AAGTGGTCTTCCTTCTTGCCAGCGACATCCACACCCTTTGTGACAGTGCCTGTGGCCAGGATGAGGG-CA--------------------GC----ACCAGGGAGAACTCTCAGGACCTGTTCCCTCTTGCCTTTAAC------------CTTTTCTGTAGCGATTTCAGCAGCCAGACTCATCTGCACAAGTATCTGGTGGTCTGTCTTGGAGAAGCCGACATC---------AAAGGCGACTATGATGCTCTGAGTGTCTGTCCCCAGTATCATCTCATGAAGGACGCCACCGCTTTCCACA-----CAGACCTTCTCAAAGTG------------------------ACACAAAACATGT--------------CAA------TGAAAAAACGC-TCAAAAGCCTGCCAAGGCAGCTGCTCACCCTTGNNN---------------------------------------------------------------------------------------------------------------------------------------------------------------------------------------------------------------------------------------------------------------------------------------------------------------------------------------------------------------------------------------------------------------------------------------------------------------------------------------------------------------------------------------------------------------------------------------------------------------------------------------------------------------------------------------------------------------------------------------------------------------------------------------------------------------------------------------------------------------------------------------------------------------------------------------------------------------------------------------------------------------------
>vs_HLrhoOpi1_IL17RB
---------------------------------------------------------ATGTTGCTAGCGCTGCTGAGCCTGGCTGCAATGTGCA---GGA-----------GCGTCCTGCCCCGAGAGC---------CGACTGTTGAGTGTGGCTCTGAGACAGGGC---------CATCTCCAGAG------------------------------------TGGATGGTCCAACACACTCTCACTCCAGGAGACCTGAGGTACCTCCAAGTGGAACTTGTTAAAACAGG------------TGTTGCAACAGAGAATTTTTCAGTTTTGATGAACATAAGTTGGATACTCCGGGCAGATGCCAGCATCCGCTTGTTGAAGGCCACCAAGATCTGTGTGACTGGCAAAAACAACATGCAGTCCTATAGCTGTGTGAGGTGCAACT-ACACAGAGGCCTTCCAAAGTCAGACCAG-A--CCTTCTGGTGGCAAATGGACGTTCTCCTATGTAGGCTTCC----CAGTGGAGCTGAGCACACTGTATCTCATCGGGGCCCACAATATCCCCAATGCTAACATGAATGAGGACAGCCCTTCCTTGTCTGTGAACTTCACCTCGCCAGGCTGCCTGAACCATGTCATGAGATATAAGAAGCAG--TGCATCGAGGCTGGAAGCCTGTGGGATCCAGATATCACTGCTTGTAAGAAGAATGAGAAGACAGTCGAAGTGAATTTTACAACC--------AA-------TCCCCTT---GGAAATACATA------CACGGTTCTCAT-------------T--CGACGGAATGTGTTGTTGG------GGATTTCTACAG------------------TGCTGGAGAATAAACTGA------CGCGGG----CATCTGTAGC--CATTTCGGTGGAT---GAGGAAAGTGAAGG--------TGCTGTGGTTCAGCTCACTCCGTATTTGCACACCTGTGGCAATGACTGCATCCGACGTGAAGGAACAGTTGTGTTAT-GTTCAGAGACAAGTGCTCCCTT------CCCTCCA--GATAA---CAACAGAGGCATGCTGGGA---GGCTGGCTGCCTCTCCTCCTGGTGCTGCTGGTGGCTACATGGGTGCTGGCAGTTTGGATCTACCTAACTTGTAGGCAAGGAAG-G----------------------------------AGCACCA-----------------------AGATGTCTT-------TTCCAGTTACCACCGTGCTCCTGCCCCCCGTTAAGGTCCTGGTGGTTTACCCATCCGA------GGTCTGTTTCCATCACACAGTCTGTCGCTTCACTGACTTTCTTCAAAACC---------ACTGCAGAAGTGAGGTCATCCTTGAAAAATGGCAGAAAAGGAAAATAGCCGAGATGGGTCCAGTGCAGTGGCTTACCAGTCAGAAGCAAGCAGCAGATA-------------AGGTGGTCTTCCTTCTTGCCAGTGACATCCACACTCTTTGTGACAGTGCCTGTGGCCAGGATGAGGG-CA--------------------GC----ACCAAGGAGAACTCTCAGGACCTGTTCCCTCTTGCCTTTAAC------------CTTTTCTGTAGCGATTTCAGCAGCCAGACTCATCTGCACAAATATCTGGTAGTCTGTCTTGGAGGAGCCAACATC---------AAAGGCGACTATGATGCTCTGAGTGTCTGTCCCCAGTATCATCTCATGAAGGACGCCACCGCTTTCCACA-----CAGACCTTCTCAAAGTG------------------------ACACAAAACATGT--------------CAA------TGAAAAAACGC-TCAAAAGCCTGCCAAGGCAGCTGCCCACCCTTGNNN---------------------------------------------------------------------------------------------------------------------------------------------------------------------------------------------------------------------------------------------------------------------------------------------------------------------------------------------------------------------------------------------------------------------------------------------------------------------------------------------------------------------------------------------------------------------------------------------------------------------------------------------------------------------------------------------------------------------------------------------------------------------------------------------------------------------------------------------------------------------------------------------------------------------------------------------------------------------------------------------------------------------
>vs_HLmerUng1_IL17RB
---------------------------------------------------------ATGTTGCTATCGCTGCTGAGCCTGGCTGCCATGTGCA---GGA-----------GCGTCCTGCCCCGAGAGC---------CGACTGTTCAGTGTGGCTCTGAGACAGGGC---------CATCTCCAGAG------------------------------------TGGATGGTCCAACACACTCTCACTCCAGGAGACCTGAGGTACCTCCAAGTGGAACTTGTTAAAACAGG------------TGTTGCCACAGAGGATTTTTCAGTTTTGATGAACATAAGTTGGATACTCCGGGCTGATGCCAGCATCCGCTTGTTGAAGGCCACCAAGATCTGTGTGACTGGCAAAAACAACATGCAGTCCTATAGCTGTGTGAGGTGCAACT-ACACAGAGGCCTTCCAAAGTCAGACCAG-A--CCTTCTGGCGGCAAATGGACGTTCTCCTATGTAGGCTTCC----CAGTGGAGCTGAGCACACTGTATCTCATCGGGGCCCACAACATCCCCAATGCTAACATGAATGAGGACAGCCCTTCCTTGTCTGTGAACTTCACCTCGCCAGGCTGCCTAAACCATGTCATGAAATATAAGAGGCAG--TGCATCGAGGCTGGAAGCCTGTGGGACCCAAATATCACTGCTTGTAAGAAGAATGAGAAGACAGTTGAAGTGAATTTTACAACC--------AA-------TCCCCTT---GGAAATACATA------CACAGTTCTCAT-------------T--CGACGGAATGTGTTGTTGG------GGATTTCTTCAG------------------TGCTGGAGAATAAACTGA------CACGGA----CATCTGTAGC--CATTTCGGTGGAC---GAGGAAAGTGAAGG--------CGCTGTGGTCCAGCTGACTCCGTATTTGCACACCTGTGGCAATGACTGCATCCGACGTGAAGGAACAGTTGTGTTAT-GTTCAGAGACAAGTGCTCCCTT------CCCTCCA--GATAA---CAACAGAGGCATGCTAGGA---GGCTGGCTGCCTCTCCTCCTGGTGCTGCTGGTGGCTACATGGGTGCTGGCAGCTGGGATCTACCTAACTTGGAGGCAAGGAAG-G----------------------------------AGCACCA-----------------------AGACGTCTT-------TTCCAGTGACCACCGTGCTCCTGCCCCCCGTTAAGGTCCTGGTGGTTTACCCATCCGA------GGTCTGTTTCCATCACACAGTCTGTCGCTTCACTGACTTTCTTCAAAACC---------ACTGCAGAAGTGAGGTCATCCTCGAAAAATGGCAGAAAAGGAAAATAGCCGAGATGGGTCCAGTGCAGTGGCTTACCAGTCAGAGGCAAGCAGCAGATA-------------AAGTGGTCTTCCTCCTTGCCAGTGACATCCACACCCTTTGTGACAGTGCCTGTGGCCAGGATGAGGG-CA--------------------GC----ACCAGGGAGAACTCTCAGGACCTGTTCCCTCTTGCCTTTAAC------------CTTTTCTGTAGCGATTTCAGCAGCCAGACTCATCTGCACAAGTATCTGGTGGTCTGTCTTGGAGGAGCCGACATC---------AAAGGTGACTATGATGCTCTGAGTGTCTGTCCCCAGTATCATCTCATGAAGGATGCCACCGCTTTCCACA-----CAGACCTTCTCAAAGTG------------------------ACACAAAACGTGT--------------CAA------TGAAAAAACGC-TCAAAAGCCTGCCAAGGCAGCTGCTCACCCTTGNNN---------------------------------------------------------------------------------------------------------------------------------------------------------------------------------------------------------------------------------------------------------------------------------------------------------------------------------------------------------------------------------------------------------------------------------------------------------------------------------------------------------------------------------------------------------------------------------------------------------------------------------------------------------------------------------------------------------------------------------------------------------------------------------------------------------------------------------------------------------------------------------------------------------------------------------------------------------------------------------------------------------------------
>vs_HLacoCah1_IL17RB
---------------------------------------------------------ATGCTACCAGTGTTGCTGAGCCTAGCTGCAATGTGCA---GGA-----------GCGCCCTGCTCCGAGAGC---------CGACTATTCAGTGTGGCTCTGAGAGAGGAC---------CATCTCCAGAG------------------------------------TGGATGGTCCAACACACTCTCACTCCAGGAGACTTAAGGGACCTCCAAGTGGAACTTGTTAAAACAGG------------TGTTGCAACAGAGGACTTTTCAGTTTTGATGAACGTAAGCTGGATACTCCGGGCAGATGCCAGCATACGCCTGTTGAAGGCCACCAAGATCTGTGTGACTGGCAAAAACAACATGCAATCATACAGCTGCGTGAGGTGCAACT-ACACAGAGGCCTTCCAAAGTCAGACCAG-A--CCTTCCGGCGGCAAATGGACATTCTTCTATGTAGGCTTTC----CTGTGGAGCTGAGCACACTCTATCTCATTGGGGCCCATAATATCCCCAATGCTAATATGAATGAGGACAGCCCTTCTTTGTCTGTGAACTTCACCTCGCCAGGCTGCCTGAATCACGTAATGAAATATAAGAAGCAG--TGCATTGAGGCTGGAAGCCTGTGGGACCCAAATATCACTGCCTGTAAGAAGAACGAGAAGACGGTTGAAGTGAATTTCACAACC--------AA-------TCCCCTT---GGAAACACATA------CACGGTTCTCAT-------------C--CGGCGGACCGTGTTGCTGG------GGGTTTCTAAAG------------------TGCTGGAGCCACACCAGAATAGACTGACGCGGA-CATCTGTAGC--CGTTCCTGTGGAA---GAGGAAAGTGAAGG--------TGCTGTGGTTCAGCTGACTCCATACTTACACACCTGTGGCAATGACTGCATCCGACGTGAGGGAACAGTTACGTTAT-GCTCAGAGACCAGTGCTCCCTT------CCCTCCA--GAGAG---CAACAGAAGCATGCTGGGA---GGCTGGCTGCCTCTCCTCCTGGTGCTGGTGGTGGCTACATGGGTGCTGGCCGTTGGGATCTACCTAACTTGGAGGCGAGGAAG-G----------------------------------AGC---A-----------------------AGACGTCCT-------TTCCAGTTACTTCCATGCTCCTGCCCCTTGTTAAGGTCCTGGTGGTCTACCCTTCTGA------GATATGTTTCCACCACACAGTCTGTCGCTTCACTGACTTTCTTCAAAACT---------ATTGCAGAAGTGAGGTCATCCTTGAAAAATGGCAGAAAAAGAAAATAGCTGAGATGGGTCCTGTGCAGTGGCTTACCACACAGAAGCAAGCAGCAGATA-------------AAGTGGTCTTCCTCCTTTCCGGTGACGTGCACACCCTTTGTGACAGTGCCTGTGGCCACAGCGAGGG-CA--------------------GT----GCCAGGGAGGACTCTCAGGATCTGTTCCCTCTGGCCTTTAAC------------CTTTTTTGTAGCGATCTCAGCAGCCAGACTCATCTGCACAAATACCTGGTAGTCTGTCTTGGAGGAGCAGATGTC---------AAAGGCGACTACAGTGCTCTGAGCGTCTGCCCTAAGTATCGTCTCATGAAGGATGCTGCTGCTTTCCACA-----CAGAACTCCTCAAAGCG------------------------ACACAAAACATGT--------------CAA------TGAGAAAACGG-TCGCAAGCCTGCCAAGGAAGCTGTCCACCTTGGNNN---------------------------------------------------------------------------------------------------------------------------------------------------------------------------------------------------------------------------------------------------------------------------------------------------------------------------------------------------------------------------------------------------------------------------------------------------------------------------------------------------------------------------------------------------------------------------------------------------------------------------------------------------------------------------------------------------------------------------------------------------------------------------------------------------------------------------------------------------------------------------------------------------------------------------------------------------------------------------------------------------------------------
>vs_HLacoRus1_IL17RB
---------------------------------------------------------ATGCTACCAGTGTTGCTGAGCCTAGCTGCAATGTGCA---GGA-----------GCGCCCTGCTCCGAGAGC---------CGACTATTCAGTGTGGCTCTGAGAGAGGGC---------CATCTCCAGAG------------------------------------TGGATGGTCCAACACACTCTCACTCCAGGAGACTTGAGGGACCTCCAAGTGGAACTTGTGAAAACAGG------------TGTTGCAACAGAGGACTTTTCAATTTTGATGAACATAAGCTGGATACTCCGGGCAGATGCCAGCATACGCCTGTTGAAGGCCACCAAGATCTGTGTGACTGGCAAAAGCAACATGCGGTCATACAGCTGCGTGAGGTGCAACT-ACACAGAGGCCTTCCAAAGTCAGACCAG-A--CCTTCCGGCGGCAAATGGACATTCTTCTATGTAGGCTTTC----CTGTGGAGCTGAGCACACTCTATCTCATCGGGGCCCATAATATCCCCAATGCTAATATGAATGAGGACAGCCCTTCTTTGTCTGTGAACTTCACCTCACCAGGCTGCCTGAATCACGTAATGAAATATAAGAAGCAG--TGCATTGAGGCTGGAAGCCTATGGGACCCAAATATCACTGCTTGTAAGAAGAATGAGAAGACCGTTGAAGTGAATTTCACAACC--------AA-------TCCCCTT---GGAAATACATA------CACGGTTCTCAT-------------T--CGACGGACCGTGTTGTTGG------GGGTTTCTAGAG------------------TGCTGGAGCCACACCAGAATAGACTGACGCGGA-CATCTGTAGC--CGTTCCTGTGGAA---GAGGGCAGTGAAGG--------TGCTGTGGTTGAGCTGACTCCATACTTACACACCTGTGGCAATGACTGCATCCGACGTGAAGGAACAGTTACGTTAT-GCTCAGAGACCAGTGCTCCCTT------CCCTCCA--GAGAA---CAACAGAAGTATTCTGGGA---GGCTGGCTGCCTCTCCTCCTGGTGCTGGTGGTGGCTACGTGGGTGCTGGCCATTGGGATCTACCTAACTCGGAGGCGAGGAAG-G----------------------------------AGC---A-----------------------AGACCTCCT-------TTCCAGTTACCTCCATGCTCCTGCCCCTCGTTAAGGTCCTGGTGGTCTACCCATCTGA------GATATGTTTCCACCACACAGTCTGTCGCTTCACTGACTTTCTTCAAAACT---------ATTGCAGAAGTGAGGTCATCCTTGAAAAATGGCAGAAAAAGAAAATAGCCGAGATGGGTCCTGTGCAGTGGCTTACCACGCAGAAGCAAGCAGCAGATA-------------AAGTGGTCTTCCTCCTTTCCGGTGATGTGCACACCCTTTGTGACAGTGCCTGTGGCCACAGTGAGGG-CA--------------------GT----GCCAGGGAGGACTCTCAGGACCTGTTCCCTCTGGCCTTTAAC------------CTTTTTTGTAGCGATCTCAGCAGCCAGACTCATCTGCACAAATACCTGGTAGTCTGTCTTGGAGGAGCGGATGTC---------AAAGGCGACTACAGTGCTCTGAGCGTCTGCCCCAAGTATCGTCTCATGAAGGATGCTGCTGCTTTCCACA-----CAGAACTCCTCAAAGCG------------------------ACACAAAACATGT--------------CAA------TGAGAAAACGG-TCACAAGCCTGCCAAGGCAGCTGTCAGCCTTGGNNN---------------------------------------------------------------------------------------------------------------------------------------------------------------------------------------------------------------------------------------------------------------------------------------------------------------------------------------------------------------------------------------------------------------------------------------------------------------------------------------------------------------------------------------------------------------------------------------------------------------------------------------------------------------------------------------------------------------------------------------------------------------------------------------------------------------------------------------------------------------------------------------------------------------------------------------------------------------------------------------------------------------------
>vs_HLarvAmp1_IL17RB
---------------------------------------------------------ATGTTGCTGGTGTTGCTGAGCCTGGTAGCAATGTACA---GGA-----------GCGTCCTGCCCGGAGAGC---------CGACTATTCAGTGTGGCTCTGAGCCTGGGC---------CATCTCCAGAG------------------------------------TGGATGGTGCGACACAATCTCACCCCAGGAGACTTGAGGAGCCTCCAAGTGGAACTTGTTCAAAAAGGGG------------CTACAAAAGAGGATTTTTCAATTTTGATGAACATAAGCTGGATACTCCGGGCAGATGCCAGCATCCGCCTGTTGAAGGCCACCAAGATCTGCGTGACTGGCAAAAGCAACACGGAATCGTACAGCTGTGTGAGGTGCAACT-ATACAGAGCCCTTCCAAAGGCAGACCAG-A--CCTTCTGGAGGCAGATGGACCTTCTCCTACGTAGGCTTTC----CCGTGGAGCTGAGCACAGTCTATTTCATCGGGGCCCATAACATCCCCAATGCGAACATGAATGAAGACAGCCCTTCTTTGTCTGTGAACTTCACCTCTCCAGGCTGCCTAAACAATGTAATGAAATATAAAAAGCGG--TGCATTGAGGCAGGAAGTCTGTGGGACCCAAATATCACTGCTTGTAAAAAGAACGAGACGACGGTTGAAGTGAATTTTACAACC--------AA-------TTCCCTT---GGAGAAAAATA------CATGGTTAATAT-------------T--CTACAAAACCAAATACCACTGGGGTTGTCTCAAGTG------------------------------TATGAGAATAAACCGACGCGGA-GGTCCGTGGC--CTTTTCAGTGGAC---AAGGAAAGTGAAGG--------CATCGAGGTCGAGCTGACACCGTATTTCCACATCTGTAAGCCTGACTGCATCCGACGCAGAGGACCGGTTGGGCTTT-GTATAGAGACAAGTGGCCCCTA------CCGTCCA--GACAA---CAACAGAAGCATGCTGGAA---GGCTGGGTGCCCCTCATCTTGGTGCTGCTGGTGGCTACATGGGTGCTGGCAGTTGGGATCTACCTAACTCGGAGGCAAGGCAG-G----------------------------------AGCATGG-----------------------AGACATCCT-------TCCCTGCCGCCAGCATGCTCCTGCCCCTCATTAAGGTCCTGGTGGTTTACCCGTCTGA------GGTATGTTTCCATCACACGGTCTGCCGCTTCACCGACTTCCTTCAGAACC---------ACTGCAGAAGCGAGGTCATCCTTGAAAAGTGGCAGAGGAAGAGAATAGCTGAGATGGGCCCAGTGCAGTGGCTCAGCGCGCAGAAGCAGGCGGCAGACA-------------AGGTGGTCTTCCTTCTTTCCAGCGAAGCCCACGGTCTCTGCAGCAGTGCCTGCGGCCCAAACATGGG-CA--------------------GC----GCCAGCGAGAAAGCTCAGGACCTCTTCCCTCTGGCCTTTAAC------------CTCTTCTGTAGTGATTTCAGCACCCAGGCGCATTTGCACAAATACATGGTGGTCTATCTTGGAGGAGCTGACATC---------AAGGGCGACTATAACGCTCTGAGTGTCTGCCCCCAGTATCGTCTCATGAAGGACGCCACCGCCTTTCATA-----CAGAACTCCTCAAAGCA------------------------ACACAAAACGTGC--------------CAG------TGAAGAAACGG-TCACAAGCCTGCAGTGGCAGCTGCTCCCCGTTGNNN---------------------------------------------------------------------------------------------------------------------------------------------------------------------------------------------------------------------------------------------------------------------------------------------------------------------------------------------------------------------------------------------------------------------------------------------------------------------------------------------------------------------------------------------------------------------------------------------------------------------------------------------------------------------------------------------------------------------------------------------------------------------------------------------------------------------------------------------------------------------------------------------------------------------------------------------------------------------------------------------------------------------
>vs_micOch1_IL17RB
---------------------------------------------------------ATGTTGCTGGTGTTGTTGAGCCTGGTAGCAATGTACC---GGA-----------TCGCCCTGCCTGGAGAGC---------CGACTATTCAGTGTGGCTCAGAGCCTGGGC---------CATCTCCAGAG------------------------------------TGGATGGTGCAACACAATCTCACCCCAGGAGACTTGAGGAGCCTCCAAGTGGAACTTGTTCAAACTTGTTCAAAAAAGGATTGCAAAAAAGAGGATTTTTCAATTTTGATGAACATAAGCTGGATACTCCGGGCAGATGCTAGCATCCGCCTGTTGAAGGCCACCAAGATCTGTGTGACTGGCAAAAGCAACATGGAATCGTACAGCTGTGTGAGGTGCAACT-ATACAGAGCCCTTCCAAAGGCAGACCAG-A--CCTTCTGGAGGCCGATGGACCTTCTCCTACGTGGGCTTTC----CGGTGGAGCTGAGCACAGTCTATTTCATCGGGGCCCATAACATCCCCAATGCTAACATGAATGAAGACAGCCCTTCTTTGTCTGTGAACTTCACCTCTCCAGGCTGCCTAAACAGTGTAATGAAATACAAAAAGCGG--TGCATTGAGGCAGGAAGCCTGTGGGACCCAAATATCACTGCTTGTAAAAAGAACAAGATGACGGTTGAAGTGAATTTTACAACC--------AG-------TTCGCTT---GGAGAAAGATA------CGGGGTTATCAT-------------T--CTACAAAACGAAAGAACATTGAATTTTTCTCAAGTGGA------------------------GGAGCACCAGAATAAACCGACGCGGA-GGTCTGTGGC--CATTTCGGTGGGC---GAGGAAAGTGAAGG--------TACCGAGTTCGAGCTGATACCGTATTTCCACCTCTGTGAGCCTGACTGCATCCGACGCAAAGGACCGGTTGGGCTTT-GTATAGAGACAAGTGGCCCCTA------CCCTCCA--GACAA---CAAGAGGACCATGCTGGGA---GGCTGGGTGCCCCTCATCTTGGTGCTACTGGTGGCTACATGGGTGCTGGCAGTTGGGATCTACCTAACTCGGAGGCAAGGCCG-G----------------------------------AGCACGG-----------------------AGACTTCCT-------TCCCTGCCACCAGCATGCTCCTGCCCCTCATTAAGGTCCTGGTGGTTTACCCGGCTGA------GGTATGTTTCCATCACACGGTCTGCCGCTTCACCGACTTTCTTCAGAACC---------ACTGCAGAAGCGAGGTCATCCTTGAAAAGTGGCAGAGGAAGAGAATAGCTGAGATGGGCCCAGTGCAGTGGCTCAGCGCACAGAAGCAGGCGGCGGACA-------------AGGTGGTCTTCCTTCTTTCCAGCGACGCCCACGGTCTCTGCAGCAGTGCCTGCGGCCCCAACACGGG-CA--------------------GC----GCCAGTGAGAAAGCTCAGGACCTCTTCCCTCTGGCCTTTAAC------------CTCTTCTGTAGTGATTTCAGCACCCAGGCTCATTTGCACAAATACATGGTGGTCTGTCTTGGAGGAGCCGACATC---------AAGGGCGACTATAACGCTCTCAGTGTCTGCCCCCAGTATCGTCTCATGAAGGATGCCACTGCCTTTCACA-----CAGAACTCCTCAAAGCT------------------------CCACGAAACGTGA--------------CAG------TGAAGAAACGG-TCCCAAGCCTGCCGTGGCAGCTGCCCCCCGTTGNNN---------------------------------------------------------------------------------------------------------------------------------------------------------------------------------------------------------------------------------------------------------------------------------------------------------------------------------------------------------------------------------------------------------------------------------------------------------------------------------------------------------------------------------------------------------------------------------------------------------------------------------------------------------------------------------------------------------------------------------------------------------------------------------------------------------------------------------------------------------------------------------------------------------------------------------------------------------------------------------------------------------------------
>vs_HLellLut1_IL17RB
---------------------------------------------------------ATGTTGCTGGTGTTGTTGAGCCTGGTAGCAATGTGCA---GGA-----------GCGCCCTGCCCGGAGAAC---------CGACTATTCAGTGTGGCTCTGAGCCTGGGC---------CATCTCCAGAG------------------------------------TGGATGGTGCGACACAATCTCACCCCAGGAGACTTGAGGAGCCTCCAAGTAGAACTTGTTCAAAAAGGGG------------CTGCGAAAGAGGATTTTTCAATTTTGATGAACATAAGCTGGATACTCCGGGCAGATGCCAGCATCCGCCTGTTGAAGGCCACCAAGATCTGTGTGACTGGCAAAAGCAACATGGAATCGTACAACTGTGTGAGATGCAACT-ATACAGAGCCCTTCCAAAGGCAGACCAG-A--CCTTCTGGAGGCAGATGGACCTTCTCCTATGTAGGCTTTC----CCGTGGAGCTGAGCACAGTCTATTTCATCGGGGCCCATAACATCCCCAATGCTAACATGAATGAAGACAGCCCTTCTTTGTCTGTGAACTTCACCTCTCCAGGATGCCTAAACAATGTAATGAAATATAAAAAGCGG--TGCATTGAGGCCGGAAGCCTGTGGGACCCAAATATCACTGCTTGTAAAAAGAACGAGACGACGGTTGAAGTGAATTTTACAACC--------AA-------TTCCCTT---GGAGAAAGATA------CATGGTTAATAT-------------T--CTACAAAACCAAAGACTACTGGGGTCGTCTAGTGTG------------------------------GAAGAGAATAAACTGACGCGGA-GGTCTGTGGC--CTTTTCGGTTGGC---AAGGAAAGTGAAGG--------TACCGAGATCGAGTTGATACCGTATTTCCACACCTGTAAGCCTGACTGCATCCGACGCAGAGGACCGGTTGGGCTTT-GTATAGAGACAAGTGGCCCCTA------CCCTCCA--GACAA---CAACAGAAGCATGCTGGGA---GGCTGGGTGCCCCTCATCTTGGTGCTGCTGGTGGCTACATGGGTGCTGGCAGTTGGGATCTACCTAACTCGGAGGCAAGGCAG-G----------------------------------AGCACGG-----------------------AGACTTCCT-------TCCCTGCCGCCAGCATGCTCCTGCCCCTCATTAAGGTCCTGGTGGTTTACCCGTCTGA------GGTATGTTTCCATCACACGGTCTGCCACTTCACCGACTTTCTTCAGAACC---------ACTGCAGAAGCGAGGTCATCCTTGAAAAGTGGCAGAGGAAGAGAATAGCTGAGATGGGCCCAGTGCAGTGGCTCAGCGCGCAGAAGCAGGCGGCGGACA-------------AGGTGGTCTTCCTTCTTTCCAGCAACACCCACGGTCTCTGTGGCAGTGCCTGCGGCCAGAACACGGG-CG--------------------GC----GCCAGTGAGAAAGCTCAGGACCTCTTCCCTCTGGCCTTTAAC------------CTCTTCTGTAGTGATTTCAACACCCAGGCTCATTTGCACAAATACATGGTGGTCTATCTTGGAGGAGCTGACATC---------AAGGGCGACTATAACGCTCTGAGTGTCTGCCCCCAGTATCATCTCATGAAGGACGCCACTGCCTTTCACA-----CAGAACTCCTCAAAGCT------------------------CCACGAAACGTGC--------------CAG------TGAAGAAACGG-TCACAAGCCTGCAGTGGCAGCTNA---------------------------------------------------------------------------------------------------------------------------------------------------------------------------------------------------------------------------------------------------------------------------------------------------------------------------------------------------------------------------------------------------------------------------------------------------------------------------------------------------------------------------------------------------------------------------------------------------------------------------------------------------------------------------------------------------------------------------------------------------------------------------------------------------------------------------------------------------------------------------------------------------------------------------------------------------------------------------------------------------------------------------------
>vs_HLmicFor1_IL17RB
---------------------------------------------------------ATGTTGCTGGTGCTGTTGAGCCTGGTAGCAATGTACA---GGA-----------GCGCCCTGCCAGGAGAGC---------CGACTATTCAGTGTGGCTCTGAGCCTGGGC---------CATCTCCAGAG------------------------------------TGGATGGTGCAACACAGTCTCACCCCAGGGGACTTGAGGAGCCTCCAAGTGGAACTTGTTCAAACTTGTTCAAAAAAGGATTGCCAAAAAGAGGATTTTTCAATTTTGATGAACATAAGCTGGATACTCCGGGCAGATGCCAGCATCCGCCTGTTGAAGGCCACCAAGATCTGTGTGACTGGCAAAAGCAACATGGACTCGTACAACTGTGTGAGGTGCAACT-ATACAGAGCCCTTCCAAAGGCAGACCAG-A--CCTTCTGGAGGCCGATGGACCTTCTCCTACGTGGGCTTTC----CTGTGGAGCTGAGCACAGTCTATTTCATCGGGGCCCATAACATCCCCAATGCTAACATGAATGAAGACAGCCCTTCTTTGTCTGTGAACTTCACCTCTCCAGGCTGCCTAAACAGTGTAATGAAATATAAAAGGCGG--TGCATTGAGGCAGGAAGCCTGTGGGACCCAAATATCACTGCTTGTAAAAAGAACGAGACGACGGTTGAAGTGAATTTTACAACC--------AA-------TTCCCTT---GGAGAAAGATA------CAGGGTTAGCAT-------------T--CTACAAAACGAAAGACTATTGAATTCATCTCAAGTGGAGGA---------------------GCCGCACCAGAATAAACCGACGAGGA-GGTCTGTGGC--CATTTCGGTGGAC---GAGGAAAGTGAAGG--------TGCCGAGTTCGAGCTGATACCGTATTTCCACCTCTGTGAGCCTGACTGCATCCGACGCAAAGGACCGGTTGGGCTTT-GTATAGAGACAAGTGGCCCCTA------CCCTCCA--GACAA---CTACAGAAGCATGCTGGGA---GGCTGGGTGCCCCTCATCTTGGTGCTGCTGGTGGCTACATGGGTGCTGGCAGTTGGGATCTACCTAACTCGGAGGCAAGGCCG-G----------------------------------AGCACGG-----------------------AGACTTCCT-------TCCCTGCCGCCAGCAAGCTCCTGCCCCTCATTAAGGTCCTGGTGGTTTACCCGGCTGA------GGTATGTTTCCATCACACGGTCTGCCGCTTCACCGACTTTCTTCAGAACC---------GCTGCAGAAGCGAGGTCATCCTTGAAAAGTGGCAGAGGAAGAGAATAGCGGAGATGGGCCCAGTGCAGTGGCTCAGCGCGCAGAAGCAGGCGGCGGACA-------------AGGTGGTCTTCCTTCTCTCCAGCGACGCCCACGGGCTCTGCGGCAGTGCCTGCGGCCCGAACACGGG-CG--------------------GC----GCCAGTGAGAAAGCCCAGGACCTCTTCCCTCTGGCCTTTAAC------------CTCTTCTGTAGTGATTTCAGCACCCAGGCTCATTTGCACAAATACATGGTGGTCTGTCTTGGAGGAGCCGACATC---------AAGGGCGACTATAACGCTCTGAGCGTCTGCCCCCAGTATCGTCTCATGAAGGACGCCACTGCCTTTCACA-----CAGAACTCCTCAAAGCT------------------------CCACGAAACGTGC--------------CAG------TGAAGAAACGG-CCCCAAGCCTGCAGTGGCAGCTGCTCCCCGTTGNNN---------------------------------------------------------------------------------------------------------------------------------------------------------------------------------------------------------------------------------------------------------------------------------------------------------------------------------------------------------------------------------------------------------------------------------------------------------------------------------------------------------------------------------------------------------------------------------------------------------------------------------------------------------------------------------------------------------------------------------------------------------------------------------------------------------------------------------------------------------------------------------------------------------------------------------------------------------------------------------------------------------------------
>vs_HLmicOec1_IL17RB
---------------------------------------------------------ATGTTGCTGGTGCTGTTGAGCCTGGTAGCAATGTACA---GGA-----------GCGCCCTGCCCGGAGAGC---------CGACTATTCAGTGTGGCTCTGAGCCTGGGC---------CATCTCCAGAA------------------------------------TGGTTGGTGCAACACAGTCTCACCCCAGGTGACCTGAGGAGCCTCCAAGTGGAACTTGTTCAAACTTGTTCAAAGAAGGATTGCCAAAAAGAGGATTTTTCAATTTTGATGAACATAAGCTGGATACTCCGGGCAGATGCCAGCATCCGCCTGTTGAAGGCCACCAAGATCTGTGTGACTGGCAAAAGCAACATGGAATCGTACAACTGTGTGAGGTGCAACT-ATACAGAGCCCTTCCAAAGGCAGACCAG-A--CCTTCTGGAGGCCGATGGACCTTCTCCTACGTGGGCTTTC----CTGTGGAGCTGAGCACAGTCTATTTCATCGGGGCCCATAACATCCCCAATGCTAACATGAATGAAGACAGCCCTTCTTTGTCTGTGAACTTCACCTCTCCAGGCTGCCTAAACAGTGTAATGAAATATAAAAGGCGG--TGCATTGAGGCAGGAAGCCTGTGGGAGCCAAATATCACTGCTTGTAAAAAGAACGAGACGACGGTTGAAGTGAATTTTACAACC--------AA-------TTCCCTT---GGAGAAAGTTA------CAGGGTTAGCAT-------------T--CTACAAAACCAAAGAGTATTGAATTCGTCTCAAGTGGAGGA---------------------GCCGCACCAGAATAAACCGACGAGGA-GGTCTGTGGC--CATTTCGGTGGAC---GAGGAAAGTGAAGG--------TACCGAGTTCGAGCTGATACCGTATTTCCACTTCTGTGAGCCTGACTGCATCCGACGCAAAGGACCGGTTGGGCTTT-GTATAGAGACAACTGGCCCCTA------CCCTCCA--GACAA---CAACAGAAGCATGCTGGGA---GGCTGGGTGCCCTTCATCTTGGTGCTGCTGGTGGCTACATGGGTGCTGGCAGTTGGGATCTACCTAACTCGGAGGCAA---------------------------------------------------------------------------------------------------------------------------------------------------------------------------------------------------------------------------------------------------------------------------------------------------------------------------------------------------------------------------------------------------------------------------------------------------------------------------------------------------------------------------------------------------------------------------------------------------------------------------------------------------------------------------------------------------------------------------------------------------------------------------------------------------------------------------------------------------------------------------------------------------------------------------------------------------------------------------------------------------------------------------------------------------------------------------------------------------------------------------------------------------------------------------------------------------------------------------------------------------------------------------------------------------------------------------------------------------------------------------------------------------------------------------------------------------------------------------------------------------------------------------------------------------------------------------------------------------------------------------------------------------------------------------------------------------------------------------------------------------------------------------------------------------------
>vs_HLmyoGla2_IL17RB
---------------------------------------------------------ATGTTGCTGGTGTTGTTGAGCCTGGTAGCAATGTACA---GGA-----------GCGCCCTGCCCGGAGAGC---------CGACTATTCAGTGTGGCTCTGAGCCTGGGC---------CATCTCCAGAG------------------------------------TGGATGGTGCGGCACAATCTCACCCCAGGAGACTTGAGGAGCCTCCAAGTGGAACTTGTTCAAAAAGGGG------------CTGCAAAAGAGGATATTTCAATTTTGATGAACATAAGCTGGATTCTCCGGGCAGATGCCAGCATCCGCCTGTTGAAGGCCACCAAGATCTGTGTGACTGGCAAAAGCAACATGGAATCATACAACTGTGTGAGGTGCAACT-ATACAGAGCCCTTCCAAAGGCAGACCAG-A--CCGTCTGGAGGCAGATGGACCTTCTCCTACGTAGGCTTTC----CCGTGGAGCTGAGCACAGTCTATTTCATCGGGGCCCATAACATCCCCAATGCTAACATGAATGAAGACAGCCCTTCTTTGTCTGTGAACTTCACCTCTCCAGGCTGCCTAAACAATGTAATGAAATATAAAAAGCGG--TGCATTGAGGCAGGAAGCCTGTGGGACCCAAATATCACTGCTTGTAAAAAGAACGAGACGACGGTTGAAGTGAATTTTACAGCC--------AA-------TTCCCTT---GGAGAAAGCTA------CAGGGTTAACAT-------------T--CTACAAAACCAAGGAGAACTGGGGTGGTCTCTTGTG------------------------------GAGGAGAATAAACTGACACGGA-TGTCTGTGGC--CATTTCGGTGAAC---GAGGAAAGTGAAGG--------TACCGAGGTCGAGCTGATACCATATTTCCACACCTGTATGCCTGACTGCATCCGACGCAGAGGACTGGTTGGGCTTT-GTATAGACACAAGTGGCCCCTA------CCCGCCA--GACAA---CAACAGAAGCATGCTGGGA---GGCTGGGTGCCCCTCATCTTGGTGCTGCTGGTGGCTACATGGGTGCTGGTAGTTGGGATCTACCTAACTCGGAGGCAAGGCAG-G----------------------------------AGCACGG-----------------------AGACTTCCT-------TCCCTGCCACCAGCATGCTCCTGCCCCTCGTTAAGGTCCTGGTGGTTTACCCGTCTGA------GGTGTGTTTCCTTCACACGGTCTGCCGCTTCACCGACTTTCTTCAGACCC---------ACTGCAGGAGCGAGGTCATCCTTGAAAAGTGGCAGAGGAAGAGAATAGCTGAGATGGGCCCAGTGCAGTGGCTCAGCGCGCAGAAGCAGGCGGCGGACA-------------AGGTGGTCTTCCTTCTTTCCAGCGACACCCACGATCTCTGTGGCAGTGCCTGCGGCCCAAACACGGG-TG--------------------GC----GCCAGTGAGAAAGCTCAGGACCTCTTCCCTCTGGCCTTTAAC------------CTCTTCTGTAGTGATTTCAGCACCCAGGCTCATTTGCACAAATACATGGTGGTCTGTCTTGGAGGAGCTGACATC---------AAGGGCGACTATAACGCTCTGAGTGTCTGCCCCCAGTATCGTCTCATGAAGGACGCCACTGCCTTTCACA-----CAGAACTCCTCAAAGCG------------------------CCACGAAAAGTGC--------------CAG------TGAAGAAACGG-TCACAAGTCTGCAGTGGCGGCTGCTCCCCATTGNNN---------------------------------------------------------------------------------------------------------------------------------------------------------------------------------------------------------------------------------------------------------------------------------------------------------------------------------------------------------------------------------------------------------------------------------------------------------------------------------------------------------------------------------------------------------------------------------------------------------------------------------------------------------------------------------------------------------------------------------------------------------------------------------------------------------------------------------------------------------------------------------------------------------------------------------------------------------------------------------------------------------------------
>vs_HLmicArv1_IL17RB
---------------------------------------------------------ATGTTGCTGGTGTTGTTGAGCCTGGTAGCAATGTACA---GGA-----------GCGCCCTGCCCGGAGAGC---------CGACTATTCAGTGTGGCTCTGAGCCTGAGC---------CATCTCCAGAG------------------------------------TGGATGGTGCAACACAATCTCACCCCAGGAGACTTGAGGAGCCTCCAAGTGGAACTTGTTCAAACTTGTTCAAAAAAGGATTGCAAAAAAGAGGATTTTTCAATTTTGATGAACATAAGCTGGATACTCCGGGCAGATGCCAGCATCCGCCTGTTGAAGGCCACCAAGATCTGTGTGACTGGCAAAAGCAACATGGAATCGTACAACTGTGTGAGGTGCAACT-ATACAGAGCCCTTCCAAAGGCAGACCAG-A--CCTTCTGGAGGCAGATGGACCTTCTCCTACGTGGGCTTTC----CCGTGGAGCTGAGCACAGTCTATTTCATCGGGGCCCATAACATCCCCAATGCTAACATGAATGAAGACAGTCCTTCTTTGTCTGTGAACTTCACCTCTCCAGGCTGCCTAAACAGTGTAATGAAATATAAAAGGCGG--TGCATTGAGGCAGGAAGCCTGTGGGACCCAAATATCACTGCTTGTAAAAAGAACAAGACGACGGTTGAAGTGAATTTTACAACC--------AA-------TTCGCTT---GGAGAAAGATA------CATGGTTATCAT-------------T--CTACAAAACCAAAGACTATTGAATTGGTCTCAAGTGAATGAGCTCTACCTGTCTCTCATTTATCCGCACCAGAATAAACCGACGCGGA-GGTCTGTGGC--CATTTTGGTGGAC---GAGGAAAGTGAAGG--------TACCGAGTTTGAGCTGATACCGTATTTCCACCCCTGTGAGCCTGACTGCATCCGACGCAAAGGACCGGTTGGGCTTT-GTATAGAGACAAGTGGCCCCTA------CCCTCCA--GACAA---CAAGAGGACCATGCTGGGA---GGCTGGGTGCCCCTCATCTTGGTGCTGCTGGTGGCTACATGGGTGCTGGCAGTTGGGATCTACCTAACTCGGAGGCAAGGCCG-G----------------------------------AGCACGG-----------------------AGACTTCCT-------TCCCTGCCACCAGCATGCTCCTGCCCCTCATTAAGGTCCTGGTGGTTTACCCGTCTGA------GGTATGTTTCCATCACACGGTCTGCCGCTTCACCGACTTTCTTCAGAACC---------ACTGCAGAAGCGAGGTCATCCTTGAAAAGTGGCAGAGGAAGAGAATAGCTGAGATGGGCCCAGTGCAGTGGCTCAGCGCGCAGAAGCAGGCGGCAGACA-------------AGGTGGTCTTCCTTCTTTCCAGCGACGCCCACGGTCTCTGCGGCAGTGCCTGCGGCCCCAACACAGG-CG--------------------GC----GCCAGTGAGAAAACTCAGGACCTCTTCCCTCTGGCCTTTAAC------------CTCTTCTGTAGTGATTTCAGCACCCAGGCTCATTTGCACAAATACATGGTGGTCTGTCTTGGAGGAGCCGACATC---------AAGGGCGACTATAACGCTCTGAGTGTCTGCCCCCAGTATCGTCTCATGAAGGACGCCACTGCCTTTCACA-----CAGAACTCCTCAAAGCT------------------------CCACGAAACGTGC--------------CAG------TGAAGAAACGG-TCCCAAGCCTGCAGTGGCAGCTGCTCCCCGTTGNNN---------------------------------------------------------------------------------------------------------------------------------------------------------------------------------------------------------------------------------------------------------------------------------------------------------------------------------------------------------------------------------------------------------------------------------------------------------------------------------------------------------------------------------------------------------------------------------------------------------------------------------------------------------------------------------------------------------------------------------------------------------------------------------------------------------------------------------------------------------------------------------------------------------------------------------------------------------------------------------------------------------------------
>vs_HLmicAgr2_IL17RB
---------------------------------------------------------ATGTTGCTGGTGTTGTTGAGCCTGGTAGCAATGTACA---GGA-----------GCGCCCTGCCCGGAGAGC---------CGACTATTCAGTGTGGCTCTGAGCCTGGGC---------CATCTCCAGAG------------------------------------TGGATGGTGCAACACACTCTCACCCCAGGAGACTTGAGGGGCCTCCAAGTAGAACTTGTTCAAACTTGTTCAAAAAAGGATTGCAAAAAAGAGGATTTTTCAATTTTGATGAACATAAGCTGGATACTCCGGGCAGATGCCAGCATCCGCCTGTTGAAGGCCACCAAGATCTGTGTGACTGGCAAAAGCAACATGGAATCGTACAACTGTGTGAGGTGCAACT-ATACAGAGCCCTTCCAAAGGCAGACCAG-A--CCTTCTGGAGGCAGATGGACCTTCTCCTACGTGGGCTTTC----CCGTGGAGCTGAGCACAGTCTATTTCATCGGGGCCCATAACATCCCCAATGCTAACATGAATGAAGACAGCCCTTCTTTGTCTGTGAACTTCACCTCTCCAGGCTGCCTAAACAGTGTAATGAAATATAAAAGGCGG--TGCATTGAGGCAGGAAGCCTGTGGGACCCAAATATCACTGCTTGTAAAAAGAACAAGACGACGGTTGAAGTGAATTTTACAACC--------AA-------TTCGCTT---GGAGAAAGATA------CAGCGTTATCAT-------------T--CTACAAAACCAAAGACCATTGAATTGGTCTCAAGTGGAGGAG---------------------CCGCACCAGAATAAACCGACGCGGA-GGTCTGTGGC--CATTTCGGTGGAC---GAGGAAAGTGAAGG--------TACCGAGTTCGAGCTGATTCCGTATTTCCACCCCTGTAAGCCTGACTGTATCCGACGCAAAGGACCGGTTGGGCTTT-GTATAGAGACAAGTGGCCCCTA------CCCTCCA--GACAA---CAAGAGGACCATGCTGGGA---AGCTGGGTGCCCCTCATCTTGGTGCTGCTGGTGGCTACATGGGTGCTGGCAGTTGGGATCTACCTAACTCGGAGGCAAGGCCG-G----------------------------------AGCACGG-----------------------AGACTTCCT-------TCCCCGCCGCCAGCATGCTCCTGCCCCTCATTAAGGTCCTGGTGGTTTACCCGTCTGA------GGTATGTTTCCATCACACGGTCTGCCGCTTCACCGACTTTCTTCAGAACC---------ACTGCAGAAGCGAGGTCATCCTTGAAAAGTGGCAGAGGAAGAGAATAGCTGAGATGGGCCCAGTGCAGTGGCTCAGCGCGCAGAAGCAGGCGGCGGACA-------------AGGTGGTCTTCCTTCTTTCCAGCGATGCCCACGGTCTCTGCGGCAGTGCCTGCGGCCCCAACACGGG-CG--------------------GC----GCCAGTGAGAAAGCTCAGGACCTCTTCCCTCTGGCCTTTAAC------------CTCTTCTGTAGTGATTTCAGCACCCAGGCTCATTTGCACAAATACATGGTGGTCTGTCTTGGAGGAGCCGACATC---------AAGGGCGACTATAACGCTCTGAGTGTCTGCCCCCAGTATCGTCTCATGAAGGACGCCATTGCCTTTCACA-----CAGAACTCCTCAAAGCT------------------------CCACGAAACGTGC--------------CAG------TGAAGAAACGG-TCCCAAGCCTGCAGTGGCAGCTGCTCCCCCTTGNNN---------------------------------------------------------------------------------------------------------------------------------------------------------------------------------------------------------------------------------------------------------------------------------------------------------------------------------------------------------------------------------------------------------------------------------------------------------------------------------------------------------------------------------------------------------------------------------------------------------------------------------------------------------------------------------------------------------------------------------------------------------------------------------------------------------------------------------------------------------------------------------------------------------------------------------------------------------------------------------------------------------------------
>vs_HLarvNil1_IL17RB
---------------------------------------------------------ATGTTGCTAGTGTTGCTGAGCCTGGCTACACTGTACA---GGA-----------GCGCCCTGCCCGGAGAGC---------CGACTATTCAGTGTGGCTCTGAGGCAGGGC---------CATCTCCAGAG------------------------------------TGGATGGTCCAACACACACTCACTCCGGGAGACTTGAGGCACCTCCAAGTGGAACTTGTCAAGTCAAG------------TGTTGCGACAGAGGAGTTTTCAATTTTGATGAACATAAGCTGGATACTCCGGGCAGATGCCAGCATCCGCTTGTTGAAGGCCACCAAGATCTGTGTGAGCGGCAAAAACAACATGAATTCATACAGCTGTGTGAGGTGCAACT-ACACAGAGGCCTTCCAAAGCCAGACGAG-A--CCTTCTGGCGGCAAATGGACATTCTCCTACGTAGGCTTTC----CTGTGGAGCTGAGTACACTCTATCTCATCGGTGCCCATAACATCCCCAATGCTAATATGAATGAGGACAGCCCTTCTTTGTCTGTGAACTTCACCTCGCCAGGCTGCCTAAACCATGTAATGAAATATAAAAAGCAG--TGCATTGAGGCAGGAAGCCTGTGGGACCCAAATATCACTGCTTGTAAGAAGGACGAGAAGACTGTTGAAGTCAATTTTACAACC--------CA-------TCCCCTT---GGAAACAGATA------CACCGTTCTCAT-------------C--CGACGGGACATGATTTTGG------GGGTTTCTGGAG------------------TGCTGGAGAATAAAC---------TGACAAGGA-CATCTGTGGC--CATTCTGGTGAAT---GAGGAGAGCGAAGG--------TGCCATGGTTCAGCTGACCCCTTATTTACACACCTGCAACAATGACTGCATCCGACGAGAAGGGACAGTTATGCTTT-GCTCAGGGACAAGTGCTCCCTT------CCCTCCA--GATGA---CAACAGAAGCATGCTGGGA---GGCTGGCTGCCTCTCCTCCTGGTGCTGCTGGTGGCTGCATGGGTGCTGGCAGTCGGGATCTACTTAACTTGGAGGCAAGGAAG-G----------------------------------AGCACAA-----------------------AGACGTCCT-------TTCCTATTACCACCACGCTCCTGCCCCTTGTGAAGGTCCTGGTGGTTTACCCATCTGA------GATATGTTTCCATCACACAGTCTGTCGCTTCACTGACTTTCTTCAAAACT---------ACTGCAGAAGTGAGGTCATCCTTGAAAAATGGCAGAAGAAGAACATTGCTGAGCTGGGGCCGGTGCAGTGGCTTACCACTCAGAAGCAAGCAGCAGATA-------------AAGTGGTCTTCCTTCTTCCCAGTGACGTCCCCACCCTTTGTGACAGTGCCTGTGGCCACAATGAGGG-CA--------------------AT----GCCAGGGAGAACTCTCAGGATCTGTTCCCTCTTGCCTTTAAC------------CTTTTCTGTAGCGATTTCAGCAGCCAGACACATCTGCACAAATACCTGGTGGTCTACCTTGGGGGGGCAGAGCTC---------AAAGGCGACTATAATGCCCTGAGTGTCTGCCCCCAGTATCATCTCATGAAGGACGCCACAGCTTTCCACA-----CAGAACTTCTCAAGGCT------------------------ACACAAAACATGT--------------CAA------TGAAGAAACAG-TCACTAGCCTGCCATGGTAGCTGTTCACCCTTGNNN---------------------------------------------------------------------------------------------------------------------------------------------------------------------------------------------------------------------------------------------------------------------------------------------------------------------------------------------------------------------------------------------------------------------------------------------------------------------------------------------------------------------------------------------------------------------------------------------------------------------------------------------------------------------------------------------------------------------------------------------------------------------------------------------------------------------------------------------------------------------------------------------------------------------------------------------------------------------------------------------------------------------
>vs_HLondZib1_IL17RB
---------------------------------------------------------ATGTTGCTGGTGTTGTTGAGCCTGGCAGCAATGTACC---GGA-----------GCGCCCTGCCCGGAGAGC---------CGACTATTCAGTGTGGCTCTGAGCCTGGGC---------CATCTCCAGAG------------------------------------TGGATGGTGAGACACAATCTCACCCCAGGAGACTTGAGGAGCCTCCAAGTGGAACTTGTTCAAGAAAA------------GGTTGCAAGAGAGGATTTTTCAATTTTGATGAACATAAGCTGGATGCTCCGGGCAGACGCCAGCATCCGCCTGTTGAAGGCCACCAAGATCTGTGTGACTGGCAAAAGCAACATGGACTCGTACAACTGTGTGAGGTGCAACT-ATACAGAGCCCTTCCAAAGGCAGACCAG-A--CCTTCTGGAGGCAGAT-------------------------------------------------------------------------------------------------------------------------------------GCCTAAACAATGTAATGAAATATAAAAAGCGG--TGCATTGAGGCAGGAAGCCTGTGGGACCCAAATATCACTGCTTGTAAAAAGAACAAGACAACGGTTGAAGTGAATTTTACAACC--------AA-------TTCCCTT---GGAGAAATATA------CGTGGTTAACAT-------------T--CTACAAAACCAAATACTGCTGAGGTCATCTCATGT------------------------------GCTGGAGAATAAACCAACGCGGA-GGTCTGTGGC--CATTCCGGTGGTT---GAGGAAAGTGAAGG--------TACCGAGGTCGAGCTGATACCGTATTTCCACACCTGTGACCGTGACTGCATCAGACGCAGAGGACCAGTCGGGCTTT-GTATAGAGACAAGTGGCCCCTA------CCCTTCA--GACAA---CAACAGAAGCATGCTGGGA---GGCTGGGTGCCCCTCATCTTGGTGCTGCTGGTGGCTACATGGGTGTTGGCAGTTGGGATCTACCTAACTTGGAGGCAAGGCAG-G----------------------------------AGCACGG-----------------------AGACTTCCT-------TCCCTGCGGCCAGCGTGCTCCTGCCCCTCATTAAAGTCCTGGTGGTTTACCCGTCTGA------AGTATGTTTCCATCACACGGTCTGCCGCTTCACCGACTTTCTTCAGAACC---------ACTGCAGAAGCGAGGTCATTCTTGAAAAGTGGCAGAGGAAGAGAATAGCTGAGATGGGCCCAGTGCAGTGGCTCAGCGCGCAGAAGCAGGCGGCGGACA-------------AGGTGGTCTTCCTTCTTTCCAGCGACGCT------CTTTGCGGCAGTGCCTGTGGCTCGAACATGGG-CA--------------------GC----GCCAGTGAGAAAGCTCAGGACCTCTTCCCTCTGGCCTTTAAC------------CTCTTCTGTAGTGATTTCAGCACCCAGGCTCATTTGCACAAATACATGGTTGTCTTTCTTGGAGGAGCTGACATC---------AAGGGCGACTATAACGCTCTGAGTGTCTGCCCCCAGTATCGTCTCATGAAGGATGCCACTGCCTTTCACA-----CAGAACTCCTCAAAGCT------------------------CCACGAAACATGC--------------CAG------TGAAGAAACGG-TCACAAGCCTGCAGTGGCAGCTGCTCCCCGTTGNNN---------------------------------------------------------------------------------------------------------------------------------------------------------------------------------------------------------------------------------------------------------------------------------------------------------------------------------------------------------------------------------------------------------------------------------------------------------------------------------------------------------------------------------------------------------------------------------------------------------------------------------------------------------------------------------------------------------------------------------------------------------------------------------------------------------------------------------------------------------------------------------------------------------------------------------------------------------------------------------------------------------------------
>vs_HLgraSur1_IL17RB
---------------------------------------------------------ATGTTGCTAGTGTTGCTGAGCCTGGCTACAATGTACA---GGA-----------GCGCCCTGCCCCGAGAGC---------CGACTATTCAGTGTGGCCCTGAGACAGGGC---------CATCTCCAGAG------------------------------------TGGATGGTCCAACACACACTCACTCCGGGAGATTTGAGGGACCTCCAAGTGGAACTTGTCAAGACAAG------------TGTTGCGACAGAGGAGTTTTCTATTTTGATGAACATAAGCTGGATACTCCGGGCAGATGCCAGCATCCGCTTGTTGAAGGCCACCAAGATCTGTGTGAGCGGCAAAAACAACATGAATTCATACAGCTGTGTGAGGTGCAACT-ACACAGAGGCCTTCCAAAGCCAGACCAG-A--CCTTCCGGCGGCAAATGGACGTTCTCCTATGTAGGCTTTC----CTGTGGAGCTGAGTACACTCTATCTCATCGGCGCCCATAACATCCCCAATGCTAATATGAATGAGGACAGCCCTTCTTTGTCTGTGAACTTCACCTCACCAGGCTGCCTAAACCATGTAATGAAATACAAAAAACAG--TGCATCGAGGCGGGAAGCCTGTGGGACCCAAATATCACTGCTTGTAAGAAGGACGAGAAGACGGTTGAAGTGAATTTTACAACC--------AA-------TCCCCTT---GGAAACAGATA------CATGGTTCTCAT-------------C--CGACGGGATATGATATTGG------GGGTTTCTAGAG------------------TGCTGGAGAATAAAC---------TGACAAGGA-CATCTGTAGC--CATTCTGGTGAAT---GAGGAGAGCGAAGG--------TGCCATGGTTCAGCTGACCCCTTATTTACACACCTGCAACAATGACTGCATCCGACGAGAAGGGACAGTTGTACTTT-GCTCAGAGACAAGTGCTCCCTT------CCCTCCA--GATGA---CAACAGAAGCATGCTGGGA---GGCTGGCTGCCTCTCCTCCTGGTGCTGCTGGTGGCTGTGTGGGTGCTGGGAGCTGGGATCTACCTAACTTGGAGGCAAGGAAG-G----------------------------------AGCATGA-----------------------AGACGGCCT-------TTCCTATTACCACCAGGCTCCTGCCCCTCGTGAAGGTCCTGGTGGTTTACCCAGCTGA------GATATGTTTCCATCACACAGTCTGTCACTTCACTGACTTTCTTCACAACT---------ACTGCAGAAGTGAGGTCATCCTTGAGAAATGGCAGAAGAAGAAAATCGCTGAGCTGGGGCCGGTGCAGTGGCTTACCACTCAGAAGCAAGCAGCAGATA-------------AAGTGGTCTTCCTTCTTCCCAGTGACGTCCCCACCCCTTGTGACAGTGTCTGTGGCCACAATGAGGG-CA--------------------GT----GCCAGGGAGAACTCTCAGGATCTGTTCCCTCTTGCCTTTAAC------------CTTTTTTGTAGCGATTTCAGCAGCCAGACGCATCTGCACAAATACCTGGTGGTCTATCTTGGGGGAGCAGAGCTC---------AAAGGCGACTATAACGCCCTGAGTGTCTGCCCCCAGTATCATCTCATGAAGGATGCCACAGCTTTCCACA-----CAGAACTTCTCAAGGCT------------------------ACGCAAAGCATGT--------------CAA------TGAAGAAACGG-TCACAAGCCTGCCATGGTAGCTGTTCACCCTTGNNN---------------------------------------------------------------------------------------------------------------------------------------------------------------------------------------------------------------------------------------------------------------------------------------------------------------------------------------------------------------------------------------------------------------------------------------------------------------------------------------------------------------------------------------------------------------------------------------------------------------------------------------------------------------------------------------------------------------------------------------------------------------------------------------------------------------------------------------------------------------------------------------------------------------------------------------------------------------------------------------------------------------------
>vs_HLmusCar1_IL17RB
---------------------------------------------------------ATGTTGCTAGTGTTGCTGATCTTGGCTGCAATGTGCA---GGA-----------GCGCCCTGCCTCGAGAGC---------CGACTATTCAGTGTGGCTCTGAGACAGGGC---------CATCTCCAGAG------------------------------------TGGATGGTCCAACACAAACTCACTCCAGGAGACTTGAGAGACCTCCAAGTGGAACTTGTCAAGACAAG------------TGTGGCAACAGAGGAGTTTTCAATTTTGATGAACATAAGCTGGATACTCCGGGCGGATGCCAGCATCCGCTTCTTGAAGGCCACCAAGATCTGCGTGAGTGGCAAAAACAACATGAATTCATACAGCTGTGTGAGGTGCAACT-ACACAGAGGCCTTCCAAAGCCAGACCAG-A--CCTTCCGGCGGCAAATGGACATTCTCCTATGTAGGCTTCC----CTGTGGAGCTGAGCACTCTCTATCTCATCGGCGCCCATAACATCCCCAATGCTAATATGAATGAGGACAGCCCTTCTTTGTCTGTGAACTTCACCTCGCCAGGCTGCCTAAACCACGTAATGAAATATAAAAAGCAG--TGCACTGAGGCGGGAAGCCTGTGGGACCCAAACATCACTGCTTGTAAAAAGAATGAGAAGATGGTTGAAGTGAATTTCACAACC--------AA-------TCCCCTT---GGAAACAGATA------CACGATTCTCAT-------------T--CGACGGGACACGACATTGG------GGTTTTCTAGAG------------------TGCTGGAGAATAAAC---------TGATGAGGA-CGTCTGTAGC--CATTCCGGTGACT---GAGGAGAGCGAAGG--------TGCGGTGGTTCAGCTGACCCCATATTTACATACCTGCGACAATGACTGCATCCGACGCGAAGGGACAGTTATGCTTT-GCTCAGAGACAAGTGCTCCCAT------CCCTTCA--GATGA---CAACAGACGCATGCTGGGA---GGCTGGCTGCCTCTCCTCCTGGTGCTGCTGGTGGCTGTGTGGGTGCTGGCAGCTGGGATCTACGTAACTTGGAGGCAAGGAAG-G----------------------------------AGCACGA-----------------------AGACATCCT-------TTCCTATTCCCACCATGCTCCTGCCCCTCATTAAGGTCCTGGTGGTTTATCCTTCTGA------GATATGTTTCCATCACACCGTCTGTCACTTCACTGACTTTCTTCAAAACT---------ACTGCAGAAGTGAGGTCATCCTTGAAAAATGGCAGAAAAAGAAAATCGCTGAGATGGGGCCGGTACAGTGGCTGACCACTCAGAAGCAAGCGGCAGATA-------------AAGTGGTCTTCCTTCTTCCCAGTGACGTCCCGACCCTTTGTGACAGTGCCTGTGGCCACAATGGGGG-CA--------------------GC----GCCAGGGAGAGCTCTCAGGATCTGTTCCCTCTTGCCTTTAAC------------CTCTTTTGTAGCGATTTCAGCAGCCAGACGCATCTGCACAAATACCTGGTGGTCTATCTTGGGGGAGCAGACCTC---------AAAGGCGACTATAATGCCCTGAGTGTCTGTCCCCAGTATCATCTCATGAAGGACGCCACAGCTTTCCACA-----CAGAACTTCTCAAGGCT------------------------ACGCAGAACATGT--------------CAG------TGAAGAAACGC-TCACAAGCCTGCCATGATAGCTGTTCACCCTTGNNN---------------------------------------------------------------------------------------------------------------------------------------------------------------------------------------------------------------------------------------------------------------------------------------------------------------------------------------------------------------------------------------------------------------------------------------------------------------------------------------------------------------------------------------------------------------------------------------------------------------------------------------------------------------------------------------------------------------------------------------------------------------------------------------------------------------------------------------------------------------------------------------------------------------------------------------------------------------------------------------------------------------------
>vs_HLmusPah1_IL17RB
---------------------------------------------------------ATGTTGCTAGTGTTGCTGATCTTGGCCGCAATGTGCA---GGA-----------GCGCCCTGCCTCGAGAGC---------CGACTATTCAGTGTGGCTCTGAGACAGGGC---------CATCTCCAGAG------------------------------------TGGATGGTCCAACACACACTCACTCCAGGAGACTTGAGGGACCTCCGAGTGGAACTTGTCAAGACAAG------------CGTGGCAACAGAGGAGTTTTCAATTTTGATGAACATAAGCTGGATACTCCGGGCAGATGCCAGCATCCGCTTGCTGAAGGCCACCAAGATCTGCGTGAGTGGCAAAAACAACATGAATTCATACAGCTGTGTGAGGTGCAACT-ACACAGAGGCCTTCCAGAGCCAGACAAG-A--CCTTCCGGCGGCAAATGGACATTCTCCTATGTAGGCTTCC----CTGTGGAGCTGAGCACTCTCTATCTCATCGGCGCCCATAACATCCCCAATGCTAATATGAATGAGGACAGCCCTTCCTTGTCTGTGAACTTCACCTCGCCAGGCTGCCTAAACCATGTAATGAAATATAAAAAGCAG--TGCACTGAGGCGGGAAGCCTGTGGGACCCAAACATCACTGCGTGTAAAAAGAATGAGAAGATGGTTGAAGTGAATTTTACAACC--------AA-------TCCCCTT---GGAAACAGATA------CACGATTCTCAT-------------C--CGACGCGACAGGATGTTGG------GGTTTTCTAGAG------------------TGCTGGAGAATAAAC---------TGACGAGGA-TGTCTGTAGC--CGTTCCAGTGACT---GAGGAGAGCGAAGG--------TGCCATGGTTCAGCTGACCCCATACTTAAATACCTGCGACAATGACTGCATCCGACGCGAAGGGACAGTTGTGCTTT-GCTCAGAGACAAATGCTCCCTT------CCCTCCA--GATGA---CAACAGGAGCACACTGGGA---AGCTGGCTGCCTCTCCTCCTGGTGCTGCTGGTGGCTGCGTGGCTGCTGGCAGCTGGGATCTACCTAACTTGGAGGCAAGGAAG-G----------------------------------AGCACGA-----------------------AGACGTCCT-------TTCCTATTCCCACCATGTTCCTGCCCCTCATTAAGGTCCTGGTGGTTTACCCTTCTGA------GATCTGCTTCCATCACACAGTCTGTCACTTTGCTGACTTTCTTCAAAACT---------ACTGCAGAAGTGAAGTCATCCTTGAAAAATGGCAGAAAAAGAAAATTGCCGAGATGGGGCCGGTGCAGTGGCTGACCACTCAGAAGCAAGCGGCAGATA-------------AAGTGGTCTTCCTTCTTCCCAGTGACGTCCCGACCCTTTGTGACAGTGCCTGTGGCCACAATGAGGG-CA--------------------GC----GCCAGGGAGAACTCTCAGGATCTGTTCCCTCTTGCCTTTAAC------------CTCTTTTGTAGTGATTTCAGCAGCCAGACCCATCTGCACAAATACCTGGTGGTCTATCTTGGGGGAGCAGACCTC---------AAAGGCGACTATAATGCCCTGAGTGTCTGCCCCCAGTATCATCTCATGAAGGACGCCACAGCTTTCCACA-----CGGAACTTCTCAAGGCT------------------------ACGCAGAGCATGT--------------CAG------TGAAGAAACGG-TCACAAGCCTGCCATGGTAGCTGTTCACCCTTGNNN---------------------------------------------------------------------------------------------------------------------------------------------------------------------------------------------------------------------------------------------------------------------------------------------------------------------------------------------------------------------------------------------------------------------------------------------------------------------------------------------------------------------------------------------------------------------------------------------------------------------------------------------------------------------------------------------------------------------------------------------------------------------------------------------------------------------------------------------------------------------------------------------------------------------------------------------------------------------------------------------------------------------
>vs_HLmusSpi1_IL17RB
---------------------------------------------------------ATGTTGCTAGTGTTGCTGATCTTGGCTGCATCGTGCA---GGA-----------GCGCCCTGCCTCGAGAGC---------CGACTATTCAGTGTGGCTCTGAGACAGGGC---------CATCTCCAGAG------------------------------------TGGATGGTCCAACACACACTCACTCCAGGAGACTTGAGGGACCTCCAAGTGGAACTTGTCAAGACAAG------------TGTGGCAACAGAGGAGTTTTCAATTTTGATGAACATAAGCTGGATACTCCGGGCAGACGCCAGCATCCGCTTGTTGAAGGCCACCAAGATCTGCGTGAGTGGCAAAAACAACATGAATTCATACAGCTGTGTGAGGTGCAACT-ACACAGAGGCCTTCCAAAGCCAGACCAG-A--CCTTCCGGCGGCAAATGGACATTCTCCTATGTAGGCTTCC----CTGTGGAGCTGAGCACTCTCTATCTCATCAGCGCCCATAACATCCCCAATGCTAATATGAATGAGGACAGCCCTTCTTTGTCTGTGAACTTCACCTCGCCAGGCTGCCTAAACCACGTAATGAAATATAAAAAGCAG--TGTACTGAGGCGGGAAGCCTGTGGGACCCAAACATCACTGCTTGTAAAAAGAATGAGAAGATGGTTGAAGTGAATTTCACAACC--------AA-------TCCCCTT---GGAAACAGATA------TACGATTCTCAT-------------T--CGACGGGACACAACATTGG------GGTTTTCTAGAG------------------TGCTGGAGAATAAAC---------TGATGAGGA-CGTCTGTAGC--CATTCCGGTGACT---GAGGAGAGTGAAGG--------TGCGGTGGTTCAGCTGACCCCATATTTACATACCTGCGACAATGACTGCATCCGACGCGAAGGGACAGTTGTGCTTT-GCTCAGAGACAAGTGCTCCCAT------CCCTCCA--GATGA---CAACAGACACATGCTGGGA---GGCTGGCTGCCTCTCTTCCTCGTGCTGCTGGTGGCTGTGTGGGTGCTGGCAGCTGGGATCTACCTAACTTGGAGGCAAGGAAG-G----------------------------------AGCACGA-----------------------AGACGTCCT-------TTCCTATTCCCACCATGCTCCTGCCCCTCATTAAGGTCCTGGTGGTTTATCCTTCTGA------GATATGTTTCCATCACACCGTCTGTCGCTTCACTGACTTTCTTCAAAACT---------ACTGCAGAAGTGAGGTCATCCTTGAAAAATGGCAGAAAAAGAAAATCGCTGAGATGGGGCCGGTACAGTGGCTGACCACTCAGAAGCAAGCGGCAGATA-------------AAGTGGTCTTCCTTCTTCCCAGTGATGTCCCGACCCTTTGTGACAGTGCCTGTGGCCACAATGAGGG-CA--------------------GC----GCCAGGGAGAACTCTCAGGATCTGTTCCCTCTTGCCTTTAAC------------CTCTTTTGTAGCGATTTCAGCAGCCAGACGCATCTGCACAAATACCTGGTGGTCTATCTTGGGGGAGCAGACCTC---------AAAGGCGACTATAATGCCCTGAGTGTCTGCCCCCAATATCATCTCATGAAGGACGCCACAGCTTTCCACA-----CAGAACTTCTCAAGGCT------------------------ACGCAGAGCATGT--------------CAG------TGAAGAAACGC-TCACAAGCCTGCCATGATAGCTGTTCACCCTTGNNN---------------------------------------------------------------------------------------------------------------------------------------------------------------------------------------------------------------------------------------------------------------------------------------------------------------------------------------------------------------------------------------------------------------------------------------------------------------------------------------------------------------------------------------------------------------------------------------------------------------------------------------------------------------------------------------------------------------------------------------------------------------------------------------------------------------------------------------------------------------------------------------------------------------------------------------------------------------------------------------------------------------------
>vs_mm10_IL17RB
---------------------------------------------------------ATGTTGCTAGTGTTGCTGATCTTGGCTGCATCGTGCA---GGA-----------GCGCCCTGCCTCGAGAGC---------CGACTATTCAGTGTGGCTCTGAGACAGGGC---------CATCTCCAGAG------------------------------------TGGATGGTCCAACACACACTCACTCCAGGAGACTTGAGGGACCTCCAAGTGGAACTCGTCAAGACAAG------------TGTGGCAGCAGAGGAGTTTTCAATTTTGATGAACATAAGCTGGATACTCCGGGCAGACGCCAGCATCCGCTTGTTGAAGGCCACCAAGATCTGCGTGAGTGGCAAAAACAACATGAATTCATACAGCTGTGTGAGGTGCAACT-ACACAGAGGCCTTCCAAAGCCAGACCAG-A--CCTTCCGGCGGCAAATGGACATTCTCCTATGTAGGCTTCC----CTGTGGAGCTGAGCACTCTCTATCTCATCAGCGCCCATAACATCCCCAATGCTAATATGAATGAGGACAGCCCTTCTTTGTCTGTGAACTTCACCTCGCCAGGCTGCCTAAACCACGTAATGAAATATAAAAAGCAG--TGCACTGAGGCGGGAAGCCTGTGGGACCCAGACATCACTGCTTGTAAAAAGAACGAGAAGATGGTTGAAGTGAATTTCACAACC--------AA-------TCCCCTT---GGAAACAGATA------CACGATTCTCAT-------------T--CAACGGGACACGACATTGG------GGTTTTCTAGAG------------------TGCTGGAGAATAAAC---------TGATGAGGA-CGTCTGTAGC--CATCCCGGTGACT---GAGGAGAGTGAAGG--------TGCGGTGGTTCAGCTGACCCCATATTTACATACCTGCGGCAATGACTGCATCCGACGCGAAGGGACAGTTGTGCTTT-GCTCAGAGACAAGTGCTCCCAT------CCCTCCA--GATGA---CAACAGACGCATGCTGGGA---GGCTGGCTGCCTCTCTTCCTGGTGCTGCTGGTGGCTGTGTGGGTGCTGGCAGCTGGGATCTACCTAACTTGGAGGCAAGGAAG-G----------------------------------AGCACGA-----------------------AGACGTCCT-------TTCCTATTTCCACCATGCTCCTGCCCCTCATTAAGGTCCTGGTGGTTTATCCTTCTGA------GATATGTTTCCATCACACCGTCTGTCGCTTCACTGACTTTCTTCAAAACT---------ACTGCAGAAGTGAGGTCATCCTTGAAAAATGGCAGAAAAAGAAAATCGCCGAGATGGGGCCGGTACAGTGGCTGACCACTCAGAAGCAAGCGGCAGATA-------------AAGTGGTCTTCCTTCTTCCCAGTGACGTCCCGACCCTTTGTGACAGTGCCTGTGGCCACAATGAGGG-CA--------------------GC----GCCAGGGAGAACTCTCAGGATCTGTTCCCTCTTGCCTTTAAC------------CTCTTTTGTAGTGATTTCAGCAGCCAGACGCATCTGCACAAATACCTGGTGGTCTATCTTGGGGGAGCAGACCTC---------AAAGGCGACTATAATGCCCTGAGTGTCTGCCCCCAATATCATCTCATGAAGGACGCCACAGCTTTCCACA-----CAGAACTTCTCAAGGCT------------------------ACGCAGAGCATGT--------------CAG------TGAAGAAACGC-TCACAAGCCTGCCATGATAGCTGTTCACCCTTGNNN---------------------------------------------------------------------------------------------------------------------------------------------------------------------------------------------------------------------------------------------------------------------------------------------------------------------------------------------------------------------------------------------------------------------------------------------------------------------------------------------------------------------------------------------------------------------------------------------------------------------------------------------------------------------------------------------------------------------------------------------------------------------------------------------------------------------------------------------------------------------------------------------------------------------------------------------------------------------------------------------------------------------
>vs_HLmusSpr1_IL17RB
---------------------------------------------------------ATGTTGCTAGTGTTGCTGATCTTGGCTGCATCGTGCA---GGA-----------GCGCCCTGCCTCGAGAGC---------CGACTATTCAGTGTGGCTCTGAGACAGGGC---------CATCTCCAGAG------------------------------------TGGATGGTCCAACACACACTCACTCCAGGAGACTTGAGGGACCTCCAAGTGGAACTTGTCAAGACAAG------------TGTGGCAACAGAGGAGTTTTCAATTTTGATGAACATAAGCTGGATACTCCGGGCAGATGCCAGCATCCGCTTGTTGAAGGCCACCAAGATCTGCGTGAGTGGCAAAAACAACATGAATTCATACAGCTGTGTGAGGTGCAACT-ACACAGAGGCCTTCCAAAGCCAGACCAG-A--CCTTCCGGCGGCAAATGGACATTCTCCTATGTAGGCTTCC----CTGTGGAGCTGAGCACTCTCTATCTCATCAGCGCTCATAACATCCCCAATGCTAATATGAATGAGGACAGCCCTTCTTTGTCTGTGAACTTCACCTCGCCAGGCTGCCTAAACCACGTAATGAAATATAAAAAGCAG--TGTGCTGAGGCGGGAAGCCTGTGGGACCCAAACATCACTGCTTGTAAAAAGAATGAGAAGATGGTTGAAGTGAATTTCACAACC--------AA-------TCCCCTT---GGAAACAGATA------CAGGATTCTCAT-------------T--CGACGGGACAGGGCATTCG------GGTCTTCTGAAG------------------TGCTCGAGAATAAAC---------TGATGAGGA-CGTCTGTAGC--CATTCCGGTGACT---GAGGAGAGTGAAGG--------TGCGGTAGTTCAGCTGATCCCATATTTACATACCTGCGACAATGACTGCATCCGACGCGAAGGGACAGTTGTGCTTT-GCTCAGAGACAAGTGCTCCCAT------CCCTCCA--GATGA---CAACAGACACATGCTGGGA---GGCTGGCTGTCTCTCTTCCTGGTGCTGCTGGTGGCTGTGTGGGTGCTGGCAGCTGGGATCTACCTAACTTGGAGGCAAGGAAG-G----------------------------------AGCACGA-----------------------AGACATCCT-------TTCCTATTCCCACCATGCTCCTGCCCCTCATTAAGGTCCTGGTGGTTTATCCTTCTGA------GATATGTTTCCATCACACCGTCTGTCGCTTCACCGACTTTCTTCAAAACT---------ACTGCAGAAGTGAGGTCATCCTTGAAAAATGGCAGAAAAAGAAAATTGCTGAGATGGGGCCGGTACAGTGGCTGACCACTCAGAAGCAAGCGGCAGATA-------------AAGTGGTCTTCCTTCTTCCCAGTGACGTCCCAACCCTTTGTGACAGTGCCTGTGGCCACAATGAGGG-CA--------------------GC----GCCAGGGAGAACTCTCAGGATCTGTTCCCTCTTGCCTTTAAC------------CTCTTTTGTAGCGATTTCAGCAGCCAGACCCATCTGCACAAATACCTGGTGGTCTATCTTGGGGATGCAGACCTC---------AAAGGCGACTATAATGCCCTGAGTGTCTGCCCCCAATATCATCTCATGAAGGATGCCACAGCTTTCCACA-----CAGAACTTCTCAAGACT------------------------ACGCAGAGCATGT--------------CAG------TGAAGAAACGC-TCACAAGCCTGCCATGATAGCTGTTCACCCTTGNNN---------------------------------------------------------------------------------------------------------------------------------------------------------------------------------------------------------------------------------------------------------------------------------------------------------------------------------------------------------------------------------------------------------------------------------------------------------------------------------------------------------------------------------------------------------------------------------------------------------------------------------------------------------------------------------------------------------------------------------------------------------------------------------------------------------------------------------------------------------------------------------------------------------------------------------------------------------------------------------------------------------------------
>vs_mm39_IL17RB
---------------------------------------------------------ATGTTGCTAGTGTTGCTGATCTTGGCTGCATCGTGCA---GGA-----------GCGCCCTGCCTCGAGAGC---------CGACTATTCAGTGTGGCTCTGAGACAGGGC---------CATCTCCAGAG------------------------------------TGGATGGTCCAACACACACTCACTCCAGGAGACTTGAGGGACCTCCAAGTGGAACTCGTCAAGACAAG------------TGTGGCAGCAGAGGAGTTTTCAATTTTGATGAACATAAGCTGGATACTCCGGGCAGACGCCAGCATCCGCTTGTTGAAGGCCACCAAGATCTGCGTGAGTGGCAAAAACAACATGAATTCATACAGCTGTGTGAGGTGCAACT-ACACAGAGGCCTTCCAAAGCCAGACCAG-A--CCTTCCGGCGGCAAATGGACATTCTCCTATGTAGGCTTCC----CTGTGGAGCTGAGCACTCTCTATCTCATCAGCGCCCATAACATCCCCAATGCTAATATGAATGAGGACAGCCCTTCTTTGTCTGTGAACTTCACCTCGCCAGGCTGCCTAAACCACGTAATGAAATATAAAAAGCAG--TGCACTGAGGCGGGAAGCCTGTGGGACCCAGACATCACTGCTTGTAAAAAGAACGAGAAGATGGTTGAAGTGAATTTCACAACC--------AA-------TCCCCTT---GGAAACAGATA------CACGATTCTCAT-------------T--CAACGGGACACGACATTGG------GGTTTTCTAGAG------------------TGCTGGAGAATAAAC---------TGATGAGGA-CGTCTGTAGC--CATCCCGGTGACT---GAGGAGAGTGAAGG--------TGCGGTGGTTCAGCTGACCCCATATTTACATACCTGCGGCAATGACTGCATCCGACGCGAAGGGACAGTTGTGCTTT-GCTCAGAGACAAGTGCTCCCAT------CCCTCCA--GATGA---CAACAGACGCATGCTGGGA---GGCTGGCTGCCTCTCTTCCTGGTGCTGCTGGTGGCTGTGTGGGTGCTGGCAGCTGGGATCTACCTAACTTGGAGGCAAGGAAG-G----------------------------------AGCACGA-----------------------AGACGTCCT-------TTCCTATTTCCACCATGCTCCTGCCCCTCATTAAGGTCCTGGTGGTTTATCCTTCTGA------GATATGTTTCCATCACACCGTCTGTCGCTTCACTGACTTTCTTCAAAACT---------ACTGCAGAAGTGAGGTCATCCTTGAAAAATGGCAGAAAAAGAAAATCGCCGAGATGGGGCCGGTACAGTGGCTGACCACTCAGAAGCAAGCGGCAGATA-------------AAGTGGTCTTCCTTCTTCCCAGTGACGTCCCGACCCTTTGTGACAGTGCCTGTGGCCACAATGAGGG-CA--------------------GC----GCCAGGGAGAACTCTCAGGATCTGTTCCCTCTTGCCTTTAAC------------CTCTTTTGTAGTGATTTCAGCAGCCAGACGCATCTGCACAAATACCTGGTGGTCTATCTTGGGGGAGCAGACCTC---------AAAGGCGACTATAATGCCCTGAGTGTCTGCCCCCAATATCATCTCATGAAGGACGCCACAGCTTTCCACA-----CAGAACTTCTCAAGGCT------------------------ACGCAGAGCATGT--------------CAG------TGAAGAAACGC-TCACAAGCCTGCCATGATAGCTGTTCACCCTTGNNN---------------------------------------------------------------------------------------------------------------------------------------------------------------------------------------------------------------------------------------------------------------------------------------------------------------------------------------------------------------------------------------------------------------------------------------------------------------------------------------------------------------------------------------------------------------------------------------------------------------------------------------------------------------------------------------------------------------------------------------------------------------------------------------------------------------------------------------------------------------------------------------------------------------------------------------------------------------------------------------------------------------------
>vs_HLperCri1_IL17RB
--------------------------------------------------------------------------------------------------------------------------------------------ACTATTCAATGTGGCCCTGAGACTGGGC---------CATCTCCAGAG------------------------------------TGGATGGTCCAACACACACTCACCCCAGGAGACTTGAGGGACCTCCAAGTGGAACTTGTTAAAACAAG------------GGTTGCACCAGAGGATTTTTCAATTTTGATGAACATAAGCTGGATACTCCGGGCAGATGCCAGCATCCGCTTGTTGAAGGCCACCAAGATCTGTGTGACTGGCATAAGCAACATGCAGTCGTACAGCTGTGTGAGGTGCGATT-ACACGGAGGCCTTCCGAAGTCAGACCAG-A--CCTTCTGGCGGCAAATGGACCTTCTCCTACGCAGGCTTTG----CCGTGGAGCCAAGCACACTCTACTTCATCGGGGCCCATAACATCCCCAATGCTAATATGAACGAAGACAGCCCTTCCTTGTCCGCGAACTTCACCTCTCCAGGCTGCCTAGACCATGTAATGAAATATAAAAAGCAG--TGCATTGAGGCGGGAAGCCTGTGGGACCCAAACATCACTGCTTGTAAGAAGAACGAGAAGATGGTTGAAGTGAATTTTACAACC--------AG-------TCCCCTT---GGAAATAAATA------TGGCGTTTTCAT-------------T--CTATGCGACATGAACATGCCATTGGGGGTTTCTGAAG------------------TGCTGGAGAATAAAC---------TGACACGGA-CGTCTGTAGC--CATTCTGGTGGAC---AGCGAGAGTGAAGG--------TGCTGTGGTGCAGCTGACTCCGTATTTCCACACCTGTGCCCCTGACTGCATCCGACGCCAAGGAATAGTTGTGCCTT-GTTCAGAGACAAGTGCTCCCTT------CCCCGCT--CCAGCTAACAATAGAAGCATTCTGGGA---AGCTGGCTGCCACTCATCCTGGTGCTGCTGGTAGCTACATGGGTCCTGGCAGTTGGGATCTACCTAACCTGGAGGCAAGAAAG-G----------------------------------AGCTCGA-----------------------AGACTTCCT-------TTCCTACTACCAACATGCTGCTGCCCCTCATTAAGGTCCTGGTGGTTTACCCATCGGA------GATATGCTTCCCTCATACCGTCTGCCGCTTCACCGACTTCCTTCAAAACC---------ACTGCAGAAGTGAGGTCATCCTCGAAAAATGGCAGACAAAGAAAATAGCCGAGATGGGTCCGGTGCAGTGGCTTACCACCCAGAAGCAAGCGGCAGATA-------------AAGTGGTCTTCCTTCTTTCCAGTGATGCCCACAGTCTCTGTGACAGTGCCTGCCGCCAGATCAAGGA-CG--------------------GT----GCCAGGGAGAACTCTCAGGACCTCTTCCCCCTCGCCTTTAAC------------CTTTTTTGTAGCGATTTCAGCACCCAGGCTCATCTGCACAAATACCTGGTGGTCTACCTCGGCAGGGCGGACATC---------AAGGGCGACTATACTGCTCTGAGTGCCTGCCCCCAGTATCGGCTCATGAAGGACGCCACGGCTTTCCACA-----CAGAACTGCTCAGAGCT------------------------GCACGGAACATGT--------------CGA------TGAAGAAACGG-TCACGAGCCTGCCATGGCGGCTGTTCCCTGCTGNNN---------------------------------------------------------------------------------------------------------------------------------------------------------------------------------------------------------------------------------------------------------------------------------------------------------------------------------------------------------------------------------------------------------------------------------------------------------------------------------------------------------------------------------------------------------------------------------------------------------------------------------------------------------------------------------------------------------------------------------------------------------------------------------------------------------------------------------------------------------------------------------------------------------------------------------------------------------------------------------------------------------------------
>vs_HLperNas1_IL17RB
------------------------------------------------------------------------------------------------------------------------------------------------------------------------------------------------------------------------------------------------------------------------------------------------------------------------------------------------------------------------------------------------------------------------------------------------------------------------------------------------------------------------------------------------------------------------------------------------------------------------------------------------------------------------------------------------------AGCCTGTGGGACCCAAACATCACTGCTTGTAAGAAGAACGAGAAGATGGTTGAAGTGAATTTTACCACC--------AG-------TCCCCTT---GGAAATAAATA------TGTCGTTTTCAT-------------T--CTATTCAACATGAACATGCCATTGGGGGTTTCTGAAG------------------TGCTGGAGAGTAAAC---------TGACTCGGA-TGTCTGTAGC--CATTCTGGTGGAC---GGCGAGAGTGAAGG--------TGCTGTGGTGCAGCTGACTCCGTATTTCCACACCTGTGCCCCTGACTGCATCCGACGCCAAGGAACAGTGGTGCCTT-GTTCAGAGCCAAGTGCTCCCTT------CCCCGCT--CCAGCTAACGATAGAAGCACGCTGGGA---GACTGGCTGCCACTCATCCTGGTGCTGCTACTGGCTACATGGGTCCTGGCAGTTGGGATCTACCTAACCTGGAGGCAAGAAAG-G----------------------------------AGCTTGA-----------------------AGACTTCCT-------TTCCTACTACCAACATGCTGCTGCCCCTCATTAAGGTCCTGGTGGTTTACCCATCGGA------GATATGCTTCCCTCATACCGTCTGCCGCTTCACCGACTTCCTTCAAAACC---------ACTGTAGAAGTGAGGTCATCCTCGAAAAATGGCAGACAAAGAAAATAGCTGAGATGGGTCCAGTGCAGTGGCTTACCACCCAGAAGCAAGCGGCAGATA-------------AAGTGGTCTTCCTTCTTTCCAGTGATGCCCACAGTCTCTGTGACAGTGCCTGCCGCCAGAACAAGGA-CA--------------------GT----GCCAGGGAGAATTCTCAGGACCTCTTCCCCCTCGCCTTTAAC------------CTTTTCTGTAGCGATTTCAGCACCCAGGCTCATCTGCACAAATACCTGGTGGTCTACCTCGGCGGGGCGGACATC---------AAGGGCGACTATACTGCTCTGAGTGCCTGCCCCCAGTATCGGCTCATGAAGGACGCCACGGCTTTCCACA-----CAGAACTGCTCAGAGCT------------------------ACACGAAACATGT--------------CAA------TGAAGAAACGG-TCATGCGCCTGCCATGGCGGCTGTTCCCTGTTGNNN---------------------------------------------------------------------------------------------------------------------------------------------------------------------------------------------------------------------------------------------------------------------------------------------------------------------------------------------------------------------------------------------------------------------------------------------------------------------------------------------------------------------------------------------------------------------------------------------------------------------------------------------------------------------------------------------------------------------------------------------------------------------------------------------------------------------------------------------------------------------------------------------------------------------------------------------------------------------------------------------------------------------
>vs_HLmusPah1_IL17RC
-----------------ATGC----------------------CTGTGTCCTGGTTCCTGCTGTCCTTGGCACTGGGCCGAAACCCCGTGGTCGTCTCTCTGGAGAGACTGATGGAGCCTCGGGACACTGCACGCTGCTCTCTAGTGAGTCTGGGACTATGGGAGGCT----NNNGAAAGGCTCAGGGTTCAGTCTCTGCCTCA---TCACAGCC---CGAGTGTGGCTCCTGTCAC---TGCCTCTATCAGAACTGCCCTGTCTGGTCTGTCTGGTGCTGA------TGG-------------GGGAAG---AGAAGATGGAAAGGGGAC--AAGAG-------------------------------------------------------------------------------------GCCTCTCCTGCCACCTCTGGGAT--GGTGACGTGCTCTGCCTGCCTGGAAGCCTCGAGTCTGCCCCAGGCCCCGTGCTAGCGCCTACCG------------------GCCTGCAGTCGGAGCTGGTTCTGA-----------------GGTGTCCCCAGGAGACAGATTGCACCCTCTGTGTCCGTGTGGTTGTGCACTTGGCTGTGCATGGGCACTGGGAAGAGCCTGAAGAAGCTGGAAAGTCTGACTCAGAACTCCAGGAGTCTAGGAACGCCTCTCTCC------------AGGCCCAAGTGGTGCTCTCCTTCCAGGCC--------TA------CCCCATCA---CCCGCTGTGCCCTGCTGGAGGTCCAGGTGCCTGCTGACCTGGTGCAGCCTGGGCAGTCTGTGGGCTCTGCGGTGTTTGACTG----------------TTTCCAGGCTGGTCTTGG--------GGCTGAGG-------TACAA-ATCTGGTCCTACAC---GA----A---------------GCCCAGGTACCAGAAAGAGCTCAACCTCACACAGCAGCTGCCTGACTGCA-GGGGTCTT-----GAAG-----TCCG-GGACAGCATCCAGAGCTGCTGGGTCC-TGC--CCT--GGCTC----A------ATGTGTCTACA------AATGGTGACAACGTCCTTCTGACACTGGACGTCTCTGAGGAGCAGGACTTCGGCTTCTTACTGTA--CCTGAGTCTGGT--CCCGGGTGCTCTCAAATCCTTG----TGGTACAAAAACCTGA---------------------CTGGGCCGCAGAACATCACTTTAAACCACACAGACCTGGTTCCCTGCCTCTGCATTCAGGTGTGGTCGCTGG---AGACAGACTC---TGAGAGGATCAAATTCTGCCCCTTCCAGGAAGATCCCGGTGCACACAGGAA--CCTCTGGCACATAGCCAGGCTGCGGGTACCGTCCCCAGGG--GTATGGCAGCTGGATGCGCCTTGCTGTCTGCCGGG-----------CAAGGTAGTGCTCTGCTGGCAGGCACCAGACCAGAGTCCCTGCCAGCCACTTGTGCCGCCCGTGCCCCAGAAGAACGCCACTGTGAATGAGCCACAAGAGTTCCAGTCCGTGAGAGGC--CACCCCAATCTCTGTATCCAGGTGAGCGCCTGGGA---GAAG--------GTTCAGCTGCAAGCATGCTTGTGGGCCGACTCCTTGGGGCCCTTCAAGGATGATATGCTGTTAGTGGAGATGAA--------------AACCGGCCTCAACAACACATCAGTCTGTGCCTTGGAACCCAGTGGCTGTACACCACTGCCCAGCGCGGCCTCCACGAGAGCTGCTCGCCTGGGAGAGCAGTTGCTGCAAGACTTCCAGTCACACCAGTGT--------ATGCAGCTGTGGA-ATGATGACAACCTGGGATCGCTATGGGCCTGCCCCATGGACAAGTACATCCACAGGCGCTGGGTCCTAGTGTGGCTGGCCTGCCTACTTTTGGCTGCGGCGCTTTTCTTCTTCCTCCTTCT---AAAAAAGG----ACCGC------AGGAAAG---------G--------------------------------------------------GAC---AGCCTCAAACACGGCCCCTGGCGCCCGCACCGCCTTGCTCCTCCACTCGGCCGACGGAGCCG-ACTACGAGCGTTTGGTTGGCGCACTGGC-ATCTGC---GTTGA---------------------------------GCCAGATGCCACT----------------------GCGCGTGGCCGTGGACTTGTGGAGTCGCCGCGAGCTGAGCGCGCACGGAG-----------CCCTAGCCTGGTTCCACCACCAGCGGCGC---CGGACCCTGCAGGAGGATGGCGTGGTAATCCTTCTCTTCTCGCCCGCGGCCGTGGCGCAGTGTCAGCAGTGGCTGCAGCTTCAGACGGTG-----------GAGCCCG---------GGCCGCATGATGCCCTCGCCGCCTGGCTCAGTTGCGTGCTACCCGATTTCCTGCAAGGCCGGGCGACCGGCCGCTACG-TCGGGGT------------CTACTTCGACGGGCTGCTGCACCCAGGCTCTGTGCCCGC------------------CCCGTTCCGCGTCGCCC----CGCTCTTC---TCCCTGCCC---TCGCAGCTGCCGGCCTTCCTGGATGCACTGCAGGGAGGCTGCTCCCCGTCCCC---GGGGCG--ACCGGCGGACCGGGTGGAACGAGTGGCC--CAGGCGCTGCGATCCGCCCTGGACAGCNNNTACTTCTCGCTCGGAAGCCTCAGGCTGC---TGCGAGGAATGGGAACTGGGACCCTGCCCTGCACTNNN---------------------------------
>vs_HLacoRus1_IL17RC
-----------------ATGC----------------------CTGTGTCCTGGTTCCTGCTGTCCTTGGCATTGGGCCGAAGCCCTGTGGTCGTTTCTCTGGAGAGACTTCTGGAACCTCACGACACTGCACGCTGCTCTCTAGTGAGTCTGGGCCACCTGGGAGGT----NNNGGAAGGCTCAGAGTTCAGTCTGTGCCACACCA---CNNNAGCCCTAATCT---------------GNNNTCTATCAGAACCGCCCTGTCTGGTCTGTCCGGTGCTGA------TGG-------------GNNNAAAG---AAATGATGGAAAGGGGANNNAAGAATTCGCCTTGTCTTCAG-GAAGGGCTTNNNG---------AT---------------------AGGG--AGCCTCAGAAGGAAGGCCTCTCCTGCCACCTCTGGGAC--GGTGACGTGCTCTGCCTGCCTGGAAGCATCGAGTCCACCCTAGGCCCTGTGCTAGTGCCCACGC------------------ATCTGCAGACGGAGCTGGTACTGA-----------------GGTGCCCACAGGAGACCGACTGTGCCCTCTGTGTCCGTGTAGTTGTGGACTTGGCCGTGCATGGGCACTGGGAAGAGCCAGAGGAAGATAGGAAGTCTGAGTCAGAACTCCAGGAGCCTAGAAACGCCTCTCTCC------------AGGCCCACGTGATACTCTCCTTCCAGGCC--------TA------CCCCACTG---CCCGCTGTGCCCTGCTGGAGGTTCAGGTGCCTGCTGTCCTGGTGAAGCCTGGCCAGTCTGTGGGCTCGGCAGTATTTGACTG----------------TTTCGAGGCTGGTCTTGG--------GGCTGAGG-------TGCGA-ATCTGGTCCTACAC---GC----A---------------GCCCAGGTACCAGAAAGAACTTATCCTCACGCGGCAGCTGCCTGACTGCA-GGGGTCTC-----GAAG-----TCCG-GGACAGCATCCAGAGCTGCTGGGCCC-TGC--CCT--GGCTC----A------GTGTGTCTGCA------GATGGTGACAAGGTTCTCCTGGTGCTCGACGTCTCTGAGAAGCAGGACTTTGGCCTCTTATTGTA--CTGGGATAAGGT--CAAGGGTAGTG---GTACCTGG----TGGTACAAAAACCTGA---------------------CTGGACCGCAGACCATTACTCTAAACCACACAGACCTGGTTCCCTGCCTCTGCATTCAGGTGTGGTCCCTGG---AGCCAGACTC---TGTTAGGACCAGATACTGCCCCTTTGAGGAAGATCCCCGTGCACACCAGAA--CTTTTGGCACACAGCCAAGCTGCAGCTACTGTCCCAGGAG--ACGTGGAAGCTAAATGCAGCATGCTCTCTGCCGGC-----------CAAGGTAGCACTGTGCTGGCAGGTGGCAGACCGGGGTCCTTGCCAGCCACTCGTGCCACCCATGCTCCCAGAGAATGTCACTGTAAATAAGTCACATGAGTTCCCGTCGGTGAGAGAC--CACCCCAACCTCTGTGTCCAGGTGAGCAGCTGGGA---GAAG--------GTTCAGCTCCAAGAGTGCTTGTGGGCTGACTCCTTGGGGCCCTTCAGGGATGATATGCTGTTAGTAGAGATGAG--------------AACCAGCCTAAACAACACATCAGTCTGTGCCCTGGAACCTAGTGGCTGTACACCACTGCCCAGCATCATCTCCACGAGAGCAGCTCGCCTTGGAGAGCAGTTGCTGGAAGACTTCCGGTCAGGCCAGTGT--------ATGCAGCTGTGGA-CCGATGACGACCTGGGAGCACTATGGGCCTGCCCCATGGACAAGTATATCCACAAGCGCTGGGTCTTAGTGTGGCTGACCTGCCTACTCTTGGCTGCGGGACTTTTCTTCCTCCTCCTCTTAAAAAAGAACC----GCATG------AAAGTGGATGGAGG--------------------------------------------------------------GAAGGCAGAGGCCCCTCGGGCTCGCACCGCCTTGCTTCTCCACTCCGCCGACGGAGCGG-GCAATGAGCGCCTGGTGGGCGCGCTGGC-ATCAGC---GTTGA---------------------------------GCCAGATGCCGCT----------------------GCGCGTGGTCGTGGACCTGTGGAGCCGCCGCGAGCTGAGCGCGCACGGGG-----------CCCTGGCCTGGTTCCACGGGCAGCGGCGC---CGGACCCTGCAGGAAGATGGAGTCGTGATCCTGCTTTTCTCGCCCGCGACCGTGGCGCAGTGCCAGCAGTGGCTCCAGCACCAGACGGTG-----------GAGCCCG---------AGCCGCATGACGCCCGAGACGCCTGGCTCAGCTGCGTGCTGCCCGATTTCCTGCAAGGCCGGGCAGCAGGCCGCTACG-TCGGGGT------------CTACTTCGACGGACTGCTGCACCCCGACGCCGTGCCCAC------------------CCTGTTCCGTGCCGTGC----CGCTCTTC---TCCCTGCCC---TCGCAGATGCCGGGCTTCTTGGACGCGCTGCAGAGAGGTTGTACCCGGTGCCC---CGGGCG--GCCCGCGGACAAGGCGGAGAGAGTGAGC--CAGGCCCTGCGATCTGTCCTGGACAGCTGCNNNTTCGCGCTCGGGAGCCCCGGGCTGC---GACGAGGAATGGGACCAGGGACCCTGCCCTGTACTNNN---------------------------------
>vs_HLarvNil1_IL17RC
-----------------ATGC----------------------CTGTGTCCTGGTTCCTCCTGTCCTTGGCACTGGGTCGAAGCCCTGTGGTCGTTTCTCTGGAGAAACTCATGGAGCCTCAGGACACTGCACGCTGCTCTCTAGTGAGTCTGGGACTTTGGGAGGCT----NNNGAAAGGCTCAGAGTTCAGTCTCTGCCTCA------TCACAACCCTAGTCTGGCTNNNCCTGTCACTGCCTCTATCAGAACTGCCCTGTCTGGTCTGTCTGGTGCTGA------TGG-------------GGGAAG---AGAAGATGGAAAGGGGAC--AAGAATTAGTCTTTCCTTCAGG-------------------------------------------------------------------GGCCTCTCCTGCCACCTCTGGGAT--GGTGACGTGCTCTGCCTGCCAGGAAGCATCGAGTCTGCCCCAGGCCCTGTGCTGGTGCCTACCC------------------GCCTGCAGACGGAGCTGGTACTGA-----------------GGTGTCCACAGGAGACAGACTGCGCCCTCTGTGTCCGTGTGGTTGTGCAGTTGTCTGTGCATGGGCACTGGGAAGAGCCTGAAGAAGCTGGAAAGTCTGATTCCGAACTCCAGGAATCTAGGAATGCCTCTCTCC------------AGGCCCAGGTGGTGCTCTCCTTCCAGGCC--------TA------CCCCATTG---CCCGCTGTGCCCTGCTGGAGGTCCAGGTGCCTGCTGACCTGGTGCAGCCTGGTCATTCCGTGGGTTCTGCAGTATTTGACTG----------------TTTCAAGGCTGGTCTTGG--------GGCTGAGG-------TACAA-ATCTGGTCCTACAC---AA----A---------------GCCCAGGTACCAGAAAGAGCTCAACCTCACACAGCAGCTGCCTGACTGCA-GGGGTCTT-----GAAG-----TCCG-GGACAGCATCCAGAGCTGCTGGGCCC-TGC--CCT--GGCTC----A------ATGTGTCTGCA------GATGGTGACAATGTTCTTCTGATACTGGACGTCTCTGAGGAGCAGGACTTCGGCCTCTTAGTGTA--CTTGGATCGGGT--CCAGGGTCTCA---AACACCTG----TGGTACAAAAACCTGA---------------------CTGGACCTCAGAACATTACTTTAAACCACACAGACCTGGTTCCCTGCCTCTGCATTCAGGTGTGGGCCCTGG---AGCCAGATGATGCTGAGCGGACCAGCTTCTGCCCCTTCCGGAAAGATCCCCGTGCACACAGGAA--CCTTTGGCACATAGCCAGGCTGCGGGTGCTGTCCCCAGGG--AGATGGCAACTAGATGCGCCTTGCTCTCTGCTGGC-----------CAAAGTGGCACTGTGCTGGCAGGCACCAGACCAGAGTCCCTGCCAGCCACTTGTGCCACCAATGCTCCAGGAGAACGTCACTGTGAATGAGCCACAAGAGTTCCTGTCGGTGAAAGAC--CACCCCAACCTCTGTGTCCAGGTGAGCACCTGGGA---GAAG--------GTTCAGCTGCAAGAGTGCTTGTGGGCTGACTCCTTGGGGCCCTTCAAGGATGATATGCTGTTAGTGGAGATGAA--------------AAGTGGCCTAAACAACACATCAGTCTGTGCCTTGGAACCCAGTGGCTGTACACCACTGCCCAGTATGGCCTCCACGAGAGCTGCTCGCCTCGGAGAGCAGTTGCTGCAAGACTTCCGGTCACACCAGTGT--------ATGCAGCTGTGGA-ATGAGAGTGACCTGGGATCACTATGGGCCTGCCCAATGGACAAGTACATCCACAAGCGCTGGGTCCTAGTGTGGCTGGCCTGCCTACTCTTGGCTGCGGCGCTTTTCTTCTTCCTCCTTCTAAAAAAGGACC----GCAGG------AAAGGCTG-----------------------------------------------------------------GGTTCTACTGGTGGCCCCTGGCGCCCGCAGGGCCCTGCTCCTCCACTCTGCCGACGGAGCGG-GCTACGAGCGTCTGGTGGGTGCGCTGGC-GTCTGC---GTTGA---------------------------------GCCAGATGCCACT----------------------GAGCGTGGCCGTGGACCTGTGGAGCCGCCGCGAGGTGAGCGCGCACGGAG-----------CCCTGGCCTGGTTCCACCAGCAGCGGCGC---CGGACCCTGCAGGAGGATGGCGTGGTAATTCTTCTCTTCTCGCCCGCGGCCGTGGAGCAGTGTCAGCAGTGGCTGCAGCTCCAGACGGTG-----------GGGTTCG---------GGCCGCATGACGCCCTTGCTGCCTGGCTCAGCTGCGTGCTGCCCGATTTTCTGCAAGGCCGGGTGACCGGCCGCTACG-TCGGTGT------------CTACTTCGACGGGCTGCTGCACCCAGACTCTGTGCCCGC------------------CCTGTTCCGCGTCGCGC----CGCTCTTC---TCCCTGCCT---TCGCAGCTGCCGGCCTTCCTGGATGCACTGCAAAGAGGCCGCTCCCGATCCCC---GGGGCG--ACCCGCCGACAGGGTGGAACGAGTGGCC--CAGGCGCTGCTGTCCGCCTTGGACAACT-GTACTTCCAGCTCGGAAGCCCCGGGTTAC---TGTGAGGAATGGGACCTGGGACCCGGACCTGAACGCGAANNN-----------------------------
>vs_mm39_IL17RC
-----------------ATGC----------------------CTGTGTCCTGGTTCCTGCTGTCCTTGGCACTGGGCCGAAACCCTGTGGTCGTCTCTCTGGAGAGACTGATGGAGCCTCAGGACACTGCACGCTGCTCTCTAGTGAGTCTGGGACTATGGGAGGCT----NNNGAAAGGCTCAGAGTTAGAGTTCAGTCTCTGCCTCATCACAGCCCGAGTCTGGCTCCTGTCAC---TGCCTCTATCAGAACTGCCCTGTCTGGTCTGTCTGGTGCTGA------TGG-------------GGGAAG---AGAAGATGGAAAGGGGNNN-AAGAATTGGTCTTTTCTTCA--------------------------------------------------------------GGGAAGGGGCCTCTCCTGCCACCTCTGGGAT--GGTGACGTGCTCTGCCTGCCTGGAAGCCTCCAGTCTGCCCCAGGCCCTGTGCTAGTGCCTACCC------------------GCCTGCAGACGGAGCTGGTGCTGA-----------------GGTGTCCACAGAAGACAGATTGCGCCCTCTGTGTCCGTGTGGTGGTCCACTTGGCCGTGCATGGGCACTGGGCAGAGCCTGAAGAAGCTGGAAAGTCTGATTCAGAACTCCAGGAGTCTAGGAACGCCTCTCTCC------------AGGCCCAGGTGGTGCTCTCCTTCCAGGCC--------TA------CCCCATCG---CCCGCTGTGCCCTGCTGGAGGTCCAGGTGCCCGCTGACCTGGTGCAGCCTGGTCAGTCCGTGGGTTCTGCGGTATTTGACTG----------------TTTCGAGGCTAGTCTTGG--------GGCTGAGG-------TACAG-ATCTGGTCCTACAC---GA----A---------------GCCCAGGTACCAGAAAGAGCTCAACCTCACACAGCAGCTGCCTGACTGCA-GGGGTCTT-----GAAG-----TCCG-GGACAGCATCCAGAGCTGCTGGGTCC-TGC--CCT--GGCTC----A------ATGTGTCTACA------GATGGTGACAATGTCCTTCTGACACTGGATGTCTCTGAGGAGCAGGACTTTAGCTTCTTACTGTA--CCTGCGTCCAGT--CCCGGATGCTCTCAAATCCTTG----TGGTACAAAAACCTGA---------------------CTGGACCTCAGAACATTACTTTAAACCACACAGACCTGGTTCCCTGCCTCTGCATTCAGGTGTGGTCGCTAG---AGCCAGACTC---TGAGAGGGTCGAATTCTGCCCCTTCCGGGAAGATCCCGGTGCACACAGGAA--CCTCTGGCACATAGCCAGGCTGCGGGTACTGTCCCCAGGG--GTATGGCAGCTAGATGCGCCTTGCTGTCTGCCGGG-----------CAAGGTAACACTGTGCTGGCAGGCACCAGACCAGAGTCCCTGCCAGCCACTTGTGCCACCAGTGCCCCAGAAGAACGCCACTGTGAATGAGCCACAAGATTTCCAGTTGGTGGCAGGC--CACCCCAACCTCTGTGTCCAGGTGAGCACCTGGGA---GAAG--------GTTCAGCTGCAAGCGTGCTTGTGGGCTGACTCCTTGGGGCCCTTCAAGGATGATATGCTGTTAGTGGAGATGAA--------------AACCGGCCTCAACAACACATCAGTCTGTGCCTTGGAACCCAGTGGCTGTACACCACTGCCCAGCATGGCCTCCACGAGAGCTGCTCGCCTGGGAGAGGAGTTGCTGCAAGACTTCCGATCACACCAGTGT--------ATGCAGCTGTGGA-ACGATGACAACATGGGATCGCTATGGGCCTGCCCCATGGACAAGTACATCCACAGGCGCTGGGTCCTAGTATGGCTGGCCTGCCTACTCTTGGCTGCGGCGCTTTTCTTCTTCCTCCTTCTAAAAAAGGACC----GCAGG------AAAGTCTCAAACAGCTC--------------------------------------------------CAC---TATCCCTGTAGCGGCCCGTGGCTCCCGCACGGCCTTGCTCCTCCACTCCGCCGACGGAGCGG-GCTACGAGCGTCTGGTGGGAGCACTGGC-GTCCGC---GTTGA---------------------------------GCCAGATGCCACT----------------------GCGCGTGGCCGTGGACCTGTGGAGCCGCCGCGAGCTGAGCGCGCACGGAG-----------CCCTAGCCTGGTTCCACCACCAGCGACGC---CGTATCCTGCAGGAGGGTGGCGTGGTAATCCTTCTCTTCTCGCCCGCGGCCGTGGCGCAGTGTCAGCAGTGGCTGCAGCTCCAGACAGTG-----------GAGCCCG---------GGCCGCATGACGCCCTCGCCGCCTGGCTCAGCTGCGTGCTACCCGATTTCCTGCAAGGCCGGGCGACCGGCCGCTACG-TCGGGGT------------CTACTTCGACGGGCTGCTGCACCCAGACTCTGTGCCCTC------------------CCCGTTCCGCGTCGCCC----CGCTCTTC---TCCCTGCCC---TCGCAGCTGCCGGCTTTCCTGGATGCACTGCAGGGAGGCTGCTCCACTTCCGC---GGGGCG--ACCCGCGGACCGGGTGGAACGAGTGACC--CAGGCGCTGCGGTCCGCCCTGGACAGCTGTACTTCTAGCTCGGAA-GCCCCAGGCTGC---TGCGAGGAATGGGACCTGGGACCCTGCACTACACTAGAANNN-----------------------------
>vs_mm10_IL17RC
-----------------ATGC----------------------CTGTGTCCTGGTTCCTGCTGTCCTTGGCACTGGGCCGAAACCCTGTGGTCGTCTCTCTGGAGAGACTGATGGAGCCTCAGGACACTGCACGCTGCTCTCTAGTGAGTCTGGGACTATGGGAGGCT----NNNGAAAGGCTCAGAGTTAGAGTTCAGTCTCTGCCTCATCACAGCCCGAGTCTGGCTCCTGTCAC---TGCCTCTATCAGAACTGCCCTGTCTGGTCTGTCTGGTGCTGA------TGG-------------GGGAAG---AGAAGATGGAAAGGGGNNN-AAGAATTGGTCTTTTCTTCA--------------------------------------------------------------GGGAAGGGGCCTCTCCTGCCACCTCTGGGAT--GGTGACGTGCTCTGCCTGCCTGGAAGCCTCCAGTCTGCCCCAGGCCCTGTGCTAGTGCCTACCC------------------GCCTGCAGACGGAGCTGGTGCTGA-----------------GGTGTCCACAGAAGACAGATTGCGCCCTCTGTGTCCGTGTGGTGGTCCACTTGGCCGTGCATGGGCACTGGGCAGAGCCTGAAGAAGCTGGAAAGTCTGATTCAGAACTCCAGGAGTCTAGGAACGCCTCTCTCC------------AGGCCCAGGTGGTGCTCTCCTTCCAGGCC--------TA------CCCCATCG---CCCGCTGTGCCCTGCTGGAGGTCCAGGTGCCCGCTGACCTGGTGCAGCCTGGTCAGTCCGTGGGTTCTGCGGTATTTGACTG----------------TTTCGAGGCTAGTCTTGG--------GGCTGAGG-------TACAG-ATCTGGTCCTACAC---GA----A---------------GCCCAGGTACCAGAAAGAGCTCAACCTCACACAGCAGCTGCCTGACTGCA-GGGGTCTT-----GAAG-----TCCG-GGACAGCATCCAGAGCTGCTGGGTCC-TGC--CCT--GGCTC----A------ATGTGTCTACA------GATGGTGACAATGTCCTTCTGACACTGGATGTCTCTGAGGAGCAGGACTTTAGCTTCTTACTGTA--CCTGCGTCCAGT--CCCGGATGCTCTCAAATCCTTG----TGGTACAAAAACCTGA---------------------CTGGACCTCAGAACATTACTTTAAACCACACAGACCTGGTTCCCTGCCTCTGCATTCAGGTGTGGTCGCTAG---AGCCAGACTC---TGAGAGGGTCGAATTCTGCCCCTTCCGGGAAGATCCCGGTGCACACAGGAA--CCTCTGGCACATAGCCAGGCTGCGGGTACTGTCCCCAGGG--GTATGGCAGCTAGATGCGCCTTGCTGTCTGCCGGG-----------CAAGGTAACACTGTGCTGGCAGGCACCAGACCAGAGTCCCTGCCAGCCACTTGTGCCACCAGTGCCCCAGAAGAACGCCACTGTGAATGAGCCACAAGATTTCCAGTTGGTGGCAGGC--CACCCCAACCTCTGTGTCCAGGTGAGCACCTGGGA---GAAG--------GTTCAGCTGCAAGCGTGCTTGTGGGCTGACTCCTTGGGGCCCTTCAAGGATGATATGCTGTTAGTGGAGATGAA--------------AACCGGCCTCAACAACACATCAGTCTGTGCCTTGGAACCCAGTGGCTGTACACCACTGCCCAGCATGGCCTCCACGAGAGCTGCTCGCCTGGGAGAGGAGTTGCTGCAAGACTTCCGATCACACCAGTGT--------ATGCAGCTGTGGA-ACGATGACAACATGGGATCGCTATGGGCCTGCCCCATGGACAAGTACATCCACAGGCGCTGGGTCCTAGTATGGCTGGCCTGCCTACTCTTGGCTGCGGCGCTTTTCTTCTTCCTCCTTCTAAAAAAGGACC----GCAGG------AAAGTCTCAAACAGCTC--------------------------------------------------CAC---TATCCCTGTAGCGGCCCGTGGCTCCCGCACGGCCTTGCTCCTCCACTCCGCCGACGGAGCGG-GCTACGAGCGTCTGGTGGGAGCACTGGC-GTCCGC---GTTGA---------------------------------GCCAGATGCCACT----------------------GCGCGTGGCCGTGGACCTGTGGAGCCGCCGCGAGCTGAGCGCGCACGGAG-----------CCCTAGCCTGGTTCCACCACCAGCGACGC---CGTATCCTGCAGGAGGGTGGCGTGGTAATCCTTCTCTTCTCGCCCGCGGCCGTGGCGCAGTGTCAGCAGTGGCTGCAGCTCCAGACAGTG-----------GAGCCCG---------GGCCGCATGACGCCCTCGCCGCCTGGCTCAGCTGCGTGCTACCCGATTTCCTGCAAGGCCGGGCGACCGGCCGCTACG-TCGGGGT------------CTACTTCGACGGGCTGCTGCACCCAGACTCTGTGCCCTC------------------CCCGTTCCGCGTCGCCC----CGCTCTTC---TCCCTGCCC---TCGCAGCTGCCGGCTTTCCTGGATGCACTGCAGGGAGGCTGCTCCACTTCCGC---GGGGCG--ACCCGCGGACCGGGTGGAACGAGTGACC--CAGGCGCTGCGGTCCGCCCTGGACAGCTGTACTTCTAGCTCGGAA-GCCCCAGGCTGC---TGCGAGGAATGGGACCTGGGACCCTGCACTACACTAGAANNN-----------------------------
>vs_HLmusSpr1_IL17RC
-----------------ATGC----------------------CTGTGTCCTGGTTCCTGCTGTCTTTGGCACTGGGCCGAAACCCTGTGGTCGTCTCTCTGGAGAGACTGATGGAGCCTCAGGACACTGCACGCTGCTCTCTAGTGAGTCTGGGACTATGGGAGGCT----NNNGAAAGGCTCAGAGTTAGAGTTCAGTCTCTGCCTCATCACAGCCCGAGTCTGGCTCCTGTCAC---TGCCTCTATCAGAACTGCCCTGTCTGGTCTGTCTGGTGCTGA------TGG-------------GGGAAG---AGAAGATGGAAAGGGGNNN-AAGAATTGGTCTTGTCTTCA--------------------------------------------------------------GGGAAGGGGCCTCTCCTGCCACCTCTGGGAT--GGTGACGTGCTCTGCCTGCCTGGAAGCCTCCAGTCTGCCCCAGGCCCTGTGCTAGTGCCTACCC------------------ACCTGCAGACGGAGCTGGTACTGA-----------------GGTGTCCACAGAAGACAGATTGCGCCCTCTGTGTCCGTGTGGTTGTACACTTGGCCGTGCATGGGCACTGGGCAGAGCGTGAAGAAGCTGGAAAGTCTGACTCAGAACTCCAGGAGTCTAGGAACGCCTCTCTCC------------AGGCCCAGGTGGTGCTCTCCTTCCAGGCC--------TA------CCCCATCG---CCCGCTGTGCCCTGCTGGAGGTCCAGGTGCCCGCTGACCTGGTGCAGCCTGGTCAGTCCGTGGGTTCTGCGGTATTTGACTG----------------TTTCGAGGCTAGTCTTGG--------GGCTGAGG-------TACAG-ATCTGGTCCTACAC---GA----A---------------GCCTAGGTACCAGAAAGAGCTCAACCTCACACAGCAGCTGCCTGACTGCA-GGGGTCTT-----GAAG-----TCCG-GGACAGCATCCAGAGCTGCTGGGTCC-TGC--CCT--GGCTC----A------ATGTGTCTACA------GATGGTGACAATGTCCTTCTGACACTGGACGTCTCTGAGGAGCAGGACTTTAGCTTCTTACTGTA--CCTGCGTCCAGT--CCCGGATGCTCTCAAATCCTTG----TGGTACAAAAACCTGA---------------------CTGGACCTCAGAACATTACTTTAAACCACACAGACCTGGTTCCCTGCCTCTGCATTCAGGTGTGGTCGCTGG---AGCCAGACTC---TGAGAGGGTCGAATTCTGCCCCTTCCGGGAAGATCCCGGTGCACACAGGAA--CCTCTGGCACATAGCCAGGCTGCGGGTACTGTCCCCAGGG--GTATGGCAGCTAGATGCGCCTTGCTGTCTGCCGGG-----------CAAGGTAACACTGTGCTGGCAGGCACCAGACCAGAGTCCCTGCCAGCCACTTGTGCCACCAGTGCCCCAGAAGAACGCCACTGTGAATGAGCCACAAGATTTCCAGTTGGTGACAGGC--CACCCCAACCTCTGTGTCCAGGTGAGCACCTGGGA---GAAG--------GTTCAGCTGCAAGCGTGCTTGTGGGCTGACTCCTTGGGGCCCTTCAAGGATGATATGCTGTTAGTGGAGATGAA--------------AACCGGCCTCAACAACACATCAGTCTGTGCCTTAGAACCCAGTGGCTGTACACCACTGCCCAGCATGGCCTCCACGAGAGCTGCTCGCCTGGGAGAGGAGTTGCTGCAAGACTTCCGATCACACCAGTGT--------ATGCAGCTGTGGA-ACGATGACAACCTGGGATCGCTATGGGCCTGCCCCATGGACAAGTACATCCACAGGCGCTGGGTCCTAGTATGGCTGGCCTGCCTACTCTTGGCTGCGGCGCTTTTCTTCTTTCTCCTTCTAAAAAAGGACC----GCAGG------AAAGCCTCAAACAGCTC--------------------------------------------------CAC---TACCCCTGTAGCGGCCCGTGGCGCCCGCACGGCCTTGCTCCTCCACTCCGCCGACGGAGCGG-GCTACGAGCGTCTGGTACTTGCACTGGC-GTCCGC---GTTGA---------------------------------GCCAGATGCCACT----------------------GCGCGTGGCCGTGGACCTGTGGAGCCGCCGCGAGCTGAGCGCGCATGGAG-----------CCCTAGCCTGGTTCCACCACCAGCGGCGC---CGTATCCTGCAGGAGGATGGCGTGGTAATCCTTCTCTTCTCGCCCGCGGCTGTGGCGCAGTGTCAGCAGTGGCTGCAGCTCCAGACAGTG-----------GAGCCCG---------GGCCGCATGACGCCCTCGCCGCCTGGCTCAGCTGCGTGCTACCCGATTTCCTGCAAGGCCGGGCGACCGGCCGCTACG-TCGGGGT------------CTACTTCGACGGGCTGCTGCACCCAGACTCTGTGCCCTC------------------CCCGTTCCGCGTCGCCC----CGCTCTTC---TCCCTGCCC---TCGCAGCTGCCGGCCTTCCTGGATGCACTGCAGGGAGGCTGCTCCACTTCCCC---TGGGCG--ACCCGCGGACCGGGTGGAACGAGTGGCC--CAGGCGCTGCGGTCCGCCCTGGACAGCTGTACTTCTAGCNNNGGAAGCCCCAGGCTGC---TGCGAGGAATGGGACCTGGGACCCTGCCCNNNACACTAGAANNN---------------------------
>vs_HLmusCar1_IL17RC
-----------------ATGC----------------------CTGTGTCCTGGTTCCTGCTGTCCTTGGCACTGGGCCGAAACCCTGTGGTCGTCTCTCTGGAGAGACTGATGGAGCCTCAGGACACTGCACGCTGCTCTCTAGTGAGTCTGGGACTATGGGAGGCT----NNNGAAAGGCTCAGAGTTAGAATTCAGTCTCTGCCTCATCACAGCCCGAGTCTGGCTCCTGTCAC---TGCCTCTATCAGAACTGCCCTGTCTGGTCTGTCTGGTGCTGA------TGG-------------GGGAAG---AGAAGATNNNGAAAGGGGACAAGAATTAGTCTTGTCTTCAGGG-AAGGGCTTAGAAC---------A--GG------------------------GAGCGCTTAGGAAGGGCCTCTCCTGCCACCTCTGGGAT--GGTGACGTGCTCTGCCTGCCTGGAAGCCTCCAGTCTGCCCCAGGCCCTGTGCTAGTGCCTACCC------------------ACCTGCAGACGGAGCTGGTACTGA-----------------GGTGTCCACAGAAGACAGATTGCGCCCTCTGTGTCCGTGTGGTTGTCCACTTGGCCGTGCATGGGCGCTGGGCAGAGCCTGAAGAAGCAGGAAACTCTGATTCCGAACTCCAGGAGTCTAGGAACGCCTCTCTCC------------AGGCCCAGCTGGTGCTCTCCTTCCAGGCC--------TA------CCCCATCG---CCCGCTGTGCCCTGCTGGAGGTCCAGGTGCCCGCTGACCTGGTGCAGCCTGGTCAGTCCGTGGGTTCTGCGGTATTTGACTG----------------TTTCGAAGCTAGTCTCGG--------GGCTGAGG-------TACAA-ATCTGGTCCTACAC---GA----A---------------GCCCAGGTACCAGAAAGAGCTCGATCTCACACAGCAGCTGCCTGACTGCA-GGGGTCTT-----GAAG-----TCCG-GGACAGCATCCAGAGCTGCTGGGTCC-TGC--CCT--GGCTC----A------ATGTGTCTACA------GATGGTGACAATGTCCTTCTGACACTGGACGTCTCTGAGGAGCAGGAGTTTAGCTTCTTACTGTA--CCTGCGTCCAGT--CCCGGATGCTCTCAAATCCTTG----TGGTACAAAAACCTGA---------------------CTGGACCTCAGAACATTACTTTAAACCACACAGACCTGGTTCCCTGCCTCTGCATTCAGGTGTGGTCAATGG---AGCCAGACTC---TGAGAGGGTCGAATTCTGCCCCTTCCGGGAAGATCCCGGTGCACACAGGAA--CCTCTGGCACATAGCCAGGCTGCGGATACTGTCCCCAGGG--GTATGGCAGTTAGATGCGCCTTGCTGTCTGCCGGG-----------CAAGGTAACACTGTGCTGGCAGGCACCAGACCAGAGTCTCTGCCAACCACTTGTGCCACCAGTGCCCCAGAAGAACGCTACTGTGAATAAGCCACAAAATTTCCAGTTGGTGACAGGC--CACCCCAACCTCTGTGTCCAGGTGAGCACCTGGGA---GAAG--------GTTCAGCTGCAAGCCTGCTTGTGGGCTGACTCCTTGGGGCCCTTCAAGGATGATATGCTGTTAGTGGAGATGAA--------------AACCGGCCTCAACAACACATCAGTCTGTGCCTTGGAACCCAGTGGCTGTACACCACTGCCCAGCATGGCCTCCACGAGAGCTGCTCACCTGGGAGAGCAGTTGCTGCAAGACTTCCAGTCACACCAGTGT--------ATACAGCTGTGGA-CCGATGACAACCTGGGATCGCTATGGGCCTGCCCCATGGACAAGTACATCCACAGGCGCTGGGTCCTAGTATGGCTGGCCTGCCTACTCTTGGCTGCGGCGCTTTTCTTCTTCCTCCTTCTAAAAAAGAACC----GCAGG------AAAGCCTCAAACAGCTC--------------------------------------------------CAC---TATCCCTGTAGCGGCCCGTGGCGCCCGCACGGCCTTGCTCCTCCACTCCGCCGACGGAGCGG-GCTACGAGCGTCTGGTGGGAGCACTGGC-GTCCGC---GTTGA---------------------------------GCCAGATGCCACT----------------------GCGCGTGGCCGTGGACCTGTGGAGCCGCCGCGAGCTGAGCGCGCACGGAG-----------CCCTAGCCTGGTTCCACCAGCAGCGGCGC---CGGATCCTGCAGGAGGATGGCGTGGTAATCCTTCTCTTCTCGCCCGCGGCCGTGGCGCAGTGTCAGCAGTGGCTGCAGCTCCAGACAGTG-----------GAGCCGG---------GGCCGCATGACGCCCTCGCCGCCTGGCTCAGCTGCGTGCTACCCGATTTCCTGCAAGGCCGGGCGACCGGCCGCTACG-TCGGTGT------------CTACTTCGACGGCCTGCTGCACCCAGACTCTGTGCCCTC------------------CCCGTTCCGCGTCGCCC----CGCTCTTC---TCCCTGCCC---TCGCAGCTGCCGGCCTTCCTGGATGCACTGCAGGGAGGCTGCTCCACGTCCCC---GGGGCA--ACCCGCGGACCGGGTGGAACGAGTGGCC--CAGGCGCTGCGGTCCGCCCTGGACAGCTGTACTTCTAGCTCGGAA-GCCCCAGGCTGC---TGCGAGGAATGGCACCTGGGACCCTGCCCTACACTAGAANNN-----------------------------
>vs_HLmusSpi1_IL17RC
-----------------ATGC----------------------CTGTGTCCTGGTTCCTGCTGTCCTTGGCACTGGGCCGAAACCCTGTGGTCGTCTCTCTGGAGAGACTGATGGAGCCTCAGGACACTGCACGCTGCTCTCTAGTGAGTCTGGGACTATGGGAGGCT----NNNGAAAGGCTCAGAGTTAGAGTTCAGTCTCTGCCTCATCACAGCCCGAGTCTGNNN---------------TCTATCAGAACTGCCCTGTCTGGTCTGTCTGGTGCTGA------TGG-------------GGGAAG---AGAAGATGGAAAGGGGNNN-AAGAATTGGTCTTGTCTTCA--------------------------------------------------------------GGGAAGGGGCCTCTCCTGCCACCTCTGGGAT--GGTGACATGCTCTGCCTGCCTGGAAGCCTCCAGTCTGCCCCAGGCCCTGTGCTAGTGCCTACCC------------------ACCTGCAGACGGAGCTGGTACTGA-----------------GGTGTCCACAGAAGACAGATTGTGCCCTCTGTGTCCGTGTGGTTGTCCACTTGGCCGTGCATGGGCACTGGGCAGAGCCTGAAGAAGCTGGAAAGTCTGACTCAGAACTCCAGGAGTCTAGGAACGCCTCTCTCC------------AGGCCCAGGTGGTGCTCTCCTTCCAGGCC--------TA------CCCCATCG---CCCGCTGTGCCCTGCTGGAGGTCCAGGTGCCCGCTGACCTGGTGCAGCCTGGTCAGTCCGTGGGTTCTGCGGTATTTGACTG----------------TTTCGAGGCTAGTCTTGG--------GGCTGAGG-------TACAG-ATCTGGTCCTACAC---GA----A---------------GCCTAGGTACCAGAAAGAGCTCAACCTCACACAGCAGCTGCCTGACTGCA-GGGGTCTT-----GAAG-----TCCG-GGACAGCATCCAGAGCTGCTGGGTCC-TGC--CCT--GGCTC----A------ATGTGTCTACA------GATGGTGACAATGTCCTTCTGACACTGGACGTCTCTGAGGAGCAGGACTTTAGCTTCTTACTGTA--CCTGCGTCCAGT--CCCGGATGCTCTCAAATCCTTG----TGGTACAAAAACCTGA---------------------CTGGACCTCAGAACATTACTTTAAACCACACAGACCTGGTTCCCTGCCTCTGCATTCAGGTGTGGTCGCTGG---ATCCAGACTC---TGAGAGGGTCGAATTCTGCCCCTTCCGGGAAGATCCCGGTGCACACAGGAA--CCTCTGGCACATAGCCAGGCTGCGGGTACTGTCCCCAGGG--GTATGGCAGCTAGATGCGCCTTGCTGTCTGCCGGG-----------CAAGGTAACACTGTGCTGGCAGGCACCAGACCAGAGTCCCTGCCAGCCACTTGTGCCACCAGTGCCCCAGAAGAACGCCACTGTGAATGAGCCACAAGATTTCCAGTTGGTGACAGGC--CACCCCAACCTCTGTGTCCAGGTGAGCACCTGGGA---GAAG--------GTTCAGCTGCAAGCATGCTTGTGGGCTGACTCCTTGGGGCCCTTCAAAGATGATATGCTGTTAGTGGAGATGAA--------------AACTGGCCTCAACAACACATCAGTCTGTGCCTTAGAACCCAGTGGCTGTACACCACTGCCCAGCATGGCCTCCACGAGAGCTGCTCGCCTGGGAGAGGAGTTGCTGCAAGACTTCCGATCACACCAGTGT--------ATGCAGCTGTGGA-ACGATGACAACCTGGGATCGCTATGGGCCTGCCCCATGGACAAGTACATCCACAGGCGCTGGGTCCTAGTATGGCTGGCCTGCCTACTCTTGGCTGCGGCGCTTTTCTTCTTCCTCCTTCTAAAAAAGGACC----GCAGG------AAAGCCTCAAACAGCTC--------------------------------------------------CAC---TATCCCTGTAGCGGCCCGTGGCGCCCGCACGGCCTTGCTCCTCCACTCCGCCGACGGAGCGG-GCTACGAGCGTCTGGTAGGAGCACTGGC-GTCCGC---GTTGA---------------------------------GCCAGATGCCACT----------------------GCGCGTGGCCGTGGACCTGTGGAGCCGCCGCGAGCTGAGCGCGCACGGAG-----------CCCTAGCCTGGTTCCACCACCAGCGGCGC---CGTATCCTGCAGGAGGATGGCGTGGTAATCATTCTCTTCTCGCCCGCGGCCGTGGCGCAGTGTCAGCAGTGGCTGCAGCTCCAGACAGTG-----------GAGCCCG---------GGCGGCATGACGCCCTCGCCGCCTGGCTCAGCTGCGTGCTACCCGATTTCCTGCAAGGCCGGGCGACCGGCCGCTACG-TGGGGGT------------CTACTTCGACGGGCTGCTGCACCCAGACTCTGTGCCCTC------------------CCCGTTCCGCGTCGCCC----CGCTCTTC---TCCCTGCCC---TCGCAGCTGCCGGCCTTCCTGGATGCACTGCAGGGAGGCTGCTCCACGTCCCT---GGGGCG--ACCCGCGGACCGGGTGGAACGAGTGGCC--CAGGCGCTGCAGTCCGCCCTGGACAGCTGTACTTCTAGCTCGGAT-GCCCCAGGCTGC---TGCGAGGAATGGGACCTGGGACCCTGCCCTACACTAGAANNN-----------------------------
>vs_HLacoCah1_IL17RC
-----------------ATGC----------------------CTGTGTCCTGGTTCCTGCTGTCCTTGGCATTGGGCCGGAGCCCTGTGGTCGTTTCTCTGGAGAGACTTCTGGAACCTCACGACACTGTACGCTGCTCTCTAGTGAGTCTGGGCCACCTGGGAGGT----NNNGGAAGGCTCAGAGTTCAGNNNCTGTGCGGCATCGCACGCAGCCCTAATCT---------------GTCTNNNATCAGAACCGCCCTGTCTGGTCTGTCCGGTGCTGA------TGG-------------GNNNAAAG---AGATGATGGAAATGGGACAAGAATTAGCTTTGTCTTCAGAG-AAGGGCTTAGGAN---------NN---------------------AGGG--AGCCTCAGAAGGAAGGCCTCTCCTGCCACCTCTGGGAC--GGTGACGTGCTCTGCCTGCCTGGAAGCATCGAGTCCGCCCTAGGCCCTGTGCTAGTGCCCACGC------------------ATCTGCAGACGGAGCTGGTACTGA-----------------GGTGCCCACAGGAGACCGACTGCGCCCTCTGTGTCCGTGTGGTTGTGGACTTGGCCGTGCAAGGGCACTGGGAAGAGCCTGAGGAGGCTAGGAAGTCTGACTCAGAACGCCAGGAGCCTAGAAACGCCTCTCTCC------------AGGCCCACGTGATACTCTCCTTCCAGGCC--------TA------CCCCACTG---CCCGCTGTGCCCTGCTGGAGGTTCAGGTGCCTGCTGTCCTGGTGCAGCCTAGCCAGTCTGTGGGCTCGGCAGTATTTGACTG----------------TTTCGAGGCTAGTCTCGG--------GGCTGAGG-------TGCGA-ATCTGGTCCTACAC---GC----A---------------GCCCAGGTACCAGAAAGAACTCAACCTCACGCGGCAGCTGCCTGACTGCA-GGGGTCTC-----GAAG-----TCCG-GGACAGCATCCAGAGCTGCTGGGCCC-TGC--CCT--GGCTC----A------GTGTGTCTGTA------GATGGTGACAAGGTTCTCCTGGTGCTCGACGTCTCTGAGAAGCAGGACTTTGGCCTCTTATTGTA--CTGGGACAAGGT--CAAGGGTAGTG---GTACCTGG----TGGTACAAAAACCTGA---------------------CTGGACCGCAGACCATTACTCTAAACCACACAGACCTGGTTCCCTGCCTCTGCATTCAGGTGTGGTCCCTGG---AGCCAGACTC---TGTTAGGACCAAATACTGTCCCTTTAAGGAAGATCCTCGTGCACACCAGAA--CTTTTGGCACACAGCCAAGCTGCAGCTACTGTCCCAGGAG--ACATGGAAGCTAAACGCAGCATGCTCTCTGCCGGC-----------CAAGGTGGCACTGTGCTGGCAGGTGGCAGCCCGGGGTCCTTGCCAGCCACTCGTGCCACCCATGCTCCCACAGAATGTCACTGTGAACAAGTCACATGAGTTCCCGTCGGTGAGAGGC--CACCCCAACCTCTGTGTCCAGGTGAGCAGCTGGGA---GAAG--------GTTCAGCTCCAAGAGTGCTTGTGGGCTGGCTCCTTGGGGCCCTTCAAGGATGATACGCTGTTAGTAGAGATGAG--------------AACCGGCCTAAACAGCACATCAGTCTGTGCCCTGGAACCTAGTGGCTGTACACCACTGCCCAGCATCGTCTCCACGAGAGCAGCTCGCCTTGGAGAGCAGTTGCTGCAAGACTTCCGGTCAGGCCAGTGT--------ATGCAGCTGTGGC-ACGATGACAACCTGGGAGCGCTATGGGCCTGCCCCATGGACAAGTATATCCACAAGCGCTGGGTCCTAGTGTGGCTGATCTGCCTACTCTTGGCTGCGGGACTTTTCTTCCTCCTCCTCTTAAAAAAGAACC----GCACG------AAAGGGAAGCCCCAAAG--------------------------------------------------GGTGACGCTGGGCTCAAAGGCCCCACGGGCCCGCACCGCCTTGCTCCTCCACTCCGCCGACGGAGCGG-GCAATGAGCGCCTGGTGGGCGCGCTGGC-ATCCGC---GTTGA---------------------------------GCCAGATGCCACT----------------------GCGTGTGGTCGTGGACCTATGGAGCCGCCGCGAACTGAGCGCGCAGGGAG-----------CCCTGGCCTGGTTCCACGGGCAGCGGCGC---CGGACCCTGCAGGAAGATGGAGTGGTGATCCTGCTCTTCTCGCCCGCGGCCGTGGCGCAGTGCCAGCAGTGGCTCCAGCACCAGACGGTG-----------GAGCCCG---------AGCCCCATGACGCCCGAGCTGCCTGGCTCAGTTGCGTGCTGCCCGATTTCCTGCAAGGCCGGGCAGCAGGCCGCTACG-TCGGGGT------------CTACTTCGACGGGCTGCTGCACCCCGACGCCGTGCCCGC------------------CCTGTTCCGTGCCGTGC----CGCTCTTC---TCCCTGCCC---TCGCAGCTGCCGGGCTTCCTGGACGCGCTGCAGAGAGGTTGCACCCGGTGCCC---CGGGCG--GCCCGCGGACAAGGCGGAGAGAGTAAGC--CAGGCCCTGCGGTCTGCCCTGGACAGCTGCATTNNNGCGCTCGGGAGCCCCGGGCTGC---GACGAGGAATGGGACCAGGGACCCTGCCCTGTACTNNN---------------------------------
>vs_HLsigHis1_IL17RC
-----------------ATGC----------------------CTATGTCCTGGTTCCTACTCTCCTTGGCACTGGGCCGGAGCCCTGTGGTGGTTTCTCTGGAGAGGCTTGTGGAGCCTCACGACACTGCACGCTGCTCTCTAGTGAGTCTGGGGCCTTGGGAAGTT----NNNGAAAGGCTGAGCGTTCA---GTCTGTGNNNTCTCTTCATAACCCTCCTGTGGCTCCT---GTCACTGCCCCTGTCAGAACTGCCCTGTCTGGTCTGTCAGGTGCTGA------TGG-------------GGAACG---GCAGAGGGAGGAAGGGGGTAACAATNNNGTCTTGTCTTCAGGG-AAGGGCTTAGGAC---------AGNNNGAG-C-------------------CCC---AGAAGGAGGGCCTTTCCTGCCACCTCTGGGAT--GGTGACGTGCTCTGCCTGCCGGGAAGCATCGCGTCTGCCCCAGGCCCTGTGCTGGTGCCTATTA------------------GCCTGCAGACGGAGCTGGTGCTGA-----------------GGTGTCCACAGGAGACCGACTGTGCCCTCTGTGTCCGAGTCGTTGTGCACTTGGCTGTACATGGGGGCTGGGAAGAGCCTGAAGAAGGGGAAGCATCTGACTCCGAACTCCACAAGCCTAGAAATGCATCTCTCC------------TGGCCCACGTGGTACTCTCCTTCCAGGCC--------TA------CCCCACTA---GCCGCTGTGCCCTGCTGGAGGTTCAGGTTCCTGCCTTCCTGGTGCAGCCTGGTCAGTCTGTGGGCTCTGCAGTGTTTGACTG----------------TTTCGAGGCTGGTCTTGG--------GGCTGAGG-------TTCGA-ATCTGGTCCTACAC---AC----A---------------GCCCAGGTACCAGGAGGAACTAAATCTCACACAGCAGCTGCCTGACTGCA-GGGGTCTT-----GAAG-----TCCG-GGACAGCATCCAGAGCTGCTGGGCCC-TGC--CCT--GGCTC----A------ATGTGTCTGCA------GATGGTGACAATGTTCGCTTGGTACTGGACGTCTCTGAGGAGCAGGACTTTGGCCTCTTACTGTA--CTGGGATCAGGT--CCAGGGTCCTCTCAAACCCTGG----AGGTACAAAAACCTGA---------------------CTGGACCACAGACTATTACTTTAAACCACACAGACCTCGTTCCCTGCCTCTGTATTCAGGTATGGCCTCTGG---AGCCAGACTC---TGTTAGGACCAGTTTCTGTCCTTTCCGGGAAGATCCCCGTGCACACCGGAA--CCTTTGGCACATAGCCAGGCTGAGGCTGCTGTCCCCAGGG--AGATGGCAGCTAGATGCACCATGCTCTCTGCTGGC-----------CAAGGTGGCACTGTGCTGGCAGGCACCAGACCAGGGTCCCTGCCAGTCACTTGTGCCACCAATGCTCCAGGAGAATGTCACTGTGAATAAGCCTCATGAGTTCCCGTTGGTGACAGGC--CACCCCAACCTCTGTGTACAGGTGAGCAGCTGGGA---GAAG--------GTACAGCTCCAGGAGTGCTTGTGGGCTGACTCCTTAGGGCCCTTCAAGGATGATATGCTGCTAGTCGAGATGAG--------------GACCGGCCTAAACAACACATCAGTCTGTGCCTTGGAGCCCAGTGGCTGTACAGCACTGCCCAGCAAGGCCTCCACGAGGGCTGCTCAGCTTGGAGAGCAGTTGCTACAGGACTTCCGAACACACCAGTGT--------GTGCAGGTGTGGG-ATGGCGATGACCTAGGTGCTCTATGGGCCTGCCCCATGGACAAGTATATCCATAAGCGCTGGGTCCTGGCGTGGCTGCTGTGCCTACTCCTGGTCGCTGCGCTTTTCTTCTTTCTCCTTCTAAAAAAGGACC----GCGTG------AAAGGGATAGCCTCAAA-----------------------------------------------------------------GGCGGCCCCCAGGGCCCGCACAGCCTTGCTCCTCCACTCCGCGGACGGAGAGG-ACTACGAGCGTCTGGTGGGAGCCCTGGC-GTCTGC---GCTGA---------------------------------GCCAGCTGCCGCT----------------------GCGCGTGGCCGTGGACCTGTGGAGCCGCCGCGAGCTGAGCGCGCACGGAG-----------CCCTGGCCTGGTTCCACGGGCAGCGGCGC---CGGGCCCTGCAGGAGGATGGCGTGGTGGTCCTGCTCTTCTCGCCCGCGGCGGTGGCGCAGTGCCAGCAGTGGCTCCAACACCAGACAGTA-----------GAGACCG---------GACCACATGATGCCCTCGCCTCCTGGCTCAGCTGCGTGCTGCCCGATTTCTTGCAAGGCCGGGCAGCCGGTCGCTATG-TCGGGGT------------CTACTTCGACGGGCTGTTGAGCCCGGACGCCGTGCCCAC------------------CCCGTTCCGCGCAGTGC----CGCTCTTC---TCCCTGCCC---TCGCAGCTGCCGGGCTTCCTGGACGTCATGCTGGGAGGTTGCGCCCAGCGATC---AGGGCA--GCTCGCGGACAGAGCGGAGGGAGTGGTC--CAGGCCCTGCGATCCGCCCTGGACAGCTGCNNNCCCGCACTTGGGAGCCCCGGGATGG---GGCGAGGCTTGGGACCCGGGACCCTACCCTGCACTCAAATAAAGACCGACCCAGTTACCCTAACCAACNNN
>vs_HLarvAmp1_IL17RC
-----------------ATGC----------------------CAATGTCCTGGTTCCTGCTGTCCTTGGCACTGGGCCGGAGCCCTGTGGTGGTTTCTCTGGAGAGGCTTGTGGAGCCTCATGACACCGCACGCTGCTCTCTAGTGAGTCTGGGGCCCTGGGAAGCT----GGGGAANNNCTGAGAG---T---TCAGTCTGTGCCTCTTCAAAGCCCTAATCTGGCTCCT---GTCACTGCCTCCATCAGAACCGCCCTGTCTGGTCTGTCTGGTGCTGA------TGG-------------GGATGA---TNNN---G---AAAGGGGACAAGAATTAGTCTTGTCTTTAGGG-AAGGGCTTAAGGN---------NNAGGGAA-C-------------------CCC---AGAAGGAGGGCCTTTCCTGCCACCTCTGGGAT--GGTGACGTGCTCTGTCTGCCTGGAAGCCTCGAGTCTGCCCCGGGCCCTGTGCTGGTGCCTACGT------------------GCCTGCAGACAGAGCTGGTGCTGC-----------------GATGCCCACAGGAGACTGATTGTGCCCTCTGTGTCCGCGTGGTTGTGCACTTGGCTGTGCACGGGGGCTGGGAAGAGCCTGAAGAAGGGGAAAATTCTGATTTGGAACTCCAGGAACCTGGAAATGCCTCTCTCC------------TGGCCCAGGTGGTGCTCTCCTTCCAGGCC--------TA------TCCCACTA---CCCGCTGTGCCCTGCTGGAGATACAGGTGCCTGCTGTCCTGGTGCAGCCTGGTCAGTCTGTGGGCTCTGCAGTGTTTGACTG----------------TTTCGAGGCTGGTCTTGG--------GGCTGAGG-------TGAGA-ATCTGGTCCTACAC---GC----A---------------GCCCAGGTACCAGAAAGAACTCAATGTCACACAGCAGCTTCCTGACTGCA-GGGGTCTT-----GAAG-----TCCG-GGACAGCATCCAGAGCTGCTGGGCCC-TGC--CCT--GGCTC----A------ATGTGTCTGCA------GATGGTGACAGTGTTCACTTGGTACTGGACGTCTCTGAGGAGCAGAACTTTGGCTTCTTATTGTA--CTGGGATCAGGT--CCAGGGTCCTCTCAAACCCTGG----AGGTACAAAAACCTGA---------------------CCGGACCACAGACTATTACCTTAAACCATACAGACCTAGTTCCCTGCCTCTGCATTCAGGTGTGGCCCCTGG---AGCCAGACTC---TGTTAGGACCAGTTTCTGCCCTTTCCAGGAAGATCCCCGTGCACACCGGAA--CCTTTGGCACATAGCCAGGCTGCAGGTGCTGTCCCCAGGG--ATATGGCAGCTAAATGCACCATGCTCTCTGCCGGC-----------CAAGGTGGCACTGTGCTGGCAGGCACCAGACCAGGTTCCCTGCCAGCCACTTGTGCCACCAATGCTCCAGGAGAATGTCACTGTGAATAAGCCTCATGAGTTCCCGTCGGTGAGAGGC--CACCCCAACCTCTGTGTTCAGGTGAGCAGCTTGGA---GAAG--------GTACAGTTCCAAGAATGCTTGTGGGCTGACTCCTTGGGGCCCTTCAAGGACGATGTACTATTAGTGGAGATGAG--------------AACCGGCCTTAACGACACATCAGTCTGTGCCTTGGAACCCAGTGGCTGTACAGCACTGCCTAGCAACGCCTCCACGAGAGCTGCTCGCCTTGGAGAGCAGTTGCTGCAAGACTTCTGGACCCATCAGTGT--------GTGCAGCTGTGGA-ACGATGATGACCTGGGAGCGCTATGGGCCTGCCCCATGGACAAGTACATCCATAAGCGCTGGGTCCTGGTGTGGCTGGTCTGCCTACTCTTGGTCGCTGCACTTTTCTTCTTTCTCCTTCTAAAAAAGGATC----GCGTG------AAAGC-----------------------------------------------------------------------------------CCCCAGGGCCCGCACAACCTTGCTCCTCCACTCTGCCGAGGGAGAGG-GCTATGAGCGTTTGGTGGGAGCGCTGGC-CTCTGC---GTTGA---------------------------------GCCAGCTGCCGCT----------------------GCGCGTGGCTGTGGACCTGTGGAGCCGCCGCGAGCTGAGCGCGCACGGGG-----------CCCTGGCCTGGTTCCACGAGCAGCGGCGC---CGGACCCTGCAGGAGGATGGCGTGGTGGTTCTCCTCTTCTCGCCAGCAGCGGTGGCGCAGTGCCAGCAGTGGCTCCAACACGAGACTGTG-----------GGACCGG---------GGCCGCATGACGCCCTCGCCTCCTGGCTCAGCTGCGTGCTGCCCGACTTCTTGCAAGGCCGGGCGGCCGGCCGCTATG-TCGGGGT------------CTACTTCGACGGGCTGTTGCACCCCGATGCCGTGCCCGC------------------CCCGTTCCGCGCTGCGC----CGCTCTTC---TCCCTGCCC---TCGCAGCTGCCCGGCTTCCTGGACATCCTGCAGGGAGGCTGCGCCCGGAGAGC---CGGGCG--GCCCGCAGACAGGGTGGAGCGAGTGGCC--CAAGCTCTGCGGGCCGCCCTGGACAGCTGCAACCTGCAATCGGGAGCCCCCGGGA-ACTGCGGCGAGATATGGGATCCGGTACCCTACCCTGCACTCAAANNN-----------------------------
>vs_HLcriGri3_IL17RC
-----------------ATGC----------------------CAATGTCCTGGTTCCTGCTGTCCTTGGCACTGGGCCGGAGCCCTGTGGTGGTTTCTCTGGAGAGGCTTGTGGAGCCTCACGACACTGCACGCTGCTCTGTAGTGAGTCTGGGGCCCTGGGAAGTT----GGGGAANNNCTAAGAG---C---TCAGGCTGTGCCTCTTCAAAGCCCTAACCTGGCTGCT---GTCACTGCCTCTATCAGAACCGCCCTGTCTGGTCTGTCTGGTGCTGA------TGG-------------GGATGA---GNNNATGG---AAAGGGGACAAGAATTAGTCTTGTCTTCAGTG-ACGGGCTTAGGAN---------NNAGGGAG-C-------------------CCC---AGAAAGAGGGCCTTTCCTGCCACCTCTGGGAT--GGTGACGTGCTCTGCCTGCCTGGAAGCCTCGAGTCTGCCCCAGGCCCTGTGCTGGTGCCCACGA------------------GCCTGCAGACGGAGCTGGTGCTGA-----------------GGTGTCCACAGGAGACCGACTGTGCCCTCTGTGTCCGTGTGGTTGTGCACTTGGCTGTACATGGGGGCTGGGAGGAGCATGGAGAAGGGGAAAGGTCTGACTCCAAACTCCAGGAGCCTAGAAACGCATCTCTCC------------TGGCCCAGGTGGTGCTCTCCTTCCAGGCC--------TA------CCCCACTA---CCCGTTGTGCCTTGCTGGAGGTACAGGTGCCCGCTGTCTTGGTGCAGCCTGGTCAGTCTGTGGGCTCTGCAGTGTTCGACTG----------------TTTCGAGGCTGGTCTTGG--------GGCCGAGG-------TGCGA-ATCTGGTCCTATAC---AC----A---------------GCCCAGGTACCAGAAAGAACTCAACCTCACACAACAGCTGCCTGACTGCA-GGGGTCTT-----GAAG-----TCCG-GGACAGCATCCAGAGCTGCTGGGCCC-TGC--CTT--GGCTC----A------ATGTGTCTGCA------GATGGTGACAATGTTCGTTTGGTACTGGACGTCTCTGAGGAACAGGACTTTGGCCTCTTACTGTA--CTGGGATCAGGT--CCAGGGTCCTCTCAAACCCTGG----AAGTACAAAAACCTGA---------------------CTGGACCACAGACTATTACTTTAAACCACACAGACCTGTTTCCCTGCCTCTGCATTCAGGTGTGGCCCCTGG---AGCCAGACTC---TGTTAGGACCAGTTTCTGCCCCTTCCGGGAAGATCCCCGTGCACACCGGAA--CCTTTGGCACATAGCCAGGCTGCATGTGCCGTCCTCGGGG--ATATGGCAGCTAGATGCACCATGCTCTCTGCTGGC-----------CAAGGTGGCACTGTGCTGGCAGGCACCAGACCAGGGGCCCTGCCAGCCACTTGTACCACCAATGCTCCAGGAGAATGTCACTGTGAATATGCCTCATGAGTTCCAGTCGGTGAGAGGC--CACCCCAACCTTTGCGTCCAGGTGAGCAGCTGGGA---GAAG--------GTACAGTTCCAAGAGTGCTTGTGGGCTGATTCCCTGGGGCCCTTCAAGGATGATATGCTGTTAGTGGAGATGAG--------------AACTGGCCTAAACGACACATCAGTCTGTGCCTTGGAATCCAGCGGCTGCACAGCATTGCCCAGCAATACCTCCACGAGAGCTGCTCACCTTGGGGAACAGTTGCTGCAAGACTTCCGGACACACCAGTGT--------GTGCAGCTGTGGA-AAGATGATAACCTGGGAGCGCTATGGGCCTGCCCTATGGACAAGTACATCCATAAGCGCTGGGTCCTGGTGTGGCTGGTCTGCCTACTCTTGGCCGCTGCCCTTTTCTTTTTTCTCCTTCTAAAAAAGGACC----GCGTG------AAAGGGGCAGCCTCAAA-----------------------------------------------------------------GACGGCGCCCAGGATCCGCACAGCCCTGCTCCTCCACTCCGCCGAAGGAGCGG-GCTACGAGCATCTGGTGGGCGCCCTGGC-GTCTGC---CTTGA---------------------------------GCCAACTGCCGCT----------------------GCGAGTGGCCGTGGACCTGTGGAGCCGCCGCGAGCTGAGCGCGCACGGGG-----------CCCTGGCCTGGTTCCACGGGCAGCGGCGC---CGAACCCTGCAGGAGGATGGCGTGGTGGTCCTGCTCTTCTCGCCCGCGGCGGTGGCGCAGTGCCAGCAGTGGCTCCAACACCAGACGGTG-----------GGGCCAG---------GGCCGCATGACGCCCTCGCCTCCTGGCTCAGCTGCGTGCTGCCCGACTTCCTGCAAGGCCGGGCGGCGGGCCGCTACG-TCGGGGT------------CTACTTCGACGGGCTGCTGCACCCCGAGGCCGTGCCCGC------------------CGCGTTCCGCGCCGCGC----CTCTCTTC---TCCCTGCCC---TCGCAGCTGCCCGGCTTCCTGGACGTCCTGCAGGGAGGCTGCGCCCGGCTCCC---GGGGCG--GCCCGCGGACAGGGCGGAGCGAGTGGCC--CAGGCCCTGCAGTCCGCCCTGGACAGCTGCGCCCTGCAATCGGGAACTCCGGGCTACGG----CGAAGCCTGGAACCCGGGACCCTACCCTGCACCCAAANNN-----------------------------
>vs_HLneoLep1_IL17RC
-----------------ATGC----------------------CTATGTCNTGGTTCCTGCTGTCCTTGGCACTGGGCCGGAGCCCTGCGGTGGTTTCTCTGGAGAGGCTTGTGGAGCCTCAAGACACTGCACGCTGCTCTCTAGTGAGTCTGGGGCCCTGGGAAGTT----GGGGAAGGTNNNAGGGTTCA---GTCTGTGCCT---CTTCAAAGCCCTAATCTGACTCCT---GTCACTGCCTCTATCAGAACCGCCCTGTCTGGTCTGTCTGGTGCTGA------TGA-------------GGGAGA---NCAGGGAAAG-----GGGACAAGAATTAGTCTTGTCTTC--------------AGGG---------ATANGGAG-C-------------------CCC---AGAAGGAGGGCCTTTCCTGCCACCTCTGGGAT--GGTGACGTGCTCTGCCTGCCTGGAAGCATTGAGTCTGCCTCTGGCCCTGTGCTGGTGCCTACGA------------------GTCTGCAGACAGAACTGGTGCTGA-----------------GGTGTCCACAGGAGACTGACTGTGCCCTCTGTGTCCGTGTAGTTGTACACTTGGCTATCCACGGGGGCTGGGAAGAGCCTGAAGAAGGAGAACAGTCTGACTTGGAACTCCAGGAGCCTAGAAACGCATCTCTCC------------TGGCCCAGGTGGTGCTCTCCTTCCAGGCC--------TA------CCCCACTA---CCCGCTGTGCCCTGCTGGAGGTACAGGTGCCTGCTGTCCTGGTGCAGCCTGGCCAGTCTGTGGGCTCTGCAGTGTTTGACTG----------------TTTTGAGGCTGGTCTTGG--------GGCTGAGG-------TGCGA-ATCTGGTCCTACAC---GC----A---------------GCCCAGGTACCAGAAAGAACTCAACCTCACACAGCAGCTGCCTGACTGCA-GGGGTCTT-----GAAG-----TCCG-GGACAGCATCCAGAGCTGCTGGGCCC-TGT--CCT--GGCTC----A------ATGTGTCTGCA------GATGGTGACAATGTTCGCTTGGTACTGGACGTCTCTGAGGAGCAGGACTTTGGCTTCTTACTGTA--CTGGGATCAGGT--CCAGGGTCCTCTCAAACCCTGG----AGGCACAAAAACCTGA---------------------CTGGACCACAGACTATTACTTTAAACCACACAGACCTGCTTCCCTGCCTCTGCATTCAGATGTGGCCCCTGG---AGCCAGATTC---TGTTCGGACCAGTTTCTGCCCCTTCCGGGAAGATCCCCGAGCACACCGGAA--CCTTTGGCACATAGCCAGGCTACAGCTGCTGTCCTCAGGG--ACATGGCAGCTAAATGCACCATGCTCTCTGCCAGC-----------CAAGGTGGCACTGTGCTGGCAGGCACCAGACCAGGGTCCCTGCCAGCCACTCGTGCCACCGATGCTCCAGGAGAATGTCACTATGAATAAGCCTCATGAATTCCCGTTGGTGAGAAGC--CATCCCAACCTCTGTGTCCAGGTGAGCAGCTGGGA---GAAG--------GTCCAGCTCCAAGAGTGCTTGTGGGCTGACTCCTTGGGGCCCTTCAAGGATGATATGCTGTTAGTGGAGATGAG--------------AACTGGCGCAAACAACAAGTCGGTCTGTGCCTTGGAACCCAGTGGCTGTACAGTACTGCCTAGCAATGCTTCCACGAGAGCTGCTCACCTTGGAGAGCAGTTGCTGCAAGACTTCTGGACACACCAGTGT--------GTGCAGCTGTGGA-ATGATGATGACCTGGGAGCGCTGTGGGCCTGCCCCATGGACAAGTACATCCATAAGCGCTGGGTCCTGGTATGGCTGGTCTGCCTACTCTTGGTTGCTGCGCTTTTCTTCCTTCTCCTTCTAAAAAAGGACC----GCGTG------AAAGGGACAGCCTCAAA-----------------------------------------------------------------GGCGGTCCCCAGGGCTCGCACAGCCTTGCTCCTCCACTCCGCCGACGGAGCGG-GCTACGAGCGTCTGGTGGGCGCACTGGC-GTCTGC---GTTGA---------------------------------GCCAGCTGCCGCT----------------------GCGCGTGGCCGTGGACCTGTGGAGCCGCCGCGAGCTGAGCGCGCATGGGG-----------CCCTGGCCTGGTTCCACGGGCAGCGGCGT---CGGACCCTGCAGGAGGATGGCGTGGTGGTCCTGCTCTTCTCGCCCGCGGCGGTGGCGCAGTGCCAGCAGTGGCTCCAACATCAGACGGTG-----------GAGCCGG---------GGCCGCATGACGCCCTCGCCTCCTGGCTCAGCTGCGTGCTGCCCGACTTCTTGCAAGGCCGGGCGGCCGGCCGCTACG-TCGGGGT------------CTACTTCGACGGGCTGCTGCACCCCGATGCCGTGCCCAC------------------CCCGTTCCGCGCTGCGC----CGCTCTTC---TCCCTGCCC---TCGCAGCTGCCCGGCTTCCTGGACGTCCTGCAGGGAGGCTGCGCCGCGCGCCC---CGGGCG--GCTCGCGAACAGGGTGGAGCGAGTGGCC--CAGGTGCTGCGGTCCGCCCTGGACAGCNNNCACCCCGGACTCGGGAGCCCTGGGCTTC---GGCGAGGCATGGGACCCGGGACCCTACCCNNNGCACTCGAANNN---------------------------
>vs_HLmasCou1_IL17RC
-----------------ATGC----------------------CTGTGTCCTGGTTCTTGCTGTCCTTGGCACTGGGCCGAAGCCCCGTGGTCGTTTCTCTGGAGAGACTCATGGAGCCTCAGGACACTGCACGCTGCTCTCTAGTGAGTCTGGGACTTTGGGAGGCT----NNNGAAAGGCTCAGAGTTCAGTCTCTGCCTCA---TCATAGCCCANNNAGTCTGGCTCCTGTCAC---TGCTTCTATCAGAACTGCCCTGTCTGGTCTGTCTGGTGCTGA------TGG-------------GGGAAG---AGAAGATGGAAAGGGGAC--AAGAATTAGTCTTGGC----------------------------------------------------------------------------CTCTCCTGCCACCTCTGGGAT--GGTGACATGCTCTGCCTGCCTGGAAGCCTCGAGTCTGCCCCAGGCCCCGTGCTAGTGCCTACCC------------------ACCTGCAGACGGAGCTGGTACTGA-----------------GGTGTCCACAGGAGACAGATTGCGCCCTCTGTGTCCGTGTAGTTGTGCATTTGGCCGTGCACGGGCACTGGGAAGAGGCTGTCGAGGCTGGAAACTCTGATTCAGAACTCCAGGAGTCTAGGAATGCCTCTCTCC------------AGGCCCAGGTGGTGCTCTCCTTCCAAGCC--------TA------CCCCACGG---CCCGATGTGCCCTGCTAGAGGTCCGGGTGCCTGCTGACCTGGTGCAGCCTGGTCAGTCCGTGGGTTCTGCAGTATTTGACTG----------------TTTCAAGGCTGGTCTTGG--------GGCTGAGG-------TACAC-ATCTGGTCCTACAC---GA----T---------------GCCCAGGTACCAGAAAGAGCTCAACCTCACGCAGCGGCTGCCTGACTGCA-GGGGTCTT-----GAAG-----TCCA-GGACAGCATCCAGAGCTGCTGGGCCC-TGC--CCT--GGCTC----A------ACGTGTCTACA------GATGGTGACAATGTTCTTCT------GAACGTCTCTGAGGAGCAGGACTTTAGCCTCTTACTGTA--CTTGAATCACGT--CCCAGGTCCTTTCAAATCCTTG----TGGTACAAAAACCTGA---------------------CTGGACCCCAGAACATTACTTTAAACCACACAGACCTGGTTCCCTGCCTCTGCATTCAGGTGTGGTCCGTGG---AGTCAGACTC---TGAGAGGATCGTCTTCTGCCCCTTCAAGGAAGATCCCCGTGCACACAGGAA--CCTCTGGCACATAGCCAGGCTGCGGGTGCTGTCTCTAGGG--AGATGGCAGCTAGATGCGCCTTGCTCTCTGCCGGC-----------CAAGGTGGCACTGTGCTGGCAGGCACCAGACCAGAGTCCCTGCCAGTCACTTGTGCCCCCAATGCCCCAGAAGAATGTCACTGTGAATGAGCCACAAGAGTTCCTGTCGGTGAGAGAC--CACCCCAACCTCTGTGTCCAGGTGAGCACCTGGGA---GAAG--------GTTCAGCTGCAAGAGTGCTTGTGGGCTGACTCCTTGGGGCCCTTCAAGGATGATATGCTGTTAGTGGAGATGAA--------------AACCGGCCTCAACAACACATCAGTCTGCGCCTTGGAATCCGGCGGCTGTACACCACTGCCCAGTTTGGCCTCCACGAGAGCTGCTCGCCTTGGAGAGCAGTTGCTGCAAGACTTCCGGTCACACCAGTGT--------ATGCAGCTGTGGA-ATGATGATAACCTGGGATCGCTCTGGGCCTGCCCCATGGACAAGTACATCCACAGGCGCTGGGTCCTAGTGTGGCTAGCCTGCCTACTCTTGGCTGCGGTGCTTTTCTTCTTCCTCCTTCTAA---AAAAGG----ACCGC------AGGAAAG---------G--------------------------------------------------GAC---AGCCTCAAAAGCGGCTCCTGGCACACGCACAGCCCTGCTCCTCCACTCGGCCGACGGAGCGG-GCTACGAGCGTCTGGTGGGCGCGTTGGC-GTCAGC---GTTGA---------------------------------GCCAGATGCCCCT----------------------GCGCGTGGCCGTGGACCTGTGGAGCCGCCGCGAACTGAGCGCGCACGGAG-----------CCCTGGCCTGGTTCCACGAGCAGCGGCGC---CGGACCCTGCAGGAAGATGGCGTGGTCATCCTTCTCTTCTCGCCGGAGGCCGTAGCGCAGAGTCAGCAGTGGCTGCAGCTGCAGACGGTG-----------GAGCCGG---------GGCCGCATGACACCCTCGCCGCCTGGCTCAGCTGCGTGCTACCCGATTTCCTGCAAGGCCGGGCGACCGGCCGCTACG-TCGGGGT------------CTACTTCGACGGGCTGCTGCACCCAGACACGGTGCCCGC------------------CCCGTTCCGCGTCGCGC----CGCTCTTC---TCCCTGCCC---TCGCAGCTGCCGGCCTTCCTGGACGTACTGCAGGGAGGTTGCTCCTCCGCCTC---GAGGCG--ACCGGCGGACAGGGTGGAACGAGTGGCC--CAGGCGCTGCTGTCCGCCTTGGACAGCNNNTACTTCGAGCTCGGAAGCCCCGGGCTGC---CGCGAGGAATGGGACTTGGGACCCTGCCCNNNGCACTCNNN------------------------------
>vs_HLgraSur1_IL17RC
-----------------ATGC----------------------CTGTGTCCTGGTTCCTGCTGTCCTTGGCACTGGGCCGAAGCCCTGGGGTCGTTTCTCTGGAGAGACTCATGGAGTCTCAGGACACTGCACGCTGCTCTCTAGTGAGTCTGGGACTTTGGGAGGCT----NNNGAAAGGCTCAGAGTTCAGTCTCTGCCTCA------CCACAGCCCTAGTCTGGCT---CCTGTCACTGCCTCTATCAGAACTGCCCTGTCTGGTCTGTCTGGTGCTGA------TGG-------------GGGAAG---AGAAGATGGAAAGGGGAC--AAGAATTTGTCTTGCCTTCAGGG-AAGGGCTTNNNG-------------------------------ATAAGA--AGCCCCAGAAGGAGGGCCTCTCCTGCCACCTCTGGGAT--GGTGATGTGCTCTGCCTGCCGGGAAGCATCGAGTCTGCCCCAGGCCCTGTGCTGGTGCCTACCC------------------GCCTGCAGACGGAGCTGGTACTGA-----------------GGTGTCCACAGGAGACAGATTGCGCCCTCTGTGTCCGTGTGGTTGTGCACTTGTCTGTGCATGGGCACTGGGAAGAGCCTGAAGAAGCTGGAAAGTCTGATTCAGAACTCCAGGAATCTAGGAATGCCTCTCTCC------------AGGCCCAGGTGGTGCTCTCCTTCCAGGCC--------TA------CCCCATTG---CCCGCTGTGCCCTGCTGGAGGTCCAGGTGCCTGCTGACCTGGTGCAGCCTGGTCAGTCCGTGGGTTCTGCGGTATTTGACTG----------------TTTCGAGGCTGGTCTTGG--------GGCCGAGG-------TACGA-ATCTGGTCCTATAC---AA----A---------------GCCCAGGTACCAGAAAGAGCTCAACCTGACACAGCAGCTGCCTGACTGCA-GGGGTCTT-----GAAG-----TCCG-GGACAGCATCCAGAGCTGCTGGGCCC-TGC--CCT--GGCTC----A------ATGTGTCTGCA------GATGGTGACAATGTTCTTCTGATACTGGACGTCCCTGAGGAGCAGGACTTTAGCCTCTTAGTGTA--CTTGGATCAGGT--CCAGGGTCCTCACAAATTCTTG----TGGCACAAAAACCTGA---------------------CTGGACCTCAGAACATTACTTTAAACCACACAGACCTGGTTCCCTGCCTCTGCATTCAGGTGTGGCCCCTGG---AGCCAGACT---CTGTGCGGACCAGTTTCTGCCCCTTCCGGAAAGATCCTCGTGCACACAGGAA--CCTTTGGCACATATCCAGGCTGCGGGTGCTGTCCCCAGGG--AGATGGCAACTAGACACGCCTTGCTCTCTGCTGGC-----------CAAGGTGGCATTGTGCTGGCAGGCACCAGACCAGAGTCCCTGCCAGCCACTTGTGCCACCAATGCTCCAGGAAAACGTCACTGTGAATAAGCCACAAGAGTTCCTGTCAGTGAAAGAC--CACCCCAACCTCTGTGTCCAGGTGAGCAGCTGGGA---GAAG--------GTTCAGCTGCAAGAGTGCTTGTGGGCTGACTCCTTGGGGCCCTTCAAGGATGATATGCTGTTAGTGGAGATGAA--------------AACCGGCCAGAACAACACATCAGTGTGTGCCTTGGAACCCAGTGGCTGTACACCACTGCCCAGTATGGCCTCCACGAGGGCTGCCCGACTTGGAGAGCAGTTGCTGCAAGACTTCCGGTCACACCAGTGT--------ATGCAGCTGTGGA-ATGAGGATGACCTGGGATCACTATGGGCCTGCCCCATGGACAAGTACATCCACAAGCGCTGGGTCCTAGTGTGGCTGGCCTGCCTACTCTTGGTTGCGGCGCTTTTCTTCTTTCTCCTTCTAAAAAAGGTCC----GCAGG------AAAGGCTG-----------------------------------------------------------------GGCTCTCTTGGCGGCCCCTGGCGCTCGCAGGGCCCTGCTCCTCCACTCGGCCGACGGAGCGG-GCTACGAGCGTCTGGTGGGTGCGCTGGC-GTCTGC---GTTGA---------------------------------GCCAGATGCCACT----------------------GAGCGTGGCCGTGGACCTGTGGAGCCGCCGCGAGGTGAGCGCGCACGGAG-----------CCCTGGCCTGGTTCCACCAGCAGCGGCGC---CGGACCCTGCAGGAGGATGGCGTGGTAATTCTTCTCTTCTCGCCCGCGGCGGTGGAGCAGTGTCAGCAGTGGCTGCAGCTCCAGACGGTG-----------GAGCCCC---------GGCCGCATGACGCCCTCGCCGCCTGGCTCAGCTGCGTGCTGCCCGATTTTCTGCAAGGCCGGGCGGCCGGCCGCTACG-TCGGTGT------------CTACTTCGACGGGCTGCTGCACCCAGACACTGTGCCCGC------------------CCTGTTCCGCGTCGCGC----CGCTCTTC---TCCCTGCCT---TCGCAGCTGCCGGCCTTTCTGGATGCCCTACAGGGAGGCTGCTCCCGGTCCCC---GGGGCG--ACCCGCGGATAGAGTGGAACGAACGGCC--CAGGCACTGCTGTCCGCCTTGGACAGCNNNTACTTCCAGCTCGGAAGCCCCGGGTTAC---CGCGAGGAATGGGACCTGGGACCCTGCCCNNN---------------------------------------
>vs_HLrhiPru1_IL17RC
-----------------ATGC----------------------CTGTGCCCTGGTTCCTGCTGTCCTTGGCACTGGGTCGAGGCCCTGTGGTCGTTTCTCTGGAGAGGCTTCTGGAGCCTCAGGATACTGCCCGCTGCTCTCTAGTGAGTCTGGAGCCCTGGGAGGCT----GGGGAANNNCTCAGAGTTCAGGCTGTGG------CTCACCAGAGGCCTGATCTGGCTCCTGTCACTGCCTCCATCA---GAACCACCCTGTCCGGTCTGTCTGGTGCTGA------TGG-------------GGGAAGAGAAGATGGAAGGGGANNN----CAGAACTGGTTTTGTCTTCTGGG-AGGGACTN--------------------------------NNGGTAGGA--AGCCTCAGCAGGATGGCCTCTCCTGTCACCTCTGGGAT--GGTGATGTGCTCTGCCTACCTGGAAGCATCCAGTCTGCCCCGGGCCCTGTCCTAGTGCCTACAC------------------ACCTGCAGACGGAGCTGGTGCTGA-----------------GGTGTCGACAGGAGATAGACTGTGCCCTCTGTGTGCGTGTAGTTGTGCACTTGGCTGTGCATGGGTACCGGGAGGAGCCTGAAGATGATGAAAAGTCTGGCCCAGAGTTTGGGGAACATAAGAATGCCTCCCTCC------------AGGCCCAGGTCGTGCTCTCCTTCCAGGCC--------TA------CCCCACTG---CCCGCTGCGCCCTGCTTGAGGTACAAGTACCTGCTGACCGGGTGCAGCCTGGTCAGTCTGTGGGCTCTGCAGTATTTGACTG----------------CTTCGAGGCTGGCCTGGG--------GGCTGAGG-------TACGA-ATCTGGTCCTACAC---AC----A---------------GCCCAGGTACCAGAAGGAACTCAACCTTACACAGCAGCTGCCTGACTGCA-GGGGTCTC-----GAAG-----TCCA-GGACAGCATCGAGAGCTGCTGGGCCC-TGC--CCT--GGCTC----A------ACGTGTCTGCA------GATGGTGACAATGTACATCTGGTGCTGGACGTCTCTGAGGAGCAGAACTTTGGGCTCTTACTGTA--CTGGGATCAGGT--CCGGGGCCCCCCCAAATCCCGG----TGGCACCGAAACCTGA---------------------CTGGGCCTCAGAACATTACCTTGAACCACACAGACCTGGTTCCCTGCCTCTGTATTCAGGTGTGGCCCCTGG---AGCCTGACTC---CGTCAGGACCAGCTTCTGCCCCTTCCGGGAAGATCCCCAAGCACACTGGAA--CCTGTGGCACATAGCCAGGCTGCAGCTACTGTCCCCAGGG--AGATGGCAGCTGAATGCACCATGCCCTCTGGCAGC-----------CAACGTGGTACTGTGCTGGCAGGCACCAGACCACAGCCCCTGCCAACCACTGGTACCACCGATGTCCCCGGAGAATGTCACTGTAAATAAGCCACAGGAGTTGCCGTCGGTGAAAGGC--CATCCCAACCTCTGTATCCAGGTGAGCAGTTTGGA---GAAG--------GTACAGATGCAAGCATGCTTGTGGGCTGACTCCTTGGGACCCTTCAAGGATGATATCCTGTTGGTAGAGAT-----------------AAACTCCCTGAACCACACATCTCTCTGTGCCTTGGAACCCAATGGTTGTACACCACTGCCCAGCAATGCTTCTACGAGAGCTGCTCGCCTCGGAGAGCAGCTGCTGCAAGATTTCCAGTCACACCAGTGT--------TTGCGGTTGTGGA-ATGA---TGACCTGGGAGCACTATGGGCCTGCCCCATGGACAAGTATATCCACAAGAGGTGGGCCCTGGTGTGGCTGGCCTGTCTACTTTTGGCCGCTCTGCTTTTCTTCTTCCTCCTTCTCAAAAGGGGCC----GTATG------AAAGGGCTAGCTAGTCCAAAGTGGGCAGCTGGGCCAAAGTGGCTGAGGCTCCCAG--ATCAGGACCTGCTCTCTGGGGATGACCCCGCCCCCCGCGCCCGCGCGGCCCTGCTCCTGCACTCCGCCGATGGCGCGG-GCTTCGAGCGCCTGGTGGGCGCACTGGC-GTCGGC---GTTGA---------------------------------GCCAGCTGCCGCT----------------------GCGCGTGGCCGTGGACCTGTGGAGCCGCCGCGAGTTGAGCGCACACGGGC-----------CCCTGGCCTGGTTCCACGGGCAGCGGCGC---CAGACCCTGCAGGAGGACGGCGTGGTGCTGCTGCTCTTCTCGCCCAGGGCCGTGGCGCAGTGCCTGGAGTGGCTGCGGGACCAGGCATGG-----------GCGCCTG---------GCCCGCACGACGCCTTCGCCGCCTCGCTCAGCTGCGTGCTGCCCGACTTTCTGCAAGGCCGGGCAGCCGGCCGCTACA-TCGGGGT------------GTGCTTCGACGGCCTGCTGCCCCCTGACGCCGTGCCCGC------------------CCTGTTCCATGCCGCGC----CGCTCTTC---TCCCTGCCC---TCGCAGCTGCCTGGCTTCCTGGGCGCCCTGCAGGGGCGCGGCGCCTCCCAGCG---CAGGCG--GCTCGGGCAGCGGGCGGAGCACGTGGCC--CGCGCACTTCGATCCGCCCTGGACAGTGGCTTCTCGGCATCCGGAGTCCCTGCGCACG---GCGCGGG-GTGGGCCCCAGGACCAGACCCTGGGCTTAAANNN-----------------------------
>vs_HLratRat7_IL17RC
-----------------ATGC----------------------CTGTGCCCTGGTTCCTGCTGTCCTTGGCACTGGGCCGAAGCCCCGTGGTCGTTTCTCTGGAGAGACTCATGGAGCCTCAGGACACTGCACACTGCTCTCTAGTAAGTCTGGGACTTTGGGAGGCT----NNNGAAAGGCTCGGAGTTCAGTCTGTGCCTCTTCA------CAGCCCTAGTCTGCCTCCTGTCACTGCCNNNTCTGTCAGAACTGCCCTGTCTGGTCTGTCTGGTGCTGA------TGG-------------GGGAAG---AGAAGAAGGAAAGGGAAC--AAGAATTAGTTTTGTCCTCTGGG-AAGAGCTTAGGAT---------AGGGAGCC-CCAGAAGTCAGACAGAGG--ATAAGGGCTGTCAAGGCCTCTCCTGCCACCTCTGGGAT--GGTGACGTGCTCTGCCTGCCTGGAAGCATCGAGTCTGCCCCAGGCCCTGTGCTAGTGCCTACCC------------------GCCTGCAGACGGAGCTGGTACTCA-----------------GGTGTCCACAAGAGACAGATTGCGCCCTCTGTGTCCGTGTGGTTGTACACTTGGCTGTGCATGGGCACTGGGAAGAACCCGAAGAAGCTGGAAAGTCTGATTCAGAACTCCAGGGGCCTAGGAACGCCTCTCTCC------------AGGCCCAGGTGGTGCTCTCCTTTCAGGCC--------TA------CCCCATTG---CTCGCTGTGCCCTGCTGGAGGTCCAGGTGCCTGCTGACCTGGTGCAGCCTGGTCAGTCCGTGGGTTCTGCAGTATTTGACTG----------------TTTTGAGGCTGGTCTTGG--------GGCTGAGG-------TACGA-ATCTGGTCCTACAC---GA----A---------------ACCCAGGTACCAGAAAGAACTCAACGTCACGCAGCAGTTGCCTGACTGCA-GGGGTCTC-----GAAG-----TCCA-GGACAGCATCCAGAGCTGCTGGGCCC-TAC--CCT--GGCTC----A------ATGTGTCTACA------GATGGTGACAATATTCTTCTGATACTGGACGTCTCTAAGGAGCAGACATTTGGCTTCTTACTGTA--CTGGGATCAGGC--CCAGGGTCCTCTCAAATCCTTG----CTGTACAAAAACCTGA---------------------CTGGACCTCAGAACATTACTTTAAACCACACTGACCTGGTTCCCTGCCTCTGCATTCAGTTATGGGCCCAGG---AGCCAGACTC---TGTTAGGACCAGCTTCTGCCCCTTCAAGAAAGATCCCCGTGCACACAGGAA--CCTTTGGCACATGGCCAGGCTGCGGGTGCAGTCCTCAGGG--AGCTGGCTGCTAGACACGCCTTGCTCTCTACTGAC-----------CGAGGTGGCACTGTGCTGGCAGGCACCAGACCAGAGTCCCTGCCAGCCCCTTGTGCCACCAATGCCCCAGAAGAATGTCACTATGAATAGGCCATTTGAGTTCCCATCGGTGAGAGAA--CACCCCAACCTCTGTGTCCAGGTGAGCAGCTGGGA---GAAG--------GTTCAGCTCCAAGAGTGCTTGTGGGCTGACTCCTTAGGGCCCTTCAAGGATGATATGCTGTTAGTGGAGATGAA--------------AACCGACCTAAACGACACATCAGTCTGTGCCTTGGAACCCAGTGGCTGTACACCACTGCCCAGTATTGCCTCCACGAGAGCTGCTCGCCTTGGAGAGCAGTTGCTTCAAGACTTCAGGACACACCAGTGC--------ATGCAGCTGTGGA-ATGATGAAGACCTGGGATCACTGTGGGCCTGCCCCATGGATAAGTACATCCACAAGCGCTGGGTCCTAGTGTGGCTGGCCTGCCTACTCTTGGCTGCGGCGCTTTTCTTCTTCCTCCTTTTAAAAAAGGACC----GCAGG------AA-----------------------------------------------------------------------AGCCTCAAACGCGGCCCCTCGTGCCCGCCCGGCCCTGCTTCTCCACTCGGCCGATGGAGCAT-ACTACGAACGTCTGGTGGGCGCTCTGGC-GTCCGC---GTTGA---------------------------------GCCAGATGCCACT----------------------GCGCGTTGCCGTGGACCTGTGGAGCCGCCGCGAGCTGACCTCGCACGGAG-----------CCCTGGCCTGGTTCCACCAGCAGCGGCGC---CGGACCCTGCAGGAGGATGGCGTGGTCATACTTCTCTTCTCACCCGCGGCCGTGGCGCAGTGTCAGCAGTGGCTGCAGCTCCAGACGGTG-----------GAGCCCG---------GGCCGCATGACGCTCTGGCCGCCTGGCTCAGCTGCGTGCTGCCCGATTTCCTGCAAGGCCAGGCGACCGGTCGCTACG-TCGGGGT------------CTACTTTGACGGGTTGCTGCACCCAGACACTGTACCCGC------------------CCCGTTCCGCGTCGCGC----CGCTCTTC---TCCCTGCCC---TCGCAGCTGCCGGCCTTCCTGGATGCACTGCAGGGAGGCAGCTCCCGGTCCCC---CGGGCG--ACCTGCGGACAGGGCGGAACGAGTGGCC--CAGGCGCTGCTGTCCGCCCTAGACAGCTGTNNNCTTAGAGCTCGGAAGCCCAGGCTGC---TGCGAGGAATGGGACCCGGGACCCTGCCCNNNGCACTCGAANNN---------------------------
>vs_HLpsaObe1_IL17RC
-----------------ATGC----------------------CTGTGTCCTGGTTCCTGCTGTCCTTGGCACTGGGCCGAAGCCCTGTGGTCGTTTCTCTGGAGAGGCTCCTGGAGACACAGGACACTGCACGCTGTTCTCTAGTGAGTCCGGGATCCTGTGAGGTT----GGGA---AGGCTNNNG---T---TCAGTGTGTGCCTCATCACAGCCCTAGTCTGGCTCCT---GTCACTGCCTCTATCAGAACTGCCCTGTCTGG------TCTGGCTGG------TGC-------------TGATGGGGAAGAGAAGATGGTAAGGGGACAAGAATTAGCCTTGTCTTCAGGG-AAAGGCTTANNNA---------ATAGGGAG-C-------------------TCAGAAGGAAGCAGGGCCTCTCCTGCCACCTTTGGGAT--GGTGACGTGCTGTGCCTGCCTGGAAGCATCGAGTCTGCCCCAGGCCCTGTGCTAGTGCCTACGC------------------GCCTGCAGACGGAGCTGGTACTGA-----------------GGTGTCCACAGGAGACGGACTGTGCCCTCTGTGTTCGTGTGGTTGTGCATTTGGCTGTGCACGGGCACTGGGAAGAGCCTGAAGAAGCTGTGAAGTCTGACTCAGAACCCCAGGAGCCCAGGAACGGCTCTCTCC------------AGGCTCAGGTGGTACTCTCCTTCCAGGCC--------TA------CCCCACCG---CCCGCTGTGCCCTGCTGGAGGTTCAGGTGCCTGCTGTCCTGGTGCAGCCTGGTCAGTCTGTGGGCTCTGCAGTATTCGACTG----------------TTTCGAGGCTGCTCTTGG--------GGCTGAGG-------TGCAA-ATCTGGTCCTACAC---AC----A---------------GCCCAGGTACCAAAAAGAACTCAACCTAACACAGCAGCTGCCTGACTGCA-GGGGTCAC-----GAAG-----TCCG-GGACAGCATCCAGAGCTGCTGGGCTC-TGC--CTT--GGCTC----A------ATGTGTCTACA------GATGGTGACAATGTTCTCCTGGTACTGGATGTCTCTGAGGACCAGGACTTTGGCTTCTTACTGTA--CTGGGATCGGGT--CCAGGGTCCTCTCAAATCCTTG----TGGTACAAAAACCTGA---------------------CTGGACCACAGACCATTACTCTAAACCACACAGACCTGGTACCCTGCCTCTGCGTTCAGGTGTGGCGCCTGG---AGCCAGACTC---TGTTAGGACCAGTTTCTGCCCCTTCGAGAAAGATCCCCGTGCACACCGGAA--CCTTTGGCACATAGCCAAGTTGCAGCTGTTGTCCCCAGGG--ATCTGGCAGCTAACTGCACCATGCTCTCTGCTGGC-----------TAAGGTGGTGCTGTGCTGGCAGGCACCAGACCAGGGTCCTTGCCAGCCACTAGTGCCACCAATGCTCCCGGGGAATGTCACTGTGAACAAGTCGCAGGAGTTCCCACTGGTGAGACAT--CACCCCAACCTCTGTGTCCAGGTGAGAGGCTGGGA---GAAG--------GTTCAGCTCCAAGAGTGCTTGTGGGCTGACTCCCTGGGGCCCTTCAGGGATGATGTGCTGCTGGTGGAGATGAA--------------GACTGGCCTGAACAACACATCGGTCTGTGCCTTGGAGCCCAGCGGCTGCACACCACTGCCCAGCGTCGCCTCCACGAGAGCTGCTCGCCTTGGAGAGCAGTTACTGCAAGACTTCCGGTCACAGCAGTGT--------ATGCAGCTGTGGA-GTGATGATAACCTGGGAGCGCTATGGGCCTGCCCCATGGACAAGTACACGCATAAGCGCTGGGTCCTGGTGTGGCTGACCTGCCTACTCTTGGCCGCGGCACTTTTCTTCTTCTTCCTCTTAAAAAAGGACC----GCACG------AAA-----------------------------------------------------------------------------------GCCCCTCGGGCACGCACGGCCTTGCTCCTCCACTCAGCAGACGGAGCGG-GCTACGAGCGTCTGGTGGGCGCGCTGGC-ATCCGC---GTTGA---------------------------------GCCAGATGCCGCT----------------------GCGCGTGGTCGTGGACCTGTGGAGCCGCCGCGAGCTGAGCGCGCACGGGG-----------CCCTGGCCTGGTTCCACGGGCAGCGACGG---CGGACCCTGCAGGAGGATGGAGTGGTGATCCTGCTCTTCTCGCCCGCGGCCGTGGCGCAGTGCCAACTGTGGCTCCAGCACCAGACGGTG-----------GAGGCGG---------GGCCGCACGACGCGCTCTCCGCCTGGCTCAGCTGCGTGCTGCCCGATTTCCTGCAAGGTCGGGCGGCCGGCCGCTACC-TCGGGGT------------CTACTTCGACGGGCTGCTGCACCCCGACACCGTGCCCGC------------------CCCTTTCCGCGCCGCGC----CGCTCTTC---TCCCTGCCC---TCGCAGCTGCCGGGCTTCCTGGACGCGCTGCAGAGAGGCTGCAGCCCGTGCCC---AGGGCG--GCCCAGGGGCGGGGCGGAGCGAGTGGCC--CAGGCCCTGCGGGCGGCCGTGGACTGTTGGACTTCGCTCTCGGGAGCCCCGGGCCGCGGC----GAGGAACGGGACCCGGGTCCTTGCCCTGCCCTCGAANNN-----------------------------
>vs_HLmerUng1_IL17RC
-----------------ATGC----------------------CTGTGTCCTGGTTCCTGCTGTCCTTGGCACTGGGCCGAAGCCCTGTGGTCGTTTCTCTGGAGAGGCTCCTGGAGACGCAGGACACTGCACGCTGCTCTCTAGTGAGTCCGGGATCCTGTGAGGTT----GGGA---AGGCTNNNT---T---TCAGTGTGTGCCTCATCACAGCCCTAGTCTGGCTCCT---GTCACTGTGTCTATCAGAACCGCCCAGTCTGG------TCTGGCTGG------TGC-------------TGATGGGGAAGAGAAGATGGTAAGGGGACAAGAATTAGTCTTGTCTTCAGGG-AAAGGCTTANNNA---------ATAGGGAG-C-------------------CTC---AGAAGGAAGGCCTCTCCTGCCACCTTTGGGAT--GGTGACGTGCTGTGCCTGCCTGGAAGCATCGAGTCCGCCCCAGGCCCTGTGCTAGTGCCTACGC------------------GCCTGCAGACAGAGCTGGTACTGA-----------------GGTGCCCACAGGAGACGGACTGTGCCCTCTGTGTTCGTGTGGTTGTGCATTTGGCTGTGCACGGGCACTGGGAAGAGCCTGAAGAAGCTGTGAAGGTAGACTCAGAACCCCAGGAGCCCCGGAACGGCTCTCTCC------------AGGCTCAGGTGGTCCTCTCCTTCCAGGCC--------TA------CCCCACCG---CCCGCTGTGCCCTGCTGGAGGTTCAGGTGCCTGCTGTCCTGGTGCAGCCTGGTCAGTCTGTGGGTTCTGCAGTATTCGACTG----------------TTTCGAGGCTGGTCTTGG--------GGCTGAGG-------TGCGA-ATCTGGTCCTACAC---AC----A---------------GCCCAGGTACCAAAAAGAACTCAACCTAACACAGCAGCTGCCTGACTGCA-GGGGTCAT-----GAAG-----TCCG-GGACAGCATCCAGAGCTGCTGGGCTC-TGC--CCT--GGCTC----A------ATGTGTCTGCA------GATGGTGACAATGTTCTCCTGGTACTGGATGTCTCTGAGGACCAGGACTTTGGCCTCTTACTGTA--CTGGGATCGGGT--CCAGGGTCCTCTCAAATCCTTG----TGGTACAAAAACCTGA---------------------CTGGACCGCAGACCATTACTCTAAACCACACAGACCTGGTACCCTGCCTCTGCATTCAGGTGTGGCCCCTGG---AGCCAGACTC---TGTTAGGACCAGTTTCTGCCCCTTCCGGAAAGATCCCCGTGCACACCGGAA--CCTTTGGCACATAGCCAAGTTGCAGCTGTTGTCCCCGGGG--ATCTGGCAGCTAACTGCACCATGCTCTCTGCTGGC-----------CAAGGTGGTGCTGTGCTGGCAGGCACCAGACCAGGGTCCCTGCCAGCCACTAGTGCCACCAATGCTCCCGGAGAATGTCACTGTGAACAAGTCGCAGGAGTTCCCACTGGTGAGACAG--CACCCCAACCTCTGTGTCCAGGTGAGAGGCTGGGA---GAAG--------GTTCAGCTCCAAGAGTGCTTGTGGGCTGACTCCTTGGGGCCCCTCAGGGATGATGTGCTGCTGGTGGAGATGAA--------------GACTGGCCTAAACAACACATCGGTCTGTGCCTTGGAGCCCAGCGGCTGCACACCACTGCCCAGCGTCACCTCCACGAGAGCTGCTCGCCTTGGAGAGCAGTTGCTGCAAGACTTCCGGTCACGGCAGTGT--------ATGCAGCTGTGGA-GTGATGATAACCTGGGAGCGCTATGGGCCTGCCCCATGGACAAGTACATGCATAAGCGCTGGGTCCTGGTGTGGCTGACCTGCCTACTCTTGGCCGCGGCACTTTTCTTCTTCTTCCTCTTAAAAAAGGGCC----GCACG------AAA-----------------------------------------------------------------------------------GCCCCTCGGGCACGCACGGCCTTGCTCCTCCACTCGGCAGACGGAGCGG-GCTACGAGCGTCTGGTGGGCGCGCTGGC-ATCCGC---GTTGA---------------------------------GCCAGATGCCGCT----------------------GCGCGTGGTGGTGGACCTGTGGAGCCGCCGCGAGCTGAGCGCGCACGGGG-----------CCCTGGCCTGGTTCCACGGGCAGCGACGG---CGGACCCTGCAGGAGGACGGAGTGGTGATCCTGCTCTTCTCGCCCGCGGCGGTGGCGCAGTGCCATCTGTGGCTCCAGCACCAGACGGTG-----------GAGGCGG---------GGCCGCACGACGCCCTCTCCGCCTGGCTCAGCTGCGTGCTGCCCGATTTCCTGCAAGGTCGGGCGGCCGGCCGCTACC-TCGGGGT------------CTACTTCGACGGGCTGCTGCACCCCGACACCGTGCCCGC------------------CCCTTTCCGCGCCGCGC----CGCTCTTC---TCCCTGCCC---TCGCAGCTGCCGGGCTTCCTGGACGCGCTGCAGAGAGGCTGCAGCCCGTGCCC---GGGGCG--GCCCGGGGACGGGGCGGAGCGAGTGGCC--CAGGCCCTGCGGGCGGCCCTGGACAGTTGGACTTCGCTCTCGGGAGCCCCGGGCCGCGGC----GAGGAACGGGACCCGGGTCCCTGCCCTGCCCTCGAANNN-----------------------------
>vs_HLpseDes1_IL17RC
-----------------ATGC----------------------CTGTGTCCTGGTTCCTGCTGTCCTTGGCACTGGGCCGAAGCCCTGTTTGGAG------------------ACTCATGGAGGACACTGCACGCTGCTCGTTAGTGAGTCCGGGACTTTGGGAGNNN----------------CTGAGAAAGGCTGTGCCTCA---CCGCAGCC---CTGGTCTGGCTCCTGTCAC---TGCCTCANNNAGAACTGCCCTGTCTGGTCTGTCTGGTGCTGA------TGG-------------GGGAAG---AGAAGATGGAAAGGGGAC--AAGAATTAGTCTTGTCTTCCGGG-GAGGGCTTNNNGA---------TAGGG------------------------AGTCCCAGAAGGAGGGCCTCTCCTGTCACCTCTGGGAT--GGTGATGTGCTCTGCCTGCCCGGAAGCATCGAGTCTGCCCCAGGCCCTGTGCTAGTGCCTACCC------------------GCCTGCAGACGGAGCTGGTACTGA-----------------GGTGTCCACAGGAGACAGACTGTGCCCTCTGTGTCCGTGTGGTTGTACACTTGGCTGTGCATGGGCACTGGGAAGAGCCTGAAGAAGCTGGGAAGTCTGATTCAGAACTCCAGGAGCCCAGGAATGCCTCTCTCC------------AGGCCCAGGTGGTGCTCTCCTTCCAGGCC--------TA------CCCCACTG---CCCGCTGTGCCCTGCTGGAGGTTCAGGTGCCTGCTGACCTGGTGCAGTCTGGTCAGTCTGTGGGTTCTGCAATATTTGACTG----------------TTTCGAGGCTGGTCTTGG--------GGCTGAGG-------TACAA-ATCTGGTCCTACAC---GA----A---------------GCCCAGGTACCAGAAAGAGCTCAATGTCACACAGCAGCTGCCTGACTGCA-GGGGTCTT-----GAAG-----TCCG-CGACAGCATCCAGAGCTGCTGGGCCC-TGC--CCT--GGCTC----A------ATGTGTCTGCA------GATGGTGACAATGTTCTTCTGATACTGGACGTCTCTGAGGAGCAGGACTTTGGCCTCTTACTGTA--TTGGGATCGGGT--CCAGGGCCCTATCAAATCCTTG----TGGTACAAAAACCTGA---------------------CTGGACCTCAGAACATTACTTTAAACCACACAGACCTGGTTCCCTGCCTCTGCATTCAGGTGTGGCCCCTGG---AGCCAGACTC---TGTTAGGACCAGCTTCTGCCCCTTCCGGAAAGATCCCCGTGCACACAGGAA--CCTTTGGCACATAGCCAGGCTGCGGGTGCTGTCCCCGGGG--AGATGGCAGCTAGATGCACCTTGCTCTCTGCTGGC-----------TAAGGTGGCACTGTGCTGGCAGGCACCAGACCACAGTCCCTGCCAGCCACTTGTGCTACCAATGCTCCAGGAGAATGTCACTGTGAATAAGCCACAAGAGTTCCTGTCGGTGAGAGAC--CACCCCAACCTCTGTGTCCAGGTGAGCAGCTGGGA---GAAG--------GTTCAGCTGCAAGAGTGCTTGTGGGCTGACTCCTCGGGGCCCTTCAAGGATGATATGCTGTTAGTGGAGATGAA--------------AACCGGCCTCAGCAACACTTCAGTCTGTGCCTTGGAACCCAGTGGCTGTACACCATTGCCCAGTACCGCCTCCACGAGAGCTGCTCGCCTGGGAGAGCAGTTGCTGCAAGACTTCTGGTCACACCAGTGT--------ATGCAGCTGTGGA-ATGA---TAGCCTGGGATCGCTATGGGCCTGCCCCATGGACAAGTACATCCACAAGCGCTGGGTCCTAGTGTGGCTGGCCTGCCTACTCTTGGCTGCGGCGCTTTTCTTCTTCCTCCTCCTTCTAAAACAGG----ACCGC------AGGAAAG---------G--------------------------------------------------GAG---AGCCTCAAACACGGCCCCTGGCGCTCGCACAGCCCTGCTCCTCCACNNN-------------------GGGGGGCTGGTGGGCGCGCTGGC-GTCTGC---GTTGA---------------------------------GCCAGATGCCACT----------------------GCGCGTGGCCGTGGACCTGTGGAGCCGCCGCGAGCTGAGCGCGCACGGAG-----------CCTTGGCCTGGTTCCACCAGCAGCGGCGC---CGGACCCTGCAGGAGGATGGCGTGGTAATCCTTCTCTTCTCGCCCGCGGCCGTGGCGCAATGTCAGCAGTGGCTGCAANNNGAGACGGTG-----------GAGCCCG---------GGCCGCATGACGCCCTCGCCGCCTGGCTCAGCTGCGTGCTGCCCGATTTCCTGCAAGGCCGGGCGACCGGCCGCTACG-TCGGGGT------------CTACTTCGACGGAATGCTGCACCCAGACACTGTGCCCGC------------------CCCGTTCCGCGTCGCGC----CGCTCTTC---TCCCTGCCC---TCGCAGCTGCCAGCCTTCCTGGATGCACTGCAGGGAGGCTGCTCCCCGTCCCC---GAGGCG--ACCCGCGGACAGGGTGGAACGAGTCGCC--CAGGCTCTGCTGTCCGCCCTGGACAGTTGTACCTCTAGCNNNGGAAGCCCCGGGCTGC---AGCGAGGAATGGGACCTAGAACCCTGCCCNNNGCACTCGAANNN---------------------------
>vs_rn6_IL17RC
-----------------ATGC----------------------CTGTGCCCTGGTTCCTGCTGTCCTTGGCACTGGGCCGAAGCCCCGTGGTCGTTTCCCTGGAGAGACTCATGGAGCCTCAGGACACTGCACACTGCTCTCTAGTAAGTCTGGGACTTTGGGAGTCT----NNNGAAAGGCTCGGAGTTCAGTCTGTGCCTCTTCA------CAGCCCTAGTCTGCCTCCTGTCACTGCC---TCTGTCAGAACTGCCCTGTCTGGTCTTTCTGGTGCTGA------TGG-------------GGGAAG---AGAAGAAGGAAAGGGAAC--AAGAATTAGTTTTGTCCTCTGGG-AAGAGCTTAGGAT---------AGGAAGCC-CCAGAAGA-----------------------CAGGGCCTCTCCTGCCACCTCTGGGAT--GGTGACGTGCTCTGCCTGCCTGGAAGCATCGAGTCTGCCCCAGGCCCTGTGCTAGTGCCTACCC------------------GCCTGCAGACGGAGCTGGTACTCA-----------------GGTGTCCACAAGAGACAGATTGCGCCCTCTGTGTCCGTGTGGTTGTACACTTGGCTGTGCATGGGCACTGGGAAGAGCCCGAAGAAGCTGGAAAGTCTGATTCAGAACTCCAGGGGCCTAGGAACGCCTCTCTCC------------AGGCCCAGGTGGTGCTCTCCTTTCAGGCC--------TA------CCCCATTG---CTCGCTGTGCCCTGCTGGAGGTCCAGGTGCCTGCTGACCTGGTGCAGCCTGGTCAGTCCGTGGGTTCTGCAGTATTTGACTG----------------TTTTGAGGCTGGTCTTGG--------GGCTGAGG-------TACGA-ATCTGGTCCTACAC---CA----A---------------ACCCAGGTACCAGAAAGAACTCAACGTCACGCAGCAGTTGCCTGACTGCA-GGGGTCTC-----GAAG-----TCCA-GGACAGCATCCAGAGCTGCTGGGCCC-TAC--CCT--GGCTC----A------ATGTGTCTACA------GATGGTGACAATGTTCTTCTGATACTGGACGTCTCTAAGGAGCAGAAATTTGGCTTCTTACTATA--CTGGGATCAGGC--CCAGGGTCCTCTCAAATCCTTG----TTGTACAAAAACCTGA---------------------CTGGACCTCAGAACATTACTTTAAACCACACTGACCTGGTTCCCTGCCTCTGCATTCAGTTATGGTCTCAGG---AGCCAGACTC---TGTTAGGACCAGCTTCTGCCCCTTCAAGAAAGATCCCCGTGCACACAGGAA--CCTTTGGCACATGGCCAGGCTGCGGGTGCAGTCCTCAGGG--AGCTGGCTGCTAGACACGCCTTGCTCTCTACGGAC-----------CGAGGTGGCACTGTGCTGGCAGGCACCAGACCAGAGTCCCTGCCAGCCCCTTGTGCCACCAATGCCCCAGAAGAATGTCACTATGAATAGGCCATTTGAGTTCCCATTGGTGAAAGAA--CACCCCAACCTCTGTGTCCAGGTGAGCAGCTGGGA---GAAG--------GTTGAGCTCCAAGAGTGCTTGTGGGCTGACTCCTTAGGGCCCTTCAAGGATGATATGCTGTTAGTGGAGATGAA--------------AACTGACCTAAACGACACATCAGTCTGTGCCTTGGAACCCAGTGGCTGTACACCACTGCCTAGTGTTGCCTCCACGAGAGCTGCTCGCCTTGGAGAGCAGTTGCTTCTAGACTTCAGGACACACCAGTGC--------ATGCAGCTGTGGA-ATGATGATGACCTGGGATCACTGTGGGCCTGCCCCATGGACAAGTACATCCACAAGCGCTGGGTCCTAGTGTGGCTGGCCTGCCTACTCTTGGCTGCGGCGCTTTTCTTCTTCCTCCTTTTAAAAAAGGACC----GCAGG------AAAGGGA--------------------------------------------------------------G---AGCCTCAAACGCGGCCCCTCGTGCCCGCCCGGCCCTGCTTCTCCACTCGGCCGATGGAGCAT-ACTACGAGCGTCTGGTGGGCGCTCTGGC-GTCCGC---GTTGA---------------------------------GCCAGATGCCACT----------------------GCGCGTTGCCGTGGACCTGTGGAGCCGCCGCGAGCTGACCGCGCACGGAG-----------CCCTGGCCTGGTTCCACCAGCAACGGCGC---CGGACCCTGCAGGAGGATGGCGTGGTCATACTTCTCTTCTCACCCGCGGCCGTGGCGCAGTGTCAGCAGTGGCTGCAGCTCCAGACGGTG-----------GAGCCCG---------GGCCGCATGACGCTCTGGCCGCCTGGCTCAGCTGCGTGCTGCCCGATTTCCTGCAAGGCCAGGCGACCGGCCGCTACG-TCGGGGT------------CTACTTTGACGGGCTGCTGCACCCAGACACTGTACCCGC------------------CCTGTTCCGCGTCGCGC----CGCTCTTC---TCCCTGCCC---TCGCAGCTGCCGGCCTTCCTGGATGCACTGCAGGGAAGCAGCTCCCAGTCCCC---CGGGCG--ACCTGCGGACAGGGCGGAACGAGTGGCC--CAGGCGCTGCTGTCCGCCCTAGACAGCNNNTACTTAGAGCTCGGAAGCCCCAGGCTGC---CGCGAGGAATGGGACCTGGGACCCTGCCCNNNGCACTCGAANNN---------------------------
>vs_HLellLut1_IL17RC
-----------------ATGC----------------------CTATGTCCTGGTTCCTGCTGTCCTTGGCACTGGGCCGGAGTCCTGTGGTGGTTTCTCTGGAGAGGCTTGTGGAGCCTCACGACACCGCACGCTGCTCTCTAGTGAGTCTGGGGCCCTGGGAAGCT----GGGGAANNNCTGAGAG---T---TCAGTCTGTGCCTCTTCAAAGCCCTAATCTGGCTCCT---GTCACTGCCTCCATCAGAACCACCCTGTCTGGTCTGTCTGGTGCTGA------TGG-------------GGCGAT----GG--------AAAGGGGACAAGAAATAGTCTTGTCTTCAGGG-AAGGGCTTAAGGN---------NNAGGGAG-C-------------------CCC---AGAAGGAGGGCCTTTCCTGCCACCTCTGGGAT--GGTGACGTGCTCTGCCTGCCTGGAAGCATCGAGTCTGCCCCGGGCCCTGTGCTGGTGCCTACGT------------------GCCTGCAGACAGAGCTGGTGCTGC-----------------GGTGCCCACAGGAGACTGATTGTGCCCTCTGTGTCCGCGTGGTTGTGCACTTGGCTGTGCACGGGGGCTGGGAAGAACCTGAAGAAGGGGAAAATTCTGATTTGGAACTCCAGGAACCTAGAAATGCATCTCTCC------------TGGCCCAGGTGGTGCTCTCCTTCCAGGCC--------TA------CCCCACTA---CCCGCTGTGCCCTGCTGGAGATACAGGTGCCTGCTGTCCTGGTGCAGCCTGGTCAGTCTGTGGGTTCTGCAGTGTTTGACTG----------------TTTCGAGGCTGGTCTTGG--------GGCTGAGG-------TGCGA-ATCTGGTCCTACAC---GC----A---------------GCCCAGGTACCAGAAAGAACTCAATGTCACCCAGCAGCTTCCTGACTGCA-GGGGTCTT-----GAAG-----TCTG-GGACAGCATCCAGAGCTGCTGGGCTC-TGC--CCT--GGCTC----A------ATGTGTCTGCA------GATGGTGACAGTGTGCACTTGGTACTGGACGTCTCTGAGGAGCAGAACTTTGGCTTCTTACTGTA--CTGGGATCAGGT--CCAGGGTCCTCTCAAACCCTGG----AGGTACAAAAACCTGA---------------------CTGGACCACAGACTATTACCTTAAACCATACAGACCTGGTTCCCTGCCTCTGCATTCAGGTGTGGCCCCTGG---AGCCAGACTC---TGTTAGGACCAGTTTCTGCCCTTTCCAGGAAGATCCCCGTGCACACCAGAA--CCTTTGGCGCATAGCCAGGCTGCAGGTGCTGTCCTCAGGG--AGATGGCAGCTAAATGCACCATGCTCTCTGCTGGC-----------CAAGGTGGCACTGTGCTGGCAGGCACCAGACCAGGTTCCCTGCCAGCCACTTGTGCCACCAATGCACCAGGAGAATGTCACTGTGAATAAGCCTCATGAGTTCCCATCAGTGAGAGGT--CACCCCAACCTCTGTGTCCAGGTGAGCAGCTTGGA---GAAG--------GTACAGTTCCAAGAATGCTTGTGGGCTGACTCCTTGGGGCCCTTCAAGGATGATATGCTATTAGTGGAGATGAG--------------AACCGGCCTTAACGACACATCAGTCTGTGCCTTGGAACCCAGTGGCTGTACAGCACTGCCTAGCAACGCCTCCACGAGAGCTGCTCGCCTTGGAGAGCAGTTGCTGCAAGACTTCCGGACACACCAGTGT--------GTGCAGCTGTGGA-ACGATGATGACCTGGGAGCGCTATGGGCCTGCCACATGGACAAGTACATCCATAAGCGCTGGGTCCTGGTGTGGCTGGTCTGCCTACTCTTGGTCGCTGCACTTTTCTTCTTTCTCCTTCTAAAAAAGGATC----GCGTG------AAAGGGACAGCCTCAAA-----------------------------------------------------------------G-------------------------------------------------------------------------------------------------------------------------------------------------------------------------------------------------------------------------------------------------------------------------------------------------------------------------------------------------------------------------------------------------------------------------------------------------------------------------------------------------------------------------------------------------------------------------------------------------------------------------------------------------------------------------------------------------------------------------------------------------------------------------------------------------------------------------------
>vs_mesAur1_IL17RC
-----------------ATGC----------------------CAATGTCCTGGTTCCTGCTGTCCTTGGCACTGGGCCGGAGCCCCGTGGTGGTTTCTCTGGAGAGACTTGTGGAACCTCAGGACACTGCACGCTGCTCTGTAGTGAGTCTGGGGCCCTGGGGAAGT----TGGGGAAGGCTAAGAG---T---TCAGGCTGTGCCTCTTCAAAGCCCTAACCTGTCTCCT---GTCACTGCCTCTATCAGAACCGCCCTGTCTGGTCTGTCTGGTGCTGA------TGG-------------GGATGA---GNNNAGTA---AGGGGACAAGANNNGTAGTCTTGTCTTCAGGG-GAGGGCTTAGGA------------TGGGAG-C-------------------CCC---AGAAAAAAGGCCTTTCCTGCCACCTCTGGGAT--GGGGACGTGCTCTGCCTGCCTGGAAGCCTCGAGTCTGCCCCAGGCCCTGTGCTGGTGCCCACGA------------------GCCTGCAGACAGAGCTGGTGCTGA-----------------GATGTCCACAGGAGACCGACTGTGCCCTCTGTGTCCGTGTGGTCGTGCACTTGGCTGTACACGGGGGCTGGGAGGAGCCTGAAGAAGGGGAAAGGTCCGACTCTGAACTCCAGGAGGCTAGAAACGCATCTCTCC------------TGGCCCAGGTGGTGCTCTCCTTCCAGGCC--------TA------CCCCACCA---CCCGTTGTGCCTTGCTGGAGGTACAGGTGCCCGCTGTCTTGGTGCAGCCTGGTCAGTCTGTGGGCTCTGCAGTGTTCGACTG----------------TTTTGAGGCTGGTCTTGG--------GGCCCAGG-------TGCGA-ATCTGGTCCTATAC---AC----A---------------ACCCAGATACCAGAAAGAACTCAACCTCACACAACAGCTGCCTGACTGCA-GGGGTCTT-----GAAG-----TCCG-GGACAGCATCCAGAGCTGCTGG------------------------------------------------------------------------------------------------------------------------------------------------------------------------------------------------------------------------------------------------------------------------------------------------------------------------------------------------------------------------------------------------------------------------------------------------------------------------------------------------------------------------------------------------------------------------------------------------------------------------------------------------------------------------------------------------------------------------------------------------------------------------------------------------------------------------------------------------------------------------------------------------------------------------------------------------------------------------------------------------------------------------------------------------------------------------------------------------------------------------------------------------------------------------------------------------------------------------------------------------------------------------------------------------------------------------------------------------------------------------------------------------------------------------------------------------------------------------------------------------------------------------------------------------------------------------------------------------------------------------------------------------------------------------------------------------------------------------------------------------------------------------------------------------------------------------------------------------------------------------------------------------------------------------------------
>vs_HLmesAur2_IL17RC
-----------------ATGC----------------------CAATGTCCTGGTTCCTGCTGTCCTTGGCACTGGGCCGGAGCCCCGTGGTGGTTTCTCTGGAGAGACTTGTGGAACCTCAGGACACTGCACGCTGCTCTGTAGTGAGTCTGGGGCCCTGGGGAAGT----TGGGGAAGGCTAAGAG---T---TCAGGCTGTGCCTCTTCAAAGCCCTAACCTGTCTCCT---GTCACTGCCTCTATCAGAACCGCCCTGTCTGGTCTGTCTGGTGCTGA------TGG-------------GGATGA---GNNNAGTA---AGGGGACAAGANNNGTAGTCTTGTCTTCAGGG-GAGGGCTTAGGA------------TGGGAG-C-------------------CCC---AGAAAAAAGGCCTTTCCTGCCACCTCTGGGAT--GGGGACGTGCTCTGCCTGCCTGGAAGCCTCGAGTCTGCCCCAGGCCCTGTGCTGGTGCCCACGA------------------GCCTGCAGACAGAGCTGGTGCTGA-----------------GATGTCCACAGGAGACCGACTGTGCCCTCTGTGTCCGTGTGGTCGTGCACTTGGCTGTACACGGGGGCTGGGAGGAGCCTGAAGAAGGGGAAAGGTCCGACTCTGAACTCCAGGAGGCTAGAAACGCATCTCTCC------------TGGCCCAGGTGGTGCTCTCCTTCCAGGCC--------TA------CCCCACCA---CCCGTTGTGCCTTGCTGGAGGTACAGGTGCCCGCTGTCTTGGTGCAGCCTGGTCAGTCTGTGGGCTCTGCAGTGTTCGACTG----------------TTTTGAGGCTGGTCTTGG--------GGCCCAGG-------TGCGA-ATCTGGTCCTATAC---AC----A---------------ACCCAGATACCAGAAAGAACTCAACCTCACACAACAGCTGCCTGACTGCA-GGGGTCTT-----GAAG-----TCCG-GGACAGCATCCAGAGCTGCTGG------------------------------------------------------------------------------------------------------------------------------------------------------------------------------------------------------------------------------------------------------------------------------------------------------------------------------------------------------------------------------------------------------------------------------------------------------------------------------------------------------------------------------------------------------------------------------------------------------------------------------------------------------------------------------------------------------------------------------------------------------------------------------------------------------------------------------------------------------------------------------------------------------------------------------------------------------------------------------------------------------------------------------------------------------------------------------------------------------------------------------------------------------------------------------------------------------------------------------------------------------------------------------------------------------------------------------------------------------------------------------------------------------------------------------------------------------------------------------------------------------------------------------------------------------------------------------------------------------------------------------------------------------------------------------------------------------------------------------------------------------------------------------------------------------------------------------------------------------------------------------------------------------------------------------------
>vs_HLmicAgr2_IL17RC
-----------------ATGC----------------------CTATGTCCTGGTTCCTGCTGTCCTTGGCACTGGGCCGGAGCCCTGTGGTGGTTTCTCTGGAGAGGCTTGTGGAGCCTCACGACACCGCACGCTGCTCTCTAGTGAGTCTGGGGCCCTGGGAAACT----GGGGAANNNCTGAGAG---T---TCAGTCTGAGCCTCTTCAAAGCCCTAATCTGGCTCCT---GTCACTGCCTCCATCAGAACCGCCCTGTCTGGTCTGTCTGGTGCTGA------TGG-------------GGATGA---TGG--------AAAGGGGACAAGAATTAGTCTTGTCTTCAGGG-AAGGGCTTNNNG----------GTAGGGAG-C-------------------CCC---AGAAGGAGGGCCTTTCCTGCCACCTCTGGGAT--GGTGACGTGCTCTGCTTGCCTGGAAGCATCGAGTCTGCCCCGGGCCCTGTGCTGGTGCCTACGT------------------GCCTGCAGACAGAGCTGGTGCTGC-----------------GGTGCCCACAGGAGACTGATTGTGCCCTCTGTGTCCGCGTGGTTGTGCACTTGGCTGTGCACGGGGGCTGGGAAGAGCCTGAAGAAGGGGAAAATTCTGATTTGGAACTCCAGGAACCTAGAAACGCCTCTCTCC------------TGGCCCAGGTGGTGCTCTCCTTCCAGGCC--------TA------CCCCACTA---CCCGCTGTGCCCTGCTGGAGATACAGGTGCCCGCTGTCCTGGTGCAGCCTGGTCAGTCTGTGGGCTCTGCAGTGTTTGACTG----------------TTTCGAGGCTGGTCTTGG--------GGCTGAGG-------TGCGA-ATCTGGTCCTACAC---GC----A---------------GCCCAGGTACCAGAAAGAACTCAATGTCACCCAGCAGCTTCCTGACTGCA-GGGGTCTT-----GAAG-----TCCG-GGACAGCATCCAGAGCTGCTGGGCCC-TGC--CCT--GGCTC----A------ATGTGTCTGCA------GATGGTGACAGTGTTCACTTGGTACTGGACGTCTCTGAGGAGCAGAACTTTGGCTTCTTACTGTA--CTGGGATCAGGT--CCAGGGTCCCCTCAAACCCTGG----AGGTACAAAAACCTGA---------------------CTGGACCACAGACTATTACCTTAAACCATACAGACCTGGTTCCCTGCCTCTGCATTCAGGTGTGGCCCCTGG---AGCCAGACTC---TGTTAGGACCAGTTTCTGCCCTTTCCGGGAAGATCCCCGTGCACACCGAAA--CCTTTGGCACATAGCCAGGCTGCAGGTGCTGTCCCCAGGG--AGATGGCAGCTAAATGCACCATGCTCTCTGCCGGC-----------CAAGGTGGCACTCTGCTGGCAGACACCAGACCAGGTTCCCTGCCAGCCCCTTGTGCCACCAATGCTCCAGGAGAATGTCACTGTGAATAAGCCTCATGAGTTCCCGTCAGTGAGAGGC--CACCCCAACCTCTGTGTTCAGGTGAGCAGCTTGGA---GAAG--------GTACAGTTCCAAGAATGCTTGTGGGCTGACTCCTTGGGGCCCTTCAAGGACGAGATGCTATTAGTGGAGATGAG--------------AACCGGCCTAAACGACACGTCTGTCTGTGCCTTGGAACCCAGTGGCTGTACAGCATTGCCTAGCAACGCTTCCACGAGAGCTGCTCGTCTTGGAGAGCAGTTGCTGCAAGACTTCCGGACACACCAGTGC--------GTGCAGCTGTGGA-AGGAGGATGACCTGGGAGCGCTATGGGCCTGCCCCATGGACAAGTACATCCATAAGCGCTGGGTCCTGGTGTGGCTGGTCTGCCTACTCTTAGTCGCTGTACTTTTCTTCTTTCTCCTTCTAAAAAAGGATC----GTGTG------AAAGC-----------------------------------------------------------------------------------CCCCAGGGCCCGCACAACCTTACTCCTCCACTCTGCCGAGGGAGAGG-GCCACGAGCGTTTGGTGGGCGCGCTGGC-GTCTGC---GTTGA---------------------------------GCCAGCTGCCGCT----------------------GCGCGTGGCCGTGGACCTGTGGAGCCGCCGCGAGCTGAGCGCGCACGGCG-----------CCCTGGCCTGGTTCCACGAGCAGCGGCGC---CGGACCCTGCAGGAGGATGGCATGGTGGTCCTCCTCTTCTCGCCAGCGGCGGTGGCGCAGTGCCAGCAGTGGCTCCAACACGAGACTGTG-----------GGACCGG---------GGCCGCATGACACCCTCGCCTCCTGGCTCAGCTGCGTGCTGCCCGACTTCCTGCAAGGCCGGGCGGCCGGCCGCTACG-TCGGGGT------------CTACTTTGACGGGCTGCTGCACCCCGATGCCGTACCCGC------------------CCCTTTCCGCGCCGCGC----CGCTCTTC---TCCTTGCCT---TCGCAGCTGCCCGGCTTCCTGGACGTCCTGCAGGGAGGCTGCTCCCGGAGCAC---CGGGCG--GCCCACGGACAGGGTGGAGCGAGTGGCC--CAGGCTTTGCGGGCCGCCCTGGACAGCTGCAACCTGCAATCGGGAGCCCCCGGGAGCTGCG-GCGAGGCANNN-----------------------------------------------------------
>vs_micOch1_IL17RC
-----------------ATGC----------------------CTATGTCCTGGTTCCTGCTGTCCTTGGCACTGGGCCGGAGTCCTGTGGTGGTTTCTCTGGAGAGGCTTGTGGAGCCTCACGACACCGCACGCTGCTCTCTAGTGAGTCTGGGGCCCTGGGAAACT----GGGGAANNNCTGAGAG---T---TCAGTCTGAGCCTCTTCAAAGCCCTAATCTGGCTCCT---GTCACTGCCTCCATCAGAACCGCCCTGTCTGGTCTGTCTGGTGCTGA------TGG-------------GGATGA---TGG--------AAAGGGGACAAGAATTAGTCTTGTCTTCAGGG-AAGGGCTTNNNG----------GTAGGGAG-C-------------------CCC---AGAAGGAGGGCCTTTCCTGCCACCTCTGGGAT--GGTGATGTGCTCTGCCTGCCTGGAAGCATCGAGTCTGCCCCTGGCCCTGTGCTGGTGCCTACGT------------------GCCTGCAGACAGAGCTGGTGCTGC-----------------GGTGCCCACAGGAGACTGATTGTGCACTCTGTGTCCGCGTGGTTGTGCACTTGGCTGTGCACGGGGGCTGGGAAGAGCCTGAAGAAGGGGAAAATTCTGATTTGGAACTCCAGGAACCTAGAAACGCCTCTCTCC------------TGGCCCAGGTGGTGCTCTCTTTCCAGGCC--------TA------CCCCACTA---CCCGCTGTGCCCTGCTGGAGATACAGGTGCCTGCTGTCCTGGTACAGCCTGGTCAGTCTGTGGGTTCTGCAGTGTTTGACTG----------------TTTCGAGGCTGGTCTTGG--------GGCTGAGG-------TGCGA-ATCTGGTCCTACAC---GC----A---------------GCCCAGGTACCAGAAAGAACTCAATGTCACCCAGCAGCTTCCTGACTGCA-GGGGTCTT-----GAAG-----TCCG-GGACAGCATCCAGAGCTGCTGGGCCC-TGC--CCT--GGCTC----A------ATGTGTCTGCA------GATGGTGACAGTGTTCACTTGGTACTGGACGTCTCTGAGGAGCAGAACTTTGGCTTCTTACTGTA--CTGGGATCAGGT--CCAGGGTCCCCTCAAACCCTGG----AGGTACAAAAACCTGA---------------------CTGGACCACAGACTATCACCTTAAACCATACAGACCTGGTTCCCTGCCTCTGCATTCAGGTGTGGCCCCTGG---AGCCAGACTC---TGTTAGGACCAGTTTCTGCCCTTTCCGGGAAGATCCCCGTGCACACCGGAA--CCTTTGGCACATAGCCAGGCTGCAGGTGCTGTCCCCAGGA--AGATGGCAGCTAAATGCACCATGCTCTCTGCCGGC-----------CAAGGTGGCACTCTGCTGGCAGGCACCAGACCAGGTTCCCTGCCAGCCCCTTATGCCACCAATGCTCCAGGAGAATGTCACTGTGAATAAGCCTCATGAGTTCCCTTCGGTGAGAGGC--CACCCCAACCTCTGTGTCCAGGTGAGCAGCTTGGA---GAAG--------GTACAGTTCCAAGAATGCTTGTGGGCTGACTCCTTGGGGCCCTTCAAGGACGATATGCTATTAGTGGAGATGAG--------------AACCGGCCTAAACGACACATCAGTCTGTGCCTTGGAACCCAGTGGCTGTACAGCACTGCCTAGCAACACTTCCACGAGAGCTGCTCACCTTGGAGAGCAGTTGCTGCAAGACTTCCTGACACACCAGTGC--------GTGCAGCTGTGGA-AGGAGGATGACCTGGGAACGCTATGGGCCTGTCCCATGGACAAGTACATCCATAAGCGCTGGGTCCTGGTGTGGCTGGTCTGCCTACTCTTGGTCGCTGTACTTTTCTTCTCTCTCCTTCTAAAAAAGGATC----GTGTG------AAAGGGGCAGCCTCAAA-----------------------------------------------------------------GGCTGCCCCCAGGGCCCGCACAACCTTACTCCTCCACTCTGGCGAGGGAGAGG-GCCATGAGCGTTTAGTGGGCGCGCTGGC-GTCTGC---GTTGA---------------------------------GCCAGCTGCCGCT----------------------GCGCGTGGCCGTGGACCTGTGGAGCCGCCGCGAGCTGAGCGCGCACGGGG-----------CCCTGGCCTGGTTCCACGAGCAGCGGCGC---CGGACCCTGCAGGAGGATGGCGTGGTGGTCCTCCTCTTCTCGCCAGCGGCGGTGGCGCAGTGCCAGCAGTGGCTCCAACACGAGACTGTG-----------GGACCGG---------GGCCACATGACACCCTCGCCTCCTGGCTCAGCTGCGTGCTGCCCGACTTCCTGCAAGGCCGGGCGGCCGGCCGCTACG-TCGGGGT------------CTACTTTGACGGGTTGCTGCACCCCGATGCCGTACCCGC------------------CCCTTTCCGCGCCGCGC----CGCTCTTC---TCCTTGCCT---TCGCAGCTGCCCGGCTTCCTGGACGTCCTGCAGGGAGGCTGCTCCCGGAGCAC---CTGGCG--GCCCACGGACAGGGTGGAGCGAGTGGCC--CAGGCTCTGCGGGCCGCCCTGGACAGCTGCAACCTGCAATCGGGAGCCCCCGGG-AGCTGCGGCGAGGCATGGGACCCGGGACCCTACCCTGCACTCAAANNN-----------------------------
>vs_HLmicArv1_IL17RC
-----------------ATGC----------------------CTATGTCCTGGTTCCTGCTGTCCTTGGCACTGGGCCGGAGCCCTGTGGTGGTTTCTCTGGAGAGGCTTGTGGAGCCTCACGACACCGCACGCTGCTCTCTAGTGAGTCCGGGGCCCTGGGAAACT----GGGGAANNNCTGAGAG---T---TGAGTCTGAGCCTCTTCAAAGCCCTAATCTGGCTCCT---GTCACTGCCTCCATTAGAACCGCCCTGTCTGGTCTGTCTGGTGCTGA------TGG-------------GGATGA---TGG--------AAAGGGGACAAGAATTAGTCTTGTCTTCAGGG-AAGGGCTTNNNG----------GTAGGGAG-C-------------------CCC---AGAAGGAGGGCCTTTCCTGCCACCTCTGGGAT--GGTGACGTGCTCTGCCTGCCTGGAAGCATCGAGTCTGCCCCGGGCCCTGTGCTGGTGCCTACGT------------------GCCTGCAGACAGAGCTGGTGCTGC-----------------GGTGCCCACAGGAGACTGATTGTGCCCTCTGTGTCCGCGTGGTTGTGCACTTGGCTGTGCACGGGGGCTGGGAAGAGCCTGAAGAAGGGGGAAATTCTGATTTGGAACTCCAGGAACCTAGAAACGCCTCTCTCC------------TGGCCCAGGTGGTGCTCTCCTTCCAGGCC--------TA------CCCCACTA---CCCGCTGTGCCCTGCTGGAGATACAGGTGCCTGCTGTCCTGGTGCAGCCTGGTCAGTCTGTGGGTTCTGCAGTGTTTGACTG----------------TTTCGAGGCTGGTCTTGG--------GGCTGAGG-------TGCGA-ATCTGGTCCTACAC---GC----A---------------GCCCAGGTACCAGAAAGAACTCAATGTCACCCAGCAGCTTCCTGACTGCA-GGGGTCTT-----GAAG-----TCCG-GGACAGCATCCAGAGCTGCTGGGCCC-TGC--CCT--GGCTC----A------ATGTGTCTGCA------GATGGTGACAGTGTTCACTTGGTACTGGACGTCTCTGAGGAGCAGAACTTTGGCTTCTTACTGTA--CTGGGATCAGGT--CCAGGGTCCTCTCAAACCCTGG----AGGTACAAAAACCTGA---------------------CTGGACCACAGACTATTACCTTAAACCATACAGACCTGGTTCCCTGCCTCTGCATTCAGGTGTGGCCCCTGG---AGCCAGACTC---TGTTAGGACCAGTTTCTGTCCTTTCCGGGAAGATCCCCGTGCACACCGGAA--CCTTTGGCACATAGCCAGGCTGCAGGTGCTGTCCCCAGGG--AGATGGCAGCTAAATGCACCATGCTCTCTGCCGGC-----------CAAGGTGGCACTCTGCTGGCAGGCACCAGACCAGGTTCCCTGCCAGCCCCTTGTGCCACCAATGCTCCAGGAGAATGTCACTGTGAATAAGCCTCATGAGTTCCCGTCGGTGAGAGGC--CACCCCAACCTCTGTGTCCAGGTGAGCAGCTTGGA---GAAG--------GTACAGTTCCAAGAATGCTTGTGGGCTGACTCCTTGGGGCCCTTCAAGGACGATATGCTATTAGTGGAGATGAG--------------AACCGGCCTAAACAACACCTCAGTCTGTGCCTTCGAACCCAGTGGCTGTACAGCATTGCCTAGCAATGCCTCCACGAGAGCTGCTCGCCTTGGAGAGCAGTTGCTGCAAGATTTCCGGACACACCAGTGC--------GTGCAGCTGTGGA-AGGAGGATGACCTGGGAGCGCTATGGGCCTGCCCCATGGACAAGTATACCCATAAGCGCTGGGTCCTGGTGTGGCTGGTCTGCCTACTCTTGGTCGCTGTACTTTTCTTCTCTCTCCTTCTAAAAAAGGATC----ATGTG------AAAGC-----------------------------------------------------------------------------------TCCCAGGGCCCGCACAACCTTGCTCCTCCACTCTGCCGAGGGAGAGG-GCCATGAGCGTTTGGTGGGCGCGCTGGC-ATCTGC---GTTGA---------------------------------GCCAGCTGCCGCT----------------------GCGCGTGGCCGTGGACCTGTGGAGCCGCCGCGAGCTGAGCGCGCATGGGG-----------CCCTGGCCTGGTTCCACGAGCAGCGGCGC---CGGACCCTGCAGGAGGATGGCGTGGTGGTCCTCCTCTTCTCGCCAGCGGCGGTGGCGCAGTGCCAGCAGTGGCTCCAACACGAGACTGTG-----------GGACCGG---------GGCCGCATGACACCCTCGCCTCCTGGCTCAGCTGCGTGCTGCCCGACTTCCTGCAAGGCCGGGCGGCCGGCCGCTACG-TCGGGGT------------CTACTTTGACGGGCTGCTGCATCCCGATGCCGTACCCGC------------------CCCTTTCCGCGCCGCGC----CGCTCTTC---TCCTTGCCT---TCTCAGCTGCCCAGCTTCCTGGACGTCCTGCAGGGAGGCTGCTCCCGGAGCAC---CGGGCG--GTCCACGGACAGGGTGGAGCGAGTGGCC--CAGGCTCTGCGGGCCGCCCTGGACAGCTGCAACCTGCAATCGGGAGCCCCCNNNGAGCTGCGGCGAGGCGTGGGACCCGGGACCCTACCCNNNGCACTCAAANNN---------------------------
>vs_HLellTal1_IL17RC
-----------------ATGC----------------------CTATGTCCTGGTTCCTGCTGTCCTTGGCACTGGGCCGGAGCCCTGTGGTGGTTTCTCTGGAGAGGCTTGTGGAGCCTCACGACACCGCACGCTGCTCTCTAGTGAGTCTGGGGCCCTGGGAAGCT----GGGGAANNNCTGAGAA---T---TCAGTCTGTGCCTCTTCAAAGCCCTAATCTGGCTCCT---GTCACTGCCTCCATCAGAACAGCCCTGTCTGGTCTGTCTGGTGCTGA------TGG-------------AGATGA---TGG--------AAAGGAGACAAGAAATAGTCTTGTCTTCAGGA-AAGGGCT------------------------------------------------------TAAGGGCCTTTCCTGCCACCTCTGGGAT--GGTGACGTGCTCTGCCTGCCTGGAAGCATCGAGTCTGCCCCGGGCCCTGTGCTGGTGCCTACGT------------------GCCTGCAGACAGAACTGGTGCTGC-----------------GGTGCCCACAGGAGACTGATTGTGCCCTCTGTGTCCGCGTGGTTGTGCACTTGGCTGTGCACGGGGGCCGGGAAGAGCCTGAAGAAGGGGAAAATTCTGATTTGGAACTCCAGGAACCTAGAAATGCATCTCTCC------------TGGCCCAGGTGGTGCTCTCCTTCCAGGCC--------TA------CCCCACTA---CCCGCTGTGCCCTGCTGGAGATACAGGTGCCCGCTGTCCTGGTGCAGCCTGGTCAGTCTGTGGGTTCTGCAGTGTTTGACTG----------------TTTTGAGGCTGGTCTTGG--------AGCTGAGG-------TGCGA-ATCTGGTCCTACAC---GC----A---------------GCCCAGGTACCAGAAAGAACTCAATGTCACCCAGCAGCTTCCTGACTGCA-GGGGTCTT-----GAAG-----TCCG-GGACAGCATCCAGAGCTGCTGGGCTC-TGC--CCT--GGCTC----A------ATGTGTCTGCA------GATGGTGACAGTGTTCACTTGGTACTGGACGTCTCTGAGGAGCAGAACTTTGGCTTCTTACTGTA--CTGGGATCAGGT--CCAGGGTCCTCTCAAACCCTGG----AGGTACAAAAACCTGA---------------------CTGGACCACAGACTATTACCTTAAACCATACAGACCTGGTTCCCTGCCTCTGCATTCAGGTGTGGCCCCTGG---AGCCAGACTC---TGTTAGGACCAGTTTCTGCCCTTTCCGGGAAGATCCCCGTGCACACCGGAA--CCTTTGGCACATAGCCAGGCTGCAGGTGCTGTCCCCAGGG--AGATGGCAGCTAAATGCACCATGCTCTCTGCCGGC-----------CAAGGTGGCACTGTGCTGGCAGGCACCAGACCAGGTTCCCTGCCAGCCACTTGCGCCACCAATGGACCAGGAGAATGTTACTGTGAATAAGCCTCATGAGTTCCCATCAGTGAGAGGC--CACCCCAACCTCTGTGTCCAGGTGAGCAGCTTGGA---GAAG--------GTACAGTTCCAAGAATGCTTGTGGGCTGACTCCTTGGGGCCCTTCAAGGACGATATGCTATTAGTGGAGATGAG--------------AACTGGCCTTAATGACACATCAGTCTGTGCCTTGGAACCCAGTGGCTGTACAGCACTGCCTAGCAACGCCTCCACGAGAGCTGCTCGCCTTGGAGAGCAGTTGCTGCAAGACTTCCGGACACACCAGTGT--------GTGCAGTTGTGGA-ACGATGATGACCTGGGAGCGCTATGGGCCTGCCACATGGACAAG-------------------------------------------------------------------------------------------------------------------------------------------------------------------------------------------------------------------------------------------------------------------------------------------------------------------------------------------------------------------------------------------------------------------------------------------------------------------------------------------------------------------------------------------------------------------------------------------------------------------------------------------------------------------------------------------------------------------------------------------------------------------------------------------------------------------------------------------------------------------------------------------------------------------------------------------------------------------------------------------------------------------------
>vs_HLmicFor1_IL17RC
-----------------ATGC----------------------CTATGTCCTGGTTCCTGCTGTCCTTGGCACTGGGCCGGACCCCTGTGGTGGTTTCTCTGGAGAGGCTTGTGGAGCCTCACGACACCGCACGCTGCTCTCTAGTGAGTCTGGGGCCCTGGGAAACT----GGGGAANNNCTGAGAG---T---TCAGTCTGTGCCTCTTCAGAGCCCTAATCTGGCTCCT---GTCACTGCCTCCATCAGAACCGCCCTGTCTGGTCTGTCTGGTGCTGA------TGG-------------GGATGA---TGG--------AAAGGGGACAAGAATTAGTCTTGTCTGCAGGG-AAGGGCTTNNNG----------GTAGGGAG-C-------------------CCC---AGAAGGAGGGCCTTTCCTGCCACCTCTGGGAT--GGTGACGTGCTCTGTCTGCCTGGAAGCATCGAGTCTGCCCCGGGCCCTGTGCTGGTGCCTACGT------------------GCCTGCAGACAGAGCTGGTGCTGC-----------------GGTGCCCACAGGAGACTGATTGTGCCCTCTGTGTCCGCGTGGTTGTGCACTTGGCTGTGCACGGGGGCTGGGAAGAGCCTGAAGAAGGGGAAAATTCTGATTTGGAACTCCAGGAACCTAGAAACGCCTCTCTCC------------TGGCCCAGGTGGTGCTCTCCTTCCAGGCC--------TA------CCCCACTA---CCCGCTGTGCCCTGCTGGAGATACAGGTGCCTGCTGTCCTGGTGCAGCCTGGTCAGTCTGTGGGCTCTGCAGTGTTTGACTG----------------TTTCGAGGCTGGTCTTGG--------GGCTGAGG-------TGCGA-ATCTGGTCCTACAC---GC----A---------------GCCCAGGTACCAGAAAGAACTCAATGTCACCCAGCAGCTTCCTGACTGCA-GGGGTCTT-----GAAG-----TCCG-GGACAGCATCCAGAGCTGCTGGGCCC-TGC--CCT--GGCTC----A------ATGTATCTGCA------GATGGAGACAGTGTTCACTTGGTACTGGACGTCTCTGAGGAGCAGAACTTTGGCTTCTTACTGTA--CTGGGATCAGGT--CCAGGGTCCTCTCAAACCCTGG----AGGTACAAAAACCTGA---------------------CTGGACCACAGACTATTACCTTAAACCATACAGACCTGGTTCCCTGCCTCTGCATTCAGGTGTGGCCCCTGG---AGCCAGACTC---TGTTAGGACCAGTTTCTGCCCTTTCCGGGAAGATCCCCGTGCACACCGGAA--CCTTTGGCACATAGCCAGGCTGCAGGTGCTGTCCCCAGGG--AGATGGCAGCTAAATGCACCATGCTCTCTGCCGGC-----------CCAGGTGGCACTCTGCTGGCAGGCACCAGACCAGCTTCCCTGCCAGCCCCTTGTGCCACCAATGCTCCAGGAGAATGTCACTGTGAATAAGCCTCATGAGTTCCCGTCGGTGAGAGGC--CACCCCAACCTCTGTGTCCAGGTGAGCAGCTTGGA---GAAG--------GTACAGTTCCAAGAATGCTTGTGGGCTGACTCCTTGGGGCCCTTCAAGGACGATATGCTATTAGTGGAGAGGAG--------------AACCGGCCTAAACGACACGTCAGTCTGTGCCTTGGAACCCAGTGGCTGTACAGCATTGCCTAGCAACGCCTCCACGAGAGCTGCTCGCCTTGGAGAGCAGTTGCTGCAAGACTTCTGGACACACCAGTGC--------GTGCAGCTGTGGA-AGGAGGATGACCTGGGAGCGCTATGGGCCTGCCCCATGGACAAGTACATCCATAAGCGCTGGGTCCTCGTGTGGTTGGTCTGCCTACTCTTGGTCGCTGCACTTTTCTTCTCTCTCCTTCTAAAAAAGGATC----GTGTG------AAAGC-----------------------------------------------------------------------------------CCCCAGGGCCCGCACAACCTTACTCCTCCACTCTGCGGAGGGAGAGG-GCCATGAGCGTTTGGTGGGCGCGCTGGC-GTCTGC---GTTGA---------------------------------GCCAGCTGCCGCT----------------------GCGCGTGGCCGTGGACCTGTGGAGCCGCCGCGAGCTGAGCGCGCACGGGG-----------CCCTGGCCTGGTTCCACGAGCAGCGGCGC---CGGACCCTGCAGGAGGATGGCGTGGTGGTCCTCCTCTTCTCGCCAGCGGCGGTGGCGCAGTGCCAGCAGTGGCTCCAACACGAGACTGTG-----------GGGCCGG---------GGCCGCATGACACCCTCGCCTCCTGGCTCAGCTGCGTGCTGCCCGACTTCCTGCAAGGCCGGGCGGCCGGCCGCTACG-TCGGGGT------------CTACTTTGACGGGCTGCTGCACCCCGATGCCGTACCCGC------------------CCCTTTCCGCGCCGCGC----CGCTCTTC---TCCTTGCCT---TCGCAGCTGCCCGGCTTCCTGGACGTCCTGCAGGGAGGCTGCTCCGGGAGTAC---CGGGAG--GCCCACAGACAGGGTGGAGCGAGTGGCC--CAGGCTCTGCGGGCCGCCCTGGACAGCTGCAACCTGCAATCGGGAGTCCCCNNNGAGCTGCGGCGAGGCATGGGACCCGGGGCCCTACCCNNNGCACTCAAANNN---------------------------
>vs_HLmicOec1_IL17RC
-----------------ATGC----------------------CTATGTCCTGGTTCTTGCTGTCCTTGGCACTGGGCCGGAGCCCTGTGGTGGTTTCTCTGGAGAGGCTTGTGGAGCCTCACGACACCGCACGCTGCTCTCTAGTGAGTCTGGGGCCCTGGGAAACT----GGGGAANNNCTGAGAG---T---TCAGTCTGTGCCTCTTCAGAGCCCTAATCTGGCTCCT---GTCACTGCCTCCATCAGAACCGCCCTGTCTGGTCTGTCTGGTGCTGA------TGG-------------GGATGA---TGG--------AAAGGGGACAAGAATTAGTCTTGTCTGCAGGG-AAGGGCTTNNNG----------GTAGGGAG-C-------------------CCC---AGAAGGAGGGCCTTTCCTGCCACCTCTGGGAT--GGTGACGTGCTCTGTCTGCCTGGAAGCATCGAGTCTGCCCCGGGCCCTGTGCTGGTGCCTACGT------------------GCCTGCAGACAGAGCTGGTGCTGC-----------------GGTGCCCACAGGAGACTGATTGTGCCCTCTGTGTCCGCGTGGTTGTGCACTTGGCTGTGCACGGGGGCTGGGAAGAGCCTGAAGAAGGGGAAAATTCTGATTTGGAACTCCAGGAACCTAGAAACGCCTCTCTCC------------TGGCCCAGGTGGTGCTCTCCTTCCAGGCC--------TA------CCCCACTA---CCCGCTGTGCCCTGCTGGAGATACAGGTGCCTGCTGTCCTGGTGCAGCCTGGTCAGTCTGTGGGCTCTGCGGTGTTTGACTG----------------TTTCGAGGCTGGTCTTGG--------GGCTGAGG-------TGCGA-ATCTGGTCCTACAC---GC----A---------------GCCCAGGTACCAGAAAGAACTCAATGTCACCCAGCAGCTTCCTGACTGCA-GGGGTCTT-----GAAG-----TCCG-GGACAGCATCCAGAGCTGCTGGGCCC-TGC--CCT--GGCTC----A------ATGTATCTGCA------GATGGTGACAGTGTTCACTTGGTACTGGACGTCTCTGAGGAGCAGAACTTTGGCTTCTTACTGTA--CTGGGATCAGGT--CCAGGGTCCTCTCAAACCCTGG----AGGTACAAAAACCTGA---------------------CTGGACCACAGACCATTACCTTAAACCATACAGACCTGGTTCCCTGCCTCTGCATTCAGGTGTGGCCCCTGG---AGCCAGACTC---TGTTAGGACCAGTTTCTGCCCTTTCCGGGAAGATCCCCGTGCACACCGGAA--CCTTTGGCACATAGCCAGGCTGCAGGTGCTGTCCCCAGGG--AGATGGCAGCTAAATGCACCATGCTCTCTGCCGGC-----------CCAGGTGGCACTGTGCTGGCAGGCACCAGACCAGCTTCCCTGCCAGCCCCTTGTGCCACCAATGCTCCAGGAGAATGTCACTGTGAATAAGCCTCATGAGTTCCCGTCGGTGAGAGGC--CACCCCAACCTCTGTGTCCAGGTGAACAGCTTGGA---GAAG--------GTACAGTTCCAAGAATGCTTGTGGGCTGACTCCTTGGGGCCCTTCAAGGATGATATGCTATTAGTGGAGAGGAG--------------AACCGGCCTAAATGACACATCAGTCTGTGCCTTGGAACCCAGTGGCTGTACAGCATTGCCTAGCAACGCCTCCACGAGAGCTGCTCGCCTTGGAGAGCAGTTGCTGCAAGACTTCTGGACACACCAGTGT--------GTGCAGCTGTGGA-AGGAGGATGACCTGGGAGCGCTATGGGCCTGCCCCATGGACAAGTACATCCATAAGCGCTGGGTCCTGGTGTGGCTGGTCTGCCTACTCTTGGTCGCTGCACTTTTCTTCTCTCTCCTTCCAAAAAAGGATC----GTGTG------AAAGC-----------------------------------------------------------------------------------CCCCAGGGCCCGCACAACCTTACTCCTCCACTCTGCCGAGGGAGAGG-GCCATGAGCGTTTGGTGGGCGCGCTGGC-GTCTGC---GTTGA---------------------------------GCCAGCTGCCGCT----------------------GCGCGTGGCCGTGGACCTGTGGAGCCGCCGCGAGTTGAGCGCGCACGGGG-----------CCCTGGCCTGGTTCCACGAGCAGCGGCGC---CGGACCTTGCAGGAGGACGGCGTGGTGGTCCTCCTCTTCTCGCCAGCGGCGGTGGCGCAGTGCCAGCAGTGGCTCCAACACGAGACTGTG-----------GGGCCGG---------GGCCGCATGACACCCTCGCCTCCTGGCTCAGCTGCGTGCTGCCCGACTTCCTGCAAGGCCGGGCGGCCGGCCGCTACG-TCGGGGT------------CTACTTTGACGGGCTGCTGCACCCCGATGCCGTACCCGC------------------CCCTTTCCGCGCCGCGC----CGCTCTTC---TCCTTGCCT---TCGCAGCTGCCCGGCTTCCTGGACGTCCTGCAGGGAGGCTGCTCCGGGAGCAC---CGGGCG--GCCCACGGACAGGGTGGAGCGAGTGGCC--CAGGCTCTGCGGGCCGCCCTGGACAGCTGCAACCTGCAATCGGGAGCCCCCGG-GAGCTGCGGCGAGGCATGGGACCCGGGACCCTACCCTGCACTCAAANNN-----------------------------
>vs_HLondZib1_IL17RC
-----------------ATGC----------------------CTGTGTCCTGGTTCCTGCTGTCCTTGGCACTGGGCCGGAGCCCTGTGGTGGTTTCTCTGGAGAGGCTTGTGGAGCCTCATGACACCGCACGCTGCTCTCTAGTGAGTCTGGGGCCCTGGGAAGTT----GGGGAANNNCTGAGAG---T---TCAG------CCTCTTCAAAGCCCTAATCTGGTTCCT---GTCACTGCTTCTATCAGAACCGCCCTGTCTGGTCTGTCTGGTGCTGA------TGG-------------GGATGA---TGGA--------AAGGGGACAAGAATTAGTCTTGTCTTCAGGG-AAGGGCTTNNN-G---------GTAGGGAG-T-------------------CCC---AGAAGGAGGGCCTTTCCTGCCACCTCTGGGAT--GGTGATGTGCTCTGCCTGCCTGGAAGCATCGAGTCCGCCCCGGGCCCTGTGCTGGTGCCTACGT------------------GCCTGCAGACAGAACTGGTGCTGC-----------------GGTGCCCACAGGAGACTGATTGTGCCCTCTGTGTCCGCGTGGTTGTGCACTTGGCTGTGCATGGGGGCTGGGAAGAGCCTGAAGAAGGGGGAAATTCTGATTTGGAACTCCAGGAACCTAGAAATGCATCTCTCC------------TGGCCCAGGTGGTGCTCTCCTTCCAGGCC--------TA------CCCCACTA---CCCGCTGTGCCCTGCTGGAGATACAGGTGCCCGCTGTCCTGGTCCAACCTGGTCAGTCTGTGGGCTCTGCAGTGTTTGACTG----------------TTTTGAGGCTGGTCTTGG--------GGCTGAGG-------TGCGA-ATCTGGTCCTACAC---GC----A---------------GCCCAGGTACCAGAAAGAACTCAATATCACACAGCAGCTTCCTGACTGCA-GGGGTCTT-----GAAG-----TCCG-GGACAGCATCCAGAGCTGCTGGGCCC-TGC--CCT--GGCTC----A------ATGTGTCTGCA------GATGGTGACAATGTTCACTTGGTACTGGACGTCTCTGAGGAGCAGGACTTTGGCTTCTTACTCTA--CTGGGATCAGGT--CCAGGGTCCTCTCAAACCCTGG----AGGTACAAAAATCTGA---------------------CTGGACCACAGACTATTACCTTAAACCACACAGACCTGGTTCCCTGCCTCTGCATTCAGGTGTGGCCCCTGG---AGCCAGACTC---TGTTAGGACCAGTTTCTGCCCTTTCCGGGAAGATCCCCGTGCACACCGGAA--CCTTTGGCATATAGCCAGGCTGCAGGTGCTGTCCCCAGGG--AGATGGCAGCTAAATGCACCATGCTCTCTGCCAGC-----------CAAGGTGACACTGTGCTGGCAGGCACCAGACCAGGTTCCCTGCCAGCCACTTGTGCCACCAATGCTCCAGGAGAATGTCACTGTGAATAAGCCTCATGAATTCCCATTGGTGAGAGGC--CACCCCAACCTCTGTGTCCAGGTGAGCAGCTTGGA---GAAG--------GTACAGTTCCAAGAATGCTTGTGGGCTGATTCCTTGGGGCCCTTCAAGGACGATATGCTATTAGTGGAGATGAG--------------AACCGGCCTAAACAACACATCAGTCTGTGCCTTGGAACCCAGTGGCTGTACAGCACTGCCTAGCAACGCCTCCACGAGAGCTGCTCACCTTGGAGAGCAGTTGCTGCAAGACTTCCGGACACACCAGTGT--------GTGCAGCTGTGGA-ACGATGATGACCTGGGAGTGCTATGGGCCTGCCCCATGGACAAGTACATCCATAAGCGCTGGGTCCTGGTGTGGCTGGTCTGCCTACTCTTGGTCGCTGCACTTTTCTTCTTTCTCCTTCTAAAAAAGGATC----GCGTG------AAAGC-----------------------------------------------------------------------------------TCCCAGGGTCCGCACAACCTTGCTCCTCCACTCTGCCGAGGGAGAGG-GCTACGAGCGTTTGGTGGGCGCGCTGGC-GTCTGC---GTTGA---------------------------------GCCAGCTGCCGCT----------------------GCGCGTGGCCGTGGACTTGTGGAGCCGCCGCGAGCTGAGCGCGCACGGGG-----------CCCTGGCCTGGTTCCACGAGCAGCGGCGC---CGGACCCTGCAGGAGGATGGCGTGGTGGTCCTCCTCTTCTCGCCAGCGGCGGTAGCGCAGTGCCAGCAGTGGCTCCAACACCAGACTGTG-----------GAACTGG---------GGCCGCATGACATCCTCGCCTCCTGGCTCAGCTGCGTGCTGCCCGACTTCCTGCAAGGCCGGGCGGCCGGCCGCTACG-TCGGGGT------------CTACTTCGACGGGCTGCTGCACCCCGACGCCGTGCCCGC------------------CCCGTTCCGCGCCGCGC----CGCTCTTC---TCCCTGCCC---TCACAGCTTCCCGGCTTCCTGGACGTCCTGCAGGGAGGCTGCGCCCCGAGCCC---CGGGCG--GCCCGCGGACAGGGTGGAGCGAGTGGCC--CAGGCCCTGCGGGCCGCCCTGGGCAGCTGCAACCTGCAATCGGGAGCCCCCGGGAGCTGCGGCNNN------------------------------------------------------------------
>vs_HLmyoGla2_IL17RC
-----------------ATGC----------------------CAATGTCCTGGTTCCTGCTGTCCTTGGCTCTGGGCCGGAGCCCTGTGGTGGTTTCTCTGGAGAGGCTTGTGGAGCCTCACGACACTGCACGCTGCTCTCTAGTGAGTCTGGGGCCCTGGGAAGCT----GGGGAANNNCTGAGAG---T---TCAGTCTGTGCCTCTTCACAGCCCTAATCTGGCTCCT---GTCACTGACTCCATCAGAACTGCCCAGTCTGGTCTGTCTGGTGCTGA------TGG-------------GGATGA---TGGA--------AAGGGGACAAGAATTAGTCTTGTCTTCAGGG-AAGGGCTTGAGN----------NNAGGGAG-C-------------------CCC---AGAAGGAGGGCCTTTCCTGCCACCTCTGGGAT--GGTGATGTGCTCTGCCTGCCTGGAAGCATCGAGTCTGCCCCGGGCCCTGTACTGGTGCCTACGT------------------GCCTACAGACGGAGCTGGTGCTGC-----------------GGTGCCCACAGGAGACTGATTGTGCCCTCTGTGTCCGCGTGGTTGTGCACTTGGCTGTGCACGGGGGCTGGGAAGAGCCTGAAGAAGGGGAAAACTCTGATTTAGAACTCCAAGAACCTAGAAATGCATCTCTCC------------TGGCCCAGGTGGTGCTCTCCTTCCAGGCC--------TA------CCCCACTA---CCCGCTGTGCCTTGCTGGAGATACAGGTGCCCGCTGTCCTGGTGCAGCCTGGTCAGTCTGTGGGCTCTGCAGTGTTTGACTG----------------TTTCGAGGCTGGTCTTGG--------GGCTGAGG-------TGCGA-ATCTGGTCCTACAC---TC----A---------------GCCCAGGTACCAGAAAGAACTCAATGTCACACAGCAGCTTCCTGACTGCA-GGGGTCTT-----GAAG-----TCCG-GGACAGCATCCAGAGCTGCTGGGCCC-TGC--CCT--GGCTC----A------ATGTGTCTGCA------GATGGTGACAGTGTTCACTTGGTATTGGACGTCTCTGAGGAGCAAAACTTTGGCTTCTTATTGTA--CTGGGATCAGGT--CCAGGGTCCTCTCAAACCCTGG----AGATACAAAAACCTGA---------------------CTGGACCACAGACTATTACCTTAAACCATACAGACCTGGTTCCCTGCCTCTGCATTCAGGTGTGGCCCCTGG---AGCCAGACTC---TGTTAGGACCAGTTTCTGCCCTTTCCGGGAAGATCCCCGTGCACACCGGAA--CCTTTGGCACATAGCCAGGCTGCAGGTGCTGTCCCCAGGG--AGATGGCAGCTAAATGCACCATGCTCTCTGCCGGC-----------CAAGGTGGCACTATGCTGGCAGGCACCAGACCAGGTTCCCTGCCAGCCACTTGTGCCACCAATGCTCCAGGAGAATGTCACTGTGAATAAGCCTCATGAGTTCCCGTCGGTGAGAGGC--CACCCCAACCTCTGTGTCCAGGTGAGCAGCTTGGA---GAAG--------GTACAGTTCCAAGAATGCTTGTGGGCTGACTCCTTGGGGCCCTTCAAGGACGATATGCTATTAGTGGAGATGAA--------------AACCGGCCTAGACAGCACATCAGTCTGTGCCTTGGAACCCAGTGGCTGTACAGTACTGCCTAGCAACGCCTCCACGAGAGCAGCTGGCCTTGGAGAGCAGTTGCTGCAGGACTTCCGGACACACCAGTGT--------GAGCAGCTGTGGA-AGGATGATGACCTGGGAGCGTTATGGGCCTGCCCCATGGACAAGTACATCCATAGGCGCTGGGTCCTGGTGTGGCTGTTCTGCCTACTCTTGGTCGCTGCACTTTCCTTCTTTCTCCTTCTAAAAAAGGATC----GCATG------AAAGGGACAGCCTCAAA-----------------------------------------------------------------GGCTGCCCCCAGGGCCCGCACAACCTTGCTCCTCCACTCTGCCGAGGGAGAGG-GCTACGAGCGTTTGGTGGGCGCGCTGGC-GTCTGC---CTTGA---------------------------------GCCAGCTGCCGCT----------------------GGGCGTGGCCGTGGACCTGTGGAGCCGCCGCGAGCTGAGCGCGCACGGGG-----------CCCTGGCCTGGTTCCACGAGCAGAGGCGC---AGGACCCTGCAGGAGGATGGCATGGTGGTCCTCCTCTTCTCGCAAGCGGCGGTGGCGCAGTGCCAGCAGTGGCTCCAACACCAGACTGTG-----------GGACCGG---------GGCCGCATGACGCCCTCGCCTCCTGGCTCAGCTGCGTGCTGCCCGACTTCCTGCAAGGCCGGGCTGCCGGCCGCTACG-TCGGGGT------------CTACTTCGACGGGCTGCTGCACCCCGATGCCGTGCCCGC------------------CCCGTTCCGTGCCGCGC----CGCTCTTC---TCCCTGCCA---TCGCAGCTGCCCGGCTTCCTGGACGTCCTGCTGGGAGGCTGCGCCCGGAGCTC---CGGGCG--GCCCGCGGACAGGGTGGAGCGAGTGGCC--CAGGCCCTGCGGGCTGCCCTGGACAGCTGCAACCTGCAATCGGGAGCCCCCGGGAACTA-TAGCGAAGCATGGGACCCGGGACCCTACCCTGCACTCNNN--------------------------------
>vs_nanGal1_IL17RC
-----------------ATGC----------------------CCGTGCCCTGGTTCCTGCTGTCCTTGGCACTGGGCCGAAGCCCTGTGGTCGTTTCTCTGGAGAGGCTTGTGGAGCCTCAGGACACTGCACGCTGCTCTCTAGTGAGTCTGGGGCCCTGGGAGGTT----GGGGAANNNCTCAGAGTTCAGTCTGTGG------CTCATCAAAGCCCTGATCTAGCTCCTGTCACTGCCTCCNNNTCTNNNACTGCCCTGTCTGGTCTGTCTGGTGCTGA------TGG-------------GGGAAGAGAAGATGGAAGGGGANNN----CAGAACTGGTTTTGTCTTCTGGG-AGGAGCTN--------------------------------NNGATAGGG--AGCCTCAGCAGGAGGGCCTCTCCTGCCACCTCTGGGAT--GGTGATGTGCTCTGCCTGCCTGGAAGTATCGAGTCTGCTCCAGGTCCTGTACTAGTGCCTACAA------------------GCTTGCAGACAGAGCTGGTGCTGA-----------------GGTGTCGACAGGAGACAGACTGTGCCCTCTGTGTACGGGTAGTTGTACACTTGGCTGTGCATGGGCACTGGGAAGAGCCTGAAGATGATGGAAAGTCTGGCCCAGAGTTTGGGGAGCATAGGAATGCCTCTCTCC------------AGGCCCAAGTCGTGCTCTCCTTCCAGGCC--------TA------CCCCACTG---CTCGCTGCGCCCTGCTTGAAGTACAAGTGCCTGCTGTTCTGGTGCAGCCTGGTCAGTCTGTGGGCTCTGCAGTATTTGACTG----------------CTTCGAGGCTGGCCTGGG--------GGCTGAGG-------TGCGA-ATCTGGTCCTACAC---AC----A---------------GCCCAGGTACCAGAAGGAACTCAACCTTACACAACAGCTGCCTGACTGCA-GGGCTCTC-----GAAG-----TCCA-GGACAGCATCCAGAGCTGCTGGGCTT-TGC--CCT--GGCTG----A------ATGTGTCTGCA------GATGGTGACAATGTGCGTCTGGTGCTGGATGTCTCTGAGGAGCAGCACTTTGGCTTCTTACTGTA--CTGGGATCAGGT--CCAGGGTCCCCCCAAACCCTGG----CGGCACAGAAACCTGA---------------------CTGGGCCACAGAGCATTACCTTGAACCACACAGATCTGGTTCCCTGCCTCTGTATTCAGGTATGGCCCTTGG---AGCCTGACTC---TGTCAGGACCAGCTTCTGCCCCTTCCGGGAAGATCCCCGAGCACACTGGAA--CCTGTGGCACATAGCCAGGCTGCAGCTGCTATCCCCAGGG--AGATGGCAGCTGGATGCACCATGCCCTCTGCTAGC-----------TGAGGTGGTACTGTGCTGGCAGGCACCAGATCAGAGTCCCTGCCGGCCACTGGTACCACCCATGCCCCGGGAAGAAGTTATTGTAAATAAGCCCCATGAGTTCCCGTTGGTGAACGGC--CACCCTAACCTCTGTATCCAGGTGAACAGCTTGGA---GAAG--------GTACAGATGCAAGAATGCTTGTGGGCCGACTCCTTGGGACCCTTCAAGGATGATATCCTGTTGGTCGAGATGAG--------------AAGCTCTCTGAACAACACATCACTCTGTGCATTGGAACCCAGTGGCTGTACACCACTGCCCAGCAATGCCTCTACGAGAGCTGCTCACTTTGGAGAACAGCTGCTGCAAGATTTCCAGTCGCACCAGTGT--------CTCCAGTTGTGGA-ATGA---TAATCTGGGAGCACTATGGGCCTGCCCCATGGGCAAGTATATCCACAAGCGGTGGGCCCTGGTGTGGCTGTTTGGTCTACTCTTGGCAGCAGTGCTTTTCTTCTTCCTTCTCAAAAAGGGTGGCG----TG---------------------------------AAAGCTGGGCAAGAGTGGCTGAAGCTCCTGG--AGCAATACATGTGCTCTGGGGATGGGNNNGCCACCAGGGCCCGGGTGGCCCTGCTCCTCCACTCCGCCGAGGGCGCGG-GCTTCGAGCGCCTGGTGGGCGCGCTGGC-GTCGGC---TCTGA---------------------------------GTCAGCTGCCGCT----------------------GCGCGTGGCCGTGGACCTGTGGAGCCGCCGCGAGCTGAGCGAGCACGGGG-----------CCTTGGCCTGGTTCCACAAGCAGCGGCGT---CAGACCTTACAGGAGGACGGCGTGGTGATCCTGCTCTTCTCGCCCGGGGCTGTGGCGCAGTGCCAGCAGTGGCTGCAGGACCAGGCGTGG-----------GCACCAGGCCCGAACGGCCCGCACGACGCCTTCGCTGCCTCGCTCAGCTGCGTGCTGCCGGATTTCCTGCAAGGCCGGGCGGCCGGCAGCTACA-TCGGGGT------------GTGCTTCGATGGCCTGCTGCCCCCCGACGCCGTGCCCGC------------------CCTGTTCCGCGCCGCAC----CTCTCTTC---TCTCTGCCC---TCGCAGCTGCCGGGCTTCCTGGGCGCCCTGCAGGGGCGCAGCGCCTCCCAGCC---CGGGTG--GCTCCGGGAGCGGGCGGAGCACGTGGCC--CGCACCCTGCGACCCGCCCTGGACAGCTGCTTCTTGCCCGCCAGGGCCTCTCCAGCAN---NNCACGGGGTGGGACCCGGGACCAGACC-TCGCCTTAAANNN-----------------------------
>vs_HLrhoOpi1_IL17RC
-----------------ATGC----------------------CTGTGTCCTGGTTCCTGCTGTCCTTGGCACTGGGCCGAAGCCCTGTGGTCGTTTCTCTGGAGAGGCTCCTGGAGACGCAGGACACTGCACGCTGCTCTCTAGTGAGTCCGGGATCCTGTGAAGTT----NNNGGAAGGCTCNNNG---T---TCAGTGTGTGCCTCATCACAGCCTTAGTCTGGCTCCT---GTCACTGTGTCTATCAGAACCGCCCAGTCTGG------TCTGGCTAG------TGC-------------TGATGGGGAAGAGAAGATGGTAAGGGGACAAGAATTAGTCTTGTCTTCAGGG-AAAGGCTTANNNA---------ATAGGGAG-C-------------------CTC---AGAAGGAAGGCCTCTCCTGCCACCTTTGGGAT--GGTGACGTGCTGTGCCTGCCTGGAAGCATCCAGTCTGCCCCAGGCCCTGTGCTAGTGCCTACGC------------------GCCTGCAGACAGAGCTGGTACTGA-----------------GGTGTCCACAGGAGACGGACTGTGCCCTCTGTGTTCGTGTGGTTGTGCATTTGGCTGTGCACGGGCACTGGGAAGAGCCTGAAGAAGCTGTGAAGTCTGACTCAGAACCCCAGGAGCCCAGGAACGGCTCTCTCC------------AGGCTCAGGTGGTCCTCTCCTTCCAGGCC--------TA------CCCCACCG---CCCGCTGTGCCCTGCTGGAGGTGCAGGTGCCTGCTGTCCTGGTGCAGCCTGGTCAGTCTGTGGGCTCTGCAGTATTCGACTG----------------TTTCGAGGCTGGTCTTGG--------GGCTGAGG-------TGCGA-ATCTGGTCCTACAC---AC----A---------------GCCCAGGTACCAAAAAGAACTCAACCTAACACAGCAGCTGCCTGACTGCA-GGGGTCAT-----GAAG-----TCCG-GGACAGCATCCAGAGCTGCTGGGCTC-TGC--CCT--GGCTC----A------ATGTGTCTGCA------GATGGTGACAATGTTCTCCTGGTACTGGATGTCTCTGAGGACCAGGACTTTGGCCTCTTACTATA--CTGGGATCGGGT--CCAGGGTCCTCTCAAATCCTTG----TGGTACAAAAACCTGA---------------------CTGGACCGCAGACCATTACTCTAAACCACACAGACCTGGTACCCTGCCTCTGCATTCAGGTGTGGCCCCTGG---AGCCAGACTC---TGTTAGGACCAGTTTCTGCCCCTTCCGGAAAGATCCCCGTGCACACCGGAA--CCTTTGGCACATAGCCAAGTTGCAGCTGTTGTCCCCGGGG--ATCTGGCAGCTAACTGCACCATGCTCTCTGCTGGC-----------CAAGGTGGTGCTGTGTTGGCAGGCACCAGACCAGGGTCCCTGCCAGCCACTAGTGCCACCAATGCTCCCGGAGAATGTCACTGTGAACAAGTCGCAAGAGTTCCCACTGGTGAGACAC--CACCCCAACCTCTGTGTCCAGGTGAGAGGCTGGGA---GAAG--------GTTCAGCTCCAAGAGTGCTTGTGGGCTGACTCCTTGGGGCCCTTCAGGGATGATGTGCTGCTGGTGGAGATGAA--------------GACTGGCCAAAACAACACATCGGTCTGTGCCTTGGAGCCCAGCGGCTGCACACCACTGCCCAGCGTGGCCTCCACGAGAGCTGCTCGCCTTGGAGAGCAGTTGCTGCAAGACTTCCGGTCACGGCAGTGT--------ATGCAGCTGTGGA-GTGATGATAACCTGGGAGCGCTATGGGCCTGCCCCATGGACAAGTACACGCATAAGCGCTGGGTCCTGGTGTGGCTGACCTGCCTACTCTTGGCCGCGGCACTTTTCTTCTTCTTCCTCTTAAAAAAGGACC----GCAGG------AAA-----------------------------------------------------------------------------------GCCCCTCGGGCACGCACGGCCTTGCTCCTCCACTCGGCAGACGGAGCGG-GCTACGAGCGTCTGGTGGGCGCGCTGGC-ATCCGC---GCTGA---------------------------------GCCAGATGCCGCT----------------------GCGCGTGGTGGTGGACCTGTGGAGCCGCCGCGAGCTGAGCGCGCACGGGG-----------CCCTGGCCTGGTTCCACCGGCAGCGACGG---CGGACCCTGCAGGAGGATGGAGTGGTGATCCTGCTCTTCTCGCCCGCGGCCGTGGCGCAGTGCCAGCTGTGGCTCCAGCACCAGACGGTG-----------GAGGCGG---------GGCCGCACGACGCCCTCTCCGCCTGGCTCAGCTGCGTGCTGCCCGATTTCCTGCAAGGTCGGGCGGCCGGCCGCTACC-TCGGGGT------------CTGCTTCGACGGGCTGCTGCACCCCGACACCGTGCCCGC------------------CCCTTTCCGCGCCGCGC----CGCTCTTC---TCCCTGCCC---TCGCAGCTACCGGGCTTCCTGGACGCGCTGCAGAGAGGCTGCAGCCCGTGCCC---GGGGCA--GCCCGGGGACGGGGCGGAGCGAGTGGCC--CAGGCCCTGCGGGCGGCCCTGGACAGTTGGACTTTGCTCTCGGGAGCCCCGGGCCGCGGC----GAGGAACGGGACCCGGGTCCCTGCCCTGCCCTGGAANNN-----------------------------
>vs_HLpacDup1_IL17RC
-----------------ATGC----------------------CTGTGTCCTGGTTCCTGCTGTCCTTGGCACTGGGCCGAAGCCCTGTGGTCGTTTCTCTGGAGAGGCTCCTGGAGCCGCAGGACACTGCACGCTGCTCTCTAGTGAGTCCGAGATCCTGTGAGGCG----GGGA---AGGCTNNNG---T---TCAGAGTGTGCCTCATCACAGCCCTAACCTGGCTCCT---GTCACTGTCTCTATCAGAACTGCCCTGTCTGGTTCTGCTCTGGCTGG------TGC-------------TGATGGGGAAGAGAAGATGGAAAGGGGACAAGAATTAGTCTTGTCTTCAGGG-AAAGGCTTANNNA---------ATAGGAAG-C-------------------CTC---AGAAGGAAGGCCTCTCCTGCCACCTTTGGGAC--GGTGACGTGCTGTGCCTGCCCGGAAGCATCGAGTCCGCCCCAGGCCCCGTGCTAGTACCCACGC------------------GCCTGCAGACGGAGCTGGTACTGA-----------------GGTGTCCACAGGAGACGGACTGTGCCCTCTGTGTTCGTGTGGTTGTGCATTTGGCTGTGCACGGGCACTGGGAAGAGCCTGAAGAAGCTGTGAAGTCTGACTCAGAACCCCAGGAGTCTAGGAACGCCTCTCTCC------------GGGCCCAGGTGGTACTCTCCTTCCAAGCA--------TA------CCCCACTG---CCCGCTGTGCCCTGCTGGAGGTCCAGGTGCCTGCTGTCCTGGTGCAGCCTGGTCAGTCTGTGGGCTCTGCAGTATTCGACTG----------------TTTCGAGGCTGGTCTTGG--------GGCTGAGG-------TGCGA-ATCTGGTCCTACAC---GC----A---------------GCCCAGGTACCAAAAAGAACTCAACCTCACACAGCAGCTGCCTGACTGCA-GGGGTCAT-----GAAG-----TCCG-GGACAGCATCCAGAGCTGCTGGGCTC-TGC--CCT--GGCTC----A------ATGTGTCTGCA------GATGGTGACAATGTTCTCCTGGTACTGGACGTCTCCGAGGACCAGGACTTTGGCCTCTTACTGTA--CTGGGATCGGGG--CCGGGGTCCTCTCAAATCCTTG----TGGTACAAAAACCTGA---------------------CTGGACCGCAGACCATTACTCTAAACCACACAGACCTGGTACCCTGCCTCTGCATTCAGGTGTGGCCCCTGG---AGCCAGACTC---TGTTAGGACCAATTTCTGCCCCTTCCGGAAAGATCCCCGTGCACACCGGAA--CCTTTGGCACATAGCCAAGTTGCAGCTGCTGTCCCCAGGG--ATCTGGCAGCTAACTGCACCATGCTCTCTGCTGGC-----------CAAGGTGGTGCTGTGCTGGCAAGCACCAGACCAGGGTCCCTGCCAGCCACTAACGCCACCAATGCTCCCGGAGAATGTCACCGTGAACAAGCCGCACGAGTTCCCGGCGGTGAGACAC--CACCCCAACCTCTGTGTCCAGGTGAGAGGCTGGGA---GAAG--------GTTCAGCTCCAAGAGTGCTTATGGGCCGACTCCTTGGGGCCCTTCAGGGATGATGTGCTGCTGGTGGAGATGAA--------------GACCGGCCTAAACAGCACATCGGTCTGTGCCTTGGAACCCAGCGGCTGCACACCACTGCCCAGCATCACCTCTACGAGAGCTGCTCGCCTTGGAGAGCAGTTGCTGCAAGACTTCCGGTCACAGCAGTGT--------ATGCAGCTGTGGA-GTGATGATAACCTGGGAGCGCTATGGGCCTGCCCCATGGACAAGTACACCCATAAGCGCTGGGTCCTGGTGTGGCTGACCTGCCTACTCTTGGCCGCGGCACTTTTCTTCTTCCTCCTCTTAAAAAAGGACC----GCGTG------AAAGGGACAGCCCCAAA-----------------------------------------------------------------GGCGGCCCCTCGGGCACGCACGGCCTTGCTCCTCCACTCCGCAGACGGAGCGG-GCCACGAGCGACTGGTGGGCGCGCTGGC-GTCCGC---GTTGA---------------------------------GCCAGATGCCGCT----------------------GCGCGTGGTCGTGGACCTGTGGAGCCGCCGCGAGCTGAGCGCGCACGGGG-----------CCCTGGCCTGGTTCCACGGGCAGCGACGG---CGGACCCTGCAGGAGGACGGAGTGGTGATCCTGCTCTTCTCGCCCGCGGCCGTGGCGCAGTGCCAGCGGTGGCTCCAGCACCAGGCGGTG-----------GAGGCGG---------GGCCGCACGACGCCCCCGCCGCCTGGCTCAGTTGCGTGCTGCCCGATTTCCTGCAAGGTCGGGCGGCCGGCCGCTACG-TCGGGGT------------CTACTTCGACGGGCTGCTGCACCCCGACGCCGTGCCCGC------------------CCCTTTCCGCGCCGCGC----CGCTCTTC---TCCCTGCCC---TCGCAGCTGCCGGGCCTCCTGGACGCACTGCAGAGAGGCTGCAGCCCGTGCCC---GGGGCG--GCCCGCGGACAGGACGGGGCGAGTGGCC--CAGGCCCTGCGGTCGGCCCTGGACGGCTGCGGCGAGGAACGG-------------------------------GACCCGGGACCCTGCCCTGCACTCGAANNN-----------------------------
>vs_HLperLeu1_IL17RC
-----------------ATGC----------------------CTATGTCCTGGTTCCTGCTGTCCTTGGCACTGGGCCGGAGCCCTGCGGTGGTTTCTCTGGAGAGGCTCGTGGATCCTCACGACACTGCACGCTGCTCTGTAGTGAGTCTGGGGCCCTGGGAAGTT----GGGGAANNNCTGAGAGTTCA---GTCTGTGCCT---CTTCAAAGCCCTCACCTGACTCGG---GCCACTGCCTCTGTCAGAACCGCCCTGTCTGGTCTGTCTGGTGCTGA------TGG-------------GAGAGA---GCAGAGGGAC---AGGAGACAAGGATTAGTCTTGTCTTCGGGG-GAGGGCTTAGGAN---------NNGGGGAG-C-------------------CCC---AGAAGGAGGGTCTTTCCTGCCACCTCTGGGAT--GGTGACGTGCTCTGCCTGCCTGGAAGCATCGAGCCTGCCTCAGGCCCTGTGCTGGTGCCCACCC------------------GCCTGCAGACGGAGCTGGTGCTGA-----------------GGTGTCCACGGGAGACCGACTGTGCCCTCTGTGTCCGTGTGGTTGTACACTTGGCTGTCCATGGGGCCTGGGAAGAGCCTGAA------GAAAAGTCTGACTGGGAACCCCAGGAGCCTAGAAACGCATCTCTCC------------TGGCCCAGGTGGTGCTCTCCTTCCAGGCC--------TA------CCCCACTA---CCCGCTGTGCGCTGCTGGAGGTACAGGTGCCTGCCGCCCTGGTGCTGCCAGGCCAGTCTGTGGGCTCTGCGGTGTTTGACTG----------------TTTCGAGGCTGGTCTTGG--------GGCCGAGG-------TACGA-ATCTGGTCCTACAC---AC----A---------------GCCCAGGTACCAGAAAGAACTCAACGTCACACAGCAGCTGCCTGACTGCA-GGGGTCTT-----GAAG-----TCCG-GGACAGCATCCAGAGCTGCTGGGCCC-TGC--CCT--GGCTC----A------ATGTGTCTGCA------GATGGTGACAATGTTCGCTTGGTACTGGACGTCTCTGAGGAGCAGGACTTTGGCCTCTTACTGTA--CTGGGATCAGGT--TCAGGGTCCTCTCAAAACCTGG----AAGCAAAAAAACCTGA---------------------CTGGACCACAGACTATTACTTTAAACCACACAGACTTGGTTCCCTGCCTCTGCATTCAGGTGTGGCCCCTGG---AGCCAGATTC---TGTTAGGACCAGTTTCTGCCCCTTCCGGGAAGATCCCCGAGCACACCGGAA--CCTTTGGCGCATAGCCAGGCTGCGGCTGCTGTCCTCAGGG--ACATGGCAGCTAGATGCACCATGCTCTCTGCGGGC-----------CAAGATGACACTGTGCTGGCAGGCACCAGACCAGAGTCCCTGCCAGCCACTTGTGCCACCGATGCTCCAGGAGAATGTCACTATGAATAAGCCTCATGAATTCCCGTTACTGAGAAGC--CACCCCAACCTCTGTGTCCAGGTGAGCAGCTGGGA---GAAG--------GTCCAGCTCCAAGAGTGCCTGTGGGCTGACTCCTTGGGGCCCTTCAAGGATGATATGCTGTTAGTGGAGGTGAG--------------AACTGGCCCAAACAACACAGCAGTCTGTGCCTTGGAACCCAGTGGCTGTACAGCACTGCCCAGCAACGCCTCCACGAGAGCGGCTCACCTGGGAGAGCAGTTGCTGCAAGACTTCCGGACACAGCAGTGT--------GTGCAGCTGTGGA-ATGATGATGACCTGGGAGCGCTGTGGGCCTGCCCCATGGACAAGTACATCCATAAGCGCTGGGTCCTGGTGTGGCTGGTCTGTCTAATCTTGGTCGCTGCGCTTTTCTTCCTTCTCCTTCTAAAAAAGGACC----GCGTG------AAAGGGACAGCCTCAAA-----------------------------------------------------------------GGCGGCCCCCAGGGCCCGCACAGCCTTGCTCCTCCACTCCGCCGACGGAGCGG-GCTACGAGCGTCTGGTGGGCGCGCTGGC-GTCAGC---GTTGA---------------------------------GCAAGCTGCCGCT----------------------GCGCGTGGCCGTGGACCTGTGGAGCCGCCGCGAGCTGAGCGCGCACGGGG-----------CCCTGGCCTGGTTCCACGGGCAGCGGCAC---CGGACCCTGCAGGAGGATGGCGTAGTGGTCCTGCTCTTCTCGCCCGCGGCGGCGGCGCAGTGCCAGCAGTGGCTCCAACACCAGACAGTG-----------GAATCAG---------GGCCGCACGAAGCCCTCGCCTCCTGGCTCAGCTGCGTGCTGCCCGATTTCTTGCAAGGCCGGGTGGCCGGCCGCTACG-TCGGGGT------------CTACTTCGACGGGCTGCTGCACCCCGACGCCGTGCCCGC------------------CCCGTTCCGCGCTGCGC----CGCTCTTC---TCCCTGCCC---TCGCAGCTGCCTGGCTTCCTGGATGTCCTGCAGGGAGGCTGCGCCCCGCGCCC---CGGGCG--GCTCGCGGACAAGGCGGAGCAAGTGGCC--CAGGCCCTGCGGGACGCCCTGGACAGCTGCACCT-CGTATTCAGGAGCCCCGGGCTGC---GGCGAAGTATGGGACCCGGGATCCTACCCTGCATTCGAANNN-----------------------------
>vs_HLperManBai2_IL17RC
-----------------ATGC----------------------CTATGTCCTGGTTCCTGCTGTCCTTGGCACTGGGCCGGAGCCCTGCGGTGGTTTCTCTGGAGAGGCTCGTGGATCCTCACGACACTGCACGCTGCTCTGTAGTGAGTCTGGGGCCCTGGGAAGTT----GGGGAANNNCTGAGAGTTCA---GTCCGTGCCT---CTTCAAAGCCCTCATCTGACTCTG---GCCACTGCCTCTGTCAGAACCGCCCTGTCTGGTCTGTCTGGTGCTGA------TGG-------------GAGAGA---GCAGAGGGAC---AGGAGACAAGGATTAGTCTTGTCTTCAGGG-GAGGGCTTAGGAN---------NNGGGGAG-C-------------------CCC---AG---AAGGGTCTTTCCTGCCACCTCTGGGAT--GGTGACGTGCTCTGCCTGCCTGGAAGCATCGAGCCTGCCTCAGGCCCCGTGCTGGTGCCCACCC------------------GCCTGCAGACGGAGCTGGTGCTGA-----------------GGTGTCCACAGGAGACCGACTGTGCCCTCTGCGTCCGTGTGGTGGTACACTTGGCTGTCCATGGGGCCTGGGAAGAGCCTGAA------GAAAAGTCTGACTGGGAACTCCAGGAGCCTAGAAACGCATCTCTCC------------TGGCCCAGGTGGTGCTCTCCTTCCAGGCC--------TA------CCCCACTA---CCCGCTGTGCGCTGCTGGAGGTACAGGTGCCTGCCGCCCTGGTGCTGCCAGGCCAGTCTGTGGGCTCTGCGGTGTTTGACTG----------------TTTCGAGGCTGGTCTTGG--------GGCCGAGG-------TACGA-ATCTGGTCCTACAC---AC----A---------------GCCCAGGTACCAGAAAGAACTCAACGTCACACAGCAGCTGCCTGACTGCA-GGGGTCTT-----GAAG-----TCCG-GGACAGCATCCAGAGCTGCTGGGCCC-TGC--CCT--GGCTC----A------ATGTGTCTGCA------GATGGTGACAATGTTCGCTTGGTACTGGACGTCTCTGAGGAGCAGGACTTTGGCCTCTTACTGTA--CTGGGATCAGGT--TCAGGGTCCTCTCAAAACCTGG----AAGCACAAAAACCTGA---------------------CTGGACCACAGACTATTACCTTAAACCACACCGACTTGGTTCCCTGCCTCTGCATTCAGGTGTGGCCCCTGG---AGCCAGATTC---TGTTAGGACCAGTTTCTGCCCCTTCCGGGAAGATCCCCGAGCACACCGGAA--CCTTTGGCGCATGGCCAGGCTGCGGCTGCTGTCCTTAGGG--ACATGGCAGCTAGATGCACCATGCTCTCTGCGGGC-----------CAAGATGGCACTGTGCTGGCAGGCACCAGACCAGGGTCCCTGCCAGCCACTTGTGCCACCGATGCTCCAGGAGAATGTCACTATGAATAAGCCTCATGAATTCCCGTTGCTGAGAAGC--CACCCCAACCTCTGTGTCCAGGTGAGCACCTGGGA---GAAG--------GTCCAGCTCCAAGAGTGCTTGTGGGCTGACTCCTTGGGGCCCTTCAAGGATGATATGCTGTTAGTGGAGGTGAG--------------AACTGGCCCAAACAACACAGCAGTCTGTGCCTTGGAAGCCGGTGGCTGCACAGCACTGCCCAGCAACGGCTCTACGAGAGCGGCTCACCTGGGAGAGCAGTTGCTGCAAGACTTCTGGACACAGCAGTGT--------GTGCAGCTGTGGA-ATGATGATGACCTGGGAGCGCTGTGGGCCTGCCCCATGGACAAGTACATCCATAAGCGCTGGGTCCTGGTGTGGCTGGTCTGCCTACTCTTGGTCGCTGCGCTTTTCTTCCTTCTCCTTCTGAAAAAGGACC----GCGTG------AAAGGGACAGCCTCAAA-----------------------------------------------------------------GGCGGCCCCCAGGGCCCGCACAGCCTTGCTCCTCCACTCCGCCGACGGAGCGG-GTTACGAGCGTCTGGTGGGCGCGCTGGC-GTCAGC---GTTGA---------------------------------GCAAGCTGCCGCT----------------------GCGCGTGGCCGTGGACCTGTGGAGCCGCCGCGAGCTGAGCGCGCACGGGG-----------CCCTGGCCTGGTTCCACGGGCAGCGGCAC---CGGACCCTGCAGGAGGATGGCGTAGTGGTCCTGCTCTTCTCGCCCGCGGCGGCGGCGCAGTGCCAGCAGTGGCTCCAACATCAGACGGTG-----------GAATCAG---------GGCCGCACGACGCCCTCGCCTCCTGGCTCAGCTGCGTGCTGCCCGATTTCTTGCAAGGCCGGGTAGCCGGCCGCTACG-TCGGGGT------------CTACTTCGACGGGCTGCTGCACCCCGACGCCGTGCCCGC------------------CCCGTTCCGCGCTGCGC----CGCTCTTC---TCCCTGCCC---TCGCAGCTGCCTGGCTTCCTGGATGTCCTGCAGGGAGGCTGCGCCCCGCGCCC---CGGGCG--GCTCGCGGACAAGGCGGAGCAAGTGGCC--CAGGCCCTGCGGGCCGCCCTGGACAGCTGCACCT-CGTATTCGGGAGCCCCGGGCTGC---GGCGAAGTATGGGACCCGGGATCCTACCCTGCATTCGAANNN-----------------------------
>vs_HLperPol1_IL17RC
-----------------ATGC----------------------CTATGTCCTGGTTCCTGCTGTCCTTGGCACTGGGCCGGAGCCCTGCGGTGGTTTCTCTGGAGAGGCTCGTGGATCCTCACGACACTGCACGCTGCTCTTTAGTGAGTCTGGGGCCCTGGGAAGTT----GGGGAANNNCTGAGAGTTCA---GTCTGTGCCT---CTTCAAAGCCCTCATCTGACTCTG---GCCACTGCCTCTGTCAGAACCGCCCTGTCTGGTCTGTCTGGTGCTGA------TGG-------------GAGAGA---GCAGAGGGAC---AGGAGACAAGGATTAGTCTTGTCTTCAGGG-GAGGGCTTAGGAN---------NNGGGGAG-C-------------------CCC---AGAAGGAGGGTCTTTCCTGCCACCTCTGGGAT--GGTGACGTGCTCTGCCTGCCTGGAAGCATCGAGCCTGCCTCAGGCCCCGTGCTGGTGCCCACCC------------------GCCTGCAAACGGAGCTGGTGCTGA-----------------GGTGTCCACAGGAGACCGACTGTGCCCTCTGCGTCCGTGTGGTTGTACACTTGGCTGTCCATGGGGCCTGGGAAGTGCATGAA------GAAAAGTCTGACTGGGAACTCCAGGAGCCTAGAAACGCATCTTTCC------------TGGCCCAGGTGGTGCTCTCCTTCCAGGCC--------TA------CCCCACTA---CCCGCTGTGCGCTGCTGGAGGTACAGGTGCCTGCCGCCCTGGTGCTGCCAGGCCAGTCTGTGGGCTCTGCAGTGTTTGACTG----------------TTTCGAGGCTGGTCTTGG--------GGCCGAGG-------TACGA-ATCTGGTCCTACAC---AC----A---------------GCCCAGGTACCAGAAAGAACTCAACGTCACACAGCAGCTGCCTGACTGCA-GGGGTCTT-----GAAG-----TCCG-GGACAGCATCCAGAGCTGCTGGGCCC-TGC--CCT--GGCTC----A------ATGTGTCTGCA------GATGGTGACAATATTCGCTTGGTACTGGACGTCTCTGAGGAGCAGGACTTTGGCCTCTTACTGTA--CTGGGATCAGGT--TCAGGGTCCTCTCAAAACCTGG----AAGCAAAAAAACTTGA---------------------CTGGACCACAGACTATTACTTTAAACCACACAGACTTGGTTCCCTGCCTCTGCATTCAGGTGTGGCCCCTGG---AGCCAGATTC---TGTTAGGACCAGTTTCTGCCCCTTCCGGGAAGATCCCCGAGCACACCGGAA--CCTTTGGCGCATAGCCAGGCTGCGGCTGCTGTCCTCAGGG--ACATGGCAGCTAGATGCACCATGCTCTCTGTGGGC-----------CAAGATGACACTGTGCTGGCAGGCACCAGACCAGGGTCCCTGCCAGCCACTTGTGCCACCGATGCTCCAGGAGAATGTCACTATGAATAAGCCTCATGAATTCCCGTTACTGAGAAGC--CACCCCAACCTCTGTGTCCAGGTGAGCACCTGGGA---GAAG--------GTCCAGCTCCAAGAGTGCTTGTGGGCTGACTCTTCGGGGCCCTTCAAGGATGATATGCTGTTAGTGGAGGTGAG--------------AACTGGCCCAAACAACACAGCAGTCTGTGCCTTGGAACCCAGTGGCTGTACACCATTGCCCAGCAACGGCTCCACGAGAGCGGCTCACCTGGGAGATCAGCTGCTGCAAGACTTCCGGACACAGCAGTGT--------GTGCAGCTGTGGA-ATGATGATGACCTGGGAGCTCTGTGGGCCTGCCCCATGGACAAGTACATCCATAAGCGCTGGGTCCTGGTGTGGCTGGTCTGCCTACTCTTGGTCGCTGCACTTTTCTTCCTTCTCCTTCTAAAAAAGGACC----GCGTG------AAAGGGACAGCCTCAAA-----------------------------------------------------------------GGCGGCCCCCAGGGCCCGCACAGCCTTGCTCCTCCACTCCGCCGACGGAGCGG-GCTACGAGCGTCTGGTGGGCGCGCTGGC-GTCAGC---GTTGA---------------------------------GCAAGCTGCCGCT----------------------GCGCGTGGCCGTGGACCTGTGGAGCCGCCGCGAGCTGAGCGCGCACGGGG-----------CCCTGGCCTGGTTCCACGGGCAGCGGCAC---CGGACCCTGCAGGAGGATGGCGTAGTGGTCCTGCTCTTCTCGCCCGCGGCGGCGGCGCAGTGCCAGCAGTGGCTCCAACATCAGACGGTG-----------GAATCAG---------GGCCACACGACGCCCTCGCCTCCTGGCTCAGCTGCGTGCTGCCCGATTTCTTGCAAGGCCGGGTAGCCGGCCGCTACG-TCGGGGT------------CTACTTCGACGGGCTGCTGCACCCCGACGCCGTGCCCGC------------------CCCGTTCCGCGCTGCGC----CGCTCTTC---TCCCTGCCC---TCGCAGCTGCCTGGCTTCCTGGATGTCCTGCAGGGAGGCTGCGCCCCGCGCCC---CGGGCG--GCTCGCGGACAAGGCGGATCAAGTGGCC--CAGGCCCTGCGGGACGCCCTGGACAGCTGCACCT-CGTATTCGGGAGCCCCGGGCTGC---GGCGAAGCANNN-----------------------------------------------------------
>vs_HLperNas1_IL17RC
-----------------ATGC----------------------CTATGTCCTGGTTCCTGCTGTCCTTGGCACTGGGCCGGAGCCCTGCGGTGGTTTCTCTGGAGAGGCTTGTGGAGCCTCGTGACACTGCACGCTGCTCTCTAGTGAGTCTGGGGCCCTGGGAAGTT----GGGGAANNNCTGAGAGTTCA---GTCTGTGCCT---CTTCAGAGCCCTAATCTGACTCCC---GTCACTGCCTCTGTCAGAACCGCCCTGTCTGGTCTGTCTGGTGCTGA------TGG-------------GAGGGA---GCAGAGGGAC---AGGGGACAAGAATTCGTCCTGTCTTCAGGG-GAGGGCTTAGGAN---------NNGGGGAG-C-------------------CCC---AGAAGGAGGGCCTTTCCTGCCACCTCTGGGAT--GGTGACGTGCTCTGCCTGCCTGGAAGCATCGAGCCTGCCCCAGGCCCTGTGCTGGTGCCCACCC------------------GCCTGCAGACGGAGCTGGTGCTGA-----------------GGTGTCCACAGGAGACCGACTGCGCCCTCTGCGTCCGTGTGGTTGTGCACTTGACTGTCCATGGGGGCTGGGAAGATCCTGAA------GAAAAGTCTGACTGGGAACTCCAGGAGCCTAGAAACGCATCTCTCC------------TGGCCCAGGTGGTGCTCTCCTTCCAGGCC--------TA------CCCCACCA---CCCGCTGTGCGCTGCTGGAGGTACAGGTGCCCGCCACCCTGGTGCAGCCTGGCCGGTCTGTGGGCTCTGCAGTGTTTGACTG----------------TTTCGAGGCTGGTCTTGG--------GGCCGAGG-------TGCGA-ATCTGGTCCTACAC---AC----A---------------GCCCAGGTACCAGAAAGAACTCAATGTCACACAGCAGCTGCCTGACTGCA-GGGGTCTT-----GAAG-----TCCG-GGACAGCATCCAGAGCTGCTGGGCCC-TGC--CCT--GGCTC----A------ATGTGTCTGCA------GATGGTGACAATGTTCGCTTGGTACTGGACGTCTCTGAGGAGCAGGACTTTGGCCTCTTACTGTA--CTGGGATCAGGT--TCAGGGTCCTCTCAAATCCCGG----TGGCAAAAAAACCTGA---------------------CTGGACCACAGACTATTACTTTAAACCACACAGACTTGGTTCCCTGCCTCTGCATTCAGGTGTGGCCCCTGG---AGCCAGATTC---TGTTAGGACCAGTTTCTGCCCCTTCCGGGAAGATCCCCGAGCACACTGGAA--CCTTTGGCACATAGCCAGGCTGCGGCTGCTGTCCCCAGGG--ACATGGCAGCTAGATGCACCATGCTCTCTGCGGGC-----------CAAGATGGCACTGTGCTGGCAGGCACCAGACCAGGGTCCCTGCCAGCCACTTGTGCCACCGATGCTCCAGGAGAATGTCACTATGAATAAGCCTCATGAATTCCCGTTGCTGAGAAGC--CACCCCAACCTCTGTGTCCAGGTGAGCAGCTGGGA---GAAG--------GTCCAGCTCCAAGAGTGCTTGTGGGCTGACTCCTTGGGGCCCTTCAAGGATGATATGCTGTTAGTGGAGATGAG--------------AACTGGCCCAAACAACACATCAGTCTGTGCCTTGGAACCCAGTGGCTGTACAGCACTGCCCAGCAATGCCTCCACGAGAGCCGCTCACCTGGGAGAGCAGTTGCTGCAAGACTTCCGGACACAGCAGTGT--------GTGCAGCTGTGGA-ATGATGATGACCTGGGAGCGCTATGGGCCTGCCCCATGGACAAGTACATCCATAAGCGCTGGGTCCTGGTGTGGCTGGTCTGCCTACTCTTGGTCGCTGCGCTTTTCTTCCTTCTCCTTCTAAAAAAGGACC----GCGTG------AAAGGGACAGCCTCAAA-----------------------------------------------------------------GGCGGCCCCCAGGGCCCGCACAGCCTTGCTCCTTCACTCCGCCGACGGAGCGG-GCTACGAGCGTCTGGTGGGCGCGCTGGC-GTCAGC---GTTGA---------------------------------GCAAGCTGCCGCT----------------------GCGCGTGGCCGTGGACCTGTGGAGCCGCCGCGAGCTGAGCGCGCACGGGG-----------CCCTGGCCTGGTTCCACGGGCAGCGGCAC---CGGACCCTGCAGGAGGATGGCGTAGTGGTCCTGCTCTTCTCGCCCGCGGCGGCGGCGCAGTGCCAGCAGTGGCTCCAACATCAGACGGTG-----------GAGCCAG---------AGCCGCACGACGCCCTCGCCTCCTGGCTCAGCTGCGTGCTGCCCGATTTCTTGCAAGGCCGGGTGGCCGGCCGCTACG-TCGGGGT------------CTACTTCGACGGGCTGCTGCACCCCGACGCCGTGCCCGC------------------CCCGTTCCGCGCTGCGC----CGCTCTTC---TCCCTGCCC---TCGCAGCTGCCTGGCTTCCTGGATGTCCTGCAGGGAGGCTGCGCCCCGCGCCC---CGGGCG--GCTCGCGGACAGGGCGGAGCAAGTGGCC--CAGGCCCTGCGGGCCGCCCTGGACAGCTGCACCT-CGCATTCGGGAGCCCCGGGCTGC---GGCGAAGCATGGGACCCGGGACCCTACCCTGCACTCGAANNN-----------------------------
>vs_HLperCal2_IL17RC
-----------------ATGC----------------------CTATGTCCTGGTTCCTGCTGTCCTTGGCACTGGGCCGGAGCCCTGCGGTGGTTTCTCTGGAGAGGCTCGTGGATCCTCATGACACTGCACGCTGCTCTCTAGTGAGTCTGGGGCCCTGGGAAGTT----GGGGAANNNCTGAGGGTTCA---GTCTGTGCCT---CTTCAAAGCCCTAATCTGACTCCC---GTCACTGCCTCTGTCAGAACCGCCCTGTCTGGTCTGTCTGGTGCTGA------CGG-------------GAGAGA---GCAGAGGGAC---AGGGGACAAGAATTAGTCTTGTCTTCAGGG-GAGGGCTTAGGAN---------NNGGGGAG-C-------------------CCC---AGAAGGAGGGTCTTTCCTGCCACCTCTGGGAT--GGTGACATGCTCTGCCTGCCTGGAAGCATCGAGCCTGCCTCAGGTCCTGTGCTGGTGCCCACCC------------------GCCTGCAGACGGAGCTGGTGCTGA-----------------GGTGTCCACAGGAGACCGACTGCGCCCTCTGCGTCCGTGTGGTTGTGCACTTGGCTGTCCATGGGGACTGGGAAGAGCCTGAA------GAAAAGTCTGACTGGGAACTCCAGGAGCCTAGAAACGCGTCTCTCC------------TGGCCCAGGTGGTGCTCTCCTTCCAGGCC--------TA------CCCCACTA---CCCGCTGTGCGCTGCTGGAGGTACAGGTGCCTGCCGCCCTGGTGCTGCCTGGCCAGTCTGTGGGCTCTGCAGTGTTTGACTG----------------TTTTGAGGCTGGTCTTGG--------GGCTGAGG-------TGCGA-ATCTGGTCCTACAC---AC----A---------------GCCCAGGTACCAGAAAGAACTCAACGTCACACAGCAGCTGCCTGACTGCA-GGGGTCTT-----GAAG-----TCCG-GGACAGCATCCAGAGCTGCTGGGCCC-TGC--CCT--GGCTC----A------ATGTGTCTGCA------GATGGTGACAATGTTCGCTTGGTACTGGACGTCTCTGAGGAGCAGGACTTTGGCCTCTTACTGTA--CTGGGATCAGGT--TCAGGGTCCTCTCAAATCCTGG----AAGCAAAAAAACCTGA---------------------CTGGACCACAGACTATTACTTTAAACCACACAGACTTGGTTCCCTGCCTCTGCATTCAGGTGTGGCCCCTGG---AGCCAGATTC---TGTTAGGACCAGTTTCTGCCCCTTCCGGGAAGATCCCCGAGCACACTGGAA--CCTTTGGCACATAGCCAGTCTGCGGCTGCTGTCCTCAGGG--AGATGGCAGCTAGATGCACCATGCTCTCTGCGGGC-----------CAAGATGGCACTGTGCTGGCAGGCACCAGACCAGGGTCCCTGCCAGCCACTTGTGCCACCGATGCTCCAGGAGAATGTCACTGTGAATAAGCCTCATGAGTTCCCGTTGCTGAGAAGC--CACCCCAACCTCTGCGTCCAGGTGAGCAGCTGGGA---GAAG--------GTCCAGCTCCAAGAGTGCTTGTGGGCTGACTCCTTGGGGCCCTTCAAAGATGATATGCTGTTAGTGGAGATGAG--------------AACTGGCCCAAACAACACATCAGTCTGTGCCTTGGAAGCCAGTGGCTGTACAGCATTGCCCAGCAATGCCTCCACGAGAGCCGCTCACCTTGGAGAGCAGTTGCTGCACGACTTCCGGACACAGCAGTGT--------GTGCAGCTGTGGA-ATGATGATGACCTGGGAGCGCTATGGGCCTGCCCCATGGACAAGTACATCCATAAGCGCTGGGTCCTGGTGTGGCTGGTCTGCCTACTCTTGGTCGCTGCGCTTTTCTTCCTTCTCCTTCTAAAAAAGGACC----GCGTG------AAAGGGACAGCCTCAAA-----------------------------------------------------------------GGCGGCCCCCAGGGCGCGCAAAGCCTTGCTCCTTCACTCCGCCGACGGAGCGG-GCTACGAGCGTCTGGTGGGCGCGCTGGC-GTCAGC---GTTGA---------------------------------GCAAGCTGCCGCT----------------------GCGCGTGGCCGTGGACCTGTGGAGCCGCCGCGAGCTGAGCGCGCACGGGG-----------CCCTGGCCTGGTTCCACGGGCAGCGGCAC---CGGACCCTGCAGGAGGATGGCGTAGTGGTCCTGCTCTTCTCGCCCGCGGCGGCGGCACAGTGCCAGCAGTGGCTCCAACATCAGACGGTG-----------GAGCCAG---------GGCCGCACGACGCCCTCGCCTCCTGGCTCAGCTGCGTGCTGCCCGATTTCTTGCAAGGCCGTGTGGACGGCCGCTACG-TCGGGGT------------CTACTTCGACGGGCTGCTGCACCCCGACGCCGTGCCCGC------------------CCCGTTCCGCGCTGCGC----CGCTCTTC---TCCCTGCCC---TCGCAGCTGCCTGGCTTCCTGGATGTCCTGCAGGGAAGCGGCGCCCCGCGCCC---TGGGCG--GCTCGCGGACAGGGCGGAGCAAGTGGCC--CAGGCCCTGCGGGCCGCCCTGGACAGCTGCACCT-CGCATTCGGGAGCCCCGGGCTGC---GGCGAAGCATGGGACCCGGGACCCTACCCTGCACTCGAANNN-----------------------------
>vs_HLperEre1_IL17RC
[truncated: 317,459 more chars]
