# Supplementary material for: Genetic comparisons of interleukin-17 reveal a framework for complex signaling evolution
Source: bioRxiv. 2026 Apr 14:2026.04.13.718218. Preprint. [Version 1] doi: 10.64898/2026.04.13.718218 (PMC13105070; doi:10.64898/2026.04.13.718218)
Supplement: Supplement 3 [file media-3.zip › Supplemental files for paper/CodeML/IL17A/il17_trim_paml_test.phy]

     34 450
Aotus_nancymaae     ATGACTCCTGGGAAGACCTCATTGGTGTCACTGCTGCTGCTGCTGAGCCTGGAGGCCATAGTGAAGGCAGGAAGCCCGCAAAACCCAGGATGCCCAAATGCTGAGGACAAGAACTTCCCCCGGACTGTGATGGTCAACCTGAACATCCGTAACCGGAATACCTCCAAAAGGCCCTCAGATTACTACAACCGATCCTCCTCACCTTGGAATCTCCACCGCAATGAGGACCCTGAGAGATATCCCTCTGTGATCTGGGAGGCGAAGTGCCGCCACTTGGGCTGCGTCAATGCTGATGGGAACGTGGACTACCACATGAACTCCGTCCCCATCCAGCAAGAGATCCTGGTCCTGCGCAGGGAGCCTCGGCACTGCACCAACTCCTTCCGGCTGGAGAAGATGCTGGTGTCCGTGGGCTGCACCTGCGTCACCCCCATTATCCGCCATGTGGCC
Callithrix_jacchus     ATGACTCCTGGGAAGACCTCATTGGTGTCACTGCTGCTGCTGCTGATCCTGGAGGCCATAGTGAAGGCAGGAAGCCCGCAAAACCCAGGATGCCCAAATGCTGAGGACAAGAACTTCCCCCGGACTGTGATGGTCAACCTGAACATCCGTAACCGGAATACCTCCAAAAGGGCCTCAGATTACTACAACCGATCCTCCTCACCTTGGAATCTCCACCGCAATGAGGACCCTGAGAGATATCCGTCTGTGATCTGGGAGGCGAAGTGCCGCCACTTGGGCTGTGTCGATGCTGATGGGAACGTGGACTACCACATGAACTCAGTCCCCATCCAGCAAGAGATCCTGGTCCTGCGCAGGGAGCCTCGGCACTGCACCAACTCCTTCCGGCTGGAGAAGATGCTGGTGTCCGTGGGCTGCACCTGCGTCACCCCCATTGTCCGCCATGTGGCC
Carlito_syrichta     ATGACTCCTGGGAGGACTTTACTGTTGTTACTACTGCTGCTCCTGAGTCTGGTGGCTACAGTGAAGACAAGAATCCCACAAAGTCCAGTGTGCCCAAATTCTGAGAACAACAGTTTCCCCCAGAATGTGACCGTCAACCTGACCATCATTAACCAGAATACACTCCAAAAGTCTTCAGATTACTCCAGCCGATCCACCTCACCTTGGCGTCTCCACCGCAATGCCGACCCCGAGAGATATCCCCCTGTGATCTGGGAGGCGAAGTGCCGCCACTTGGGCTGCATCACTGATAGGAATGAGGTGGACCACTCCAGGAATTCCGTCCCCATCCAACAAGAGATCCTCGTCCTGCGGAGGGAGTCTCAGCACTGCCCCCACTCCTTCCGGCTGGAGAAGATGTTGGTGACCGTGGGCTGCACCTGCGTCAACCCCATAGTCCGCTATGTGGGC
Cebus_imitator     ATGACTCCTGGGAAGACCTCATTGGTGTCACTGCTGCTGCTGCTGAGCCTGGAGGCGACAGTGAAGGCAGCAAGCCCACAAAACCCAGGATGCCCAAATGCTGAGGACAAGAACTTTCCCCGGACTGTGATGGTCAACCTGAACATCCGTAACCGGAATACCTCCAAAAGGCCCTCAGATTACTACAACCGATCCTCCTCACCTTGGAATCTCCACCGCAATGAGGACCCTGAGAGATATCCCTCTGTGATCTGGGAGGCGAAGTGCCGCCACTTGGGCTGCGTCAATGCTGATGGGAACGTGGACTACCACATGAACTCCGTCCCCATCCAGCAAGAGATCCTGGTCCTGCGCAGGGAGCCTCGGCACTGCACCAACTCCTTCCGGCTGGAGAAGATGCTGGTGTCCGTGGGCTGCACCTGCGTCACCCCCATTGTCCGCCATGTGGCC
Cercocebus_atys     ATGACTCCTGGGAAGACCTCATTGGTGCTACTGCTGCTGCTGCTGAGCCTGGAGGCCATAGTGAAGGCAGGAATCCCACGAAATTCAGGATGCCCAAATTCTGAGGACAAGAACTTCCCCCGGACTGTGATGGTCAACCTGAACATCCATAACCGGAATACCCCCAAAAGGTCCTCAGATTACTACAACCGATCCACCTCACCTTGGAATCTCCACCGCAATGAGGACCCTGAGAGATATCCCTCTGTGATCTGGGAGGCAAAATGCCGCCACTTGGGCTGCGTCAATGCTGATGGGAACGTGGACTACCACATGAACTCTGTCCCCATCCAGCAAGAGATCCTGGTCCTGCGCAGGGAGCCTCGGCACTGCCCCAACTCCTTCCGGCTGGAGAAGATACTGGTGTCCGTGGGCTGCACCTGCGTCACCCCCATTGTCCACCATGTAGCC
Chlorocebus_sabaeus     ATGACTCCTGGGAAGACCTCATTGGTGCTACTGCTGCTGCTGCTGAGCCTGGAGGCCATAGTGAAGGCAGGAATCCCACGAAATCCAGGATGCCCAAATTCTGAGGACAAGAACTTCCCCCGGACTGTGATGGTCAACCTGAACATCCATAACCGGAATACCCTCAAAAGGTCCTCAGATTACTACAACCGATCCACCTCACCTTGGAATCTCCACCGCAATGAGGACCCTGAGAGATATCCCTCTGTGATCTGGGAGGCAAAGTGCCGCCACTTGGGCTGCGTCAACGCTGATGGGAATGTGGACTACCACATGAACTCTGTCCCCATCCAGCAAGAGATCCTGGTCCTGCGCAGAGAGCCTCGGCACTGCCCCAACTCCTTCCGGCTGGAGAAGATACTGGTGTCCGTGGGCTGCACCTGCGTCACCCCTATTGTCCACCATGTAGCC
Colobus_angolensis_palliatus     ATGACTCCTGGGAAGACCTCATTGGTGTTACTGCTGCTGCTGCTGAGCCTGGAGGCCATAGTGAAAGCAGGAATCCCACAAAATCCAGGATGCCCAAATTCTGAGGACAAGAACTTCCCCCGGACTGTGATGGTCAACCTGAACATCCACAACCGGAATACCATCAAAAGGTCCTCAGATTACTACAACCGATCCACCTCACCTTGGAATCTCCACCGCAATGAGGACCCTGAGAGATATCCCTCTGTGATCTGGGAGGCAAAGTGCCGCCACTTGGGCTGCGTCAACGCTGATGGGAACGTGGACTACCACATGAATTCTGTCCCCATCCAGCAAGAGATCCTGGTCCTGCGCAGGGAGCCTCGGCACTGCCCCAACTCCTTCCGGCTGGAGAAGATACTGGTGTCCGTGGGCTGTACCTGCGTCACCCCCATTGTCCACCATGTAGCC
Gorilla_gorilla_gorilla     ATGACTCCTGGGAAGACCTCAATGGTGTCACTGCTACTGCTGCTGAGCCTGGAGGCCATAGTGAAGGCAGGAATCCCACGAAATCCAGGATGCCCAAATTCTGAGGACAAGAACTTCCCCCGGACTGTGATGGTCAACCTGAACATCCATAACCGGAATACCCCCAAAAGGTCCTCAGATTACTACAACCGATCCACCTCACCTTGGAATCTCCACCGCAATGAGGACCCTGAGAGATATCCCTCTGTGATCTGGGAGGCAAAGTGCCGCCACTTGGGCTGCATCAACGCTGATGGGAACGTGGACTACCACATGAACTCTGTCCCCATCCAGCAAGAGATCCTGGTCCTGCGCAGGGAGCCTCCACACTGCCCCAACTCCTTCCGGCTGGAGAAGATACTGGTGTCCGTGGGCTGCACCTGTGTCACCCCGATTGTCCACCATGTGGCC
Homo_sapiens     ATGACTCCTGGGAAGACCTCATTGGTGTCACTGCTACTGCTGCTGAGCCTGGAGGCCATAGTGAAGGCAGGAATCCCACGAAATCCAGGATGCCCAAATTCTGAGGACAAGAACTTCCCCCGGACTGTGATGGTCAACCTGAACATCCATAACCGGAATACCCCCAAAAGGTCCTCAGATTACTACAACCGATCCACCTCACCTTGGAATCTCCACCGCAATGAGGACCCTGAGAGATATCCCTCTGTGATCTGGGAGGCAAAGTGCCGCCACTTGGGCTGCATCAACGCTGATGGGAACGTGGACTACCACATGAACTCTGTCCCCATCCAGCAAGAGATCCTGGTCCTGCGCAGGGAGCCTCCACACTGCCCCAACTCCTTCCGGCTGGAGAAGATACTGGTGTCCGTGGGCTGCACCTGTGTCACCCCGATTGTCCACCATGTGGCC
Hylobates_moloch     ATGACTCCTGGGAAGACCTCATTGGTGTCACTGCTACTGCTGCTGAGCCTGGAGGCCATAGTGAAGGCAGGAATCCCACAAAATCCAGGATGCCCAAATTCTGAGGACAAGAACTTCCCCCAGACTGTGATGGTCAACCTGAACATCCACAACCGGAATACCCCCAAAAGGTCCTCAGATTACTACAACCGATCCACCTCACCTTGGAATCTCCACCGCAATGAGGACCCTGAGAGATATCCCTCTGTGATCTGGGAGGCAAAGTGCCGCCACTTGGGCTGCGTCAACGCTGATGGGAACGTGGACTACCACATGAACTCTGTCCCCATCCAGCAAGAGATCCTGGTCCTGCGCAGGGAGCCTCCGCACTGCCCCAACTCCTTCCGGCTGGAGAAGATACTGGTGTCCGTGGGCTGCACCTGCGTCACCCCCATTGTCCACCATGTGTCC
Lemur_catta     ATGACCGCTGGGAGGACTTCGCTGGGGTCACTGCTGCTGCTGCTGAGTCTGGCAGCTGTAACGATGGCAGGAAGCCCACAAAATCCAGGATGCCCAAATACTGAGGGCAAGAACTTCCCCCAGACTGTGAACGTCAATCTGAACATCCTCAACCGGAATACGCCCAAAAGGCCCTCCGATTACTACAACCGATCCACTTCACCTTGGACTCTCCACCGCAATGAGGACCCTGAGAGATACCCCTCAGTGATCTGGGAAGCCAGGTGTCGCCACTTGGGCTGCGTCAATGCGGAGGGGAAGGTGGACTACCACATGAACTCCGTCGCCATCCAGCAGGAGATCCTGGTTCTGCGCAGGGAGCCTAAGCACTGCCCCTACTCCTTCCGGCTGGAGAAGATGCTGGTGGACGTGGGCTGCACCTGCGTCACCCCCATCGTCCGCCGCGTGGCC
Macaca_fascicularis     ATGACTCCTGGGAAGACCTCATTGGTGCTACTGCTGCTGCTGCTGAGCCTGGAGGCCATAGTGAAGGCAGGAATCCCACGAAATTCAGGATGCCCAAATTCTGAGGACAAGAACTTCCCCCGGACTGTGATGGTCAACCTGAACATCCATAACCGGAATACCCCCAAAAGGTCCTCAGATTACTACAACCGATCCACCTCACCTTGGAATCTCCACCGCAATGAGGACCCTGAGAGATATCCCTCTGTGATCTGGGAGGCAAAATGCCGCCACTTAGGCTGCGTCAAGGCTGATGGGAACGTAGACTACCACATGAACTCTGTCCCCATCCAGCAAGAGATCCTGGTCCTGCGCAGGGAGCCTCGGCACTGCCCCAACTCCTTCCGGCTGGAGAAGATACTGGTGTCCGTGGGCTGCACCTGTGTCACCCCCATTGTCCACCATGTAGCC
Macaca_mulatta     ATGACTCCTGGGAAGACCTCATTGGTGCTACTGCTGCTGCTGCTGAGCCTGGAGGCCATAGTGAAGGCAGGAATCCCACGAAATCCAGGATGCCCAAATTCTGAGGACAAGACCTTCCCCCGGACTGTGATGGTCAACCTGAACATCCATAACCGGAATACCCCCAAAAGGTCCTCAGATTACTACAACCGATCCACCTCACCTTGGAATCTCCACCGCAATGAGGACCCTGAGAGATATCCCTCTGTGATCTGGGAGGCAAAATGCCGCCACTTGGGCTGCGTCAACGCTGATGGGAACGTGGACTACCACATGAACTCTGTCCCCATCCAGCAAGAGATCCTGGTCCTGCGCAGGGAGCCTCGGCACTGCCCCAACTCCTTCCGGCTGGAGAAGATACTGGTGTCCGTGGGCTGCACCTGCGTCACCCCCATTGTCCACCATGTAGCC
Macaca_nemestrina     ATGACTCCTGGGAAGACCTCATTGGTGCTACTGCTGCTGCTGCTGAGCCTGGAGGCCATAGTGAAGGCAGGAATCCCACGAAATTCAGGATGCCCAAATTCCGAGGACAAGAACTTCCCCCGGACTGTGATGGTCAACCTGAACATCCATAACCGGAATACCCCCAAAAGGTCCTCAGATTACTACAACCGATCCACCTCACCTTGGAATCTCCACCGCAATGAGGACCCTGAGAGATATCCCTCTGTGATCTGGGAGGCAAAATGCCGCCACTTAGGCTGCGTCAAGGCTGATGGGAACGTAGACTACCACATGAACTCTGTCCCCATCCAGCAAGAGATCCTGGTCCTGCGCAGGGAGCCTCGGCACTGCCCCAACTCCTTCCGGCTGGAGAAGATACTGGTGTCCGTGGGCTGCACCTGTGTCACCCCCATTGTCCACCATGTAGCC
Macaca_thibetana     ATGACTCCTGGGAAGACCTCATTGGTGCTACTGCTGCTGCTGCTGAGCCTGGAGGCCATAGTGAAGGCAGGAATCCCACGAAATCCAGGATGCCCAAATTCTGAGGACAAGACCTTCCCCCGGACTGTGATGGTCAACCTGAACATCCATAACCGGAATACCCCCAAAAGGTCCTCAGATTACTACAACCGATCCACCTCACCTTGGAATCTCCACCGCAATGAGGACCCTGAGAGATATCCCTCTGTGATCTGGGAGGCAAAATGCCGCCACTTGGGCTGCGTCAACGCTGATGGGAACGTGGACTACCACATGAACTCTGTCCCCATCCAGCAAGAGATCCTGGTCCTGCGCAGGGAGCCTCGGCACTGCCCCAACTCCTTCCGGCTGGAGAAGATACTGGTGTCCGTGGGCTGCACCTGCGTCACCCCCATTGTCCACCATGTAGCC
Mandrillus_leucophaeus     ATGACTCCTGGGAAGACCTCATTGGTGCTACTGCTGCTGCTGCTGAGCCTGGAGGCCATAGTGAAGGCAGGAATCCCACGAAATTCAGGATGCCCAAATTCTGAGGACAAGAACTTCCCCCGGACTGTGATGGTCAACCTGAACATCCATAACCGGAATACCCCCAAAAGGTCCTCAGATTACTACAACCGATCCACCTCACCTTGGAATCTCCACCGCAATGAGGACCCTGAGAGATATCCCTCTGTGATCTGGGAGGCAAAATGCCGCCACTTGGGCTGCGTCAATGCTGATGGGAACGTGGACTACCACATGAACTCTGTCCCCATCCAGCAAGAGATCCTGGTCCTGCGCAGGGAGCCTCGGCACTGCCCCAACTCCTTCCGGCTGGAGAAGATACTGGTGTCCGTGGGCTGCACCTGCGTCACCCCCATTGTCCACCATGTAGCC
Microcebus_murinus     ATGAGCACTGGGAGGACTTCCTTGGCGTTACTGCTGCTGCTGCTGAGTCTGGCGGCTGTAACGAAGGCAGGAAGCCCACGGAATCCAGGATGCCCAAATACTGAGGACAAGAACTTTCCCCGGACTGTGAAGGTCAATCTGAATATCCTCAACCGGAATACCTCCAAAAGGCCCTCCGATTACTCCAACCGATCCACTTCACCTTGGACTCTCCACCGCACTGAGGACCCCGAGAGATACCCCTCAGTGATCTGGGAAGCCAGGTGCCGCCACCTGGGCTGCGTCAATGCGGAGGGGAAGGTGGACCACCACATGAACTCCGTGGCCATCCAGCAGGAGATCCTGGTCCTGCGCAGGGAGCCTAAGCACTGTCCCCACTCCTTCCGGCTGGAGAAGATGCTGGTGGGCGTGGGCTGCACCTGCGTCACCCCCATCATCCGCCGCGTGGCC
Nomascus_leucogenys     ATGACTCCTGGGAAGACCTCATTGGTGTCACTGCTACTGCTGCTGAGCCTGGAGGCCATAGTGAAGGCAGGAATCCCACAAAATCCAGGATGCCCAAATTCTGAGGACAAGAACTTCCCCCGGACTGTGATGGTCAACCTGAACATCCATAACCGGAATACCCCCAAAAGGTCCTCAGATTACTACAACCGATCCACCTCACCTTGGAATCTCCACCGCAATGAGGACCCTGAGAGATATCCCTCTGTGATCTGGGAGGCAAAGTGCCGCCACCTGGGCTGCGTCAACGCTGATGGGAAGGTGGACTACCACATGAACTCTGTCCCCATCCAGCAAGAGATCCTGGTCCTGCGCAGGGAGCCTCCGCACTGCCCCAACTCCTTCCGGCTGGAGAAGATACTGGTGTCTGTGGGCTGCACCTGCGTCACCCCCATTGTCCACCATGTGTCC
Nycticebus_coucang     ATGATGCCTGGGAAGACTTCCCTGATGTCACTGCTGCTGCTGCTCAGTCTGCTGGCTATAACGAAGGTAGGAATCCCACAAAATCCAGGATGCCCAAATACTGAAGACAAGAACTTCCCAAAGATGGTGAATGTCAATCTGAACATCGTTAACCGGAAACTGTCCAGAAGGGCCTCAGATTACCACAACCGATCCACTTCACCTTGGAATCTCCACCGCAATGAGGACCCTGAGAGATATCCCTCAGTGATCTGGGAAGCCAAGTGTCGCCACTTGGGCTGCGTGAATGCAGAAGGGAGTGTGGACTACCACATGAACTCTGTCCCCATCCAGCAGGAGATCCTGGTCCTACGAAGGGAGCCTAAGCACTGCCCCCGCTCCTTCCAGCTGGAGAAGATACTGGTGGATGTGGGCTGCACCTGTGTCACCCCCATCGTCCGCCACTTGGCC
Otolemur_garnettii     ATGACGCCTGGGAAGACCTCACTGAGGTCACTGCTGCTGCTGCTCAGTCTGCTGGCTATAACGAAGGTAGGAATGCCACAAAATCCAGGATGCCCAAATACTGAAGACAAGAACTTCCCCCAGACGGTGAAGGTCAATCTGAACATTGTTAACCGGAAACTGCCCAGAAGGGCCTCAGATTACTACAACCGATCCACTTCACCTTGGAATCTCCACCGCAATGAGGATCCTGAGAGATATCCCTCAGTGATCTGGGAAGCCAAGTGTCGCCACTTGGGCTGCGTGAATGCGGAAGGGAATGTGGACTACCACATGAACTCTGTCCCCATCCAGCAGGAGATCCTGGTCCTGCGAAGAGAGCCTAAGCACTGCCCCCGCTCCTTCCAGCTGGAGAAGATGCTGGTGGACGTGGGCTGCACCTGTGTCACCCCCATCGTCCGCCACTTGGCC
Pan_paniscus     ATGACTCCTGGGAAGACCTCATTGGTGTCACTGCTACTGCTGCTGAGCCTGGAGGCCATAGTGAAGGCAGGAATCCCACGAAATCCAGGATGCCCAAATTCTGAGGACAAGAACTTCCCCCGGACTGTGATGGTCAACCTGAACATCCATAACCGGAATACCCCCAAAAGGTCCTCAGATTACTACAACCGATCCACCTCACCTTGGAATCTCCACCGCAATGAGGACCCTGAGAGATATCCCTCTGTGATCTGGGAGGCAAAGTGCCGCCACTTGGGCTGCATCAACGCTGATGGGAACGTGGACTACCACATGAACTCTGTCCCCATCCAGCAAGAGATCCTGGTCCTGCGCAGGGAGCCTCCACACTGCCCCAACTCCTTCCGGCTGGAGAAGATACTGGTGTCCGTGGGCTGCACCTGTGTCACCCCGATTGTCCACCATGTGGCC
Pan_troglodytes     ATGACTCCTGGGAAGACCTCATTGGTGTCACTGCTACTGCTGCTGAGCCTGGAGGCCATAGTGAAGGCAGGAATCCCACGAAATCCAGGATGCCCAAATTCTGAGGACAAGAACTTCCCCCGGACTGTGATGGTCAACCTGAACATCCATAACCGGAATACCCCCAAAAGGTCCTCAGATTACTACAACCGATCCACCTCACCTTGGAATCTCCACCGCAATGAGGACCCTGAGAGATATCCCTCTGTGATCTGGGAGGCAAAGTGCCGCCACTTGGGCTGCATCAACGCTGATGGGAACGTGGACTACCACATGAACTCTGTCCCCATCCAGCAAGAGATCCTGGTCCTGCGCAGGGAGCCTCCACACTGCCCCAACTCCTTCCGGCTGGAGAAGATACTGGTGTCCGTGGGCTGCACCTGTGTCACCCCGATTGTCCACCATGTGGCC
Papio_anubis     ATGACTCCTGGGAAGACCTCATTGGTGCTACTGCTGCTGCTGCTGAGCCTGGAGGCCATAGTGAAGGCAGGAATCCCACGAAATCCAGGATGCCCAAATTCTGAGGACAAGAACTTCCCCCGGACTGTGATGGTCAACCTGAACATCCATAACCGGAATACCCCCAAAAGGTCCTCAGATTACTACAACCGATCCACCTCACCTTGGAATCTCCACCGCAATGAGGACCCTGAGAGATATCCCTCTGTGATCTGGGAGGCAAAATGCCGCCACTTGGGCTGCGTCAACGCTGATGGGAATGTGGACTACCACATGAACTCTGTCCCCATCCAGCAAGAGATCCTGGTCCTGCGCAGGGAGCCTCAGCACTGCCCCAACTCCTTCCGGCTGGAGAAGATACTGGTGTCCGTGGGCTGCACCTGCGTCACCCCCATTGTCCACCATGTAGCC
Piliocolobus_tephrosceles     ATGACTCCTGGGAAGACCTCATTGGTGTTACTGCTGCTGCTGCTGAGCCTGGAGGCCATAGTGAAAGCAGGAATCCCACAAAATCCAGGATGCCCAAATTCTGAGGACAAGAACTTCCCCCGGACTGTGATGGTCAACCTGAACATCCACAACCGGAATACCCTCAAAAGGTCCTCAGATTACTACAACCGATCCACCTCACCTTGGAATCTCCACCGCAATGAGGACCCTGAGAGATATCCCTCTGTGATCTGGGAGGCAAAGTGCCGCCACTTGGGCTGCGTCAACGCTGATGGGAACGTGGACTACCACATGAACTCTGTCCCCATCCAGCAAGAGATCCTGGTCCTGCGCAGGGAGCCTCGGCACTGCCCCAACTCCTTCCGGCTGGAGAAGATACTGGTGTCTGTGGGCTGCACCTGCGTCACCCCCATTGTCCACCATGTAGCC
Pongo_abelii     ATGACTCCTGGGAAGACCTCATTGGTGTCACTGCTACTGCTGCTGAGCCTGGAGGCCATAGTGAAGGCAGGAATCCCACGAAATCCAGGATGCCCAAATTCTGAGGACAAGAACTTCCCCCGGACTGTGATGGTCAACCTGAACATCCATAACCGGAATACCCCCAAAAGGTCCTCAGATTACTACAACCGATCCACCTCTCCTTGGAATCTCCACCGCAATGAGGACCCTGAGAGATATCCCTCTGTGATCTGGGAGGCAAAGTGCCGCCACTTGGGCTGCGTCAACGCTGATGGAAACGTGGACTACCACATGAACTCTGTCCCCATCCAGCAAGAGATCCTGGTCCTGCGCAGGGAACCTCCGCACTGCCCCAACTCCTTCCGGCTGGAGAAGATACTGGTGTCCGTAGGCTGCACCTGTGTCACCCCGATTGTCCACCATGTGGCC
Pongo_pygmaeus     ATGACTCCTGGGAAGACCTCATTGGTGTCACTGCTACTGCTGCTGAGCCTGGAGGCCATAGTGAAGGCAGGAATCCCACGAAATCCAGGATGCCCAAATTCTGAGGACAAGAACTTCCCCCGGACTGTGATGGTCAACCTGAACATCCATAACCGGAATACCCCCAAAAGGTCCTCAGATTACTACAACCGATCCACCTCTCCTTGGAATCTCCACCGCAATGAGGACCCTGAGAGATATCCCTCTGTGATCTGGGAGGCAAAGTGCCGCCACTTGGGCTGCGTCAACGCTGATGGAAACGTGGACTACCACATGAACTCTGTCCCCATCCAGCAAGAGATCCTGGTCCTGCGCAGGGAACCTCCGCACTGCCCCAACTCCTTCCGGCTGGAGAAGATACTGGTGTCCGTAGGCTGCACCTGTGTCACCCCGATTGTCCACCATGTGGCC
Propithecus_coquereli     ATGACCGCTGGGAGGACTTCATTGGCGACGCTGCTGTTGCTGCTGAGTCTGGTGGCTGTAACGAAGGCAGGAAGCCCACAGAATCCAGGATGCCCAAATACTGAGGGCAAGAACTTCCCCAAGACTGTGAAGGTCAATCTGAACATCCTCAACCGGAATACGCCCAAAAGGCCCTCAGATTACTACAACAGATCCACTTCGCCTTGGACTCTCCACCGCAATGAGGACCCTGAGCGATATCCCTCAGTGATCTGGGAAGCCAGGTGTCGCCACTTGGGCTGCGTCAATGCTGAAGGGAAGGTGGACCACCACATGAACTCTGTCGCCATCCAGCAGGAGATCCTGGTCCTGCGCAGGGAGCCTAAGCACTGCCCCTACTCCTTCCGGCTGGAGAAGATGCTGGTGGACGTGGGCTGCACCTGCGTCACCCCCATCGTCCGCCGAGTGGCC
Rhinopithecus_bieti     ATGACTCCTGGGAAGACCTCATTGGTGTTACTGCTGCTGCTGCTGAGCCTGGAGGCCATAGTGAAGGCAGGAATCCCACGAAATCCAGAATGCCCAAATTCTGAGGACAAGAACTTCCCCCGGACTGTGATGGTCAACCTGAACATCCACAACCGGAATACCCTCAAAAGGTCCTCAGATTACTACAACCGATCCACCTCACCTTGGAATCTCCACCGCAATGAGGACCCTGAGAGATATCCCTCTGTGATCTGGGAGGCAAAGTGCCGCCACTTGGGCTGCGTCAACGCTGATGGGAACGTGGACTACCACATGAACTCTGTCCCCATCCAGCAAGAGATCCTGGTCCTGCGCCGGGATCCTCGGCACTGCCCCAACTCCTTCCGGCTGGAGAAGATACTGGTGTCCGTGGGCTGCACCTGTGTCACCCCCATTGTCCACCATGTAGCC
Rhinopithecus_roxellana     ATGACTCCTGGGAAGACCTCATTGGTGTTACTGCTGCTGCTGCTGAGCCTGGAGGCCATAGTGAAGGCAGGAATCCCACAAAATCCAGAATGCCCAAATTCTGAGGACAAGAACTTCCCCCGGACTGTGATGGTCAACCTGAACATCCACAACCGGAATACCCTCAAAAGGTCCTCAGATTACTACAACCGATCCACCTCACCTTGGAATCTCCACCGCAATGAGGACCCTGAGAGATATCCCTCTGTGATCTGGGAGGCAAAGTGCCGCCACTTGGGCTGCGTCAACGCTGATGGGAACGTGGACTACCACATGAACTCTGTCCCCATCCAGCAAGAGATCCTGGTCCTGCGCCGGGATCCTCGGCACTGCCCCAACTCCTTCCGGCTGGAGAAGATACTGGTGTCCGTGGGCTGCACCTGTGTCACCCCCATTGTCCACCATGTAGCC
Saimiri_boliviensis     ATGACTCCTGGGAAGACCTCACTGGTGTCACTGCTGCTGCTGCTGAGCCTGGAGGCCACAGTGAAGGCAGGAAGCCCGCAAAACCCAGGATGCCCAAATGCTGAGGACAAGAACTTCCCCCGGACTGTGATGGTCAACCTGAACATCCGTAACCGGAATACCTCCAAAAGGACCTCAGATTACTACAACCGATCCTCCTCACCTTGGAATCTCCACCGCAATGAGGACCCTGAGAGATATCCCTCTGTGATCTGGGAGGCGAAGTGCCGCCACTTGGGCTGCGTCAATGCTGATGGGAACGTGGACTACCACATGAACTCCGTCCCCATCCAGCAGGAGATCCTGGTCCTGCGCAGGGAGCCTCGGCACTGCACCAATTCCTTCCGGCTGGAGAAGATGCTGGTGTCCGTGGGCTGCACCTGCGTCACCCCCATTGTCCGCCATGTGGCC
Sapajus_apella     ATGACTCCTGGGAAGACCTCATTGGTGTCACTGCTGCTGCTGCTGAGCCTGGAGGCGACAGTGAAGGCAGGAAGCCCACAAAACCCAGGATGCCCAAATGCTGAGGACAAGAACTTTCCCCGGACTGTGATGGTCAACCTGAACATCCGTAACCGGAATACCTCCAAAAGGCCCTCAGATTACTACAACCGATCCTCCTCACCTTGGAATCTCCACCGCAATGAGGACCCTGAGAGATATCCCTCTGTGATCTGGGAGGCGAAGTGCCGCCACTTGGGCTGCGTCAATGCTGATGGGAACGTGGACTACCACATGAACTCCGTCCCCATCCAGCAAGAGATCCTGGTCCTGCGCAGGGAGCCTCGGCACTGCACCAACTCCTTCCGGCTGGAGAAGATGCTGGTGTCCGTGGGCTGCACCTGCGTCACCCCCATTGTCCGCCATGTGGCC
Symphalangus_syndactylus     ATGACTCCTGGGAAGACCTCATTGGTGTCACTGCTACTGCTGCTGAGCCTGGAGGCCGTAGTGAAGGCAGGAATCCCACAAAATCCAGGATGCCCAAATTCTGAGGACAAGAACTTCCCCCGGACTGTGATGGTCAACCTGAAAATCCATAACCGGAATACCCCCAAAAGGTCCTCAGATTACTACAACCGATCCACCTCACCTTGGAATCTCCACCGCAATGAGGACCCTGAGAGATATCCCTCTGTGATCTGGGAGGCAAAGTGCCGCCACTTGGGCTGCGTCAACGCTGATGGGAACGTGGACTACCACATGAACTCTGTCCCCATCCAGCAAGAGATCCTGGTCCTGCGCAGGGAGCCTCCGCACTGCCCCAACTCCTTCCGGCTGGAGAAGATACTGGTGTCCGTGGGCTGCACCTGCGTCACCCCCATTGTCCACCATGTGTCC
Theropithecus_gelada     ATGACTCCTGGGAAGACCTCATTGGTGCTACTGCTGCTGCTGCTGAGCCTGGAGGCCATAGTGAAGGCAGGAATCCCACGAAATCCAGGATGCCCAAATTCTGAGGACAAGAACTTCCCCCGGACTGTGATGGTCAACCTGAACATCCATAACCGGAATACCCCCAAAAGGTCCTCAGATTACTACAACCGATCCACCTCACCTTGGAATCTCCACCGCAATGAGGACCCTGAGAGATATCCCTCTGTGATCTGGGAGGCAAAATGCCGCCACTTGGGCTGCGTCAACGCTGATGGGAACGTGGACTACCACATGAACTCTGTCCCCATCCAGCAAGAGATCCTGGTCCTGCGCAGGGAGCCTCAGCACTGCCCCAACTCCTTCCGGCTGGAGAAGATACTGGTGTCCGTGGGCTGCACCTGCGTCACCCCCATTGTCCACCATGTAGCC
Trachypithecus_francoisi     ATGACTCCTGGGAAGACCTCGTTGGTGTTACTGCTGCTGCTGCTGAGCCTGGAGGCCATAGTGAAGGCAGGAATCCCACGAAATCCAGAATGCCCAAATTCTGAGGACAAGAACTTCCCCCGGACTGTGATGGTCAACCTGAACATCCACAACCGGAATACCCTCAAAAGGTCCTCAGATTACTACAACCGATCCACCTCACCTTGGAATCTCCACCGCAATGAGGACCCTGAGAGATATCCCTCTGTGATCTGGGAGGCAAAGTGCCGCCACTTGGGCTGCGTCAACGCTGATGGGAACGTGGACTACCACATGAACTCTGTCCCCATCCAGCAAGAGATCCTGGTCCTGCGCCGGGAGCCTCGGCACTGCCCCAACTCCTTCCGGCTGGAGAAGATACTGGTGTCCGTGGGCTGCACCTGCGTCACCCCCGTTGTCCACCATGTAGCC
