# Supplementary material for: Genetic comparisons of interleukin-17 reveal a framework for complex signaling evolution
Source: bioRxiv. 2026 Apr 14:2026.04.13.718218. Preprint. [Version 1] doi: 10.64898/2026.04.13.718218 (PMC13105070; doi:10.64898/2026.04.13.718218)
Supplement: Supplement 3 [file media-3.zip › Supplemental files for paper/CodeML/IL17A/rst1]

	34	150	134	0.5628	0.069	0.169	0.096	0.035	0.094	0.013	0.081	0.171	0.069	0.057	0.091	0.064	0.000	0.007	0.041	0.007	0.020	0.007	0.000	0.027	0.036	0.013	0.011	0.000	0.013	0.013	0.020	0.016	0.013	0.007	0.000	0.000	0.000	0.000	0.000	0.027	0.000	0.000	0.017	0.007	0.024	0.009	0.000	0.007	0.007	0.000	0.013	0.000	0.000	0.000	0.007	0.000	0.000	0.000	0.040	0.040	0.011	0.014	0.013	0.013	0.007	0.000	0.013	0.007	0.020	0.497	3.512	0.352	-2133.448	0.4833	1.3731
