# Supplementary material for: Genetic comparisons of interleukin-17 reveal a framework for complex signaling evolution
Source: bioRxiv. 2026 Apr 14:2026.04.13.718218. Preprint. [Version 1] doi: 10.64898/2026.04.13.718218 (PMC13105070; doi:10.64898/2026.04.13.718218)
Supplement: Supplement 3 [file media-3.zip › Supplemental files for paper/CodeML/IL17A/SampleStatisticalAnalysis (2024_06_18 17_49_58 UTC).xlsx]

## Sheet: Sheet1
Gene	BUSTED p-value	Model 7 lnL	Model 8 lnL	2*delta(lnL)	PAML M7-M8 p-value	PAML - sites 90-95%	PAML - sites 95-100%
GeneX		-11360.3	-11350.7	19.2782	6.5131e-05
