# Supplementary material for: Genetic comparisons of interleukin-17 reveal a framework for complex signaling evolution
Source: bioRxiv. 2026 Apr 14:2026.04.13.718218. Preprint. [Version 1] doi: 10.64898/2026.04.13.718218 (PMC13105070; doi:10.64898/2026.04.13.718218)
Supplement: Supplement 3 [file media-3.zip › Supplemental files for paper/CodeML/IL17B/IL17B_seq_apes owm.txt]

>Homo_sapiens
ATGGACTGGCCTCACAACCTGCTGTTTCTTCTTACCATTTCCATCTTCCTGGGGCTGGGCCAGCCCAGGA
GCCCCAAAAGCAAGAGGAAGGGGCAAGGGCGGCCTGGGCCCCTGGCCCCTGGCCCTCACCAGGTGCCACT
GGACCTGGTGTCACGGATGAAACCGTATGCCCGCATGGAGGAGTATGAGAGGAACATCGAGGAGATGGTG
GCCCAGCTGAGGAACAGCTCAGAGCTGGCCCAGAGAAAGTGTGAGGTCAACTTGCAGCTGTGGATGTCCA
ACAAGAGGAGCCTGTCTCCCTGGGGCTACAGCATCAACCACGACCCCAGCCGTATCCCCGTGGACCTGCC
GGAGGCACGGTGCCTGTGTCTGGGCTGTGTGAACCCCTTCACCATGCAGGAGGACCGCAGCATGGTGAGC
GTGCCGGTGTTCAGCCAGGTTCCTGTGCGCCGCCGCCTCTGCCCGCCACCGCCCCGCACAGGGCCTTGCC
GCCAGCGCGCAGTCATGGAGACCATCGCTGTGGGCTGCACCTGCATCTTCTGA

>Pan_troglodytes
ATGGACTGGCCTCACAACCTGCTGTTTCTTCTTACCATTTCCATCTTCCTGGGGCTGGGCCAGCCCAGGA
GCCCCAAAAGCAAGAGGAAGGGGCAAGGGCGGCCTGGGCCCCTGGCCCCTGGCCCTCACCAGGTGCCACT
GGACCTGGTGTCACGGATGAAACCGTATGCCCGCATGGAGGAGTATGAGAGGAACATCGAGGAGATGGTG
GCCCAGCTGAGGAACAGCTCAGAGCTGGCCCAGAGAAAGTGTGAGGTCAACTTGCAGCTGTGGATGTCCA
ACAAGAGAAGCCTGTCTCCCTGGGGCTACAGCATCAACCACGACCCCAGCCGTATCCCTGTGGACCTGCC
GGAGGCACGGTGCCTGTGTCTGGGCTGTGTGAACCCCTTCACCATGCAGGAGGACCGCAGCATGGTGAGC
GTGCCGGTGTTCAGCCAGGTTCCTGTGCGCCGCCGCCTCTGCCCGCCACTGCCCCGCACAGGGCCTTGCC
GCCAGCGCGCAGTCATGGAGACCATCGCTGTGGGCTGCACCTGCATCTTCTGA

>Gorilla_gorilla
ATGGACTGGCCTCACAACCTGCTGTTTCTTCTTACCATTTCCATCTTCCTGGGGCTGGGCCAGCCCAGGA
GCCCCAAAAGCAAGAGGAAGGGGCAAGGGCGGCCTGGGCCCCTGGCCCCTGGCCCTCACCAGGTGCCACT
GGACCTGGTGTCACGGATGAAACCGTATGCCCGCATGGAGGAGTATGAGAGGAACATCGAGGAGATGGTG
GCCCAGCTGAGGAACAGCTCAGAGCTGGCCCAGAGAAAGTGTGAGGTCAACTTGCAGCTGTGGATGTCCA
ATAAGAGGAGCCTGTCTCCCTGGGGCTACAGCATCAACCACGACCCCAGCCGTATCCCCGTGGACCTGCC
GGAGGCACGGTGCCTGTGTCTGGGCTGTGTGAACCCCTTCACCATGCAGGAGGACCGCAGCATGGTGAGC
GTGCCAGTGTTCAGCCAGGTTCCTGTGCGCCGCCGCCTCTGCCCGCCACCGCCCCGCACAGGGCCTTGCC
GCCAGCGCGCAGTCATGGAGACCATCGCTGTGGGCTGCACCTGCATCTTCTGA

>Nomascus_leucogenys
ATGGACTGGCCTCACAACCTGCTGTTTCTTCTTACCATTTCCATCTTCCTGGGGCTGGGCCAGCCCAGGA
GCCCCAAAAGCAAGAGGAAGGGGCAAGGGCGGCCTGGGCCCCTGGCCCCTGGCCCTCACCAGGTGCCACT
GGACCTGGTATCACGGATGAAACCATATGCCCGCATGGAGGAGTATGAGAGGAACATCGAGGAGATGGTG
GCCCAGCTGAGGAACAGCTCAGAGCTGGCCCAGAGAAAGTGTGAGGTCAACTTGCAGCTGTGGATGTCCA
ACAAGAGGAGCCTGTCTCCCTGGGGCTACAGCATCAATCATGACCCCAGCCGTATCCCCGTGGACCTGCC
GGAGGCACGGTGCCTGTGTCTGGGCTGTGTGAACCCCTTCACCATGCAGGAGGACCGCAGCATGGTGAGC
GTGCCGGTGTTCAGCCAGGTGCCTGTGCGCCGCCGCCTCTGCCCGCCACCGCCCCGCACAGGGCCTTGCC
GCCAGCGCGTGGTCATGGAGACCATCGCTGTGGGCTGCACCTGCATCTTCTGA

>Pongo_abelii
ATGGACTGGCCTCACAACCTGCTGTTTCTTCTTACCATTTCCATCTTCCTGGCGCTGGGCCAGCCCAGGA
GCCCCAAAAGCAAGAGGAAGGGACAAGGGCGGCCTGGGCCCCTGGCCCCTGGCCCTCACCAGGTGCCACT
GGACCTGGTGTCACGGATGAAACCGTATGCCCGCATGGAGGAGTATGAGAGGAACATCGAGGAGATGGTG
GCCCAGCTGAGGAACAGCTCAGAGCTGGCCCAGAGAAAGTGTGAGGTCAACTTGCAGCTGTGGATGTCCA
ACAAGAGGAGCCTGTCTCCCTGGGGCTACAGCATAAACCACGACCCCAGCCGTATCCCTGCGGACCTGCC
GGAGGCACGGTGCCTGTGTCTGGGCTGTGTGAACCCCTTCACCATGCAGGAGGACCGCAGCATGGTGAGC
GTGCCAGTGTTCAGCCAGGTGCCTGTGCGCCGCCGCCTCTGCCCGCCACCGCCCCGCACAGGGCCTTGCC
GCCGGCGCGCGGTCATGGAGACCATCGCTGTGGGCTGCACCTGCATCTTCTGA

>Macaca_mulatta
ATGGACTGGCCTCACAACCTGCTGTTCCTTCTTACCATTTCCATCTTCCTGGGGCTGGGCCAGCCCAGGA
GCACCAAAAGCAAGAGGAAGGGGCAAGGGCGGTCTGGGCCGCTGGCCCCTGGCCCTCACCAGGTGCCACT
GGACCTGGTGTCACGGGTGAAACCGTACGCCCGCATGGAAGAGTATGAGAGGAACATTGAGGAGATGGTG
GCCCAGCTGAGGAACAGCTCGGAGCTGGCCAAGAGGAAGTGTGAGGTCAACTTGCAGCTGTGGATGTCCA
ACAAGAGGAGCCTGTCTCCCTGGGGTTACAGCATCAACCACGACCCCAGCCGTATTCCCGCAGACCTGCC
GGAGGCACGGTGCCTGTGTCTGGGCTGTGTGAACCCCTTCACCATGCAGGAGGACCGCAGCATGGTAAGC
GTGCCGGTGTTCAGCCAGGTGCCTGTGCGCCGCCGCCTCTGCCCGCCACCGCCCCGCACAGGGCCTTGCC
GCCAGCGTGCGGTCATGGAGACCATCGCCGTGGGCTGCACCTGCATCTTCTGA

>Macaca_fascicularis
ATGGACTGGCCTCACAACCTGCTGTTCCTTCTTACCATTTCCATCTTCCTGGGGCTGGGCCAGCCCAGGA
GCACCAAAAGCAAGAGGAAGGGGCAAGGGCGGTCTGGGCCGCTGGCCCCTGGCCCTCACCAGGTGCCACT
GGACCTGGTGTCACGGGTGAAACCGTACGCCCGCATGGAAGAGTATGAGAGGAACATTGAGGAGATGGTG
GCCCAGCTGAGGAACAGCTCGGAGCTGGCCAAGAGGAAGTGTGAGGTCAACTTGCAGCTGTGGATGTCCA
ACAAGAGAAGCCTGTCTCCCTGGGGTTACAGCATCAACCACGACCCCAGCCGTATTCCCGCAGACCTGCC
GGAGGCACGGTGCCTGTGTCTGGGCTGTGTGAACCCCTTCACCATGCAGGAGGACCGCAGCATGGTAAGC
GTGCCGGTGTTCAGCCAGGTGCCTGTGCGCCGCCGCCTCTGCCCGCCACCGCCCCGCACAGGGCCTTGCC
GCCAGCGTGCGGTCATGGAGACCATCGCCGTGGGCTGCACCTGCATCTTCTGA

>Colobus_angolensis_palliatus
ATGGACTGGCCTCACAACCTGCTGTTCCTTCTTACCATTTCCATCTTCCTGGGGCTGGGCCAGCCCAGGA
GCCCCAAAAGCAAGAGGAAGGGGCAAGGGCGGTCTGGGCCGCTGGCCCCTGGCCCTCACCAGGTGCCACT
GGACCTGGTGTCACGGGTGAAACCGTACGCCCGCATGGAAGAGTATGAGAGGAACATCGAGGAGATGGTG
GCCCAGCTGAGGAACAGCTCGGAGCTGGCCAAGAGGAAGTGTGAGGTCAACTTGCAGCTTTGGATGTCCA
ACAAGAGAAGCCTGTCTCCCTGGGGTTACAGCATCAACCACGACCCCAGCCGTATTCCCGCAGACCTGCC
GGAGGCACGGTGCCTGTGTCTGGGCTGCGTGAACCCCTTCACCATGCAGGAGGACCGCAGCATGGTAAGC
GTGCCGGTGTTCAGCCAGGTGCCTGTGCGCCGCCGCCTCTGCCCGCCACCGCCCCGCACGGGGCCTTGCC
GCCAGCGTGTGGTCATGGAGACCATTGCTGTGGGCTGCACCTGCATCTTCTGA

>Chlorocebus_sabaeus
ATGGACTGGCCTCACAACCTGCTGTTCCTTCTCACCATTTCCATCTTCCTGGGGCTGGGCCAGCCCAGGA
GCCCCAAAAGCAAGAGGAAGGGGCAAGGGCGGTCTGGGCCGCTGGCCCCTGGCCCTCACCAGGTGCCACT
GGACCTGGTGTCACGGGTGAAACCGTACGCCCGCATGGAAGAGTATGAGAGGAACATCGAGGAGATGGTG
GCCCAGCTGAAGAACAGCTCGGAGCTGGCCAAGAGGAAGTGTGAGGTCAACTTGCAGCTGTGGATGTCCA
ACAAGAGGAGCCTGTCTCCCTGGGGTTACAGCATCAACCACGACCCCAGCCGTATTCCCGCAGACCTGCC
GGAGGCACGGTGCCTGTGTCTGGGCTGTGTGAACCCCTTCACCATGCAGGAGGACCGCAGCATGGTAAGC
GTGCCGGTGTTCAGCCAGGTGCCTGTGCGCCGCCGCCTCTGCCCGCCACTGCCCCGCACAGGGCCTTGCC
GCCAGCGTGCGGTCATGGAGACCATCGCCGTGGGCTGCACCTGCATCTTCTGA

>Cercocebus_atys
ATGGACTGGCCTCACAACCTGCTGTTCCTTCTTACCATTTCCATCTTCCTGGGGCTGGGCCAGCCCAGGA
GCACCAAAAGCAAGAGGAAGGGGCAAGGGCGGTCTGGGCCGCTGGCCCCTGGCCCTCACCAGGTGCCACT
GGACCTGGTGTCACGGGTGAAACCGTACGCCCGCATGGAAGAGTATGAGAGGAACATTGAGGAGATGGTG
GCCCAGCTGAGGAACAGCTCGGAGCTGGCCAAGAGGAAGTGTGAGGTCAACTTGCAGCTGTGGATGTCCA
ACAAGAGGAGCCTGTCTCCCTGGGGTTACAGCATCAACCACGACCCCAGCCGTATTCCCGCAGACCTGCC
GGAGGCACGGTGCCTGTGTCTGGGCTGTGTGAACCCCTTCACCATGCAGGAGGACCGCAGCATGGTAAGC
GTGCCGGTGTTCAGCCAGGTGCCTGTGCGCCGCCGCCTCTGCCCGCCATCGCCCCGCACAGGGCCTTGCC
GCCAGCGTGCGGTCATGGAGACCATCGCCGTGGGCTGCACCTGCATCTTCTGA

>Mandrillus_leucophaeus
ATGGACTGGCCTCACAACCTGCTGTTCCTTCTTACCATTTCCATCTTCCTGGGGCTGGGCCAGCCCAGGA
GCACCAAAAGCAAGAGGAAGGGGCAAGGGCGGTCTGGGCCGCTGGCCCCTGGCCCTCACCAGGTGCCACT
GGACCTGGTGTCACGGGTGAAACCGTACGCCCGCATGGAAGAGTATGAGAGGAACATTGAGGAGATGGTG
GCCCAGCTGAGGAACAGCTCGGAGCTGGCCAAGAGGAAGTGTGAGGTCAACTTGCAGCTGTGGATGTCCA
ACAAGAGGAGCCTGTCTCCCTGGGGTTACAGCATCAACCACGACCCCAGCCGTATTCCCGCAGACCTGCC
GGAGGCACGGTGCCTGTGTCTGGGCTGTGTGAACCCCTTCACCATGCAGGAGGACCGCAGCATGGTAAGC
GTGCCGGTGTTCAGCCAGGTGCCTGTGCGCCGCCGCCTCTGCCCGCCACCGCCCCGCACAGGACCTTGCC
GCCAGCGTGCGGTCATGGAGACCATCGCCGTGGGCTGCACCTGCATCTTCTGA

>Rhinopithecus_bieti
ATGGACTGGCCTCGCAACATGCTGTTCCTTCTTACCATTTCCATCTTCCTGGGGCTGGGCCAGCCCAGGA
GCCCCAAAAGCAAGAGGAAGGGGCAAGGGCGGTCTGGGCCGCTGGCCCCTGGCCCTCACCAGGTGCCACT
GGACCTGGTGTCACGGGTGAAACCGTACGCCCGCATGGAAGAGTATGAGAGGAACATCGAGGAGATGGTG
GCCCAGCTGAGGAACAGCTCGGAGCTGGCCAAGAGGAAGTGTGAGGTCAACTTGCAGCTTTGGATGTCCA
ACAAGAGAAGCCTGTCTCCCTGGGGTTACAGCATCAACCACGACCCCAGCCGTATTCCTGCAGACCTGCC
GGAGGCACGGTGCCTGTGTCTGGGCTGTGTGAACCCCTTCACCATGCAGGAGGACCGCAGCATGGTAAGC
GTGCCAGTGTTCAGCCAGGTGCCTGTGCGCCGCCGCCTCTGCCCGCCACCGCCCCGCACAGGGCCTTGCC
GCCAGCGTGCGGTCATGGAGACCATCGCCGTGGGCTGCACCTGCATCTTCTGA

>Rhinopithecus_roxellana
ATGGACTGGCCACGCAACATGCTGTTCCTTCTTACCATTTCCATCTTCCTGGGGCTGGGCCAGCCCAGGA
GCCCCAAAAGCAAGAGGAAGGGGCAAGGGCGGTCTGGGCCGCTGGCCCCTGGCCCTCACCAGGTGCCACT
GGACCTGGTGTCACGGGTGAAACCGTACGCCCGCATGGAAGAGTATGAGAGGAACATCGAGGAGATGGTG
GCCCAGCTGAGGAACAGCTCGGAGCTGGCCAAGAGGAAGTGTGAGGTCAACTTGCAGCTTTGGATGTCCA
ACAAGAGAAGCCTGTCTCCCTGGGGTTACAGCATCAACCACGACCCCAGCCGTATTCCTGCAGACCTGCC
GGAGGCACGGTGCCTGTGTCTGGGCTGTGTGAACCCCTTCACCATGCAGGAGGACCGCAGCATGGTAAGC
GTGCCAGTGTTCAGCCAGGTGCCTGTGCGCCGCCGCCTCTGCCCGCCACCGCCCCGCACAGGGCCTTGCC
GCCAGCGTGCGGTCATGGAGACCATCGCCGTGGGCTGCACCTGCATCTTCTGA

>Trachypithecus_francoisi
ATGGACTGGCCTCACAACCTGCTGTTCCTTCTTACCATTTCCATCTTCCTGGGGCTGGGCCAGCCCAGGA
GCCCTAAAAGCAAGAGGAAGGGGCAAGGGCGGTCTGGGCCGCTGGCCCCTGGCCCTCACCAGGTGCCACT
GGACCTGGTGTCACGGGTGAAACCGTACGCCCGCATGGAAGAGTATGAGAGGAACATCGAGGAGATGGTG
GCCCAGCTGAGGAACAGCTCGGAGCTGGCCAAGAGGAAGTGTGAGGTCAACTTGCAGCTTTGGATGTCCA
ACAAGAGAAGCCTGTCTCCCTGGGGTTACAGCATCAACCACGACCCCAGCCGTATTCCTGCAGACCTGCC
GGAGGCACGGTGCCTGTGTCTGGGCTGTGTGAACCCCTTCACCATGCAGGAGGACCGCAGCATGGTAAGC
GTGCCAGTGTTCAGCCAGGTGCCTGTGCGCCGCCGCCTCTGCCCGCCACCGCCCCGCACAGGGCCTTGCC
GCCAGCGTGCGGTCATGGAGACCATCGCCGTGGGCTGCACCTGCATCTTCTGA

>Theropithecus_gelada
ATGGACTGGCCTCACAACCTGCTGTTCCTTCTTACCATTTCCATCTTCCTGGGGCTGGGCCAGCCCAGGA
GCACCAAAAGCAAGAGGAAGGGGCAAGGGCGGTCTGGGCCGCTGGCCCCTGGCCCTCACCAGGTGCCACT
GGACCTGGTGTCACGGGTGAAACCGTACGCCCGCATGGAAGAGTATGAGAGGAACATTGAGGAGATGGTG
GCCCAGCTGAGGAACAGCTCGGAGCTGGCCAAGAGGAAGTGTGAGGTCAACTTGCAGCTGTGGATGTCCA
ACAAGAGGAGCCTGTCTCCCTGGGGTTACAGCATCAACCACGACCCCAGCCGTATTCCCGCAGACCTGCC
GGAGGCACGGTGCCTGTGTCTGGGCTGTGTGAACCCCTTCACCATGCAGGAGGACCGCAGCATGGTAAGC
GTGCCGGTGTTCAGCCAGGTGCCTGTGCGCCGCCGCCTCTGCCCGCCACCACCCCGCACAGGGCCTTGCC
GCCAGCGTGCGGTCATGGAGACCATCGCCGTGGGCTGCACCTGCATCTTCTGA

>Piliocolobus_tephrosceles
ATGGACTGGCCTCACAACCTGCTGTTCCTTCTTACCATTTCCATCTTCCTGGGGCTGGGCCAGCCCAGGA
GCCCCAAAAGCAAGAGGAAGGGGCAAGGGCGGTCTGGGCCGCTGGCCCCTGGCCCTCACCAGGTGCCACT
GGACCTGGTGTCACGGGTGAAACCGTACGCCCGCATGGAAGAGTATGAGAGGAACATCGAGGAGATGGTG
GCCCAGCTGAGGAACAGCTCAGAGCTGGCCAAGAGGAAGTGTGAGGTCAACTTGCAGCTGTGGATGTCCA
ACAAGAGAAGCCTGTCTCCCTGGGGTTACAGCATCAACCACGACCCCAGCCGTATTCCCGCAGACCTGCC
GGAGGCACGGTGCCTGTGTCTGGGCTGTGTGAACCCCTTCACCATGCAGGAGGACCGCAGCATGGTAAGC
GTGCCGGTGTTCAGCCAGGTGCCTGTGCGCCGCCGCCTCTGCCCGCCACCGCCCCGCACAGGGCCTTGCC
GCCAGCGTGCGGTCATGGAGACCATTGCCGTGGGCTGCACCTGCATCTTCTGA

>Macaca_thibetana
ATGGACTGGCCTCACAACCTGCTGTTCCTTCTTACCATTTCCATCTTCCTGGGGCTGGGCCAGCCCAGGA
GCACCAAAAGCAAGAGGAAGGGGCAAGGGCGGTCTGGGCCGCTGGCCCCTGGCCCTCACCAGGTGCCACT
GGACCTGGTGTCACGGGTGAAACCGTACGCCCGCATGGAAGAGTATGAGAGGAACATTGAGGAGATGGTG
GCCCAGCTGAGGAACAGCTCGGAGCTGGCCAAGAGGAAGTGTGAGGTCAACTTGCAGCTGTGGATGTCCA
ACAAGAGGAGCCTGTCTCCCTGGGGTTACAGCATCAACCACGACCCCAGCCGTATTCCCGCAGACCTGCC
GGAGGCACGGTGCCTGTGTCTGGGCTGTGTGAACCCCTTCACCATGCAGGAGGACCGCAGCATGGTAAGC
GTGCCGGTGTTCAGCCAGGTGCCTGTGCGCCGCCGCCTCTGCCCGCCACCGCCCCGCACAGGGCCTTGCC
GCCAGCGTGCGGTCATGGAGACCATCGCCGTGGGCTGCACCTGCATCTTCTGA
