# Supplementary material for: Genetic comparisons of interleukin-17 reveal a framework for complex signaling evolution
Source: bioRxiv. 2026 Apr 14:2026.04.13.718218. Preprint. [Version 1] doi: 10.64898/2026.04.13.718218 (PMC13105070; doi:10.64898/2026.04.13.718218)
Supplement: Supplement 3 [file media-3.zip › Supplemental files for paper/CodeML/IL17B/IL17B_seq_apes_owm_nwm_Alignment.phy]

     22     540
Homo_sapiens     ATGGACTGGCCTCACAACCTGCTGTTTCTTCTTACCATTTCCATCTTCCTGGGGCTGGGCCAGCCCAGGAGCCCCAAAAGCAAGAGGAAGGGGCAAGGGCGGCCTGGGCCCCTGGCCCCTGGCCCTCACCAGGTGCCACTGGACCTGGTGTCACGGATGAAACCGTATGCCCGCATGGAGGAGTATGAGAGGAACATCGAGGAGATGGTGGCCCAGCTGAGGAACAGCTCAGAGCTGGCCCAGAGAAAGTGTGAGGTCAACTTGCAGCTGTGGATGTCCAACAAGAGGAGCCTGTCTCCCTGGGGCTACAGCATCAACCACGACCCCAGCCGTATCCCCGTGGACCTGCCGGAGGCACGGTGCCTGTGTCTGGGCTGTGTGAACCCCTTCACCATGCAGGAGGACCGCAGCATGGTGAGCGTGCCGGTGTTCAGCCAGGTTCCTGTGCGCCGCCGCCTCTGCCCGCCACCGCCCCGCACAGGGCCTTGCCGCCAGCGCGCAGTCATGGAGACCATCGCTGTGGGCTGCACCTGCATCTTC
Pan_troglodytes     ATGGACTGGCCTCACAACCTGCTGTTTCTTCTTACCATTTCCATCTTCCTGGGGCTGGGCCAGCCCAGGAGCCCCAAAAGCAAGAGGAAGGGGCAAGGGCGGCCTGGGCCCCTGGCCCCTGGCCCTCACCAGGTGCCACTGGACCTGGTGTCACGGATGAAACCGTATGCCCGCATGGAGGAGTATGAGAGGAACATCGAGGAGATGGTGGCCCAGCTGAGGAACAGCTCAGAGCTGGCCCAGAGAAAGTGTGAGGTCAACTTGCAGCTGTGGATGTCCAACAAGAGAAGCCTGTCTCCCTGGGGCTACAGCATCAACCACGACCCCAGCCGTATCCCTGTGGACCTGCCGGAGGCACGGTGCCTGTGTCTGGGCTGTGTGAACCCCTTCACCATGCAGGAGGACCGCAGCATGGTGAGCGTGCCGGTGTTCAGCCAGGTTCCTGTGCGCCGCCGCCTCTGCCCGCCACTGCCCCGCACAGGGCCTTGCCGCCAGCGCGCAGTCATGGAGACCATCGCTGTGGGCTGCACCTGCATCTTC
Gorilla_gorilla     ATGGACTGGCCTCACAACCTGCTGTTTCTTCTTACCATTTCCATCTTCCTGGGGCTGGGCCAGCCCAGGAGCCCCAAAAGCAAGAGGAAGGGGCAAGGGCGGCCTGGGCCCCTGGCCCCTGGCCCTCACCAGGTGCCACTGGACCTGGTGTCACGGATGAAACCGTATGCCCGCATGGAGGAGTATGAGAGGAACATCGAGGAGATGGTGGCCCAGCTGAGGAACAGCTCAGAGCTGGCCCAGAGAAAGTGTGAGGTCAACTTGCAGCTGTGGATGTCCAATAAGAGGAGCCTGTCTCCCTGGGGCTACAGCATCAACCACGACCCCAGCCGTATCCCCGTGGACCTGCCGGAGGCACGGTGCCTGTGTCTGGGCTGTGTGAACCCCTTCACCATGCAGGAGGACCGCAGCATGGTGAGCGTGCCAGTGTTCAGCCAGGTTCCTGTGCGCCGCCGCCTCTGCCCGCCACCGCCCCGCACAGGGCCTTGCCGCCAGCGCGCAGTCATGGAGACCATCGCTGTGGGCTGCACCTGCATCTTC
Nomascus_leucogenys     ATGGACTGGCCTCACAACCTGCTGTTTCTTCTTACCATTTCCATCTTCCTGGGGCTGGGCCAGCCCAGGAGCCCCAAAAGCAAGAGGAAGGGGCAAGGGCGGCCTGGGCCCCTGGCCCCTGGCCCTCACCAGGTGCCACTGGACCTGGTATCACGGATGAAACCATATGCCCGCATGGAGGAGTATGAGAGGAACATCGAGGAGATGGTGGCCCAGCTGAGGAACAGCTCAGAGCTGGCCCAGAGAAAGTGTGAGGTCAACTTGCAGCTGTGGATGTCCAACAAGAGGAGCCTGTCTCCCTGGGGCTACAGCATCAATCATGACCCCAGCCGTATCCCCGTGGACCTGCCGGAGGCACGGTGCCTGTGTCTGGGCTGTGTGAACCCCTTCACCATGCAGGAGGACCGCAGCATGGTGAGCGTGCCGGTGTTCAGCCAGGTGCCTGTGCGCCGCCGCCTCTGCCCGCCACCGCCCCGCACAGGGCCTTGCCGCCAGCGCGTGGTCATGGAGACCATCGCTGTGGGCTGCACCTGCATCTTC
Pongo_abelii     ATGGACTGGCCTCACAACCTGCTGTTTCTTCTTACCATTTCCATCTTCCTGGCGCTGGGCCAGCCCAGGAGCCCCAAAAGCAAGAGGAAGGGACAAGGGCGGCCTGGGCCCCTGGCCCCTGGCCCTCACCAGGTGCCACTGGACCTGGTGTCACGGATGAAACCGTATGCCCGCATGGAGGAGTATGAGAGGAACATCGAGGAGATGGTGGCCCAGCTGAGGAACAGCTCAGAGCTGGCCCAGAGAAAGTGTGAGGTCAACTTGCAGCTGTGGATGTCCAACAAGAGGAGCCTGTCTCCCTGGGGCTACAGCATAAACCACGACCCCAGCCGTATCCCTGCGGACCTGCCGGAGGCACGGTGCCTGTGTCTGGGCTGTGTGAACCCCTTCACCATGCAGGAGGACCGCAGCATGGTGAGCGTGCCAGTGTTCAGCCAGGTGCCTGTGCGCCGCCGCCTCTGCCCGCCACCGCCCCGCACAGGGCCTTGCCGCCGGCGCGCGGTCATGGAGACCATCGCTGTGGGCTGCACCTGCATCTTC
Macaca_mulatta     ATGGACTGGCCTCACAACCTGCTGTTCCTTCTTACCATTTCCATCTTCCTGGGGCTGGGCCAGCCCAGGAGCACCAAAAGCAAGAGGAAGGGGCAAGGGCGGTCTGGGCCGCTGGCCCCTGGCCCTCACCAGGTGCCACTGGACCTGGTGTCACGGGTGAAACCGTACGCCCGCATGGAAGAGTATGAGAGGAACATTGAGGAGATGGTGGCCCAGCTGAGGAACAGCTCGGAGCTGGCCAAGAGGAAGTGTGAGGTCAACTTGCAGCTGTGGATGTCCAACAAGAGGAGCCTGTCTCCCTGGGGTTACAGCATCAACCACGACCCCAGCCGTATTCCCGCAGACCTGCCGGAGGCACGGTGCCTGTGTCTGGGCTGTGTGAACCCCTTCACCATGCAGGAGGACCGCAGCATGGTAAGCGTGCCGGTGTTCAGCCAGGTGCCTGTGCGCCGCCGCCTCTGCCCGCCACCGCCCCGCACAGGGCCTTGCCGCCAGCGTGCGGTCATGGAGACCATCGCCGTGGGCTGCACCTGCATCTTC
Macaca_fascicularis     ATGGACTGGCCTCACAACCTGCTGTTCCTTCTTACCATTTCCATCTTCCTGGGGCTGGGCCAGCCCAGGAGCACCAAAAGCAAGAGGAAGGGGCAAGGGCGGTCTGGGCCGCTGGCCCCTGGCCCTCACCAGGTGCCACTGGACCTGGTGTCACGGGTGAAACCGTACGCCCGCATGGAAGAGTATGAGAGGAACATTGAGGAGATGGTGGCCCAGCTGAGGAACAGCTCGGAGCTGGCCAAGAGGAAGTGTGAGGTCAACTTGCAGCTGTGGATGTCCAACAAGAGAAGCCTGTCTCCCTGGGGTTACAGCATCAACCACGACCCCAGCCGTATTCCCGCAGACCTGCCGGAGGCACGGTGCCTGTGTCTGGGCTGTGTGAACCCCTTCACCATGCAGGAGGACCGCAGCATGGTAAGCGTGCCGGTGTTCAGCCAGGTGCCTGTGCGCCGCCGCCTCTGCCCGCCACCGCCCCGCACAGGGCCTTGCCGCCAGCGTGCGGTCATGGAGACCATCGCCGTGGGCTGCACCTGCATCTTC
Colobus_angolensis_palliatus     ATGGACTGGCCTCACAACCTGCTGTTCCTTCTTACCATTTCCATCTTCCTGGGGCTGGGCCAGCCCAGGAGCCCCAAAAGCAAGAGGAAGGGGCAAGGGCGGTCTGGGCCGCTGGCCCCTGGCCCTCACCAGGTGCCACTGGACCTGGTGTCACGGGTGAAACCGTACGCCCGCATGGAAGAGTATGAGAGGAACATCGAGGAGATGGTGGCCCAGCTGAGGAACAGCTCGGAGCTGGCCAAGAGGAAGTGTGAGGTCAACTTGCAGCTTTGGATGTCCAACAAGAGAAGCCTGTCTCCCTGGGGTTACAGCATCAACCACGACCCCAGCCGTATTCCCGCAGACCTGCCGGAGGCACGGTGCCTGTGTCTGGGCTGCGTGAACCCCTTCACCATGCAGGAGGACCGCAGCATGGTAAGCGTGCCGGTGTTCAGCCAGGTGCCTGTGCGCCGCCGCCTCTGCCCGCCACCGCCCCGCACGGGGCCTTGCCGCCAGCGTGTGGTCATGGAGACCATTGCTGTGGGCTGCACCTGCATCTTC
Chlorocebus_sabaeus     ATGGACTGGCCTCACAACCTGCTGTTCCTTCTCACCATTTCCATCTTCCTGGGGCTGGGCCAGCCCAGGAGCCCCAAAAGCAAGAGGAAGGGGCAAGGGCGGTCTGGGCCGCTGGCCCCTGGCCCTCACCAGGTGCCACTGGACCTGGTGTCACGGGTGAAACCGTACGCCCGCATGGAAGAGTATGAGAGGAACATCGAGGAGATGGTGGCCCAGCTGAAGAACAGCTCGGAGCTGGCCAAGAGGAAGTGTGAGGTCAACTTGCAGCTGTGGATGTCCAACAAGAGGAGCCTGTCTCCCTGGGGTTACAGCATCAACCACGACCCCAGCCGTATTCCCGCAGACCTGCCGGAGGCACGGTGCCTGTGTCTGGGCTGTGTGAACCCCTTCACCATGCAGGAGGACCGCAGCATGGTAAGCGTGCCGGTGTTCAGCCAGGTGCCTGTGCGCCGCCGCCTCTGCCCGCCACTGCCCCGCACAGGGCCTTGCCGCCAGCGTGCGGTCATGGAGACCATCGCCGTGGGCTGCACCTGCATCTTC
Cercocebus_atys     ATGGACTGGCCTCACAACCTGCTGTTCCTTCTTACCATTTCCATCTTCCTGGGGCTGGGCCAGCCCAGGAGCACCAAAAGCAAGAGGAAGGGGCAAGGGCGGTCTGGGCCGCTGGCCCCTGGCCCTCACCAGGTGCCACTGGACCTGGTGTCACGGGTGAAACCGTACGCCCGCATGGAAGAGTATGAGAGGAACATTGAGGAGATGGTGGCCCAGCTGAGGAACAGCTCGGAGCTGGCCAAGAGGAAGTGTGAGGTCAACTTGCAGCTGTGGATGTCCAACAAGAGGAGCCTGTCTCCCTGGGGTTACAGCATCAACCACGACCCCAGCCGTATTCCCGCAGACCTGCCGGAGGCACGGTGCCTGTGTCTGGGCTGTGTGAACCCCTTCACCATGCAGGAGGACCGCAGCATGGTAAGCGTGCCGGTGTTCAGCCAGGTGCCTGTGCGCCGCCGCCTCTGCCCGCCATCGCCCCGCACAGGGCCTTGCCGCCAGCGTGCGGTCATGGAGACCATCGCCGTGGGCTGCACCTGCATCTTC
Mandrillus_leucophaeus     ATGGACTGGCCTCACAACCTGCTGTTCCTTCTTACCATTTCCATCTTCCTGGGGCTGGGCCAGCCCAGGAGCACCAAAAGCAAGAGGAAGGGGCAAGGGCGGTCTGGGCCGCTGGCCCCTGGCCCTCACCAGGTGCCACTGGACCTGGTGTCACGGGTGAAACCGTACGCCCGCATGGAAGAGTATGAGAGGAACATTGAGGAGATGGTGGCCCAGCTGAGGAACAGCTCGGAGCTGGCCAAGAGGAAGTGTGAGGTCAACTTGCAGCTGTGGATGTCCAACAAGAGGAGCCTGTCTCCCTGGGGTTACAGCATCAACCACGACCCCAGCCGTATTCCCGCAGACCTGCCGGAGGCACGGTGCCTGTGTCTGGGCTGTGTGAACCCCTTCACCATGCAGGAGGACCGCAGCATGGTAAGCGTGCCGGTGTTCAGCCAGGTGCCTGTGCGCCGCCGCCTCTGCCCGCCACCGCCCCGCACAGGACCTTGCCGCCAGCGTGCGGTCATGGAGACCATCGCCGTGGGCTGCACCTGCATCTTC
Rhinopithecus_bieti     ATGGACTGGCCTCGCAACATGCTGTTCCTTCTTACCATTTCCATCTTCCTGGGGCTGGGCCAGCCCAGGAGCCCCAAAAGCAAGAGGAAGGGGCAAGGGCGGTCTGGGCCGCTGGCCCCTGGCCCTCACCAGGTGCCACTGGACCTGGTGTCACGGGTGAAACCGTACGCCCGCATGGAAGAGTATGAGAGGAACATCGAGGAGATGGTGGCCCAGCTGAGGAACAGCTCGGAGCTGGCCAAGAGGAAGTGTGAGGTCAACTTGCAGCTTTGGATGTCCAACAAGAGAAGCCTGTCTCCCTGGGGTTACAGCATCAACCACGACCCCAGCCGTATTCCTGCAGACCTGCCGGAGGCACGGTGCCTGTGTCTGGGCTGTGTGAACCCCTTCACCATGCAGGAGGACCGCAGCATGGTAAGCGTGCCAGTGTTCAGCCAGGTGCCTGTGCGCCGCCGCCTCTGCCCGCCACCGCCCCGCACAGGGCCTTGCCGCCAGCGTGCGGTCATGGAGACCATCGCCGTGGGCTGCACCTGCATCTTC
Rhinopithecus_roxellana     ATGGACTGGCCACGCAACATGCTGTTCCTTCTTACCATTTCCATCTTCCTGGGGCTGGGCCAGCCCAGGAGCCCCAAAAGCAAGAGGAAGGGGCAAGGGCGGTCTGGGCCGCTGGCCCCTGGCCCTCACCAGGTGCCACTGGACCTGGTGTCACGGGTGAAACCGTACGCCCGCATGGAAGAGTATGAGAGGAACATCGAGGAGATGGTGGCCCAGCTGAGGAACAGCTCGGAGCTGGCCAAGAGGAAGTGTGAGGTCAACTTGCAGCTTTGGATGTCCAACAAGAGAAGCCTGTCTCCCTGGGGTTACAGCATCAACCACGACCCCAGCCGTATTCCTGCAGACCTGCCGGAGGCACGGTGCCTGTGTCTGGGCTGTGTGAACCCCTTCACCATGCAGGAGGACCGCAGCATGGTAAGCGTGCCAGTGTTCAGCCAGGTGCCTGTGCGCCGCCGCCTCTGCCCGCCACCGCCCCGCACAGGGCCTTGCCGCCAGCGTGCGGTCATGGAGACCATCGCCGTGGGCTGCACCTGCATCTTC
Trachypithecus_francoisi     ATGGACTGGCCTCACAACCTGCTGTTCCTTCTTACCATTTCCATCTTCCTGGGGCTGGGCCAGCCCAGGAGCCCTAAAAGCAAGAGGAAGGGGCAAGGGCGGTCTGGGCCGCTGGCCCCTGGCCCTCACCAGGTGCCACTGGACCTGGTGTCACGGGTGAAACCGTACGCCCGCATGGAAGAGTATGAGAGGAACATCGAGGAGATGGTGGCCCAGCTGAGGAACAGCTCGGAGCTGGCCAAGAGGAAGTGTGAGGTCAACTTGCAGCTTTGGATGTCCAACAAGAGAAGCCTGTCTCCCTGGGGTTACAGCATCAACCACGACCCCAGCCGTATTCCTGCAGACCTGCCGGAGGCACGGTGCCTGTGTCTGGGCTGTGTGAACCCCTTCACCATGCAGGAGGACCGCAGCATGGTAAGCGTGCCAGTGTTCAGCCAGGTGCCTGTGCGCCGCCGCCTCTGCCCGCCACCGCCCCGCACAGGGCCTTGCCGCCAGCGTGCGGTCATGGAGACCATCGCCGTGGGCTGCACCTGCATCTTC
Theropithecus_gelada     ATGGACTGGCCTCACAACCTGCTGTTCCTTCTTACCATTTCCATCTTCCTGGGGCTGGGCCAGCCCAGGAGCACCAAAAGCAAGAGGAAGGGGCAAGGGCGGTCTGGGCCGCTGGCCCCTGGCCCTCACCAGGTGCCACTGGACCTGGTGTCACGGGTGAAACCGTACGCCCGCATGGAAGAGTATGAGAGGAACATTGAGGAGATGGTGGCCCAGCTGAGGAACAGCTCGGAGCTGGCCAAGAGGAAGTGTGAGGTCAACTTGCAGCTGTGGATGTCCAACAAGAGGAGCCTGTCTCCCTGGGGTTACAGCATCAACCACGACCCCAGCCGTATTCCCGCAGACCTGCCGGAGGCACGGTGCCTGTGTCTGGGCTGTGTGAACCCCTTCACCATGCAGGAGGACCGCAGCATGGTAAGCGTGCCGGTGTTCAGCCAGGTGCCTGTGCGCCGCCGCCTCTGCCCGCCACCACCCCGCACAGGGCCTTGCCGCCAGCGTGCGGTCATGGAGACCATCGCCGTGGGCTGCACCTGCATCTTC
Piliocolobus_tephrosceles     ATGGACTGGCCTCACAACCTGCTGTTCCTTCTTACCATTTCCATCTTCCTGGGGCTGGGCCAGCCCAGGAGCCCCAAAAGCAAGAGGAAGGGGCAAGGGCGGTCTGGGCCGCTGGCCCCTGGCCCTCACCAGGTGCCACTGGACCTGGTGTCACGGGTGAAACCGTACGCCCGCATGGAAGAGTATGAGAGGAACATCGAGGAGATGGTGGCCCAGCTGAGGAACAGCTCAGAGCTGGCCAAGAGGAAGTGTGAGGTCAACTTGCAGCTGTGGATGTCCAACAAGAGAAGCCTGTCTCCCTGGGGTTACAGCATCAACCACGACCCCAGCCGTATTCCCGCAGACCTGCCGGAGGCACGGTGCCTGTGTCTGGGCTGTGTGAACCCCTTCACCATGCAGGAGGACCGCAGCATGGTAAGCGTGCCGGTGTTCAGCCAGGTGCCTGTGCGCCGCCGCCTCTGCCCGCCACCGCCCCGCACAGGGCCTTGCCGCCAGCGTGCGGTCATGGAGACCATTGCCGTGGGCTGCACCTGCATCTTC
Macaca_thibetana     ATGGACTGGCCTCACAACCTGCTGTTCCTTCTTACCATTTCCATCTTCCTGGGGCTGGGCCAGCCCAGGAGCACCAAAAGCAAGAGGAAGGGGCAAGGGCGGTCTGGGCCGCTGGCCCCTGGCCCTCACCAGGTGCCACTGGACCTGGTGTCACGGGTGAAACCGTACGCCCGCATGGAAGAGTATGAGAGGAACATTGAGGAGATGGTGGCCCAGCTGAGGAACAGCTCGGAGCTGGCCAAGAGGAAGTGTGAGGTCAACTTGCAGCTGTGGATGTCCAACAAGAGGAGCCTGTCTCCCTGGGGTTACAGCATCAACCACGACCCCAGCCGTATTCCCGCAGACCTGCCGGAGGCACGGTGCCTGTGTCTGGGCTGTGTGAACCCCTTCACCATGCAGGAGGACCGCAGCATGGTAAGCGTGCCGGTGTTCAGCCAGGTGCCTGTGCGCCGCCGCCTCTGCCCGCCACCGCCCCGCACAGGGCCTTGCCGCCAGCGTGCGGTCATGGAGACCATCGCCGTGGGCTGCACCTGCATCTTC
Callithrix_jacchus     ATGGACTGGCCTCACAACTTGCTGTTCCTTCTTATCATTTCCATCTTCCTGGGGCTGAGCCAGCCGAGGAGCCCCAAAGGCAAGAGGAAGGGGCAAGAGCGGTCTGGGCCCCTGGCCCCTGGCCCTCACCAGGTGCCACTGGACCTGGTGTCACGGGTGAAACCGTACGCCCGCATGGAGGAGTACGAGAGGAACCTCGAGGAGATGGTGGCCCAGCTGAGGAACAGCTCAGAGCTGGCCAAGAGCAAGTGTGAGGTCAACTTGCAGCTGTGGATGTCCAACAAGAGGAGTCTGTCTCCCTGGGGCTACAGCATCAACCACGACCCCAGCCGTATCCCTGCGGACCTGCCGGAGGCACGGTGCCTGTGTCTGGGCTGTGTGAACCCCTTCACCATGCAGGAGGACCGCAGCATGGTGAGTGTGCCGGTGTTCAGCCAGGTGCCAGTGCGCCGCCGCCTCTGCCCGCCACCGCCCCGCACAGGGCCCTGCCGCCAGCGTGCGGTCATGGAGACCATTGCCGTGGGCTGCACCTGCATCTTC
Saimiri_boliviensis     ATGGACTGGCCTCACAACCTGCTGTTCCTTCTTATCATTTCCATCTTCCTGGGGCTGAGCCAGCCCAGGAGCCCCAAAGGCAAGAGGAAGGGGCAAGGGCGGTCTGGGCCCCTGGCCCCTGGCCCTCACCAGGTGCCACTGGACCTGGTGTCACGGGTGAAACCGTACGCCCGAATGGAGGAGTATGAGAGGAACCTCGAGGAGATGGTGGCCCAGCTGAGGAACAGCTCAGAGCTGGCCAAGAGGAAGTGTGAGGTCAACTTGCAGCTGTGGATGTCCAACAAGAGGAGCCTGTCTCCCTGGGGCTACAGCATCAACCACGACCCCAGCCGTATCCCAGCGGACCTGCCGGAGGCACGGTGCCTGTGTCTGGGCTGTGTGAACCCCTTCACCATGCAGGAGGACCGCAGCATGGTGAGCGTGCCGGTGTTCAGCCAGGTGCCAGTGCGCCGCCGCCTCTGCCCGCCACCGCCCCGCACAGGGCCGTGCCGCCAGCGCGCGGTCATGGAGACCATCGCCGTGGGCTGCACCTGCATCTTC
Sapajus_apella     ATGGACTGGCCTCACAACTTGCTGTTCCTTCTTATCATTTCCATCTTCCTGGGGCTGAGCCAGCCCAGGAGCCCCAAAAGCAAGAGGAAGGGGCAAGGGCGGTCTGGGCCCCTAGCCCCTGGCCCTCACCAGGTGCCACTGGACCTGGTGTCACGGGTGAAACCGTACGCTCGCATGGAGGAGTACGAGAGGAACCTCGAGGAGATGGTGGCCCAGCTGAGGAACAGCTCAGAGCTGGCCAAGAGGAAGTGTGAGGTCAACTTGCAGCTATGGATGTCCAACAAGAGGAGTCTGTCTCCCTGGGGCTACAGCATCAACCACGACCCCAGCCGTATCCCTGCGGACCTGCCGGAGGCACGGTGCCTGTGTCTGGGCTGTGTGAACCCTTTCACCATGCAGGAGGACCGCAGCATGGTGAGCGTACCGGTGTTCAGCCAGGTGCCAGTGCGCCGCCGCCTCTGCCCGCCACCACCACGCACAGGGCCCTGCCGCCAGCGCGCGGTCATGGAGACCATCGCCGTGGGCTGCACCTGCATCTTC
Cebus_imitator     ATGGACTGGCCTCACAACTTGCTGTTCCTTCTTATCATTTCCATCTTCCTGGGGCTGAGCCAGCCCAGGAGTCCCAAAGGAAAGAGGAAGGGGCAAGGGCGGTCTGGGCCCCTAGCCCCTGGCCCTCACCAGGTGCCACTGGACCTGGTGTCACGGGTGAAACCGTACGCTCGCATGGAGGAGTACGAGAGGAACCTCGAGGAGATGGTGGCCCAGCTGAGGAACAGCTCAGAGCTGGCCAAGAGGAAGTGTGAGGTCAACTTGCAGCTATGGATGTCCAACAAGAGGAGCCTGTCTCCCTGGGGCTACAGCATCAACCACGACCCCAGCCGTATCCCTGCGGACCTGCCGGAGGCACGGTGCCTGTGTCTGGGCTGTGTGAACCCCTTCACCATGCAGGAGGACCGCAGCATGGTGAGCGTACCGGTGTTCAGCCAGGTGCCAGTGCGCCGCCGCCTCTGCCCGCCACCACCACGCACAGGGCCCTGCCGCCAGCGCGCGGTCATGGAGACCATCGCCGTGGGCTGCACCTGCATCTTC
Aotus_nancymaae     ATGGACTGGCCTCACAACCTGCTGCTCCTTCTTGTCATTTCCATCTTCCTGGGGCTGAGCCAGCCCAGGAGCCCCAAAGGCAAGAGAAAGGGGCAAGGGCGGTCTGGGCCCCTGGCCCCTGGCCCTCACCAGGTGCCACTGGACCTGGTGTCACGGGCGAAGCCGTACGCCCGCATGGAGGAGTATGAGAGGAACCTCGAGGAGATGGTGGCCCAGCTGAGGAACAGCTCAGAGCTGGCCAAGAGGAAGTGTGAGGTCAACTTGCAGCTGTGGATGTCCAACAAGAGGAGCCTGTCTCCCTGGGGCTACAGCATCAACCACGACCCCAGCCGTATCCCTGCGGACCTGCCGGAGGCACGGTGCCTGTGTCTGGGCTGTGTGAACCCCTTCACCATGCAGGAGGACCGCAGTATGGTGAGCGTGCCAGTGTTCAGCCAGGTGCCAGTGCGCCGCCGCCTCTGCCCGCCACCGCCCCGCACAGGGCCCTGCCGCCAGCGCGCGGTCATGGAGACCATCGCCGTGGGATGCACCTGCATCTTC
