# Supplementary material for: Genetic comparisons of interleukin-17 reveal a framework for complex signaling evolution
Source: bioRxiv. 2026 Apr 14:2026.04.13.718218. Preprint. [Version 1] doi: 10.64898/2026.04.13.718218 (PMC13105070; doi:10.64898/2026.04.13.718218)
Supplement: Supplement 3 [file media-3.zip › Supplemental files for paper/CodeML/IL17B/rst]

Supplemental results for CODEML (seqf: IL17B_seq_apes_owm_nwm_Alignment.phy  treef: species_timetree_IL17B_seq_apes_owm_nwm.nwk)
