# Supplementary material for: Genetic comparisons of interleukin-17 reveal a framework for complex signaling evolution
Source: bioRxiv. 2026 Apr 14:2026.04.13.718218. Preprint. [Version 1] doi: 10.64898/2026.04.13.718218 (PMC13105070; doi:10.64898/2026.04.13.718218)
Supplement: Supplement 3 [file media-3.zip › Supplemental files for paper/CodeML/IL17C/IL17C_seq_ao_Align_trim.phy]

     18     588
Homo_sapiens     ACGCTCCTCCCCGGCCTCCTGTTTCTGACCTGGCTGCACACATGCCTGGCCCACCATGACCCCTCCCTCAGGGGGCACCCCCACAGTCACGGTACCCCACACTGCTACTCGGCTGAGGAACTGCCCCTCGGCCAGGCCCCCCCACACCTGCTGGCTCGAGGTGCCAAGTGGGGGCAGGCTTTGCCTGTAGCCCTGGTGTCCAGCCTGGAGGCAGCAAGCCACAGGGGGAGGCACGAGAGGCCCTCAGCTACGACCCAGTGCCCGGTGCTGCGGCCGGAGGAGGTGTTGGAGGCAGACACCCACCAGCGCTCCATCTCACCCTGGAGATACCGTGTGGACACGGATGAGGACCGCTATCCACAGAAGCTGGCCTTCGCCGAGTGCCTGTGCAGAGGCTGTATCGATGCACGGACGGGCCGCGAGACAGCTGCGCTCAACTCCGTGCGGCTGCTCCAGAGCCTGCTGGTGCTGCGCCGCCGGCCCTGCTCCCGCGACGGCTCGGGGCTCCCCACACCTGGGGCCTTTGCCTTCCACACCGAGTTCATCCACGTCCCCGTCGGCTGCACCTGCGTGCTGCCCCGTTCAGTG
Pan_troglodytes     CAGCTCCTCCCTGGCCTCCTGTTTCTGACCTGGCTGCACACATGCCTGGCCCACCATGACCCCTCCCTCAGGGGGCACCCCCACAGTCACGGTACCCCACACTGCTACTCGGCTGAGGAACTGCCCCTCGGCCACGCCCCCCCCCACCTGCTGGCTCGAGGTGCCAAGTGGGGGCAGGCTTTGCCTGTAGCCCTGGTGTCCAGCCTGGAGGCAGCAAGCCATAGGGGGAGGCACGAGAGGCCCTCAGCTACGACCCAGTGCCCGGTGCTGCGGCCAGAGGAGGTGTTGGAGGCAGACACCCACCAGCGCTCCATCTCACCCTGGAGATACCGTGTGGACACGGATGAGGACCGCTATCCACAGAAGCTGGCCTTCGCCGAGTGCCTGTGCAGAGGCTGTATCGATGCGCGGACGGGCCGCGAGACAGCTGCGCTCAACTCCGTGCGGCTGCTCCAGAGCCTGCTGGTGCTGCGCCGCCGGCCCTGCTCCCGCGACGGCTCGGGGCTCCCCACACCTGGGGCCTTTGCCTTCCACACCGAGTTCATCCACGTCCCCGTCGGCTGCACCTGCGTGCTGCCCCGTTCAGTG
Gorilla_gorilla     AAGCTCCTCCCTGGCCTCCTGTTTCTGACCTGGCTGCACACATGCCTGGCCCACCATGACCCCTCCCTCGGGGGGCACGCCCACAGTCACGGTACCCCACACTGCTACTCGGCTGAGGAACTGCCCCTCGGCCAGGCCCCCCCACACCTGCTGGCTCGAGGTGCCAAGTGGGGGCAGGCTTTGCCTGTAGCCCTGGTGTCCAGCCTGGAGGCAGCAAGCCACAGGGGGAGGCACAAGAGGCCCTCAGCTACGACCCAGTGCCCGGTGCTGCGGTCGGAGGAGGTGTTGGAGGCAGACACCCACCAGCGCTCCATCTCACCCTGGAGATACCGTGTGGACACAGATGAGGACCGCTATCCGCAGAAGCTGGCCTTCGCCGAGTGCCTGTGTAGAGGCTGTATCGACGCGCGGACAGGCCGCGAGACAGCTGCGCTCAACTCGGTGCGGCTGCTCCAGAGCCTGCTGGTGCTGCGCCGCCGGCCCTGCTCCCGCGACGGCTCGGGGCTCCCCACACCTGGGGCCTTTGCCTTCCACACCGAGTTCATCCACGTCCCCGTCGGCTGCACCTGCGTGCTGCCCCGTTCAGTG
Pan_paniscus     AAGCTCCTCCCTGGCCTCCTGTTTCTGACCTGGCTGCACACATGCCTGGCCCACCATGACCCCTCCCTCAGGGGGCACCCCCACAGTCACGGTACCCCACACTGCTACTCGGCTGAGGAACTGCCCCTCGGCCACGCCCCCCCACACCTGCTGGCTCGAGGTGCCAAGTGGGGGCAGGCTTTGCCTGTAGCCCTGGTGTCCAGCCTGGAGGCAGCAAGCCATAGGGGGAGGCACGAGAGGCCCTCAGCTACGACCCAGTGCCCGGTGCTGCGGCCAGAGGAGGTGTTGGAGGCAGACACCCACCAGCGCTCCATCTCACCCTGGAGATACCGTGTGGACACGGATGAGGACCGCTATCCACAGAAGCTGGCCTTCGCCGAGTGCCTGTGCAGAGGCTGTATCGATGCGCGGACGGGCCGCGAGACAGCTGCGCTCAACTCCGTGCGGCTGCTCCAGAGCCTGCTGGTGCTGCGCCGCCGGCCCTGCTCCCGCGACGGCTCGGGGCTCCCCACACCTGGGGCCTTTGCCTTCCACACCGAGTTCATCCACGTCCCCGTCGGCTGCACCTGCGTGCTGCCCCGTTCAGTG
Pongo_pygmaeus     CAGCTCCTCCCTGGCCTCCTGTTTCTGACCTGGCTGCACGCATGCCTGGCCCACCATGACCCCTCCCTCAGGGGGCACCCCCACAGTCACGGTACCCCACGCTGCTACTCGGCTGAGGAACTGCCGCTTGGCCAGGCCCCACCACACCTGCTGGCTCGAGGTGCCAAGTGGGGACAGGCTTTGCCTGTAGCCCTGGTGTCCAGCCTGGAGGCAGCAGGCCACAGGAGGAGGCATGAGAGGCCCTCAGCTACGACCCAGTGCCCGGTGCTGCGGCCGGAGGAGGTGTTGGAGGCAGACACCCACCAGCGCTCCATCTCGCCCTGGAGATACCGCGTGGACACAGACGAGGACCGCTATCCGCAGAAGCTGGCCTTCGCCGAGTGCCTGTGCAGAGGCTGTATTGACGCGCGGACAGGCCGCGAGACAGCTGCCCTCAACTCCGTGCGGCTGCTCCAGAGCCTGCTGGTGCTGCGCCGCCGGCCCTGCTCCCGCGACGGCTCGGGGCTCCCCACGCCCGGGGCCTTCGCCTTCCACACCGAGTTCATCCACGTGCCTGTCGGCTGCACCTGCGTGCTGCCCCGTTCAGTG
Nomascus_leucogenys     ACGCTCCTCCCTGGCCTCCTGTTTCTCACCTGGCTGCATGCATGCCTGGCCCACCATGACCCCTCCCTCAGGGGGCACCCCCACAGTCACGGTACCCCACACTGCTACTCGGCTGAGGAACTGCCCCTTGGCCAGGCCCCCCCACACCTGCTGGCTCGAGGTGCCAAGTGGGGGCAGGCTTTGCCTGTAGCCCTGGTGTCCAGCCTGGAGGCAGCAGGCCACAGGAGGAGGCATGAGAGGCCCTCAGCTATGACCCAGTGCCCCGTGCTGCGGCCAGAGGAGGTGTTGGAGGCAGACACCCACCAGCGCTCCATCTCACCCTGGAGATACCGCGTGGACACAGATGAGGACCGCTACCCACAGAAGCTGGCCTTCGCCGAGTGCCTGTGCAGAGGCTGTATCGACGCGCGGACGGGCCGCGAGACAGCTGCGCTCAACTCCGTGCGGCTGCTTCAGAGCCTGCTGGTGCTGCGCCGCCGGCCCTGCTCCCGCGACGGTTCGGGGCTCCCCACGCCCGGGGCCTTCGCCTTCCACACCGAGTTCATCCACGTGCCTGTCGGCTGCACCTGCGTGCTGCCCCGTTCAGTG
Hylobates_moloch     ACGCTCCTCCCTGGCCTCCTGTTTCTGACCTGGCTGCATGCATGCTTGGCCCACCATGACCCCTCCCTCAGGGGGCACCCCCACAGTCACGGTACCCCACACTGCTACTCGGCTGAGGAACTGCCCCTTGGCCAGGCCCCCCCACACCTGCTGGCTCGAGGTGCCAAGTGGGGGCAGGCTTTGCCTGTAGCCCTGGTGTCCAGCCTGGAGGCAGCAGGCCACAGGAGGAGGCATGAGAGGCCCTCAGCTATGACCCAGTGCCCGGTGCTGCGGCCAGAGGAGGTGTTGGAGGCAGACACCCACCAGCGCTCCATCTCACCCTGGAGATACCGCGTGGACACAGATGAGGACCGCTACCCACAGAAGCTGGCCTTCGCCGAGTGCCTGTGCAGAGGCTGTATCGACGCGCGGACGGGCCGCGAGACAGCTGCGCTCAACTCCGTGCGGCTGCTTCAGAGCCTGCTGGTGCTGCGCCGCCGGCCCTGCTCCCGCGACGGTTCGGGGCTCCCCACGCCCGGGGCCTTCGCCTTCCACACCGAGTTCATCCACGTGCCTGTCGGCTGCACCTGCGTGCTGCCCCGTTCAGTG
Symphalangus_syndactylus     ACGCTCCTCCCTGGCCTCCTGTTTCTGACCTGGCTGCATGCATGCCTGGCCCACCATGACCCCTCCCTCAGGGGGCACCCCCACAGTCACGGTACCCCACACTGCTACTCGGCTGAGGAACTGCCCCTTGGCCAGGCCCCCCCACACCTGCTGGCTCGAGGTGCCAAGTGGGGGCAGGCTTTGCCTGTAACCCTGGTGTCCAGCCTGGAGGCAGCAGGCCACAGGAGGAGGCATGAGAGGCCCTCAGCTATGACCCAGTGCCCGGTGCTGCGGCCAGAGGAGGTGTTGGAGGCAGACATCCACCAGCGCTCCATCTCACCCTGGAGATACCGCGTGGATACAGATGAGGACCGCTACCCACAGAAGCTGGCCTTCGCCGAGTGCCTGTGCAGAGGCTGTATCGACGCGCGGACGGGCCGCGAGACAGCTGCGCTCAACTCCGTGCGGCTGCTTCAGAGCCTGCTGGTGCTGCGCCGCCGGCCCTGCTCCCGCGACGGTTCGGGGCTCCCCACGCCCGGGGCCTTCGCCTTCCACACCGAGTTCATCCACGTGCCTGTCGGCTGCACCTGCGTGCTGCCCCGTTCAGTG
Macaca_mulatta     ACACTCCTCCCTGGCCTCCTGTTTCTGACCTGGTTGCATGCCTGCCTGGCCCACCAGGACCCCTTCCTCAGGGGGCACCCCCACACTCATGGGACCCCACGCTGCTACTCAGCTGAGGAACTGCCCCTCGGCCAGGCCCCCCCACACCTGCTGGCTCGAGGTGCGAAGTGGGGGCAGGCTTTGCCTGTAGCCCTGGTGTCCAGCCTGGAGGCAGCAGGCCACAGGAGGAGGCATGATAGGCCCTCAGCTGCCACCCAGTGCCCGGTGCTGCGGCCAGAGGAGGTGTTGGAGGCAGATACCCACCAGCGCTCCATCTCACCCTGGAGATACCGTGTGGACACAGACGAGGACCGCTATCCACAAAAGCTGGCCTTCGCCGAGTGCCTGTGCAGAGGCTGCATCGACCCACGGACCGGCCGCGAGACAGCTGCGCTCAACTCCGTGCGGCTGCTCCAGAGTCTGCTGGTGTTGCGCCGCCGGCCCTGCTCCCGCGACGGCTCGGGGCTCCCCACGCCCGGGGCCTTCGCCTTCCACACCGAGTTCATTCGCGTGCCTGTCGGCTGTACCTGCGTGCTGCCCCGGTCAGTG
Macaca_thibetana     ACACTCCTCCCTGGCCTCCTGTTTCTGACCTGGTTGCATGCCTGCCTGGCCCACCAGGACCCCTTCCTCAGGGGGCACCCCCACACTCATGGGACCCCACGCTGCTACTCAGCTGAGGAACTGCCCCTCGGCCAGGCCCCCCCACACCTGCTGGCTCGAGGTGCGAAGTGGGGGCAGGCTTTGCCTGTAGCCCTGGTGTCCAGCCTGGAGGCAGCAGGCCACAGAAGGAGGCATGATAGGCCCTCAGCTGCGACCCAGTGCCCGGTGCTGCGGCCAGAGGAGGTGTTGGAGGCAGATACCCACCAGCGCTCCATCTCACCCTGGAGATACCGTGTGGACACAGACGAGGACCGCTATCCACAAAAGCTGGCCTTCGCCGAGTGCCTGTGCAGAGGCTGCATCGACCCACGGACCGGCCGCGAGACAGCTGCGCTCAACTCCGTGCGGCTGCTCCAGAGTCTGCTGGTGTTGCGCCGCCGGCCCTGCTCCCGCGACGGCTCGGGGCTCCCCACGCCCGGGGCCTTCGCCTTCCACACCGAGTTCATTCGCGTGCCTGTCGGCTGTACCTGCGTGCTGCCCCGGTCAGTG
Colobus_angolensis_palliatus     ACACTCCTCCCTGGCCTCCTGTTTCTGACCTGGTTGCATGCATGCCTGGCCCACCATGACCCCTTCCTCAGGGGGCACCCCCACATTCATGGGACCCCACGCTGCTACTCAGCTGAGGAACTGCCCCTCGGCCAGGCCCCCCCACACCTGCTGGCTCGAGGTGCCAAGTGGGGGCAGGCTTTGCCTGTAGCCCTGGTGTCCAGCCTGGAAGCAGCAAGCCACAGGAGGAGGCATGAGAGGCCCTCAGCTGCGACCCAGTGCCCGATGCTGCGGCCAGAGGAGGTGTTGGAGGCAGACACCCACCAGCGCTCCATCTCACCCTGGAGATACCGTGTGGACACAGACGAGGACCGCTATCCACAAAAGCTGGCCTTCGCCGAGTGCCTGTGCAGAGGCTGCATCGACCCACGGACCGGCCGCGAGACAGCTGCGCTCAACTCCGTGCGGCTGCTCCAGAGCCTGCTGGTGTTGCGCCGCCAGCCCTGCTCCCGTGACGGCTCGGGGCTCCCCACGCCAGGGGCCTTCGCCTTCCACACCGAGTTCATTCGCGTGCCTGTCGGCTGCACCTGCGTGCTGCCCCGGTCAGTG
Chlorocebus_sabaeus     ACACTCCTCCCTGGCCTCCTGTTTCTGACCTGGTTGCATGCCTGCCTGGCCCACCATGACCCCTTCCTCAGGGGGCACCCCCACACTCATGGGACCCCACACTGCTACTCAGCTGAGGAACTGCCCCTCGGCCAGGCCCCCCCACACCTGCTGGCTCGAGGTGCGAAGTGGGGGCAGGCTTTGCCTGTAGCCCTGGTGTCCAGCCTGGAGGCAGCAGGCCACAGGAGGAGGCATGAGAGGCCCTCAGCTGCGACCCAGTGCCCGGTGCTGCGGCCAGAGGAGGTGTTGGAGGCAGACACCCACCAGCGCTCCATCTCACCCTGGAGATACCGTGTGGACACAGACGAGGACCGCTATCCACAAAAGCTGGCCTTCGCCGAGTGCCTGTGCAGAGGCTGCATCGACCCACGGACCGGCCGCGAGACAGCTGCGCTCAACTCCGTGCGGCTGCTCCAGAGCCTGCTGGTGTTGCGCCGCCGGCCCTGCTCCCGCGACGGCTCAGGGCTCCCCACGCCCGGGGCCTTCGCCTTCCACAGCGAGTTCATTCGCGTGCCTGTCGGCTGTACCTGCGTGCTGCCCCGGTCAGTG
Cercocebus_atys     ACACTCCTCCCTGGCCTCCTGTTTCTGACCTGGTTGCATGCATGCCTGGCCCACCATGACGCCTTCCTCAGGGGGCACCCCCACACTCATGGGACCCCACGCTGCTACTCAGCTGAGGAACTGCCCCTCGGCCAGGCCCCCCCACACCTGCTGGCTCGAGGTGCGAAGTGGGGACAGGCTTTGCCTGTAGCCCTGGTGTCCAGCCTGGAGGCAGCAGGCCACAGGAGGAGGCATGAGAGGCCCTCAGCTGCGACCCAGTGCCCGGTGCTGCGGCCAGAGGAGGTGTTGGAGGCAGACACCCACCAGCGCTCCATCTCACCCTGGAGATACCGTGTGGACACAGACGAGGACCGCTATCCACAAAAGCTGGCCTTCGCCGAGTGCCTGTGCAGAGGCTGCATCGACCCACGGACCGGCCGCGAGACAGCTGCACTCAACTCCGTGCGGCTGCTCCAGAGTCTGCTGGTGTTGCGCCGCCGGCCCTGCTCCCGCGACGGCTCGGGGCTCCCCACGCCCGGGGCCTTCGCCTTCCACACCGAGTTCATTCGCGTGCCTGTCGGCTGTACCTGCGTGCTGCCCCGGTCAGTG
Macaca_fascicularis     CAGCTCCTCCCTGGCCTCCTGTTTCTGACCTGGTTGCATGCCTGCCTGGCCCACCAGGACCCCTTCCTCAGGGGGCACCCCCACACTCATGGGACCCCACGCTGCTACTCAGCTGAGGAACTGCCCCTCGGCCAGGCCCCCCCACACCTGCTGGCTCGAGGTGCGAAGTGGGGGCAGGCTTTGCCTGTAGCCCTGGTGTCCAGCCTGGAGGCAGCAGGCCACAGGAGGAGGCATGATAGGCCCTCAGCTGCGACCCAGTGCCCGGTGCTGCGGCCAGAGGAGGTGTTGGAGGCAGATACCCACCAGCGCTCCATCTCACCCTGGAGATACCGTGTGGACACAGACGAGGACCGCTATCCACAAAAGCTGGCCTTCGCCGAGTGCCTGTGCAGAGGCTGCATCGACCCACGGACCGGCCGCGAGACAGCTGCGCTCAACTCCGTGCGGCTGCTCCAGAGTCTGCTGGTGTTGCGCCGCCGGCCCTGCTCCCGCGACGGCTCGGGGCTCCCCACGCCCGGGGCCTTCGCCTTCCACACCGAGTTCATTCGCGTGCCTGTCGGCTGTACCTGCGTGCTGCCCCGGTCAGTG
Papio_anubis     ACACTCCTCCCTGGCCTCCTGTTTCTGACCTGGTTGCATGCATGCCTGGCCCACCATGACACCTTCCTCAGGGGGCACCCCCACACTCATGGGACCCCACGCTGCTACTCAGCTGAGGAACTGCCCCTCGGCCAGGCCCCCCCACACCTGCTGGCTCGAGGTGCGAAGTGGGGGCAGGCTTTGCCTGTAGCCCTGGTGTCCAGCCTGGAGGCAGCAGGCCACAGGAGGAGGCATGAGAGGCCCTCAGCTGCGACCCAGTGCCCGGTGCTGCGGCCAGAGGAGGTGTTGGAGGCAGACACCCACCAGCGCTCCATCTCACCATGGAGATACCGTGTGGACACAGACGAGGACCGCTATCCACAAAAGCTGGCCTTCGCCGAGTGCCTGTGCAGAGGCTGCATCGACCCACGGACCGGCCGCGAGACAGCTGCGCTCAACTCCGTGCGGCTGCTCCAGAGTCTGCTGGTGTTGCGCCGCCGGCCCTGCTCCCGCGACGGCTCGGGGCTCCCCACGCCCGGGGCCTTCGCCTTCCACACCGAGTTCATTCGCGTGCCTGTCGGCTGTACCTGCGTGCTGCCCCGGTCAGTG
Mandrillus_leucophaeus     ACACTCCTCCCTGGCCTCCTGTTTCTGACCTGGTTGCATGCATGCCTGGCCCACCATGACGCCTTCCTCAGGGGGCACCCCCACACTCATGGGACCCCACGCTGCTACTCAGCTGAGGAACTGCCCCTCGGCCAGGCCCCCCCACACCTGCTGGCTCGAGGTGCGAAGTGGGGGCAGGCTTTGCCTGTAGCCCTGGTGTCCAGCCTGGAGGCAGCAGGCCACAGGAGGCGGCGTGAGAGGCCCTCAGCTGCGACCCAGTGCCCGGTGCTGCGGCCAGAGGAGGTGCTGGAGGCAGACACCCACCAGCGCTCCATCTCACCCTGGAGATACCGTGTGGACACAGACGAGGACCGCTATCCACAAAAGCTGGCCTTCGCCGAGTGCCTGTGCAGAGGCTGCATCGACCCACGGACTGGCCGCGAGACAGCTGCGCTCAACTCCGTGCGGCTGCTCCAGAGTCTGCTGGTGTTGCACCGCCGGCCCTGCTCCCGCGACAGCTCGGGGCTCCCCACGCCCGGGGCCTTCGCCTTCCACACCGAGTTCATTCGCGTGCCTGTCGGCTGTACCTGCGTGCTGCCCCGGTCAGTG
Rhinopithecus_bieti     ACACTCCTCCCTGGCCTCCTGTTTCTGACCTGGTTGCATGCATGCCTGGCCCACCATGACCCCTTCCTCAGGGGGCACCCCCACACTCATGGGACCCCACGCTGCTACTCAGCTGAGGAACTGCCCCTTGGCCAGGCACCCCCACACCTGCTGGCTCGAGGTGCCAAGTGGGGGCAGGCTTTGCCTGTAGCCCTGGTGTCCAGCCTGGAGGCAGCAAGCCACAGGAGGAGGCATGAGAGGCCCTCAGCTGCGACCCAGTGCCCGGTGCTGCAGCCAGAGGAGGTGTTGGAGGCAGACACCCACCAGCGCTCCATCTCACCCTGGAGATACCGTGTGGACACAGACGAGGACCGCTATCCACAAAAGCTGGCCTTCGCCGAGTGCCTGTGCAGAGGCTGCATCGACCCACGGACAGGCCGCGAGACAGCCGCGCTCAACTCCGTGCGGCTCCTCCAGAGCCTGCTGGTGTTGCGCCGCCGGCCCTGCTCCCGCGACGTCTCGGGACTCCCCACGCCTGGGGCCTTCGCCTTCCACACCGAGTTCATTCGCGTGCCTGTCGGCTGCACCTGCGTGCTGCCCCGGTCAGTG
Rhinopithecus_roxellana     ACACTCCTCCCTGGCCTCCTGTTTCTGACCTGGTTGCATGCATGCCTGGCCCACCATGACCCCTTCCTCAGGGGGCACCCCCACACTCATGGGACCCCACGCTGCTACTCAGCTGAGGAACTGCCCCTTGGCCAGGCACCCCCACACCTGCTGGCTCGAGGTGCCAAGTGGGGGCAGGCTTTGCCTGTAGCCCTGGTGTCCAGCCTGGAGGCAGCAAGCCACAGGAGGAGGCATGAGAGGCCCTCAGCTGCGACCCAGTGCCCGGTGCTGCAGCCAGAGGAGGTGTTGGAGGCAGACACCCACCAGCGCTCCATCTCACCCTGGAGATACCGTGTGGACACAGACGAGGACCGCTATCCACAAAAGCTGGCCTTCGCCGAGTGCCTGTGCAGAGGCTGCATCGACCCACGGACAGGCCGCGAGACAGCCGCGCTCAACTCCGTGCGGCTGCTCCAGAGCCTGCTGGTGTTGCGCCGCCGGCCCTGCTCCCGCGACGGCTCAGGACTCCCCACGCCTGGGGCCTTCGCCTTCCACACCGAGTTCATTCGCGTGCCTGTCGGCTGCACCTGCGTGCTGCCCCGGTCAGTG
