# Supplementary material for: Genetic comparisons of interleukin-17 reveal a framework for complex signaling evolution
Source: bioRxiv. 2026 Apr 14:2026.04.13.718218. Preprint. [Version 1] doi: 10.64898/2026.04.13.718218 (PMC13105070; doi:10.64898/2026.04.13.718218)
Supplement: Supplement 3 [file media-3.zip › Supplemental files for paper/CodeML/IL17D/il17D_seq_aon_align_trim.phy]

     20     606
Homo_sapiens     ATGCTGGTAGCCGGCTTCCTGCTGGCGCTGCCGCCGAGCTGGGCCGCGGGCGCCCCGAGGGCGGGCAGGCGCCCCGCGCGGCCGCGGGGCTGCGCGGACCGGCCGGAGGAGCTACTGGAGCAGCTGTACGGGCGCCTGGCGGCCGGCGTGCTCAGTGCCTTCCACCACACGCTGCAGCTGGGGCCGCGTGAGCAGGCGCGCAACGCGAGCTGCCCGGCAGGGGGCAGGCCCGCCGACCGCCGCTTCCGGCCGCCCACCAACCTGCGCAGCGTGTCGCCCTGGGCCTACAGAATCTCCTACGACCCGGCGAGGTACCCCAGGTACCTGCCTGAAGCCTACTGCCTGTGCCGGGGCTGCCTGACCGGGCTGTTCGGCGAGGAGGACGTGCGCTTCCGCAGCGCCCCTGTCTACATGCCCACCGTCGTCCTGCGCCGCACCCCCGCCTGCGCCGGCGGCCGTTCCGTCTACACCGAGGCCTACGTCACCATCCCCGTGGGCTGCACCTGCGTCCCCGAGCCGGAGAAGGACGCAGACAGCATCAACTCCAGCATCGACAAACAGGGCGCCAAGCTCCTGCTGGGCCCCAACGACGCGCCCGCTGGCCCC
Pan_troglodytes     ATGCTGGTAGCCGGCTTCCTGCTGGCGCTGCCGCCGAGCTGGGCCGCGGGCGCCCCGAGGGCGGGCAGGCGCCCGGCGCGGCCGCGGGGCTGCGCGGACCGGCCAGAGGAGCTACTGGAGCAGCTGTACGGGCGCCTGGCGGCCGGCGTGCTCAGCGCCTTCCACCACACGCTGCAGCTGGGGCCGCGTGAGCAGGCGCGCAACGCGAGCTGCCCGGCAGGGGGCAGGCCCGCCGACCGCCGCTTCCGGCCGCCCACCAACCTGCGCAGCGTGTCGCCCTGGGCCTACAGAATCTCCTACGACCCGGCGAGGTACCCCAGGTACCTGCCTGAAGCCTACTGCCTGTGCCGGGGCTGCCTGACCGGGCTGTTCGGCGAGGAGGACGTGCGCTTCCGCAGCGCCCCTGTCTACATGCCCACCGTCGTCCTGCGCCGCACCCCCGCCTGCGCCGGCGGCCGTTCCGTCTACACCGAGGCCTACGTCACCATCCCCGTGGGCTGCACCTGCGTCCCCGAGCCGGAGAAGGACGCAGACAGCATCAACTCCAGCATCGACAAACAGGGCGCCAAGCTCCTGCTGGGCCCCAACGACGCGCCCGCTGGCCCC
Gorilla_gorilla     ATGCTGGTAGCCGTTTTCCTGCTGGCGCTGCCGCCGAGCTGGGCCGCGGGCGCCCCAAGGGCGGGCAGGCGCCCGGCGCGGCCGCGGGGCTGCGCGGACCGGCCGGAGGAGCTACTGGAGCAGCTGTACGGGCGCCTGGCGGCCGGCGTGCTCAGCGCCTTCCACCACACGCTGCAGCTGGGGCCGCGTGAGCAGGCGCGCAACGCGAGCTGCCCGGCAGGGGGCAGGCCCGCCGACCGCCGCTTCCGGCCGCCCACCAACCTGCGCAGCGTGTCGCCCTGGGCCTACAGAATCTCCTACGACCCGGCGAGGTACCCCAGGTACCTGCCTGAAGCCTACTGCCTGTGCCGGGGCTGCCTGACCGGGCTGTTCGGCGAGGAGGACGTGCGCTTCCGCAGCGCCCCTGTCTACATGCCCACCGTCGTCCTGCGCCGCACCCCCGCCTGCGCCGGCGGCCGTTCCGTCTACACCGAGGCCTATGTCACCATCCCCGTGGGCTGCACCTGCGTCCCCGAGCCGGAGAAGGACGCAGACAGCATCAACTCCAGCATCGACAAACAGGGCGCCAAGCTCCTGCTGGGCCCCAACGACGCGCCCGCTGGCCCC
Pongo_abelii     ATGCTGGTAGCCGGCTTCCTGCTGGCGCTGCCGCCGGGCTGGGCCGCGGGCGCCCCGAGGGCGGGCAGGCGCCCGGCGCGGCCGCGGGGCTGCGCGGACCGGCCGGAAGAGCTACTGGAGCAGCTGTACGGGCGCCTGGCGGCCGGCGTGCTCAGCGCCTTCCACCACACGCTGCAGCTGGGGCCGCGTGAGCAGGCGCGCAACGCGAGCTGCCCGGCAGGGGGCAGGCCCGCCGACCGCCGCTTCCGGCCGCCCACCAACCTGCGCAGCGTGTCGCCCTGGGCCTACAGAATCTCCTACGACCCGGCGAGGTACCCCAGGTACCTGCCTGAAGCCTACTGCCTGTGCCGGGGCTGCCTGACCGGGCTGTTCGGCGAGGAGGACGTGCGCTTCCGCAGCGCCCCTGTCTACATGCCCACCGTCGTCTTGCGCCGTACCCCCGCCTGCGCCGGCGGCCGCTCCGTCTACACCGAGGCCTACGTCACCATCCCCGTGGGCTGCACCTGCGTCCCCGAGCCGGAGAAGGACGCAGACAGCATCAACTCCAGCATCGACAAACAGGGCGCCAAGCTCCTGCTGGGCCCCAACCACGCGCCCGCTGGCCCC
Hylobates_moloch     ATGCTGGTAGCCGGCTTCCTGCTGGCGCTGCCGCCGGGCTGGGCCGCGGGCGCCCCGAGGGCGGGCAGGCGCCCGGCGCGGCCGCGGGGCTGCGCGGACCGGCCGGAGGAGCTACTGGAGCAGCTGTACGGGCGCCTGGCGGCCGGCGTGCTCAGCGCCTTCCACCACACGCTGCAGCTGGGGCCGCGTGAGCAGGCGCGCAACGCGAGCTGCCCGGCAGGGGGCAGGCCCGCCGACCGCCGCTTCCGGCCGCCCACCAACCTGCGCAGCGTGTCGCCCTGGGCCTACAGAATCTCCTACGACCCGGCGAGGTACCCCAGGTACCTGCCTGAAGCCTACTGCCTGTGCCGGGGCTGCCTGACCGGGCTGTTCGGCGAGGAGGACGTGCGCTTCCGCAGCGCCCCTGTCTACATGCCCACCGTCGTCCTGCGCCGCACCCCCGCCTGCGCCGGCGGCCGTTCCGTCTACACCGAGGCCTACGTCACCATCCCCGTGGGCTGCACCTGCGTCCCCGAGCCGGAGAAGGACGCAGACAGCATCAACTCCAGCATCGACAAACAGGGCGCCAAGCTCCTGCTGGGCCCCAACGACGCGCCCGCTGGCCCC
Symphalangus_syndactylus     ATGCTGGTAGCCGGCTTCCTGCTGGCGCTGCCGCCGGGCTGGGCCGCGGGCGCCCCGAGGGCGGGCAGGCGCCCGGCGCGGCCGCGGGGCTGCGCGGACCGGCCGGAGGAGCTACTGGAGCAGCTGTACGGGCGCCTGGCGGCCGGCGTGCTCAGCGCCTTCCACCACACGCTGCAGCTGGGGCCGCGTGAGCAGGCGCGCAACGCGAGCTGCCCGGCAGGGGGCAGGCCCGCCGACCGCCGCTTCCGGCCGCCCACCAACCTGCGCAGCGTGTCGCCCTGGGCCTACAGAATCTCCTACGACCCGGCGAGGTACCCCAGGTACCTGCCTGAAGCCTACTGCCTGTGCCGGGGCTGCCTGACCGGGCTGTTCGGCGAGGAGGACGTGCGCTTCCGCAGCGCCCCTGTCTACATGCCCACCGTCGTCCTGCGCCGCACCCCTGCCTGCGCCGGCGGCCGTTCCGTCTACACCGAGGCCTACGTCACCATCCCCGTGGGCTGCACCTGCGTCCCCGAGCCGGAGAAGGACGCAGACAGCATCAACTCCAGCATCGACAAACAGGGCGCCAAGCTCCTGCTGGGCCCCAACGACGCGCCCGCTGGCCCC
Nomascus_leucogenys     ATGCTGGTAGCCGGCTTCCTGTTGGCGCTGCCGCCGGGCTGGGCCGCGGGCGCCCCGAGGGCGGGCAGGCGCCCGGCGCGGCCGCGGGGCTGCGCGGACCGGCCGGAGGAGCTACTGGAGCAGCTGTACGGGCGCCTGGCGGCCGGCGTGCTCAGCGCCTTCCACCACACGCTGCAGCTGGGGCCGCGTGAGCAGGCGCGCAACGCGAGCTGCCCAGCAGGGGGCAGGCCCGCCGACCGCCGCTTCCGGCCGCCCACCAACCTGCGCAGCGTGTCGCCCTGGGCCTACAGAATCTCCTACGACCCGGCGAGGTACCCCAGGTACCTGCCCGAAGCCTACTGCCTGTGCCGGGGCTGCCTGACCGGGCTGTTCGGCGAGGAGGACGTGCGCTTCCGCAGCGCCCCTGTCTACATGCCCACCGTCGTCCTGCGCCGCACCCCCGCCTGCGCCGGCGGCCGTTCCGTCTACACCGAGGCCTATGTCACCATCCCCGTGGGCTGCACCTGCGTCCCCGAGCCGGAGAAGGACGCAGACAGCATCAACTCCAGCATCGACAAACAGGGCGCCAAGCTCCTGCTGGGCCCCAACGACGCGCCCGCTGGCCCC
Pongo_pygmaeus     ATGCTGGTAGCCGGCTTCCTGCTGGCGCTGCCGCCGGGCTGGGCCGCGGGCGCCCCGAGGGCGGGCAGGCGCCCGGCGCGGCCGCGGGGCTGCGCGGACCGGCCGGAAGAGCTACTGGAGCAGCTGTACGGGCGCCTGGCGGCCGGCGTGCTCAGCGCCTTCCACCACACGCTGCAGCTGGGGCCGCGTGAGCAGGCGCGCAACGCGAGCTGCCCGGCAGGGGGCAGGCCCGCCGACCGCCGCTTCCGGCCGCCCACCAACCTGCGCAGCGTATCGCCCTGGGCCTACAGAATCTCCTACGACCCGGCAAGGTACCCCAGGTACCTGCCTGAAGCCTACTGCCTGTGCCGGGGCTGCCTGACCGGGCTGTTCGGCGAGGAGGACGTGCGCTTCCGCAGCGCCCCTGTCTACATGCCCACCGTCGTCCTGCGCCGCACCCCCGCCTGCGCCGGCGGCCGCTCCGTCTACACCGAGGCCTACGTCACCATCCCCGTGGGCTGCACCTGCGTCCCCGAGCCGGAGAAGGACGCAGACAGCATCAACTCCAGCATCGACAAACAGGGCGCCAAGCTCCTGCTGGGCCCCAACGACGCGCCCGCTGGCCCC
Macaca_mulatta     ATGCTGGTAGCCGGCTTCCTGCTGGCGCTGCCGCCGGGCTGGGCCGCGGGCGCCCCGAGGGCGGGCAGGCGCCCGGCGCGGCCGCGGGGCTGCGCGGACCGGCCGGAGGAGCTCCTGGAGCAGCTGTACGGGCGGCTGGCGGCCGGCGTGCTCAGCGCCTTCCACCACACGCTGCAGCTGGGGCCGCGCGAGCAGGCGCGCAACGCGAGCTGCCCGGCAGGGGGCAGGCCCGCCGACCGCCGCTTCCGGCCGCCCACCAACCTGCGTAGCGTGTCGCCCTGGGCCTACAGAATCTCCTACGACCCGGCGAGGTACCCCAGGTACCTGCCCGAAGCCTACTGCCTGTGCCGGGGCTGCCTGACCGGGCTGTTCGGCGAGGAGGACGTGCGCTTCCGCAGCGCCCCGGTCTACATGCCCACCGTGGTGCTGCGCCGCACCCCCGCCTGCGCCGGCGGCCGGTCAGTCTACACCGAGGCCTACGTCACCATCCCCGTGGGCTGCACCTGCGTCCCCGAGCCGGAGAAGGACGCAGACAGCATCAACTCCAGCATCGACAAACCGGGCGCCAAGCTCCTGCTGGGCCCCAACGACGCGCCCGCTGGCCCC
Macaca_thibetana     ATGCTGGTAGCCGGCTTCCTGCTGGCGCTGCCGCCGGGCTGGGCCGCGGGCGCCCCGAGGGCGGGCAGGCGCCCGGCGCGGCCGCGGGGCTGCGCGGACCGGCCGGAGGAGCTCCTGGAGCAGCTGTACGGGCGGCTGGCGGCCGGCGTGCTCAGCGCCTTCCACCACACGCTGCAGCTGGGGCCGCGCGAGCAGGCGCGCAACGCGAGCTGCCCGGCAGGGGGCAGGCCCGCCGACCGCCGCTTCCGGCCGCCCACCAACCTGCGTAGCGTGTCGCCCTGGGCCTACAGAATCTCCTACGACCCGGCGAGGTACCCCAGGTACCTGCCCGAAGCCTACTGCCTGTGCCGGGGCTGCCTGACCGGGCTGTTCGGCGAGGAGGACGTGCGCTTCCGCAGCGCCCCGGTCTACATGCCCACCGTGGTGCTGCGCCGCACCCCCGCCTGCGCCGGCGGCCGGTCCGTCTACACCGAGGCCTACGTCACCATCCCCGTGGGCTGCACCTGCGTCCCCGAGCCGGAGAAGGACGCAGACAGCATCAACTCCAGCATCGACAAACCGGGCGCCAAGCTCCTGCTGGGCCCCAACGACGCGCCCGCTGGTCCC
Chlorocebus_sabaeus     ATGCTGGTAGCCGGCTTCCTGCTGGCGCTGCCGCCGGGCTGGGCCGCGGGCGCCCCGAGGGCGGGCAGGCGCCCGGCGCGGCCGCGGGGCTGCGCGGACCGGCCGGAGGAGCTCCTGGAGCAGCTGTACGGGCGGCTGGCGGCCGGCGTGCTCAGCGCCTTCCACCACACGCTGCAGCTGGGGCCGCGCGAGCAGGCGCGCAACGCGAGCTGCCCGGCAGGGGGCAGGCCCGCCGACCGCCGCTTCCGGCCGCCCACCAACCTGCGCAGCGTGTCGCCCTGGGCCTACAGAATCTCCTACGACCCGGCGAGGTACCCCAGGTACCTGCCCGAAGCCTACTGCCTGTGCCGGGGCTGCCTGACCGGGCTGTTCGGCGAGGAGGACGTGCGTTTCCGCAGCGCCCCGGTCTACATGCCCACCGTGGTGCTGCGCCGCACCCCCGCCTGCGCCGGCGGCCGGTCCGTCTACACCGAGGCCTACGTCACCATCCCCGTGGGCTGCACCTGCGTCCCCGAGCCGGAGAAGGACGCAGACAGCATCAACTCCAGCATCGACAAACCGGGCGCCAAGCTCCTGCTGGGCCCCAACGACGCGCCCGCCGGCCCC
Cercocebus_atys     ATGCTGGTAGCCGGCTTCCTGCTGGCGCTGCCGCCGGGCTGGGCCGCGGGCGCCCCGAGGGCGGGCAGGCGCCCGGCGCGGCCGCGGGGCTGCGCGGACCGGCCGGAGGAGCTCCTGGAGCAGCTGTACGGGCGGCTGGCGGCCGGCGTGCTCAGCGCCTTCCACCACACGCTGCAGCTGGGGCCGCGCGAGCAGGCGCGCAACGCGAGCTGCCCGGCAGGGGGCAGGCCCGCCGACCGCCGCTTCCGGCCGCCCACCAACCTGCGTAGCGTGTCGCCCTGGGCCTACAGAATCTCCTACGACCCGGCGAGGTACCCCAGGTACCTGCCCGAAGCCTACTGCCTGTGCCGGGGCTGCCTGACCGGGCTGTTCGGCGAGGAGGACGTGCGCTTCCGCAGCGCCCCGGTCTACATGCCCACCGTGGTGCTGCGCCGCACCCCCGCCTGCGCCGGCGGCCGGTCCGTCTACACCGAGGCCTACGTCACCATCCCCGTGGGCTGCACCTGCGTCCCCGAGCCGGAGAAGGACGCAGACAGCATCAACTCCAGCATCGACAAACCGGGCGCCAAGCTCCTGCTGGGCCCCAACGACGCGCCCGCTGGCCCC
Macaca_nemestrina     ATGCTGGTAGCCGGCTTCCTGCTGGCGCTGCCGCCGGGCTGGGCCGCGGGCGCCCCGAGGGCGGGCAGGCGCCCGGCGCGGCCGCGGGGCTGCGCGGACCGGCCGGAGGAGCTCCTGGAGCAGCTGTACGGGCGGCTGGCGGCCGGCGTGCTCAGCGCCTTCCACCACACGCTGCAGCTGGGGCCGCGCGAGCAGGCGCGCAACGCGAGCTGCCCGGCAGGGGGCAGGCCCGCCGACCGCCGCTTCCGGCCGCCCACCAACCTGCGTAGCGTGTCGCCCTGGGCCTACAGAATCTCCTACGACCCGGCGAGGTACCCCAGGTACCTGCCCGAAGCCTACTGCCTGTGCCGGGGCTGCCTGACCGGGCTGTTCGGCGAGGAGGACGTGCGCTTCCGCAGCGCCCCGGTCTACATGCCCACCGTGGTGCTGCGCCGCACCCCCGCCTGCGCCGGCGGCCGGTCCGTCTACACCGAGGCCTACGTCACCATCCCCGTGGGCTGCACCTGCGTCCCCGAGCCGGAGAAGGACGCAGACAGCATCAACTCCAGCATCGACAAACCGGGCGCCAAGCTCCTGCTGGGCCCCAACGACGCGCCCGCTGGCCCC
Macaca_fascicularis     ATGCTGGTAGCCGGCTTCCTGCTGGCGCTGCCGCCGGGCTGGGCCGCGGGCGCCCCGAGGGCGGGCAGGCGCCCGGCGCGGCCGCGGGGCTGCGCGGACCGGCCGGAGGAGCTCCTGGAGCAGCTGTACGGGCGGCTGGCGGCCGGCGTGCTCAGCGCCTTCCACCACACGCTGCAGCTGGGGCCGCGCGAGCAGGCGCGCAACGCGAGCTGCCCGGCAGGGGGCAGGCCCGCCGACCGCCGCTTCCGGCCGCCCACCAACCTGCGTAGCGTGTCGCCCTGGGCCTACAGAATCTCCTACGACCCGGCGAGGTACCCCAGGTACCTGCCCGAAGCCTACTGCCTGTGCCGGGGCTGCCTGACCGGGCTGTTCGGCGAGGAGGACGTGCGCTTCCGCAGCGCCCCGGTCTACATGCCCACCGTGGTGCTGCGCCGCACCCCCGCCTGCGCCGGCGGCCGGTCCGTCTACACCGAGGCCTACGTCACCATCCCCGTGGGCTGCACCTGCGTCCCCGAGCCGGAGAAGGACGCAGACAGCATCAACTCCAGCATCGACAAACCGGGCGCCAAGCTCCTGCTGGGCCCCAACGACGCGCCCGCTGGCCCC
Papio_anubis     ATGCTGGTAGCCGGCTTCCTGCTGGCGCTGCCGCCGGGCTGGGCCGCGGGCGCCCCGAGGGCGGGCAGGCGCCCGGCGCGGCCGCGGGGCTGCGCGGACCGGCCGGAGGAGCTCCTGGAGCAGCTGTACGGGCGGCTGGCGGCCGGCGTGCTCAGCGCCTTCCACCACACGCTGCAGCTGGGGCCGCGCGAGCAGGCGCGCAACGCGAGCTGCCCGGCAGGGGGCAGGCCCGCCGACCGCCGCTTCCGGCCGCCCACCAACCTGCGTAGCGTGTCGCCCTGGGCCTACAGAATCTCCTACGACCCGGCGAGGTACCCCAGGTACCTGCCCGAAGCCTACTGCCTGTGCCGGGGCTGCCTGACCGGGCTGTTCGGCGAGGAGGACGTGCGCTTCCGCAGCGCCCCGGTCTACATGCCCACCGTGGTGCTGCGCCGCACCCCCGCCTGCGCCGGCGGCCGGTCCGTCTACACCGAGGCCTACGTCACCATCCCCGTGGGCTGCACCTGCGTCCCCGAGCCGGAGAAGGACGCAGACAGCATCAACTCCAGCATCGACAAACCGGGCGCCAAGCTCCTGCTGGGCCCCAACGACGCGCCCGCTGGCCCC
Theropithecus_gelada     ATGCTGGTAGCCGGCTTCCTGCTGGCGCTGCCGCCGGGCTGGGCCGCGGGCGCCCCGAGGGCGGGCAGGCGCCCGGCGCGGCCGCGGGGCTGCGCGGACCGGCCGGAGGAGCTCCTGGAGCAGCTGTACGGGCGGCTGGCGGCCGGCGTGCTCAGCGCCTTCCACCACACGCTGCAGCTGGGGCCGCGCGAGCAGGCGCGCAACGCGAGCTGCCCGGCAGGGGGCAGGCCCGCCGACCGCCGCTTCCGGCCGCCCACCAACCTGCGTAGCGTGTCGCCCTGGGCCTACAGAATCTCCTACGACCCGGCGAGGTACCCCAGGTACCTGCCCGAAGCCTACTGCCTGTGCCGGGGCTGCCTGACCGGGCTGTTCGGCGAGGAGGACGTGCGCTTCCGCAGCGCCCCGGTCTACATGCCCACCGTGGTGCTGCGCCGCACCCCCGCCTGCGCCGGCGGCCGGTCCGTCTACACCGAGGCCTACGTCACCATCCCCGTGGGCTGCACCTGCGTCCCCGAGCCGGAGAAGGACGCAGACAGCATCAACTCCAGCATCGACAAACCGGGCGCCAAGCTCCTGCTGGGCCCCAACGACGCGCCCGCTGGCCCG
Rhinopithecus_roxellana     ATGCTGGTAGCCGGCTTCCTGCTGGCGCTGCCGCCCGGCTGGGCCGCGGGCGCCCCGAGAGCGGGCAGGCGCCCGGCGCGGCCGCGGGGCTGCGCGGACCGGCCGGAGGAGCTCCTGGAGCAGCTGTACGGGCGCCTGGCTGTCGGCGTGCTCAGCGCCTTCCACCACACGCTGCAGCTGGGGCCGCGCGAGCAGGCGCGCAACGCGAGCTGCCCAGCAGGGGGCAGGCCCGCCGACCGCCGCTTCCGGCCGCCCACCAACCTGCGCAGCGTGTCGCCCTGGGCCTACAGAATCTCCTACGACCCGGCGAGGTACCCCCGGTACCTGCCTGAAGCCTACTGCCTGTGCCGGGGCTGCCTGACCGGGCTGTTCGGCGAGGAGGACGTGCGCTTCCGCAGCGCCCCAGTCTACATGCCCACCGTGGTGCTGCGCCGCACCCCCGCCTGCGCCGGCGGCCGTTCCGTCTATACCGAGGCCTACGTCACCATCCCCGTGGGCTGCACCTGCGTCCCCGAGCCAGAGAAGGACGCAGACAGCATCAACTCCAGCATCGACAAACAGGGCACCAAGCTCCTGCTGGGCCCCAACGACGCGCCCGCTGGCCCC
Cebus_imitator     ATGCTGGTGGCCGGCTTCCTGCTGGTGCTGCCGCCGGGCTGGGCCGCGGGCGCCCCGAGGGCGGGCAGGCGCCCGGCGCGGCCGCGGGGCTGCGCTGACCGGCCGGAGGAGCTCCTGGAGCAGCTGTACGGGCGCCTGGCGGCCGGCGTGCTCAGCGCCTTCCACCACGCGCTGCAGCTGGGGCCGCGCGAGCAGGCGCGCAACGCGAGCTGCCCGGCAGGGGGCAGATCCGCCGACCGCCGCTTCCGGCCGCCCACCAACCTGCGCAGCGTGTCTCCCTGGGCCTACAGAATCTCCTACGACCCGGCGAGGTACCCCAGGTACCTGCCCGAAGCTTACTGCCTGTGCCGGGGCTGCCTGACCGGGCTGTTCGGCGAGGAGGACGTGCGCTTCCGCAGCGCCCCGGTCTACATGCCCACCGTCGTCCTGCGCCGCACCTCCGCCTGCGCCGGCGGCCGCTCGGTCTACACCGAGGCCTACGTCACCATCCCCGTGGGCTGCACCTGCGTCCCCGAGCCGGAGAAGGACGCAGACAGCATCAACTCCAGCATCGACAAACAGGGCGCCAAGCTCCTGCTGGGCCCCAATGACGCGCCCGCTGGCCCC
Sapajus_apella     ATGCTGGTGGCCGGCTTCCTGCTGGTGCTGCCGCCGGGCTGGGCCGCGGGCGCCCCGAGGGCGGGCAGGCGCCCGGCGCGGCCGCGGGGCTGCGCTGACCGGCCCGAGGAGCTCCTGGAGCAGCTGTACGGGCGCCTGGCGGCTGGCGTGCTCAGCGCCTTCCACCACGCGCTGCAGCTGGGGCCGCGCGAGCAGGCGCGCAACGCGAGCTGCCCGGCAGGGGGCAGATCCGCCGACCGCCGCTTCCGGCCGCCCACCAACCTGCGCAGCGTGTCTCCCTGGGCCTACAGAATCTCCTACGACCCGGCGAGGTACCCCAGGTACCTGCCCGAAGCTTACTGCCTGTGCCGGGGCTGCCTGACCGGGCTGTTCGGCGAGGAGGACGTGCGCTTCCGCAGCGCCCCGGTCTACATGCCCACCGTCGTCCTGCGCCGCACCTCCGCCTGCGCCGGCGGCCGCTCGGTCTACACCGAGGCCTACGTCACCATCCCCGTGGGCTGCACCTGCGTCCCCGAGCCGGAGAAGGACGCAGACAGCATCAACTCCAGCATCGACAAACAGGGCGCCAAGCTCCTGCTGGGCCCCAATGACGCGCCCGCTGGCCCC
Callithrix_jacchus     ATGCTTGTGGCCGGCTTCTTGCTGGTGCTGCCGCCGGGCTGGGCCGCGGGCGCCCCGAGGGCGGGCAGGCGCCCGGCGCGGCCGCGGGGCTGCGCTGACCGGCCGGAGGAGCTCCTGGAGCAGCTGTACGGGCGCCTGGCGGCCGGCGTGCTCAGCGCCTTCCACCACACGCTGCAGCTGGGGCCGCGCGAGCAGGCGCGCAACGCGAGCTGCCCGGCAGGGGGCAGATCCGCCGACCGCCGCTTCCGGCCGCCCACCAACCTGCGCAGCGTGTCTCCCTGGGCCTACAGAATATCCTACGACCCGGCGAGGTACCCCAGGTACCTGCCCGAAGCTTACTGCCTGTGCCGGGGCTGCCTGACCGGGCTATTCGGCGAGGAGGACGTGCGCTTCCGCAGCGCCCCGGTCTACATGCCCACCGTCGTCCTGCGCCGCACCTCCGCCTGCGCCGGCGGCCGTTCGGTCTACACCGAGGCCTACATCACCATCCCCGTGGGCTGCACCTGCGTCCCCGAGCCGGAGAAGGACGCAGACAGCATCAACTCCAGCATCGACAAACAGGGCGCCAAGCTCCTGCTGGGCCCCAATGACGCGCCCGCTGGCCCC
