# Supplementary material for: Genetic comparisons of interleukin-17 reveal a framework for complex signaling evolution
Source: bioRxiv. 2026 Apr 14:2026.04.13.718218. Preprint. [Version 1] doi: 10.64898/2026.04.13.718218 (PMC13105070; doi:10.64898/2026.04.13.718218)
Supplement: Supplement 3 [file media-3.zip › Supplemental files for paper/CodeML/IL17E/IL17E_AON_align_trim.phy]

     23     447
Homo_sapiens     ATGGTCATGGGAACCCACACCTACCACTGGCCCAGCTGCTGCCCCAGCAAAGGGACCTCTGAGGAGCTGCTGAGGTGGAGCACTGTGCCTGTGCCTCCCCTAGAGCCTGCTAGGCCCAACCGCCACCCAGAGTCCTGTAGGGCCAGTGAAGATGGACCCCTCAACAGCAGGGCCATCTCCCCCTGGAGATATGAGTTGGACAGAGACTTGAACCGGCTCCCCCAGGACCTGTACCACGCCCGTTGCCTGTGCCCGCACTGCGTCAGCCTACAGACAGGCTCCCACATGGACCCCCGGGGCAACTCGGAGCTGCTCTACCACAACCAGACTGTCTTCTACCGGCGGCCATGCCATGGCGAGAAGGGCACCCACAAGGGCTACTGCCTGGAGCGCAGGCTGTACCGTGTTTCCTTAGCTTGTGTGTGTGTGCGGCCCCGTGTGATGGGC
Pan_troglodytes     ATGGTCATGGGAACCCACACCTACCACTGGCCCAGCTGCTGCCCCAGCAAAGGGACCTCTGAGGAGCTGCTGAGGTGGAGCACTGTGCCTGTGCCTCCCCTAGAGCCTGCTAGGCTCGACCGCCACCCAGAGTCCTGTAGGGCCAGTGAAGATGGACCCCTCAACAGCAGGGCCATCTCCCCCTGGAGATATGAGTTGGACAGAGACTTGAACCGGCTCCCCCAGGACCTGTACCACGCCCGTTGCCTGTGCCCGCACTGCGTCAGCCTACAGACAGGCTCCCACATGGACCCCCGGGGCAACTCGGAGCTGCTCTACCACAACCAGACTGTCTTCTACCGGCGGCCATGCCATGGCAAGAAGGGCACCCACAAGGGCTACTGCCTGGAGCGCAGGCTGTACCGTGTTTCCTTAGCTTGTGTGTGTGTGCGGCCCCGTGTGATGGGC
Gorilla_gorilla     ATGGTCATGGGAACCCACACCTACCACTGGCCCAGCTGCTGCCCCAGCGAAGGGCCCTCTGAGGAGCTGCTGAGGTGGAGCACTGTGCCTGTGCCTCCCCAAGAGCCTGCTAGCCTCCACCAGCACCCAGGATCCTGTAGGGCCAGTGAAGATGGACCCCTCAACAGCAGGGCCATCTCCCCCTGGAGATATGAGTTGGACAGAGACTTGAACCGGCTCCCCCAGGACCTGTACCACGCCCGTTGCCTGTGCCCGCACTGCGTCAGCCTACAGACAGGCTCCCACATGGACCCCCGGGGCAACTCGGAGCTGCTCTACCACAACCAGACTGTCTTCTACCGGCGGCCATGCCATGGCGAGAAGGGCACCCACAAGGGCTACTGCCTAGAGCGCAGGCTGTACCGTGTTTCCTTAGCTTGTGTGTGTGTGCGGCCCCGTGTGATGGGC
Pan_paniscus     ATGGTCATGGGAACCCACACCTACCACTGGCCCAGCTGCTGCCCCAGCAAAGGGACCTCTGAGGAGCTGCTGAGGTGGAGCACTGTGCCTGTGCCTCCCCTAGAGCCTGCTAGGCTCGACCGCCACCCAGAGTCCTGTAGGGCCAGTGAAGATGGACCCCTCAACAGCAGGGCCATCTCCCCCTGGAGATATGAGTTGGACAGAGACTTGAACCGGCTCCCCCAGGACCTGTACCACGCCCGTTGCCTGTGCCCGCACTGCGTCAGCCTACAGACAGGCTCCCACATGGACCCCCGGGGCAACTCGGAGCTGCTCTACCACAACCAGACTGTCTTCTACCGGCGGCCATGCCATGGCAAGAAGGGCACCCACAAGGGCTACTGCCTGGAGCGCAGGCTGTACCGTGTTTCCTTAGCTTGTGTGTGTGTGCGGCCCCGTGTGATGGGC
Macaca_mulatta     ATGGTCATGGGAACCCACACCTACCACTGGCCCAGCTGCTGCCCCAGCAAAGGACCGTCTGAGGAGTTGCTGAGGTGGAGCACTGTGCCTGTGCCTCCCCTAAAGCCGGCTAGCCTCGACTTCCACTCAGTATCCTGTAGGGCCAGTGAAGATGGGCCCCTCAACAGCAGGGCCATCTCCCCCTGGAGATATGAGTTGGACAGAGACTTGAACCGGCTCCCCCAGGACCTGTACCACGCCCGTTGCCTGTGCCCACACTGCGTCAGCCTACAGACAGGCTCCCACATGGACCCCCGGGGCAACTCGGAGCTGCTCTACCACAACCAGACTGTCTTCTACCGGCGGCCGTGCCATGGCAAGAAGGGCAACCACAAGGGCTACTGCCTGGAGCGCAGGCTGTACCGTGTTTCCTTGGCTTGTGTGTGTGTGCGGCCCCGTGTGATGGGC
Macaca_fascicularis     ATGGTCATGGGAACCCACACCTACCACTGGCCCAGCTGCTGCCCCAGCAAAGGACCGTCTGAGGAGTTGCTGAGGTGGAGCACTGTGCCTGTGCCTCCCCTAAAGCCGGCTAGCCTCGACTTCCACTCAGTATCCTGTAGGGCCAGTGAAGATGGGCCCCTCAACAGCAGGGCCATCTCCCCCTGGAGATATGAGTTGGACAGAGACTTGAACCGGCTCCCCCAGGACCTGTACCACGCCCGTTGCCTGTGCCCACACTGTGTCAGCCTACAGACAGGCTCCCACATGGACCCCCGGGGCAACTCGGAGCTGCTCTACCACAACCAGACTGTCTTCTACCGGCGGCCGTGCCATGGCAAGAAGGGCAACCACAAGGGCTACTGCCTGGAGCGCAGGCTGTACCGTGTTTCCTTGGCTTGTGTGTGTGTGCGGCCCCGTGTGATGGGC
Macaca_thibetana_thibetana     ATGGTCATGGGAACCCACACCTACCACTGGCCCAGCTGCTGCCCCAGCAAAGGACCGTCTGAGGAGTTGCTGAGGTGGAGCACTGTGCCTGTGCCTCCTCTAAAGCCGGCTAGCCTCGACTTCCACTCAGTATCCTGTAGGGCCAGTGAAGATGGGCCCCTCAACAGCAGGGCCATCTCCCCCTGGAGATATGAGTTGGACAGAGACTTGAACCGGCTCCCCCAGGACCTGTACCACGCCCGTTGCCTGTGCCCACACTGCGTCAGCCTACAGACAGGCTCCCACATGGACCCCCGGGGCAACTCGGAGCTGCTCTACCACAACCAGACTGTCTTCTACCGGCGGCCGTGCCATGGCAAGAAGGGCAACCACAAGGGCTACTGCCTGGAGCGCAGGCTGTACCGTGTTTCCTTGGCTTGTGTGTGTGTGCGGCCCCGTGTGATGGGC
Colobus_angolensis_palliatus     ATGGTCATGGGAACCCACACCTACCACTGGCCCAGCTGCTGCCCCAGCCAAGGGCTGTCTGAGGAGTTGCTGAGGTGGAGCACTGTGCCTGTGCCTTCCCTAAGGCCAGCTAGCCCCAGCTACCACCCAGTATCCTGTAGGGCCAGTGAAGATGGGCCCCTCAACAGCAGGGCCATCTCCCCCTGGAGATATGAGTTGGACAGAGACTTGAACCGGCTCCCCCAGGACCTGTACCACGCCCGTTGCCTGTGCCCGCACTGCGTCAGCCTACAGACAGGCTCCCACATGGACCCCCGGGGCAACTCGGAGCTGCTCTACCACAACCAGACTGTCTTCTACCGGCGGCCGTGCCATGGCAAGAAGGGCACCCACAAGGGCTACTGCCTGGAGCGCAGGCTGTACCGTGTTTCCTTGGCTTGTGTGTGTGTGCGGCCCCGGGTGATGGGC
Chlorocebus_sabaeus     ATGGTCATGGGAACCCACACCTACCACTGGCCCAGCTGCTGCCCCAGCAAAGGGGTGTCTAAGGAGTTGCTGAGGTGGAGCACTGTGCCTGTGCCTCCCCTAAAGCCGGCTACCCTCAACCACCACCCAGTATCCTGTAGGGCCAGTGAAGATGGGCCCCTCAACAGCAGGGCCATCTCCCCCTGGAGATATGAGTTGGACAGAGACTTGAACCGGCTCCCCCAGGACCTGTACCACGCCCGTTGCCTGTGCCCACACTGCGTCAGCCTACAGACAGGCTCCCACATGGACCCCCGGGGCAACTCGGAGCTGCTCTACCACAACCAGACTGTCTTCTACCGGCGGCCGTGCCATGGCGAGAAGGGCACCCACAAGGGCTACTGCCTGGAGAGCAGGCTGTACCGTGTTTCCTTGGCTTGTGTGTGTGTGCGGCCCCGTGTGATGGGC
Cercocebus_atys     ATGGTCATGGGAACCCACACCTACCACTGGCCCAGCTGCTGCCCCAGCAAAGGATCGTCTGAGGAGTTGCTGAGGTGGAGCACTGTGCCTGTGCCTCCCCTAAAGCCGACTAGCCTCGACTTCCACTCAGTATCCTGTAGGGCCAGTGAAGATGGGCCCCTCAACAGCAGGGCCATCTCCCCCTGGAGATATGAGTTGGACAGAGACTTGAACCGGCTCCCCCAGGACCTGTACCACGCCCGTTGCCTGTGCCCACACTGCGTCAGCCTACAGACAGGCTCCCACATGGACCCCCGGGGCAACTCGGAGCTGCTCTACCACAACCAGACTGTCTTCTACCGGCGGCCGTGCCATGGCAAGAAGGGCAACCACAAGGGCTACTGCCTGGAGCGCAGGCTGTACCGTGTTTCCTTGGCTTGTGTGTGTGTGCGGCCCCGTGTGATGGGC
Macaca_nemestrina     ATGGTCATGGGAACCCACACCTACCACTGGCCCAGCTGCTGCCCCAGCAAAGGACCGTCTGAGGAGTTGCTGAGGTGGAGCACTGTGCCTGTGCCTCCCCTAAAGCCGGCTAGCCTCGACTTCCACTCAGTATCCTGTAGGGCCAGTGAAGATGGGCCCCTCAACAGCAGGGCCATCTCCCCCTGGAGATATGAGTTGGACAGAGACTTGAACCGGCTCCCCCAGGACCTGTACCACGCCCGTTGCCTGTGCCCACACTGCGTCAGCCTACAGACAGGCTCCCACATGGACCCCCGGGGCAACTCGGAGCTGCTCTACCACAACCAGACTGTCTTCTACCGGCGGCCGTGCCATGGCAAGAAGGGCAACCACAATGGCTACTGCCTGGAGCGCAGGCTGTACCGTGTTTCCTTGGCTTGTGTGTGTGTGCGGCCCCGTGTGATGGGC
Papio_anubis     ATGGTCATGGGAACCCACACCTACCACTGGCCCAGCTGCTGCCCCAGCAAAGGATCGTCTGAGGAGTTGCTGAGGTGGAGCACTGTGCCTGTGCCTCCCCTAAAGCTGGCTAACCTCAACCTCCGCTCAGTATCCTGTAGGGCCAGTGAAGATGGGCCCCTCAACAGCAGGGCCATCTCCCCCTGGAGATATGAGTTGGACAGAGACTTGAACCGGCTCCCCCAGGACCTGTACCACGCCCGTTGCCTGTGCCCACACTGCGTCAGCCTACAGACAGGCTCCCACATGGACCCCCGGGGCAACTCGGAGCTGCTCTACCACAACCAGACTGTCTTCTACCGGCGGCCGTGCCATGGCGAGAAGGGCAACCACAAGGGCTACTGCCTGGAGCGCAGGCTGTACCGTGTTTCCTTGGCTTGTGTGTGTGTGCGGCCCCGTGTGATGGGC
Theropithecus_gelada     ATGGTCATGGGAACCCACACCTACCACTGGCCCAGCTGCTGCCCCAGCAAAGGATCATCTGAGGAGTTGCTGAGGTGGAGCACTGTGCCTGTGCCTCCCCTAAAGCTGGCTAACCTCAACCTCCGCTCAGTATCCTGTAGGGCCAGTGAAGATGGGCCCCTCAACAGCAGGGCCATCTCCCCCTGGAGATATGAGTTGGACAGAGACTTGAACCGGCTCCCCCAGGACCTGTACCACGCCCGTTGCCTGTGCCCACACTGCGTCAGCCTACAGACAGGCTCCCACATGGACCCCCGGGGCAACTCGGAGCTGCTCTACCACAACCAGACTGTCTTCTACCGGCGGCCGTGCCATGGCGAGAAGGGCAACCACAAGGGCTACTGCCTGGAGCGCAGGCTGTACCGTGTTTCCTTGGCTTGTGTGTGTGTGCGGCCCCGTGTGATGGGC
Mandrillus_leucophaeus     ATGGTCATGGGAACCCACACCTACCACTGGCCCAGCTGCTGCCCCAGCAAAGGACCGTCTGAGGAGCTGCTGAGGTGGAGCACTGTGCCTGTGTCTCCCCTAAAGCCGACTAGCCTCGACTTCCACTCAGTATCCTGTAGGGCCAGTGAAGATGGACCCCTCAACAGCAGGGCCATCTCCCCCTGGAGATATGAGTTGGACAGAGACTTGAACCGGCTCCCCCAGGACCTGTACCACGCCCGTTGCCTGTGCCCACACTGCGTCAGCCTACAGACAGGCTCCCACATGGATCCCCGGGGCAACTCGGAGCTGCTCTACCACAACCAGACTGTCTTCTACCGGCGGCCGTGCCATGGCAAGAAGGGCAACCACAAGGGCTACTGCCTGGAGCGCAGGCTGTACCGTGTTTCCTTGGCTTGTGTGTGTGTGCGGCCCCGTGTGATGGGC
Rhinopithecus_roxellana     ATGGTCATGGGAACCCACACCTACCACTGGCCCAGCTGCTGCCCCAGCAAAGGGTCATCTGAGGAATTGCTGAGGTGGAGCACTGTGTCTGTGCCTCCCCTAAAGCTGGCTAGCACCAACCACCACGCAGTATCCTGTAGGACCAGTGAAGATGGGCCCCTCAACAGCAGGGCCATCTCCCCCTGGAGATATGAGTTGGACAGAGACTTGAACCGGCTCCCCCAGGACCTGTACCACGCCCGTTGCCTGTGCCCACACTGCGTCAGCCTACAGACAGGCTCCCACATGGACCCCCGGGGCAACTCGGAGCTGCTCTACCACAACCAGACTGTCTTCTACCGGCGGCCGTGCCATGGCGAGAAGAACACCCACAAGGGCTACTGTCTGCAGCGCAGGCTGTACCGTGTTTCCTTGGCTTGTGTGTGTGTGCGACCCCGTGTGATGGGC
Trachypithecus_francoisi     ATGGTCATGGGAACCCACACCTACCACTGGCCCAGCTGCTGCCCCAGCAAAGGGTCGTCTGAGGAATTGCTGAGGTGGAACACTGTGCCTGTGCCTCCCCTAAAGCTGGCTAGCACCAACCACCATGCAGTATCCTGTAGGACCAGTGAAGATGGGCCCCTCAACAGCAGGGCCATCTCCCCCTGGAGATATGAGTTGGACAGAGACTTGAACCGGCTCCCCCAGGACCTGTACCACGCCCGTTGCCTGTGCCCGCACTGCGTCAGCCTACAGACAGGCTCCCACATGGACCCCCGGGGCAACTCGGAGCTGCTCTACCACAACCAGACTGTCTTCTACCGGCGGCCGTGCCATGGCGAGAAGGGCACCCACAAGGGCTACTGTCTGCAGCGCAGGCTGTACCTTGTTTCCTTGGCTTGTGTGTGTGTGCGACCCCGTGTGATGGGC
Rhinopithecus_bieti     ATGGTCATGGGAACCCACACCTACCACTGGCCCAGCTGCTGCCCCAGCAAAGGGTCGTCTGAGGAATTGCTGAGGTGGAGCACTGTGTCTGTGCCTCCCCTAAAGCTGGCTAGCACCAACCACCACGCAGTATCCTGTAGGACCAGTGAAGATGGGCCCCTCAACAGCAGGGCCATCTCCCCCTGGAGATATGAGTTGGACAGAGACTTGAACCGGCTCCCCCAGGACCTGTACCACGCCCGTTGCCTGTGCCCACACTGCGTCAGCCTACAGACAGGCTCCCACATGGACCCCCGGGGCAACTCAGAGCTGCTCTACCACAACCAGACTGTCTTCTACCGGCGGCCGTGCCATGGCGAGAAGAACACCCACAAGGGCTACTGTCTGCAGCGCAGGCTGTACCGTGTTTCCTTGGCTTGTGTGTGTGTGCGACCCCGTGTGATGGGC
Piliocolobus_tephrosceles     ATGGTCATGGGAACCCACACCTACCACTGGCCCAGCTGCTGCCCCAGCAAAGGGCGGTCTGAGGAGTTGCTGAGGTGGAGCACTGTGTCTGTGCCTCCCCTAAGGCCAGCTAGCCCCAGCCACCACCCAGTATCCTGTAGGGCCAGTGAAGATGGGCCCCTCAACAGCAGGGCCATCTCTCCCTGGAGATATGAGTTGGACAGAGACTTGAACCGGCTCCCCCAGGACCTGTACCACGCCCGTTGCCTGTGCCCGCACTGCGTCAGCCTACAGACAGGCTCCCACATGGACCCCCGGGGCAACTCGGAGCTGCTCTACCACAACCAGACTGTCTTCTACCGGCGGCCGTGCCATGGCAAGAAGGGCACCCGCAAGGGCTACTGCCTGGAGCGCAGGCTGTACCGTGTTTCCTTGGCTTGTGTGTGTGTGCGGCCCCGGGTGATGGGC
Callithrix_jacchus     ATGGTCATGGGAACCCACATCTACCACTGGCCCAGCTGCTGCTCCAGCAAAGGGCTCTGTGAGGAGTGGCTGAAGTGGAACACTGTGCCTGTGCCTCCCTCGGAGCCTGCTAGCCTCCCCCACCACCCAGAATCCTGCAGGGCCAGCGAAGATGGACCCCTCAACAGCAGGGCCATCTCCCCCTGGAGATATGAGTTGGACAGAGACTTGAACCGGCTCCCCCAGGACCTGTACCACGCCCGCTGCCTGTGCCCACACTGCGTCAGCCTACAGACAGGCTCCCACATGGACCCCCAGGGCAACTCAGAGCTGCTCTACCACAACCAGACTGTCTTCTACCGGCGGCCGTGCCGTGGCGAGCAGGGCACCCACAAGGGCTACTGCCTGGAGCGCAGGCTGTACCGTGTTTCCTTGGCTTGTGTGTGTGTGCGGCCCCGTGTGATGGCC
Saimiri_boliviensis     ATGGTCATGGGAACCCACATCTCCCTCTGGCCCAGCTGCTGCTCCAGCAAAGGGCTCCACGAGGAGTGGCTGAAGTGGAACACTGTGCCTGTGCCTCCCTCGGAGCCTGCTAGCCTCCCCCACCACCCAGAATCCTGCAGAGCCAGCGAAGATGGACCCCTCAACAGCAGGGCCATCTCCCCCTGGAGATATGAGTTGGACAGAGACTTGAACCGGCTCCCCCAGGACCTGTACCACGCCCGCTGCCTGTGCCCACACTGCGTCAGCCTACAGACAGGCTCCCACATGGACCCCCAGGGCAACTCAGAGCTGCTCTACCACAACCAGACTGTCTTCTACCGGCGGCCGTGCCGTGGCGAGCACGGCACCCACAAGGGCTATTGCCTGGAGCGCAGGCTGTACCGTGTTTCCTTGGCTTGTGTGTGTGTGCGGCCCCGTGTGATGGCC
Sapajus_apella     ATGGTCATGGGAACCCACATCTCCCTCTGGCCCAGCTGCTGCTCCAGCAAAGTGCTCCGTGAGGAGTGGCTGAAGTGGAACACTGTGCCTGTGCCTCCCTCAGAGCCTGCTAGCCTCCCCCACCATCCAGAATCCTGCAGGGCCAGCGAAGATGGACCCCTCAACAGCAGGGCCATCTCCCCCTGGAGATATGAGTTGGACAGAGACTTGAACCGGCTCCCCCAGGACCTGTACCACGCCCGCTGCCTGTGCCCACACTGCGTCAGCCTACAGACAGGCTCCCACATGGACCCCCAGGGCAACTCAGAGCTGCTCTACCACAACCAGACTGTCTTCTACCGGCGGCCGTGCCGTGGCGAGCAGGGCACCCACAAGGGCTATTGCCTGGAGCGCAGGCTGTACCGTGTTTCCTTGGCTTGTGTGTGCGTGCGGCCCCGTGTGATGGCC
Cebus_imitator     ATGGTCATGGGAACCCACATCTCCCTCTGGCCCAGCTGCTGCTCCAGCAAAGTGCTCCGTGAGGAGTGGCTGAAGTGGAACACTGTGCCTGTGCCTCCCTCGGAGCCTGCTAGCCTCCCCCACCATCCAGAATCCTGCAGGGCCAGCGAAGATGGACCCCTCAACAGCAGGGCCATCTCCCCCTGGAGATATGAGTTGGACAGAGACTTGAACCGGCTCCCCCAGGACCTGTACCACGCCCGCTGCCTGTGCCCACACTGCGTCAGCCTGCAGACAGGCTCCCACATGGACCCCCAGGGCAACTCAGAGCTGCTCTACCACAACCAGACTGTCTTCTACCGGCGGCCGTGCCGTGGCGAGCAGGGCACCCACAAGGGCTATTGCCTGGAGCGCAGGCTGTACCGTGTTTCCTTGGCTTGTGTGTGCGTGCGGCCCCGTGTGATGGCC
Aotus_nancymaae     ATGGTCATGGGAACCCACATCTCCCTCTGGCCCAGCTGCTGCTCCAGCAAAGGGCTCCGTGAGGAGTGGCTTAAGTGGAACACTGTGCCTGTGCCTCCCTCGGAGCCTGCTAGCCTCCCCCACCACCCAGAATCCTGCAGGGCCAGCAAAGATGGACCCCTCAACAGCAGGGCCATCTCCCCCTGGAGATACGAGTTGGACAGAGACTTGAACCGGCTCCCCCAGGACCTGTACCACGCCCGTTGCCTGTGCCCGCACTGCGTCAGCCTACAGACAGGCTCCCACATGGACCCCCAGGGCAACTCAGAGCTGCTCTACCACAACCAGACTGTCTTCTACCGGCGGCCGTGCCGTGGCGAGCAGGGCACCCACAAGGGCTACTGCCTGGAGCGCAGGCTGTACCGTGTTTCCTTGGCTTGTGTGTGTGTGCGGCCCCGTGTGATGGCC
