# Supplementary material for: Genetic comparisons of interleukin-17 reveal a framework for complex signaling evolution
Source: bioRxiv. 2026 Apr 14:2026.04.13.718218. Preprint. [Version 1] doi: 10.64898/2026.04.13.718218 (PMC13105070; doi:10.64898/2026.04.13.718218)
Supplement: Supplement 3 [file media-3.zip › Supplemental files for paper/CodeML/IL17E/IL17E_CDC_177_Alignment_trim.phy]

 15 525
Homo_sapiens    ATGAGGGAGCGACCCAGATTAGGTGAGGACAGTTCTCTCATTAGCCTTTTCCTACAGGTGGTTGCATTCTTGGCAATGGTCATGGGAACCCACACCTACAGCCACTGGCCCAGCTGCTGCCCCAGCAAAGGGACCTCTGAGGAGCTGCTGAGGTGGAGCACTGTGCCTGTGCCTCCCCTAGAGCCTGCTAGGCCCAACCGCCACCCAGAGTCCTGTAGGGCCAGTGAAGATGGACCCCTCAACAGCAGGGCCATCTCCCCCTGGAGATATGAGTTGGACAGAGACTTGAACCGGCTCCCCCAGGACCTGTACCACGCCCGTTGCCTGTGCCCGCACTGCGTCAGCCTACAGACAGGCTCCCACATGGACCCCCGGGGCAACTCGGAGCTGCTCTACCACAACCAGACTGTCTTCTACCGGCGGCCATGCCATGGCGAGAAGGGCACCCACAAGGGCTACTGCCTGGAGCGCAGGCTGTACCGTGTTTCCTTAGCTTGTGTGTGTGTGCGGCCCCGTGTGATGGGC
Macaca_mulatta    ATGAGGGGGCAACCCAGATTAGGTGAGAACAGTTCTCTCATTAGCCTTTTCCTACAGGTGATTGCATTCTTGGCAATGGTCATGGGAACCCACACCTACAGCCACTGGCCCAGCTGCTGCCCCAGCAAAGGACCGTCTGAGGAGTTGCTGAGGTGGAGCACTGTGCCTGTGCCTCCCCTAAAGCCGGCTAGCCTCGACTTCCACTCAGTATCCTGTAGGGCCAGTGAAGATGGGCCCCTCAACAGCAGGGCCATCTCCCCCTGGAGATATGAGTTGGACAGAGACTTGAACCGGCTCCCCCAGGACCTGTACCACGCCCGTTGCCTGTGCCCACACTGCGTCAGCCTACAGACAGGCTCCCACATGGACCCCCGGGGCAACTCGGAGCTGCTCTACCACAACCAGACTGTCTTCTACCGGCGGCCGTGCCATGGCAAGAAGGGCAACCACAAGGGCTACTGCCTGGAGCGCAGGCTGTACCGTGTTTCCTTGGCTTGTGTGTGTGTGCGGCCCCGTGTGATGGGC
Pan_troglodytes    ATGAGGGAGCGACCCAGATTAGGTGAGGACAGTTCTCTCATTAGCCTTTTCCTACAGGTGGTTGCATTCTTGGCAATGGTCATGGGAACCCACACCTACAGCCACTGGCCCAGCTGCTGCCCCAGCAAAGGGACCTCTGAGGAGCTGCTGAGGTGGAGCACTGTGCCTGTGCCTCCCCTAGAGCCTGCTAGGCTCGACCGCCACCCAGAGTCCTGTAGGGCCAGTGAAGATGGACCCCTCAACAGCAGGGCCATCTCCCCCTGGAGATATGAGTTGGACAGAGACTTGAACCGGCTCCCCCAGGACCTGTACCACGCCCGTTGCCTGTGCCCGCACTGCGTCAGCCTACAGACAGGCTCCCACATGGACCCCCGGGGCAACTCGGAGCTGCTCTACCACAACCAGACTGTCTTCTACCGGCGGCCATGCCATGGCAAGAAGGGCACCCACAAGGGCTACTGCCTGGAGCGCAGGCTGTACCGTGTTTCCTTAGCTTGTGTGTGTGTGCGGCCCCGTGTGATGGGC
Macaca_fascicularis    ATGAGGGGGCAACCCAGATTAGGTGAGAACAGTTCTCTCATTAGCCTTTTCCTACAGGTGATTGCATTCTTGGCAATGGTCATGGGAACCCACACCTACAGCCACTGGCCCAGCTGCTGCCCCAGCAAAGGACCGTCTGAGGAGTTGCTGAGGTGGAGCACTGTGCCTGTGCCTCCCCTAAAGCCGGCTAGCCTCGACTTCCACTCAGTATCCTGTAGGGCCAGTGAAGATGGGCCCCTCAACAGCAGGGCCATCTCCCCCTGGAGATATGAGTTGGACAGAGACTTGAACCGGCTCCCCCAGGACCTGTACCACGCCCGTTGCCTGTGCCCACACTGTGTCAGCCTACAGACAGGCTCCCACATGGACCCCCGGGGCAACTCGGAGCTGCTCTACCACAACCAGACTGTCTTCTACCGGCGGCCGTGCCATGGCAAGAAGGGCAACCACAAGGGCTACTGCCTGGAGCGCAGGCTGTACCGTGTTTCCTTGGCTTGTGTGTGTGTGCGGCCCCGTGTGATGGGC
Colobus_angolensis_palliatus    ATGAGGGGGCAACCCAGATTAGGTGAGAACAGTTCTCTCATTAGCCTTTTCCTACAGGTGGTTGCATTCTTGGCAATGGTCATGGGAACCCACACCTACAGCCACTGGCCCAGCTGCTGCCCCAGCCAAGGGCTGTCTGAGGAGTTGCTGAGGTGGAGCACTGTGCCTGTGCCTTCCCTAAGGCCAGCTAGCCCCAGCTACCACCCAGTATCCTGTAGGGCCAGTGAAGATGGGCCCCTCAACAGCAGGGCCATCTCCCCCTGGAGATATGAGTTGGACAGAGACTTGAACCGGCTCCCCCAGGACCTGTACCACGCCCGTTGCCTGTGCCCGCACTGCGTCAGCCTACAGACAGGCTCCCACATGGACCCCCGGGGCAACTCGGAGCTGCTCTACCACAACCAGACTGTCTTCTACCGGCGGCCGTGCCATGGCAAGAAGGGCACCCACAAGGGCTACTGCCTGGAGCGCAGGCTGTACCGTGTTTCCTTGGCTTGTGTGTGTGTGCGGCCCCGGGTGATGGGC
Macaca_thibetana_thibetana    ATGAGGGGGCAACCCAGATTAGGTGAGAACAGTTCTCTCATTAGCCTTTTCCTACAGGTGATTGCATTCTTGGCAATGGTCATGGGAACCCACACCTACAGCCACTGGCCCAGCTGCTGCCCCAGCAAAGGACCGTCTGAGGAGTTGCTGAGGTGGAGCACTGTGCCTGTGCCTCCTCTAAAGCCGGCTAGCCTCGACTTCCACTCAGTATCCTGTAGGGCCAGTGAAGATGGGCCCCTCAACAGCAGGGCCATCTCCCCCTGGAGATATGAGTTGGACAGAGACTTGAACCGGCTCCCCCAGGACCTGTACCACGCCCGTTGCCTGTGCCCACACTGCGTCAGCCTACAGACAGGCTCCCACATGGACCCCCGGGGCAACTCGGAGCTGCTCTACCACAACCAGACTGTCTTCTACCGGCGGCCGTGCCATGGCAAGAAGGGCAACCACAAGGGCTACTGCCTGGAGCGCAGGCTGTACCGTGTTTCCTTGGCTTGTGTGTGTGTGCGGCCCCGTGTGATGGGC
Chlorocebus_sabaeus    ATGAGGGGGCAACCCAGATTAGGTGAGAACAGTTCTCTCATTAGCCTTTTCCTACAGGTGGTTGCATTCTTGGCAATGGTCATGGGAACCCACACCTACAGCCACTGGCCCAGCTGCTGCCCCAGCAAAGGGGTGTCTAAGGAGTTGCTGAGGTGGAGCACTGTGCCTGTGCCTCCCCTAAAGCCGGCTACCCTCAACCACCACCCAGTATCCTGTAGGGCCAGTGAAGATGGGCCCCTCAACAGCAGGGCCATCTCCCCCTGGAGATATGAGTTGGACAGAGACTTGAACCGGCTCCCCCAGGACCTGTACCACGCCCGTTGCCTGTGCCCACACTGCGTCAGCCTACAGACAGGCTCCCACATGGACCCCCGGGGCAACTCGGAGCTGCTCTACCACAACCAGACTGTCTTCTACCGGCGGCCGTGCCATGGCGAGAAGGGCACCCACAAGGGCTACTGCCTGGAGAGCAGGCTGTACCGTGTTTCCTTGGCTTGTGTGTGTGTGCGGCCCCGTGTGATGGGC
Cercocebus_atys    ATGAGGGGGCAACCCAGATTAGGTGAGAACAGTTCTCTCATTCGCCTTTTCCTACAGGTGGTTGCATTCTTGGCAATGGTCATGGGAACCCACACCTACAACCACTGGCCCAGCTGCTGCCCCAGCAAAGGATCGTCTGAGGAGTTGCTGAGGTGGAGCACTGTGCCTGTGCCTCCCCTAAAGCCGACTAGCCTCGACTTCCACTCAGTATCCTGTAGGGCCAGTGAAGATGGGCCCCTCAACAGCAGGGCCATCTCCCCCTGGAGATATGAGTTGGACAGAGACTTGAACCGGCTCCCCCAGGACCTGTACCACGCCCGTTGCCTGTGCCCACACTGCGTCAGCCTACAGACAGGCTCCCACATGGACCCCCGGGGCAACTCGGAGCTGCTCTACCACAACCAGACTGTCTTCTACCGGCGGCCGTGCCATGGCAAGAAGGGCAACCACAAGGGCTACTGCCTGGAGCGCAGGCTGTACCGTGTTTCCTTGGCTTGTGTGTGTGTGCGGCCCCGTGTGATGGGC
Macaca_nemestrina    ATGAGGGGGCAACCCAGATTAGGTGAGAACAGTTCTCTCATTAGCCTTTTCCTACAGGTGGTTGCATTCTTGGCAATGGTCATGGGAACCCACACCTACAGCCACTGGCCCAGCTGCTGCCCCAGCAAAGGACCGTCTGAGGAGTTGCTGAGGTGGAGCACTGTGCCTGTGCCTCCCCTAAAGCCGGCTAGCCTCGACTTCCACTCAGTATCCTGTAGGGCCAGTGAAGATGGGCCCCTCAACAGCAGGGCCATCTCCCCCTGGAGATATGAGTTGGACAGAGACTTGAACCGGCTCCCCCAGGACCTGTACCACGCCCGTTGCCTGTGCCCACACTGCGTCAGCCTACAGACAGGCTCCCACATGGACCCCCGGGGCAACTCGGAGCTGCTCTACCACAACCAGACTGTCTTCTACCGGCGGCCGTGCCATGGCAAGAAGGGCAACCACAATGGCTACTGCCTGGAGCGCAGGCTGTACCGTGTTTCCTTGGCTTGTGTGTGTGTGCGGCCCCGTGTGATGGGC
Papio_anubis    ATGAGGGGGCAACCCAGATTAGGTGAGAACAGTTCTCTCATTAGCCTTTTCCTACAGGTGGTTGCATTCTTGGCAATGGTCATGGGAACCCACACCTACAGCCACTGGCCCAGCTGCTGCCCCAGCAAAGGATCGTCTGAGGAGTTGCTGAGGTGGAGCACTGTGCCTGTGCCTCCCCTAAAGCTGGCTAACCTCAACCTCCGCTCAGTATCCTGTAGGGCCAGTGAAGATGGGCCCCTCAACAGCAGGGCCATCTCCCCCTGGAGATATGAGTTGGACAGAGACTTGAACCGGCTCCCCCAGGACCTGTACCACGCCCGTTGCCTGTGCCCACACTGCGTCAGCCTACAGACAGGCTCCCACATGGACCCCCGGGGCAACTCGGAGCTGCTCTACCACAACCAGACTGTCTTCTACCGGCGGCCGTGCCATGGCGAGAAGGGCAACCACAAGGGCTACTGCCTGGAGCGCAGGCTGTACCGTGTTTCCTTGGCTTGTGTGTGTGTGCGGCCCCGTGTGATGGGC
Theropithecus_gelada    ATGAGGGGGCAACCCAGATTAGGTGAGAACAGTTCTCTCATTAGCCTTTTCCTACAGGTGGTTGCATTCTTGGCAATGGTCATGGGAACCCACACCTACAGCCACTGGCCCAGCTGCTGCCCCAGCAAAGGATCATCTGAGGAGTTGCTGAGGTGGAGCACTGTGCCTGTGCCTCCCCTAAAGCTGGCTAACCTCAACCTCCGCTCAGTATCCTGTAGGGCCAGTGAAGATGGGCCCCTCAACAGCAGGGCCATCTCCCCCTGGAGATATGAGTTGGACAGAGACTTGAACCGGCTCCCCCAGGACCTGTACCACGCCCGTTGCCTGTGCCCACACTGCGTCAGCCTACAGACAGGCTCCCACATGGACCCCCGGGGCAACTCGGAGCTGCTCTACCACAACCAGACTGTCTTCTACCGGCGGCCGTGCCATGGCGAGAAGGGCAACCACAAGGGCTACTGCCTGGAGCGCAGGCTGTACCGTGTTTCCTTGGCTTGTGTGTGTGTGCGGCCCCGTGTGATGGGC
Mandrillus_leucophaeus    ATGAGGGGGCAACCCAGATTAGGTGAGAACAGTTCTCTCATTCGCCTTTTCCTACAGGTGGTTGCATTCTTGGCAATGGTCATGGGAACCCACACCTACAGCCACTGGCCCAGCTGCTGCCCCAGCAAAGGACCGTCTGAGGAGCTGCTGAGGTGGAGCACTGTGCCTGTGTCTCCCCTAAAGCCGACTAGCCTCGACTTCCACTCAGTATCCTGTAGGGCCAGTGAAGATGGACCCCTCAACAGCAGGGCCATCTCCCCCTGGAGATATGAGTTGGACAGAGACTTGAACCGGCTCCCCCAGGACCTGTACCACGCCCGTTGCCTGTGCCCACACTGCGTCAGCCTACAGACAGGCTCCCACATGGATCCCCGGGGCAACTCGGAGCTGCTCTACCACAACCAGACTGTCTTCTACCGGCGGCCGTGCCATGGCAAGAAGGGCAACCACAAGGGCTACTGCCTGGAGCGCAGGCTGTACCGTGTTTCCTTGGCTTGTGTGTGTGTGCGGCCCCGTGTGATGGGC
Rhinopithecus_roxellana    ATGAGGGGGCAACCCAGATTAGGTGAGAACAGTTCTCTCATTAGCCTTTTCTTACAGGTGGTTGCATTCTTGGCAATGGTCATGGGAACCCACACCTACAGCCACTGGCCCAGCTGCTGCCCCAGCAAAGGGTCATCTGAGGAATTGCTGAGGTGGAGCACTGTGTCTGTGCCTCCCCTAAAGCTGGCTAGCACCAACCACCACGCAGTATCCTGTAGGACCAGTGAAGATGGGCCCCTCAACAGCAGGGCCATCTCCCCCTGGAGATATGAGTTGGACAGAGACTTGAACCGGCTCCCCCAGGACCTGTACCACGCCCGTTGCCTGTGCCCACACTGCGTCAGCCTACAGACAGGCTCCCACATGGACCCCCGGGGCAACTCGGAGCTGCTCTACCACAACCAGACTGTCTTCTACCGGCGGCCGTGCCATGGCGAGAAGAACACCCACAAGGGCTACTGTCTGCAGCGCAGGCTGTACCGTGTTTCCTTGGCTTGTGTGTGTGTGCGACCCCGTGTGATGGGC
Gorilla_gorilla    ATGAGGGAGCGACCCAGATTAGGTGAGAACAGTTCTCTCATTAGCCTTTTCCTACAGGTGGTTGCATTCTTGGCAATGGTCATGGGAACCCACACCTACAGCCACTGGCCCAGCTGCTGCCCCAGCGAAGGGCCCTCTGAGGAGCTGCTGAGGTGGAGCACTGTGCCTGTGCCTCCCCAAGAGCCTGCTAGCCTCCACCAGCACCCAGGATCCTGTAGGGCCAGTGAAGATGGACCCCTCAACAGCAGGGCCATCTCCCCCTGGAGATATGAGTTGGACAGAGACTTGAACCGGCTCCCCCAGGACCTGTACCACGCCCGTTGCCTGTGCCCGCACTGCGTCAGCCTACAGACAGGCTCCCACATGGACCCCCGGGGCAACTCGGAGCTGCTCTACCACAACCAGACTGTCTTCTACCGGCGGCCATGCCATGGCGAGAAGGGCACCCACAAGGGCTACTGCCTAGAGCGCAGGCTGTACCGTGTTTCCTTAGCTTGTGTGTGTGTGCGGCCCCGTGTGATGGGC
Pan_paniscus    ATGAGGGAGCGACCCAGATTAGGTGAGGACAGTTCTCTCATTAGCCTTTTCCTACAGGTGGTTGCATTCTTGGCAATGGTCATGGGAACCCACACCTACAGCCACTGGCCCAGCTGCTGCCCCAGCAAAGGGACCTCTGAGGAGCTGCTGAGGTGGAGCACTGTGCCTGTGCCTCCCCTAGAGCCTGCTAGGCTCGACCGCCACCCAGAGTCCTGTAGGGCCAGTGAAGATGGACCCCTCAACAGCAGGGCCATCTCCCCCTGGAGATATGAGTTGGACAGAGACTTGAACCGGCTCCCCCAGGACCTGTACCACGCCCGTTGCCTGTGCCCGCACTGCGTCAGCCTACAGACAGGCTCCCACATGGACCCCCGGGGCAACTCGGAGCTGCTCTACCACAACCAGACTGTCTTCTACCGGCGGCCATGCCATGGCAAGAAGGGCACCCACAAGGGCTACTGCCTGGAGCGCAGGCTGTACCGTGTTTCCTTAGCTTGTGTGTGTGTGCGGCCCCGTGTGATGGGC
