# Supplementary material for: Genetic comparisons of interleukin-17 reveal a framework for complex signaling evolution
Source: bioRxiv. 2026 Apr 14:2026.04.13.718218. Preprint. [Version 1] doi: 10.64898/2026.04.13.718218 (PMC13105070; doi:10.64898/2026.04.13.718218)
Supplement: Supplement 3 [file media-3.zip › Supplemental files for paper/CodeML/IL17E/IL17E_CDC_177_trim.fasta]

>Homo_sapiens
ATGAGGGAGCGACCCAGATTAGGTGAGGACAGTTCTCTCATTAGCCTTTTCCTACAGGTGGTTGCATTCTTGGCAATGGT
CATGGGAACCCACACCTACAGCCACTGGCCCAGCTGCTGCCCCAGCAAAGGGACCTCTGAGGAGCTGCTGAGGTGGAGCA
CTGTGCCTGTGCCTCCCCTAGAGCCTGCTAGGCCCAACCGCCACCCAGAGTCCTGTAGGGCCAGTGAAGATGGACCCCTC
AACAGCAGGGCCATCTCCCCCTGGAGATATGAGTTGGACAGAGACTTGAACCGGCTCCCCCAGGACCTGTACCACGCCCG
TTGCCTGTGCCCGCACTGCGTCAGCCTACAGACAGGCTCCCACATGGACCCCCGGGGCAACTCGGAGCTGCTCTACCACA
ACCAGACTGTCTTCTACCGGCGGCCATGCCATGGCGAGAAGGGCACCCACAAGGGCTACTGCCTGGAGCGCAGGCTGTAC
CGTGTTTCCTTAGCTTGTGTGTGTGTGCGGCCCCGTGTGATGGGC
>Macaca_mulatta
ATGAGGGGGCAACCCAGATTAGGTGAGAACAGTTCTCTCATTAGCCTTTTCCTACAGGTGATTGCATTCTTGGCAATGGT
CATGGGAACCCACACCTACAGCCACTGGCCCAGCTGCTGCCCCAGCAAAGGACCGTCTGAGGAGTTGCTGAGGTGGAGCA
CTGTGCCTGTGCCTCCCCTAAAGCCGGCTAGCCTCGACTTCCACTCAGTATCCTGTAGGGCCAGTGAAGATGGGCCCCTC
AACAGCAGGGCCATCTCCCCCTGGAGATATGAGTTGGACAGAGACTTGAACCGGCTCCCCCAGGACCTGTACCACGCCCG
TTGCCTGTGCCCACACTGCGTCAGCCTACAGACAGGCTCCCACATGGACCCCCGGGGCAACTCGGAGCTGCTCTACCACA
ACCAGACTGTCTTCTACCGGCGGCCGTGCCATGGCAAGAAGGGCAACCACAAGGGCTACTGCCTGGAGCGCAGGCTGTAC
CGTGTTTCCTTGGCTTGTGTGTGTGTGCGGCCCCGTGTGATGGGC
>Pan_troglodytes
ATGAGGGAGCGACCCAGATTAGGTGAGGACAGTTCTCTCATTAGCCTTTTCCTACAGGTGGTTGCATTCTTGGCAATGGT
CATGGGAACCCACACCTACAGCCACTGGCCCAGCTGCTGCCCCAGCAAAGGGACCTCTGAGGAGCTGCTGAGGTGGAGCA
CTGTGCCTGTGCCTCCCCTAGAGCCTGCTAGGCTCGACCGCCACCCAGAGTCCTGTAGGGCCAGTGAAGATGGACCCCTC
AACAGCAGGGCCATCTCCCCCTGGAGATATGAGTTGGACAGAGACTTGAACCGGCTCCCCCAGGACCTGTACCACGCCCG
TTGCCTGTGCCCGCACTGCGTCAGCCTACAGACAGGCTCCCACATGGACCCCCGGGGCAACTCGGAGCTGCTCTACCACA
ACCAGACTGTCTTCTACCGGCGGCCATGCCATGGCAAGAAGGGCACCCACAAGGGCTACTGCCTGGAGCGCAGGCTGTAC
CGTGTTTCCTTAGCTTGTGTGTGTGTGCGGCCCCGTGTGATGGGC
>Macaca_fascicularis
ATGAGGGGGCAACCCAGATTAGGTGAGAACAGTTCTCTCATTAGCCTTTTCCTACAGGTGATTGCATTCTTGGCAATGGT
CATGGGAACCCACACCTACAGCCACTGGCCCAGCTGCTGCCCCAGCAAAGGACCGTCTGAGGAGTTGCTGAGGTGGAGCA
CTGTGCCTGTGCCTCCCCTAAAGCCGGCTAGCCTCGACTTCCACTCAGTATCCTGTAGGGCCAGTGAAGATGGGCCCCTC
AACAGCAGGGCCATCTCCCCCTGGAGATATGAGTTGGACAGAGACTTGAACCGGCTCCCCCAGGACCTGTACCACGCCCG
TTGCCTGTGCCCACACTGTGTCAGCCTACAGACAGGCTCCCACATGGACCCCCGGGGCAACTCGGAGCTGCTCTACCACA
ACCAGACTGTCTTCTACCGGCGGCCGTGCCATGGCAAGAAGGGCAACCACAAGGGCTACTGCCTGGAGCGCAGGCTGTAC
CGTGTTTCCTTGGCTTGTGTGTGTGTGCGGCCCCGTGTGATGGGC
>Colobus_angolensis_palliatus
ATGAGGGGGCAACCCAGATTAGGTGAGAACAGTTCTCTCATTAGCCTTTTCCTACAGGTGGTTGCATTCTTGGCAATGGT
CATGGGAACCCACACCTACAGCCACTGGCCCAGCTGCTGCCCCAGCCAAGGGCTGTCTGAGGAGTTGCTGAGGTGGAGCA
CTGTGCCTGTGCCTTCCCTAAGGCCAGCTAGCCCCAGCTACCACCCAGTATCCTGTAGGGCCAGTGAAGATGGGCCCCTC
AACAGCAGGGCCATCTCCCCCTGGAGATATGAGTTGGACAGAGACTTGAACCGGCTCCCCCAGGACCTGTACCACGCCCG
TTGCCTGTGCCCGCACTGCGTCAGCCTACAGACAGGCTCCCACATGGACCCCCGGGGCAACTCGGAGCTGCTCTACCACA
ACCAGACTGTCTTCTACCGGCGGCCGTGCCATGGCAAGAAGGGCACCCACAAGGGCTACTGCCTGGAGCGCAGGCTGTAC
CGTGTTTCCTTGGCTTGTGTGTGTGTGCGGCCCCGGGTGATGGGC
>Macaca_thibetana_thibetana
ATGAGGGGGCAACCCAGATTAGGTGAGAACAGTTCTCTCATTAGCCTTTTCCTACAGGTGATTGCATTCTTGGCAATGGT
CATGGGAACCCACACCTACAGCCACTGGCCCAGCTGCTGCCCCAGCAAAGGACCGTCTGAGGAGTTGCTGAGGTGGAGCA
CTGTGCCTGTGCCTCCTCTAAAGCCGGCTAGCCTCGACTTCCACTCAGTATCCTGTAGGGCCAGTGAAGATGGGCCCCTC
AACAGCAGGGCCATCTCCCCCTGGAGATATGAGTTGGACAGAGACTTGAACCGGCTCCCCCAGGACCTGTACCACGCCCG
TTGCCTGTGCCCACACTGCGTCAGCCTACAGACAGGCTCCCACATGGACCCCCGGGGCAACTCGGAGCTGCTCTACCACA
ACCAGACTGTCTTCTACCGGCGGCCGTGCCATGGCAAGAAGGGCAACCACAAGGGCTACTGCCTGGAGCGCAGGCTGTAC
CGTGTTTCCTTGGCTTGTGTGTGTGTGCGGCCCCGTGTGATGGGC
>Chlorocebus_sabaeus
ATGAGGGGGCAACCCAGATTAGGTGAGAACAGTTCTCTCATTAGCCTTTTCCTACAGGTGGTTGCATTCTTGGCAATGGT
CATGGGAACCCACACCTACAGCCACTGGCCCAGCTGCTGCCCCAGCAAAGGGGTGTCTAAGGAGTTGCTGAGGTGGAGCA
CTGTGCCTGTGCCTCCCCTAAAGCCGGCTACCCTCAACCACCACCCAGTATCCTGTAGGGCCAGTGAAGATGGGCCCCTC
AACAGCAGGGCCATCTCCCCCTGGAGATATGAGTTGGACAGAGACTTGAACCGGCTCCCCCAGGACCTGTACCACGCCCG
TTGCCTGTGCCCACACTGCGTCAGCCTACAGACAGGCTCCCACATGGACCCCCGGGGCAACTCGGAGCTGCTCTACCACA
ACCAGACTGTCTTCTACCGGCGGCCGTGCCATGGCGAGAAGGGCACCCACAAGGGCTACTGCCTGGAGAGCAGGCTGTAC
CGTGTTTCCTTGGCTTGTGTGTGTGTGCGGCCCCGTGTGATGGGC
>Cercocebus_atys
ATGAGGGGGCAACCCAGATTAGGTGAGAACAGTTCTCTCATTCGCCTTTTCCTACAGGTGGTTGCATTCTTGGCAATGGT
CATGGGAACCCACACCTACAACCACTGGCCCAGCTGCTGCCCCAGCAAAGGATCGTCTGAGGAGTTGCTGAGGTGGAGCA
CTGTGCCTGTGCCTCCCCTAAAGCCGACTAGCCTCGACTTCCACTCAGTATCCTGTAGGGCCAGTGAAGATGGGCCCCTC
AACAGCAGGGCCATCTCCCCCTGGAGATATGAGTTGGACAGAGACTTGAACCGGCTCCCCCAGGACCTGTACCACGCCCG
TTGCCTGTGCCCACACTGCGTCAGCCTACAGACAGGCTCCCACATGGACCCCCGGGGCAACTCGGAGCTGCTCTACCACA
ACCAGACTGTCTTCTACCGGCGGCCGTGCCATGGCAAGAAGGGCAACCACAAGGGCTACTGCCTGGAGCGCAGGCTGTAC
CGTGTTTCCTTGGCTTGTGTGTGTGTGCGGCCCCGTGTGATGGGC
>Macaca_nemestrina
ATGAGGGGGCAACCCAGATTAGGTGAGAACAGTTCTCTCATTAGCCTTTTCCTACAGGTGGTTGCATTCTTGGCAATGGT
CATGGGAACCCACACCTACAGCCACTGGCCCAGCTGCTGCCCCAGCAAAGGACCGTCTGAGGAGTTGCTGAGGTGGAGCA
CTGTGCCTGTGCCTCCCCTAAAGCCGGCTAGCCTCGACTTCCACTCAGTATCCTGTAGGGCCAGTGAAGATGGGCCCCTC
AACAGCAGGGCCATCTCCCCCTGGAGATATGAGTTGGACAGAGACTTGAACCGGCTCCCCCAGGACCTGTACCACGCCCG
TTGCCTGTGCCCACACTGCGTCAGCCTACAGACAGGCTCCCACATGGACCCCCGGGGCAACTCGGAGCTGCTCTACCACA
ACCAGACTGTCTTCTACCGGCGGCCGTGCCATGGCAAGAAGGGCAACCACAATGGCTACTGCCTGGAGCGCAGGCTGTAC
CGTGTTTCCTTGGCTTGTGTGTGTGTGCGGCCCCGTGTGATGGGC
>Papio_anubis
ATGAGGGGGCAACCCAGATTAGGTGAGAACAGTTCTCTCATTAGCCTTTTCCTACAGGTGGTTGCATTCTTGGCAATGGT
CATGGGAACCCACACCTACAGCCACTGGCCCAGCTGCTGCCCCAGCAAAGGATCGTCTGAGGAGTTGCTGAGGTGGAGCA
CTGTGCCTGTGCCTCCCCTAAAGCTGGCTAACCTCAACCTCCGCTCAGTATCCTGTAGGGCCAGTGAAGATGGGCCCCTC
AACAGCAGGGCCATCTCCCCCTGGAGATATGAGTTGGACAGAGACTTGAACCGGCTCCCCCAGGACCTGTACCACGCCCG
TTGCCTGTGCCCACACTGCGTCAGCCTACAGACAGGCTCCCACATGGACCCCCGGGGCAACTCGGAGCTGCTCTACCACA
ACCAGACTGTCTTCTACCGGCGGCCGTGCCATGGCGAGAAGGGCAACCACAAGGGCTACTGCCTGGAGCGCAGGCTGTAC
CGTGTTTCCTTGGCTTGTGTGTGTGTGCGGCCCCGTGTGATGGGC
>Theropithecus_gelada
ATGAGGGGGCAACCCAGATTAGGTGAGAACAGTTCTCTCATTAGCCTTTTCCTACAGGTGGTTGCATTCTTGGCAATGGT
CATGGGAACCCACACCTACAGCCACTGGCCCAGCTGCTGCCCCAGCAAAGGATCATCTGAGGAGTTGCTGAGGTGGAGCA
CTGTGCCTGTGCCTCCCCTAAAGCTGGCTAACCTCAACCTCCGCTCAGTATCCTGTAGGGCCAGTGAAGATGGGCCCCTC
AACAGCAGGGCCATCTCCCCCTGGAGATATGAGTTGGACAGAGACTTGAACCGGCTCCCCCAGGACCTGTACCACGCCCG
TTGCCTGTGCCCACACTGCGTCAGCCTACAGACAGGCTCCCACATGGACCCCCGGGGCAACTCGGAGCTGCTCTACCACA
ACCAGACTGTCTTCTACCGGCGGCCGTGCCATGGCGAGAAGGGCAACCACAAGGGCTACTGCCTGGAGCGCAGGCTGTAC
CGTGTTTCCTTGGCTTGTGTGTGTGTGCGGCCCCGTGTGATGGGC
>Mandrillus_leucophaeus
ATGAGGGGGCAACCCAGATTAGGTGAGAACAGTTCTCTCATTCGCCTTTTCCTACAGGTGGTTGCATTCTTGGCAATGGT
CATGGGAACCCACACCTACAGCCACTGGCCCAGCTGCTGCCCCAGCAAAGGACCGTCTGAGGAGCTGCTGAGGTGGAGCA
CTGTGCCTGTGTCTCCCCTAAAGCCGACTAGCCTCGACTTCCACTCAGTATCCTGTAGGGCCAGTGAAGATGGACCCCTC
AACAGCAGGGCCATCTCCCCCTGGAGATATGAGTTGGACAGAGACTTGAACCGGCTCCCCCAGGACCTGTACCACGCCCG
TTGCCTGTGCCCACACTGCGTCAGCCTACAGACAGGCTCCCACATGGATCCCCGGGGCAACTCGGAGCTGCTCTACCACA
ACCAGACTGTCTTCTACCGGCGGCCGTGCCATGGCAAGAAGGGCAACCACAAGGGCTACTGCCTGGAGCGCAGGCTGTAC
CGTGTTTCCTTGGCTTGTGTGTGTGTGCGGCCCCGTGTGATGGGC
>Rhinopithecus_roxellana
ATGAGGGGGCAACCCAGATTAGGTGAGAACAGTTCTCTCATTAGCCTTTTCTTACAGGTGGTTGCATTCTTGGCAATGGT
CATGGGAACCCACACCTACAGCCACTGGCCCAGCTGCTGCCCCAGCAAAGGGTCATCTGAGGAATTGCTGAGGTGGAGCA
CTGTGTCTGTGCCTCCCCTAAAGCTGGCTAGCACCAACCACCACGCAGTATCCTGTAGGACCAGTGAAGATGGGCCCCTC
AACAGCAGGGCCATCTCCCCCTGGAGATATGAGTTGGACAGAGACTTGAACCGGCTCCCCCAGGACCTGTACCACGCCCG
TTGCCTGTGCCCACACTGCGTCAGCCTACAGACAGGCTCCCACATGGACCCCCGGGGCAACTCGGAGCTGCTCTACCACA
ACCAGACTGTCTTCTACCGGCGGCCGTGCCATGGCGAGAAGAACACCCACAAGGGCTACTGTCTGCAGCGCAGGCTGTAC
CGTGTTTCCTTGGCTTGTGTGTGTGTGCGACCCCGTGTGATGGGC
>Gorilla_gorilla
ATGAGGGAGCGACCCAGATTAGGTGAGAACAGTTCTCTCATTAGCCTTTTCCTACAGGTGGTTGCATTCTTGGCAATGGT
CATGGGAACCCACACCTACAGCCACTGGCCCAGCTGCTGCCCCAGCGAAGGGCCCTCTGAGGAGCTGCTGAGGTGGAGCA
CTGTGCCTGTGCCTCCCCAAGAGCCTGCTAGCCTCCACCAGCACCCAGGATCCTGTAGGGCCAGTGAAGATGGACCCCTC
AACAGCAGGGCCATCTCCCCCTGGAGATATGAGTTGGACAGAGACTTGAACCGGCTCCCCCAGGACCTGTACCACGCCCG
TTGCCTGTGCCCGCACTGCGTCAGCCTACAGACAGGCTCCCACATGGACCCCCGGGGCAACTCGGAGCTGCTCTACCACA
ACCAGACTGTCTTCTACCGGCGGCCATGCCATGGCGAGAAGGGCACCCACAAGGGCTACTGCCTAGAGCGCAGGCTGTAC
CGTGTTTCCTTAGCTTGTGTGTGTGTGCGGCCCCGTGTGATGGGC
>Pan_paniscus
ATGAGGGAGCGACCCAGATTAGGTGAGGACAGTTCTCTCATTAGCCTTTTCCTACAGGTGGTTGCATTCTTGGCAATGGT
CATGGGAACCCACACCTACAGCCACTGGCCCAGCTGCTGCCCCAGCAAAGGGACCTCTGAGGAGCTGCTGAGGTGGAGCA
CTGTGCCTGTGCCTCCCCTAGAGCCTGCTAGGCTCGACCGCCACCCAGAGTCCTGTAGGGCCAGTGAAGATGGACCCCTC
AACAGCAGGGCCATCTCCCCCTGGAGATATGAGTTGGACAGAGACTTGAACCGGCTCCCCCAGGACCTGTACCACGCCCG
TTGCCTGTGCCCGCACTGCGTCAGCCTACAGACAGGCTCCCACATGGACCCCCGGGGCAACTCGGAGCTGCTCTACCACA
ACCAGACTGTCTTCTACCGGCGGCCATGCCATGGCAAGAAGGGCACCCACAAGGGCTACTGCCTGGAGCGCAGGCTGTAC
CGTGTTTCCTTAGCTTGTGTGTGTGTGCGGCCCCGTGTGATGGGC
