# Supplementary material for: Genetic comparisons of interleukin-17 reveal a framework for complex signaling evolution
Source: bioRxiv. 2026 Apr 14:2026.04.13.718218. Preprint. [Version 1] doi: 10.64898/2026.04.13.718218 (PMC13105070; doi:10.64898/2026.04.13.718218)
Supplement: Supplement 3 [file media-3.zip › Supplemental files for paper/CodeML/IL17E/IL25_refseq_transcript.fasta]

>Homo_sapiens
CTCAAGTCACTCCCTAAAAAGACAGTGGAAATAAATTTGAATAAACAAAACAGGCTTGCTGAAAATAAAA
TCAGGACTCCTAACCTGCTCCAGTCAGCCTGCTTCCACGAGGCCTGTCAGTCAGTGCCCCACTTGTGACT
GAGTGTGCAGTGCCCAGCATGTACCAGGTGGTTGCATTCTTGGCAATGGTCATGGGAACCCACACCTACA
GCCACTGGCCCAGCTGCTGCCCCAGCAAAGGGCAGGACACCTCTGAGGAGCTGCTGAGGTGGAGCACTGT
GCCTGTGCCTCCCCTAGAGCCTGCTAGGCCCAACCGCCACCCAGAGTCCTGTAGGGCCAGTGAAGATGGA
CCCCTCAACAGCAGGGCCATCTCCCCCTGGAGATATGAGTTGGACAGAGACTTGAACCGGCTCCCCCAGG
ACCTGTACCACGCCCGTTGCCTGTGCCCGCACTGCGTCAGCCTACAGACAGGCTCCCACATGGACCCCCG
GGGCAACTCGGAGCTGCTCTACCACAACCAGACTGTCTTCTACCGGCGGCCATGCCATGGCGAGAAGGGC
ACCCACAAGGGCTACTGCCTGGAGCGCAGGCTGTACCGTGTTTCCTTAGCTTGTGTGTGTGTGCGGCCCC
GTGTGATGGGCTAGCCGGACCTGCTGGAGGCTGGTCCCTTTTTGGGAAACCTGGAGCCAGGTGTACAACC
ACTTGCCATGAAGGGCCAGGATGCCCAGATGCTTGGCCCCTGTGAAGTGCTGTCTGGAGCAGCAGGATCC
CGGGACAGGATGGGGGGCTTTGGGGAAAGCCTGCACTTCTGCACATTTTGAAAAGAGCAGCTGCTGCTTA
GGGCCGCCGGAAGCTGGTGTCCTGTCATTTTCTCTCAGGAAAGGTTTTCAAAGTTCTGCCCATTTCTGGA
GGCCACCACTCCTGTCTCTTCCTCTTTTCCCATCCCCTGCTACCCTGGCCCAGCACAGGCACTTTCTAGA
TATTTCCCCCTTGCTGGAGAAGAAAGAGCCCCTGGTTTTATTTGTTTGTTTACTCATCACTCAGTGAGCA
TCTACTTTGGGTGCATTCTAGTGTAGTTACTAGTCTTTTGACATGGATGATTCTGAGGAGGAAGCTGTTA
TTGAATGTATAGAGATTTATCCAAATAAATATCTTTATTTAAAAATG

>Pan_troglodytes
ATGAGGGAGCGACCCAGATTAGGTGAGGACAGTTCTCTCATTAGCCTTTTCCTACAGGTGGTTGCATTCT
TGGCAATGGTCATGGGAACCCACACCTACAGCCACTGGCCCAGCTGCTGCCCCAGCAAAGGGCAGGACAC
CTCTGAGGAGCTGCTGAGGTGGAGCACTGTGCCTGTGCCTCCCCTAGAGCCTGCTAGGCTCGACCGCCAC
CCAGAGTCCTGTAGGGCCAGTGAAGATGGACCCCTCAACAGCAGGGCCATCTCCCCCTGGAGATATGAGT
TGGACAGAGACTTGAACCGGCTCCCCCAGGACCTGTACCACGCCCGTTGCCTGTGCCCGCACTGCGTCAG
CCTACAGACAGGCTCCCACATGGACCCCCGGGGCAACTCGGAGCTGCTCTACCACAACCAGACTGTCTTC
TACCGGCGGCCATGCCATGGCAAGAAGGGCACCCACAAGGGCTACTGCCTGGAGCGCAGGCTGTACCGTG
TTTCCTTAGCTTGTGTGTGTGTGCGGCCCCGTGTGATGGGCTAGCCGGACCTGCTGGAGGCTGGTCCCTT
TTTGGGAAACCTGGAGCCAGGTGTACAACCACTTGCCATGAAGGGCCAGGATGCCCAGATGCTTGGCCCC
TGTGAAGTGCTGTCTGGAGCAGCAGGATCCCGGGACAGGATGGGGGGCTTTGGGGAAAACCTGCACTTCT
GCACATTTTGAAAAGAGCAGCTGCTGCTTAGGGCCGCTGGAAGCTGGTGTCCTGTCATTTTCTCCCAGGA
AAGGTTTTCAAAGTTCTGCCCATTTCTGGAGGCCACCACTCCTGTCTCTTCCTCTTTTCCCGTCCCCTGC
TACCCTGGCCCAGCACAGGCACTTTCTAGATATTTCCCCCTTGCTGGAGAAGAAAGAGCCCCTCGTTTTA
TTTGTTTGTTTACTCATCACTCAGTGAGCATCTACTTTGGGTGCATTCTAGTGTAGTTACTAGTCTTTTG
ACATGGATGATTCTGAGGAGGAAGCTGTTATTGAATGTATAGAGATTTATCCAAATAAATATCTTTATT

>Macaca_mulatta
GCAGAGGGCTGCTTGAGGGCTATGCTGAGAGGGAGAGGAGCAGAGATGCTGCTGAGGGTGGAGGGAGGCC
AAGCTGCCAGGTTTGGGGAAGGGGGCCAGGTGGAGTGAGAAACTGGGATCCCAGGGGGAGGGTGCAGATG
AGGGGGCAACCCAGATTAGGTGAGAACAGTTCTCTCATTAGCCTTTTCCTACAGGTGATTGCATTCTTGG
CAATGGTCATGGGAACCCACACCTACAGCCACTGGCCCAGCTGCTGCCCCAGCAAAGGATACCCGTCTGA
GGAGTTGCTGAGGTGGAGCACTGTGCCTGTGCCTCCCCTAAAGCCGGCTAGCCTCGACTTCCACTCAGTA
TCCTGTAGGGCCAGTGAAGATGGGCCCCTCAACAGCAGGGCCATCTCCCCCTGGAGATATGAGTTGGACA
GAGACTTGAACCGGCTCCCCCAGGACCTGTACCACGCCCGTTGCCTGTGCCCACACTGCGTCAGCCTACA
GACAGGCTCCCACATGGACCCCCGGGGCAACTCGGAGCTGCTCTACCACAACCAGACTGTCTTCTACCGG
CGGCCGTGCCATGGCAAGAAGGGCAACCACAAGGGCTACTGCCTGGAGCGCAGGCTGTACCGTGTTTCCT
TGGCTTGTGTGTGTGTGCGGCCCCGTGTGATGGGCTAGCCGGACCTGCTGGAGGCTGGTCCCTTTTTGGG
AAACCTGGAGCCAGGTGTACAACCACTTGCCACGAAGGGCCAGGATGCCCAGATGCTTGGCCCCTGTGAA
GTGCCGTCTGCAGCAGCAAGATCCCAGGACAGGATGGGGGGCTTCGGGGGAAACCTGCACTTCTGCACAT
TTTGAAAAGAGCAACTGCTGCTTAGGGCCACTGGAAGCTGGTGTCCTGTCATTTTCTCTCAGGAAAGGTT
TTCAAAGTTCTGCCCATTTCTGGAGGCCACCACTCCTGTCTCTTCCTCTCTTCCCATCCCCTGCTACCCT
GGCCCAGCACAGGCACTTTCTAAATATTTTCCCCTTGCCGGAGAAGAAAGAGCCCCTCATTTTATTGGCT
TGCTTGTTTACTCATCACTCAGGAAACATCTACTTTGGGTGCATTCTGGTGTAGTTACTGGTCTTTTGAC
ATGGATGATTCTGAGGAGGAAGCTGTTATTGAATGTATAGAGATTTATCCAAATAAATATCTTTATTTTA
AAA

>Callithrix_jacchus
ATGCCCCATGGCTTTCAGCAGGTTCAGTTGGAACTTGTCCCAACCCAAGCCCAGCTTCTTCCATCAGACC
TTGCCCATCCAGCCAACAAATTCAGGAAGTCAGGGCCTTCCCTGCAGCCCTGTGAGGATAAGCTTGTATC
CCTGATGGAGGACAGTGACTGGCCTGTCAGCCAGTGCTCCACCTGTGACAGAGTGAGCAGTGCCCAGCAT
GTACCAGGCCAGTGCAGAGGGCTGCTGGAGGGCTGTGCTGAGAGGGAGAGGAGCAGAGATGCTGCTGAGG
GTGGAGGGAGGCCAGGCTGCCAGGTCTGGGGCTCGGGGCCAGGTGGAGTGAGAAACTGGGATTCCAGGGG
GAGGGCACAGCTGAGGGGGCAACCCAGGTTAGGTAAGAACAATTCTCTCAGTAGCCTTTTCCTACAGGTG
GTTACATTCTTGGCAATGGTCATGGGAACCCACATCTACAGTCTTCGGCTCCAGAAGGACTGCAGCCACT
GGCCCAGCTGCTGCTCCAGCAAAGGGCAGGACCTCTGTGAGGAGTGGCTGAAGTGGAACACTGTGCCTGT
GCCTCCCTCGGAGCCTGCTAGCCTCCCCCACCACCCAGAATCCTGCAGGGCCAGCGAAGATGGACCCCTC
AACAGCAGGGCCATCTCCCCCTGGAGATATGAGTTGGACAGAGACTTGAACCGGCTCCCCCAGGACCTGT
ACCACGCCCGCTGCCTGTGCCCACACTGCGTCAGCCTACAGACAGGCTCCCACATGGACCCCCAGGGCAA
CTCAGAGCTGCTCTACCACAACCAGACTGTCTTCTACCGGCGGCCGTGCCGTGGCGAGCAGGGCACCCAC
AAGGGCTACTGCCTGGAGCGCAGGCTGTACCGTGTTTCCTTGGCTTGTGTGTGTGTGCGGCCCCGTGTGA
TGGCCTAGCCGGACTGGTTGGAGGCTAGTCCCTTTTTGGGAAAACTGGAGCCAGGTGTACAACCACTTGC
CACAAAGGGCCAGGACACACAGATACTTGGCCCCTGCAAAGGGCCATCTGGAGCAGAAGGATCCTGGGAC
AGGATGGGGGACTTTGGGGGAAACCTGCACTTTTGCACGTTTTGAAAAGAGCAGCTGCTGCTTAGGGCCG
CTGGAAGCTGGTGTCCTGGCATTTTCTCTCAGGAAAGATTTTGATAGTTCTGCCCATTTCTGGAGGTCAC
CACTTCTGTCTCTTCCTCTCTTCCCATCTCCTGCTACCCTGGCCCAGCACAGGCACTTTCTGGATATTTT
CCCCTTGCTGGAGGAGAGCTCCTCGTTTTATTTGCTGGTTTGTTTACCCATCACTCAGTGAGCATCTATT
TTGGGTGCATTCTGGTATACTTACTAGTCTTTTGACATGGATGATTCTGAGGAGGAAGCTGTTATTGAAT
GTAGAGATTTATCCAAATAAATATCTATATTT

>Pongo_abelii
CCTCCTTCCTGTTGGGTCTTAGGTGAGGCTGTTTCAGTTTCCCTCCTCTTCCTTGCTTCACCTTCTTATT
TGTGCAATGGGAACACTCACCCACAGCTTCTTCCATCAGACCTTGCCCATCCAGCCAACAAACTCAGGAA
GTCAGGGCCTTCCAGCAGCCCTGTGAGGGTAGGCTTGTATCCCCAGTGGGGGGCAGTGACTGGCGAGGGC
AAGGGCGAGTTAGGGAGTGGGTCGTGGACAATGGGGGAGAAGTCATAGATGATGGGGGTCATACAATTTT
GGGGTCATCGAAAATGTGGAAGAGGTCAGAGAACAAAGGGGATGGGAGTCAAAGGATATCTAAGGGAAAG
GAAATAATCACGAAGGTGGACGATCAGGGGGACACCTGGGAAGAGGGGAATGGTGAAACCAGACCCTGGA
TGGGGGCAGCAGGGATCATGGAAACGAGGCCTCTTGAAGGGAGGCCACAAGACGTTTCCTAATTTTGGCT
ACCGAACCAACCAGGGAAATCCTGCTAACGCCAGTTCACAAGAACACAGAACAGCAGACTGCTATTGCTT
TGACCTCACGGCCAGAAAAGTTCAAAGAGCAAAGTTTACCCAATCAGCTACCAGGCATATAATGATGGTC
ATCACAACTTCCATGAGTATCGTATTTTAAGCAGCCTTTGGAAATACTTTCAGAGTTTTTTTTGTTTTGT
TTTTTAATCTCAAGTCACTCCCTAAAAAGATAGTGGAAATAAATTTGAATAAACAAAACAGACTTGCTGA
AAATAAAATCAGGACTCCTAACCTGCTCCAGTCAGCCTGCTTCCACGAAGCCTGTCAGTCAGTGCTCCAC
TTGTGACTGAGTGCGCAGTGCCCAGCATGTACCAGGTCAGTGCAGAGGGCTGCCTGAGGGCTGTGCTGAG
AGGGAGAGGAGCAGAGATGCTGCTGAGGGTGGAGGGAGGCCAAGCTGCCAGGTTTGGGGCTGGGGGCCAA
GTGGAGTGAGAAACTGGGATCCCAGGGGGAGGGTGCAGATGTGGGAGCGACCCAGATTAGATGAGAACAG
TTCTCTCATTAGCCTTTTCCTACAGGTGGTTGCATTCTTGGCAATGGTCATGGGAACCCACACCTACAGC
CACTGGCCCAGCTGCTGCCCCAGCAAAGAGCAGTACACCTCTGAGGAGTTGCTGAGGTGGAGCACTGTGC
CTGTGCCTCCCCTAGAGACTGCTAGCCTCCACCACCACCACCAAGAATCCTGTAGGGCCAGTGAAGATGG
ACCCCTCAACAGCAGGGCCATCTCCCCCTGGAGATATGAGTTGGACAGAGACTTGAACCGGCTCCCCCAG
GACCTGTACCACGCCCGTTGCCTGTGCCCACACTGCGTCAGCCTACAGACAGGCTCCCACATGGACCCCC
GGGGCAACTCAGAGCTGCTCTACCACAACCAGACTGTCTTCTACCGGCGGCCGTGCCATGACGAGACGGG
CACCCGCAAGGGCTACTGCCTGGAGCGCAGGCTGTACCGTGTTTCCTTGGCTTGTGTGTGTGTGCGGCCC
CGTGTGATGGGCTAGCCGGACCTGCTGGAGGCTGGTCCCTTTTTGGGAAACCTGGCGCCAGGTGTACAAC
CACTTGCCATGAAGGGCCAGGATGCCCAGATGCTTGGCCCCTGTGAAGTGCCTTCTGGAGCAGCAGGATC
CCGGAACAGGACGGGGGGCTTTGGGGAAAACCTGCACTTCTGCACATTTTGAAAAGAGCAGCTGCTGCTT
AGGGCCGCTGGAAGCTGGTGTCCTGTCATTTTCTCTCAGGAAAGGTTTTCAAAGTTCTGCCCATTTCTGG
AGGCCACCACTCCTGTCTCTTCCTCTTTTCCCATCCTCTGCTACCCTGGCCCAGCACAGGCACTTTCTAG
ATATTTTCCCCTTGCTGGAGAAGAAAGAGCCCCTCGTTTTATTTGTTTGTTTGTTTACTCATCACTCAGT
GAGCATCTACTTTGGGTGCATTCTAGTGTAGTTACTAGTCTTTTGACATGGATGATTCTGAGGAGGAAGC
TGTTATTGAATGTATAGAGATTTATCCAAATAAATATCTTTATTTAAAA

>Nomascus_leucogenys
TCACTCCCTAAAAAGATAGTGGAAATAAATTTGAATAAACAAAACAGGCTTCCTGAAAATAAAATCAGGA
CTCCTAACCTGCTCCAGTCAGCTTGCTTGCTTCCACGAGGCCTGTCAGTCAGTGCTCCACTTGTGACTGA
GTGTGCAGTGCCCAGCATGTACCAGGTGGTTGCATTCTTGGCAATGGTCATGGGAACCCACACCTACAGC
CACTGGCCCAGCTGCTGCCCCAGCAAAGGCCAGGACCCCTCTGAGGAGTTGCTGAGGTGGAACACTGTGC
CTGTGCCTTCCCTAGAGCCTGCTAGCCTCGACCACCACCAAGAATCCTGTAGGGCCAGTGAAGATGGACC
CCTCAACAGCAGGGCCATCTCCCCCTGGAGATATGAGTTGGACAGAGACTTGAACCGGCTCCCCCAGGAC
CTGTACCACGCCCGTTGCCTGTGCCCACACTGCGTCAGCCTACAGACAGGCTCCCACATGGACCCCCGGG
GCAACTCGGAGCTGCTCTACCACAACCAGACTGTCTTCTACCGGCGGCCATGCCATGGCAAGAAGGGCAC
CCACAAGGGCTACTGCCTGGAGCGCAGGCTGTACCGTGTTTCTTTGGCTTGTGTGTGTGTGCGGCCCCGT
GTGATGGGCTAGCCGGACCTGCTGGAGGCTGGTCCCTTTTTGGGAAACCTGGAGCCAGGTGTACAACCAC
TTGCCATGAAGGGCCAGGATGCCCAGATGCTTGGCCCCTGTGAAGTGCCGTCTGGAGCAGCAGGATCCCG
GGACAGGATAGGGGGCTTTGGGGAAAACCTGCACTTCTGCACATTTTGAAAAGAGCAGCTGCTGCTTACC
GCCGCTGGAAGCTGGTGTCCTTTCATTTTCTCTCAGGAAAGGTTTTCAAAGTTCTGCCCATTTCTGGAGG
CCACCACTCCTGTCTCTTCCTCTCTTCCCATCCCCTGCTACCCTGGCCCAGCACAGGCACTTTCTAGATA
TTTCTCCCTTGCCGGAGAAGAAAGAGCCCCTCATTTTATTTGTTTGTTTGTTTACTCATCACTCAGTGAG
CATCTACTTTGGGTGCATCCTAGTGTAGTTACTAGTCTTTTGACATGGATGATTCTGAAGAGGAAGCTGT
TATCGAATGTATAGAGATTTATCCAAATAAATATCTTTATTTAAAAATG

>Otolemur_garnettii
ATGGGGGATAAGTCACAGATGATGGGTGTCCTGGAAGTTGGGGTCATCCAAGGCCTGCTGGTTGGTGCCA
CACCTGTGCTGAGTGAGTGCATCCGGCATGTACCAGGTGGAAGCAGGTCTCTCACTGGCCTTTTCCTACA
GGTGGCTGCATTCTTGGCAATGGTCATGGGAACCCACACCCTCCAGGGGCGGCTTCAGAGGGACTGTAGC
CATCAGCCCAACTGCTGCCCCAGCAAAGGGCAGGACCTGCCTGAAGAGTGGCTGAAGTGGAGCACTATGC
TTGTCTCTCCCCCAGAGCCTGCCAGCCTCACCTCCCACCCAGGATCCTGCAGGGCCAGTGAAGATGGACC
CCTCAACAGCAGGGCCATCTCCCCTTGGAGATACGAGTTGGACAGAGACTTGAACCGGCTCCCCCAGGAC
CTGTACCATGCCCGCTGCCTGTGCCCACACTGCGTCAGCCTCCAGACGGGCTCCCTCATGGATCCTCTGG
GCAACTCGGAGCTGCTGTATCACAACCAGACCGTCTTCTACAGAAGGCCATGCAATGGCAAGCGACAGAC
CCACAGTGGCTATTGCCTGGAGCGCAGGCTCTACCGGGTCTCCTTGGCTTGTGTGTGTGTGCGGCCCCGT
GTGATGGCCTAG

>Pan_paniscus
CTCAAGTCACTCCCTAAAAAGATAGTGGAAATAAATTTGAATAAACAAAACAGGCTTGCTGAAAATAAAA
TCAGGACTCCTAACCTGCTCCAGTCAGCCTGCTTCCACGAGGCCTGTCAGTCAGTGCCCCACTTGTGACT
GAGTGTGCAGTGCCCAGCATGTACCAGGTCAGTGCAGAGGGCTGCCTGAGGGCTGTGCTGAGAGGGAGAG
GAGCAGAGATGCTGCTGAGGGTGGAGGGAGGCCAAGCTGCCAGGTTTGGGGCTGGGGGCCAAGTGGAGTG
AGAAACTGGGATCCCAGGGGGAGGGTGCAGATGAGGGAGCGACCCAGATTAGGTGAGGACAGTTCTCTCA
TTAGCCTTTTCCTACAGGTGGTTGCATTCTTGGCAATGGTCATGGGAACCCACACCTACAGCCACTGGCC
CAGCTGCTGCCCCAGCAAAGGGCAGGACACCTCTGAGGAGCTGCTGAGGTGGAGCACTGTGCCTGTGCCT
CCCCTAGAGCCTGCTAGGCTCGACCGCCACCCAGAGTCCTGTAGGGCCAGTGAAGATGGACCCCTCAACA
GCAGGGCCATCTCCCCCTGGAGATATGAGTTGGACAGAGACTTGAACCGGCTCCCCCAGGACCTGTACCA
CGCCCGTTGCCTGTGCCCGCACTGCGTCAGCCTACAGACAGGCTCCCACATGGACCCCCGGGGCAACTCG
GAGCTGCTCTACCACAACCAGACTGTCTTCTACCGGCGGCCATGCCATGGCAAGAAGGGCACCCACAAGG
GCTACTGCCTGGAGCGCAGGCTGTACCGTGTTTCCTTAGCTTGTGTGTGTGTGCGGCCCCGTGTGATGGG
CTAGCCGGACCTGCTGGAGGCTGGTCCCTTTTTGGGAAACCTGGAGCCAGGTGTACAACCACTTGCCATG
AAGGGCCAGGATGCCCAGATGCTTGGCCCCTGTGAAGTGCTGTCTGGAGCAGCAGGATCCCGGGACAGGA
TGGGGGGCTTTGGGGAAAACCTGCACTTCTGCACATTTTGAAAAGAGCAGCTGCTGCTTAGGGCCGCTGG
AAGCTGGTGTCCTGTCATTTTCTCCCAGGAAAGGTTTTCAAAGTTCTGCCCATTTCTGGAGGCCACCACT
CCTGTCTCTTCCTCTTTTCCCATCCCCTGCTACCCTGGCCCAGCACAGGCACTTTCTAGATATTTCCCCC
TTGCTGGAGAAGAAAGAGCCCCTCGTTTTATTTGTTTGTTTACTCATCACTCAGTGAGCATCTACTTTGG
GTGCATTCTAGTGTAGTTACTAGTCTTTTGACATGAATGATTCTGAGGAGGAAGCTGTTATTGAATGTAT
AGAGATTTATCCAAATAAATATCTTTATT

>Papio_anubis
TTTCTCCGGGAGCTTTCCTCTCCCCGCCACGCCCCCGTCTCCCCCGCTGGCCCCGCGCCTCCCGGCCTCC
CTTTCATTAGCCCCACATCTGTCTTTCCCCATGGAGGGAGCGCGCGCCTCCAGCCCAGCGGGGCCCTTAG
CAGAGCCTCTCCAATCCTCGGCGCCTCCCCTGCAGGGCAGCGGGGTTCGCTGGGCCGTTCTTGCGGGGCA
CAGGGCGGGAGTCTGGCGCTGGACATGGATTCTGGCCCTGGTGACAGAACATGAAGCAGGGCGTCTGGCC
CCAGAGCTGCAGGCGGGCAGGTTGTGCGGCCTCTTACACTCCTCTGCCAGTCTGGGCCTGTCGGCCTCTT
CAGCCTGGCTCGCTCTTGCTGCTATGAGGAGAGGACTGGGGACTGCTGGCACAAAAGTTGCTAGAACTCT
TTCAGAGAAGCTGGGATCTAGCCCCGCCAGGAGTTTCCACTGAAAGGACGGTGCTCCTAACCCCCCACAG
CTCCTCTGCCCTGGGATAACTCCTTAGTGTGTGCTGCTTCCCTGGACCTTTCCTTTGGGACACACACATC
AGGGCCTGTCAAGCTTGAGTGACACCTACCTTCTTGCATTTTTGAGGTTCCTGGTATTTTAAAAGCAAGA
TGATAAACAGGATTGAAAGCTGTGGTATATTTTGGATGTTTACATTGAACAAATTAACCCTTCAAACACA
TATGTAACCTTATTGTGTGTATGTGCATAACCTTATTTGGAGATAAGATCAGAAATGTAATACAAGGCCT
TTGGTGAACTTGAGGACCTGAACAGATAACCCCACCTCAATATTCCACAGACCCACACATCTAGGCATTT
CCTAGGACAGTGTGGTCAGGACACCTGCCCCAGCTCCTTCCCCACTCTATTGCCTGGGCACCTGTGAAGA
AACCTCTGTGTGAAGGGTGTGGTGGAGCCTATGGGGTGGAATAGGGAGAGATTCTGGGATAAACATGGGG
ATGGGGATGAACTGTGTTGGCTCTAGGCTGGCTGTCTGTGATGGAAGACTCCTGAATAGTTTCCAACTCC
ACTAGGATGGCAGAGGAACTTTTAAATTTCCAGGGAGATCTCCTGCTTCCCAGCTCCAGTTAGGTTGGAG
GTGGCCACTAGGGAAGATTTTCCAACCTCTTCCAGACCCCAGCCCTGGGGCACCTGGCTGTCAGGCACAT
AGATATCCAGCTGCTGGGGAGTGACTTGGTGTGATCGCTGCCCAGGGGACTGCCAAGGCAAATTGGGGTC
CAAGGTGGAGGCGGTCAGGAAACCCTGTCTTCAAAGATGAATGCCTTGACTGGCATGAGGGGAAATAGAT
GGAGGCCAGAAAAGGCTAAGCAGGAAGGAAGCTGCTAGGACCAGGCAAGGTGGTGGCTTGGGAGATGGGC
AGGCAGCTTCCCTGCCCGGGGAAGGGTAGAAGAGGGACAGCAGAGGGCAGACCAGTGGGAATAAGACTGC
TTCTGGAATACCCAGGTGTGGAATGTAGCCAGTCAGAGTCACACAGCTAGTTAATCCTACTTAACTAGCT
GTGTGACCTTGGTCCAGTTATAGGGCATCCGAGTCTCAGTTCCTCCTCTGTGGCAGTGACTTTGGTGAGG
AGTATGCTTATGTAGATTGCCAGGCACAGTGCTTTTCTTCCGTGGCTTTTCCTCTTTACCTTGGCTTTCC
CTCTGACTTATGCTTTCCTGAAAGCTGAACGTGTTCGTTGTTGAGGGCAGGTGAGGTGGGAGAAAACCCA
GACTTGGCAGGTAGCTGAGACCCTGGGTGGGTGGCAGCCTCAAGCAGCAGGTCTTCAAGGTTTGCCCTTG
CCATATTCAGGGAGAAGAAAGGAAGGAACCCCTCCATCTGGCTTCCTGGGTCCTAGTCTTTTCTCCCATT
CTTTCCCCTTCCCTGCAGGTCCAATGAGCTGGTTTTTTCCTCAACTGACCCCAAGACTTCCTGGACCTCT
CCTTGTTTCCCCTGCTACCCAAAACTTCTTGGGTGCTCACCAGTTCTTCAGTCCTCCTCTCTTTGGACCC
ATAGCACCCAGATTGCCTGGGTTCTAATTCTGGTTCCAACACTGGCTCGTTACCTTGGCAAGTTCTGTGA
CTTCCTGGAGCCTCTGGTTCCTTGTCTGTAAAGTGGGAGTGTTAATCAAACTTTTAGCATTTACTTGTTA
TGAGGATTAAGAGAATCCCAAGAACAGTATCTAGCCCATGAGGTGCAAATTCTGGACAAAGGCAACTACT
ATTATTGTTATTTGGTGATGGCCCTGTGGTGGCACTAGCATGTCAAGGACATGGTGCCTGTCCTCAAGAA
ATATATCATGTAGCTCATGCTTGAATCCAGTCAATACCTTCCTGCTGACCCTGGAATAAAATCCAAATGC
TCCGTGGTAGCCTGGAGGACCCTATGTGATCTGCTCCCAGCCTACCTCTTTCACCTCATCTCATCTCTCG
TCCTTATCTCTTGTTCATCATCTATACTGTCCTTTCTGTTTCTCAAATATGCCATGCTGTTTTCCACCTC
TAGGACTCTGCATGTCCTGCCCTCTCTGCCTAAACCACTTCCCCCAGACCCTTTCCGTCATCAGGTCAAA
TCCTGCATCCTCAGAAAGGCCTTTCCTGGCTTTCCAACTTAAAGTTGCCCCGCCTTCCTCTCTCCCACCC
CCAGTAACTCCCTATCTCATAATGCTGTTTCATTTTCTTCATAGCACTTATTGTTATCAGAAATTATCTT
GTTTCCTTGTTTATCATCTCTCTTCTCCTAAAACGTAAGCTTCATGAGGCAGGGACCTTGTCTGGCCTGT
CCGCCTCTGCATTTCTAGTAGTTAGAATAGTGCTTGGAACACAGTAGGTGCACAATAAATATTAGGTGAG
TGGATGAGTGAACGAAGGCAGCCATGACCATAGGACAAAGCTGAGTAAGCTGAGGGGCCTCCTGGGGAAG
GCTCCAGCCCTGGGCTAAAGACATGGATTTGTTGGGTTCCTTGTTCTGCTAACTCTGATTCTCCATGTGT
CTCCCAGGGTCTAGACTGAGTTCTCCTTGAAGGCTGCTCCTGAGCCTAGGCATTTTTGTAGCTAAACCAT
TACCAATCAGAAAGTGGGAGCACTGTTCTGGGGGCCTCCATCTGTGCCAGGTGTTCAACCTTTAGTTGCT
GGATCATAGAGAGGTATGGTAAGGTGATGTCCCAAGGTTGAGGGAAGCTTGTACTTACCAGCAGGTGCAG
AAGTATTTCAACATTTTGATGTTCAGTGCCCTAGCTTCACGTACAGTGAGTGCCGATGAGCTTCGATAGG
CCCTGATGAGTCCTATGGATTCAGCACTATTTCAAGAGCTGAGATCTGGAGCAGCTAAGCTGGTTGGCAC
CTTTGTGGCCATCCAGGTTAATGTTCCCCCCAATCCCCGCCCACCCAAACCCATCCACTTCTACAATTGA
AGAGGAAGGAGCAGAGAGAGGGCCCAAGGTCCAGAGCTGGTCATTGGCAGGGCCAAGACTTCAAGGCAGC
AGGTGGAAACTTGCATATCTTCCTGAGAAGGGGCAGGGAAGACATATTCTCACGTTCTGCAAGCCCCAAG
AGCCTTTCCAAGCCAAGATTGGGAAGTGTATTCCACCACATCTTCCCTGCCCTTTCCTGACAGGTGCTTC
TCTCTTTCCTCAGGGCCACAGGGACAGGAATCCCAGGAAGGTCTCTTCAGCTGCCAGGTCAGGCCTAGGC
AGGTGAAGACGTGCTGGGAGGGGACCTTGATGTCATGTGACATGCAGACCTTCCTTTGTTCCCTGCCTCC
AGCCTTCTCCCTATTGTCACCCGCCTATCCTCACACCCCCAAGGGTTCCCTGGAACCTGAAGTGACTCAG
GGATTCCAAAACTAGTCACCGCAGGAGGAAACCCCACTGGAAAATGTTTCTCATGACAGGGAGTCACCCT
AAGGAGTCCCACAAAGCTGCTACTGAGATAAGGACAGAGGGTGAGCAAGTGGGGTGGGGTGGGGCCATGT
GGCTCAGAGCACAGTTTCTCAGGTAAGTCCTGGTCATCATGGGGGTGGGAAAAGCCAACCCTTCCTGGAG
GGGTTATCCCTCTGTCCTAAAGGGACACCCCAAAGGACTCTTCTGAAGGGCGACGTTCCTGGTGACCTAG
GCTGGGTCTTCCCTGCAGTGTCAGCAAGTGAAACAGGTAGCTGAGATCACTTCTGGCTCCTTTGAACATC
CCCTCCTGGGAAGGGGTCAAGATAGGAGATCTGAGCCAACTCCAGTTCTACTACCTTCTTAGCCCTGAGG
TTCTGATTGGTGAGAGTGAGATCCATAGGAATCCAGCTCTCCTGAAATAGCACTGCCTCGTAAGAGTCTG
TTTTGGGATTGAAGTTTTCCCAGGAGCACCAGAAGCCACCTTGAGGCCATGTCTGCCAGACCAAAGGCTA
GGAAAGGGAGCTAGTGCAGTGAATCCCAATAGCAGGGCTGGATGTCTAAGCAGGCAGACACACCCTGTGG
CCCTCAGCAGGTGTTGTTGAAACTTGTCCCAACCCAAGCCCAGGTGAGTAGGAAAGCATTCACTGTGGGG
CTCCCCTTCCATTCACAGCCAACTGGGGGTAGGCACGGTGTGGCACTTCCATGCCAGGTTAGATGTGGAA
TAATTGGTCAGAGCTGGAAATGGGAAACCAGCTCAGCCTCTTTCTTTGTGATCTTGGGTAAGTTTCTAAA
TTTCCTTGGGCCTCAGTTTCCTCATTTATAATATGGGGATAATAGTTTCCATGTCATGGTTTCATTGTAA
GGATAAAATGAGATGATGCATGCCCAGGGCTTAGCACCATGCCTGGCACATGTAAGTGCACAGGAGCTGA
GGCCAGCAGGATATGGAAGGGAGAGGACGTCTGCAAGTACTGGGGGCAGAGGGTGAGGCAGTGAGAGTAG
GGCCATGATACTGGCCTCATGACTCTTCCTGAGTGCCCCAGCTCTCCCAGCCACCACCTGCTTCTTCTAA
GTGCCCCCCATCCCACAGTTCCAGGTGCCCCAAGACTCACCAGAGCAGAGCAGGTTCTCCCAATTTTCCA
GAGCGCCCTCTGACCTCATCACTTCTCTCTTTTGGGGCTGCTTTGCCCTAATGCATTGGAAAGATTCCTC
CTCACTTTGCAGTTTAAGTTATTCCTGGTTCCTTTTGTTTATTTCCTGAGTCCTTGGTTACTAGAGGAGT
ATTTTCTAAGGGAAAGCACATGCAAATCAAGCCGCATCATTCTAGGGGCAATGTCTGTGTATGGGTATGT
TGGGTGGGTGTGGGGGATGAGGCAAGCCAATAGGCAAGCATTAAGAGAAGGACCTGGGGGGAAGGACGGG
CTGGCCCACTCTCAGCACAGTGTCTCTCAAGCAGCCTGGAGCCGGCTGACCTGTGTCTTTGGGGTCAAAT
TCAACTCTAAGCCTTTCTGGGGCACACATACTCCCTCCTGGCTGACAGTGGCCCATGTTTCTGGGCCTGC
TGAGGCTGAGTGGGCTCACTTCCTGGCCTGAAAGCAGTAGCTGGCCCTGTCATAGGCTTGGTCCCCACGG
CTCTGTGAATGAGAGCAGGTTGGTCCCTGGAACTGAGACCTCCTTCCTATTGGGTCTTACGTGAGGCTGT
TTCAGTTTCCCTCCTCTTCCTTGCTTCACTTTCTCATTTGTGCAATGGGAACACTCACCCACAGCTTCTT
CCATCAGACCTTGCCCATCCAGTCAACAAACTCAGGAAGTCAGGGCCTTCCGGCAGCCCTGTGAGGGTAG
GCTTGTATACCCGGGTGGGGGGCAGTGACTGGCGAGGGCAAGGGGGAGTTAGGGAGCAGGTCATGGACAA
TGGGGGAGAAGTCACAGATGATGGGGGTCATAGAATTTTGGGGTCATCGAAAATGTGGAAGAGGTCATAG
AACAAAGGGGATAGGAGTCAAAGGTTATCTAGGGGAAAGGAAATAATCACGAAGGTGGATGATCAGGAGG
ACACCTGAGAAGAGGGGAATGGTGAAACCAGACCCTGGATGGGAGCAGAATGGATCATGGAAATGAGGCC
TCTTGAAGGGAGGCCACAAGACATTTCATAATTTTGGCTACCAAACCAACCAGGGAAATTCTGCTAATGC
CAGCTCACAAGAACGCAGAACAGCAGACCACTATTGCTTTGACCCCACGTCTAGAAAAGTTCAAAGAGCA
AAGTTTACCCAATCAGCTACCAGGCATATAATGATGGTCATCACAACTTCCATGAGTATCGCATTTTAGG
CAGCCTTTGGAAATACTTTCAGAGTTTTTTGTTTTGTTTTGTTTTTTAATCTCAAGTCACTCCCTAAAAA
GATAGTGGAAATAAATTTGAATAAACAAAACAGGCTTGCTGAAAATAAAATCAGGACTCCTAACCTGCTC
CAGTCAGCCTGCTTCCACGAGGCCTGTCAGCCAGTGCTCCACCTGACTGAGTGCACAGTGCCCAGCATGT
ACCAGGTCAGTGCAGAGGGCTGCTTGAGGGCTATGCTGAGAGGGAGAGGAGCAGAGATGCTGCTGAGGGT
GGAGGGAGGCCAAGCTGCCAGGTTTGGGGAAGGGGGCCAGGTGGAGTGAGAAACTGGGATCCCAGGGGGA
GGGTGCAGATGAGGGGGCAACCCAGATTAGGTGAGAACAGTTCTCTCATTAGCCTTTTCCTACAGGTGGT
TGCATTCTTGGCAATGGTCATGGGAACCCACACCTACAGCCACTGGCCCAGCTGCTGCCCCAGCAAAGGA
CAGGACTCGTCTGAGGAGTTGCTGAGGTGGAGCACTGTGCCTGTGCCTCCCCTAAAGCTGGCTAACCTCA
ACCTCCGCTCAGTATCCTGTAGGGCCAGTGAAGATGGGCCCCTCAACAGCAGGGCCATCTCCCCCTGGAG
ATATGAGTTGGACAGAGACTTGAACCGGCTCCCCCAGGACCTGTACCACGCCCGTTGCCTGTGCCCACAC
TGCGTCAGCCTACAGACAGGCTCCCACATGGACCCCCGGGGCAACTCGGAGCTGCTCTACCACAACCAGA
CTGTCTTCTACCGGCGGCCGTGCCATGGCGAGAAGGGCAACCACAAGGGCTACTGCCTGGAGCGCAGGCT
GTACCGTGTTTCCTTGGCTTGTGTGTGTGTGCGGCCCCGTGTGATGGGCTAGCCGGACCTGCTGGAGGCT
GGTCCCTTTTTGGGAAACCTGGAGCCAGGTGTACAACCACTTGCCACGAAGGGCCAGGATGCCCAGATGC
TTGGCCTCTGTAAAGTGCCGTCTGCAGCAGCAAGATCCCAGGACAGGATGGGGGGCTTCGGGGGAAACCT
GCACTTCTGCACATTTTGAAAAGAGCAACTGCTGCTTAGGGCCACTGGAAGCTGGTGTCCTGTCATTTTC
TCTCAGGAAAGGTTTTCAAAGTTCTGCCCATTTCTGGAGGCCACCACTCCTGTCTCTTCCTCTCTTCCCA
TCCCCTGCTATCCTGGCCCAGCACAGGCACTTTCTAAATATTTTCCCCTTGCCGGAGAAGAAAGAGCCCA
TCATTTTATTGGCTTGCTTGTTTACTCATCACTCAGGAAGCATCTACTTTGGGTGCATTCTGGTGTAGTT
ACTGGTCTTTTGACATGGATGATTCTGAGGAGGAAGCTGTTATTGAATGTATAGAGATTTATCCAAATAA
ATATCTTTATTTTAAAA

>Saimiri_boliviensis
CTCAGGTCACTCCCTAAAAAGATAGTGGAAATAAATTTGAATAAACAAAACAGGTTTGCTGAAAATAAAA
CCATGACTCCTAACCTGCTCTAGTTAGCCTGCTTCCACGAGGCCTGTCAGCCAGTGCTCCACCTGTGACT
GAGTGAGCAGTACCCAGCATGTACCAGGTGGTTACATTCTTGGCAATGGTCATGGGAACCCACATCTCCA
GTCTGCGGCTGCAGAAGGACTGCAGCCTCTGGCCCAGCTGCTGCTCCAGCAAAGGGCAGGACCTCCACGA
GGAGTGGCTGAAGTGGAACACTGTGCCTGTGCCTCCCTCGGAGCCTGCTAGCCTCCCCCACCACCCAGAA
TCCTGCAGAGCCAGCGAAGATGGACCCCTCAACAGCAGGGCCATCTCCCCCTGGAGATATGAGTTGGACA
GAGACTTGAACCGGCTCCCCCAGGACCTGTACCACGCCCGCTGCCTGTGCCCACACTGCGTCAGCCTACA
GACAGGCTCCCACATGGACCCCCAGGGCAACTCAGAGCTGCTCTACCACAACCAGACTGTCTTCTACCGG
CGGCCGTGCCGTGGCGAGCACGGCACCCACAAGGGCTATTGCCTGGAGCGCAGGCTGTACCGTGTTTCCT
TGGCTTGTGTGTGTGTGCGGCCCCGTGTGATGGCCTAGCTGGACTGGTTGGAGGCTGGTCCCTTTTTGGG
AAAACTGGAGCCAGGTGTACAACCACTTGCCACGAAGGGCCAGGACACACAGATGCTTGGCCCCTGCAAA
GGGCCATCTGGAGCAGAAGGATTCCGGGACAGGATGAGGGGCTTTGGGGGAAACCTGCACTTTTGCACAT
TTTGAAAAGAGCAGCTGCTGCTTAGGGCTGCTGGAAGCTGGTGTCCTGGCATTTTCTCTTAGGAAAGATT
TTCAAAGTTCTGCCCATTTCTGGAGGTCACCACTTCTGTCTCTTCCTCTCTTCCCGTCTCCTGCTACCCT
GGCCCAGCACAGGCACTTTCTGGATATTTTCCCCTTGCCGGAGGAGAGCCCCTCATTTTATTTGCTGGTT
TGTTTACTCATCACTCAGTGAGCATCTATTTTGGGTGCATTCTGGTATACTTACTAGTCTTTCGACATGG
ATGATTCTGAGGAGGAAGCTGTTATTGAATGTAGAGTTTATCCAAATAAATATCTATATTT

>Gorilla_gorilla
CTCAAGTCACTCCCTAAAAAGATAGTGGAAATAAATTTGAATAAACAAAACAGGCTTGCTGAAAATAAAA
TCAGGACTCCTAACCTGCTCCAGTCAGCCTGCTTCCACGAGGCCTGTCAGTCAGTGCCCCACTTGTGACT
GAGTGTGCAGTGCCCAGCATGTACCAGGTCAGTGCAGAGGGCTGCCTGAGGGCTGTGCTGAGAGGGAGAG
GAGCAGAGATGCTGCTGAGGGTGGAGGGAGGCCAAGCTGCCAGGTTTGGGGCTGGGGGCCAAGTAGAGTG
AGAAACTGGGATCCCAGGGGGAGGGTGCAGATGAGGGAGCGACCCAGATTAGGTGAGAACAGTTCTCTCA
TTAGCCTTTTCCTACAGGTGGTTGCATTCTTGGCAATGGTCATGGGAACCCACACCTACAGCCACTGGCC
CAGCTGCTGCCCCAGCGAAGGGCAGTACCCCTCTGAGGAGCTGCTGAGGTGGAGCACTGTGCCTGTGCCT
CCCCAAGAGCCTGCTAGCCTCCACCAGCACCCAGGATCCTGTAGGGCCAGTGAAGATGGACCCCTCAACA
GCAGGGCCATCTCCCCCTGGAGATATGAGTTGGACAGAGACTTGAACCGGCTCCCCCAGGACCTGTACCA
CGCCCGTTGCCTGTGCCCGCACTGCGTCAGCCTACAGACAGGCTCCCACATGGACCCCCGGGGCAACTCG
GAGCTGCTCTACCACAACCAGACTGTCTTCTACCGGCGGCCATGCCATGGCGAGAAGGGCACCCACAAGG
GCTACTGCCTAGAGCGCAGGCTGTACCGTGTTTCCTTAGCTTGTGTGTGTGTGCGGCCCCGTGTGATGGG
CTAGCCGGACCTGCTGGAGGCTGGTCTCTTTTTGGGAAACCTGGAGCCAGGTGTACAACCACTTGCCATG
AAGGGCCAGGATGCCCAGATGCTTGGCCCCTGTGAAGTGCTGTCTGGAGCAGCAGGATCCCGGGACAGGA
TGGGGGGCTTTGGGGAAAACCTGCACTTCTGCACATTTTGAAAAGAGCAGCTGCTGCTTAGGGCCGCTGG
AAGCTTGTGTCCTGTCATTTTCTCTCAGGAAAGGTTTTCAAAGTTCTGCCCATTTCTGGAGGCCACCACT
CCTGTCTCTTCCTCTTTTCCCATCCCCTGCTACCCTGGCCCAGCACAGGCACTTTCTAGATATTTCCCCC
TTGCTGGAGAAGAAAGAGCCCCTCGTTTTATTTGTTTGTTTACTCATCACTCAGTGAGCATCTACTTTGG
GTGCATTCTAGTGTAGTTACTAGTCTTTTGACATGGATGATTCTGAGGAGGAAGCTGTTATTGAATGTAT
AGAGATTTATCCAAATAAATATCTTTATTTAAAAATG

>Macaca_fascicularis
TATGCTGAGAGGGAGAGGAGCAGAGATGCTGCTGAGGGTGGAGGGAGGCCAAGCTGCCAGGTTTGGGGAA
GGGGGCCAGGTGGAGTGAGAAACTGGGATCCCAGGGGGAGGGTGCAGATGAGGGGGCAACCCAGATTAGG
TGAGAACAGTTCTCTCATTAGCCTTTTCCTACAGGTGATTGCATTCTTGGCAATGGTCATGGGAACCCAC
ACCTACAGCCACTGGCCCAGCTGCTGCCCCAGCAAAGGATACCCGTCTGAGGAGTTGCTGAGGTGGAGCA
CTGTGCCTGTGCCTCCCCTAAAGCCGGCTAGCCTCGACTTCCACTCAGTATCCTGTAGGGCCAGTGAAGA
TGGGCCCCTCAACAGCAGGGCCATCTCCCCCTGGAGATATGAGTTGGACAGAGACTTGAACCGGCTCCCC
CAGGACCTGTACCACGCCCGTTGCCTGTGCCCACACTGTGTCAGCCTACAGACAGGCTCCCACATGGACC
CCCGGGGCAACTCGGAGCTGCTCTACCACAACCAGACTGTCTTCTACCGGCGGCCGTGCCATGGCAAGAA
GGGCAACCACAAGGGCTACTGCCTGGAGCGCAGGCTGTACCGTGTTTCCTTGGCTTGTGTGTGTGTGCGG
CCCCGTGTGATGGGCTAGCCAGACCTGCTGGAGGCTGGTCCCTTTTTGGGAAACCTGGAGCCAGGTGTAC
AACCACTTGCCACGAAGGGCCAGGATGCCCAGATGCTTGGCCCCTGTGAAGTGCCGTCTGCAGCAGCAAG
ATCCCAGGACAGGATGGGGGGCTTCGGGGGAAACCTGCACTTCTGCACATTTTGAAAAGAGCAACTGCTG
CTTAGGGCCACTGGAAGCTGGTGTCCTGTCATTTTCTCTCAGGAAAGGTTTTCAAAGTTCTGCCCATTTC
TGGAGGCCACCACTCCTGTCTCTTCCTCTCTTCCCATCCCCTGCTACCCTGGCCCAGCACAGGCACTTTC
TAAATATTTTCCCCTTGCTGGAGAAGAAAGAGCCCCTCATTTTATTGGCTTGCTTGTTTACTCATCACTC
AGGAAACATCTACTTTGGGTGCATTCTGGTGTAGTTACTGGTCTTTTGACATGGATGATTCTGAGGAGGA
AGCTGTTATTGAATGTATAGAGATTTATCCAAATAAATATCTTTATTTTA

>Chlorocebus_sabaeus
GGCTGCTTGAGGGCTATGCTAGAGGGAGAGGAGCAGAGATGCTGCTGAGGGTGGAGGGAGGCCAAGCTGC
CAGGTTTGGGGCAGGGGGCCAGGTGGAGTGAGAAACTGGGATCCGAGGGGGAGGGTGCAGATGAGGGGGC
AACCCAGATTAGGTGAGAACAGTTCTCTCATTAGCCTTTTCCTACAGGTGGTTGCATTCTTGGCAATGGT
CATGGGAACCCACACCTACAGCCACTGGCCCAGCTGCTGCCCCAGCAAAGGGCAGGACGTGTCTAAGGAG
TTGCTGAGGTGGAGCACTGTGCCTGTGCCTCCCCTAAAGCCGGCTACCCTCAACCACCACCCAGTATCCT
GTAGGGCCAGTGAAGATGGGCCCCTCAACAGCAGGGCCATCTCCCCCTGGAGATATGAGTTGGACAGAGA
CTTGAACCGGCTCCCCCAGGACCTGTACCACGCCCGTTGCCTGTGCCCACACTGCGTCAGCCTACAGACA
GGCTCCCACATGGACCCCCGGGGCAACTCGGAGCTGCTCTACCACAACCAGACTGTCTTCTACCGGCGGC
CGTGCCATGGCGAGAAGGGCACCCACAAGGGCTACTGCCTGGAGAGCAGGCTGTACCGTGTTTCCTTGGC
TTGTGTGTGTGTGCGGCCCCGTGTGATGGGCTAGCCGGACCTGCTGGAGGCTGGTCCCTTTTTGGGAAAC
CTGGAGCCAGGTGTACAACCACTTGCCACGAAAGGCCAGGATGCCCAGATGCTTGGCCCCTGTGAAGTAC
CGTCTGCAGCAGCAAGATCCCAGGACAGGATGGGGGGCTTCGGGGGAAACCTGCACTTCTGCACATTTTG
AAAAGAGCAACTGCTGCTTAGGCCCACTGGAAGCTGGTGTCCTGTCATTTTCTCTCAGGAAAGGTTTTCA
AAGTTCTGCCCATTTCTGGAGGCCGCCACTCCTGTCTCTTCCTCTCTTCCCATCCCCTGCTACCCTGGCC
CAGCACAGGCACTTTCTAGATATTTTCCCCTTGCTGGAGAAGAAAGAGCCCCTCATTTTATTTGCTTGCT
TGTTTACTCATCACTCAGTAAGCATCTACTTTGGG

>Carlito_syrichta
ATGGTCCACGGCCTCCAGGCGAGGGGGCCGCCCCCGGCTGTGGCGCCTGAGTCGTGGCCTCCGCCAAGGT
TGGAGGAGGAGAAAGCAAACCCACAAAACTTCCCAAATGGGAGGCAGCCTGGCCAGGCAGGAGGAGGAGC
GGGGCGGGCCGGGGCGTCGCTGCGGGATCTCATCCAGGGCGCGCACTCTGGACGGTCCCCGCGGCTTCCC
GGGGGCCGCCGGCTCGGCCAGGGCCCGGAGCCGCCCGCCCTAGGCCGCCGAGGCCCCCCGGCCCCGCGCC
TCTCCCTGCCCCCCTTTCATGAGCCCCACATCTGTCTTTCCCGGGGGAGGGAGCGCGCTCCTTCCGCCCT
GCTGGGGTCCCTGGCGGAGCGTCTCCGCTCCTTGGTGCTGCAGAGCTGCAGGGGTGGTGGGAGTGGTTCT
GTCACCGGCTTTTTCCTACAGGTGGTTGCATTTTTGGCGATGGTCATTGGAAAGCACACCTACAGTCTGC
GGCTCCAGAGGGACTGCAGCCACTGGCAGGACCCCCCTGAGGAGTGGCTGAAGTGGAATACTGTGTCCAT
GCCACCCCCAGAGTTGGCTAGCTTCACCCAGCACCCAGAATCCTGCAAGGCCAGTGAAGATGGACCCCTC
AACAGCAGGGCTATCTCCCCATGGAGATATGAGTTGGACAGGGACTTGAACCGGCTCCCCCAGGACCTGT
ACCACGCCCGCTGCCTGTGCCCACACTGTGTCAGCCTGCAGACGGGCTCCCACATGGATCCCCTGGGCAA
CTCGGAGCTGCTCTACCACAACCAGACCGTCTTCTACCGGCGCCCATGCCACCGTGAGCAGGGTGCCCAC
AAGGGCTACTGCCTGGAGCGCAGGCTCTACCGTGTCTCCTTGGCTTGTGTGTGTGTGCGTCCCCGTATGA
TGGCCTAG

>Rhinopithecus_roxellana
ATGAGGGGGCAACCCAGATTAGGTGAGAACAGTTCTCTCATTAGCCTTTTCTTACAGGTGGTTGCATTCT
TGGCAATGGTCATGGGAACCCACACCTACAGCCACTGGCCCAGCTGCTGCCCCAGCAAAGGGCAGGACTC
ATCTGAGGAATTGCTGAGGTGGAGCACTGTGTCTGTGCCTCCCCTAAAGCTGGCTAGCACCAACCACCAC
GCAGTATCCTGTAGGACCAGTGAAGATGGGCCCCTCAACAGCAGGGCCATCTCCCCCTGGAGATATGAGT
TGGACAGAGACTTGAACCGGCTCCCCCAGGACCTGTACCACGCCCGTTGCCTGTGCCCACACTGCGTCAG
CCTACAGACAGGCTCCCACATGGACCCCCGGGGCAACTCGGAGCTGCTCTACCACAACCAGACTGTCTTC
TACCGGCGGCCGTGCCATGGCGAGAAGAACACCCACAAGGGCTACTGTCTGCAGCGCAGGCTGTACCGTG
TTTCCTTGGCTTGTGTGTGTGTGCGACCCCGTGTGATGGGCTAGCTGGACCTGCTGGAGGCTGGTGCCTT
TTTGGGAAACCTGGAGCCAGGTGTACAACCACTTGCCATGAAGAGCCAGGATGCCCAGATGCTTCGCCCC
TGTGAAGTGCCGTCTGGAGCAGCAAGATTCCGGAACAGAATGGGGGACTTTGGGGGAAACTGGCACTTCT
GCACATTTTGAAAAGAGCAGCTGCTGCTTGGGGCCACTGGAAGCTGGTGTCCTGTCATTTTCTCTCAGGA
AAGGTTTTCAAAGTTCTGCCCATTTCTGGAGGCCACCACTCCTGTCTCTTCCTCTCTTCCCATCCCCTGC
TATCCTGGCCCAGCACAGGCACTTTCTAGATATTTTCCCCTTGCCGGAGAAGAAAGACCCCCTCATTTTA
TTTGCTTGCTTGTTTACTCATCACTCAGTAAGCATCTACTTTGGGTGCATTCTGGTGTAGTTACTGGTCT
TTTGACATGGATGATTCTGAGGAGGAAGCTGTTATTGAATGTATAGAGATTTATCCAAATAAATACCTTT
ATTT

>Macaca_nemestrina
ATGAGGGGGCAACCCAGATTAGGTGAGAACAGTTCTCTCATTAGCCTTTTCCTACAGGTGGTTGCATTCT
TGGCAATGGTCATGGGAACCCACACCTACAGCCACTGGCCCAGCTGCTGCCCCAGCAAAGGATACCCGTC
TGAGGAGTTGCTGAGGTGGAGCACTGTGCCTGTGCCTCCCCTAAAGCCGGCTAGCCTCGACTTCCACTCA
GTATCCTGTAGGGCCAGTGAAGATGGGCCCCTCAACAGCAGGGCCATCTCCCCCTGGAGATATGAGTTGG
ACAGAGACTTGAACCGGCTCCCCCAGGACCTGTACCACGCCCGTTGCCTGTGCCCACACTGCGTCAGCCT
ACAGACAGGCTCCCACATGGACCCCCGGGGCAACTCGGAGCTGCTCTACCACAACCAGACTGTCTTCTAC
CGGCGGCCGTGCCATGGCAAGAAGGGCAACCACAATGGCTACTGCCTGGAGCGCAGGCTGTACCGTGTTT
CCTTGGCTTGTGTGTGTGTGCGGCCCCGTGTGATGGGCTAGCCGGACCTGCTGGAGGCTGGTCCCTTTTT
GGGAAACCTGGAGCCAGGTGTACAACCACTTGCCACGAAGGGCCAGGATGCCCAGATGCTTGGCCCCTGT
GAAGTGCCGTCTGCAGCAGCAAGATCCCAGGACAGGATGGGGGGCTTCAGGGGAAACCTGCACTTCTGCA
CATTTTGAAAAGAGCAACTGCTGCTTAGGGCCACTGGAAGCTGGTGTCCTGTCATTTTCTCTCAGGAAAG
GTTTTCAAAGTTCTGCCCATTTCTGGAGGCCACCACTCCTGTCTCTTCCTCTCTTCCCATCCCCTGCTAC
CCTGGCCCAGCACAGGCACTTGCTAAATATTTTCCCCTTGCCGGAGAAGAAAGAGCCCCTCATTTTATTG
GCTTGCTTGTTTACTCATCACTCAGGAAGCATCTACTTTGGGTGCATTCTGGTGTAGTTACTGGTCTTTT
GACATGGATGATTCTGAGGAGGAAGCTGTTATTGAATGTATAGAGATTTATCCAAATAAATATCTTTATT
T

>Colobus_angolensis_palliatus
GGCTTGCTGAAAATAAAATCAGGACTCCTAACCTGCTCCAGTCAACCTGCTTCCACGAGGCCTGTCAGCC
AGTGCTCCACCTGACTGAGTGCGCAGTGCCCAGCATGTACCAGGTCAGTGCAGAGGGCTGCTTGAGGGCT
GTGCTGAGAGGGAGAGGAGCAGAGATGCTGCTGAGGGTGGAGGGAGGCTAAGCTGCCAGGTTTGGGCCAG
GGGGCTAGGTGGAGTGAGAAACTGGGATCCCAGGGGGAGGTGCAGATGAGGGGGCAACCCAGATTAGGTG
AGAACAGTTCTCTCATTAGCCTTTTCCTACAGGTGGTTGCATTCTTGGCAATGGTCATGGGAACCCACAC
CTACAGCCACTGGCCCAGCTGCTGCCCCAGCCAAGGGCAGGACCTGTCTGAGGAGTTGCTGAGGTGGAGC
ACTGTGCCTGTGCCTTCCCTAAGGCCAGCTAGCCCCAGCTACCACCCAGTATCCTGTAGGGCCAGTGAAG
ATGGGCCCCTCAACAGCAGGGCCATCTCCCCCTGGAGATATGAGTTGGACAGAGACTTGAACCGGCTCCC
CCAGGACCTGTACCACGCCCGTTGCCTGTGCCCGCACTGCGTCAGCCTACAGACAGGCTCCCACATGGAC
CCCCGGGGCAACTCGGAGCTGCTCTACCACAACCAGACTGTCTTCTACCGGCGGCCGTGCCATGGCAAGA
AGGGCACCCACAAGGGCTACTGCCTGGAGCGCAGGCTGTACCGTGTTTCCTTGGCTTGTGTGTGTGTGCG
GCCCCGGGTGATGGGCTAGCCGGACCTGCTGGAGGCTGGTGCCTTTTTGGGAAACCTGGAGCCAGGTGTA
CAACCACTTGCCACGAAGAGCCAGGATGCCCAGATGCTTGGCCCCTGTGAAGTGCCGTCTGGAGCAGCAA
GATCCTGGGACAGGATGGGGGGCTTTGGGGGAAACCGGCACTTCTGCACATTTTGAAAAGAGCAGCTGCT
GCTTAGGGCCACTGGAAGCTGGTGTCCTGTCATTTTCTCTCAGGAAAGGTTTTCAAAGTTCTGCCCATTT
CTGGAGGCCACCACTCCTGTCTCTTCCTCTCTTCCCATCCCCTGCTACCCTGGCCCAGCACAGGCACTTT
CTAGATATTTTCCCCTTGCTGGAGAAGAAAGAGCCCCTCATTTTATTTGCTTGCTTGTTTACTCATCACT
CAGTAAGCATCTACTTTGGGTGCATTCTGGTGTAGTTACTGGTCTTTTGACATGGATGATTCTGAGGAGG
AAGCTGTTATTGAATGTATAGAGATTTATCCAAATAAATATCTTTATTT

>Mandrillus_leucophaeus
GGCTTGCTGAAAATAAAATCAGGACTCCTAACCTGCTCCAGTCAGCCTGCTTCCAGGAGGCCTGTCAGCC
AGTGCTCCACCTGACTGAGTGCGCAGTGCCCAGCATGTACCAGGTCAGTGCAGAGGGCTGCTTGAGGGCT
ATGCTGAGAGGGAGAGGAGCAGAGATGCTGCTGAGGGTGGAGGGAGGCCAAGCTGCCAGGTTTGGGGAAG
GGGGCCAGGTGGAGTGAGAAACTGGGATCCCAGGGGGAGGGTGCAGATGAGGGGGCAACCCAGATTAGGT
GAGAACAGTTCTCTCATTCGCCTTTTCCTACAGGTGGTTGCATTCTTGGCAATGGTCATGGGAACCCACA
CCTACAGCCACTGGCCCAGCTGCTGCCCCAGCAAAGGACACCCGTCTGAGGAGCTGCTGAGGTGGAGCAC
TGTGCCTGTGTCTCCCCTAAAGCCGACTAGCCTCGACTTCCACTCAGTATCCTGTAGGGCCAGTGAAGAT
GGACCCCTCAACAGCAGGGCCATCTCCCCCTGGAGATATGAGTTGGACAGAGACTTGAACCGGCTCCCCC
AGGACCTGTACCACGCCCGTTGCCTGTGCCCACACTGCGTCAGCCTACAGACAGGCTCCCACATGGATCC
CCGGGGCAACTCGGAGCTGCTCTACCACAACCAGACTGTCTTCTACCGGCGGCCGTGCCATGGCAAGAAG
GGCAACCACAAGGGCTACTGCCTGGAGCGCAGGCTGTACCGTGTTTCCTTGGCTTGTGTGTGTGTGCGGC
CCCGTGTGATGGGCTAGCCGGACTTGCTGGAGGCTGGTCCCTTTTTGGGAAACCTGGAGCCAGGTGTACA
ACCACTTGCCACGAAGGGCCAGGATGCCCAGATGCTTGGCCCCTGTGAAGTGCCGTCTGCAGCAGCAAGA
TCCCAGGACAGGATGGGGGGCTTCGGGGGAAACCTGCACTTCTGCACATTTTGAAAAGAGCAACTGCTGC
TTAGGGCCACTGGAAGCTGGTGTCCTGTCATTTTCTCTCAGGAAAGGTTTTCAAAGTTCTGCCCATTTCT
GGAGGCCACCACTCCTGTCTCTTCCTCTCTTCCCATCCCCTGCTATCCTGGCCCAGCACAGGCACTTTCT
AAATATTTTCCCCTTGCCGGAGAAGAAAGAGCCCCTCATTTTATTGGCTTGCTTGTTTACTCATCACTCA
GGAAGCATCTACTTTGGGTGCATTCTGGTGTAGTTCCTGGTCTTTTGACATGGATGATTCTGAGGAGGAA
GCTGTTATTGAATGTATAGAGATTTATCCAAATAAATATCTTTATTT

>Cercocebus_atys
ATGAGGGGGCAACCCAGATTAGGTGAGAACAGTTCTCTCATTCGCCTTTTCCTACAGGTGGTTGCATTCT
TGGCAATGGTCATGGGAACCCACACCTACAACCACTGGCCCAGCTGCTGCCCCAGCAAAGGACAGTACTC
GTCTGAGGAGTTGCTGAGGTGGAGCACTGTGCCTGTGCCTCCCCTAAAGCCGACTAGCCTCGACTTCCAC
TCAGTATCCTGTAGGGCCAGTGAAGATGGGCCCCTCAACAGCAGGGCCATCTCCCCCTGGAGATATGAGT
TGGACAGAGACTTGAACCGGCTCCCCCAGGACCTGTACCACGCCCGTTGCCTGTGCCCACACTGCGTCAG
CCTACAGACAGGCTCCCACATGGACCCCCGGGGCAACTCGGAGCTGCTCTACCACAACCAGACTGTCTTC
TACCGGCGGCCGTGCCATGGCAAGAAGGGCAACCACAAGGGCTACTGCCTGGAGCGCAGGCTGTACCGTG
TTTCCTTGGCTTGTGTGTGTGTGCGGCCCCGTGTGATGGGCTAGCCGGACCTGCTGGAGGCTGGTCCCTT
TTTGGGAAACCTGGAGCCAGGTGTACAACCACTTGCCACGGAGGGCCAGGATGCCCAGATGCTTGGCCCC
TGTAAAGTGCCGTCTGCAGCAGCAAGATCCCAGGACAGGATGGGGGGCTTCGGGGGAAACCTGCACTTCT
GCACATTTTGAAAAGAGCAACTGCTGCTTAGGGCCACTGGAAGCTGGTGTCCTGTCATTTTCTCTCAGGA
AAGGTTTTCAAAGTTCTGCCCATTTCTGGAGGCCACCACTCCTGTCTCTTCCTCTCTTCCCATCCCCTGC
TATCCTGGCCCAGCACAGGCACTTTCTAAATATTTTCCCCTTGCCGGAGAAGAAAGAGCCCCTCATTTTA
TTGGCTTGCTTGTTTACTCATCACTCAGGAAGCATCTACTTTGGGTGCATTCTGGTGTAGTTACTGGTCT
TTTGACATGGATGATTCTGAGGAGGAAGCTGTTATTGAATGTATAGAGATTTATCCAAATAAATATCTTT
ATTT

>Aotus_nancymaae
CTCAGTGCCTCCGCTGCAGGGCGGCAGAGTTCGCTGGGCCATTCTTGCAGGGCACAGGCGGGGAGTCTAG
CGCTGGACATGGATTCTCGCCCTGGTGACAGAACAAGAAGCTGGGCGTCTGGCCCCAGAGCTGCAGGCAG
GCAGGCTGTGTGGCCTCTTACACTCCTCTGCCAGTCTGGGCCTGCCGGCCTCCACAGCCTGGTTCACTCT
TGCTGCTAGGAGGTGGTTACATTCTTGGCAATGGTCATGGGAACCCACATCTCCAGTCTTCGGCTCCAGA
AGGACTGCAGCCTCTGGCCCAGCTGCTGCTCCAGCAAAGGGCAGGACCTCCGTGAGGAGTGGCTTAAGTG
GAACACTGTGCCTGTGCCTCCCTCGGAGCCTGCTAGCCTCCCCCACCACCCAGAATCCTGCAGGGCCAGC
AAAGATGGACCCCTCAACAGCAGGGCCATCTCCCCCTGGAGATACGAGTTGGACAGAGACTTGAACCGGC
TCCCCCAGGACCTGTACCACGCCCGTTGCCTGTGCCCGCACTGCGTCAGCCTACAGACAGGCTCCCACAT
GGACCCCCAGGGCAACTCAGAGCTGCTCTACCACAACCAGACTGTCTTCTACCGGCGGCCGTGCCGTGGC
GAGCAGGGCACCCACAAGGGCTACTGCCTGGAGCGCAGGCTGTACCGTGTTTCCTTGGCTTGTGTGTGTG
TGCGGCCCCGTGTGATGGCCTAGCCGTACCGGTTGGAGGCTGGTCCCTTTTTGGGAAAACTGGAGCCAGG
TGTACAACCACTTGCCACGAAGGGCCAGGACACACAGATGCTTGGCCCCTGCAAAGGGCCGTCTGGAGCA
GAAGGATCCCGGGACAGGATGGGGGGCTTTGGGGGAAACCTGCACTTTTGCACGTTTTGAAAAGAGCAGC
TGCTGCTTAGGGCCTCTGGAAGCTGGTGTCCTGGCATTTTCTCTCAGGAAAGATTTTCAAAGTTCTGCCC
ATTTCTGGAGGTCACCACTTCTGTCTCTTTCTCTATTCCCATCTCCTGCTACCCTGGCCCAGCACAGGCA
CTTTCTGGATATTTTCCCCTTGCCGGAGGAGAGCCCCTCGTTTTATTTGCTGGTTTGTTTACTCATCACT
TAGTGAGCATCTATTTTGGGTGCATTCTGGTATACTTACTAGTATTTTGACATGGATGATTCTGAGGAGG
AAGCTGTTATTGAATGTAGAGATTTATCCAAATAAATATCTATATTTTAAAATAGCCTAATCTGTCTTTG
ACATCCATGGTTCCTGAACACCTCGCGGTCTCCCAGCCTGTCCCTTCTCCTTCCCACCATTGGCCCTCAC
CTCTGCCCACCCTGCCAGCTCTCTCTGCTCTCCAGAATTTCTGCTGCACCCTTCCGCCCTCCCCAGTCTC
CGTCTCCCTGGCCCACCCCGAACACCAGGGTGGGGGCTAGGCCGCGCTCCCAGCATGCTGGAGAGACAGA
GGCCCATTGAGGCATTGCAGCAGGCACACAGCGCCCCCTTGTCCCCCAACAATCCGCCTTTGTCCTCCAG
TCCTGGCTGCTGCAGCTTGGTCCTGG

>Propithecus_coquereli
ATGTACCAGGTGGCTGCATTCTTGGCAATGGTCATGGGAACCCACACTCTCGGTTCCCATGAAGGACTCC
AGAAGGACTGCAGCCATCGGCCCAGCTGCTGCCCCAGGAAGGGGCAGGACTCCACTGAGGAATGGCTGAA
GTGGAACACTGTGCTCATGCCTCCCCCAGAACCAGCTAGCCTCACCCCCCACCCAGAATCCTGCAGGTCC
AGCAAAGATGGACCCCTCAACAGCAGGGCCATCTCCCCCTGGAGATACGAGTTGGACAGGGACTTGAACC
GGTTCCCCCAGGACCTGTACCACGCCCGTTGCCTGTGCCCACACTGCGTCAGCCTCCAGACGGGCTCCCA
CATGGATCCCCTGGGCAACTCGGAGCTGCTGTACCACAACCAGACCGTCTTCTACCGGCGGCCGTGCCGT
GGCGAGCAGGAGGCCCACAGCGGCTACTGCCTGGAGCGCAGGCTCTACCGTGTCTCCTTGGCTTGCGTGT
GTGTGCGGCCCCGTGTGATGGCCTAG

>Microcebus_murinus
TTTTTTGTTTTTCTTAAATCTCAAGTCACTCCCTCCAAAAGATAGTGGAAATAAATTTGAATAAGCAAAA
CAGGTTAGCTGAAAATAAAACCAGGACTCCTAACCTGCTCCAGTCAGCCTGCTTCCAGAAGGCCTGCTGG
TTGGCTCCACACCTGTGGCTGAGTGAGCAGCCTCGGCATGTACCAGGTGGCTGCATTCTTCGCAATGGTC
ATGGGAACCCACACTCTCGGTGCCCATGAAGGACTCCAGAAGGGCTGCAGCCATCGGCCCAGCTGCTGCC
CCAGGAAAGGGCAGGACTCCACTGAGGAATGGCTGAAGTGGAGCACTGTGCTCATGACTCCCCCAGAACC
AGCTAGCCTCGCCCCCTACTCAGAATCCTGCAGGTCCAGTGAAGACGGACCCCTCAACAGCAGGGCCATC
TCCCCCTGGAGATACGAGTTGGACAGGGACTTGAACCGGTTCCCCCAGGACCTGTACCACGCCCGTTGCC
TGTGCCCACACTGCGTCAGCCTCCAGACAGGCTCCCACATGGATCCCCTGGGCAACTCGGAGCTGCTGTA
CCACAACCAGACCGTCTTCTACCGGCGGCCGTGCCGTGGCCAGCAGGCAGCCCACAGTGGCTACTGCCTG
GAGCGCAGGCTCTACCGTGTCTCCTTGGCTTGTGTGTGTGTGCGGCCCCGTGTGATGGCCTAGTTGTGCC
TGCCTGAGGCTGGTCCCCTGTCGGGAAGACCGGAGCCAGCTGTACCACCACCTGCCACTATGGGCCAGGA
CACTCGAATACTCGGCCCCTGCAAAGCAGCACCTGGAGCAGCTGGATCCTGGAACAGGATGGGGGCCTTC
GGAGGCAACCGCACTTTTGCATTTTTTTGGAAGCACTTTTTAAAGGGAGCAGCTGCTGCTTAGGGCTGCT
GGAAGCTGGTGTCTTGGCATTTCCTCTCAGGGAAGTTCTTCAAAGCTCTGCCCATTTCTTGAAGCCACCA
CTCCTATATCTTTTTCTCCCACTGCCCTGGCCCAGCACAAGCACTTTCTTGATATTTTCCCTTTGCCAGT
GCAGAGCCCTTCATTTTATTTGTTCATTCATTCATTCATCAGACACTCAGCAAGCATCAACTTTGGGCAC
ATTCTGGTGTAGTTACTAGTCTTCTGACATGGATCATTCTGAAGAAGAAGCTGTTATTGAACATGGAGTG
ATTTATCCAAATAAATATCTGTATTAAAAAACGCCTAACCTGTCCCTGGCATCCATGGTGCCAGAACATC
TTGTGGTCTCCCAGCCTGTCCCTTTTGCTCCCCACTGTCAGCCCTCACCTTCAGCCCACCCTGC

>Cebus_imitator
CTCAAGTCACTCCCTAAAAAGATAGTGGAAATAAATTTGAATAAACAAAACAGGTTAGCTGAAAATAAAA
CCAGGACTCCTAACCTGCTCTAGTTAGCCTGCTTCCACCAGGCCTGTCAGCCAGTGCTCCACCTGTGACT
GAGTGAGCCGTGCCCAGCATGTACCAGGTGGTTACATTCTTGGCAATGGTCATGGGAACCCACATCTCCA
GTCTGCGGCTGCAGAAGGACTGCAGCCTCTGGCCCAGCTGCTGCTCCAGCAAAGTGCAGGACCTCCGTGA
GGAGTGGCTGAAGTGGAACACTGTGCCTGTGCCTCCCTCGGAGCCTGCTAGCCTCCCCCACCATCCAGAA
TCCTGCAGGGCCAGCGAAGATGGACCCCTCAACAGCAGGGCCATCTCCCCCTGGAGATATGAGTTGGACA
GAGACTTGAACCGGCTCCCCCAGGACCTGTACCACGCCCGCTGCCTGTGCCCACACTGCGTCAGCCTGCA
GACAGGCTCCCACATGGACCCCCAGGGCAACTCAGAGCTGCTCTACCACAACCAGACTGTCTTCTACCGG
CGGCCGTGCCGTGGCGAGCAGGGCACCCACAAGGGCTATTGCCTGGAGCGCAGGCTGTACCGTGTTTCCT
TGGCTTGTGTGTGCGTGCGGCCCCGTGTGATGGCCTAGCTGGACCGGTTGGAGGCTGGTCCCTTTTTGGG
AAAACTGGAGCCAGGTGTACAACCACTTGCCACGAAGGGCCAGGACACACAGATGCTTGGCCCCTGCAAA
GGGCCGTGTGGAACAGAAGGATCCCGGGACAGGATGAGGGGCTTTGGGGGAAACCTGCACTTTTGCATAT
TTTGAAAACAGCAGCTGCTGCTTAGGGTCACTGGAAGCTGGTGTCCTGGCATTTTCTCTTAGGAAAGATT
TTCAAAGTTCTGCCCATTTCTGGAGGTCACCACTTCTGTCTCTTCCTGTCTTCCCATCTCCTGCTACCCT
GGCCCAGCACAGGCACTTTCTGGATATTTTCCCCTTGCCGGAGGAGAGCCCCTCATTTTATTTGCTGGTT
TGTTTACTCATCACTCAGTGAGCATCTATTTTGGGTGCATTCTGGTATACTTACTAGTCTTTTGACACGA
ATGATTCTGAGGAGGAAGCTGTTATTGAATGTAGAGATTTATCCAAATAAATATCTATATTT

>Rhinopithecus_bieti
GAAAGAAAACCCACAAAACTTCCCAAATGAGAGGCAGGCTAGCCAGGCAGGAGGAGGAGCGGGGCGGGCC
GGGGCGTCGCTGCGGGACGGCATCCAAGGGCGCGCGCTGCGTGCTGTCCCCGCGGCCTCCCGGGCGCCAC
CACCTCGTCCAGTCCCCGGGAGCTGCCCGCCCTAGGCCGCGGGGGCGCCCCGGGCTCGCAGGAGCCGAAA
GTTCCCTTCGGGGGCCGGGGCAGTCACTCCCTAGAAAGATAGTGGAAATAAATTTGAATAAACAAAACAG
GCTTGCTGAAAATAAAATCAGGACTCCTAACCTGCTCCAGTCAGCCTGCTTCCACGAGGCCTGTCAGCCA
GTGCTCCACCTGACTGAGTGCGCAGTGCCCAGCATGTACCAGGTGGTTGCATTCTTGGCAATGGTCATGG
GAACCCACACCTACAGCCACTGGCCCAGCTGCTGCCCCAGCAAAGGGCAGGACTCGTCTGAGGAATTGCT
GAGGTGGAGCACTGTGTCTGTGCCTCCCCTAAAGCTGGCTAGCACCAACCACCACGCAGTATCCTGTAGG
ACCAGTGAAGATGGGCCCCTCAACAGCAGGGCCATCTCCCCCTGGAGATATGAGTTGGACAGAGACTTGA
ACCGGCTCCCCCAGGACCTGTACCACGCCCGTTGCCTGTGCCCACACTGCGTCAGCCTACAGACAGGCTC
CCACATGGACCCCCGGGGCAACTCAGAGCTGCTCTACCACAACCAGACTGTCTTCTACCGGCGGCCGTGC
CATGGCGAGAAGAACACCCACAAGGGCTACTGTCTGCAGCGCAGGCTGTACCGTGTTTCCTTGGCTTGTG
TGTGTGTGCGACCCCGTGTGATGGGCTAGCTGGACCTGCTGGAGGCTGGTGCCTTTTTGGGAAACCTGGA
GCCAGGTGTACAACCACTTGCCATGAAGAGCCAGGATGCCCAGATGCTTCGCCCCTGTGAAGTGCCGTCT
GGAGCAGCAAGATTCCGGAACAGAATGGGGGACTTTGGGGGAAACTGGCACTTCTGCACATTTTGAAAAG
AGCAGCTGCTGCTTGGGGCCACTGGAAGCTGGTGTCCTGTCATTTTCTCTCAGGAAAGGTTTTCAAAGTT
CTGCCCATTTCTGGAGGCCACCACTCCTGTCTCTTCCTCTCTTCCCATCCCCTGCTATCCTGGCCCAGCA
CAGGCACTTTCTAGATATTTTCCCCTTGCCGGAGAAGAAAGACCCCCTCATTTTATTTGCTTGCTTGTTT
ACTCATCACTCAGTAAGCATCTACTTTGGGTGCATTCTGGTGTAGTTACTGGTCTTTTGACATGGATGAT
TCTGAGGAGGAAGCTGTTATTGAATGTATAGAGATTTATCCAAATAAATATCTTTATTT

>Piliocolobus_tephrosceles
TCACTCCCTAAAAAGAGAGTGGAAATAAATTTGAATAAACAAAACAGGCTTGCTGAAAATAAAATCAGGA
CTCCTAACCTGCTCCAGTCAACCTGCTTCCACGAGGCCTGTCAGCCAGTGCTCCGCCTGACTGACTGCGC
AGTGCCCAGCATGTACCAGGTGGTTGCATTCTTGGCAATGGTCATGGGAACCCACACCTACAGCCACTGG
CCCAGCTGCTGCCCCAGCAAAGGGCAGGAACGGTCTGAGGAGTTGCTGAGGTGGAGCACTGTGTCTGTGC
CTCCCCTAAGGCCAGCTAGCCCCAGCCACCACCCAGTATCCTGTAGGGCCAGTGAAGATGGGCCCCTCAA
CAGCAGGGCCATCTCTCCCTGGAGATATGAGTTGGACAGAGACTTGAACCGGCTCCCCCAGGACCTGTAC
CACGCCCGTTGCCTGTGCCCGCACTGCGTCAGCCTACAGACAGGCTCCCACATGGACCCCCGGGGCAACT
CGGAGCTGCTCTACCACAACCAGACTGTCTTCTACCGGCGGCCGTGCCATGGCAAGAAGGGCACCCGCAA
GGGCTACTGCCTGGAGCGCAGGCTGTACCGTGTTTCCTTGGCTTGTGTGTGTGTGCGGCCCCGGGTGATG
GGCTAGCCGGACCTGCTGGAGGCTGGTGCCTTTTTGGGAAACCTGGAGCCAGGTGTACAACCACTTGCCA
CGAAGAGCCAGGATGCCCAGATGCTTGGCCCCTGTGAAGTGCCATCTGGAGCAGCAAGATCCTGGGACAG
GATCCGGGGCTTTGGGGGAAACCGGCACTTCTGCACATTTTGAAAAGAGCAGCTGCTGCTTAGGGCCACT
GGAAGCTGGTGTCCTGTCATTTTCTCTCAGGAAAGGTTTTCAAAGTTCTGCCCATTTCTGGAGGCCACCA
CTCCTGTCTCTTCCTCTCTTCCCATCCCCTGCTACCCTGGCCCAGCACAGGCACTTTCTAGATATTTTCC
CCTTGCTGGAGAAGAAAGAGCCCCTCATTTTATTTGCTTGCTTGTTTACTCATCACTCAGTAAGCATCTG
CTTTGGGTGCATTCTGGTGTAGTTACTGGTCTTTTGACATGGATGATTCTGAGGAGGAAGCTGTTATTGA
ATGTATAGAGATTTATCCAAATAAATATCTTTATTT

>Theropithecus_gelada
GGCTTGCTGAAAATAAAATCAGGACTCCTAACCTGCTCCAGTCAGCCTGCTTCCACGAGGCCTGTCAGCC
AGTGCTCCACCTGACTGAGTGCGCAGTGCCCAGCATGTACCAGGTCAGTGCAGAGGGCTGCTTGAGGGCT
ATGCTGAGAGGGAGAGGAGCAGAGATGCTGCTGAGGGTGGAGGGAGGCCAAGCTGCCAGGTTTGGGGAAG
GGGGCCAGGTGGAGTGAGAAACTGGGATCCCAGGGGGAGGGTGCAGATGAGGGGGCAACCCAGATTAGGT
GAGAACAGTTCTCTCATTAGCCTTTTCCTACAGGTGGTTGCATTCTTGGCAATGGTCATGGGAACCCACA
CCTACAGCCACTGGCCCAGCTGCTGCCCCAGCAAAGGACAGGACTCATCTGAGGAGTTGCTGAGGTGGAG
CACTGTGCCTGTGCCTCCCCTAAAGCTGGCTAACCTCAACCTCCGCTCAGTATCCTGTAGGGCCAGTGAA
GATGGGCCCCTCAACAGCAGGGCCATCTCCCCCTGGAGATATGAGTTGGACAGAGACTTGAACCGGCTCC
CCCAGGACCTGTACCACGCCCGTTGCCTGTGCCCACACTGCGTCAGCCTACAGACAGGCTCCCACATGGA
CCCCCGGGGCAACTCGGAGCTGCTCTACCACAACCAGACTGTCTTCTACCGGCGGCCGTGCCATGGCGAG
AAGGGCAACCACAAGGGCTACTGCCTGGAGCGCAGGCTGTACCGTGTTTCCTTGGCTTGTGTGTGTGTGC
GGCCCCGTGTGATGGGCTAGCCGGACCTGCTGGAGGCTGGTCCCTTTTTGGGAAACCTGGAGCCAGGTGT
ACAACCACTTGCCACGAAGGGCCAGGATGCCCAGATGCTTGGCCCCTGTGAAGTGCCGTCTGCAGCAGCA
AGATCCCAGGACAGGATGGGGGGGCTTCGGGGGAAACCTGCACTTCTGCACATTTTGAAAAGAGCAACTG
CTGCTTAGGGTCACTGGAAGCTGGTGTCCTGTCATTTTCTCTCAGGAAAGGTTTTCAAAGTTCTGCCCAT
TTCTGGAGGCCACCACTCCTGTCTCTTCCTCTCTTCCCATCCCCTGCTATCCTGGCCCAGCACAGGCACT
TTCTAAATATTTTCCCCTTGCCAGAGAAGAAAGAGCCCCTCATTTTATTGGCTTGCTTGTTTACTCATCA
CTCAGGAAGCATCTACTTTGGGTGCATTCTGGTGTAGTTGCTGGTCTTTTGACATGGATGATTCTGAGGA
GGAAGCTGTTATTGAATGTATAGAGATTTATCCAAATAAATATCTTTATTT

>Hylobates_moloch
AAAGAGCAACGTTTACCCAATCAGCTACCAGGCATATAATGATGGTCATCACAACTTCCATGAGTATCGC
ATTTTAAGCAGCCTTTGGAAATACTTTCAGAGTTTGTTTTGTTTTGTTTTTTAATCTCAAGTCACTCCCT
AAAAAGATAGTGGAAATAAATTTGAATAAACAAAACAGGCTTGCTGAAAATAAAATCAGGACTCCTAACC
TGCTCCAGTCAGCTTGCTTGCTTCCACGAGGCCTGTCAGTCAGTGCTCCACTTGTGACTGAGTGCGCGGT
GCCCAGCATGTACCAGGTGGTTGCATTCTTGGCAATGGTCATGGGAACCCACACCTACAGCCACTGGCCC
AGCTGCTGCCCCAGCAAAGGCCAGGACCCCTCTGAGGAGTTGCTGAGGTGGAACACTGTGCCTGTGCCTC
CCCTAGAGCCTGCTAGCCTCGACCACCACCAAGAATCCTGTAGGGCCAGTGAAGATGGACCCCTCAACAG
CAGGTCCATCTCCCCCTGGAGATATGAGTTGGACAGAGACTTGAACCGGCTCCCCCAGGACCTGTACCAC
GCCCGTTGCCTGTGCCCACACTGCGTCAGCCTACAGACAGGCTCCCACATGGACCCCCGAGGCAACTCGG
AGCTGCTCTACCACAACCAGACTGTCTTCTACCGGCGGCCATGCCATGGCAAGAAGGGCACCCACAAGGG
CTACTGCCTGGAGCGCAGGCTGTACCGTGTTTCCTTGGCTTGTGTGTGTGTGCGGCCCCGTGTGATGGGC
TAGCCGGACCTGCCGGAGGCTGGTCCCTTTTTGGGAAACCTGGAGCCAGGTGTACAACCACTTGCCATGA
AGGGCCAGGATGCCCAGATGCTTGGCCCCTGTGAAGTGCCGTCTGGAGCAGCAGGATCCCGGGACAGGAT
GGGGAGCTTTGGGGAAAACCTGCACTTCTGCACATTTTGAAAAGAGCAGCTGCTGCTTACTGCCGCTGGA
AGCTGGTGCCCTGTCATTTTCCCTCAGGAAAGGTTTTCAAAGTTCTGCCCATTTCTGGAGGCCATCACTC
CTGTCTCTTCCTCTCTTCCCATCCCCTGCTACCCTGGCCCAGCACAGGCACTTTCTAGATATTTCCCCCT
TGCCGGAGAAGAAAGAGCCCCTCGTTTTGTTTGTTTGTTTACTCATCACTCAGTGAGCATCTACTTTGGG
TGCATTCTAGTGTAGTTACTAGTCTTTTGACATGGATGATTCTGAAGAGGAAGCTGTTATCGAATGTATA
GAGATTTATCCAAATAAATATCTTTATTTAAAAATG

>Sapajus_apella
ATGGGGGACAGTGACTGGGGGAGGGCACAGGTGAGAGGGCAACCCAGATTAGGTGGAAACAGTTCTCTCA
TTAGCCTTTTTTTACAGGTGGTTACATTCTTGGCAATGGTCATGGGAACCCACATCTCCAGTCTGCGGCT
GCAGAAGGACTGCAGCCTCTGGCCCAGCTGCTGCTCCAGCAAAGTGCAGGACCTCCGTGAGGAGTGGCTG
AAGTGGAACACTGTGCCTGTGCCTCCCTCAGAGCCTGCTAGCCTCCCCCACCATCCAGAATCCTGCAGGG
CCAGCGAAGATGGACCCCTCAACAGCAGGGCCATCTCCCCCTGGAGATATGAGTTGGACAGAGACTTGAA
CCGGCTCCCCCAGGACCTGTACCACGCCCGCTGCCTGTGCCCACACTGCGTCAGCCTACAGACAGGCTCC
CACATGGACCCCCAGGGCAACTCAGAGCTGCTCTACCACAACCAGACTGTCTTCTACCGGCGGCCGTGCC
GTGGCGAGCAGGGCACCCACAAGGGCTATTGCCTGGAGCGCAGGCTGTACCGTGTTTCCTTGGCTTGTGT
GTGCGTGCGGCCCCGTGTGATGGCCTAGCCGGACCGGTTGGAGGCTGGTCCCTTTTTGGGAAAACTGGAG
CCAGGTGTACAACCACTTGCCACGAAGGGCCAGGACACACAGATGCTTGGCCCCTGCAAAGGGCCGTCTG
GAGCAGAAGGATCCCGGGACAGGATGAGGGGCTTTGGGGGAAACCTGCACTTTTGCATATTTTGAAAACA
GCAGCCGCTGCTTAGGGTCACTGGAAGCTGGTATCCTGGCATTTTCTCTTAGGAAAGATTTTCAAAGTTC
TGCCCATTTCTGGAGGTCACCACTTCTGTCTCTTCCTCTCTTCCCATCTCCTGCTACCCTGGCCTAGCAC
AGGCACTTTCTGGATATTTTCCCCTTGCCGGAGGAGAGCCCCTCATTTTATTTGCTGGTTTGTTTACTCA
TCACTCAGTGAGCATCTATTTTGGGTGCATTCTGGTATACTTACTAGTCTTTTGACACGGATGATTCTGA
GAAGGAAGCTGTTATTGAATGTAGAGATTTATCCAAATAAATATCTATATTT

>Trachypithecus_francoisi
AGAAAGAAAACCCACAAAACTTCCCAAATGAGAGGCAGGCTAGCCAGGCAGGAGGAGGAGCGGGGCGGGC
CGGGGCGTCGCTGCGGGACGGCATCCAAGGGCGCGCGCTGCGTGCTGTCCCCGCGGCCTCCCGGGCGCCA
CCACCTCGTCCAGTCCCCGGGAGCTGCCCGCCCTAGGCCGCGGGGGCGCCCCGGGCTCGCAGGAGCCGAA
AGTTCCCTTCGGGGGCCGGGGCAGTCACTCCCTAAAAAGATAGTGGAAATAAATTTGAATAAACAAAACA
GGCTTGCTGAAAATAAAATCAGGACTCCTAACCTGCTCCAGTCAGCCTGCTTCCACGAGGCCTGTCAGCC
AGTGCTCCACCTGACTGAGTGCGCAGTGCCCAGCATGTACCAGGTGGTTGCATTCTTGGCAATGGTCATG
GGAACCCACACCTACAGCCACTGGCCCAGCTGCTGCCCCAGCAAAGGGCAGGACTCGTCTGAGGAATTGC
TGAGGTGGAACACTGTGCCTGTGCCTCCCCTAAAGCTGGCTAGCACCAACCACCATGCAGTATCCTGTAG
GACCAGTGAAGATGGGCCCCTCAACAGCAGGGCCATCTCCCCCTGGAGATATGAGTTGGACAGAGACTTG
AACCGGCTCCCCCAGGACCTGTACCACGCCCGTTGCCTGTGCCCGCACTGCGTCAGCCTACAGACAGGCT
CCCACATGGACCCCCGGGGCAACTCGGAGCTGCTCTACCACAACCAGACTGTCTTCTACCGGCGGCCGTG
CCATGGCGAGAAGGGCACCCACAAGGGCTACTGTCTGCAGCGCAGGCTGTACCTTGTTTCCTTGGCTTGT
GTGTGTGTGCGACCCCGTGTGATGGGCTAGCTGGACCTCCTGGAGGCTGGTGCCTTTTTGGGAAACCTGG
AGCCAGGTGTACAACCACTTGCCATGAAGAGCCAGGATGCCCAGATGCTTGGCCCCTGTGAAGTGCCGTC
TGGAGCAGCAAGATCCCGGGACAGGATGGGGGACTTTGGGGGAAACTGGCACTTCTGCACATTTTGAAAA
GAGCAGCTGCTGCTTGGGGCCACTGGAAGCTGGTGTCCTGTCATTTTCTCTCAGGGAAGGTTTTCAAAGT
TCTGCCCATTTCTGGAGGCCACCACTCCTGTCTCTTCCTCTCTTCCCATCCCCTGCTATCCTGGCCCAGC
ACAGGCACTTTCTAGATATTTTCCCCTTGCCGGAGAAGAAAGAGCCCCTCATTTTATTTGCTTGCTTGTT
TACTCATCACTCAGTAAGCATCTACTTTGGGTGCATTCTGGTGTAGTTACTGGTCTTTTGACATGGATGA
TTCTGAGGAGGAAGCTGTTATTGAATGTATAGAGATTTATCCAAATAAATATCTTTATTT

>Lemur_catta
ATGTTGCTGAGGGTGGAGGGAGGCCAGGTTCCTGAGTTTGGGGCTGGAAGCCAGGTGGAGCTGGAAACCA
GCATCTCAGAAAGCAGCTGGGGCTGGGTTTGGGTGGGAAGGGGACCTGGATTAGGTGGGAGCAGGTCTCT
CACTGGCCTTTTCCTACAGGTGGCTGCATTCTTGGCAATGGTCATGGGAACCCACACTCTTGGTTCCCAT
GAAGGATTCCAGAAGGACTGCAGCCATCGGCCCAGCTGCTGCCCCAGGAAAGGGCAGGACTCCACTGAGG
AATGGCTGAAGTGGAGCACTGTGCTCATGACTCCCCCAGAACCAGCTAGCCTCGCCTCCCACCCAGAATC
CTGCAGGTCCAGCGAAGATGGACCCCTCAACAGCAGAGCCATCTCCCCCTGGAGATATGAGTTGGACAGG
GACTTGAACCGGTTCCCCCAGGACCTGTACCACGCCCGTTGCCTGTGCCCACACTGCGTCAGCCTCCAGA
CGGGCTCCCACATGGATCCCCTGGGCAACTCGGAGCTGCTGTACCACAACCAGACCGTCTTCTACCGGCG
GCCGTGCCGCAGGGCGCAGGAGGCCCACAGCGGCTACTGCCTGGAGCGCAGGCTCTACCGCGTCTCCTTG
GCTTGTGTGTGTGTGCGGCCTCGTGTGATGGCCTAG

>Macaca_thibetana
ATGAGGGGGCAACCCAGATTAGGTGAGAACAGTTCTCTCATTAGCCTTTTCCTACAGGTGATTGCATTCT
TGGCAATGGTCATGGGAACCCACACCTACAGCCACTGGCCCAGCTGCTGCCCCAGCAAAGGATACCCGTC
TGAGGAGTTGCTGAGGTGGAGCACTGTGCCTGTGCCTCCTCTAAAGCCGGCTAGCCTCGACTTCCACTCA
GTATCCTGTAGGGCCAGTGAAGATGGGCCCCTCAACAGCAGGGCCATCTCCCCCTGGAGATATGAGTTGG
ACAGAGACTTGAACCGGCTCCCCCAGGACCTGTACCACGCCCGTTGCCTGTGCCCACACTGCGTCAGCCT
ACAGACAGGCTCCCACATGGACCCCCGGGGCAACTCGGAGCTGCTCTACCACAACCAGACTGTCTTCTAC
CGGCGGCCGTGCCATGGCAAGAAGGGCAACCACAAGGGCTACTGCCTGGAGCGCAGGCTGTACCGTGTTT
CCTTGGCTTGTGTGTGTGTGCGGCCCCGTGTGATGGGCTAGCCGGACCTGCTGGAGGCTGGTCCCTTTTT
GGGAAACCTGGAGCCAGGTGTACAACCACTTGCCACGAAGGGCCAGGATGCCCAGATGCTTGGCCCCTGT
GAAGTGCCGTCTGCAGCAGCAAGATCCCAGGACAGGATGGGGGGCTTCGGGGGAAACCTGCACTTCTGCA
CATTTTGAAAAGAGCAACTGCTGCTTAGGGCCACTGGAAGCTGGTGTCCTGTCATTTTCTCTCAGGAAAG
GTTTTCAAAGTTCTGCCCATTTCTGGAGGCCACCACTCCTGTCTCTTCCTCTCTTCCCATCCCCTGCTAC
CCTGGCCCAGCACAGGCACTTTCTAAATATTTTCCCCTTGCCGGAGAAGAAAGAGCCCCTCATTTTATTG
GCTTGCTTGTTTACTCATCACTCAGGAAGCATCTACTTTGGGTGCATTCTGGTGTAGTTACTGGTCTTTT
GACATGGATGATTCTGAGGAGGAAGCTGTTATTGAATGTATAGAGATTTATCCAAATAAATATCTTTATT
T

>Nycticebus_coucang
CTGTGACTGAGTGAGTGGCATCCGGTATGTACCAGGTGGCTGCATTCTTGGCAATGGTCATGGGAACCCA
CACCCTCCAGGGGCGGCTCCAGAGGGACTGTAGCCATCAGCTCAGCTGCTGCCCCAGCAAAGGGCAGGAC
CTGCCTGAAGAGTGGCTGAAGTGGAGCACTATGCTTGTCTCTCCCCCAGAGCCTGCCAGCCTCACCTCCC
ACCCAGGATCCTGCAAGGCCAGCGAAGATGGACCCCTCAACAGCAGGGCCATCTCCCCTTGGAGATACGA
GTTGGACAGAGACTTGAACCGGCTCCCCCAGGACCTGTACCATGCCCGCTGCCTGTGCCCCCACTGCGTC
AGCCTCCGGACGGGCTCCCACATGGATCCCCTGGGCAACTCGGAGCTGCTGTATCACAACCAGACTGTCT
TCTACCGGAGGCCATGCAATGGCAAGCAACAGGCCCACAATGGCTACTGCCTGGAGCGCAGGCTCTACCG
GGTCTCCTTGGCTTGTGTGTGCGTGCGGCCCCGTGTGATGGCCTAGTAGTGCCTGCCTGAGGCTGGTCCC
CTACTGGGAAAATTGGAGCCAAGTGTACAGCCAGTTGTTAAGAGGTGGGCCAGGACACTCAAGTATTCTG
CAAAGCACCACCTGGAACAGCTGGACCTTGGAACAGGATGGAAGGCTTTGGAGAGAACAGAACTTTTACA
ATTTTTGGAAGCACTTTATAAAGGGAGCAGCTGCTGCTTAGGGCTGCTGGAAGCTGGTGTCTTGGCATTT
CCTCTTAGGAAAAGTCTTCAAAGCTCTGCCCATTTCTTGAGGCCACCACTCATATCTTCTCCTCCCATCC
CCCACTGCCCTGGCGCAGCACAAGCATTTTCTTGATATTTCCCCTTTGCCACTGGACAGCCCTTCATTTT
GTTCATTTATTCATCAGACACTCAGTGAGCATCTACTTTGGGCACATTCTGGTGTGGTTATTAGTCTTTT
GATATGGATAATTCTAAGGAAGAAGCTGTTATTGAACGTGGAG

>Pongo_pygmaeus
CTCAAGTCACTCCCTAAAAAGATAGTGGAAATAAATTTGAATAAACAAAACAGACTTGCTGAAAATAAAA
TCAGGACTCCTAACCTGCTCCAGTCAGCCTGCTTCCACGAAGCCTGTCAGTCAGTGCTCCACTTGTGACT
GAGTGCGCAGTGCCCAGCATGTACCAGGTCAGTGCAGAGGGCTGCCTGAGGGCTGTGCTGAGAGGGAGAG
GAGCAGAGATGCTGCTGAGGGTGGAGGGAGGCCAAGCTGCCAGGTTTGGGGCTGGGGGCCAAGTGGAGTG
AGAAACTGGGATCCCAGGGGGAGGGTGCAGATGTGGGAGCGACCCAGATTAGATGAGAACAGTTCTCTCA
TTAGCCTTTTCCTACAGGTGGTTGCATTCTTGGCAATGGTCATGGGAACCCACACCTACAGCCACTGGCC
CAGCTGCTGCCCCAGCAAAGAGCAGTACACCTCTGAGGAGTTGCTGAGGTGGAGCACTGTGCCTGTGCCT
CCCCTAGAGACTGCTAGCCTCCACCACCACCACCAAAAATCCTGTAGGGCCAGTGAAGATGGACCCCTCA
ACAGCAGGGCCATCTCCCCCTGGAGATATGAGTTGGACAGAGACTTGAACCGGCTCCCCCAGGACCTGTA
CCACGCCCGTTGCCTGTGCCCGCACTGCGTCAGCCTACAGACAGGCTCCCACATGGACCCCCGGGGCAAC
TCAGAGCTGCTCTACCACAACCAGACTGTCTTCTACCGGCGGCCGTGCCATGACGAGACGGGCACCCGCA
AGGGCTACTGCCTGGAGCGCAGGCTGTACCGTGTTTCCTTGGCTTGTGTGTGTGTGCGGCCCCGTGTGAT
GGGCTAGCCGGACCTGCTGGAGGCTGGTCCCTTTTTGGGAAACCTGGCGCCAGGTGTACAACCACTTGCC
ATGAAGGGCCAGGATGCCCAGATGCTTGGCCCCTGTGAAGTGCCTTCTGGAGCAGCAGGATCCCGGAACA
GGACGGGGGGCTTTGGGGAAAACCTGCACTTCTGCACATTTTGAAAAGAGCAGCTGCTGCTTAGGGCCGC
TGGAAGCTGGTGTCCTGTCATTTTCTCTCAGGAAAGGTTTTCAAAGTTCTGCCCATTTCTGGAGGCCACC
ACTCCTGTCTCTTCCTCTTTTCCCATCCTTTGCTACCCTGGCCCAGCACAGGCACTTTCTAGATATTTTC
CCCTTGCTGGAGAAGAAAGAGCCCCTCGTTTTATTTGTTTGTTTGTTTACTCATCACTCAGTGAGCATCT
ATTTTGGGTGCATTCTAGTGTAGTTACTAGTCTTTTGACATGGATGATTCTGAGGAGGAAGCTGTTATTG
AATGTATAGAGATTTATCCAAATAAATATCTTTATTTAAAA

>Symphalangus_syndactylus
TGGATGATCAGGGGGACACCTGGGAAGAGGGGAATGATGAAACCAGACCCTGGATGGGGGCAGCAGGGAT
CATGGAAACGAGGCCTCTTGAAGGGAGGCCACAAGACATTTCCTAATTTTGGCTACCAAACCAATCAGGG
AAATCCCGCTAACGCCAGTTCACAAGAACACAGAAGAGCAGACTGCTATTGCTTTGACCCCACGGCCAGA
AAAGTTCAAAGAGCAAAGTTTACCCAATCAGCTACCAGGCATATAATGATGGTCATCACAACTTCCATGA
GTATCGCATTTTAAGCAGCCTTTGGAAATACTTTCAGAGTTTTTTTTGTTTTGTTTTTTAATCTCAAGTC
ACTCCCTAAAAAGATAGTGGAAATAAATTTGAATAAACAAAACAGGCTTGCTGAAAATAAAATCAGGACT
CCTAACCTGCTCCAGTCAGCTTGCTTGCTTCCACGAGGCCTGTCAGTCAGTGCTCCACTTGTGACTGAGT
GCGCGGTGCCCAGCATGTACCAGGTGGTTGCATTCTTGGCAATGGTCATGGGAACCCACACCTACAGCCA
CTGGCCCAGCTGCTGCCCCAGCAAAGGCCAGGACCCCTCTGAAGAGTTGCTGAGGTGGAACACTGTGCCT
GTGCCTCCCCTAGAGCCTGCTAGCCTCGACCACCACCAAGAATCCTGTAGGGCCAGTGAAGATGGACCCC
TCAACAGCAGGGCCATCTCCCCCTGGAGATATGAGTTGGACAGAGACTTGAACCGGCTCCCCCAGGACCT
GTACCACGCCCGTTGCCTGTGCCCACACTGCGTCAGCCTACAGACAGGCTCCCACATGGACCCCCGGGGC
AACTCGGAGCTGCTCTACCACAACCAGACTGTCTTCTACCGGCGGCCATGCCATGGCAAGAAGGGCACCC
ACAAGGGCTACTGTCTGGAGCGCAGGCTGTACCGTGTTTCCTTGGCTTGTGTGTGTGTGCGGCCCCGTGT
GATGGGCTAGCCGGACCTGCTGGAGGCTGGTCCCTTTTTGGGAAACCTGGAGCCAGGTGTACAACCACTT
GCCATGAAGGGCCAGGATGCCCAGATGCTTGGCCCCTGTGAAGTGCCGTCTGGAGCAGCAGGATCCCGGG
ACAGGATGGGGGGCTTTGGGGAAAACCTACACTTCTGCACATTTTGAAAAGAGCAGCTGCTGCTTACCGC
CGCTGGAAGCTGGTGTCCTGTCATTTTCTCCCAGGAAAGGTTTTCAAAGTTCTGCCCATTTCTGGAGGCC
ACCACTCCTGTCTCTTCCTCTCTTCCCATCCCCTGCTACCCTGGCCCAGCACAGGCACTTTCTAGATATT
TCCCCCTTGCCGGAGAAGAAAGAGCCCCTCGTTTTATTTGTTTGTTTGTTTACTCATCACTCATTGAGCA
TCTACTTTGGGTGCATTCTAGTGTAGTTACCAGTCTTTTGACATGGATGATTCTGAAGAGGAAGCTGTTA
TCGAATGTATAGAGATTTATCCAAATAAATATCTTTATTTAAAAATG

>Eulemur_rufifrons
ATGTTGCTGAGGGTGGAGGGAGGCCAGGCTCCTGGGTTTGGAGCTGGGAGCCAGGTGGAGCTGGAAACCA
GTATCTCAGAAAGCAGCTGGTGCAGGGTTTGGGTGGGAAGGGGACCTGGATTAGGTGGGAGCAGGTCTCT
CACTGGCCTTTTCCTACAGGTGGCTGCATTCTTGGCAATGGTCATGGGAACCCACACTCTCGGTTCCCAT
GAAGGACTCCAGAAAGACTGCAGCCATTGGCCCAGCTGCTGCCCCAGGAAAGGGCAGGAGTCCACTGAGG
AATGGCTGAAGTGGAGCACTGTGCTCATGACTCCCCCAGAACCAGCTAGCCTCGCCCCCCACCCAGAATC
CTGCAGGTCCAGTGAAGATGGACCCCTCAACAGCAGGGCCATTTCCCCCTGGAGATATGAGTTGGACAGG
GACTTGAACCGGTTCCCCCAGGACCTGTACCACGCCCGTTGCCTGTGCCCACACTGCGTCAGCCTCCAGA
CGGGCTCCCACATGGATCCCCTGGGCAACTCGGAGCTGCTGTACCACAACCAGACCGTCTTCTACCGGCG
GCCGTGCCGTGGTGCGCAGGAGGCCCACAGAGGCTACTGCCTGGAGCGCAGGCTCTACCATGTCTCCTTG
GCTTGCGTGTGTGTGCGGCCCCGTGTGATGGCCTAG
