# Supplementary material for: Genetic comparisons of interleukin-17 reveal a framework for complex signaling evolution
Source: bioRxiv. 2026 Apr 14:2026.04.13.718218. Preprint. [Version 1] doi: 10.64898/2026.04.13.718218 (PMC13105070; doi:10.64898/2026.04.13.718218)
Supplement: Supplement 3 [file media-3.zip › Supplemental files for paper/CodeML/IL17F/IL17F_seq_aon_align_trim.phy]

     21     489
Homo_sapiens     ATGACAGTGAAGACCCTGCATGGCCCAGCCATGGTCAAGTACTTGCTGCTGTCGATATTGGGGCTTGCCTTTCTGAGTGAGGCGGCAGCTCGGAAAATCCCCAAAGTAGGACATACTTTTTTCCAAAAGCCTGAGAGTTGCCCGCCTGTGCCAGGAGGTAGTATGAAGCTTGACATTGGCATCATCAATGAAAACCAGCGCGTTTCCATGTCACGTAACATCGAGAGCCGCTCCACCTCCCCCTGGAATTACACTGTCACTTGGGACCCCAACCGGTACCCCTCGGAAGTTGTACAGGCCCAGTGTAGGAACTTGGGCTGCATCAATGCTCAAGGAAAGGAAGACATCTCCATGAATTCCGTTCCCATCCAGCAAGAGACCCTGGTCGTCCGGAGGAAGCACCAAGGCTGCTCTGTTTCTTTCCAGTTGGAGAAGGTGCTGGTGACTGTTGGCTGCACCTGCGTCACCCCTGTCATCCACCATGTGCAG
Pan_troglodytes     ATGACAGTGAAGACCCTGCATGGCCCAGCCATGGTCAAGTACTTGCTGCTGTTGATATTGGGGCTTGCCTTTCTGAGTGAGGCGGCAGCTCGGAAAATCCCCAAAGTAGGACATACTTTTTTCCAAAAGCCTGAGAGTTGCCCGCCTGTGCCAGGAGATAGTATGAAACTTGACATTGGCATCATCAATGAAAACCAGCGTGTTTCCATGTCACGTAACATCGAGAGCCGCTCCACCTCCCCCTGGAATTACACTGTCACTCGGGACCCCAACCGGTACCCCTCGGAAGTTGTACAGGCCCAGTGTAGGAACTTGGGCTGCATCAATGCTCAAGGAAAGGAAGACATCTCCATGAATTCCGTTCCCATCCAGCAAGAGACCCTGGTCGTCCGGAGGAAGCACCAAGGCTGCTCTGTTTCTTTCCAGTTGGAGAAGGTGCTGGTGACTGTTGGCTGCACCTGCGTCACCCCTGTCATCCACCATGTGCAG
Gorilla_gorilla     ATGACAGTGAAGACCCTGCATGGCCCAGCCATGGTCAAGTACTTGCTGCTGTCGATATTGGGGCTTGCCTTTCTGAGTGAGGCGGCAGCTCGGAAAATCCCCAAAGTAGGACATACTTTTTTCCAAAAGCCTGAGAGTTGCCCGCCTGTGCCAGGAGGTAGTATGAAACTTGACATTGGCATCATCAATGAAAACCAGCGTGTTTCCATGTCACGTAACATCGAGAGCCGCTCCACCTCCCCCTGGAATTACACTGTCACTTGGGACCCCAACCGGTACCCCTCAGAAGTTGTACAGGCCCAGTGTAGGAACTTGGGCTGCATCAATGCTCAAGGAAAGGAAGACATCTCCATGAATTCCGTTCCCATCCAGCAAGAGACCCTGGTCGTCCGGAGGAAGCACCAAGGCTGCTCTGTTTCTTTCCAGTTGGAGAAGGTGCTGGTGACTGTTGGCTGCACCTGCGTCACCCCTGTCATCCACCATGTGCAG
Pongo_pygmaeus     ATGACAGTGAGGACCCTGCATGGCCCAGCCATGGTCAAGTACTTTCTGCTGTCAATATTGGGGCTTGCCTTTCTGAGTGAGGCAGCAGCTCGGAAAATCCCCAAAGTAGGACACACTTTTTTCCAAAAGCCTGAGAGTTGCCCGCCTGTGCCAGGAGGTAGTATGAAGCTTGACATTGGCATCATCAACGAAAACCAGCGTGTTTCCATGTCACGTAACATCGAGAGCCGCTCCACCTCCCCCTGGAATTACACTGTCACTTGGGACCCCAACCGGTACCCCTCAGAAGTTGTACAGGCCCAGTGTAGGAACTTGGGCTGCATCAATGCTCAAGGAAAGGAAGACATCTCCATGAATTCCGTTCCCATCCAGCAAGAGACCCTGGTCGTCCGGAGGAAGCACCAAGGCTGCTCTGTTTCTTTCCAGTTGGAGAAGGTGCTGGTGACTGTTGGCTGCACCTGCGTCACCCCTGTCATCCACCATGTGCAG
Pongo_abelii     ATGACAGTGAGGACCCTGCATGGCCCAGCCATGGTCAAGTACTTTCTGCTGTCAATATTGGGGCTTGCCTTTCTGAGTGAGGCAGCAGCTCGGAAAACCCCCAAAGTAGGACACACTTTTTTCCAAAAGCCTGAGAGTTGCCCGCCTGTGCCAGGAGGTAGTATGAAGCTTGACATTGGCATCATCAACGAAAACCAGCGTGTTTCCATGTCACGTAACATCGAGAGCCGCTCCACCTCCCCCTGGAATTACACTGTCACTTGGGACCCCAACCGGTACCCCTCAGAAGTTGTACAGGCCCAGTGTAGGAACTTGGGCTGCATCAATGCTCAAGGAAAGGAAGACATCTCCATGAATTCCGTTCCCATCCAGCAAGAGACCCTGGTCGTCCGGAGGAAGCACCAAGGCTGCTCTGTTTCTTTCCAGTTGGAGAAGGTGCTGGTGACTGTTGGCTGCACCTGTGTCACCCCTGTCATCCACCATGTGCAG
Nomascus_leucogenys     ATGACAGCGAAGACCCTGCATGGCCCAGCCATGGTCAAGTACTTGCTGCTGTCGATATTGGGGCTTGCCTTTCTGAGTGAGGCGGCAGCTTGGAAAATCCCCAAAATAGGACATACTTTTTTCCAAAAGCCTGAGAGTTGCCCGCCTGTGCCAGGAGGTAGTATGAAGCTTGACATTGGCATCATCAATGAAAACCAGCGTGTTTCCATGTCACGTAACATCGAGAGCCGCTCCACCTCCCCCTGGAATTACACTGTCACTTGGGACCCCAACCGGTACCCCTCGGAAGTTGTACAGGCCCAGTGTAGGAACTTGGGCTGCATCAATGCTCAAGGAAAGGAAGATATCTCCATGAATTCTGTTCCCATCCAGCAAGAGACCCTGGTCCTCCGGAGGAAGCACCAAGGCTGCTCTGTTTCTTTCCAGTTGGAGAAGGTGCTGGTGACTGTGGGCTGCACCTGCGTCACCCCTGTCATCCACCATGTGCAG
Symphalangus_syndactylus     ATGACAGTGAAGACCCTGCATGGCCCAACCATGGTCAAGTACTTGCTGCTGTCGATATTGGGGCTTGCCTTTCTGAGTGAGGCGGCAGCTCGGAAAATCCCCAAAATAGGACATACTTTTTTCCAAAAGCCTGAGAGTTGCCCGCCTGTGCCAGGAGGTAGTATGAAGCTTGACATTGGCATCATCAATGAAAACCAGCGTGTTTCCATGTCACGTAACATCGAGAGCCGCTCCACCTCCCCCTGGAATTACACTGTCACTTGGGACCCCAACCGGTACCCCTCGGAAGTTGTACAGGCCCAGTGTAGGAACTTGGGCTGCATCAATGCTCAAGGAAAGGAAGATATCTCCATGAATTCTGTTCCCATTCAGCAAGAGACCCTGGTCCTCCGGAGGAAGCACCAAGGCTGCTCTGTTTCTTTCCAGTTGGAGAAGGTGCTGGTGACTGTGGGCTGCACCTGCGTCACCCCTGTCATCCACCATGTGCAG
Hylobates_moloch     ATGACAGTGAAGACCCTGCATGGCCCAGCCATGGTCAAGTACTTGCTGCTGTCGATATTGGGGCTTGCCTTTCTGAGTGAGGCGGCAGCTCGGAAAATCCCCAAAATAGGACATACTTTTTTCCAAAAGCCTGAGAGTTGCCCGCCTGTGCCAGGAGGTAGTATGAAGCTTGACATTGGCATCATCAATGAAAACCAGCGTGTTTCCATGTCACGTAACATCGAGAGCCGCTCCACCTCCCCCTGGAATTACACTGTCACTTGGGACCCCAACCGGTACCCCTCGGAAGTTGTACAGGCCCAGTGTAGGAACTTGGGCTGCATCAATGCTCAAGGAAAGGAAGACATCTCCATGAATTCTGTTCCCATCCAGCAAGAGACCCTGGTCCTCCGGAGGAAGCACCAAGGCTGCTCTGTTTCTTTCCAGCTGGAGAAGGTGCTGGTGACTGTGGGCTGCACCTGCGTCACCCCTGTCATCCACCATGTGCAG
Macaca_mulatta     ATGACAGTGAAGACCCTGCATGGCCCAGTCATGGTCAAGTACTTGCTGCTGTTGATATTGGGACTTGCCTTTCTGAATGAGGTGGCAGCTAGGAAAATCCCCAAAGTAGGACATACTTTTTTCCAAAAGCCTGAGAGTTGCCCACCTGTGCCAGAAGGTAGTATGAAGCTTGACACTGGCATCATCAATGAAAACCAGCGTGTTTCCATGTCACGTAACATCGAGAGCCGCTCCACCTCCCCCTGGAATTACACTGTCACTTGGGACCCCAACCGGTATCCCTCGGAAGTTGTACAGGCCCAGTGTAAGCACTTGGGCTGCATCAATGCTCAAGGAAAGGAAGACATCTCCATGAATTCCGTTCCCATCCAGCAAGAGACCCTGGTCCTCCGGAGGAAGCACCAAGGCTGCTCTGTTTCTTTCCAGTTGGAGAAGGTGCTGGTGACTGTTGGCTGCACCTGCGTCACCCCCGTCGTCCACCATGTGCAG
Macaca_fascicularis     ATGACAGTGAAGACCCTGCATGGCCCAGTCATGGTCAAGTACTTGCTGCTGTTGATATTGGGACTTGCCTTTCTGAATGAGGTGGCAGCTAGGAAAATCCCCAAAGTAGGACATACTTTTTTCCAAAAGCCTGAGAGTTGCCCACCTGTGCCAGAAGGTAGTATGAAGCTTGACACTGGCATCATCAATGAAAACCAGCGTGTTTCCATGTCACGTAACATCGAGAGCCGCTCCACCTCCCCCTGGAATTACACTGTCACTTGGGACCCCAACCGGTATCCCTCGGAAGTTGTACAGGCCCAGTGTAAGCACTTGGGCTGCATCAATGCTCAAGGAAAGGAAGACATCTCCATGAATTCCGTTCCCATCCAGCAAGAGACCCTGGTCCTCCGGAGGAAGCACCAAGGCTGCTCTGTTTCTTTCCAGTTGGAGAAGGTGCTGGTGACTGTTGGCTGCACCTGCGTCACCCCCGTCGTCCACCATGTGCAG
Colobus_angolensis     ATGACAGTGAAGACCCTGCATGGCCCAGTCATGGTCAAGTACTTGCTGCTGTCGATATTGGGGCTTGCCTTTCTGAACGAGGTGGCAGCTAGGAAAATCCCCAAAGTAGGACATACTTTTTTCCAAAAGCCTGAGAGTTGTCCACCTGTGCCAGAAGGTAGTATGAAGCTTGACACTAGCATCATCAATGAAAACCAGCGTGTTTCCATGTCACGTAACATCGAGAGCCGCTCCACCTCCCCCTGGAATTACACTGTCACTTGGGACCCCAACCGGTACCCCTCGGAAGTTGTACAGGCCCAGTGTAAGCACTTGGGCTGCATCAATGCTCAAGGAAAGGAAGACATCTCCATGAATTCCATTCCCATCCAGCAAGAGACCCTGGTCCTCCGGAGGAAGCACCAAGGTTGCTCTGTTTCTTTCCAGTTGGAGAAGGTGCTGGTGACTGTTGGCTGCACCTGCGTCACCCCCGTTGTCCACCATGTGCAG
Cercocebus_atys     ATGACAGTGAAGACCCTGCATGGCCCAGTAATGGTCAAGTACTTGCTGCTGTTGATATTGGGACTTGCCTTTCTGAATGAGGTGGCAGCTAGGAAAATCCCCAAAGTAGGACATACTTTTTTCCAAAAGCCTGAGAGTTGCCCACCTGTGCCAGAAGGTAGTATGAAGCTTGACACTGGCATCATCAATGAAAACCAGCGTGTTTCCATGTCACGTAACATCGAGAGCCGCTCCACCTCCCCCTGGAATTACACTGTCACTTGGGACCCCAACCGGTACCCCTCGGAAGTTGTACAGGCCCAGTGTAAGCACTTGGGCTGCATCGATGCTCAAGGAAAGGAAGACATCTCCTTGAATTCCGTTCCCATCCAGCAAGAGACCCTGGTCCTCCGGAGGAAGCACCAAGGCTGCTCTGTTTCTTTCCAGTTGGAGAAGGTGCTGGTGACTGTTGGCTGCACCTGCGTCACCCCCGTCGTCCACCATGTGCAG
Papio_anubis     ATGACAGTGAAGACCCTGCATGGCCCAGTCATGGTCAAGTACTTGCTGCTGTTGATATTGGGACTTGCCTTTCTGAATGAGGTGGCAGCTAGGAAAATCCCCAAAGTAGGACATACTTTTTTCCAAAAGCCTGAGAGTTGCCCATCTGTGCCAGAAGGTAGTATGAAGCTTGACACTGGCATCATCAATGAAAACCAGCGTGTTTCCATGTCACGTAACATCGAGAGCCGCTCCACCTCCCCCTGGAATTACACTGTCACTTGGGACCCCAACCGGTACCCCTCGGAAGTTGTACAGGCCCAGTGTAAGCACTTGGGCTGCATCAATGCTCAAGGAAAGGAAGACATCTCCATGAATTCCGTTCCCATCCAGCAAGAGACCCTGGTCCTCCGGAGGAAGCACCAAGGCTGCTCTGTTTCTTTCCAGTTGGAGAAGGTGCTGGTGACTGTTGGCTGTACCTGCGTCACCCCCGTCGTCCACCATGTGCAG
Mandrillus_leucophaeus     ATGACAGTGAAGACCCTGCATGGCCCAGTCATGGTCAAGTACTTGCTGCTGTTGATATTGGGACTTGCCTTTCTGAATGAGGTGGCAGCTAGGAAAATCCCCAAAGTAGGACATACTTTTTTCCAAAAGCCTGAGAGTTGCCCACCTGTGCCAGAAGGTAGTATGAAGCTTGACACTGGCATCATCAATGAAAACCAGCGTGTTTCCATGTCACGTAACATCGAGAGCCGCTCCACCTCCCCCTGGAATTACACTGTCACTTGGGACCCCAACCGGTACCCCTCGGAAGTTGTACAGGCCCAGTGTAAGCACTTGGGCTGCATCGATGCTCAAGGAAAGGAAGACATCTCCATGAATTCCGTTCCCATCCAGCAAGAGACCCTGATCCTCCGGAGGAAGCACCAAGGCTGCTCTGTTTCTTTCCAGTTGGAGAAGGTGCTGGTGACTGTTGGCTGCACCTGTGTCACCCCCGTCGTCCACCATGTGCAG
Theropithecus_gelada     ATGACAGTGAAGACCCTGCATGGCCCAGTCATGGTCAAGTACTTGCTGCTGTTGATATTGGGACTTGCCTTTCTGAATGAGGTGGCAGCTAGGAAAATCCCCAAAGTAGGACATACTTTTTTCCAAAAGCCTGAGAGTTGCCCATCTGTGCCAGAAGGTAGTATGAAGCTTGACACTGGCATCATCAATGAAAACCAGCGTGTTTCCATGTCACGTAACATCGAGAGCCGCTCCACCTCCCCCTGGAATTACACTGTCACTTGGGACCCCAACCGGTACCCCTCGGAAGTTGTACAGGCCCAGTGTAAGCACTTGGGCTGCATCAATGCTCAAGGAAAGGAAGACATCTCCATGAATTCCGTTCCCATCCAGCAAGAGACCCTGGTCCTCCGGAGGAAGCACCAAGGCTGCTCTGTTTCTTTCCAGTTGGAGAAGGTGCTGGTGACTGTTGGCTGCACCTGCGTCACCCCCGTCGTCCACCATGTGCAG
Rhinopithecus_bieti     ATGACAGTGAAGACCCTGTATGGCCCAGTCATGGTCAAGTACTTGCTGCTGTCAATATTGGGGCTTGCCTTTCTGAACGAGGTGGCAGCTAGGAAAATCCCCAAAGTAGGACATACTTTTTTCCAAAAGCCTGAGAGTTGTCCACCTGTGCCAGAAGGTAGTATAAAGCTTGACACTGGCATCATCAATGAAAACCAGCGTGTTTCCATGTCACGTAACATCGAGAGCCGCTCCACCTCCCCCTGGAATTACACTGTCACTTGGGACCCCAACCGGTACCCCTCGGAAGTTGTACAGGCCCAGTGTAAGCACTTGGGCTGCATCAATGCTCAAGGAAAGGAAGACATCTCCATGAATTCCGTTCCCATCCAGCAAGAGACCCTGATCCTCCGGAGGAAGCACCAAGGTTGCTCTGTTTCTTTCCAGTTGGAGAAGGTGCTGGTGACTGTTGGCTGCACCTGCGTCACCCCCGTCATCCACCATGTGCAG
Rhinopithecus_roxellana     ATGACAGTGAAGACCCTGCATGGCCCAGTCATGGTCAAGTACTTGATGCTGTCGATATTGGGGCTTGCCTTTCTGAACGAGGTGGCAGCTAGGAAAATCCCCAAAGTAGGACATACTTTTTTCCAAAAGCCTGAGAGTTGTCCACCTGTGCCAGAAGGTAGTATAAAGCTTGACACTGGCATCATCAATGAAAACCAGCGTGTTTCCATGTCACGTAACATCGAGAGCCGCTCCACCTCCCCCTGGAATTACACTGTCACTTGGGACCCCAACCGGTACCCCTCGGAAGTTGTACAGGCCCAGTGTAAGCACTTGGGCTGCATCAATGCTCAAGGAAAGGAAGACATCTCCATGAATTCCGTTCCCATCCAGCAAGAGACCCTGATCCTCCGGAGGAAGCACCAAGGTTGCTCTGTTTCTTTCCAGTTGGAGAAGGTGCTGGTGACTGTTGGCTGCACCTGCGTCACCCCCGTCATCCACCATGTGCAG
Piliocolobus_tephrosceles     ATGACAGTGAAGACCCTGCATGGCCCAGTCATGGTCAAGTACTTGCTGCTGTCGATATTGGGGCTTGCCTTGCTGAACGAGGTGGCAGCTAGGAAAATCCCCAAAGTAGGACATACTTTTTTCCAAAAGCCTGAGAGTTGTCCACCTGTGCCAGAAGGTAGTATGAAGCTTGACACTAGCATCATCAATGAAAACCAGCGTGTTTCCATGTCACGTAACATCGAGAGCCGCTCCACCTCCCCCTGGAATTACACTGTCACTTGGGACCCCAACCGGTACCCCTCGGAAGTTGTACAGGCCCAGTGTAAGCACTTGGGCTGCATCAATGCTCAAGGAAAGGAAGACATCTCCATGAATTCCGTTCCCATCCAGCAAGAGACCCTGGTCCTCCGGAGGAAGCACCAAGGTTGCTCTGTTTCTTTCCAGTTGGAGAAGGTGCTGGTGACTGTTGGCTGCACCTGCGTCACCCCCGTCGTCCACCATGTGCAG
Callithrix_jacchus     ATGACAGTGAAGAGCCTACATGTCACAGCCATGGTGAAGTACTTGCTGCTGTTGATATTGGGGCTTGCCTTTCTGAGAGAGACAGCAGCTCAGAGAGTCCCCAAAGAAGGACAAACGTTTTTCCAAAAGCCTGAGAGTTGCCCATCTGTGCCAGAAGGTAGTCTGAAGCTTGACCTGGGCATCATCAATGCAAACCAGCGTGTTCCCTTGTCACGTAACATCGAGCGCCGCTCCACCTCCCCCTGGAATTACACCGTCACCTGGGACCCCAACCGGTACCCCTCAGAAGTTGTACAGGCCCAATGTAGGCACTTGGGCTGCGTCAATGCTCAAGGAAAGGAAGACATCTTCATGAATTCCGTTCCCATCCAGCAAGAGACCCTGGTCCTCCGGAGGAAGCACCAAGGCTGCTCTGTTTCTTTCCAGTTGGAGAAGCTGCTGGTTACTGTTGGCTGCACCTGCGTCAAACCCCTTATCCACCATGTGCAC
Saimiri_boliviensis     ATGACAGTGAAGACCCTGCATGTCACAACCATGGTGGAGTACTTGCTGCTGTTGATACTGGGGCTTGCCTTTCTGAGAGAGACAGCAGCTCAGAGAGTCGCCAAAGCAGGACAAACGTTTTTCCAAGAGCCTGAGAGTTGCCCATCTGTGCCAGAAGGTAGTGTGAAGCTTGACATGGGCATCATCAATGCAAACCAGCGTGTTCCCTTGTCACGTAACATCGAGCGCCGCTCCACCTCCCCCTGGAATTACACCGTCACCTGGGACCCCAACCGGTACCCCTTGGAAATTGTACAGGCCCAGTGTAAGCACCTGGGCTGCGTCAATGCCCAAGGAAAGGAAGACATCTTCATGAATTCTGTTCCCATCCAGCAAGAGACCCTGGTCCTCCGGAGGAGGCGCCAAGGCTGCTCTGTTTCTTTCCAGTTGGAGAAACTGCTGGTGACCGTTGGCTGCACCTGCGTCAAACCCCTTATCCGCCATGTGCAC
Aotus_nancymaae     ATGTTAGTGAAGACCGTGCATGTCACAGCCATGGTGGAATACTTGCTGCTTTTGATATTGGGGCTTGCCTGTCTGAGAGAGGCAGCAGCTCAGAGAGTCCCCAAAGAAGGACAAACGTTTTTCCAAAAGCCCGAGAGTTGCCCATCTGTGCCAGAAGGTAGTCTGAAGCTTGACACGAGCATCATCAATGCAAACCAGCGTGTTCCCTTGTCACGTAACATCGAGCGCCGCTCCACCTCCCCCTGGAATTACACCGTCACCTGGGACCCCAACCGGTACCCCTCGGAAGTTGTACAGGCCCAATGTAGGCACCTGGGCTGCGTCAATGCTCAAGGAAAGGAAGACATCTTCATGAATTCCGTTCCCATCCAGCAAGAGACCCTGGTCCTCCGGAGGAAGCACCAAGGCTGCTCTGTTTCTTTCCAGTTGGAGAAGCTGCTGGTGACCGTTGGCTGCACCTGCGTCAAACCTGTTATCCGCCATGTGCGC
