# Supplementary material for: Genetic comparisons of interleukin-17 reveal a framework for complex signaling evolution
Source: bioRxiv. 2026 Apr 14:2026.04.13.718218. Preprint. [Version 1] doi: 10.64898/2026.04.13.718218 (PMC13105070; doi:10.64898/2026.04.13.718218)
Supplement: Supplement 3 [file media-3.zip › Supplemental files for paper/CodeML/IL17RA/il17ra species.txt]

Homo_sapiens     
Pan_troglodytes     
Gorilla_gorilla_gorilla     
Pan_paniscus     
Pongo_pygmaeus     
Pongo_abelii     
Nomascus_leucogenys     
Symphalangus_syndactylus     
Hylobates_moloch     
Macaca_mulatta     
Macaca_fascicularis     
Macaca_thibetana     
Macaca_nemestrina     
Theropithecus_gelada     
Trachypithecus_francoisi     
Rhinopithecus_bieti     
Rhinopithecus_roxellana     
Piliocolobus_tephrosceles     
Callithrix_jacchus     
Saimiri_boliviensis    
Sapajus_apella     
Cebus_imitator     
Aotus_nancymaae     
Propithecus_coquereli     
Microcebus_murinus     
Lemur_catta     
Otolemur_garnettii     
Nycticebus_coucang    
