# Supplementary material for: Genetic comparisons of interleukin-17 reveal a framework for complex signaling evolution
Source: bioRxiv. 2026 Apr 14:2026.04.13.718218. Preprint. [Version 1] doi: 10.64898/2026.04.13.718218 (PMC13105070; doi:10.64898/2026.04.13.718218)
Supplement: Supplement 3 [file media-3.zip › Supplemental files for paper/CodeML/IL17RA/IL17RA_apes_tr.phy]

     28     2442
Homo_sapiens     ATGGGGGCCGCACGCAGCCCGCCGTCCGCTGTCCCGGGGCCCCTGCTGGGGCTGCTCCTGCTGCTCCTGGGCGTGCTGGCCCCGGGTGGCGCCTCCCTGCGACTCCTGGACCACCGGGCGCTGGTCTGCTCCCAGCCGGGGCTAAACTGCACGGTCAAGAATAGTACCTGCCTGGATGACAGCTGGATTCACCCTCGAAACCTGACCCCCTCCTCCCCAAAGGACCTGCAGATCCAGCTGCACTTTGCCCACACCCAACAAGGAGACCTGTTCCCCGTGGCTCACATCGAATGGACACTGCAGACAGACGCCAGCATCCTGTACCTCGAGGGTGCAGAGTTATCTGTCCTGCAGCTGAACACCAATGAACGTTTGTGCGTCAGGTTTGAGTTTCTGTCCAAACTGAGGCATCACCACAGGCGGTGGCGTTTTACCTTCAGCCACTTTGTGGTTGACCCTGACCAGGAATATGAGGTGACCGTTCACCACCTGCCCAAGCCCATCCCTGATGGGGACCCAAACCACCAGTCCAAGAATTTCCTTGTGCCTGACTGTGAGCACGCCAGGATGAAGGTAACCACGCCATGCATGAGCTCAGGCAGCCTGTGGGACCCCAACATCACCGTGGAGACCCTGGAGGCCCACCAGCTGCGTGTGAGCTTCACCCTGTGGAACGAATCTACCCATTACCAGATCCTGCTGACCAGTTTTCCGCACATGGAGAACCACAGTTGCTTTGAGCACATGCACCACATACCTGCGCCCAGACCAGAAGAGTTCCACCAGCGATCCAACGTCACACTCACTCTACGCAACCTTAAAGGGTGCTGTCGCCACCAAGTGCAGATCCAGCCCTTCTTCAGCAGCTGCCTCAATGACTGCCTCAGACACTCCGCGACTGTTTCCTGCCCAGAAATGCCAGACACTCCAGAACCAATTCCGGACTACATGCCCCTGTGGGTGTACTGGTTCATCACGGGCATCTCCATCCTGCTGGTGGGCTCCGTCATCCTGCTCATCGTCTGCATGACCTGGAGGCTAGCTGGGCCTGGAAGTGAAAAATACAGTGATGACACCAAATACACCGATGGCCTGCCTGCGGCTGACCTGATCCCCCCACCGCTGAAGCCCAGGAAGGTCTGGATCATCTACTCAGCCGACCACCCCCTCTACGTGGACGTGGTCCTGAAATTCGCCCAGTTCCTGCTCACCGCCTGCGGCACGGAAGTGGCCCTGGACCTGCTGGAAGAGCAGGCCATCTCGGAGGCAGGAGTCATGACCTGGGTGGGCCGTCAGAAGCAGGAGATGGTGGAGAGCAACTCTAAGATCATCGTCCTGTGCTCCCGCGGCACGCGCGCCAAGTGGCAGGCGCTCCTGGGCCGGGGGGCGCCTGTGCGGCTGCGCTGCGACCACGGAAAGCCCGTGGGGGACCTGTTCACTGCAGCCATGAACATGATCCTCCCGGACTTCAAGAGGCCAGCCTGCTTCGGCACCTACGTAGTCTGCTACTTCAGCGAGGTCAGCTGTGACGGCGACGTCCCCGACCTGTTCGGCGCGGCGCCGCGGTACCCGCTCATGGACAGGTTCGAGGAGGTGTACTTCCGCATCCAGGACCTGGAGATGTTCCAGCCGGGCCGCATGCACCGCGTAGGGGAGCTGTCGGGGGACAACTACCTGCGGAGCCCGGGCGGCAGGCAGCTCCGCGCCGCCCTGGACAGGTTCCGGGACTGGCAGGTCCGCTGTCCCGACTGGTTCGAATGTGAGAACCTCTACTCAGCAGATGACCAGGATGCCCCGTCCCTGGACGAAGAGGTGTTTGAGGAGCCACCGGGAACCGGCATCGTGAAGCGGGCGCCCCTGGTGCGCGAGCCTGGCTCCCAGGCCTGCCTGGCCATAGACCCGCTGGTCGGGGAGGAAGTGGCAAAGCTGGAACCTCACCTGCAGCCCCGGCAGCCCCTCCACACCCTGGTGCTCGCCGCAGAGGAGGGGGCCCTGGCCGCGGAGCCTGCAGTCCGGCTGGCACTGGCGGGGGAGGGCGAGGCCTGCCCGCTGCTGGGCAGCCCGGGCGCTGGGCGAAATAGCGTCCTCTTCCTCCCCGTGGACCCCGAGGACTCGCCCCTTGGCAGCACCCCCATGGCGTCTCCTGACCTTCCAGAGGACGTGAGGGAGCACCTCGAAGGCTTGATGCTCTCGCTCTTCGAGGACCCACACACGCCCTACGAGGAGGAGCAGCGGCAGTCAGTGCAGTCTGACCAGGGCTACATCTCCAGGAGCTCCCCCCCCGAGGGACTCACGGAAATGGAGGAAGAGCAGGACCCAGGGAAGCCGGCCCTGCCACTCTCTCCCGAGGACCTGGAGAGCCTGAGGAGCCTCCAGCGGCAGCTGCTTTTCCGCCAGCTGCAGAAGAACTCGGGCTGGGACACGATGGGGAGGGGCCCAGTG
Pan_troglodytes     ATGGGGGCCGCACGCAGCCCGCCGTCCGCTGTCCCGGGGCCCCTGCTGGGGCTGCTCCTGCTGCTCCTGGGCGTGCTGGCCCCGGGTGGCGCCTCCCTGCGACTCCTGGACCACCGGGCGCTGGTCTGCTCCCAGCCGGGGCTAAACTGCACGGTCAAGAATAGTACCTGCCTGGATGACAGCTGGATTCACCCTCGAAACCTGACCCCCTCCTCCCCAAAGGACCTGCAGATCCAGCTGCACTTTGCCCACACCCAACAAGGAGACCTGTTCCCCGTGGCTCACATCGAATGGACACTGCAGACAGACGCCAGCATCCTGTACCTCGAGGGTGCAGAGTTATCTGTCCTGCAGCTGAACACCAATGAACGTTTGTGCGTCAGGTTTGAGTTTCTGTCCAAACTGAGGCATCACCACAGGCGGTGGCGTTTTACCTTCAGCCACTTTGTGGTTGACCCTGACCAGGAATATGAGGTGACCGTTCACCACCTGCCCAAGCCCATCCCTGATGGGGACCCAAACCACCAGTCCAAGAATTTCCTTGTGCCTGACTGTGAGCACGCCAGGATGAAGGTAACCACGCCATGCATGAGCTCAGGCAGCCTGTGGGACCCCAACATCACCGTGGAGACCCTGGAGGCCCACCAGCTGCGTGTGAGCTTCACCCTGTGGAACGAATCTACCCATTACCAGATCCTGCTGACCAGTTTTCCGCACATGGAGAACCACAGTTGCTTTGAGCACATGCACCACATACCTGCGCCCAGACCAGAAGAGTTCCACCAGCGATCCAACGTCACGCTCACTCTACGCAACCTTAAAGGGTGCTGTCGCCACCAAGTGCAGATCCAGCCCTTCTTCAGCAGCTGCCTCAATGACTGCCTCAGACACTCCGCGACTGTTTCCTGCCCAGAAATGCCAGACACTCCAGAACCAATTCCGGACTACATGCCCCTGTGGGTGTACTGGTTCATCACGGGCATCTCCATCCTGCTGGTGGGCTCCGTCATCCTGCTCATCGTCTGCATGACCTGGAGGCTAGCTGGGCCTGGAAGTGAAAAATACAGTGATGACACCAAATACACCGATGGCCTGCCTGCGGCTGACCTGATCCCCCCACCGCTGAAGCCCAGGAAGGTCTGGATCATCTACTCAGCCGACCACCCCCTCTACGTGGACGTGGTCCTGAAATTCGCCCAGTTCCTGCTCACCGCCTGCGGCACGGAAGTGGCCCTGGACCTGCTGGAAGAGCAGGCCATCTCGGAGGCAGGAGTCATGACCTGGGTGGGCCGTCAGAAGCAGGAGATGGTGGAGAGCAACTCTAAGATCATCGTCCTGTGCTCCCGCGGCACGCGCGCCAAGTGGCAGGCGCTCCTGGGCCGGGGGGCGCCTGTGCGGCTGCGCTGCGACCACGGAAAGCCCGTGGGGGACCTGTTCACTGCAGCCATGAACATGATCCTCCCGGACTTCAAGAGGCCAGCCTGCTTCGGCAGCTACGTAGTCTGCTACTTCAGCGAGGTCAGCTGTGACGGCGACGTCCCCGACCTGTTCGGCGCGGCGCCGCGGTACCCGCTCATGGACAGGTTCGAGGAGGTGTACTTCCGCATCCAGGACCTGGAGATGTTCCAGCCGGGCCGCATGCACCGCGTAGGGGAGCTGTCGGGGGACAACTACCTGCGGAGCCCGGGCGGCAGGCAGCTCCGCGCCGCCCTGGACAGGTTCCGGGACTGGCAGGTCCGCTGTCCCGACTGGTTCGAATGTGAGAACCTCTACTCGGCAGATGACCAGGATGCCCCGTCCCTGGACGAAGAGGTGTTTGAGGAGCCACCGGGAACCGGCATCGTGAAGCGGGCGCCCCTGGTGCGCGAGCCTGGCTCCCAGGCCTGCCTGGCCATAGACCCGCTGGTCAGGGAGGAAGTGGCAAAGCTGGAACCTCACCTGCAGCCCCGGCAGCCCCTCCACACCCTGGTGCTCGCCGCAGAGGAGGGCGCCCTGGCCGCGGAGCCTGCAGTCCGGCTGGCACTGGCGGGGGAGGGCGAGGCCTGCCCGCTGCTGGGCAGCCCGGGCGCTGGGCGAAATAGCGTCCTCTTCCTCCCTGTGGACCCCGAGGACTCGCCCCTTGGCAGCACCCCCATGGCGTCTCCTGACCTTCCAGAGGACGTGAGGGAGCACCTCGAAGGCTTGATGCTCTCGCTCTTCCAGGACCCACACACGCCCTACGAGGAGGAGCAGCGGCAGTCAGTGCAGTCTGACCAGGGCTACATCTCCAGGAGCTCCCCCCCCGAGGGACTCACGGAAATGGAGGAAGAGCAGGACCCAGGGAAGCCGGCCCTGCCACTCTCTCCCGAGGACCTGGAGAGCCTGAGGAGCCTCCAGCGGCAGCTGCTTTTCCGCCAGCTGCAGAAGAACTCGGGCTGGGACACGATGGGGAGAGGCCCAGTG
Gorilla_gorilla_gorilla     ATGGGGGCCGCACGCAGCCCGCCGTCCGCTGTCCCGGGGCCCCTGCTGGGGCTGCTCCTGCTGCTCCTGGGCGTGCTGGCCCCGGGTGGCGCCTCCCTGCGACTCCTGGACCACCGGGCGCTGGTCTGCTCCCAGCCGGGGCTAAACTGCACGGTCAAGAATAGTACCTGCCTGGATGACAGCTGGATTCACCCTCGAAACCTGACCCCCTCCTCCCCAAAGGACCTGCAGATCCAGCTGCACTTTGCCCACACCCAACAAGGAGGCCTGTTCCCCGTGGCTCACATCGAATGGACGCTGCAGACAGACGCCAGCATCCTGTACCTTGAGGGTGCAGAGTTATCTGTCCTGCAGCTGAACACCAATGAACGTTTGTGCGTCAGGTTTGAGTTTCTGTCCAAACTGAGGCATCACCACAGGCGGTGGCGTTTTACCTTCAGCCACTTTGTGGTCGACCCTGACCAGGAATATGAGGTGACCGTTCACCACCTGCCCAAGCCCATCCCTGATGGGGACCCAAACCACCAGTCCAAGAATTTCCTTGTGCCTGACTGTGAGCACGCCAGGATGAAGGTAACCACGCCATGCATGAGCTCAGGCAGCCTGTGGGACCCCAACATTACCGTGGAGACCCTGGAGGCCCACCAGCTGCGTGTGAGCTTCACCCTGTGGAACGAATCTACCCATTACCAGATCCTGCTGACCAGTTTTCCGCACATGGAGAACCACAGTTGCTTTGAGCACATGCACCACATACCTGCGCCCAGACCAGAAGAGTTCCACCAGCGATCCAACGTCACACTCACTCTACGCAACCTTAAAGGGTGCTGTCGCCACCAAGTGCAGATCCAGCCCTTCTTCAGCAGCTGCCTCAATGACTGCCTCAGACACTCCATGACTGTTTCCTGCCCAGAAATGCCAGACACTCCAGAACCAATTCCAGACTACATGCCCCTGTGGGTGTACTTGTTTATCACGGGCATCTCCATCCTGCTGGTGGGCTCCGTCATCCTGCTCATCGTCTGCATGACCTGGAGGCTAGCTGGGCCTGGAAGTGAAAAATACAGTGATGACACCAAATACACCGATGGCCTGCCTGCGGCTGACCTGATCCCCCCACCGCTGAAGCCCAGGAAGGTCTGGATCATCTACTCAGCCGACCACCCCCTCTACGTGGACGTGGTCCTGAAATTCGCCCAGTTCCTGCTCACCGCCTGCGGCACGGAAGTGGCCCTGGACCTGCTGGAAGAGCAGGCCATCTCGGAGGCAGGAGTCATGACCTGGGTGGGCCGTCAGAAGCAGGAGATGGTGGAGAGCAACTCTAAGATCATCGTCCTGTGCTCCCGCGGCACGCGCGCCAAGTGGCAGGCGCTCCTGGGCCGGGGGGCGCCTGTGCGGCTGCGCTGCGACCACGGAAAGCCCGTGGGGGACCTGTTCACTGCAGCCATGAACATGATCCTCCCGGACTTCAAGAGGCCAGCCTGCTTCGGCACCTACGTAGTCTGCTACTTCAGCGAGGTCAGCTGTGATGGCGACGTCCCCGACCTGTTCGGCGCGGCGCCGCGGTACCCGCTCATGGACAGGTTCGAGGAGGTGTACTTCCGCATCCAGGACCTGGAGATGTTCCAGCCGGGCCGCATGCACCGCGTAGGGGAGCTGTCGGGGGACAACTACCTGCGGAGCCCGGGCGGCAGGCAGCTCCGCGCCGCCCTGGACAGGTTCCGGGACTGGCAGGTCCGCTGTCCCGACTGGTTCGAACGTGAGAACCTCTACTCGGCAGATGACCAGGATGCCCCGTCCCTGGACGAAGAGGTGTTTGAGGAGCCACCGGGAACCGGCATCGTGAAGCGGGCGCCCCTGGTGCGCGAGCCTGGCTCCCAGGCCTGCCTGGCCATAGACCCGCTGGTCAGGGAGGAAGTGGCAAAGCTAGAACCTCACCTGCTGCCCCGGCAGCCCCTCCACACCCTGGTGCTCGCCGCAGAGGAGGGGGCCCTGGCCGCGGAGCCTGCAGTCCGGCTGGCACTGGCGGGGGAGGGCGAGGCCTGCCCGCTGCTGGGCAGCCCGGGCGCTGGGCGAAATAGCGTCCTCTTCCTCCCTGTGGAGCCCGAGGACTCGCCCCTTGGCAGCACCCCCATGGCGTCTCCTGACCTTCCAGAGGACGTGAGGGAGCACCTCGAAGGCTTGATGCTCTCGCTCTTCCAGGACCCGCACACGCCCTACGAGGAGGAGCAGCGGCAGTCAGTGCAGTCTGACCAGGGCTACATCTCCAGGAGCTCCCCCCCCGAGGGACTCACGGAAATGGAGGAAGAGCAGGACCCAGGGAAGCCGGCCCTGCCACTCTCTCCCGAGGACCTGGAGAGCCTGAGGAGCCTCCAGCGGCAGCTGCTTTTCCGCCAGCTGCAGAAGAACTCGGGCTGGGACACGATGGGGAGAGGCCCAGTG
Pan_paniscus     ATGGGGGCCGCACGCAGCCCGCCGTCCGCTGTCCCGGGGCCCCTGCTGGGGCTGCTCCTGCTGCTCCTGGGCGTGCTGGCCCCGGGTGGCGCCTCCCTGCGACTCCTGGACCACCGGGCGCTGGTCTGCTCCCAGCCGGGGCTAAACTGCACGGTCAAGAATAGTACCTGCCTGGATGACAGCTGGATTCACCCTCGAAACCTGACCCCCTCCTCCCCAAAGGACCTGCAGATCCAGCTGCACTTTGCCCACACCCAACAAGGAGACCTGTTCCCCGTGGCTCACATCGAATGGACACTGCAGACAGACGCCAGCATCCTGTACCTCGAGGGTGCAGAGTTATCTGTCCTGCAGCTGAACACCAATGAACGTTTGTGCATCAGGTTTGAGTTTCTGTCCAAACTGAGGCATCACCACAGGCGGTGGCGTTTTACCTTCAGCCACTTTGTGGTTGACCCTGACCAGGAATATGAGGTGACCGTTCACCACCTGCCCAAGCCCATCCCTGATGGGGACCCAAACCACCAGTCCAAGAATTTCCTTGTGCCTGACTGTGAGCACACCAGGATGAAGGTAACCACGCCATGCATGAGCTCAGGCAGCCTGTGGGACCCCAACATCACCGTGGAGACCCTGGAGGCCCACCAGCTGCGTGTGAGCTTCACCCTGTGGAACGAATCTACCCATTACCAGATCCTGCTGACCAGTTTTCCGCACATGGAGAACCACAGTTGCTTTGAGCACATGCACCACATACCTGCGCCCAGACCAGAAGAGTTCCACCAGCGATCCAACGTCACACTCACTCTACGCAACCTTAAAGGGTGCTGTCGCCACCAAGTGCAGATCCAGCCCTTCTTCAGCAGCTGCCTCAATGACTGCCTCAGACACTCCGCGACTGTTTCCTGCCCAGAAATGCCAGACACTCCAGAACCAATTCCGGACTACATGCCCCTGTGGGTGTACTGGTTCATCACGGGCATCTCCATCCTGCTGGTGGGCTCCGTCATCCTGCTCATCGTCTGCATGACCTGGAGGCTAGCTGGGCCTGGAAGTGAAAAATACAGTGATGACACCAAATACACCGATGGCCTGCCTGCGGCTGACCTGATCCCCCCACCGCTGAAGCCCAGGAAGGTCTGGATCATCTACTCAGCCGACCACCCCCTCTACGTGGACGTGGTCCTGAAATTCGCCCAGTTCCTGCTCACCGCCTGCGGCACGGAAGTGGCCCTGGACCTGCTGGAAGAGCAGGCCATCTCGGAGGCAGGAGTCATGACCTGGGTGGGCCGTCAGAAGCAGGAGATGGTGGAGAGCAACTCTAAGATCATCGTCCTGTGCTCCCGCGGCACGCGCGCCAAGTGGCAGGCGCTCCTGGGCCGGGGGGCGCCTGTGCGGCTGCGCTGCGACCACGGAAAGCCGGTGGGGGACCTGTTCACTGCAGCCATGAACATGATCCTCCCGGACTTCAAGAGGCCAGCCTGCTTCGGCACCTACGTAGTCTGCTACTTCAGCGAGGTCAGCTGTGACGGCGACGTCCCCGACCTGTTCGGCGCGGCGCCGCGGTACCCGCTCATGGACAGGTTCGAGGAGGTGTACTTCCGCATCCAGGACCTGGAGATGTTCCAGCCGGGCCGCATGCACCGCGTAGGGGAGCTGTCGGGGGACAACTACCTGCGGAGCCCGGGCGGCAGGCAGCTCCGCGCCGCCCTGGACAGGTTCCGGGACTGGCAGGTCCGCTGTCCCGACTGGTTCGAATGTGAGAACCTCTACTCGGCAGATGACCAGGATGCCCCGTCCCTGGACGAAGAGGTGTTTGAGGAGCCACCGGGAACCGGCATCGTGAAGCGGGCGCCCCTGGTGCGCGAGCCTGGCTCCCAGGCCTGCCTGGCCATAGACCCGCTGGTCAGGGAGGAAGTGGCAAAGCTGGAACCTCACCTGCAGCCCCGGCAGCCCCTCCACACCCTGGTGCTCGCCGCAGAGGAGGGGGCCCTGGCCGCGGAGCCTGCAGTCCGGCTGGCACTGGCGGGGGAGGGCGAGGCCTGCCCGCTGCTGGGCAGCCCGGGCGCTGGGCGAAATAGCGTCCTCTTCCTCCCTGTGGACCCCGAGGACTCGCCCCTTGGCAGCACCCCCATGGCGTCTCCTGACCTTCCAGAGGACGTGAGGGAGCACCTCGAAGGCTTGATGCTCTCGCTCTTCCAGGACCCACACACGCCCTACGAGGAGGAGCAGCGGCAGTCAGTGCAGTCTGACCAGGGCTACATCTCCAGGAGCTCGGCCCCCGAGGGACTCACGGAAATGGAGGAAGAGCAGGACCCAGGGAAGCCGGCCCTGCCACTCTCTCCCGAGGACCTGGAGAGCCTGAGGAGCCTCCAGCGGCAGCTGCTTTTCCGCCAGCTGCAGAAGAACTCGGGCTGGGACACGATGGGGAGAGGCCCAGTG
Pongo_pygmaeus     ATGGGGGCCGCACGCAGCCCGCCGCCCGCTGTCCCGGGGCCCCCGCTGGGGCTGCTCCTGCTGCTTCTGGGCGTGCTGGCCCCGGGTGGCGCCTCCCTGCGACTCCTGGACCACCGGCCGCTGGTCTGCTCCCAGCCGGGGCTAAACTGCACGGTCAAGAATAGTACCTGCCTGGATGACAGCTGGATTCACCCTCGAAACCTGACCCCCTCCTCCCCAAAGGACCTGCAGATCCAGCTGCACTTTGCCCACACCCAGCAAGGAGACCTGTTCCCCGTGGCTCACATTGAATGGACGCTGCAGACAGACGCCAGCATCCTGTACCTCGAGGGTGCAGAGTTATCTGTCCTACAGCTGAACACCAATGAACGTTTATGCGTCAAGTTTGAGTTTCTGTCCAAACTGAGGCATCACCACAGGAGGTGGCGTTTTACCTTCAGCCACTTTGTGGTCGACCCTGACCAGGAATATGAGGTGACCGTTCACCACCTGCCCAAGCCCATCCCTGACGGGGACCCAAACCACCAGTCCAAGAATTTCCTCGTGCCTGACTGTGAGCACACCAGGATGAAGGTAACCACGCCATGCATGAGCTCAGGCAGCCTATGGGACCCCAACATCACTGTGGAAACCCTGGAGGCCCACCAGCTACGTGTGAGCTTCACCCTGTGGAACGAATCTACCCATTACCAGATCCTGCTGACCAGTTTTCCGCACATGGAGAACCACAGTTGCTTTGAGCACATGCACCACGTTCCTGCGCCCAGACCAGAGGAGTTCCACCAGCGATCCAACGTCACACTCACTCTACGCAACCTTAAAGGGTGCTGCCGCCACCAAGTGCAGATCCAGCCCTTCTTCAGCAGCTGCCTCAATGACTGCCTCAGACACTCCGCGACTATTTCCTGCCCAGAAATGCCAGACACTCCAGAACCAATTCCGGACTACATGCCCCTGTGGGTGTACTGGTTCATCACGGGCATCTCCATCCTGCTGGTGGGCTCCGTCATCCTGTTCATCGTCTGCATGACCTGGAGGCTAGCTGGGCCTGGAAGTGAAAAATACAGTGATGACACCAAATACACCGATGGCCTGCCTGTGGCTGACCTGACCCCCCCACCGCTGAAGCCCAGGAAGGTCTGGATCATCTACTCAGCTGACCACCCCCTCTACGTGGACGTGGTCCTGAAATTCGCCCAGTTCCTGCTCACCGCCTGCGGCACGGAAGTGGCCCTGGACCTACTGGAAGAGCAGGCCATCTCGGAGGCGGGAGTCATGACCTGGGTGGGCCGTCAGAAGCAGGAGATGGTGGAGAGCAACTCTAAGATCATCATCCTGTGCTCCCGCGGCACGCGTGCCAAGTGGCAGGCGCTCCTGGGCCGGGGGGCGTCTGTGCGGCTGCGCTGCGACCGCGGGAAGCCCGTGGGGGACCTGTTCACCGCAGCCATGAACATGATCCTCCCGGACTTCAAGAGGCCAGCCTGCTTCGGCACCTACGTAGTTTGCTACTTCAGCGAGGTCAGCTGTGACGGCGACGTCCCCGACCTGTTCGGCGCGGCGCCGCGGTACCCGCTCATGGACAGGTTCGAGGAGGTGTACTTCCGCATCCAGGACCTGGAGATGTTCCAGCCGGGCCGCATGCACCGCGTGGGGGAGCTGTCGGGGGACAACTACCTGCGAAGCCCGGGCGGCAGGCAGCTCCGCGCCGCCCTGGACAGGTTCCGGGACTGGCAGGTCCGCTGCCCCGACTGGTTCGAACGTGAGAACCTCTACTCGGCCGATGACCAGGATGCCCCGTCCCTGGATGAAGAGGTGTTTGAGGAGCCACCGGGAACCGGCATCGTGAAGCGGGCGCCCCTGGTGCGCGAGCCTGGCTCCCAGGCCTGCCTGGCCATAGACCTCCTGATCAGAGAGGAAGTGGCAAAGCTGGAACCTCACCTGCAGCCCCGGCAGCCCCTCCACACCCTGGTGCTTGCCGCAGAGGAGGGGGCCCTGGCCGCGGAGCCTGCAGTCCGGCTGGCACTGGCGGAGGAGGGCGAGGCCTGCCCGCTGCTGGGCAGCCCGGGCGCTGGGCGAAATAGCGTCCTCTTCCTCCCTGTGGACCCCGAGGACTCATCCCTTGGCAGCACCCCCATGGCGTCTCCTGACCTTCCGGAGGACGTGAGGGAGCACCTCGAAGGCTTGATGCTCTCGCTCTTCCAGGACCCACACACGCCTTACGAGGAGGAGCAGCGGCAGTCAGTGCAGTCTGACCAGGGCTACATCTCCAGGAGCTCCCCCCCCGACGGACTCACGGAAATGGAGGAAGAGCAGGACCCAGGGAAGCCGGCCCTGCCACTCTCTCCCGAGGACCTGGAGAGCCTGAGGAGCCTCCAGCGGCAGCTGCTTTTCCGCCAGCTGCAGAAGAACTCGGGCTGGGACACGGTGGGGAGAGGCCCAGTG
Pongo_abelii     ATGGGGGCCGCACGCAGCCCGCCGCCCGCTGTCCCGGGGCCCCCGCTGGGGCTGCTTCTGCTGCTTCTGGGCGTGCTGGCCCCGGGTGGCGCCTCCCTGCGACTCCTGGACCACCGGCCGCTGGTCTGCTCCCAGCCGGGGCTAAACTGCACGGTCAAGAATAGTACCTGCCTGGATGACAGCTGGATTCACCCTCGAAACCTGACCCCCTCCTCCCCAAAGGACCTGCAGATCCAGCTGCACTTTGCCCACACCCAGCAAGGAGACCTGTTCCCCGTGGCTCACATTGAATGGACGCTGCAGACAGACGCCAGCATCCTGTACCTCGAGGGTGCAGAGTTATCTGTCCTGCAGCTGAACACCAATGAACGTTTATGCGTCAAGTTTGAGTTTCTGTCCAAACTGAGGCATCACCACAGGAGGTGGCGTTTTACCTTCAGCCACTTTGTGGTCGACCCTGACCAGGAATATGAGGTGACCGTTCACCACCTGCCCAAGCCCATCCCTGACGGGGACCCAAACCACCAGTCCAAGAATTTCCTCGTGCCTGACTGTGAGCACACCAGGATGAAGGTAACCACGCCATGCATGAGCTCAGGCAGCCTATGGGACCCCAACATCACTGTGGAAACCCTGGAGGCCCACCAGCTGCGTGTGAGCTTCACCCTGTGGAACGAATCTACCCATTACCAGATCCTGCTGACCAGTTTTCCGCACACGGAGAACCACAGTTGCTTTGAGCACATGCACCACGTTCCTGCGCCCAGACCAGAGGAGTTCCACCAGCGATCCAACGTCACACTCACTCTACGCAACCTTAAAGGGTGCTGCCGCCACCAAGTGCAGATCCAGCCCTTCTTCAGCAGCTGCCTCAATGACTGCCTCAGACACTCCGCGACTATTTCCTGCCCAGAAATGCCAGACACTCCAGAACCAATTCCGGACTACATGCCCCTGTGGGTGTACTGGTTCATCACGGGCATCTCCATCCTGCTGGTGGGCTCCGTCATCCTGTTCATCGTCTGCATGACCTGGAGGCTAGCCGGGCCTGGAAGTGAAAAATACAGTGATGACACCAAATACACTGATGGCCTGCCTGTGGCTGACCTGACCCCCCCACCGCTGAAGCCCAGGAAGGTCTGGATCATCTACTCAGCTGACCACCCCCTCTACGTGGACGTGGTCCTGAAATTCGCCCAGTTCCTGCTCACCGCCTGCGGCACGGAAGTGGCCCTGGACCTACTGGAAGAGCAGGCCATCTCGGAGGCGGGAGTCATGACCTGGGTGGGCCGTCAGAAGCAGGAGATGGTGGAGAGCAACTCTAAGATCATCATCCTGTGCTCCCGCGGCACGCGTGCCAAGTGGCAGGCGCTCCTGGGCCGGGGGGCGTCTGTGCGGCTGCGCTGCGACCGCGGGAAGCCCGTGGGGGACCTGTTCACCGCAGCCATGAACATGATCCTCCCGGACTTCAAGAGGCCAGCCTGCTTCGGCACCTACGTAGTTTGCTACTTCAGCGAGGTCAGCTGTGACGGCGACGTCCCCGACCTGTTCGGCGCGGCGCCGCGGTACCCGCTCATGGACAGGTTCGAGGAGGTGTACTTCCGCATCCAGGACCTGGAGATGTTCCAGCCGGGCCGCATGCACCGCGTGGGGGAGCTGTCGGGGGACAACTACCTGCGAAGCCCGGGCGGCAGGCAGCTCCGCGCCGCCCTGGACAGGTTCCGGGACTGGCAGGTCCGCTGCCCCGACTGGTTCGAACGTGAGAACCTCTACTCGGCCGATGACCAGGATGCCCCGTCCCTGGACGAAGAGGTGTTTGAGGAGCCACCGGGAACCGGCATCGTGAAGCGGGCGCCCCTGGTGCGCGAGCCTGGCTCCCAGGCCTGCCTGGCCATAGACCTCCTGATCAGAGAGGAAGTGGCAAAGCTGGAACCTCACCTGCAGCCCCGGCAGCCCCTCCACACCCTGGTGCTTGCCGCAGAGGAGGGGGCCCTGGCCGCGGAGCCTGCAGTCCGGCTGGCACTGGCGGAGGAGGGCGAGGCCTGCCCGCTGCTGGGCAGCCCGGGCGCTGGGCGAAATAGCGTCCTCTTCCTCCCTGTGGACTCCGAGGACTCATCCCTTGGCAGCACCCCCATGGCGTCTCCTGACCTTCCGGAGGACGTGAGGGAGCACCTCGAAGACTTGATGCTCTCGCTCTTCCAGGACCCACACACGCCTTACGAGGAGGAGCAGCGGCAGTCAGTGCAGTCTGACCAGGGCTACATCTCCAGGAGCTCCCCCCCCGACGGACTCACGGAAATGGAGGAAGAGCAGGACCCAGGGAAGCCGGCCCTGCCGCTCTCTCCCGAGGACCTGGAGAGCCTGAGGAGCCTCCAGCGGCAGCTGCTTTTCCGCCAGCTGCAGAAGAACTCGGGCTGGGACACGGTGGGGAGAGGCCCAGTG
Nomascus_leucogenys     ATGGGGGCCGCACGCAGCCAGCCGCCCGCTGTCGCGGGGCCCCCGCTGGGGCTGCTCCTGCTGCTCCTGGGCGTGCTGGCCCCGGGTGGCGCCTCCCTGCGACTCCTGGACCACCGGGCGCTGGTCTGCTCCCAGCCGGGGCTAAACTGCACGGTCAAGAATAGTACCTGCCTGGATGACAGCTGGATTCACCCTCGAAACCTGACCCCCTCCTCCCCAAAGGACCTGCAGATCCAGCTGCACTTTGCCCACACCCAGCAAGGAGACCTGTTCCCCGTGGCTCACATCGAATGGACGCTGCAGACAGACGCCAGCATCCTGTACCTCGAGGGTGCAGAGTTATCTGTCCTGCAGCTGAACACCAATGAACGTTTGTGCGTCAAGTTTCAGTTTCTGTCCAAACTGAGGCATCACCACAGGAGGTGGCGTTTTACCTTCAGCCACTTTGTGGTCGACCCTGACCAGGAATATGAGGTGACTGTTCACCACCTGCCCAAGCCCATCCCTGATGGGGACCCAAACCACCAGTCCAAGAATTTCCTCGTGCCTGACTGTGAGCACACCAGGATGAAGGTAACCACGCCATGCATGAGCTCAGGCAGCCTGTGGGACCCCAACATCACTGTGGAGACCCTGGAGGCCCACCAGCTGCGTGTGAGCTTCACCCTGTGGAACGAATCTACCCATTACCAGATCCTGCTGACCAGTTTTCCGCACATGGAGAACCACAGCTGCTTTCAGCACATGTACCACATACCTGCGCCCAGACCAGAGGAGTTCCACCAGCGATCCAACGTCACACTCACTCTACGCAACCTTAAAGGGTGCTGCCGCCACCAAGTGCAGATCCAGCCCTTCTTCAGCAGCTGCCTCAATGACTGCCTCAGACACTCCGCGACTGTTTCCTGCCCAGAAATGCCAGACACTCCAGAACCAATTCCGGACTACATGCCCCTGTGGGTGTACTGGTTCATTACGGGCATCTCCATCCTGCTGGTGGGCTCCGTCATCCTGCTCATCGTCTGCATGACCTGGAGGCTGGCCGGGCCTGGAAGTGAAAAATACAGTGAAGACACCAAATACACCGATGGCCTGCCTGCGGCTGACCTGACCCCCCCACCGCTGAAGCCCAGGAAGGTCTGGATCATCTACTCAGCCGACCACCCCCTCTACGTGGACGTGGTCCTGAAATTCGCCCAGTTCCTGCTCACCGCCTGCGGCACGGAAGTGGCCCTGGACCTGCTGGAAGAGCAGGCCATCTCGGAGGTGGGAGTCATGACCTGGGTGGGCCGTCAGAAGCAGGAGATGGTGGAGAGCAACTCGAAGATCATCATCCTGTGCTCCCGCGGCACGCGTGCCAAGTGGCAGGCGCTCCTGGGCCGGGGGGCACCTGTGCGGCTGCGCTGCGACCACCGGAAGCCCGTGGGGGACCTGTTCACCGCAGCCATGAACATGATCCTCCCGGACTTCAAGAGGCCAGCCTGCTTCGGCACCTACGTAGTCTGCTACTTCAGCGAGGTCAGCTGTGACGGCGACGTCCCCGACCTGTTTGGCGCGGCGCCGCGGTACCCGCTCATGGATAGGTTCGAGGAGGTGTACTTCCGCATCCAGGACCTGGAGATGTTCCAGCCGGGCCGCATGCACCGCGTGGGGGAGCTGTCGGGGGACAACTACCTGCGGAGCCCGGGCGGCAGGCAGCTCCGCGCCGCCCTGGACAGGTTCCGGGACTGGCAGGTCCGCTGCCCCGACTGGTTCGAACGTGAGAACCTCTACTTGGCCGATGACCAGGATGCCCCTTCCCTAGACGAAGAGGTGTTTGAGGAGCCAGCGGGAACCGGCATCGTGAAGCGGGCGCCCCTGGTGCGCGAGCCTGGCTCCCAGGCCTGCCTGGCGATAGACCTCCTGGTCAGGGAGGAAGTGGCAAAGCTGGAACCTCACCTGCAGCCCCGGCAGCCCCTCCACACCCTGGTGCTCGCCGCAGAGGAGGGGGCCCTGGCCGCGGAGCCTGCTATCCGGCTGGCACTGGCGGGGGAGGGCGAGGCCTGCCCGCTGCTGGGCAGCCCGGGCGCTGGGCGAAATAGCGTCCTTTTCCTCCCTGTGGACCCCGAGGACTCGCCCCTTGGCAGCACCCCCATGGCGTCTCCTGACCTTCCAGAGGACGTGAGGGAGCACCTCGAAGGCTTGATGCTCTCGCTCTTTCAGGACCCACACACGCAGTACGAGGAGGAGCAGCGGCAGTCAGTGCAGTCTGACCAGGGCTACATCTCCAGGAGCTCCCCCCCCGACGGACTCACAGAAATGGAGGAAGAGCAGGACCCAGGGAAGCCGGCCCTGCCACTCTCTCCCGAGGACCTGGAGAGCCTGAGGAGTCTCCAGCGGCAGCTGCTTTTCCGCCAGCTGCAGAAGAACTCGGGCTGGGACACGGTGGGGAGAGGCCCAGTG
Symphalangus_syndactylus     ATGGGGGCCGCACGCAGCCAGCCGCCCGCTGTCCCGGGGCCCCCGCTGGGGCTGCTCCTGCTGCTCCTGGGCGTGCTGGCCCCGGGTGGCGCCTCCCTGCGACTCCTGGACCACCGGGCGCTGGTCTGCTCTCAGCCGGGGCTAAACTGCACGGTCAAGAATAGTACCTGCCTGGATGACAGCTGGATTCACCCTCGAAACCTGACCCCCTCCTCCCCAAAGGACCTGCAGATCCAGCTGCACTTTGCCCATACCCAGCAAGGAGACCTGTTCCCCGTGGCTCACATCGAATGGACGCTGCAGACAGACGCCAGCATCCTGTACCTCGAGGGTGCAGAGTTATCTGTCCTGCAGCTGAACACCAATGAACGTTTGTGCGTCAAGTTTGAGTTTCTGTCCAAACTGAGGCATCACCACAGGAGGTGGCGTTTTACCTTCAGCCACTTTGTGGTCGACCCTGACCAGGAATATGAGGTGACTGTTCACCACCTGCCCAAGCCCATCCCTGATGGGGACCCAAACCACCAGTCCAAGAATTTCCTCGTGCCTGACTGTGAGCACACCAGGATGAAGGTAACCACGCCATGCATGAGCTCAGGCAGCCTGTGGGACCCCAACATCACTGTGGAGACCCTGGAGGCCCACCAGCTGCGTGTGAGCTTCACCCTGTGGAACGAATCTACCCATTACCAGATCCTGCTGACCAGTTTTCCACACATGGAGAACCACAGCTGCTTTCAGCACATGTACCACATACCTGCGCCCAGACCAGAGGAGTTCCACCAGCGATCCAACGTCACACTCACTCTACGCAACCTTAAAGGGTGCTGCCGCCACCAAGTGCAGATCCAGCCCTTCTTCAGCAGCTGCCTCAATGACTGCCTCAGACACTCCGCGACTGTTTCCTGCCTAGAAATGCCAGACACTCCAGAACCAATTCCAGACTACATGCCCCTGTGGGTGTACTGGTTCATCACGGGCATCTCCATCCTGCTGGTGGGCTCCGTCATCCTGCTCATCGTCTGCATGACCTGGAGGCTGGCCGGGCCTGGAAGTGAAAAATACAGTGAAGACACCAAATACACCGATGGCCTGCCTGCGGCTGACCTGACCCCCCCACCGCTGAAGCCCAGGAAGGTCTGGATCATCTACTCAGCCGACCACCCCCTCTACGTGGACGTGGTCCTGAAATTCGCCCAGTTCCTGCTCACCGCCTGCGGCACGGAAGTGGCCCTGGACCTGCTGGAAGAGCAGGCCGTCTCGGAGGCGGGAGTCATGACCTGGGTGGGCCGTCAGAAGCAGGAGATGGTGGAGAGCAACTCGAAGATCATCATCCTGTGCTCCCGCGGCACGCGTGCCAAGTGGCAGGCGCTCCTGGGCCGGGGGGCACCTGTGCGGCTGCGCTGCGACCACCGGAAGCCCGTGGGGGACATGTTCACCGCAGCCATGAACATGATCCTCCCGGACTTCAAGAGGCCAGCCTGCTTCGGCACCTACGTAGTCTGCTACTTCAGCGAGGTCAGCTGTGACGGCGACGTCCCCGACCTGTTTGGCGCGGCGCCGCGGTACCCGCTCATGGATAGGTTCGAGGAGGTGTACTTCCGCATCCAGGACCTGGAGATGTTCCAGCCGGGCCGCATGCACCGCGTGGGGGAGCTGTCGGGGGACAACTACCTGCGGAGCCCGGGCGGCAGGCAGCTCCGCGCCGCCCTGGACAGGTTCCGGGACTGGCAGGTCCGCTGCCCCGACTGGTTCGAACGTGAGAACCTCTACTTGGCCGATGACCAGGATGCCCCGTCCCTAGACGAAGAGGTGTTTGAGGAGCCGGCGGGAACCGGCATCGTGAAGCGGGCGCCCTTGGTGCGCGAGCCTGGCTCCCAGGCCTGCCTGGCGATAGACCTCCTGGTCAGGGAGGAAGTGGCAAAGCTGGAACCTCACCTGCAGCCCCGGCAGCCCCTCCACACCCTGGTGCTCGCCGCAGAGGAGGGGGCCCTGGCCGCGGAGCCTGCTATCCGGCTGGCACTGGCGGGGGAGGGCGAGGCCTGCCCGCTGCTGGGCAGCCCGGGCGCTGGGCGAAATAGCGTCCTCTTCCTCCCTGTGGACCCCGAGGACTCGCCCCTTGGCAGCACCCCCATGGCGTCTCCTGACCTTCCAGAGGACGTGAGGGAGCACCTCGAAGGCTTGATGCTCTCGCTCTTCCAGGACCCACACACGCAGTACGAGGAGGAGCAGCGGCAGTCAGTGCAGTCTGACCAGGGTTACATCTCCAGGAGCTCCCCCCCCGACGGACTCACGGAAATGGAGGAAGAGCAGGACCCAGGGAAGCCGGCCCTGCCACTCTCTCCCGAGGACTTGGAGAGCCTGAGGAGCCTCCAGCGGCAGCTGCTTTTCCGCCAGCTGCAGAAGAACTCGGGCTGGGACACGGTGGGGAGAGGCCCAGTG
Hylobates_moloch     ATGGGGGCCGCACGCAGCCAGCCGCCCGCTGTCCCGGGGCCCCCGCTGGGGCTGCTCCTGCTGCTCCTGGGCGTGCTGGCCCCGGGTGGCGCCTCCCTGCGACTCCTGGACCACCGGGCGCTGGTCTGCTCGCAGCCGGGGCTAAACTGCACGGTCAAGAATAGTACCTGCCTGGATGACAGCTGGATTCACCCTCGAAACCTGACCCCCTCCTCCCCAAAGGACCTGCAGATCCAGCTGCACTTTGCCCACACCCAGCAAGGAGACCTATTCCCCGTGGCTCACATCGAATGGACGCTGCAGACAGACGCCAGCATCCTGTACCTTGAGGGTGCAGAGTTATCTGTCCTGCAGCTGAACACCAATGAACGTTTGTGCGTCAAGTTTGAGTTTCTGTCCAAACTGAGGCATCACCACAGGAGGTGGCGTTTTACCTTCAGCCACTTTGTGGTCGACCCTGACCAGGAATATGAGGTGACTGTTCACCACCTGCCCAAGCCCATCCCTGATGGGGACCCAAACCACCAGTCCAAGAACTTCCTCGTGCCTGACTGTGAGCACACCAGGATGAAGGTAACCACACCATGCATGAGCTCAGGCAGCCTGTGGGACCCCAACATCACTGTGGAGACCCTGGAGGCCCACCAGCTGCGTGTGAGCTTCACCCTGTGGAACGAATCTACCCATTACCAGATCCTGCTGACCAGTTTTCCGCACATGGAGAACCACAGCTGCTTTCAGCACATGTACCACATACCTGCGCCCAGACCAGAGGAGTTCCACCAGCGATCCAACGTCACACTCACTCTACGCAACCTTAAAGGGTGCTGCCGCCACCAAGTGCAGATCCAGCCCTTCTTCAGCAGCTGCCTCAATGACTGCCTCAGACACTCCGCGACTGTTTCCTGCCCAGAAATGCCAGACACTCCAGAACCAATTCCGGACTACATGCCCCTGTGGGTGTACTGGTTCATTACGGGCATCTCCATCCTGCTGGTGGGCTCCGTCATCCTGCTCATCGTCTGCATGACCTGGAGGCTGGCCGGGCCTGGAAGTGAAAAATACAGTGAAGACACCAAATACACCGATGGCCTGCCTGCGGCTGACCTGACCCCCCCACCGCTGAAGCCCAGGAAGGTCTGGATCATCTACTCAGCTGACCACCCCCTCTACGTGGACGTGGTCCTGAAATTCGCCCAGTTCCTGCTCACCGCCTGCGGCACGGAAGTGGCCCTGGACCTGCTGGAAGAGCAGGCCATCTCGGAGGCGGGAGTCATGACCTGGGTGGGCCGTCAGAAGCAGGAGATGGTGGAGAGCAACTCGAAGATCATCATCCTGTGCTCCCGCGGCACGCGTGCCAAGTGGCAGGCGCTCCTGGGCCGGGGGGCACCTATGCGGCTGCGCTGCGACCACCGGAAGCCCGTGGGGGACCTGTTCACCGCAGCCATGAACATGATCCTCCCGGACTTCAAGAGGCCAGCCTGCTTCGGCACCTACGTAGTCTGCTACTTCAGCGAGGTCAGCTGTGACGGCGACGTCCCCGACCTGTTTGGCGCGGCGCCGCGGTACCCGCTCATGGATAGGTTCGAGGAGGTGTACTTCCGCATCCAGGACCTGGAGATGTTCCAGCCGGGCCGCATGCACCGTGTGGGGGAGCTGTCGGGGGACAACTACCTGCGGAGCCCGGGCGGCAGGCAACTCCGCACCGCCCTGGACAGGTTCCGGGACTGGCAGGTCCGCTGCCCCGACTGGTTCGAACGTGAGAACCTCTACTTGGCCGATGACCAGGATGCCCCGTCCCTAGATGAAGAGGTGTTTGAGGAGCCAGCGGGAACCGGCATCGTGAAGCGGGCGCCCCTGGTGCGCGAGCCTGGCTCCCAGGCCTGCCTGGCGATAGACCTCCTGGTCAGGGAGGAAGGGGCAAAGCTGGAACCTCACCTGCAGCCCCGGCAGCCCCTCCACACCCTGGTGCTCGCCGCAGAGGAGGGGGCCCTGGCCGCGGAGCCTGCTATCCGGCTGGCACTGGCGGGGGAGGGCGAGGCCTGCCCGCTGCTGGGCAGCCCGGGCGCTGGGCGAAATAGCGTCCTCTTCCTCCCTGTGGACCCCGAGGACTCGCCCCTTGGCAGCACCCCCATGGCGTGTCCTGACCTTCCAGAGGACGTGAGGGAGCACCTCGAAGGCTTGATGCTCTCGCTCTTCCAGGACCCACACACGCAGTACGAGGAAGAGCAGCGGCAGTCAGTGCAGTCTGACCAGGGCTACATCTCCAGGAGCTCCCCCCCCGACGGACTCACGGAAATGGAGGAAGAGCAGGACCCAGGGAAGCCGGCCCTGCCACTCTCTCCCGAGGACTTGGAGAGCCTGAGGAGCCTCCAGCGGCAGCTGCTTTTCCGCCAGCTGCAGAAGAACTCGGGCTGGGACACGGTGGGGAGAGGCCCAGTG
Macaca_mulatta     ATGGGGGCCGCACGCAGCCCGCCGCGCGCTGTCCCGGGGCCCCCGCTGGGACTGCTCCTGCTGCTCCTGGGCGTGCTGGCCCCGGGTGGCGCCTCCCTGCGACTGCTGGACCACCCGGCGCTGGTCTGCTCCCAGCCGGGGCTAAACTGCACAGTCAAGAACAGTACCTGCTTAGATGACAGCTGGATTCACCCTCGAAACCTGACCCCCTCCTCCCCAAAGGACCTGCAGATCCAGCTGCGCTTTGCCCACACCCAGCAAGGCGACCTGTTCCCCGTGGCTCACATCGAATGGACACTGCAGACAGACGCCAGCATCCTGTACCTCGAGGGTGCAGAGTTATCTGTCCTGCAGCTGAACACCAATGAACGTTTGTGCGTCAAGTTTGAGTTTCTGTCCAAACTGAGGCATCACCACAAGCGGTGGCGTTTTACCTTCAGCCACTTTGTGGTTGACCCTGACCAGGAGTATGAGGTGACCGTTCACAACCTGCCCAAGCCCATCCCTGACGGGGACCCAAACCACCAGTCCAAGAATTTCCTCGTGCCTGACTGCGAGCACACCAGAATGAAGGTAACCACGCCATGCATGAGCTCAGGCAGCCTGTGGGACCCCAACATCACTGTGGAGACCCTGGAGGCCCAGCAGCTGCGTGTGGGCTTCACCCTGTGGAATGAATCTACCCATTACCAGATCCTGCTGACCAGTTTTCCGCACATGGAGAACCACAGCTGCTTTGAGCACATGCACCACGTACCTGCGCCCAGACCAGAGGACTTCCACCAGCGATCCAATGTCACACTCACTCTACACAACCTGAAAGGGTGCTGCCGCCACCGAGTGCAGATCCAGCCCTTCTTCAGCAGCTGCCTCAATGACTGCCTCAGACACTCCGTGACTGTTTCCTGCCCAGAAATGCCAGACACTCCAGAACCAATTCCAGACTACATGCCCCTGTGGTTGTACTGGTTCATCACGGGCATCTCCGTCCTGCTGGTGGGCTCCGCCATCCTGCTGATCGTCTGCATGACCTGGAGGCTGGCCGGGCCTGGAAATGAAAAATGCAGTAATGACACCAAATACACCGATGGCCTGCCTGCGGCTGACCTGACCCCCCCACCGCTGAAGCCCAGGAAGGTCTGGATCATCTATTCAGCCGACCACCCCCTCTACGTGGACGTGGTCCTGAAATTCGCCCAGTTCCTGCTCACCGCCTGCGGCACGGAAGTGGCCCTGGACCTGCTGGAAGAGCAGGCCATCTCGGAGGCGGGGGTCATGACCTGGGTGGGCCGCCAGAAGCAGGAGATGGTGGAGAGCAACTCGAAGATCATCGTCCTGTGCTCCCGCGGCACGCGCGCCAAGTGGCAGGCGCTCCTGGGCCGGGGAGCGCCTGTGCGGCTGCGCTGTGACCACGGGAAGCCCGTGGGGGACCTATTCACCGCAGCCATGAACATGATCCTCCCGGACTTCAAGAGGCCAGCCTGCTTCGGCACCTACGTAGTCTGCTACTTCAGCGAGGTCAGCGGTGACGGCGACGTCCCCGACCTGTTCGGCGCGGCGCCGCGGTACCCGCTCATGGACAGGTTCGAGGAGGTGTACTTCCGCATCCAGGACCTGGAGATGTTCCAGCCGGGCCGCATGCACCGCGTGGGGGAGCTGTCGGGAGACAACTACCTGCGGAGCCCGGGCGGCAGGCAGCTCCGCGCCGCCCTGGACAGGTTCCGGGACTGGCAGGCCCGCTGCCCCGACTGGTTCGAGCGTGAGAACCTCTACCCGGCCGATGACCAGGATGCCCCGTCCCTGGACGAAGAGGTGTTTGAGGAGCCACCGGGAACCGGCATCATGAAGCGGGCGCCCCTGGTGCGCGAGCCTGGCTCCCAGGCCTGCCTGGCCATAGACCTCCTGGTCGGGGAGGAAGTGGCAAAGCTGGAACCTCACCTGCAGCCCCGGCAGCCCCTCCACACCCTGGTGCTCCCCGCAGAGGAGGGCGCCCTGGCCGCGGAGCCTGCTATGCGGTTGGCACTGGCGGGGGAGGGCGAGGCCTGCCCGCTGCTGGGCAGCCCGGGCGCTGGGCGAAATAGCGTCCTCTTCCTCCCTGTGGACCCCGAGGACTCACCGCTTGGCAGCACCCCCATGGCGTCTCCTGACCTTCCAGAGGACATGAGGGAGCACCTCGAAGGCTTGATGCTCTCGCTCTTCCAGGACCCACACACGCCCTACGAGGAGGAGCAGCGGCGGTCAGTGCAGTCTGACCAGGGCTACATCTCCAGGAGCTCCCCCCCCGACGGACTCACGGAAATGGAGGAAGAGCAGGACCCAGGGAAGCCGGCCCTGCCACTCTCTCCTGAGGACCTGGAGAGCCTGAGGAGCCTCCAGCGGCAGCTGCTTTTCCGCCAGCTGCAGAAGAACTCGGGCTGGGACACGGTGGAGAGAGGCCCAGTG
Macaca_fascicularis     ATGGGGGCCGCACGCAGCCCGCCGCGCGCTGTCCCGGGGCCCCCGCTGGGACTGCTCCTGCTGCTCCTGGGCGTGCTGGCCCCGGGTGGCGCCTCCCTGCGACTGCTGGACCACCCGGCGCTGGTCTGCTCCCAGCCGGGGCTAAACTGCACAGTCAAGAACAGTACCTGCTTAGATGACAGCTGGATTCACCCTCGAAACCTGACCCCCTCCTCCCCAAAGGACCTGCAGATCCAGCTGCGCTTTGCCCACACCCAGCAAGGCGACCTGTTCCCCGTGGCTCACATCGAATGGACACTGCAGACAGACGCCAGCATCCTGTACCTCGAGGGTGCAGAGTTATCTGTCCTGCAGCTGAACACCAATGAACGTTTGTGCGTCAAGTTTGAGTTTCTGTCCAAACTGAGGCATCACCACAAGCGGTGGCGTTTTACCTTCAGCCACTTTGTGGTTGACCCTGACCAGGAATATGAGGTGACCGTTCACAACCTGCCCAAGCCCATCCCTGACGGGGACCCAAACCACCAGTCCAAGAATTTCCTCGTGCCTGACTGCGAGCACACCAGAATGAAGGTAACCACGCCATGCATGAGCTCAGGCAGCCTGTGGGACCCCAACATCACTGTGGAGACCCTGGAGGCCCAGCAGCTGCGTGTGGGCTTCACCCTGTGGAATGAATCTACCCATTACCAGATCCTGCTGACCAGTTTTCCGCACATGGAGAACCACAGCTGCTTTGAGCACATGCACCACGTACCTGCGCCCAGACCAGAGGACTTCCACCAGCGATCCAATGTCACATTCACTCTACACAACCTGAAAGGGTGCTGCCGCCACCGAGTGCAGATCCAGCCCTTCTTCAGCAGCTGCCTCAATGACTGCCTCAGACACTCCGTGACTGTTTCCTGCCCAGAAATGCCAGACACTCCAGAACCAATTCCAGACTACATGCCCCTGTGGTTGTACTGGTTCATCACGGGCATCTCCGTCCTGCTGGTGGGCTCCGCCATCCTGCTGATCGTCTGCATGACCTGGAGGCTAGCCGGGCCTGGAAATGAAAAATGCAGTAATGACACCAAATACACCGATGGCCTGCCTGTGGCTGACCTGACCCCCCCACCGCTGAAGCCCAGGAAGGTCTGGATCATCTACTCAGCCGACCACCCCCTCTACGTGGACGTGGTCCTGAAATTCGCCCAGTTCCTGCTCACCGCCTGCGGCACGGAAGTGGCCCTGGACCTGCTGGAAGAGAAGGCCATCTCGGAGGCGGGAGTCATGACCTGGGTGGGCCGCCAGAAGCAGGAGATGGTGGAGAGCAACTCGAAGATCATCGTCCTGTGCTCCCGCGGCACGCGCGCCAAGTGGCAGGCGCTCCTGGGCCGGGGAGCGCCTGTGCGGCTGCGCTGTGACCACGGGAAGCCCGTGGGGGACCTATTCACCGCAGCCATGAACATGATCCTCCCGGACTTCAAGAGGCCAGCCTGCTTCGGCACCTACGTAGTCTGCTACTTCAGCGAGGTCAGCGGTGACGGCGACGTCCCTGACCTGTTCGGCGCGGCGCCGCGGTACCCGCTCATGGACAGGTTCGAGGAGGTGTACTTCCGCATCCAGGACCTGGAGATGTTCCAGCCGGGCCGCATGCACCGCGTGGGGGAGCTGTCGGGAGACAACTACCTGCGGAGCCCGGGCGGCAGGCAGCTCCGCGCCGCCCTGGACAGGTTCCGGGACTGGCAGGCCCGCTGCCCCGACTGGTTCGAGCGTGAGAACCTCTACCCGGCCGATGACCAGGATGCCCCGTCCCTGGACGAAGAGGTGTTTGAGGAGCCACCGGGAACCGGCATCATGAAGCGGGCGCCCCTGGTGCGCGAGCCTGGCTCCCAGGCCTGCCTGGCCATAGACCTCCTGGTCGGGGAGGAAGTGGCAAAGCTGGAACCTCACCTGCAGCCCCGGCAGCCCCTCCACACCCTGGTGCTCCCCGCAGAGGAGGGCGCCCTGGCCGCGGAGCCTGCTATGCGGTTGGCACTGGCGGGGGAGGGCGAGGCCTGCCCGCTGCTGGGCAGCCCGGGCGCTGGGCGAAATAGCGTCCTCTTCCTCCCTGTGGACCCCGAGGACTCACCGCTTGGCAGCACCCCCATGGCGTCTCCTGACCTTCCAGAGGACATGAGGGAGCACCTCGAAGGCTTGATGCTCTCGCTCTTCCAGGACCCACACACGCCCTACGAGGAGGAGCAGCGGCGGTCAGTGCAGTCTGACCAGGGCTACATCTCCAGGAGCTCCCCCCCCGACGGACTCACGGAAATGGAGGAAGAGCAGGACCCAGGGAAGCCGGCCCTGCCACTCTCTCCTGAGGACCTGGAGAGCCTGAGGAGCCTCCAGCGGCAGCTGCTTTTCCGCCAGCTGCAGAAGAACTCGGGCTGGGACACGGTGGAGAGAGGCCCAGTG
Macaca_thibetana     ATGGGGGCCGCACGCAGCCCGCCGCACGCTGTCCCGGGGCCCCCGCTGGGACTGCTCCTGCTGCTCCTGGGCGTGCTGGCCCCGGGTGGCGCCTCCCTGCGACTGCTGGACCACCCGGCGCTGGTCTGCTCCCAGCCGGGGCTAAACTGCACAGTCAAGAACAGTACCTGCTTAGATGACAGCTGGATTCAACCTCGAAACCTGACCCCCTCCTCCCCAAAGGACCTGCAGATCCAGCTACGCTTTGCCCACACCCAGCAAGGCGACCTGTTCCCCGTGGCTCACATCGAATGGACACTGCAGACAGACGCCAGCATCCTATACCTCGAGGGTGCAGAGTTATCTGTCCTGCAGCTGAACACCAATGAACGTTTGTGCGTCAAGTTTGAGTTTCTGTCCAAACTGAGGCATCACCACAAGCGGTGGCGTTTTACCTTCAGCCACTTTGTGGTTGACCCTGACCAGGAATATGAGGTGACCGTTCACAACCTGCCCAAGCCCATCCCTGACGGGGACCCAAACCACCAGTCCAAGAATTTCCTCGTGCCTGACTGCGAGCACACCAGAATGAAGGTAACCACGCCATGCATGAGCTCAGGCAGCCTGTGGGACCCCAACATCACTGTGGAGACCCTGGAGGCCCAGCAGCTGCGTGTGGGCTTCACCCTGTGGAATGAATCTACCCATTACCAGATCCTGCTGACCAGTTTTCCGCACATGGAGAACCACAGCTGCTTTGAGCACATGCACCACGTACCTGCGCCCAGACCAGAGGACTTCCACCAGCGATCCAACGTCACACTCACTCTACACAACCTGAAAGGGTGCTGCCGCCACCGAGTGCAGATCCAGCCCTTCTTCAGCAGCTGCCTCAATGACTGCCTCAGACACTCCGTGACTGTTTCCTGCCCAGAAACGCCAGACACTCCAGAACCAATTCCAGACTACATGCCCCTGTGGTTGTACTGGTTCATCACGGGCATCTCCGTCCTGCTGGTGGGCTCCGCCATCCTGCTGATCGTCTGCATGACCTGGAGGCTAGCCGGGCCTGGAAATGAAAAATGCAGTAATGACACCAAATACACCGATGGCCTGCCTGTGGCTGACCTGACCCCCCCACCGCTGAAGCCCAGGAAGGTCTGGATCATCTACTCAGCCGACCACCCCCTCTACGTGGACGTGGTCCTGAAATTCGCCCAGTTCCTGCTCACCGCCTGCGGCACGGAAGTGGCCCTGGACCTGCTGGAAGAGCAGGCCATCTCGGAGGCGGGAGTCATGACCTGGGTGGGCCGCCAGAAGCAGGAGATGGTGGAGAGCAACTCGAAGATCATCGTCCTGTGCTCCCGCGGCACGCGCGCCAAGTGGCAGGCGCTCCTGGGTCGGGGAGCGCCTGTGCGGCTGCGCTGTGACCACGGGAAGCCCGTGGGGGACCTATTCACCGCAGCCATGAACATGATCCTCCCGGACTTCAAGAGGCCAGCCTGCTTCGGCACCTACGTAGTCTGCTACTTCAGCGAGGTCAGCGGTGACGGCGACGTCCCCGACCTGTTCGGCGCGGCGCCGCGGTACCCGCTCATGGACAGGTTCGAGGAGGTGTACTTCCGCATCCAGGACCTGGAGATGTTCCAGCCGGGCCGCATGCACCGCGTGGGGGAGCTGTCGGGAGACAACTACCTGCGGAGCCCGGGCGGCAGGCAGCTCCGCACCGCCCTGGACAGGTTCCGGGACTGGCAGGCCCGCTGCCCCGACTGGTTCGAGCGTGAGAACCTCTACCCGGCCGATGACCAGGATGCCCCGTCCCTGGACGAAGAGGTGTTTGAGGAGCCACCGGGAACCGGCATCATGAAGCGGGCGCCCCTGGTGCGCGAGCCTGGCTCCCAGGCCTGCCTGGCCATAGACCTCCTGGTCGGGGAGGAAGTGGCAAAGCTGGAACCTCACCTGCAGCCCCGGCAGCCCCTCCACACCCTGGTGCTCCCCGCAGAGGAGGGCGCCCTGGCCGCGGAGCCTGCTATGCGGTTGGCACTGGCGGGGGAGGGCGAGGCCTGCCCGCTGCTGGGCAGCCCGGGCGCTGGGCGAAATAGCGTCCTCTTCCTCCCTGTGGACCCCGAGGACTCACCGCTTGGCAGCACCCCCATGGCGTCTCCTGACCTTCCAGAGGACATGAGGGAGCACCTCGAAGGCTTGATGCTCTCGCTCTTCCAGGACCCACACACGCCCTACGAGGAGGAGCAGCGGCGGTCAGTGCAGTCTGACCAGGGCTACATCTCCAGGAGCTCCCCCCCCGACGGACTCACAGAAATGGAGGAAGAGCAGGACCCAGGGAAGCCGGCCCTGCCACTCTCTCCTGAGGACCTGGAGAGCCTGAGGAGCCTCCAGCGGCAGCTGCTTTTCCGCCAGCTGCAGAAGAACTCGGGCTGGGACACGGTGGAGAGAGGCCCAGTG
Macaca_nemestrina     ATGGGGGCCGCACGCAGCCCGCCGCGTGCTGTCCCGGGGCCCCCGCTGGGACTGCTCCTGCTGCTCCTGGGCGTGCTGGCCCCGGGTGGCGCCTCCCTGCGACTGCTGGACCACCCGGCGCTGGTCTGCTCCCAGCCGGGGCTAAACTGCACAGTCAAGAACAGTACCTGCTTAGATGACAGCTGGATTCACCCTCGAAACCTGACCCCCTCCTCCCCAAAGGACCTGCAGATCCAGCTGCGCTTTGCCCACACCCAGCAAGGCGACCTGTTCCCCGTGGCTCACATCGAATGGACACTGCAGACAGACGCCAGCATCCTATACCTCGAGGGTGCAGAGTTATCTGTCCTGCAGCTGAACACCAATGAACGTTTGTGCGTCGAGTTTGAGTTTCTGTCCAAACTGAGGCATCACCACAAGCGGTGGCGTTTTACCTTCAGCCACTTTGTGGTTGACCCTGACCAGGAATATGAGGTGACCGTTCACAACCTGCCCAAGCCCATCCCTGACGGGGACCCAAACCACCAGTCCAAGAATTTCCTCGTGCCTGACTGCGAGCACACCAGAATGAAGGTAACCACGCCATGCATGAGCTCAGGCAGCCTGTGGGACCCCAACATCACTGTGGAGACCCTGGAGGCCCAGCAGCTGCGTGTGGCCTTCACCCTGTGGAATGAATCTACCCATTACCAGATCCTGCTGACCAGTTTTCCGCACATGGAGAACCACAGCTGCTTTGAGCACATGCACCACGTACCTGCGCCCAGACCAGAGGACTTCCACCAGCGATCCAATGTCACACTCACTCTACACAACCTGAAAGGGTGCTGCCGCCACCGAGTGCAGATCCAGCCCTTCTTCAGCAGCTGCCTCAATGACTGCCTCAGACACTCCGTGACTGTTTCCTGCCCAGAAATGCCAGACACTCCAGAACCAATTCCAGACTACATGCCCCTGTGGTTGTACTGGTTCATCACGGGCATCTCCGTCCTGCTGGTGGGCTCCGCCATCCTGCTGATCGTCTGCATGACCTGGAGGCTAGCCGGGCCTGGAAATGAAAAATGCAGTAATGACACCAAATACACCGATGGCCTGCCTGCGGCTGACCTGACCCCCCCACCGCTGAAGCCCAGGAAGGTCTGGATCATCTACTCAGCCGACCACCCCCTCTACGTGGACGTGGTCCTGAAATTCGCCCAGTTCCTGCTCACCGCCTGCGGCACGGAAGTGGCCCTGGACCTGCTGGAAGAGCAGGCCATCTCGGAGGCGGGAGTCATGACCTGGGTGGGCCGCCAGAAGCAGGAGATGGTGGAGAGCAACTCGAAGATCATCGTCCTGTGCTCCCGCGGCACGCGCGCCAAGTGGCAGGCGCTCCTGGGCCGGGGAGCGCCTGTGCGGCTGCGCTGTGACCACGGGACGCCCGTGGGGGACCTATTCACCGCAGCCATGAACATGATCCTCCCGGACTTCAAGAGGCCAGCCTGCTTCGGCACCTACGTAGTCTGCTACTTCAGCGAGGTCAGCGGTGACGGCGACGTCCCCGACCTGTTCGGCGCGGCGCCGCGGTACCCGCTCATGGACAGGTTCGAGGAGGTGTACTTCCGCATCCAGGACCTGGAGATGTTCCAGCCGGGCCGCATGCACCGCGTGGGGGAGCTGTCGGGAGACAACTACCAGCGGAGCCCGGGCGGCAGGCAGCTCCGCGCCGCCCTGGACAGGTTCCGGGACTGGCAGGCCCGCTGCCCCGACTGGTTCGAGCGTGAGAACCTCTACCCGGCCGATGACCAGGATGCCCCGTCCCTGGACGAGGAGGTGTTTGAGGAGCCACCGGGAACCGGCATCATGAAGCGGGCGCCCCTGGTGCGCGAGCCTGGCTCCCAGGCCTGCCTGGCCATAGACCTCCTGGTCAGGGAGGAAGTGGCAAAGCTGGAACCTCACCTGCAGCCCCGGCAGCCCCTCCACACCCTGGTGCTCCCCGCAGAGGAGGGCGCCCTGGCCGCGGAGCCTGCTATTCGGTTGGCACTGGCGGGGGAGGGCGAGGCCTGCCCGCTGCTGGGCAGCCCGGGCGCTGGGCGAAATAGCGTCCTCTTCCTCCCTGTGGACCCCGAGGACTCACCGCTTGGCAGCACCCCCATGGCGTCTCCTGACCTTCCAGAGGACATGAGGGAGCACCTCGAAGGCTTGATGCTCTCGCTCTTCCAGGACCCACACACGCCCTACGAGGAGGAGCAGCGGCGGTCAGTGCAGTCTGACCAGGGCTACATCTCCAGGAGCTCCCCCCCCGACGGACTCACGGAAATGGAGGAAGAGCAGGACCCAGGGAAGCCGGCCCTGCCACTCTCTCCTGAGGACCTGGAGAGCCTGAGGAGCCTCCAGCGGCAGCTGCTTTTCCGCCAGCTGCAGAAGAACTCGGGCTGGGACACGGTGGAGAGAGGCCCAGTG
Theropithecus_gelada     ATGGGGGCCGCACGCAGCCCGCCGCCCGCTGTCCCGGGGCCCCCGCTGGGACTGCTCCTGCTGCTCCTGGGCGTGCTGGCCCCGGGTGGCGCCTCCCTGCGACTCCTGGACCACCCGGCGCTGGTCTGCTCCCAGCCGGGGCTAAACTGCACAGTCAAGAACAGTACCTGCTTAGATGACAGCTGGATTCACCCTCGAAACCTGACCCCCTCCTCCCCAAAGGACCTGCAGATCCAGCTGCGCTTTGCCCACACCCAGCAAGGCGACCTGTTCCCCGTGGCTCACATCGAATGGACACTGCAGACAGACGCCAGCATCCTATACCTCGAGGGTGCAGAGTTATCTGTCCTGCAGCTGAACAGCAATGAACGTTTGTGCGTCAAGTTTGAGTTTCTGTCCAAACTGAGGCATCACCACAAGCGGTGGCGTTTTACCTTCAGCCACTTTGTGGTTGACCCTGACCAGGAATATGAGGTGACCGTTCACAACCTGCCCAAGCCCATCCCTGACGGGGACCCAAACCACCAGTCCAAGAATTTCCTCGTGCCTGACTGCGAGCACACCAGAATGAAGGTAACCACGCCATGCATGAGCTCAGGCAGCCTGTGGGACCCCAACATCACTGTGGAGACCCTGGAGGCTCAGCAGCTGCGTGTGGGCTTCACCCTGTGGAATGAATCTACCCATTACCAGATCCTGCTGACCAGTTTTCCGCACATGGAGAACCACAGCTGCTTTGAGCACATGCACCACGTACCTGCGCCCAGACCAGAGGACTTCCACCAGCGATCCAATGTCACACTCACTCTACACAACCTGAAAGGGTGCTGCCGCCACCGAGTGCAGATCCAGCCCTTCTTCAGCAGCTGCCTCAATGACTGCCTCAGACACTCCGTGACTGTTTCCTGCCCAGAAATGCCAGACACTCCAGAACCAATTCCAGACTACATGCCCCTGTGGTTGTACTGGTTCATCACGGGCATCTCCGTCCTGCTGGTGGGCTCCGCCATCCTGCTGATCGTCTGCATGACCTGGAGGCTAGCCGGGCCTGGAAATGAAAAATGCAGTAATGACACCAAATACACCGATGGCCTGCCTGCGGCTGACCTGACCCCCCCACCGCTGAAGCCCAGGAAGGTCTGGATCATCTACTCAGCCGACCACCCCCTCTACGTGGACGTGGTCCTGAAATTCGCCCAGTTCCTGCTCACCGCCTGCGGCACGGAAGTGGCCCTGGACCTGCTGGAAGAGCAGGCCATCTCGGAGGCGGGAGTCATGACCTGGGTGGGCCGCCAGAAGCAGGAGATGGTGGAGAGCAACTCGAAGATCATCGTCCTGTGCTCCCGCGGCACGCGCGCCAAGTGGCAGGCGCTCCTGGGCCGGGGAGCGCCTGTGCGGCTGCGCTGTGACCACGGGAAGCCCGTGGGGGACCTGTTCACCGCAGCCATGAACATGATCCTCCCGGACTTCAAGAGGCCAGCCTGCTTCGGCACCTACGTAGTCTGCTACTTCAGCGAGGTCAGCGGTGACCGCGACGTCCCCGACCTGTTCGGCGCGGCGCCGCGGTACCCGCTCATGGACAGGTTCGAGGAGGTGTACTTCCGCATCCAGGACCTGGAGATGTTCCAGCCGGGCCGCATGCACCGCGTGGGGGAGCTGTCGGGAGACAACTACCTGCGGAGCCCGGGCGGCAGGCAGCTCCGCGCCGCCCTGGACAGGTTCCGGGACTGGCAGGCCCGCTGCCCCGACTGGTTCGAGCGTGAGAACCTCTACTCAGCCGATGACCAGGATGCCCCGTCCCTGGACGAAGAGGTGTTTGAGGAGCCACCGGGAACCGGCATCATGAAGCGGGCGCCCCTGGTGCGCGAGCCTGGCTCCCAGGCCTGCCTGGCCATAGACCTCCTGGTCGGGGAGGAAGTGGCAAAGCTGGAACCTCACCTGCAGCCCCGGCAGCCCCTCCACACCCTGGTGCTCCCCGCAGAGGAGGGCGCCCTGGCCGCGGAGCCTGCTATGCGGTTGGCACTGGCGGGGGAGGGCGAGGCCTGCCCGCTGCTGGGCAGCCCGGGCGCTGGGCGAAATAGCGTCCTCTTCCTCCCTGTGGACCCCGAGGACTCACCGCTTGGCAGCACCCCCATGGCGTCTCCTGACCTTCCAGAGGACATGAGGGAGCACCTCGAAGGCTTGATGCTCTCGCTCTTCCAGGACCCACACACGCCCTACGAGGAGGAGCAGCGGCGGTCAGTGCAGTCTGACCAGGGCTACATCTCCAGGAGCTCCCCCCCCGACGGACTCACGGAAATGGAGGAAGAGCAGGACCCAGGGAAGCCGGCCCTGCCACTCTCTCCTGAGGACCTGGAGAGCCTGAGGAGCCTCCAGCGGCAGCTGCTTTTCCGCCAGCTGCAGAAGAACTCGGGCTGGGACACGGTGGAGAGAGGCCCAGTG
Trachypithecus_francoisi     ATGGGGGCCGCACGCAGCCCGCCGCCCGCTGTCCCGGGGCCCCCGCTGGGACTGCTTCTGCTGCTCCTGGGCGTGCTGGCCCCGGGTGGCGCCTCCCTGCGACTCCTGGACCACCCGGCGCTGGTCTGCTCCCAGCCGGGGCTAAACTGCACAGTCAAGAACAGTACATGCCTAGATGACAGCTGGATTCACCCTCGAAACCTGACCCCCTCCTCCCCAAAGGACCTGCAGATCCAGCTGCGCTTTGCCCACACCCAGCAAGGAGACCTGTTCCCCGTGGCTCACATCGAATGGACACTGCAGACAGATGCCAGCATCCTATACCTCGAGGGTGCAGAGTTATCTGTCCTGCAGCTGAACACCAATGAACGTTTGTGCGTCAAGTTTGAGTTTCTGTCCAAACTGAGGCATCACCACAAGCGGTGGCGTTTTACCTTCAGCCACTTTGTGGTTGACCCTGACCAGGAATATGAGGTGACCGTTCACCACCTGCCCAAGCCCATCCCTGACGGGGACCCAAACCACCAGTCCAAGAATTTCCTTGTGCCTGACTGTGAGCACACCAGAATGAAGGTAACCACGCCATGCATGAGCTCAGGCAGCCTGTGGGACCCCAACATCACTGTGGAGACCCTGGCGGCCCAGCAGCTGCGTGTGGGCTTCACCCTGTGGAATGAATCTACCCATTACCAGATCCTGCTGACCAGTTTTCCGCACATGGAGAACCACAGCTGCTTTGAGCACATGTACCACGTTCCTGCGCCCAGACCAGAGGACTTCCACCAGCGATCCAACGTCACACTCACTCCACGCAACCTGAAAGGGTGCTGCCGCCACCAAGTTCAGATCCAGCCCTTCTTCAGCAGCTGCCTCAATGACTGCCTCAGACACTCCGTGACTGTTCCCTGCCCAGAAATGCCAGACACTCCAGAACCAATTCCGGACTACATGCCCCTGTGGGTGTACTGGTTCATCACGGGCATCTCCGTCCTGCTGGTGGGCTCTGCCATCCTGCTGATCGTCTGCATGACCTGGAGGCTAGCCGGGCCTGGAAATGAAAAATACAGTAATGACACCAAATACACCGATGGCCTGCCTGCGGCTGACTTGACCCCCCCACCGCTGAAGCCCAGGAAGGTCTGGATCATCTACTCAGCTGACCACCCCCTCTACGTGGACGTGGTCCTGAAATTCGCCCAGTTCCTGCTCACTGCCTGCGGCACGGAAGTGGCCCTGGACCTGCTGGAAGAGCAGGCTATTTCGGAGGTGGGAGTCATGACCTGGGTGGGCCGCCAGAAGCAGGAGATGGTGGAGAGCAACTCTAAGATCATCATCCTGTGCTCCCGCGGCACGCGCGCAAAGTGGCAGGCGCTCCTGGGCCGGGGAGCGCCTGTGCGGCTGCGCTGTGACCACGGGAAGCCCGTGGGGGACCTGTTCACCGCAGCCATGAACATGATCCTCCCGGACTTCAAGAGGCCAGCCTGCTTCGGCACCTACGTAGTCTGCTACTTCAGCGAGGTCAGCGGTGACGGCGACGTCCCCGACCTGTTCGGCGCGGCGCCGCGGTACCCGCTCATGGACAGGTTCGAGGAGGTGTACTTCCGCATCCAGGACCTGGAGATGTTCCAGCCCGGCCGCATGCACCGCGTGGGGGAGCTGTCAGGAGACAACTACCTGCGGAGCCCGGGCGGCAGGCAGCTCTGCGCCGCCCTGGACAGGTTCCGAGACTGGCAGGCCCGCTGCCCCGACTGGTTCGAGCGTGAGAACCTCTACTCGGCCGATGACCAGGATGCCCCGTCCCTGGACGAAGAGGTGTTTGAGGAGCCACCGGGAACCGGCATCATGAAGCGGGCGCCCCTGGTACGCGAGCCTGGCTCCCAGGCCTGCCTGGCCATAGACCTCCTGGTCGAGGAGGAAGTGGCAAAGCTGGAACCTCACCTGCAGCCCCGGCAGCCCCTCCACACCCTGGTGCTCCCCGCAGAGGAGGGCGCCCTGGCAGCGGAGCCTGCTATCCGGTTGGCACTGGCGGGGGAGGGCGAGGCCTGCCCGCTGCTGGGCAGCCCAGGCGCTGGGCGAAATAGCGTCCTCTTCCTCCCTGTGGACCCCGAGGACTCGCCCCTTGGCAGCACCCCCATGGCGTCTCCTGACCTTCCAGAGGACATGAGGGAGCACCTCGAAGGCTTGATGCTCTCCCTCTTCCAGGACCCACACACACCCTACGAGGAGGAGCAGCGGCGGTCAGTGCAGTCTGACCAGGGCTACATCTCCAGAAGCTCCCCCCCCGACGGACTCACGGAAATGGAGGAAGAGCAGGACCCAGGGAAGCCGGCCCTGCCACTCTCTCCCGAGGACCTGGAGAGCCTGAGGAGCCTCCAGCGGCAGCTGCTTTTTCGCCAGCTGCAGAAGAACTCGGGCTGGGACACGGTGGAGAGAGGCCCAGTG
Rhinopithecus_bieti     ATGGTGGCCGCACGCAGCCCGCCGCCCGCTGTCCCGGGCCCCCCGCTGGGACTGCTTCTGCTGCTCCTGGGCGTGCTGGCCCCGGGTGGCGCCTCCCTGCGACTCCTGGACCACCCGGCGCTGGTCTGCTCCCAGCCGGGGCTAAACTGCACAGTCAAGAACAGTACATGCCTAGATGACAGCTGGATTCACCCTCGAAACCTGACCCCCTCCTCCCCAAAGGACCTGCAGATCCAGCTGCGCTTTGCCCACACCCAGCAAGGAGACCTGTTCCCCGTGGCTCACATCGAATGGACACTGCAGACAGACGCCAGCATCCTATACCTCGAGGGTGCAGAGTTATCTGTCCTGCAGCTGAACACCAATGAACGTTTGTGCGTCAAGTTTGAGTTTCTGTCCAAACTGAGGCATCACCACAAGCGGTGGCGTTTTACCTTCAGCCACTTTGTGGTTGACCCTGACCAGGAATATGAGGTGACTGTTCACCACCTGCCCAAGCCCATCCCTGACGGGGACCCAAACCACCAGTCCAAGAATTTCCTCGTGCCTGACTGCGAGCACACCAGAATGAAGGTAACCACGCCATGCATGAGCTCAGGCAGCCTGTGGGACCCCAACATCACTGTGGAGACCCTGGCGGCCCAGCAGCTGCGTGTGGGCTTCACCCTGTGGAATGAATCTACCCATTACCAGATCCTGCTGACCAGTTTTCCGCACATGGAGAACCACAGCTGCTTTGAGCACATGCACCACGTTCCTGCGCCCAGACCAGAGGACTTCCACCAGCGATCCAACGTCACACTCACTCTACGCAACCTGAAAGGGTGCTGCCGCCACCAAGTTCAGATCCAGCCCTTCTTCAGCAGCTGCCTCAATGACTGCCTCAGACACTCCGTGACTGTTCCCTGCCCAGAAATGCCAGACACTCCAGAACCAATTCCGGACTACATGCCCCTGTGGGTGTACTGGTTCATCACGGGCATCTCCGTCCTGCTGGTGGGCTCTGCCATCCTGCTGATCGTCTGCATGACCTGGAGGCTAGCCGGGCCTGGAAATGAAAAATACAGTAATGACACCAAATACACCGATGGCCTGCCTGCGGCTGACCTGACCCCCCCACCGCTGAAGCCCAGGAAGGTCTGGATCATCTACTCAGCTGACCACCCCCTCTACGTGGACGTGATCCTGAAATTCGCCCAGTTCCTGCTCACTGCCTGCGGCACGGAAGTGGCCCTGGACCTGCTGGAAGAGCAGGCTATCTCGGAGGTGGGAGTCATGACCTGGGTGGGCCGCCAGAAGCAGGAGATGGTGGAGAGCAACTCTAAGATCATCATCCTGTGCTCCCGCGGCACGCGCGCAAAGTGGCAGGCGCTCCTGGGCCGGGGAGCGCCTGTGCGGCTGCGCTGTGACCACAGGAAGCCCGTGGGGGACCTGTTCACCGCAGCCATGAACATGATCCTCCCGGACTTCAAGAGGCCAGCCTGTTTCGGCACCTACGTAGTCTGCTACTTCAGCGAGGTCAGCGGTGACGGCGACGTCCCCGACCTGTTCGGCGCGGCGCCGCGGTACCCGCTCATGGACAGGTTCGAGGAGGTGTACTTCCGCATCCAAGACCTGGAGATGTTCCAGCCCGGCCGCATGCACCGCGTGGGGGAGCTGTCAGGAGACAACTACCTGCGGAGCCCGGGCGGCAGGCAGCTCCGCGCCGCCCTGGACAGGTTCCGGGACTGGCAGGCCCGCTGCCCCGACTGGTTCGAGCGTGAGAATCTCTACTCGGCCGATGACCAGGATGGCCCGTCCCTGGACGAAGAGGTGTTTGAGGAGCCACCGGGAACCGGCATCATGAAGCGGGCGCCCCTGGTACGCGAGCCTGGCTCCCAGGCCTGCCTGGCCATAGACCTCCTGGTCGGGGAGGAAGTGGCAAAGCTGGAACCTCACCTGCAGCCCCGGCAGCCCCTCCACACCCTGGTGCTCCCCGCAGAGGAGGGCGCCCTGGCAGCGGAGCCTGCTATCCGGTTGGCACTGGCGGGGGAGGGCGAGGCCTGCCCGCTGCTGGGCAGCCCATGCGCTGGGCGAAATAGCGTCCTCTTCCTCCCTGTGGACCCCGAGGACTCGCCCCTTGGCAGCACCCCCATGGCGTCTCCTGACCTTCCAGAGGACATGAGGGAGCACCTCGAAGGCTTGATGCTCTCGCTCTTCCAGGACCCACACACACCCTACGAGGAGGAGCAGCGGCGGTCAGTGCAGTCTGACCAGGGCTACATCTCCAGAAGCTCCCCCCCCGACGGACTCACGGAAATGGAGGAAGAGCAGGACCCAGGGAAGCCGGCTCTGCCACTCTCTCCCGAGGACCTGGAGAGCCTGAGGAGCCTCCAGCGGCAGCTGCTTTTTCGCCAGCTGCAGAAGAACTCGGGCTGGGACACGGTGGAGAGAGGCCCAGTG
Rhinopithecus_roxellana     ATGGTGGCCGCACGCAGCCCGCCGCCCGCTGTCCCGGGCCCCCCGCTGGGACGGCTTCTGCTGCTCCTGGGCGTGCTGGCCCCGGGTGGCGCCTCCCTGCGACTCCTGGACCACCCGGCGCTGGTCTGCTCCCAGCCGGGGCTAAACTGCACAGTCAAGAACAGTACATGCCTAGATGACAGCTGGATTCACCCTCGAAACCTGACCCCCTCCTCCCCAAAGGACCTGCAGATCCAGCTGCGCTTTGCCCACACCCAGCAAGGAGACCTGTTCCCCGTGGCTCACATCGAATGGACACTGCAGACAGACGCCAGCATCCTATACCTCGAGGGTGCAGAGTTATCTGTCCTGCAGCTGAACACCAATGAACGTTTGTGCGTCAAGTTTGAGTTTCTGTCCAAACTGAGGCATCACCACAAGCGGTGGCGTTTTACCTTCAGCCACTTTGTGGTTGACCCTGACCAGGAATATGAGGTGACTGTTCACCACCTGCCCAAGCCCATCCCTGACGGGGACCCAAACCACCAGTCCAAGAATTTCCTCGTGCCTGACTGCGAGCACACCAGAATGAAGGTAACCACGCCATGCATGAGCTCAGGCAGCCTGTGGGACCCCAACATCACTGTGGAGACCCTGGCGGCCCAGCAGCTGCGTGTGGGCTTCACCCTGTGGAATGAATCTACCCATTACCAGATCCTGCTGACCAGTTTTCCGCACATGGAGAACCACAGCTGCTTTGAGCACATGCACCACGTTCCTGCGCCCAGACCAGAGGACTTCCACCAGCGATCCAACGTCACACTCACTCTACGCAACCTGAAAGGGTGCTGCCGCCACCAAGTTCAGATCCAGCCCTTCTTCAGCAGCTGCCTCAATGACTGCCTCAGACACTCCGTGACTGTTCCCTGCCCAGAAATGCCAGACACTCCAGAACCAATTCCGGACTACATGCCCCTGTGGGTGTACTGGTTCATCACGGGCATCTCCGTCCTGCTGGTGGGCTCTGCCATCCTGCTGATCGTCTGCATGACCTGGAGGCTAGCCGGGCCTGGAAATGAAAAATACAGTAATGACACCAAATACACCGATGGCCTGCCTGCGGCTGACCTGACCCCCCCACCGCTGAAGCCCAGGAAGGTCTGGATCATCTACTCAGCTGACCACCCCCTCTACGTGGACGTGGTCCTGAAATTCGCCCAGTTCCTGCTCACTGCCTGCGGCACGGAAGTGGCCCTGGACCTGCTGGAAGAGCAGGCTATCTCGGAGGTGGGAGTCATGACCTGGGTGGGCCGCCAGAAGCAGGAGATGGTGGAGAGCAACTCTAAGATCATCATCCTGTGCTCCCGTGGCACGCGCGCAAAGTGGCAGGCGCTCCTGGGCCGGGGAGCGCCTGTGCGGCTGCGCTGTGACCACAGGAAGCCCGTGGGGGACCTGTTCACCGCAGCCATGAACATGATCCTCCCGGACTTCAAGAGGCCAGCCTGTTTCGGCACCTACGTAGTCTGCTACTTCAGCGAGGTCAGCGGTGACGGCGACGTCCCCGACCTGTTCGGCGCGGCGCCGCGGTACCCGCTCATGGACAGGTTCGAGGAGGTGTACTTCCGCATCCAGGACCTGGAGATGTTCCAGCCCGGCCGCATGCACCGCGTGGGGGAGCTGTCAGGAGACAACTACCTGCGGAGCCCGGGCGGCAGGCAGCTCCGCGCCGCCCTGGACAGGTTCCGGGACTGGCAGGCCCGCTGCCCCGACTGGTTCGAGCGTGAGAATCTCTACTCGGCCGATGACCCGGATGGCCCGTCCCTGGACGAAGAGGTGTTTGAGGAGCCACCGGGAACCGGCATCATGAAGCGGGCGCCCCTGGTACGCGAGCCTGGCTCCCAGGCCTGCCTGGCCATAGACCTCCTGGTCGGGGAGGAAGTGGCAAAGCTGGAACCTCACCTGCAGCCCCGGCAGCCCCTCCACACCCTGGTGCTCCCCGCAGAGGAGGGCGCCCTGGCAGCGGAGCCTGCTATCCGGTTGGCACTGGCGGGGGAGGGCGAGGCCTGCCCGCTGCTGGGCAGCCCAGGCGCTGGGCGAAATAGCGTCCTCTTCCTCCCTGTGGACCCCGAGGACTCGCCCCTTGGCAGCACCCCCATGGCGTCTCCTGACCTTCCAGAGGACATGAGGGAGCACCTCGAAGGCTTGATGCTCTCGCTCTTCCAGGACCCACACACACCCTACGAGGAGGAGCAGCGGCGGTCAGTGCAGTCTGACCAGGGCTACATCTCCAGAAGCTCCCCCCCCGACGGACTCACGGAAATGGAGGAAGAGCAGGACCCAGGGAAGCCGGCTCTGCCACTCTCTCCCGAGGACCTGGAGAGCCTGAGGAGCCTCCAGCGGCAGCTGCTTTTTCGCCAGCTGCAGAAGAACTCGGGCTGGGACACGGTGGAGAGAGGCCCAGTG
Piliocolobus_tephrosceles     ATGGGGGCCGCACGCAGCCCGCCGCCCGCTGTCCGGGGGCCCCGGCTGGGACTGCTCCTGCTGCTCCTGGGCGTGCTGGCCCCGGGTGGCGCCTCCCTGCGACTCCTGGACCACCCGGCGCTGGTCTGCTCCCAGCCGGGGCTAAACTGCACAGTCAAGAACAGTACATGCCTAGATGACAGCTGGATTCACCCTCGAAACCTGACCCCCTCCTCCCCAAAGGACCTGCAGATCCAGCTGCGCTTTGCCCACACCCAGCAAGGAGACCTGTTCCCCGTGGCTCACATTGAATGGACACTGCAGACGGACGCCAGCATCCTATACCTCGAGGGTGCAGAGTTATCTGTCCTGCAGCTGAACACCAATGAACGTTTGTGCGTCAAGTTTGAGTTTCTGTCCAAACTGAGGCATCACCACAAGCGGTGGCGTTTTACCTTCAGCCACTTTGTGGTTGACCCTGACCAGGAATATGAGGTGACCGTTCACCACCTGCCCAAGCCCATCCCTGACGGGGACCCAAACCACCAGTCCAAGAATTTCCTCGTGCCTGACTGCGAGCACACCAGAATGAAGGTAACCACGCCATGCATGAGCTCAGGCAGCCTGTGGGACCCCAACATCACTGTGGAGACCCTGGCGGCCCAGCAGCTGCGTGTGGGCTTCACCCTGTGGAATGAATCTACCCATTACCAGATCCTGCTGACCAGTTTTCCGCACATGGAGAACCACAGCTGCTTTGAGCACATGCACCACGTTCCTGCGCCCAGACCAGAGGACTTCCACCAGCGATCCAACGTCACACTCACTCGACGCAACCTGAAAGGGTGCTGCCGCCACCAAGTGCAGATCCAGCCCTTCTTCAGCAGCTGCCTCAATGACTGCCTCAGACACTCCGTGACTGTTCCCTGCCCAGAAATGCCAGACACTCCAGAACCAATTCCGGACTACATGCCCCTGTGGGTGTACTGGTTCATCACGGGCATCTCCGTCCTGCTGGTGGGCTCTGCCATCCTGCTGATCGTCTGCATGACCTGGAGGCTAGCCGGGCCTGGAAATGAAAAATACAGTAATGACACCAAATACACCGATGGCCTGCCTGCGGCTGACCTGACCCCCCCACCGCTGAAGCCCAGGAAGGTCTGGATCATCTACTCAGCTGACCACCCCCTCTACGTGGAGGTGGTCCTGAAATTCGCCCAGTTCCTGCTCACTGCCTGCGGCACGGAAGTGGCCCTGGACCTGCTGGAAGAGCAGGCTATCTCGGAGGTGGGAGTCATGACCTGGGTGGGCCGCCAGAAGCAGGAGATGGTGGAGAGCAACTCTAAGATCATCATCCTGTGCTCCCGCGGCACGCGCGCCAAGTGGCAGGCGCTCCTGGGCCGGGGAGCGCCTGTGCGGCTGCGCTGTGACCACGGGAAGCCCGTGGGGGACCTGTTCACCGCAGCCATGAACATGATCCTCCCGGACTTCAAGAGGCCAGCCTGCTTCGGCACCTACGTAGTCTGCTACTTCAGCGAGGTCAGCGGTGACGGCGACGTCCCCGACCTGTTCGGCGCCGCGCCGCGGTACCCGCTCATGGACAGGTTCGAGGAGGTGTACTTCCGCATCCAGGACCTGGAGATGTTCCAGCCCGGCCGCATGCACCGCGTGGGGGAGCTGTCAGGAGACAACTACCTGCGGAGCCCGGGCGGCAGGCAGCTCCGCGCCGCCCTGGACAGGTTCCGGGACTGGCAGGCCCGCTGCCCCGACTGGTTCGAGCTTGAGAACCTCTACTCGGCCGATGACCAGGATGCCCCGTCCCTGGACGAAGAGGTGTTTGAGGAGCCACCGGGAACCGGCATCATGAAGCGGGCGCCCCTGGTGCGCGAGCCTGGCTCCCAGGCCTGCCTGGCCATAGACCTCCTGGTCGGGGAGGAAGTGGCAAAGCTGGAACCTCACCTGCAGCCCCGGCAGCCCCTCCACACCCTGGTGCTCCCCGCAGAGGAGGGCGCCCTAGCAGCGGAGCCTGCTATCCGGTTGGCACTGGCGGGGGAGGGCGAGGCCTGCCCGCTGCTGGGCAGCCCAGGCGCTGGGCGAAATAGCGTCCTCTTCCTCCCTGTGGACCCCGAGGACTTGCCCCTTGGCAGCACCCCCATGGCGTCTCCTGACCTTCCAGGGGACATGAGGGAGCACCTCGAAGGCTTGATGCTCTCGCTCTTCCAGGACCCACACACACCCTACGAGGAGGAGCAGCGGCGGTCAGTGCAGTCTGACCAGGGCTACATCTCCAGAAGCTCCCCCCCCGACGGACTCACGGAAATGGAGGAAGAGCAGGACCCAGGGAAGCCGGCCCTGCCACTCTCTCCCGAGGACCTGGAGAGCCTGAGGAGCCTCCAGCGGCAGCTGCTTTTCCGCCAGCTGCAGAAGAACTCAGGCTGGGACGCGGTGGAGAGAGGCCCAGTG
Callithrix_jacchus     ATGGGGGTCGCACGCAGCCCGCCGCCCGCCGTCCCGGGGCCCCCCCTGGGGCTACTCCTGCTGTTCCTGGGCGTGCTGGCCCCGGGTGGCGCCTCCCTGCGACTCCTGGACCACCCGGCGCTGGTCTGCTCCCAGCCGGGGCTAAACTGCACAGTCAAAAATAGTACCTGCCTGGATGACAGCTGGATCCACCCTCAAAACCTGACCCCCTCCTCCCCAAAAGAGCTGCAGATCGAGCTTCGCTTTGTCCGCACCCAGCAAGGAGACCTGTTCCCCGTGGCTCACATTGAATGGACGCTGCAGACAGACGCCAGCATCCTGTACCTCGAGGGTGCAGAGTTATCTGTCCTGCAGCTAAACACCAATGAACGTTTGTGTGTCAGGTTCGAGTTTCTGTCCAAACTGAGGCATCACCACAAGCGGTGGCGTTTCACCTGCAGCCACTTCGTGGTTGACCCTAACCAGGAGTATGAGGTGACCGTTCACCACCTGCCCAAACCCATCCCTGACGGGGACCCAAACCACCAGTCCAAGAATTTCCTCGTGCCTGGCTGCGAGGACACCAGGATGAAAGGAACCATGCCGTGTGTGAGCGCAGGCAGCATGTGGGACCCCGACATCACTGTGGAGACCCTGGAGGCCCACCAGCTGCGCGTGAGCTTCACCCTGTGGAACGAATCTGCCCGCTACCAGGTCCTGCTGACCAGCTTTCCACATATGGAGAACCACAGCTGCTTTGAGCACATGTACCACGTGCCTGCGCCCAGGCCGCAGGATTTCCACCAGCGATCCAACATCACACTCACCGTACGCAGCCTCAGAGGGTGCTGTCGCCATCGAGTGCAGATCCAGCCCTTCTTCAGCAGCTGCCTCAATGACTGCTTCAGACACTCTATGACTGTTTCCTGCCCAGAAACGCCAGACACTCCAGAACCTGTTGTGGTCTACATGCCCCTGTGGGTGTACTGGTTCATCACGGGCATCTCCATGCTGCTGGTGGGCTCCGTCATCCTGCTGATCGTCTGCATGACCTGGAGGCTACCCGGGCCTGCAAGCGAAAAACACAGTAATGACACCAAACACACCGATGGCCTGCCTGCTGCTGAGCTGACGCCCCCACCGCTGAAGCCCAGGAAGGTCTGGATCATCTACTCAGCCGACCACCCCCTCTACGTGGACGTGGTCCTGAAATTCGCCCAGTTCCTGCTCACTGCCTGCGGCACGGAAGTGGCCCTGGACCTGCTGGAAGAGCAGGCCATCTCGGAGGTGGGAGTCATGACCTGGGTGGGCCGCCAGAAGCAGGAGATGGTGGAGAGCAACTCTAAGATCATCATCCTGTGCTCCCGCGGCACGCGCGCCAAGTGGCAGGCGCTCCTGGGCCGGGGGGCGCCTGTGCGGCTGCGCTGCGACCACAGGAAGCCCGCGGGGGACCTGTTCACGGCAGCCATGAACATGATCCTCCCGGACTTCAAGAGGCCAGCCTGCTTCGGCACCTATGTGGTCTGCTACTTCCACGAGGTCAGCGGCGAGGGCGACGTCCCTGACCTGTTCGGTGCGGCGCCGCGGTACGCGCTCATGGACAAGTTCGAGGAGGTGTACTTCCGCATCCAGGACCTGGAGATGTTCCAGCCGGGCCGCATGCACCGCGTCGGGGAGCTGTCCGGGGACAACTACCTGCGGAGCCCGGGCGGCAGGCAGCTCCGCGCCGCCCTGGACAGGTTCCGGGACTGGCAGGCCCGCTGCCCCGACTGGTTCGAGCACGAGAGCCTCTGCCCGGCCGACGACCAGGACGCCCCATCCCTGGACGAAGACGTGTTCGAGGAGCCGTCAGGAACCGGCATCGTGAAGCAGGCGCCCCTGGTCCGTGAACCTGGGTCCCAGGCCTGCCTGGCGGTAGACCTCCTGGTCGGGGAGGAAGTGGCGAAGCTGGAGCCTCACCTGCAGCCCCAGCAGCCCCTCCACACCCTGGTGCTCCCCGCGGAGGAGGGCACCCCGGCCGCGGAGCCCGCTGGCCGGCTGGCGCTGGCCGGGGAGGACGAGGCGTGCCCGTTGCTGGGTGGCCTGGGTGCTGGGCGAAATAGCGTCCTCTTCCTTCCTGTGGACCCCGGGGACTCACCCCTCAGCAGCACCCCCATGGCGTCTCCTGACCTTCCAGAGGATGTGAGGGAACAACTGGAAGGCTTGATGCTCTCGCTTTTCCAGGACCCGCACACACCCTGCGAGGAGGAGCAGCGGCAGTCGGTACAGTCTGACCAGGGCTACATCTCCAGGAGCTCCCCACCCGATGGACTCACGGAAATGGAGGAGAAGCAGGACCCAGGGAAGCCAGCCTCGCCACTCTCTCCCGAGGACCTGGAGAACCTGAGGAGCCTCCAACAGCAGCTGCTCTTCCGCCAGCTGCAAGAGAACTCGGGCTGGGACACGGTGGGGAGAGGCCCCGGG
Saimiri_boliviensis     ATGGGGGCCGCACGCAGCCCGCCGCCCGCCGTCCCGGGGCCCCCCCTGGGGCTGCTCCTGCTGTTCCTGGGCGTGCCGGCCCCGGGTGGCGCCTCCCTGCGACTCCTGGACCACCCGGCGCTGGTCTGCTCGCAGCCGGGGCTAAACTGCACGGTCAAGAATAGTACCTGCCTGGATGACAGCTGGATCCACCCTCAAAACCTGACCCCGTCCTCCCCGAAAGACCTGCAGATCGAGCTCCGCTTTGCCCGCACCCAGCGAGGAGACCTGTTCCCCGTGGCTCACATTGAATGGACACTGCAGACAGATGCCAGCATCCTGTACCTCGAGGGCGCAGAGTTATCTGTCCTGCAGCTCAACACCAATGAACGGTTGTGCGTGAGGTTCGACTTTCTGTCCAAACTGAGGCATCACCACAAGCGGTGGCGTTTTACCTGCAGCCACTTCGTGGTGGACCCTAACCAGGAGTATGAGGTGACCGTTCACCACCTGCCCAAGCCCATCCCTGACGGGGACCCAAACCACCAGTCCAAGAATTTCCTCGTGCCTGGTTGCGAGGACACCAGGATGAAAGGAACCACGCCGTGCGTGAGCGCAGGCAGCCTGTGGGACCCCGAGATCACCGTGGAGACCCTGGAGGCCCACCAGCTGCGCGTGAGCTTCACCCTGTGGAACGAATCTACCCATTACCAGGTCCTGCTGACCAGCTTTCCACATACGGAGAACCACAGCTGCTTTGAGCACCTGTACCACATGCCTGCGCCCAGACCAGAGGACTTCCACCAGCGAACCAACATCACACTCACTGTACGCAGCCTTAGAGGGTGCTGTCGCCACCGAGTGCAGATCCAGCCCTTCTTCAGCAGCTGCCTCAATGACTGCTTCAGACACTCTGTGACTGTTTCCTGCCCAGAAATGCCAGACACTCCAGAACCAATTGCGGACTCCATGCCCCTGTGGGTGTACTGGTTCATCACAGGCGTGTCCATCCTGCTGGTGGGCTCCGTCATCCTGCTCACCGTCTGCATGACCTGGAGGCTACCCGGGCCTGCAAGCGAAAAACACAGTAATGACACCAAACACGCCGATGGCCTGCCTGCCACTGACCTGACGCCCCCACCGCTGAAGCCCAGGAAGGTCTGGATCATCTACTCAGCCGACCACCCCCTCTACGTGGACGTGGTCCTGAAATTCGCCCAGTTCCTGCTCACGGCCTGCGGCACAGAAGTGGCCCTGGACCTGCTGGAGGAGCAGGCCATCTCGGAGGTGGGAGTCATGACCTGGGTGGGCCGCCAGAAGCACGAGATGGTGGAGAGCAACTCCAAGATTATCATCCTGTGCTCCCGCGGCACGCGCGCCAAGTGGCAGGCGCTCCTGGGCCAGGGGGCGCCTGTGCAGCTGCGCTGCGACCACGGGAAGCCCGCGGGGGACCTGTTCACGGCAGCCATGAACATGATCCTCCCGGACTTCAAGAGGCCAGCCTGCTTCGGCACCTACGTGGTCTGCTACTTCCGCGAGGTCAGCGGCGAGGGCGACGTCCCCGACCTGTTCGGTGCGGCGCCGCGGTACGCGCTCATGGACAGGTTCGAGGAGGTGTACTTCCGCATCCAGGACCTGGAGATGTTCCAGCCCGGCCGCATGCACCGCGTCGGGGAGCTGTCGGGGGACAACTACCTGCACAGCCCGGGCGGCAGGCAGCTCCGCGCCGCCCTGGACAGGTTCCGGGACTGGCAGGCCCGCTGCCCCGACTGGTTCGAGCGCGAGAGCCTCTGCCCGGCGGATGACCAGGACGCCCAATCCCTGGACGAAGACGTGTTCCAGGAGCCGTCGGGAACCGGCATCGTGAAGAGGGCGCCCCTGGTCCGTGAACCTGGGTCCCAGGCCTGCCTGGCGGTAGACCTCCTGGTCGGGGAAGGAGTGGCGAAGCTGGAGCCTCATCTGCAGCCCCGGCAGCCCCTCCACACCCTGGTGCTCCCCGCGGAGGAAGGCACCCCGGCCGCGGAGCCCGCTGGCCGGCTGGCGCTGGCCGGGGAGGACGAGGCGTGCCCGCTGCTGGGTGGCCTGGGTGCTGGGCGAAATAGCGTCCTCTTCCTCCCTGTGGACCCCGAGGACTCAGCCCTTGGCAGCACCCCCATGGCGTCTCCTGACCTTCCAGCGGACGTGAGGGAGCAGCTGGAAGGCTTGATGCTCTCGCTCTTCCAGGACCCGCACACACCCTGCGAGGAGGAGCAGCGGCAGTCGGTACAGTCGGACCAGGGCTACATCTCCAGGAGCTCCCCCCCCGATGGACTCGCAGAAGCGGAGGAGGAGCAGGACCCAGGGAAGCCCGCCTCCCCGCTCTCTCCCGAGGACCTGGAGAGCCTGAGGAGCCTCCAACAGCAGCTGCTCTTCCGCCAGCTGCAGGAGAACTCGGTCTGGGACACGGCGGGGAGAGGCCGCGGG
Sapajus_apella     ATGGGGGCCGCACGCAGCCCGCCGCCCGCCGCCCCGGGGCCCCAGCTGGGGCTGCTGCTGCTGTTCTTCGGCGTGCTGGCCCCAGGTGGCGCCTCCCTGCGACTCCTGGACCACCCGGCGCTGGTCTGCTCCCAGCCTGGGCTAAACTGCACGGTCAAGAATAGTACCTGCCTGGATGACAGCTGGATCCACCCTCAAAACCTGACACCCTCCTCCCCGAAAGAGCTGCAGATCGAGCTCCGCTTTGCCCGCACACAGCAAGGAGACCTGTTCCCCGTGGCTCACATTGAATGGACGCTGCAGACAGACGCCAGCATCCTGTACCTCGAGGGCGCAGAGTTATCTGTTCTGCAACTAAACACCAATGAACGTTTGTGCATCACGTTCGAGTTTCTGTCCAAACTGAGACATCACCACAAGCGGTGGCGTTTTACCTGCAGCCACTTCGTGGTTGACCCTAACCAGGAGTATGAAGTGACCGTTCACCACCTGCCCAAGCCCATCCCTGACGGGGACCCAAACCACCAGTCCAAGAATTTCCTCGTGCCTGGCTGCGAGGACACCAGGATGAAAGGAACCGCGCCGTGCGTGAGCGCAGGCAGCCTGTGGGACCCCAACATCACTGTGGAGACCCTGGAGGCCCACCAGCTGCGCGTGAGCTTCACCCTGTGGAACGAATCTACCCGTTACCAGGTCCTGCTGACCAGCTTTCCACATACGGAGAACCACAGCTGCTTTGAGCACATGTATCACATGCCGGCGCCCAGACCAGAGGACTTCCACCAGCGAACCAACATCACATTCACTGTACGCAGCCTTAGAGGGTGCTGTCGCCACCAAGTGCAGATCCAGCCCTTCTTCAGCAGCTGCCTCAACGACTGCTTCAGACACTCTGTGACTGTTTCCTGCCCAGAAATGCCAGACACTCCAGAACCAATTGCGGACTACATGCCCCTGTGGGTGTACTGGTTCATCACGGGCGTCTCTATCCTGCTGGTGGGCTCCGTCATCCTGCTGATCGTCTGCATGACCTGGAGGCTACCAGGGCCTGCAAGCGAAAAACACAGTAATGACACCAAACACACGGATGGCCTGCCTGCCGCTGACCTGACGCCCCCACCGCTGAAGCCCAGAAAGGTCTGGATCATCTACTCAGCCGACCACCCCCTCTACGTGGACGTGGTCCTGAAATTCGCCCAGTTCCTGCTCACTGCCTGCGGCACAGAAGTGGCCCTGGACCTGCTGGAGGAGCAGGCCATCTCGGAGGTGGGAGTCATGACCTGGGTGGGCCGCCAGAAGCAGGAGATGGTGGAGAGCAACTCCAAGATCATCATCCTGTGCTCCCGCGGCACGCGCGCCAAGTGGCAGGCGCTCCTGGGCCGGGGGGCACCTGTGCGGCTGCGCTGCGACCACGGGAAGCCCGCGGGGGACCTGTTCACGGCAGCCATGAACATGATCCTCCCAGACTTCAAGAGGCCAGCCTGCTTCGGCACCTACGTGGTCTGCTACTTCCGCGAGGTCAGCAGCGAGGGCGATGTCCCCGACCTGTTCGGTGCGGCGCCGCGGTACGCACTCATGGACAGGTTCGAGGAGGTGTACTTCCGCATCCAGGACCTGGAGATGTTCCAGCCGGGCCGCATGCACCGCGTCGGGGAACTGTCGGGGGACAACTACCTGCGCAGCCCGGGCGGCAGGCAGCTCCGCGCCGCCCTGGACAGGTTCCGGGACTGGCAGGCCCGCTGCCCCGACTGGTTCGAGCGCGAGAGCCTCTGCCCGGCCGAAGACCAGGACGCCCCACCCCTGGACGAAGACGTGTTCGAGGAGCCGTCGGGAACCGGCATCGTGAAGCAGGCGCCCCTGGTCCGTGAACCGGGGTCCCAGGCCTGCCTGGCGATAGACCTCCTGGTCGGGGAGGAAGTGGTGAAGCTGGAGCCTCACCTGCAGCTCGGGCAGCCCCTCCACACCCTGGTGCTCCCTGCAGAGGAGGGCACCCCGGCCGCGGAGCCCGCTGGCCGGCTGGCGCTGGCTGGGGAGGATGAGGCGTACCCGCTGCTGGGTGGCCTGGGCGCTGGGCGAAATAGCGTCCTCTTCCTCCCTGTGGACCTCGAGGACTCACCCCTTGGCAGCACCCCCATGGCGTCTCCTGACCTTCCAGAGGACGTGAGGGAGCAGCTGGAAGGCTTGATGCTCTCGCTCTTCCAGGATCCGCACACACCCTGCGAGGAGGAGCAGCGGCAGTCGGTACAGTCTGACCAGGGCTACATCTCCAGGAGCTCCCCCCCAGACGGACTCACGGAAACGGAGGAGGAGCAGGACCCAGGGAAGCCCGCCTCGCCACTCTCTCCGGAAGACCTGGAGAGCCTGAGGAGCCTCCAACGGCAGCTGCTCTTCCGCCAGCTGCAGGAGAACTCGGGCTGGGACACGGTGGGGAGAGGCCCAGGG
Cebus_imitator     ATGGGGGCCGCACGCAGCCCGCCGCCCGCCGTCCCGGGGCCCCAGCTGGGGCTGCTGCTGCTGTTCCTGGGCGTGCTGGCCCCAGGTGGCGCCTCCCTGCGACTCCTGGACCACCCGGCGCTGGTCTGCTCCCAGCCGGGGCTAAACTGCACGGTCAAGAATAGTACCTGCCTGGATGACAGCTGGATCCACCCTCAAAACCTGACCCCCTCCTCCCCGAAAGAGCTGCAGATCGAGCTCCGCTTTGCCCGCACCCAGCAAGGAGACCTGTTCCCCGTGGCTCACATTGAATGGACGCTGCAGACAGACGCCAGCATCCTGTACCTCGAGGGCGCAGAGTTATCTGTTCTACAACTAAACACCAATGAACGTTTGTGCGTCACGTTCGAGTTTCTGTCCAAACTGAGACATCACCACAAGCGGTGGCGTTTTACCTGCAGCCACTTCGTGGTTGACCCTAACCAGGAGTATGAAGTGACCGTTCACCACCTGCCCAAGCCCATCCCTGACGGGGACCCAAACCACCAGTCCAAGAATTTCCTCGTGCCTGGCTGCGAGGACACCAGGATGAAAGGAACCGCACCGTGCGTGAGCGCAGGCAGCCTGTGGGACCCCAGCATCACTGTGGAGACCCCGGAGGCCCACCAGCTGCGCGTGAGCTTCACCCTGTGGAACGAATCTACCCGCTACCAGGTCCTGCTGACCAGCTTTCCACATACGGAGAACCATAGCTGCTTTGAGCACATGTATCACATGCCTGCGCCCAGACCAGAGGACTTCCACCAGCGAACCAACATCACATTCACTGTAGGCAGCCTTAGAGGGTGCTGTCGCCACCAAGTGCAGATCCAGCCCTTCTTCAGCAGCTGCCTCAACGACTGCTTCAGACACTCTGTGACTGTTTCCTGCCCAGAAATGCCAGACACTCCAGAACCAATTGCGGACTACATGCCCCTGTGGGTGTACTGGTTCATCACGGGCGTCTCTATCCTGCTGGTGGGCTCCGTCATCCTGCTGATCGTCTGCATGACCTGGAGGCTACCAGGGCCTGCAAGCGAAAAACACAGTAATGACACCAAACACACGGATGGCCTGCCTGCCGCTGACCTGACGCCCCCACCGCTGAAGCCCAGGAAGGTCTGGATCATCTACTCAGCCGACCACCCCCTCTACGTGGACGTGGTCCTGAAATTCGCCCAGTTCCTGCTCACTGCCTGCGGCACAGAAGTGGCCCTGGACCTGCTGGAGGAGCAGGCCATCTCGGAGGTGGGAGTCATGACCTGGGTGGGCCGCCAGAAGCAGGAGATGGTGGAGAGCAACTCCAAGATCATCATCCTGTGCTCCCGCGGCACGCGCGCCAAGTGGCAGGCGCTCCTGGGCCGGGGGGCACCTGTGCGGCTGCGCTGCGACCACGGGAAGCCCGCGGGGGACCTGTTCACGGCAGCCATGAACATGATCCTCCCAGACTTCAAGAGGCCAGCCTGCTTCGGCACCTACGTGGTCTGCTACTTCCGCGAGGTCAGCAGCGAGGGCGATGTTCCCGACCTGTTCGGTGCGGCGCCGCGGTACGCACTCATGGACAGGTTCGAGGAGGTGTACTTCCGCATCCAGGACCTGGAGATGTTCCAGCCAGGCCGCATGCACCGCGTCGGGGAACTGTCGGGGGACAACTACCTGCGCAGCCCGGGCGGCAGGCAGCTCCGCGCCGCCCTGGACAGGTTCCGGGACTGGCAGGCCCGCTGCCCCGACTGGTTCGAGCGCGAGAGCCTCTGCCCGGCCGAAGACCAGGACGCCCCACCCCTGGACGAAGACGTGTTCGAGGAGCCGTCGGGAACCGGCATCGTGAAGCAGGCGCCCCTGGTCCGTGAACCGGGGTCCCAGGACTGCCTGGCGATAGACCTCCTGGTCGGGGAGGAAGTGGTGAAGCTGGAGCCTCACCTGCAGCTCGGGCAGCCCCTCCACACCCTGGTGCTCCCTGCAGAGGAGGGCACCCCGGCCGCGGAGCCCGCTGGCCGGCTGGCGCTGGCTGGGGAGGATGAGGCGTGCCCGCTGCTGGGTGGCCTGGGCGCTGGGCGAAATAGCGTCCTCTTCCTCCCTGTGGACCTTGAGGACTCACCCCTTGGCAGCACCCCCATGGCGTCTCCTGACCTTCCAGAGGACGTGAGGGAGCAGCTGGAAGGCTTGATGCTCTCGCTCTTCCAGGACGCGCACACACCCTGCGAGGAGGAGCAGCGGCAGTCGGTACAGTCTGACCAGGGCTACATCTCCAGGAGTTCCCCCCCAGACGGACTCACGGAAACGGAGGAGGAGCAGGACCCAGGGAAGCCCGCCTCGCCACTCTCTCCGGAAGACCTGGAGAGCCTGAGGAGCCTCCAACGGCAGCTGCTCTTCCGCCAGCTGCAGGAGAACTCGGGCTGGGACACGGTGGGGAGAGGCCCAGGG
Aotus_nancymaae     ATGGGGGCTGCACGCAGCCCGTCGCCCGCCGTCCCGGGTCCCCCGCTGGGGCTGCTCCTGCTGTTCCTGGGCGTGCTGGCCCCGGGTGGCGCCTCCCTGCGACTCCTGGACCACCCGGCGCTGGTCTGCTCCCAGCCGGGGCTAAACTGCACGGTCAAGAATAGTACCTGCCTGGATGACAGCTGGATCCACCCTCAAAACCTGACCCCCTCCTCCCCGAAAGAGCTGCAGATCGAGCTTCGCTTTGCCCGCACCCAGCAAGGAGACCTGTTCCCCGTGGCTCACATTGAATGGACGCTGCAGACAGACGCCAGCATCCTGTACCTCGAGGGCGCAGAGTTATCTGTCCTGCAGCTAAACACCAATGAACGTTTGTGCATCAGGTTCGAGTTTCTGTCCAAACTGAGGCATCACCACAAGCGGTGGCGTTTTACCTGCAGCCACTTCGTGGTTGACCCTAACCAGGAGTATGAGGTGACCGTTCACCACCTGCCCAAGCCCATCCCTGATGGAGACCCAAACCACCAGTCCAAGAATTTCCTCGTGCCTGGCTGCGAGGACACCAGGATGAAAGGAACGGCGCCGTGTGTGAACGCAGGCAGCCTGTGGGACCCCAACGTCACTGTGGAGACCCTGGAGGCCCACCAGCTGCGCGTGAGCTTCACCCTGTGGAACGAATCTACCCGGTACCAGGTCCTGCTGACCAGCTTTCCACATACGGAGAACCATAGCTGCTTTGAGCATATGTACCACATGCCTGCGCCCAGACCACAGGACTTCCACCAGCGATCCAACATCACGCTCACTCTACGCAGCCTTAGAGGGTGCTGTCGCCATCGAGTGCAGATCCAGCCCTTCTTCAGCAGCTGCCTCAATGACTGCTTCAGACACTCTGTGACTGTTTCCTGCCCAGAAACGACAGACACTCCAGAACCAACTACTGACTACATGCCCCTGTGGGTATACTGGTTCATCACGGGCGTCTCCATCCTGCTGGTGGGCTCCGTCATCCTGCTCATCGTCTGCATGACCTGGAGGCTACCTGGGCCTGCAAGCGAAAAACACAGTAATGACACCAAACACACCGATGGCCTGCCTGCTGCTGACCTGACGCCCCCACCACTGAAGCCCAGGAAGGTCTGGATCATCTACTCAGCCGACCACCCCCTCTACGTGGACGTGGTCCTGAAATTCGCCCAGTTTCTGCTCACTGCCTGCGGCACAGAAGTGGCCCTGGACCTGCTGGAGGAGCAGGCCATCTCAGAGGTGGGAGTCATGACCTGGGTGGGCCGCCAGAAGCAGGAGATGGTGGAGAGCAGCTCCAAGATCATCATCCTGTGCTCCCGCGGCACGCGCGCCAAGTGGCAGGCGCTCCTGGGCCGGGGGGCGCCTGTGCGGCTGCGCTGCGACCACGGGAAGCCCGCGGGGGACCTGTTCACGGCAGCCATGAACATGATCCTCCCGGACTTCAAGAGGCCAGCCTGCTTCGGCACCTACGTGGTCTGCTACTTCCGCGAGGTCAGCGGCGAGGGCGATGTCCCCGACCTGTTCGGTGCAGCGCCGCGGTACGTGCTCATGGACAGGTTCGAGGAGGTGTACTTCCGCATCCAGGACCTGGAGATGTTCCAGCCGGGCCGCATGCACCGTGTGGGGGAGCTGTCGGGAGACAACTACCTGTGCAGCCCGGGCGGCAGGCAGCTCCGAGCCGCCCTGGACAGGTTCCGGGACTGGCAGGCTCGCTGTCCCGACTGGTTCGAGCGTGAGAGCCTCTGCCCAGCCGATGACCAGGATGCCCCATCCCTGGACGAAGACGTGTTCGAGGAGCCGTCAGGAGCCGGCATTATGAAGCGGGCGCCCCTGGTCCGTGAACCTGGGTCCCAGGCCTGCCTGACAGTAGACCTCCTGGTCGGGGAGGAAGTGGCGAAGCTGGAGCCTCACCTGCAGCCCCAGCAGCCCCTCCACACCCTGGTGTTCCCTGCGGAGGAGGGCACCCCGGCCGCCGAGCCCGCTGGCCGGCTGGCGCTGGCCGGGGAGGACGAGTCGTGCCCGCTACTTGGTGGCCTGGGCCCTGGGCGAAATAGCGTCCTCTTCCTCCCTGTGGACCCCGAGGACTCACCCCTTGGCAGCACCCCCATGGCGTCTCCTGACCTTCCAGAGGATGTGAGGGAGCAGCTCGAAGGCTTGATGCTCTCGCTCTTCCAGGACCCACACACACCCTGCGAGGAGGAGCAGCGGCAGTCAGTACAGTCTGACCAGGGCTACATCTCCAGGAGCTCCCCCCCCGACGGACTCACGGAAATGGAGGAGGAGCAGGAACCAGGGAAGCCTGCCTCGCCACTCTCTCCTGAGGACCTGGAGAGCCTGAGGAGCCTCCAACGGCAGCTGCTCTTCCGCCAGCTGCAGGAGAACTCGGGCTGGGACACGGTGGGGAGAGGCCCCGGG
Propithecus_coquereli     ATGGGGGCTCCGCGCCGCCAGCCACCCGTCGTGCCGGGGCCCCCGCTGGGGCCGCTGCTCCTTCTCCTGAGCGCGCTGGCCGCGGGCCACGCCTCCCTGAGGCTGCTGGACCACCCGGCGCCCGTCTGCTCCCAGCCGGGGCTGAACTGCACCGTCAAGAATAGTACCTGCTTGGATGACAGCTGGATCCACCCTCGAAACCTGACCCCCTCGTCCCCAAAAGACGTCCAAATCCAGCTGCGCTTTACCCACACCCAGCACGGAGACCTGCTGCCTGTGGTTCACATCGAATGGACGCTGCAAACAGATGCCAGCATCCTGTACCTCGAGGGTGCGGAGCTGTCGATCCTGCAGCTGAACACCAACGAACTTCTGTGTGTCAAGTTCGAGTTTCTGTCTAAACTGAGGCACCACCACAGGCGGTGGCGTTTCACCTTCAGCCACTTTGTGGTCGACCCTGACCAGGAGTACGAGGTGACCGTTCACCACCTGCCCAAGCCGATCCCTGATGGGGACCCGAACCACCAGTCCAGAAACCTCCTCGTGCCTGGCTGCGAGGACCCCAGGATGAAGCTCACCACGCCATGTGTGAACTCAGGCAGCCTGTGGGAGCCCAACATCACCGTGGAGGCCTCGGAGGCCCACCGGCTGCGCGTGGGCTTCGCCCTGTGGCACGAGCCCGCCCACTACCAGCTCCTGCTGAGCAGCTTCCCCCACGCGGAGGACCACGTCTGCTTTGAGCACGTCCAGCACGTCGCTGCGCCCAGACGCGAGGATTTCCAGCCGCGATCCAACGTCACGCTCACCATCCACAACTCGGACTGGTGCTGCCACCACCGCCTGCAGATCCAGCCCTTCTTCAACAGCTGTCTCAACGACTGCCTCCGCCACTCCGTGACGGTTCCCTGCCCAGACGTCCCAGAGACTCTAGACGTGGTTGCAGACTACCCGCCCCTGTGGGTGTACGGCTTCATCACGGGCATCTCCCTCCTGCTGGTGGGCTCCGCCGTCCTGTTCATCCTCTGCATGACCTGGCGGCTGTCTGGGACTCATCATGAGAAACACGATAATGACACCAAACACGCCGGTGTCCCGCCTGCAGCTGACCTGACCCCCCCAGCCCTGAAGCCAAGGAAGGTTTGGATCGTCTACTCAGCCGACCACCCTCTCTATGTGGATGTCGTCCTAAAATTCGCCCAGTTCCTGCTCACCGTCTGTGGCACTGAAGTAGCCCTCGACCTGCTGGAGGAACAGGCCATCTCGGAGGTGGGGGTCATGACCTGGGTGGGCCGCCAGAAGCAGGAGATGGTGGGGAGCAACTCCAAAATCATCATCCTGTGCTCCCGAGGAACCCAGGCCAAGTGGCAGGCTATCCTGGGCTGGGAGGAGCCCGTCCGGCTGCGGTGTGACCGCAGGAAGCCCGCTGGGGACCTGTTCACGGCGGCCATGAACGTGATCCTGCCAGACTTCAGGAAGCCGGCCTGCTTCGGCACCTACGTCGTCTGCTACTTCAGCGGCATCAGCAGCGAGGGCGACGTCCCCGACCTCTTTAACATCACTTCCAGGTACGCCCTCATGGACGGGTTCGAGGAGGTGTACTTCCGGATCCAGGACCTGGAGATGTTCGAGCCCGGCCGCATGCACCGCGTCGGGGAGCTCACGGGCAAAAACTACCTGCACAGCGCCAGCGGCCGGCAGCTCAGGGAGGCCGTGGAGCGGTTCCGGGAGTGGCAGGCCCGGCGCCCCGACTGGTTTGAGCACGAGAACCTGTGCTCAGCGGACGACCAGGACCTCCCGTCCCTGGACGAAGAGGTGTTTGAAGAGCCGCCAGGAGTGGGCATCGTCAGGCAGAGGCCCGTGGTGCGGGAGCCTGCCTCCGCCGACGGGCTGGCGGTGAGCGTGCTCCTCGGCGGGGAAGTGTGGAGGCTGGAGCCTCAGCTGCTGCCAGAGCAGCCCCTGCGGACGACGGTGCTCCCGGTGGAGAAGGTCCCTCCACAGGCTGAGCCCGCCAGCCGGCTGGCTGTGCTGGAGGAAGGCGAGGCCCACCCGCTGCTGGGGGGCCGTGGCCCTCAGCAGAACAGTGTGCTCTTCCTGCCCGTGGACTCGGGGGGCCCACGTCGCTGCAGCGCCCCGCTGGCGTCTCCTGAGCTCCCGAGCGAGACGCGAGAGCGGCTGGAGGGCCTGATGCTCTCACTCCTCCAAGACCCCTACACGCCGTGCGAGGAGGAGCAGCGGCAGTCGGTGCAGTCTGACCAGGGCTACATCTCCCGGAGCTCCCCCCCCGACGGACTCAGGGGAATGGAGGAGGAGGAGGGTCTGGGGGAGTCGGCCATGCCGCTCTCTCTGGAAGACCTGGAGAGCCTGAGGAGCCTGCAGCGACAGCTGCTCTTCCACGAGCTGCGGAAGAACGCTGGCTGGGACAGGGTGGGCGGCAGGCCCCCT
Microcebus_murinus     ATGGGGGCTCCGCGCCGCCGGCCACCCGTCGTGCCGGGGGCCCCGCTGGGGCCGCTGCTCCTGCTGCTGGGCGCGCTGGCCGCGGGCCACGCCTCCCTGAGGCTGCTGGACCACCCGGCGCCCGTCTGCTCCCAGCCGGGGCTGAACTGCACAGTCAAGAATAGTACCTGCTTGGATGACAGCTGGATCCACCCTCGAAACCTGACCCCCTCATCCCCAAAAGACGTCCACATCCAGCTGCACTTCACCCACACGCAGCACGAAGACCTGTTGCCTGTGGCTCACGTGGAATGGATGCTGCAGACAGACGCCAGCATCCTGTACCTGGAGGGTGCGGAGCTGTCGATCCTGCAGCTGAACACCAATGAGCTTCTGTGTGTCAAGTTCGAGTTTCTGTCTAAACTGAGGCACCACCACAAGCGGTGGCGTTTCACCTTCAGCCACTTTGTGGTAGACCCTGGCCAGGAGTACGAGGTGACCGTTCACCACCTGCCCAAGCCGATCCCTGATGGGGACCCCAACCACCAGTCCAGAAACCTCCTTGTGCCTGGCTGCGAGGAGCCCAGGATGAAGGTCACCACGCCATGTGTGAACTCAGGCAGCCTGTGGGAGCCCAACATCACCGTGGAGGTCGCCGAGGCCCACCAGCTGCGCGTGGGCTTCGCCCTGTGGCACGAGCCTGCCCGCTACCAGCTCCTGCTGAGCAGCTTCCCCCACGCCGAGGACCACGCCTGCTTCGAGCACGTGCAGCGCGTGGCAGCGCCCAGACGCGAGTATTCCCAGCAGCGGTCCAGCGTCACGATCACTGTCCACAACTCGGACTGGTGCTGCCAGCACCGCGTGCAGATCCAGCCCTTCTTCAACAGCTGTCTCAATGACTGCCTGCGCCACTCTGTGACGGTCCCTTGCCCAGACGCCCCAGAGACTCTAGATGTGGTTGCAGACTCCCCGCCCCTGTGGGTGTACGGCTTCGGCACCGGCGTCTCCCTCCTGCTCGTGGGCTCCGTCATCCTCTTCATCCTCTGCATGACTTGGCGACTGTCCGGGTCTCATCATGAGAAATATGATGATGACACCAAACACACAGATGTCCTGCCTGCAGCCGACCTGACCCCCCCACCCCTGAAGCCGAGGAAGGTCTGGATCGTCTACTCGGCCGACCATCCTCTCTATGTGGATGTCGTCCTAAAATTCGCCCAGTTCCTGCTCACCGTCTGTGGCACGGAAGTCGCCCTCGACCTGCTGGAGGAACAGGTCATCTCGGAGGTGGGGGTCATGACCTGGGTAGGCCGCCAGAAGCAGGAAACAGTGGAGAGCAACTCCAAAACCATCATCCTGTGCTCCCGGGGTGCCCAGGCCAAGTGGCAGGCCATCCTTGGCTGGGAGGGGCCCGTCCAGCTGCGGTGTGACCGCAGGAAGCCCGCGGGGGACCTCTTCACGGCGGCCATGAACATGATCCTGCCAGACTTCCGGAAGCCTGCCTGCTTCGGCACCTACATCGTCTGCTACTTCAGCGGCATCAGCAGCGAGGGCGACGTCCCCGCCCTCTTCAGCGTCACTCCCAGATACGCCCTCATGGACAGGTTCGAGGAGGTGTACTTCCGGATCCAGGACCTGGAGATGTTCGGGCCCGGCCGCATGCACCGCGTCGGGGAGCTCACAGGCGAGAACTACCTGCACAGTCCCAGCGGCCGGCAGCTCAGGGAGGCTGTGGAGCGGTTCCGGGAGTGGCAGGCCCGGTGCCCCGACTGGTTTGAGCACGAGAACCTGTGCTCCACGGATGACCAAGACCTCCCGTCCCTGGATGAAGAGGTGTTTGAAGAGCTGCCAGGAGGGGGCATCGTCAGGCAGAGGCCAGTGGTGCGGGAGCCTGCCTCCACGCAGGGGCTGGCGTTGAGCCTGCTCCTCGGCAGGGAACTGTGGAAGCTGCAGCCTCAGCTGCCGCCAGAGCAGCCCCTGCAGACCACAGTGCTCCCGGCAGAGAAGGCCGCTCCGCGGGCTGAGCCCGCCAGCTGGCTGGCGGTGCTGGAGGGAGGCGAGGCCCGCCCGCTGCTGGGGGGCTGTGGCCCTGAGCAGAGTGGTGTGCTCTTCCTGCCTGTGGACTCGGGGGCCCCGCCTCGCTGCAGCGCCCCGCTGGCGTCGCCCGCGCTCCCGAGCGAAGCTCGAGAGCAGCTGGAAGGCTTGATGGTCTCACTCCTCCAGGACGCCTACACGGCCTGCGAGGAGGAGCAGCGGCAGTCAGTGCAGTCTGACCAGGGCTACATCTCCCGGAGCTCCCCCCCCGACGGGCTCAGGGAAATGGAGGAGGAGGAAGGCCTGGGGGAGTCAGCCAGGCCACTCTCGCTGGAGGACCTGGAGAGGCTGAGGGGCCTGCAGCGACAGCTGCTCTTCCAAGAGCTGCAGGAGAACGCTGGCTGGGACAGGGCGGGGGGCAGGCCCCCG
Lemur_catta     ATGCGGGCTCCGCGCCGCCAGCCACCGATCGTTCCGGGGCCCCCGCTGGGGCCGCTGCTCCTGCTCCTGAGCGCATTGGCCGCGGGCCACGCCTCCCTGAGGCTGCTGGACCACCCGGCGCCCGTCTGCTCCCAGCCGGGGCTGAACTGCACAGTCAAGAACAGTACCTGCTTGGATGACAGCTGGATCCACCCTCGAAACCTGACCCCCTCATCCCCAAAAGACGTCCAAATCCAGCTGCACTTCACCCACACGCAGCATGGAGACCTGTTGCCTGTGGTTCACATCGAGTGGGTGCTGCAGACCGACGCCAGCATCCTGTACCTCGAGGGTGCAGAGCTGTCGATCCTGCAGCTGAACACCAATGAACTTCTGTGCGTCAAGTTTGAGTTTCTGTCTAAACTGAGGCACCACCACAGGCGGTGGCGTTTCACCTTCAGCCACTTTGTGGTAGACCCTGACCAGGAGTACGAGGTGACCGTTCACCACCTGCCCAAGCCAATCCCTAATGGGGACCCTAATCACCAGTCCAGAAACCTCCTCGTGCCTGGCTGCGAGGACCCCAGGATGAAGGTCACCACGCCCTGTGTGAACTCAGGCAGCCTGTGGGAGCCCAACGTCACTGTGGAGGCCTCGGAGGCCCACCAGCTGCGTGTGGGCTTCGCCCTGTGGCACGAGCCTGCCCGCTACCAGCTCCTGCTGAGCAGCTTCCCCCGCGCCGAGGACCACGTCTGCTTTGAGCACGTCCAGCACGTAGCTGCGCCCAGACGCGAGGACTTCCAACAGCGATCCAACGTCACGCTCACTGTCCACAACTCCAACTGGTGCTGCCACCACCGCGTGCAGATCCAGCCCTTCTTCAACAGCTGTCTCAACGACTGCCTCCGCCACTCCGTGACGGTTCCCTGCCCAGACGTCCCGGAGACTCTAGACATGGCTGCAGAGTCCCCGCCCCTGTGGGTGTACGGCTTCGTCACTGGCGTCTCCCTCCTGCTGGTGGGCTCCGTCATCCTGTTCATCCTCTGCATGACCTGGCGGCTGTCCGGGTCTCATCATGAGAAATATGGTAATGACACCAAACACACGGATGTCCTGCCTGCAGCTGACCTGACCCCCCCTGCCCTGAAGCCAAGGAAGGTCTGGATCGTCTACTCAGCCGACCACCCTCTCTATGTAGATGTCGTCCTAAAATTCGCCCAGTTCCTGCTCACCGTCTGTGGCACTGAAGTAGCCCTCGACCTGCTGGAGGAACAGGTCATCTCGGAGGTGGGGGTCATGACCTGGGTAGGCCGCCAGAAGCAGGAAATGGTGGAGAGCAGCTCCAAAATCATCGTCCTGTGCTCCCGAGGTACCCAGGCCAAGTGGCAGGCTATCCTTGGCTGGGAGGAGCCCGTCCAGCTGCGGTGTGACCGCAGGAAGCCCGCTGGGGACCTGTTCACGGCGGCCATGAACATGATCCTGCCGGACTTCAGGAAGCCGGCCTGCTTCGGCACCTACATCATCTGCTACTTCAGCGGCATCAGCAGTGAGGACGACGTCCCTGACCTCTTCAACATCACTTCCAGGTACGCCCTCATGGACAGGTTCGAGGAGGTGTACTTCCGGATCCAGGACCTGGAGATGTTCGAGCCTGGCCGCATGCACCGCGTCGGGGAGCTCGCAGGCAAAAACTACCTGCACAGCCCCAGCGGCTGGCAGCTCAGGGAGGCCGTGGAGCGGTTCCGGGAGTGGCAGGCCCGGTACCCCGACTGGTTTGAGCACGAGAACCTGTGCTCAGCGGATGACCAGGACCTCCCGTCCCTGGATGAAGAGGTGTTTGAAGAGCCTCCGGGAGCGGGCATCGTCAGGCAGAGGCCCGTGGTGCGGGAGCCTGCCTCCACGGACGGGCTGGCGGTGAGCGTGCTGCTCAGCGAGGAAGTGTGGAAGCTGGAGCCTCAGCTGCCGCCAGAGCAGCCCCTGCAGACCACGGTGCTCCCAGCTGAGAAGGTCCCTCCGCAGGCCGAGCCCGCCAGCCGGCTCGCTGTGCTAGAGGAAGGCGAGGCCCACCCGCTGCTGGGGGGCTGTGGCCCTCAGCAGAACAGTGTGCTCTTCCTGCCCGGGGACTCAGGGGGCCCGCCTGGCTGCGGCGCCCTGCTGGCGTCTCCCGAGCTCCCGAGCGAGATGCGAGAGCAGCTGGAAGGCTTGATGCTCTCACTCCTCCAGGACCCCTACACGCCCTGCGAGGAGGAGCAGCGGCAGTCAGTGCAGTCTGACCAGGGCTACATCTCGCGGAGCTCCCCCCCCGACGGACCCAGGGAAATGGAGGAGGAGGAGGGCCTGGGGGAGTCGGCCAAGCTGCTCTCTCTGGAGGACCTGGAGAGCTTGAGGAGCCTGCAGCGACAACTGCTCTTCCAAGAGCTACAGAAGAATGCTGGCTGGGACAGGGTGGGGGGCAGGCCCCCT
Otolemur_garnettii     ATGAGGGCTCTGCGCCGCGGACCACTCGTCGTTCCGGGGCCCCCACTAGGGCCGCTGCTCCTGCTCCTGGCCGCGCTGGCCCCGGGCCACGCCTCCCTGCGGCTCCTGGACCACCCGGCCCCAGTCTGCTCCCAGCCGGAGCTGAACTGCACAGTCAAGAATAGTACCTGCCTGGATGACAGCTGGATCCACCCTCGAAACCTGACCCCTTCTTCCCCCAAATATGTCCAAGTCCAGCTGCACTTCGTACATACCCAACAAGGAGACCTGTTTCCCGTGGTTTACATCGAGTGGGCCCTGCAAACAGACGCCAGTGTCCTGTACCTCGAGGGAGCAGAGTTATCCATCCTCCAGATGAACACCAATGAACGATTGTGTGTCAAGTTTGAGTTTCTGTCTAAACTGAGGCATCACCACAGACGGTGGCGTTTTACCTTCAGCCACTTTGTGGTAGACCCTGACCAGGAATATGAGGTGACCGTTCACCACCTGCCCAAGCCCATCCCTGATGGGGACCCAAACCACCAGTCCAGAAACATCCTCGTGCCTGGCTGTCAAGACTCCAGGATGAAGGTCACCACCCCATGTGTGAACGCAGGCAGCCTGTGGGATCCCAACATCACTGTGGAGGCCTTGGAAGCCCAGCAGCTGCGTGTGAGCTTCACCCTGTGGGATGAGCCTGCGCAGTACCAGTTACTCCTGAGCAGCTTCCCGCACACGGGGGACCAAGTCTGCTTTGAGCACGTGAAGCACCTGCTCGCGCCCAGACAGGAGGATTCCCACCAGCGAGCCAATATCACACTCACTGTACACAAGTCTAATTGGTGCTGCCACCACCGAGTGCAGATCCAACCCTTCTTTAACACCTGTCTCAACGACTGCCTCCGACACTCCGCGATGCTTCACTGCCCAGCAGTCCCTGAGAATCTAGGCTCCTTTGCAGACTCTGTGCCCCTGTGGGTGTTCGGCTTCATCACAGGCATCTCCATCCTGCTGGTGGGCTCAGGCATCCTGCTGACCCTCTGCATGACTTGGCGGCTGACAGGGTCTCATCATGAAAAAGATGGTACTGGCAGCAAATGCACTGATGTCCTGCCCACAGCTGACTTGACCCCCCCGGCCCTGAAGCCAAGGAAGGTCTGGATTGTCTACTCTGCCGACCACCCCCTCTACGTGGACGTGGTCCTAAAGTTTGCCCAGTTCCTGCTCACTGTCTGTGGCACCGAAGTAGCCCTGGACCTGCTAGAGGAGAAGGTCATCTCGGAGGTGGGGGTCATGACCTGGGTGGGCCACCAGAAACAGGAAATGGTGGAAAGTAATTCCAAAATCATCGTCCTGTGCTCCCGAGGCACCCAGGCCAAGTGGCAAGCTATCCTCGGCTGGGAGGAACCCATCCAGCTGCGATGTGACCGTGGGCAGCCCGCTGGGGACCTGTTCACAGCAGCCATGAACATGATCCTACCAGACTTCAGAAAGCCAGCCTGCTTCGGTACCTACATCATCTGCTACTTCAGCGGCATCAGCAGCGAGGGCGACATCCCTGACCTCTTCAACATCACTCCTAGGTACGCCCTCATGGACAGATTTGAGGAGGTGTACTTCCGGATCCAGGACCTGGAGATGTTTGAGCCTGGCCGCATGCACCGTGTCGGGGAGCTCACTGGCGAAAACTACCTGCAGAGCCCTAGCGGTTGGCAGCTCAAGGAGGCCGTGCAGCGGTTCCAGGAGTGGCAGACCCAGTACCCCAACTGGTTTGAGCAGGAGAACCTGTGCTCAGCAGAGGACCAGGACCTTCCATCCCTGGATGAAGAGGTATTCGAAGAATTGCCAGGAAGGGGCATCGTCAGGCAGAGGCCCCTGGAGCGGGAGCCAACCTCTGTGGGCGCCCTGGCAGTGGGCATGCTCCTCCAAGAGGGAGTGTGGAAACTGGAGCCTCAGCTGCCACCCCAGCAGCCCCTGCAAACAACAGTGCTCCCTGTGGAAAAGGTCCCTTCGTGGGCCGAGCCCGCCAGCCAGCTGCCTGTGATGGAGGAAGGCGAGGACCACCCGCTGCTAGGGGGCAGTGGCGCTCAACAGAGCAGTGTCCTCTTCCTCCCCGAGGACTCAGAGGGTCCACTGCCCTCCAGCTCCCTGCAGGCATCTCCCGAGCTCCGGAAGGAGATGAGGGAGCAGCTGGAAGGCTTGATGCTGTCACTCCTCCAGGACCCTTACACGCCCTCCGAGGAAGAGCAGCGGCAGTCAGTGCAGTCTGACCAGGGCTACATCTCCAGGAGCTCCCCCCCTGATGGACTCAGGGAGATGGAGGAAGAGGAGGACTTGGGGGAGTCGGCCACGCCGCTGTCTCCAGAGGACCTGGAAAGTCTGAGGAGCCTCCAACGACAGCTTTTCTTCCAAGAACTGCAGAAGAACGCTGGCTGGGACAGGATGGGCAGCAGGCTCCCT
Nycticebus_coucang     ATGGGGGCTCCGCGCCGCCGGCCACTCGTCGTTCCGGGGCCCCCACCAGGGCCACTGCTACTGCTCCTGGCCGCGCTGGTCCCAGGCCACGCCTCCCTGCGGCTCCTGGACCACCCGGCCCCAGTCTGCTCACAGCCGGAGCTGAACTGCACAGTCAAGAATAGTACCTGCCTGGATGACAGCTGGATCCACCCTCGAAACCTGACCCCTTCCTCCCCAAAATATGTCCAAGTCCAGCTGCACTTTGAGCCCACCCAACAAGGAGAACTGTTTCCTGTGGTTTACATCGAGTGGGCACTGCAAACAGACGCCAGCGTCCTGTACCTCGAGGGAGCAGAGTTAACCATCCTACAGGTGAACACCAATGAACGCTTGTGTGTCAAGTTTGAGTTTCTGTCTAAACTGAGGCATCACCACAGACGGTGGCGCTTTACCTTCAGCCACTTTGTGGTAGACCCTGACCAGGAATATGAGGTGACTGTTCACCACCTGCCCAAGCCCATCCCTGATGGGGACCCAAACCACCAGTCCAGAAACATCCTCGTGCCTGGCTGTGAGGACTCCAGTATGAAGGTCACCACACCGTGTGTGAACGCAGGCAGCCTGTGGGATCCCAACATCACCGTGGAGGCCTTGGAAGCCCAGCAGCTGCGTGTGAGCTTCACCCTGTGGGACGAGCCTGCACAGTACCAGTTACTCCTGAGCAGCTTCCCGCACATGGGGGACCAAGTCTGCTTCGAGCACGTGCAGCACCTGTCTGCGCCCAGACAGGAGGATTCCCACCAGCGAGCCAACATCACACTCACCGTACACAAGTCTAACTGGTGCTGCCACCACCGAGTGCAGATCCAACCCTTCTTCAACACCTGTCTCAATGACTGCCTCCGACACTCCGCGATGCTTCCCTGCCCGGAAATCCCTGAAACTCTAGGTTCCATTGCAGACTCTGTGCCCCTGTGGGTGTTCGGCTTCATCACGGGGATCTCCACCCTGCTGGTTGGCTGCAGCATCCTGCTGACCCTCTGCATGACTTGGCGGCTGACGGGGTCTCATCATGAAAAAGATGGTAATGGCAGCAAATGCACTGATGTCCTACCCACAGCTGACTTGACCCCCCCGGCCCTGAAACCAAGGAAGGTCTGGATTGTCTACTCTGCCGACCACCCTCTCTATGTGGACGTGGTCCTAAAGTTCGCCCAGTTCCTGCTCACCATCTGTGGCACCGAAGTAGCCCTGGACCTGCTAGAGGAACAGGTCATCTCGGAGGTGGGAGTCATGACCTGGGTGGGCCACCAGAAACAGGAAATGGTGGCGAGCAATTCCAAAATCATCGTCCTGTGCTCCCGAGGCACCCAGGCCAAGTGGCAAGCCATCCTCGGCTGGGAGGAGCCCATCCAGCTGCGGTGTGACCGTGGGCAACCCGCTGGGGATCTGTTCACAGCAGCCATGAACATGATCCTACCAGACTTCAGAAAGCCAGCCTGCTTCGGCACCTACATCATCTGTTACTTCAGTGGCATCAGCAGCGAGGGCGACATCCCCGACCTCTTCAACATCACTTCTAGGTATGCCCTCATGGACAGATTCGAGGAGGTGTACTTCCGGATCCAGGACCTGGAGATGTTTGAGCCCGGCCGCATGCACCGCGTCGGAGAGCTCACCGGTGAAAACTACCTGCAGAGCCCTAGCGGTTGGCAGCTCAGGGAGGCCGTGCAGCGGTTCCAAGAATGGCAGGCCCGATACCCCAACTGGTTTGAGCAGGAGAACCTGTGCTCAGCAGAGGACCAGGACCTTCCGTCCCTGGATGAAGAGGTGTTCGAAGAATTGCCAGGAAGGAGCATCGTTAGGCAGAGGCCCCTGGAGCAGGAGCCGACCTCCTTGGGCGCGCTGGCGGTGGGCATGCTCCTCCAAGAGGGAGTGTGGAAGCTGGAGCCTCAGCTGCTGCCCCAGCAGCCCCTGCAAACAACAGTGCTCCCTGTGGAGAAGGTCTCTCCATGGGCCGAGCCCGCCAGCCAGCTGCCCGTGGTGGAGGAAGGCGAGGGCCACCCGCTGCTAGGGGGCTGTGGTGCTCAGCAAAGCAGTGTCCTCTTCCTCTCCGTGGACTCAGAGTGCCCGCCTCGCTCCAGCTCCCTGCAGGCGTCTCCCGAGCTCCAGAAGGAGATGAGGGAGCAGCTGGAAGGCTTGATGCTGTCACTCCTCCAGGACCCCTACACGTCCTCAGAGGAGGAGCAGCGGCAGTCAGTGCAGTCTGACCAGGGCTACATCTCCAGGAGCTCCCCCCCCGATGGACTCAGGGAAATGGAGGAAGAGGAGGACCTGGGGGAGTCGGCCAAGCCTCTGTCTCCAGAGGACCTGGAAAGTCTGAGGAGCCTCCAACGACAGCTCTTCTTCCAGGAGCTGCAGAAGAACACTGGCTGGGACAGGATGGGCATCAGACCCCCT
