# Supplementary material for: Genetic comparisons of interleukin-17 reveal a framework for complex signaling evolution
Source: bioRxiv. 2026 Apr 14:2026.04.13.718218. Preprint. [Version 1] doi: 10.64898/2026.04.13.718218 (PMC13105070; doi:10.64898/2026.04.13.718218)
Supplement: Supplement 3 [file media-3.zip › Supplemental files for paper/CodeML/IL17RA_redo/IL17RA_seq_aon_align_trim.phy]

     17     2532
Homo_sapiens     GCTGTCCCGGGGCCCCTGCTGGGGCTGCTCCTGCTGCTCCTGGGCGTGCTGGCCCCGGGTGGCGCCTCCCTGCGACTCCTGGACCACCGGGCGCTGGTCTGCTCCCAGCCGGGGCTAAACTGCACGGTCAAGAATAGTACCTGCCTGGATGACAGCTGGATTCACCCTCGAAACCTGACCCCCTCCTCCCCAAAGGACCTGCAGATCCAGCTGCACTTTGCCCACACCCAACAAGGAGACCTGTTCCCCGTGGCTCACATCGAATGGACACTGCAGACAGACGCCAGCATCCTGTACCTCGAGGGTGCAGAGTTATCTGTCCTGCAGCTGAACACCAATGAACGTTTGTGCGTCAGGTTTGAGTTTCTGTCCAAACTGAGGCATCACCACAGGCGGTGGCGTTTTACCTTCAGCCACTTTGTGGTTGACCCTGACCAGGAATATGAGGTGACCGTTCACCACCTGCCCAAGCCCATCCCTGATGGGGACCCAAACCACCAGTCCAAGAATTTCCTTGTGCCTGACTGTGAGCACGCCAGGATGAAGGTAACCACGCCATGCATGAGCTCAGGCAGCCTGTGGGACCCCAACATCACCGTGGAGACCCTGGAGGCCCACCAGCTGCGTGTGAGCTTCACCCTGTGGAACGAATCTACCCATTACCAGATCCTGCTGACCAGTTTTCCGCACATGGAGAACCACAGTTGCTTTGAGCACATGCACCACATACCTGCGCCCAGACCAGAAGAGTTCCACCAGCGATCCAACGTCACACTCACTCTACGCAACCTTAAAGGGTGCTGTCGCCACCAAGTGCAGATCCAGCCCTTCTTCAGCAGCTGCCTCAATGACTGCCTCAGACACTCCGCGACTGTTTCCTGCCCAGAAATGCCAGACACTCCAGAACCAATTCCGGACTACATGCCCCTGTGGGTGTACTGGTTCATCACGGGCATCTCCATCCTGCTGGTGGGCTCCGTCATCCTGCTCATCGTCTGCATGACCTGGAGGCTAGCTGGGCCTGGAAGTGAAAAATACAGTGATGACACCAAATACACCGATGGCCTGCCTGCGGCTGACCTGATCCCCCCACCGCTGAAGCCCAGGAAGGTCTGGATCATCTACTCAGCCGACCACCCCCTCTACGTGGACGTGGTCCTGAAATTCGCCCAGTTCCTGCTCACCGCCTGCGGCACGGAAGTGGCCCTGGACCTGCTGGAAGAGCAGGCCATCTCGGAGGCAGGAGTCATGACCTGGGTGGGCCGTCAGAAGCAGGAGATGGTGGAGAGCAACTCTAAGATCATCGTCCTGTGCTCCCGCGGCACGCGCGCCAAGTGGCAGGCGCTCCTGGGCCGGGGGGCGCCTGTGCGGCTGCGCTGCGACCACGGAAAGCCCGTGGGGGACCTGTTCACTGCAGCCATGAACATGATCCTCCCGGACTTCAAGAGGCCAGCCTGCTTCGGCACCTACGTAGTCTGCTACTTCAGCGAGGTCAGCTGTGACGGCGACGTCCCCGACCTGTTCGGCGCGGCGCCGCGGTACCCGCTCATGGACAGGTTCGAGGAGGTGTACTTCCGCATCCAGGACCTGGAGATGTTCCAGCCGGGCCGCATGCACCGCGTAGGGGAGCTGTCGGGGGACAACTACCTGCGGAGCCCGGGCGGCAGGCAGCTCCGCGCCGCCCTGGACAGGTTCCGGGACTGGCAGGTCCGCTGTCCCGACTGGTTCGAATGTGAGAACCTCTACTCAGCAGATGACCAGGATGCCCCGTCCCTGGACGAAGAGGTGTTTGAGGAGCCACTGCTGCCTCCGGGAACCGGCATCGTGAAGCGGGCGCCCCTGGTGCGCGAGCCTGGCTCCCAGGCCTGCCTGGCCATAGACCCGCTGGTCGGGGAGGAAGGAGGAGCAGTGGCAAAGCTGGAACCTCACCTGCAGCCCCGGGGTCAGCCAGCGCCGCAGCCCCTCCACACCCTGGTGCTCGCCGCAGAGGAGGGGGCCCTGGCCGCGGTGGAGCCTGGGCCCCTGGCTGACGGTGCCGCAGTCCGGCTGGCACTGGCGGGGGAGGGCGAGGCCTGCCCGCTGCTGGGCAGCCCGGGCGCTGGGCGAAATAGCGTCCTCTTCCTCCCCGTGGACCCCGAGGACTCGCCCCTTGGCATGGCGTCTCCTGACCTCCTTCCAGAGGACGTGAGGGAGCACCTCGAAGGCTTGATGCTCTCGCTCTTCGAGCAGAGTCTGAGCTGCCAGGCCGGGGGCTGCAGTAGACCCGCCATGGTCCTCACAGACCCACACACGCCCTACGAGGAGGAGCAGCGGCAGTCAGTGCAGTCTGACCAGGGCTACATCTCCAGGAGCTCCCCGCAGCCCCCCGAGGGACTCACGGAAATGGAGGAGGAGCAGGACCCAGGGAAGCCGGCCCTGCCACTCTCTCCCGAGGACCTGGAGAGCCTGAGGAGCCTCCAGCGGCAGCTGCTTTTCCGCCAGCTGCAGAAGAACTCGGGCTGGGACACGATGGGGTCAGAGTCAGAGGGGCCC
Pan_troglodytes     GCTGTCCCGGGGCCCCTGCTGGGGCTGCTCCTGCTGCTCCTGGGCGTGCTGGCCCCGGGTGGCGCCTCCCTGCGACTCCTGGACCACCGGGCGCTGGTCTGCTCCCAGCCGGGGCTAAACTGCACGGTCAAGAATAGTACCTGCCTGGATGACAGCTGGATTCACCCTCGAAACCTGACCCCCTCCTCCCCAAAGGACCTGCAGATCCAGCTGCACTTTGCCCACACCCAACAAGGAGACCTGTTCCCCGTGGCTCACATCGAATGGACACTGCAGACAGACGCCAGCATCCTGTACCTCGAGGGTGCAGAGTTATCTGTCCTGCAGCTGAACACCAATGAACGTTTGTGCGTCAGGTTTGAGTTTCTGTCCAAACTGAGGCATCACCACAGGCGGTGGCGTTTTACCTTCAGCCACTTTGTGGTTGACCCTGACCAGGAATATGAGGTGACCGTTCACCACCTGCCCAAGCCCATCCCTGATGGGGACCCAAACCACCAGTCCAAGAATTTCCTTGTGCCTGACTGTGAGCACGCCAGGATGAAGGTAACCACGCCATGCATGAGCTCAGGCAGCCTGTGGGACCCCAACATCACCGTGGAGACCCTGGAGGCCCACCAGCTGCGTGTGAGCTTCACCCTGTGGAACGAATCTACCCATTACCAGATCCTGCTGACCAGTTTTCCGCACATGGAGAACCACAGTTGCTTTGAGCACATGCACCACATACCTGCGCCCAGACCAGAAGAGTTCCACCAGCGATCCAACGTCACGCTCACTCTACGCAACCTTAAAGGGTGCTGTCGCCACCAAGTGCAGATCCAGCCCTTCTTCAGCAGCTGCCTCAATGACTGCCTCAGACACTCCGCGACTGTTTCCTGCCCAGAAATGCCAGACACTCCAGAACCAATTCCGGACTACATGCCCCTGTGGGTGTACTGGTTCATCACGGGCATCTCCATCCTGCTGGTGGGCTCCGTCATCCTGCTCATCGTCTGCATGACCTGGAGGCTAGCTGGGCCTGGAAGTGAAAAATACAGTGATGACACCAAATACACCGATGGCCTGCCTGCGGCTGACCTGATCCCCCCACCGCTGAAGCCCAGGAAGGTCTGGATCATCTACTCAGCCGACCACCCCCTCTACGTGGACGTGGTCCTGAAATTCGCCCAGTTCCTGCTCACCGCCTGCGGCACGGAAGTGGCCCTGGACCTGCTGGAAGAGCAGGCCATCTCGGAGGCAGGAGTCATGACCTGGGTGGGCCGTCAGAAGCAGGAGATGGTGGAGAGCAACTCTAAGATCATCGTCCTGTGCTCCCGCGGCACGCGCGCCAAGTGGCAGGCGCTCCTGGGCCGGGGGGCGCCTGTGCGGCTGCGCTGCGACCACGGAAAGCCCGTGGGGGACCTGTTCACTGCAGCCATGAACATGATCCTCCCGGACTTCAAGAGGCCAGCCTGCTTCGGCAGCTACGTAGTCTGCTACTTCAGCGAGGTCAGCTGTGACGGCGACGTCCCCGACCTGTTCGGCGCGGCGCCGCGGTACCCGCTCATGGACAGGTTCGAGGAGGTGTACTTCCGCATCCAGGACCTGGAGATGTTCCAGCCGGGCCGCATGCACCGCGTAGGGGAGCTGTCGGGGGACAACTACCTGCGGAGCCCGGGCGGCAGGCAGCTCCGCGCCGCCCTGGACAGGTTCCGGGACTGGCAGGTCCGCTGTCCCGACTGGTTCGAATGTGAGAACCTCTACTCGGCAGATGACCAGGATGCCCCGTCCCTGGACGAAGAGGTGTTTGAGGAGCCACTGCTGCCTCCGGGAACCGGCATCGTGAAGCGGGCGCCCCTGGTGCGCGAGCCTGGCTCCCAGGCCTGCCTGGCCATAGACCCGCTGGTCAGGGAGGAAGGAGGAGCAGTGGCAAAGCTGGAACCTCACCTGCAGCCCCGGGGTCAGCCAGCGCCGCAGCCCCTCCACACCCTGGTGCTCGCCGCAGAGGAGGGCGCCCTGGCCGCGGTGGAGCCTGGGCCCCTGGCTGACGGTGCCGCAGTCCGGCTGGCACTGGCGGGGGAGGGCGAGGCCTGCCCGCTGCTGGGCAGCCCGGGCGCTGGGCGAAATAGCGTCCTCTTCCTCCCTGTGGACCCCGAGGACTCGCCCCTTGGCATGGCGTCTCCTGACCTCCTTCCAGAGGACGTGAGGGAGCACCTCGAAGGCTTGATGCTCTCGCTCTTCCAGCAGAGTCTGAGCTGCCAGGCCGGGGGCTGCAGTAGACCCGCCATGGTCCTCACAGACCCACACACGCCCTACGAGGAGGAGCAGCGGCAGTCAGTGCAGTCTGACCAGGGCTACATCTCCAGGAGCTCCCCGCAGCCCCCCGAGGGACTCACGGAAATGGAGGAGGAGCAGGACCCAGGGAAGCCGGCCCTGCCACTCTCTCCCGAGGACCTGGAGAGCCTGAGGAGCCTCCAGCGGCAGCTGCTTTTCCGCCAGCTGCAGAAGAACTCGGGCTGGGACACGATGGGGTCAGAGTCAGAGAGGCCC
Gorilla_gorilla     GCTGTCCCGGGGCCCCTGCTGGGGCTGCTCCTGCTGCTCCTGGGCGTGCTGGCCCCGGGTGGCGCCTCCCTGCGACTCCTGGACCACCGGGCGCTGGTCTGCTCCCAGCCGGGGCTAAACTGCACGGTCAAGAATAGTACCTGCCTGGATGACAGCTGGATTCACCCTCGAAACCTGACCCCCTCCTCCCCAAAGGACCTGCAGATCCAGCTGCACTTTGCCCACACCCAACAAGGAGGCCTGTTCCCCGTGGCTCACATCGAATGGACGCTGCAGACAGACGCCAGCATCCTGTACCTTGAGGGTGCAGAGTTATCTGTCCTGCAGCTGAACACCAATGAACGTTTGTGCGTCAGGTTTGAGTTTCTGTCCAAACTGAGGCATCACCACAGGCGGTGGCGTTTTACCTTCAGCCACTTTGTGGTCGACCCTGACCAGGAATATGAGGTGACCGTTCACCACCTGCCCAAGCCCATCCCTGATGGGGACCCAAACCACCAGTCCAAGAATTTCCTTGTGCCTGACTGTGAGCACGCCAGGATGAAGGTAACCACGCCATGCATGAGCTCAGGCAGCCTGTGGGACCCCAACATTACCGTGGAGACCCTGGAGGCCCACCAGCTGCGTGTGAGCTTCACCCTGTGGAACGAATCTACCCATTACCAGATCCTGCTGACCAGTTTTCCGCACATGGAGAACCACAGTTGCTTTGAGCACATGCACCACATACCTGCGCCCAGACCAGAAGAGTTCCACCAGCGATCCAACGTCACACTCACTCTACGCAACCTTAAAGGGTGCTGTCGCCACCAAGTGCAGATCCAGCCCTTCTTCAGCAGCTGCCTCAATGACTGCCTCAGACACTCCATGACTGTTTCCTGCCCAGAAATGCCAGACACTCCAGAACCAATTCCAGACTACATGCCCCTGTGGGTGTACTTGTTTATCACGGGCATCTCCATCCTGCTGGTGGGCTCCGTCATCCTGCTCATCGTCTGCATGACCTGGAGGCTAGCTGGGCCTGGAAGTGAAAAATACAGTGATGACACCAAATACACCGATGGCCTGCCTGCGGCTGACCTGATCCCCCCACCGCTGAAGCCCAGGAAGGTCTGGATCATCTACTCAGCCGACCACCCCCTCTACGTGGACGTGGTCCTGAAATTCGCCCAGTTCCTGCTCACCGCCTGCGGCACGGAAGTGGCCCTGGACCTGCTGGAAGAGCAGGCCATCTCGGAGGCAGGAGTCATGACCTGGGTGGGCCGTCAGAAGCAGGAGATGGTGGAGAGCAACTCTAAGATCATCGTCCTGTGCTCCCGCGGCACGCGCGCCAAGTGGCAGGCGCTCCTGGGCCGGGGGGCGCCTGTGCGGCTGCGCTGCGACCACGGAAAGCCCGTGGGGGACCTGTTCACTGCAGCCATGAACATGATCCTCCCGGACTTCAAGAGGCCAGCCTGCTTCGGCACCTACGTAGTCTGCTACTTCAGCGAGGTCAGCTGTGATGGCGACGTCCCCGACCTGTTCGGCGCGGCGCCGCGGTACCCGCTCATGGACAGGTTCGAGGAGGTGTACTTCCGCATCCAGGACCTGGAGATGTTCCAGCCGGGCCGCATGCACCGCGTAGGGGAGCTGTCGGGGGACAACTACCTGCGGAGCCCGGGCGGCAGGCAGCTCCGCGCCGCCCTGGACAGGTTCCGGGACTGGCAGGTCCGCTGTCCCGACTGGTTCGAACGTGAGAACCTCTACTCGGCAGATGACCAGGATGCCCCGTCCCTGGACGAAGAGGTGTTTGAGGAGCCACTGCTGCCTCCGGGAACCGGCATCGTGAAGCGGGCGCCCCTGGTGCGCGAGCCTGGCTCCCAGGCCTGCCTGGCCATAGACCCGCTGGTCAGGGAGGAAGGAGGAGCAGTGGCAAAGCTAGAACCTCACCTGCTGCCCCGGGGTCAGCCAGCGCCGCAGCCCCTCCACACCCTGGTGCTCGCCGCAGAGGAGGGGGCCCTGGCCGCGGTGGAGCCTGGGCCCCTGGCTGACGGTGCCGCAGTCCGGCTGGCACTGGCGGGGGAGGGCGAGGCCTGCCCGCTGCTGGGCAGCCCGGGCGCTGGGCGAAATAGCGTCCTCTTCCTCCCTGTGGAGCCCGAGGACTCGCCCCTTGGCATGGCGTCTCCTGACCTCCTTCCAGAGGACGTGAGGGAGCACCTCGAAGGCTTGATGCTCTCGCTCTTCCAGCAGAGTCTGAGCTGCCAGGCCGGGGGCTGCAGTAGACCCGCCATGGTCCTCACAGACCCGCACACGCCCTACGAGGAGGAGCAGCGGCAGTCAGTGCAGTCTGACCAGGGCTACATCTCCAGGAGCTCCCCGCAGCCCCCCGAGGGACTCACGGAAATGGAGGAGGAGCAGGACCCAGGGAAGCCGGCCCTGCCACTCTCTCCCGAGGACCTGGAGAGCCTGAGGAGCCTCCAGCGGCAGCTGCTTTTCCGCCAGCTGCAGAAGAACTCGGGCTGGGACACGATGGGGTCAGAGTCAGAGAGGCCC
Pongo_pygmaeus     GCTGTCCCGGGGCCCCCGCTGGGGCTGCTCCTGCTGCTTCTGGGCGTGCTGGCCCCGGGTGGCGCCTCCCTGCGACTCCTGGACCACCGGCCGCTGGTCTGCTCCCAGCCGGGGCTAAACTGCACGGTCAAGAATAGTACCTGCCTGGATGACAGCTGGATTCACCCTCGAAACCTGACCCCCTCCTCCCCAAAGGACCTGCAGATCCAGCTGCACTTTGCCCACACCCAGCAAGGAGACCTGTTCCCCGTGGCTCACATTGAATGGACGCTGCAGACAGACGCCAGCATCCTGTACCTCGAGGGTGCAGAGTTATCTGTCCTACAGCTGAACACCAATGAACGTTTATGCGTCAAGTTTGAGTTTCTGTCCAAACTGAGGCATCACCACAGGAGGTGGCGTTTTACCTTCAGCCACTTTGTGGTCGACCCTGACCAGGAATATGAGGTGACCGTTCACCACCTGCCCAAGCCCATCCCTGACGGGGACCCAAACCACCAGTCCAAGAATTTCCTCGTGCCTGACTGTGAGCACACCAGGATGAAGGTAACCACGCCATGCATGAGCTCAGGCAGCCTATGGGACCCCAACATCACTGTGGAAACCCTGGAGGCCCACCAGCTACGTGTGAGCTTCACCCTGTGGAACGAATCTACCCATTACCAGATCCTGCTGACCAGTTTTCCGCACATGGAGAACCACAGTTGCTTTGAGCACATGCACCACGTTCCTGCGCCCAGACCAGAGGAGTTCCACCAGCGATCCAACGTCACACTCACTCTACGCAACCTTAAAGGGTGCTGCCGCCACCAAGTGCAGATCCAGCCCTTCTTCAGCAGCTGCCTCAATGACTGCCTCAGACACTCCGCGACTATTTCCTGCCCAGAAATGCCAGACACTCCAGAACCAATTCCGGACTACATGCCCCTGTGGGTGTACTGGTTCATCACGGGCATCTCCATCCTGCTGGTGGGCTCCGTCATCCTGTTCATCGTCTGCATGACCTGGAGGCTAGCTGGGCCTGGAAGTGAAAAATACAGTGATGACACCAAATACACCGATGGCCTGCCTGTGGCTGACCTGACCCCCCCACCGCTGAAGCCCAGGAAGGTCTGGATCATCTACTCAGCTGACCACCCCCTCTACGTGGACGTGGTCCTGAAATTCGCCCAGTTCCTGCTCACCGCCTGCGGCACGGAAGTGGCCCTGGACCTACTGGAAGAGCAGGCCATCTCGGAGGCGGGAGTCATGACCTGGGTGGGCCGTCAGAAGCAGGAGATGGTGGAGAGCAACTCTAAGATCATCATCCTGTGCTCCCGCGGCACGCGTGCCAAGTGGCAGGCGCTCCTGGGCCGGGGGGCGTCTGTGCGGCTGCGCTGCGACCGCGGGAAGCCCGTGGGGGACCTGTTCACCGCAGCCATGAACATGATCCTCCCGGACTTCAAGAGGCCAGCCTGCTTCGGCACCTACGTAGTTTGCTACTTCAGCGAGGTCAGCTGTGACGGCGACGTCCCCGACCTGTTCGGCGCGGCGCCGCGGTACCCGCTCATGGACAGGTTCGAGGAGGTGTACTTCCGCATCCAGGACCTGGAGATGTTCCAGCCGGGCCGCATGCACCGCGTGGGGGAGCTGTCGGGGGACAACTACCTGCGAAGCCCGGGCGGCAGGCAGCTCCGCGCCGCCCTGGACAGGTTCCGGGACTGGCAGGTCCGCTGCCCCGACTGGTTCGAACGTGAGAACCTCTACTCGGCCGATGACCAGGATGCCCCGTCCCTGGATGAAGAGGTGTTTGAGGAGCCACTGCTGCCTCCGGGAACCGGCATCGTGAAGCGGGCGCCCCTGGTGCGCGAGCCTGGCTCCCAGGCCTGCCTGGCCATAGACCTCCTGATCAGAGAGGAAGGAGGAGCAGTGGCAAAGCTGGAACCTCACCTGCAGCCCCGGGGTCAGCCAGCGCCGCAGCCCCTCCACACCCTGGTGCTTGCCGCAGAGGAGGGGGCCCTGGCCGCGGTGGAGCCTGGGCCCCTGGCTGACGGTGCCGCAGTCCGGCTGGCACTGGCGGAGGAGGGCGAGGCCTGCCCGCTGCTGGGCAGCCCGGGCGCTGGGCGAAATAGCGTCCTCTTCCTCCCTGTGGACCCCGAGGACTCATCCCTTGGCATGGCGTCTCCTGACCTGCTTCCGGAGGACGTGAGGGAGCACCTCGAAGGCTTGATGCTCTCGCTCTTCCAGCAGAGTCTGAACTGCCAGGCCGGGGGCTGCAGTAGACCCGCCATGGTCCTCAAAGACCCACACACGCCTTACGAGGAGGAGCAGCGGCAGTCAGTGCAGTCTGACCAGGGCTACATCTCCAGGAGCTCCCCGCAGCCCCCCGACGGACTCACGGAAATGGAGGAGGAGCAGGACCCAGGGAAGCCGGCCCTGCCACTCTCTCCCGAGGACCTGGAGAGCCTGAGGAGCCTCCAGCGGCAGCTGCTTTTCCGCCAGCTGCAGAAGAACTCGGGCTGGGACACGGTGGGGTCAGAGTCAGAGAGGCCC
Macaca_mulatta     GCTGTCCCGGGGCCCCCGCTGGGACTGCTCCTGCTGCTCCTGGGCGTGCTGGCCCCGGGTGGCGCCTCCCTGCGACTGCTGGACCACCCGGCGCTGGTCTGCTCCCAGCCGGGGCTAAACTGCACAGTCAAGAACAGTACCTGCTTAGATGACAGCTGGATTCACCCTCGAAACCTGACCCCCTCCTCCCCAAAGGACCTGCAGATCCAGCTGCGCTTTGCCCACACCCAGCAAGGCGACCTGTTCCCCGTGGCTCACATCGAATGGACACTGCAGACAGACGCCAGCATCCTGTACCTCGAGGGTGCAGAGTTATCTGTCCTGCAGCTGAACACCAATGAACGTTTGTGCGTCAAGTTTGAGTTTCTGTCCAAACTGAGGCATCACCACAAGCGGTGGCGTTTTACCTTCAGCCACTTTGTGGTTGACCCTGACCAGGAGTATGAGGTGACCGTTCACAACCTGCCCAAGCCCATCCCTGACGGGGACCCAAACCACCAGTCCAAGAATTTCCTCGTGCCTGACTGCGAGCACACCAGAATGAAGGTAACCACGCCATGCATGAGCTCAGGCAGCCTGTGGGACCCCAACATCACTGTGGAGACCCTGGAGGCCCAGCAGCTGCGTGTGGGCTTCACCCTGTGGAATGAATCTACCCATTACCAGATCCTGCTGACCAGTTTTCCGCACATGGAGAACCACAGCTGCTTTGAGCACATGCACCACGTACCTGCGCCCAGACCAGAGGACTTCCACCAGCGATCCAATGTCACACTCACTCTACACAACCTGAAAGGGTGCTGCCGCCACCGAGTGCAGATCCAGCCCTTCTTCAGCAGCTGCCTCAATGACTGCCTCAGACACTCCGTGACTGTTTCCTGCCCAGAAATGCCAGACACTCCAGAACCAATTCCAGACTACATGCCCCTGTGGTTGTACTGGTTCATCACGGGCATCTCCGTCCTGCTGGTGGGCTCCGCCATCCTGCTGATCGTCTGCATGACCTGGAGGCTGGCCGGGCCTGGAAATGAAAAATGCAGTAATGACACCAAATACACCGATGGCCTGCCTGCGGCTGACCTGACCCCCCCACCGCTGAAGCCCAGGAAGGTCTGGATCATCTATTCAGCCGACCACCCCCTCTACGTGGACGTGGTCCTGAAATTCGCCCAGTTCCTGCTCACCGCCTGCGGCACGGAAGTGGCCCTGGACCTGCTGGAAGAGCAGGCCATCTCGGAGGCGGGGGTCATGACCTGGGTGGGCCGCCAGAAGCAGGAGATGGTGGAGAGCAACTCGAAGATCATCGTCCTGTGCTCCCGCGGCACGCGCGCCAAGTGGCAGGCGCTCCTGGGCCGGGGAGCGCCTGTGCGGCTGCGCTGTGACCACGGGAAGCCCGTGGGGGACCTATTCACCGCAGCCATGAACATGATCCTCCCGGACTTCAAGAGGCCAGCCTGCTTCGGCACCTACGTAGTCTGCTACTTCAGCGAGGTCAGCGGTGACGGCGACGTCCCCGACCTGTTCGGCGCGGCGCCGCGGTACCCGCTCATGGACAGGTTCGAGGAGGTGTACTTCCGCATCCAGGACCTGGAGATGTTCCAGCCGGGCCGCATGCACCGCGTGGGGGAGCTGTCGGGAGACAACTACCTGCGGAGCCCGGGCGGCAGGCAGCTCCGCGCCGCCCTGGACAGGTTCCGGGACTGGCAGGCCCGCTGCCCCGACTGGTTCGAGCGTGAGAACCTCTACCCGGCCGATGACCAGGATGCCCCGTCCCTGGACGAAGAGGTGTTTGAGGAGCCACTGCTGCCTCCGGGAACCGGCATCATGAAGCGGGCGCCCCTGGTGCGCGAGCCTGGCTCCCAGGCCTGCCTGGCCATAGACCTCCTGGTCGGGGAGGAAGGAGGAGCAGTGGCAAAGCTGGAACCTCACCTGCAGCCCCGGGGTCAGCCAGCGCCGCAGCCCCTCCACACCCTGGTGCTCCCCGCAGAGGAGGGCGCCCTGGCCGCGGTGGAGCCTGGGCCCCTGGCTGATGGTGCCGCTATGCGGTTGGCACTGGCGGGGGAGGGCGAGGCCTGCCCGCTGCTGGGCAGCCCGGGCGCTGGGCGAAATAGCGTCCTCTTCCTCCCTGTGGACCCCGAGGACTCACCGCTTGGCATGGCGTCTCCTGACCACCTTCCAGAGGACATGAGGGAGCACCTCGAAGGCTTGATGCTCTCGCTCTTCCAGCAGAGTCTGAGCTGCCAGGCCGGGGGCTGCGGTAGACCCGCCATGGTCCTCAAAGACCCACACACGCCCTACGAGGAGGAGCAGCGGCGGTCAGTGCAGTCTGACCAGGGCTACATCTCCAGGAGCTCCCCGCAGCCCCCCGACGGACTCACGGAAATGGAGGAAGAGCAGGACCCAGGGAAGCCGGCCCTGCCACTCTCTCCTGAGGACCTGGAGAGCCTGAGGAGCCTCCAGCGGCAGCTGCTTTTCCGCCAGCTGCAGAAGAACTCGGGCTGGGACACGGTGGAGTCAGAGTCAGAGAGGCCC
Macaca_fascicularis     GCTGTCCCGGGGCCCCCGCTGGGACTGCTCCTGCTGCTCCTGGGCGTGCTGGCCCCGGGTGGCGCCTCCCTGCGACTGCTGGACCACCCGGCGCTGGTCTGCTCCCAGCCGGGGCTAAACTGCACAGTCAAGAACAGTACCTGCTTAGATGACAGCTGGATTCACCCTCGAAACCTGACCCCCTCCTCCCCAAAGGACCTGCAGATCCAGCTGCGCTTTGCCCACACCCAGCAAGGCGACCTGTTCCCCGTGGCTCACATCGAATGGACACTGCAGACAGACGCCAGCATCCTGTACCTCGAGGGTGCAGAGTTATCTGTCCTGCAGCTGAACACCAATGAACGTTTGTGCGTCAAGTTTGAGTTTCTGTCCAAACTGAGGCATCACCACAAGCGGTGGCGTTTTACCTTCAGCCACTTTGTGGTTGACCCTGACCAGGAATATGAGGTGACCGTTCACAACCTGCCCAAGCCCATCCCTGACGGGGACCCAAACCACCAGTCCAAGAATTTCCTCGTGCCTGACTGCGAGCACACCAGAATGAAGGTAACCACGCCATGCATGAGCTCAGGCAGCCTGTGGGACCCCAACATCACTGTGGAGACCCTGGAGGCCCAGCAGCTGCGTGTGGGCTTCACCCTGTGGAATGAATCTACCCATTACCAGATCCTGCTGACCAGTTTTCCGCACATGGAGAACCACAGCTGCTTTGAGCACATGCACCACGTACCTGCGCCCAGACCAGAGGACTTCCACCAGCGATCCAATGTCACATTCACTCTACACAACCTGAAAGGGTGCTGCCGCCACCGAGTGCAGATCCAGCCCTTCTTCAGCAGCTGCCTCAATGACTGCCTCAGACACTCCGTGACTGTTTCCTGCCCAGAAATGCCAGACACTCCAGAACCAATTCCAGACTACATGCCCCTGTGGTTGTACTGGTTCATCACGGGCATCTCCGTCCTGCTGGTGGGCTCCGCCATCCTGCTGATCGTCTGCATGACCTGGAGGCTAGCCGGGCCTGGAAATGAAAAATGCAGTAATGACACCAAATACACCGATGGCCTGCCTGTGGCTGACCTGACCCCCCCACCGCTGAAGCCCAGGAAGGTCTGGATCATCTACTCAGCCGACCACCCCCTCTACGTGGACGTGGTCCTGAAATTCGCCCAGTTCCTGCTCACCGCCTGCGGCACGGAAGTGGCCCTGGACCTGCTGGAAGAGAAGGCCATCTCGGAGGCGGGAGTCATGACCTGGGTGGGCCGCCAGAAGCAGGAGATGGTGGAGAGCAACTCGAAGATCATCGTCCTGTGCTCCCGCGGCACGCGCGCCAAGTGGCAGGCGCTCCTGGGCCGGGGAGCGCCTGTGCGGCTGCGCTGTGACCACGGGAAGCCCGTGGGGGACCTATTCACCGCAGCCATGAACATGATCCTCCCGGACTTCAAGAGGCCAGCCTGCTTCGGCACCTACGTAGTCTGCTACTTCAGCGAGGTCAGCGGTGACGGCGACGTCCCTGACCTGTTCGGCGCGGCGCCGCGGTACCCGCTCATGGACAGGTTCGAGGAGGTGTACTTCCGCATCCAGGACCTGGAGATGTTCCAGCCGGGCCGCATGCACCGCGTGGGGGAGCTGTCGGGAGACAACTACCTGCGGAGCCCGGGCGGCAGGCAGCTCCGCGCCGCCCTGGACAGGTTCCGGGACTGGCAGGCCCGCTGCCCCGACTGGTTCGAGCGTGAGAACCTCTACCCGGCCGATGACCAGGATGCCCCGTCCCTGGACGAAGAGGTGTTTGAGGAGCCACTGCTGCCTCCGGGAACCGGCATCATGAAGCGGGCGCCCCTGGTGCGCGAGCCTGGCTCCCAGGCCTGCCTGGCCATAGACCTCCTGGTCGGGGAGGAAGGAGGAGCAGTGGCAAAGCTGGAACCTCACCTGCAGCCCCGGGGTCAGCCAGCGCCGCAGCCCCTCCACACCCTGGTGCTCCCCGCAGAGGAGGGCGCCCTGGCCGCGGTGGAGCCTGGGCCCCTGGCTGACGGTGCCGCTATGCGGTTGGCACTGGCGGGGGAGGGCGAGGCCTGCCCGCTGCTGGGCAGCCCGGGCGCTGGGCGAAATAGCGTCCTCTTCCTCCCTGTGGACCCCGAGGACTCACCGCTTGGCATGGCGTCTCCTGACCACCTTCCAGAGGACATGAGGGAGCACCTCGAAGGCTTGATGCTCTCGCTCTTCCAGCAGAGTCTGAGCTGCCAGGCCGGGGGCTGCGGTAGACCCGCCATGGTCCTCAAAGACCCACACACGCCCTACGAGGAGGAGCAGCGGCGGTCAGTGCAGTCTGACCAGGGCTACATCTCCAGGAGCTCCCCGCAGCCCCCCGACGGACTCACGGAAATGGAGGAAGAGCAGGACCCAGGGAAGCCGGCCCTGCCACTCTCTCCTGAGGACCTGGAGAGCCTGAGGAGCCTCCAGCGGCAGCTGCTTTTCCGCCAGCTGCAGAAGAACTCGGGCTGGGACACGGTGGAGTCAGAGTCAGAGAGGCCC
Colobus_angolensis     GCTGTCCCGGGGCCCCCGCTGGGACTGCTCCTGCTGCTCCTGGGCGTGCTGGCCCCGGGTGGCGCCTCCCTGCGACTCCTGGACCACCCGGCGCTGGTCTGCTCCCAGCCGGGGCTTGATACATGTACCAAAAACAGTACATGCCTAGATGACAGCTGGATTCACCCTCGAAACCTGACCCCCTCCTCCCCAAAGGACCTGCAGATACAGCTGCGCTTTGCCCACACCCAACAAGGAGACCTGTTCCCCGTGGCTCACATCGAATGGACGCTGCAGACAGACGCCAGCATCCTATACCTCGAGGGTGCAGAGTTATCTGTCCTGCAGCTGAACACCAATGAACGTTTGTGCGTCAAGTTTGAGTTTCTGTCCAAACTGAGGCATCACCACAAGCGGTGGCGTTTTACCTTCAGCCACTTTGTGGTTGACCCTGACCAGGAATATGAGGTGACCGTTCACCACCTGCCCAAGCCCATCCCTGACGGGGACCCAAACCACCAGTCCAAGAATTTCCTCGTGCCTGACTGCGAGCACACCAGAATGAAGGTAACCACGCCATGCATGAGCTCAGGCAGCCTGTGGGACCCCAACATCACTGTGGAGACCCTGGCGGCCCAGCAGCTGCGTGTGGGCTTCACCCTGTGGAATGAATCTACCCATTACCAGATCCTGCTGACCAGTTTTCCGCACATGGAGAACCACAGCTGCTTTGAGCACATGCACCACGTTCCTGCGCCCAGACCAGAGGACTTCCACCAGCGATCCAACGTCACACTCACTCGACGCAACCTGAAAGGGTGCTGCCGCCACCAAGTGCAGATCCAGCCCTTCTTCAGCAGCTGCCTCAATGACTGCCTCAGACACTCCGTGACTGTTCCCTGCCCAGAAATGCCAGACACTCCAGAACCGATTCCGGACTACATGCCCCTGTGGGTGTACTGGTTCATCACGGGCATCTCCGTCCTGCTGGTGGGCTCTGCCATCCTGCTGATCGTCTGCATGACCTGGAGGCTAGCCGGGCCTGGAAATGAAAAATACAGTAATGACACCAAATACACCGATGGCCTGCCTGCGGCTGACCTGACCCCCCCACCGCTGAAGCCCAGGAAGGTCTGGATCATCTACTCAGCTGACCACCCCCTCTACGTGGACGTGGTCCTGAAATTCGCCCAGTTCCTGCTCACTGCCTGCGGCACGGAAGTGGCCCTGGACCTGCTGGAAGAGCAGGCTATCTCGGAGGTGGGAGTCATGACCTGGGTGGGCCGCCAGAAGCAGGAGATGGTGGAGAGCAACTCTAAGATCATCATCCTGTGCTCCCGCGGCACGCGCGCCAAGTGGCAGGCGCTCCTGGGCCGGGGAGCGCCTGTGCGGCTGCGCTGTGACCACGGGAAGCCCGTGGGGGACCTGTTCACCGCAGCCATGAACATGATCCTCCCGGACTTCAAGAGGCCAGCCTGCTTCGGCACCTACGTAGTCTGCTACTTCAGCGAGGTCAGCAGTGACGGCGACGTCCCCGACCTGTTCGGCGCAGCGCCGCGGTACCCGCTCATGGACAGGTTCGAGGAGGTGTACTTCCGCATCCAGGACCTGGAGATGTTCCAGCCCGGCCGCATGCACCGCGTGGGGGAGCTGTCAGGAGACAACTACCTGCGGAGCCCGGGCGGCAGGCAGCTCCGCGCCGCCCTGGACAGGTTCCGGGACTGGCAGGCCCGCTGCCCCGACTGGTTCGAGCTTGAGAACCTCTACTCGGCCGATGACCAGGATGCCCCGTCCCTGGACGAAGAGGTGTTTGAGGAGCCACTGCTGCCTCCGGGAACCGGCATCATGAAGCGGGCGCCCCTGGTGCGCGAGCCCGGCTCCCAGGCCTGCCTGGCCATAGACCTCCTGGTCGGGGAGGAAGGAGGAGCAGTGGCAAAGCTGGAACCTCACCTGCAGCCCCGGGGTCAGCCAGCACCGCAGCCCCTCCACACCCTGGTGCTCCCCGCAGAGGAGGGCGCCCTGGCAGCGGTGGAGCCTGGGCCCCTGGCTGACGGTGCCGCTATCCGGTTGGCACTGGCAGGGGAGGGCGAGGCCTGCCCGCTGCTGGGCAGCCCAGGCGCTGGGCGAAATAGCGTCCTCTTCCTCCCTGTGGACACCGAGGACTCGCCCCTTGGCATGGCGTCTCCTGACCACCTTCCAGAGGACATGAGGGAGCACCTCCAAGGCTTGATGCTCTCGCTCTTCCAGCAGAGTCTGAGCTGCCAGGCCGGGGGCTGCAGTAGACCCGCCATAGTCCTCAAAGACCCACACACACCCTACGAGGAGGAGCAGCGGCAGTCAGTGCAGTCTGACCAGGGCTACATCTCCAGAAGCTCCCCGCAGCCCCCCGACGGACTCACGGAAATGGAGGAAGAGCAGGACCCAGGGAAGCCGGCCCTGCCACTCTCTCCCGAAGACCTGGAGAGCCTGAGGAGCCTCCAGCGGCAGCTGCTTTTCCGCCAGCTGCAGAAGAACTCAGGCTGGGACAGGGTGGAGTCAGAGCCAGAGAGGCCC
Macaca_nemestrina     GCTGTCCCGGGGCCCCCGCTGGGACTGCTCCTGCTGCTCCTGGGCGTGCTGGCCCCGGGTGGCGCCTCCCTGCGACTGCTGGACCACCCGGCGCTGGTCTGCTCCCAGCCGGGGCTAAACTGCACAGTCAAGAACAGTACCTGCTTAGATGACAGCTGGATTCACCCTCGAAACCTGACCCCCTCCTCCCCAAAGGACCTGCAGATCCAGCTGCGCTTTGCCCACACCCAGCAAGGCGACCTGTTCCCCGTGGCTCACATCGAATGGACACTGCAGACAGACGCCAGCATCCTATACCTCGAGGGTGCAGAGTTATCTGTCCTGCAGCTGAACACCAATGAACGTTTGTGCGTCGAGTTTGAGTTTCTGTCCAAACTGAGGCATCACCACAAGCGGTGGCGTTTTACCTTCAGCCACTTTGTGGTTGACCCTGACCAGGAATATGAGGTGACCGTTCACAACCTGCCCAAGCCCATCCCTGACGGGGACCCAAACCACCAGTCCAAGAATTTCCTCGTGCCTGACTGCGAGCACACCAGAATGAAGGTAACCACGCCATGCATGAGCTCAGGCAGCCTGTGGGACCCCAACATCACTGTGGAGACCCTGGAGGCCCAGCAGCTGCGTGTGGCCTTCACCCTGTGGAATGAATCTACCCATTACCAGATCCTGCTGACCAGTTTTCCGCACATGGAGAACCACAGCTGCTTTGAGCACATGCACCACGTACCTGCGCCCAGACCAGAGGACTTCCACCAGCGATCCAATGTCACACTCACTCTACACAACCTGAAAGGGTGCTGCCGCCACCGAGTGCAGATCCAGCCCTTCTTCAGCAGCTGCCTCAATGACTGCCTCAGACACTCCGTGACTGTTTCCTGCCCAGAAATGCCAGACACTCCAGAACCAATTCCAGACTACATGCCCCTGTGGTTGTACTGGTTCATCACGGGCATCTCCGTCCTGCTGGTGGGCTCCGCCATCCTGCTGATCGTCTGCATGACCTGGAGGCTAGCCGGGCCTGGAAATGAAAAATGCAGTAATGACACCAAATACACCGATGGCCTGCCTGCGGCTGACCTGACCCCCCCACCGCTGAAGCCCAGGAAGGTCTGGATCATCTACTCAGCCGACCACCCCCTCTACGTGGACGTGGTCCTGAAATTCGCCCAGTTCCTGCTCACCGCCTGCGGCACGGAAGTGGCCCTGGACCTGCTGGAAGAGCAGGCCATCTCGGAGGCGGGAGTCATGACCTGGGTGGGCCGCCAGAAGCAGGAGATGGTGGAGAGCAACTCGAAGATCATCGTCCTGTGCTCCCGCGGCACGCGCGCCAAGTGGCAGGCGCTCCTGGGCCGGGGAGCGCCTGTGCGGCTGCGCTGTGACCACGGGACGCCCGTGGGGGACCTATTCACCGCAGCCATGAACATGATCCTCCCGGACTTCAAGAGGCCAGCCTGCTTCGGCACCTACGTAGTCTGCTACTTCAGCGAGGTCAGCGGTGACGGCGACGTCCCCGACCTGTTCGGCGCGGCGCCGCGGTACCCGCTCATGGACAGGTTCGAGGAGGTGTACTTCCGCATCCAGGACCTGGAGATGTTCCAGCCGGGCCGCATGCACCGCGTGGGGGAGCTGTCGGGAGACAACTACCAGCGGAGCCCGGGCGGCAGGCAGCTCCGCGCCGCCCTGGACAGGTTCCGGGACTGGCAGGCCCGCTGCCCCGACTGGTTCGAGCGTGAGAACCTCTACCCGGCCGATGACCAGGATGCCCCGTCCCTGGACGAGGAGGTGTTTGAGGAGCCACTGCTGCCTCCGGGAACCGGCATCATGAAGCGGGCGCCCCTGGTGCGCGAGCCTGGCTCCCAGGCCTGCCTGGCCATAGACCTCCTGGTCAGGGAGGAAGGAGGAGCAGTGGCAAAGCTGGAACCTCACCTGCAGCCCCGGGGTCAGCCAGCGCCACAGCCCCTCCACACCCTGGTGCTCCCCGCAGAGGAGGGCGCCCTGGCCGCGGTGGAGCCTGGGCCCCTGGCTGACGGTGCCGCTATTCGGTTGGCACTGGCGGGGGAGGGCGAGGCCTGCCCGCTGCTGGGCAGCCCGGGCGCTGGGCGAAATAGCGTCCTCTTCCTCCCTGTGGACCCCGAGGACTCACCGCTTGGCATGGCGTCTCCTGACCACCTTCCAGAGGACATGAGGGAGCACCTCGAAGGCTTGATGCTCTCGCTCTTCCAGCAGAGTCTGAGCTGCCAGGCCGGGGGCTGCGGTAGACCCGCCATGGTCCTCAAAGACCCACACACGCCCTACGAGGAGGAGCAGCGGCGGTCAGTGCAGTCTGACCAGGGCTACATCTCCAGGAGCTCCCCGCAGCCCCCCGACGGACTCACGGAAATGGAGGAAGAGCAGGACCCAGGGAAGCCGGCCCTGCCACTCTCTCCTGAGGACCTGGAGAGCCTGAGGAGCCTCCAGCGGCAGCTGCTTTTCCGCCAGCTGCAGAAGAACTCGGGCTGGGACACGGTGGAGTCAGAGTCAGAGAGGCCC
Theropithecus_gelada     GCTGTCCCGGGGCCCCCGCTGGGACTGCTCCTGCTGCTCCTGGGCGTGCTGGCCCCGGGTGGCGCCTCCCTGCGACTCCTGGACCACCCGGCGCTGGTCTGCTCCCAGCCGGGGCTAAACTGCACAGTCAAGAACAGTACCTGCTTAGATGACAGCTGGATTCACCCTCGAAACCTGACCCCCTCCTCCCCAAAGGACCTGCAGATCCAGCTGCGCTTTGCCCACACCCAGCAAGGCGACCTGTTCCCCGTGGCTCACATCGAATGGACACTGCAGACAGACGCCAGCATCCTATACCTCGAGGGTGCAGAGTTATCTGTCCTGCAGCTGAACAGCAATGAACGTTTGTGCGTCAAGTTTGAGTTTCTGTCCAAACTGAGGCATCACCACAAGCGGTGGCGTTTTACCTTCAGCCACTTTGTGGTTGACCCTGACCAGGAATATGAGGTGACCGTTCACAACCTGCCCAAGCCCATCCCTGACGGGGACCCAAACCACCAGTCCAAGAATTTCCTCGTGCCTGACTGCGAGCACACCAGAATGAAGGTAACCACGCCATGCATGAGCTCAGGCAGCCTGTGGGACCCCAACATCACTGTGGAGACCCTGGAGGCTCAGCAGCTGCGTGTGGGCTTCACCCTGTGGAATGAATCTACCCATTACCAGATCCTGCTGACCAGTTTTCCGCACATGGAGAACCACAGCTGCTTTGAGCACATGCACCACGTACCTGCGCCCAGACCAGAGGACTTCCACCAGCGATCCAATGTCACACTCACTCTACACAACCTGAAAGGGTGCTGCCGCCACCGAGTGCAGATCCAGCCCTTCTTCAGCAGCTGCCTCAATGACTGCCTCAGACACTCCGTGACTGTTTCCTGCCCAGAAATGCCAGACACTCCAGAACCAATTCCAGACTACATGCCCCTGTGGTTGTACTGGTTCATCACGGGCATCTCCGTCCTGCTGGTGGGCTCCGCCATCCTGCTGATCGTCTGCATGACCTGGAGGCTAGCCGGGCCTGGAAATGAAAAATGCAGTAATGACACCAAATACACCGATGGCCTGCCTGCGGCTGACCTGACCCCCCCACCGCTGAAGCCCAGGAAGGTCTGGATCATCTACTCAGCCGACCACCCCCTCTACGTGGACGTGGTCCTGAAATTCGCCCAGTTCCTGCTCACCGCCTGCGGCACGGAAGTGGCCCTGGACCTGCTGGAAGAGCAGGCCATCTCGGAGGCGGGAGTCATGACCTGGGTGGGCCGCCAGAAGCAGGAGATGGTGGAGAGCAACTCGAAGATCATCGTCCTGTGCTCCCGCGGCACGCGCGCCAAGTGGCAGGCGCTCCTGGGCCGGGGAGCGCCTGTGCGGCTGCGCTGTGACCACGGGAAGCCCGTGGGGGACCTGTTCACCGCAGCCATGAACATGATCCTCCCGGACTTCAAGAGGCCAGCCTGCTTCGGCACCTACGTAGTCTGCTACTTCAGCGAGGTCAGCGGTGACCGCGACGTCCCCGACCTGTTCGGCGCGGCGCCGCGGTACCCGCTCATGGACAGGTTCGAGGAGGTGTACTTCCGCATCCAGGACCTGGAGATGTTCCAGCCGGGCCGCATGCACCGCGTGGGGGAGCTGTCGGGAGACAACTACCTGCGGAGCCCGGGCGGCAGGCAGCTCCGCGCCGCCCTGGACAGGTTCCGGGACTGGCAGGCCCGCTGCCCCGACTGGTTCGAGCGTGAGAACCTCTACTCAGCCGATGACCAGGATGCCCCGTCCCTGGACGAAGAGGTGTTTGAGGAGCCACTGCTGCCTCCGGGAACCGGCATCATGAAGCGGGCGCCCCTGGTGCGCGAGCCTGGCTCCCAGGCCTGCCTGGCCATAGACCTCCTGGTCGGGGAGGAAGGAGGAGCAGTGGCAAAGCTGGAACCTCACCTGCAGCCCCGGGGTCAGCCAGCGCCGCAGCCCCTCCACACCCTGGTGCTCCCCGCAGAGGAGGGCGCCCTGGCCGCGGTGGAGCCTGGGCCCCTGGCTGAAGGTGCCGCTATGCGGTTGGCACTGGCGGGGGAGGGCGAGGCCTGCCCGCTGCTGGGCAGCCCGGGCGCTGGGCGAAATAGCGTCCTCTTCCTCCCTGTGGACCCCGAGGACTCACCGCTTGGCATGGCGTCTCCTGACCACCTTCCAGAGGACATGAGGGAGCACCTCGAAGGCTTGATGCTCTCGCTCTTCCAGCAGAGTCTGAGCTGCCAGGCCGGGGGCTGCAGTAGACCCGCCATGGTCCTCAAAGACCCACACACGCCCTACGAGGAGGAGCAGCGGCGGTCAGTGCAGTCTGACCAGGGCTACATCTCCAGGAGCTCCCCGCAGCCCCCCGACGGACTCACGGAAATGGAGGAAGAGCAGGACCCAGGGAAGCCGGCCCTGCCACTCTCTCCTGAGGACCTGGAGAGCCTGAGGAGCCTCCAGCGGCAGCTGCTTTTCCGCCAGCTGCAGAAGAACTCGGGCTGGGACACGGTGGAGTCAGAGTCAGAGAGGCCC
Rhinopithecus_bieti     GCTGTCCCGGGCCCCCCGCTGGGACTGCTTCTGCTGCTCCTGGGCGTGCTGGCCCCGGGTGGCGCCTCCCTGCGACTCCTGGACCACCCGGCGCTGGTCTGCTCCCAGCCGGGGCTAAACTGCACAGTCAAGAACAGTACATGCCTAGATGACAGCTGGATTCACCCTCGAAACCTGACCCCCTCCTCCCCAAAGGACCTGCAGATCCAGCTGCGCTTTGCCCACACCCAGCAAGGAGACCTGTTCCCCGTGGCTCACATCGAATGGACACTGCAGACAGACGCCAGCATCCTATACCTCGAGGGTGCAGAGTTATCTGTCCTGCAGCTGAACACCAATGAACGTTTGTGCGTCAAGTTTGAGTTTCTGTCCAAACTGAGGCATCACCACAAGCGGTGGCGTTTTACCTTCAGCCACTTTGTGGTTGACCCTGACCAGGAATATGAGGTGACTGTTCACCACCTGCCCAAGCCCATCCCTGACGGGGACCCAAACCACCAGTCCAAGAATTTCCTCGTGCCTGACTGCGAGCACACCAGAATGAAGGTAACCACGCCATGCATGAGCTCAGGCAGCCTGTGGGACCCCAACATCACTGTGGAGACCCTGGCGGCCCAGCAGCTGCGTGTGGGCTTCACCCTGTGGAATGAATCTACCCATTACCAGATCCTGCTGACCAGTTTTCCGCACATGGAGAACCACAGCTGCTTTGAGCACATGCACCACGTTCCTGCGCCCAGACCAGAGGACTTCCACCAGCGATCCAACGTCACACTCACTCTACGCAACCTGAAAGGGTGCTGCCGCCACCAAGTTCAGATCCAGCCCTTCTTCAGCAGCTGCCTCAATGACTGCCTCAGACACTCCGTGACTGTTCCCTGCCCAGAAATGCCAGACACTCCAGAACCAATTCCGGACTACATGCCCCTGTGGGTGTACTGGTTCATCACGGGCATCTCCGTCCTGCTGGTGGGCTCTGCCATCCTGCTGATCGTCTGCATGACCTGGAGGCTAGCCGGGCCTGGAAATGAAAAATACAGTAATGACACCAAATACACCGATGGCCTGCCTGCGGCTGACCTGACCCCCCCACCGCTGAAGCCCAGGAAGGTCTGGATCATCTACTCAGCTGACCACCCCCTCTACGTGGACGTGATCCTGAAATTCGCCCAGTTCCTGCTCACTGCCTGCGGCACGGAAGTGGCCCTGGACCTGCTGGAAGAGCAGGCTATCTCGGAGGTGGGAGTCATGACCTGGGTGGGCCGCCAGAAGCAGGAGATGGTGGAGAGCAACTCTAAGATCATCATCCTGTGCTCCCGCGGCACGCGCGCAAAGTGGCAGGCGCTCCTGGGCCGGGGAGCGCCTGTGCGGCTGCGCTGTGACCACAGGAAGCCCGTGGGGGACCTGTTCACCGCAGCCATGAACATGATCCTCCCGGACTTCAAGAGGCCAGCCTGTTTCGGCACCTACGTAGTCTGCTACTTCAGCGAGGTCAGCGGTGACGGCGACGTCCCCGACCTGTTCGGCGCGGCGCCGCGGTACCCGCTCATGGACAGGTTCGAGGAGGTGTACTTCCGCATCCAAGACCTGGAGATGTTCCAGCCCGGCCGCATGCACCGCGTGGGGGAGCTGTCAGGAGACAACTACCTGCGGAGCCCGGGCGGCAGGCAGCTCCGCGCCGCCCTGGACAGGTTCCGGGACTGGCAGGCCCGCTGCCCCGACTGGTTCGAGCGTGAGAATCTCTACTCGGCCGATGACCAGGATGGCCCGTCCCTGGACGAAGAGGTGTTTGAGGAGCCACTGCTGCCTCCGGGAACCGGCATCATGAAGCGGGCGCCCCTGGTACGCGAGCCTGGCTCCCAGGCCTGCCTGGCCATAGACCTCCTGGTCGGGGAGGAAGGAGGAGCAGTGGCAAAGCTGGAACCTCACCTGCAGCCCCGGGGTCAGCCAGCGCCGCAGCCCCTCCACACCCTGGTGCTCCCCGCAGAGGAGGGCGCCCTGGCAGCGGTGGAGCCTGGGCCCCTAGCTGACGGTGCTGCTATCCGGTTGGCACTGGCGGGGGAGGGCGAGGCCTGCCCGCTGCTGGGCAGCCCATGCGCTGGGCGAAATAGCGTCCTCTTCCTCCCTGTGGACCCCGAGGACTCGCCCCTTGGCATGGCGTCTCCTGACCACCTTCCAGAGGACATGAGGGAGCACCTCGAAGGCTTGATGCTCTCGCTCTTCCAGCAGAGTCTGAGCTGCCAGGCCGGGGGCTGCAGTAGACCCGCCATGGTCCTCAAAGACCCACACACACCCTACGAGGAGGAGCAGCGGCGGTCAGTGCAGTCTGACCAGGGCTACATCTCCAGAAGCTCCCCGCAGCCCCCCGACGGACTCACGGAAATGGAGGAAGAGCAGGACCCAGGGAAGCCGGCTCTGCCACTCTCTCCCGAGGACCTGGAGAGCCTGAGGAGCCTCCAGCGGCAGCTGCTTTTTCGCCAGCTGCAGAAGAACTCGGGCTGGGACACGGTGGAGTCAGAGAGGCCCAGTGCA
Rhinopithecus_roxellana     GCTGTCCCGGGCCCCCCGCTGGGACGGCTTCTGCTGCTCCTGGGCGTGCTGGCCCCGGGTGGCGCCTCCCTGCGACTCCTGGACCACCCGGCGCTGGTCTGCTCCCAGCCGGGGCTAAACTGCACAGTCAAGAACAGTACATGCCTAGATGACAGCTGGATTCACCCTCGAAACCTGACCCCCTCCTCCCCAAAGGACCTGCAGATCCAGCTGCGCTTTGCCCACACCCAGCAAGGAGACCTGTTCCCCGTGGCTCACATCGAATGGACACTGCAGACAGACGCCAGCATCCTATACCTCGAGGGTGCAGAGTTATCTGTCCTGCAGCTGAACACCAATGAACGTTTGTGCGTCAAGTTTGAGTTTCTGTCCAAACTGAGGCATCACCACAAGCGGTGGCGTTTTACCTTCAGCCACTTTGTGGTTGACCCTGACCAGGAATATGAGGTGACTGTTCACCACCTGCCCAAGCCCATCCCTGACGGGGACCCAAACCACCAGTCCAAGAATTTCCTCGTGCCTGACTGCGAGCACACCAGAATGAAGGTAACCACGCCATGCATGAGCTCAGGCAGCCTGTGGGACCCCAACATCACTGTGGAGACCCTGGCGGCCCAGCAGCTGCGTGTGGGCTTCACCCTGTGGAATGAATCTACCCATTACCAGATCCTGCTGACCAGTTTTCCGCACATGGAGAACCACAGCTGCTTTGAGCACATGCACCACGTTCCTGCGCCCAGACCAGAGGACTTCCACCAGCGATCCAACGTCACACTCACTCTACGCAACCTGAAAGGGTGCTGCCGCCACCAAGTTCAGATCCAGCCCTTCTTCAGCAGCTGCCTCAATGACTGCCTCAGACACTCCGTGACTGTTCCCTGCCCAGAAATGCCAGACACTCCAGAACCAATTCCGGACTACATGCCCCTGTGGGTGTACTGGTTCATCACGGGCATCTCCGTCCTGCTGGTGGGCTCTGCCATCCTGCTGATCGTCTGCATGACCTGGAGGCTAGCCGGGCCTGGAAATGAAAAATACAGTAATGACACCAAATACACCGATGGCCTGCCTGCGGCTGACCTGACCCCCCCACCGCTGAAGCCCAGGAAGGTCTGGATCATCTACTCAGCTGACCACCCCCTCTACGTGGACGTGGTCCTGAAATTCGCCCAGTTCCTGCTCACTGCCTGCGGCACGGAAGTGGCCCTGGACCTGCTGGAAGAGCAGGCTATCTCGGAGGTGGGAGTCATGACCTGGGTGGGCCGCCAGAAGCAGGAGATGGTGGAGAGCAACTCTAAGATCATCATCCTGTGCTCCCGTGGCACGCGCGCAAAGTGGCAGGCGCTCCTGGGCCGGGGAGCGCCTGTGCGGCTGCGCTGTGACCACAGGAAGCCCGTGGGGGACCTGTTCACCGCAGCCATGAACATGATCCTCCCGGACTTCAAGAGGCCAGCCTGTTTCGGCACCTACGTAGTCTGCTACTTCAGCGAGGTCAGCGGTGACGGCGACGTCCCCGACCTGTTCGGCGCGGCGCCGCGGTACCCGCTCATGGACAGGTTCGAGGAGGTGTACTTCCGCATCCAGGACCTGGAGATGTTCCAGCCCGGCCGCATGCACCGCGTGGGGGAGCTGTCAGGAGACAACTACCTGCGGAGCCCGGGCGGCAGGCAGCTCCGCGCCGCCCTGGACAGGTTCCGGGACTGGCAGGCCCGCTGCCCCGACTGGTTCGAGCGTGAGAATCTCTACTCGGCCGATGACCCGGATGGCCCGTCCCTGGACGAAGAGGTGTTTGAGGAGCCACTGCTGCCTCCGGGAACCGGCATCATGAAGCGGGCGCCCCTGGTACGCGAGCCTGGCTCCCAGGCCTGCCTGGCCATAGACCTCCTGGTCGGGGAGGAAGGAGGAGCAGTGGCAAAGCTGGAACCTCACCTGCAGCCCCGGGGTCAGCCAGCGCCGCAGCCCCTCCACACCCTGGTGCTCCCCGCAGAGGAGGGCGCCCTGGCAGCGGTGGAGCCTGGGCCCCTAGCTGACGGTGCTGCTATCCGGTTGGCACTGGCGGGGGAGGGCGAGGCCTGCCCGCTGCTGGGCAGCCCAGGCGCTGGGCGAAATAGCGTCCTCTTCCTCCCTGTGGACCCCGAGGACTCGCCCCTTGGCATGGCGTCTCCTGACCACCTTCCAGAGGACATGAGGGAGCACCTCGAAGGCTTGATGCTCTCGCTCTTCCAGCAGAGTCTGAGCTGCCAGGCCGGGGGCTGCAGTAGACCCGCCATGGTCCTCAAAGACCCACACACACCCTACGAGGAGGAGCAGCGGCGGTCAGTGCAGTCTGACCAGGGCTACATCTCCAGAAGCTCCCCGCAGCCCCCCGACGGACTCACGGAAATGGAGGAAGAGCAGGACCCAGGGAAGCCGGCTCTGCCACTCTCTCCCGAGGACCTGGAGAGCCTGAGGAGCCTCCAGCGGCAGCTGCTTTTTCGCCAGCTGCAGAAGAACTCGGGCTGGGACACGGTGGAGTCAGAGTCAGAGAGGCCC
Piliocolobus_tephrosceles     GCTGTCCGGGGGCCCCGGCTGGGACTGCTCCTGCTGCTCCTGGGCGTGCTGGCCCCGGGTGGCGCCTCCCTGCGACTCCTGGACCACCCGGCGCTGGTCTGCTCCCAGCCGGGGCTAAACTGCACAGTCAAGAACAGTACATGCCTAGATGACAGCTGGATTCACCCTCGAAACCTGACCCCCTCCTCCCCAAAGGACCTGCAGATCCAGCTGCGCTTTGCCCACACCCAGCAAGGAGACCTGTTCCCCGTGGCTCACATTGAATGGACACTGCAGACGGACGCCAGCATCCTATACCTCGAGGGTGCAGAGTTATCTGTCCTGCAGCTGAACACCAATGAACGTTTGTGCGTCAAGTTTGAGTTTCTGTCCAAACTGAGGCATCACCACAAGCGGTGGCGTTTTACCTTCAGCCACTTTGTGGTTGACCCTGACCAGGAATATGAGGTGACCGTTCACCACCTGCCCAAGCCCATCCCTGACGGGGACCCAAACCACCAGTCCAAGAATTTCCTCGTGCCTGACTGCGAGCACACCAGAATGAAGGTAACCACGCCATGCATGAGCTCAGGCAGCCTGTGGGACCCCAACATCACTGTGGAGACCCTGGCGGCCCAGCAGCTGCGTGTGGGCTTCACCCTGTGGAATGAATCTACCCATTACCAGATCCTGCTGACCAGTTTTCCGCACATGGAGAACCACAGCTGCTTTGAGCACATGCACCACGTTCCTGCGCCCAGACCAGAGGACTTCCACCAGCGATCCAACGTCACACTCACTCGACGCAACCTGAAAGGGTGCTGCCGCCACCAAGTGCAGATCCAGCCCTTCTTCAGCAGCTGCCTCAATGACTGCCTCAGACACTCCGTGACTGTTCCCTGCCCAGAAATGCCAGACACTCCAGAACCAATTCCGGACTACATGCCCCTGTGGGTGTACTGGTTCATCACGGGCATCTCCGTCCTGCTGGTGGGCTCTGCCATCCTGCTGATCGTCTGCATGACCTGGAGGCTAGCCGGGCCTGGAAATGAAAAATACAGTAATGACACCAAATACACCGATGGCCTGCCTGCGGCTGACCTGACCCCCCCACCGCTGAAGCCCAGGAAGGTCTGGATCATCTACTCAGCTGACCACCCCCTCTACGTGGAGGTGGTCCTGAAATTCGCCCAGTTCCTGCTCACTGCCTGCGGCACGGAAGTGGCCCTGGACCTGCTGGAAGAGCAGGCTATCTCGGAGGTGGGAGTCATGACCTGGGTGGGCCGCCAGAAGCAGGAGATGGTGGAGAGCAACTCTAAGATCATCATCCTGTGCTCCCGCGGCACGCGCGCCAAGTGGCAGGCGCTCCTGGGCCGGGGAGCGCCTGTGCGGCTGCGCTGTGACCACGGGAAGCCCGTGGGGGACCTGTTCACCGCAGCCATGAACATGATCCTCCCGGACTTCAAGAGGCCAGCCTGCTTCGGCACCTACGTAGTCTGCTACTTCAGCGAGGTCAGCGGTGACGGCGACGTCCCCGACCTGTTCGGCGCCGCGCCGCGGTACCCGCTCATGGACAGGTTCGAGGAGGTGTACTTCCGCATCCAGGACCTGGAGATGTTCCAGCCCGGCCGCATGCACCGCGTGGGGGAGCTGTCAGGAGACAACTACCTGCGGAGCCCGGGCGGCAGGCAGCTCCGCGCCGCCCTGGACAGGTTCCGGGACTGGCAGGCCCGCTGCCCCGACTGGTTCGAGCTTGAGAACCTCTACTCGGCCGATGACCAGGATGCCCCGTCCCTGGACGAAGAGGTGTTTGAGGAGCCACTGCTGCCTCCGGGAACCGGCATCATGAAGCGGGCGCCCCTGGTGCGCGAGCCTGGCTCCCAGGCCTGCCTGGCCATAGACCTCCTGGTCGGGGAGGAAGGAGGAGCAGTGGCAAAGCTGGAACCTCACCTGCAGCCCCGGGGTCAGCCAGCACCGCAGCCCCTCCACACCCTGGTGCTCCCCGCAGAGGAGGGCGCCCTAGCAGCGGTGGAGCCTGGGCCCCTGGCTGACGGTGCCGCTATCCGGTTGGCACTGGCGGGGGAGGGCGAGGCCTGCCCGCTGCTGGGCAGCCCAGGCGCTGGGCGAAATAGCGTCCTCTTCCTCCCTGTGGACCCCGAGGACTTGCCCCTTGGCATGGCGTCTCCTGACCACCTTCCAGGGGACATGAGGGAGCACCTCGAAGGCTTGATGCTCTCGCTCTTCCAGCAGAGTCTGAGCTGCCAGGCCGGGGGCTGCAGTAGACCCGCCATGGTCCTCAAAGACCCACACACACCCTACGAGGAGGAGCAGCGGCGGTCAGTGCAGTCTGACCAGGGCTACATCTCCAGAAGCTCCCCGCAGCCCCCCGACGGACTCACGGAAATGGAGGAAGAGCAGGACCCAGGGAAGCCGGCCCTGCCACTCTCTCCCGAGGACCTGGAGAGCCTGAGGAGCCTCCAGCGGCAGCTGCTTTTCCGCCAGCTGCAGAAGAACTCAGGCTGGGACGCGGTGGAGTCAGAGTCAGAGAGGCCC
Callithrix_jacchus     GCCGTCCCGGGGCCCCCCCTGGGGCTACTCCTGCTGTTCCTGGGCGTGCTGGCCCCGGGTGGCGCCTCCCTGCGACTCCTGGACCACCCGGCGCTGGTCTGCTCCCAGCCGGGGCTAAACTGCACAGTCAAAAATAGTACCTGCCTGGATGACAGCTGGATCCACCCTCAAAACCTGACCCCCTCCTCCCCAAAAGAGCTGCAGATCGAGCTTCGCTTTGTCCGCACCCAGCAAGGAGACCTGTTCCCCGTGGCTCACATTGAATGGACGCTGCAGACAGACGCCAGCATCCTGTACCTCGAGGGTGCAGAGTTATCTGTCCTGCAGCTAAACACCAATGAACGTTTGTGTGTCAGGTTCGAGTTTCTGTCCAAACTGAGGCATCACCACAAGCGGTGGCGTTTCACCTGCAGCCACTTCGTGGTTGACCCTAACCAGGAGTATGAGGTGACCGTTCACCACCTGCCCAAACCCATCCCTGACGGGGACCCAAACCACCAGTCCAAGAATTTCCTCGTGCCTGGCTGCGAGGACACCAGGATGAAAGGAACCATGCCGTGTGTGAGCGCAGGCAGCATGTGGGACCCCGACATCACTGTGGAGACCCTGGAGGCCCACCAGCTGCGCGTGAGCTTCACCCTGTGGAACGAATCTGCCCGCTACCAGGTCCTGCTGACCAGCTTTCCACATATGGAGAACCACAGCTGCTTTGAGCACATGTACCACGTGCCTGCGCCCAGGCCGCAGGATTTCCACCAGCGATCCAACATCACACTCACCGTACGCAGCCTCAGAGGGTGCTGTCGCCATCGAGTGCAGATCCAGCCCTTCTTCAGCAGCTGCCTCAATGACTGCTTCAGACACTCTATGACTGTTTCCTGCCCAGAAACGCCAGACACTCCAGAACCTGTTGTGGTCTACATGCCCCTGTGGGTGTACTGGTTCATCACGGGCATCTCCATGCTGCTGGTGGGCTCCGTCATCCTGCTGATCGTCTGCATGACCTGGAGGCTACCCGGGCCTGCAAGCGAAAAACACAGTAATGACACCAAACACACCGATGGCCTGCCTGCTGCTGAGCTGACGCCCCCACCGCTGAAGCCCAGGAAGGTCTGGATCATCTACTCAGCCGACCACCCCCTCTACGTGGACGTGGTCCTGAAATTCGCCCAGTTCCTGCTCACTGCCTGCGGCACGGAAGTGGCCCTGGACCTGCTGGAAGAGCAGGCCATCTCGGAGGTGGGAGTCATGACCTGGGTGGGCCGCCAGAAGCAGGAGATGGTGGAGAGCAACTCTAAGATCATCATCCTGTGCTCCCGCGGCACGCGCGCCAAGTGGCAGGCGCTCCTGGGCCGGGGGGCGCCTGTGCGGCTGCGCTGCGACCACAGGAAGCCCGCGGGGGACCTGTTCACGGCAGCCATGAACATGATCCTCCCGGACTTCAAGAGGCCAGCCTGCTTCGGCACCTATGTGGTCTGCTACTTCCACGAGGTCAGCGGCGAGGGCGACGTCCCTGACCTGTTCGGTGCGGCGCCGCGGTACGCGCTCATGGACAAGTTCGAGGAGGTGTACTTCCGCATCCAGGACCTGGAGATGTTCCAGCCGGGCCGCATGCACCGCGTCGGGGAGCTGTCCGGGGACAACTACCTGCGGAGCCCGGGCGGCAGGCAGCTCCGCGCCGCCCTGGACAGGTTCCGGGACTGGCAGGCCCGCTGCCCCGACTGGTTCGAGCACGAGAGCCTCTGCCCGGCCGACGACCAGGACGCCCCATCCCTGGACGAAGACGTGTTCGAGGAGCCGCTGCTGCCTTCAGGAACCGGCATCGTGAAGCAGGCGCCCCTGGTCCGTGAACCTGGGTCCCAGGCCTGCCTGGCGGTAGACCTCCTGGTCGGGGAGGAAGGAGGAGCAGTGGCGAAGCTGGAGCCTCACCTGCAGCCCCAGGGGCAGCCGGCGACACAGCCCCTCCACACCCTGGTGCTCCCCGCGGAGGAGGGCACCCCGGCCGCGGTGGAGCCCGGGCCCCTGGCTGATGGTGCTGCTGGCCGGCTGGCGCTGGCCGGGGAGGACGAGGCGTGCCCGTTGCTGGGTGGCCTGGGTGCTGGGCGAAATAGCGTCCTCTTCCTTCCTGTGGACCCCGGGGACTCACCCCTCAGCATGGCGTCTCCTGACCTCCTTCCAGAGGATGTGAGGGAACAACTGGAAGGCTTGATGCTCTCGCTTTTCCAGCAGAGTCTGAGCTGCCAGGCCGGGGGCTGCGGGAGACCTGCCATGGTCCTCAAAGACCCGCACACACCCTGCGAGGAGGAGCAGCGGCAGTCGGTACAGTCTGACCAGGGCTACATCTCCAGGAGCTCCCCACAGCCACCCGATGGACTCACGGAAATGGAGGACAAGCAGGACCCAGGGAAGCCAGCCTCGCCACTCTCTCCCGAGGACCTGGAGAACCTGAGGAGCCTCCAACAGCAGCTGCTCTTCCGCCAGCTGCAAGAGAACTCGGGCTGGGACACGGTGGGGTCGGAGTCAGAGAGGCCC
Saimiri_boliviensis     GCCGTCCCGGGGCCCCCCCTGGGGCTGCTCCTGCTGTTCCTGGGCGTGCCGGCCCCGGGTGGCGCCTCCCTGCGACTCCTGGACCACCCGGCGCTGGTCTGCTCGCAGCCGGGGCTAAACTGCACGGTCAAGAATAGTACCTGCCTGGATGACAGCTGGATCCACCCTCAAAACCTGACCCCGTCCTCCCCGAAAGACCTGCAGATCGAGCTCCGCTTTGCCCGCACCCAGCGAGGAGACCTGTTCCCCGTGGCTCACATTGAATGGACACTGCAGACAGATGCCAGCATCCTGTACCTCGAGGGCGCAGAGTTATCTGTCCTGCAGCTCAACACCAATGAACGGTTGTGCGTGAGGTTCGACTTTCTGTCCAAACTGAGGCATCACCACAAGCGGTGGCGTTTTACCTGCAGCCACTTCGTGGTGGACCCTAACCAGGAGTATGAGGTGACCGTTCACCACCTGCCCAAGCCCATCCCTGACGGGGACCCAAACCACCAGTCCAAGAATTTCCTCGTGCCTGGTTGCGAGGACACCAGGATGAAAGGAACCACGCCGTGCGTGAGCGCAGGCAGCCTGTGGGACCCCGAGATCACCGTGGAGACCCTGGAGGCCCACCAGCTGCGCGTGAGCTTCACCCTGTGGAACGAATCTACCCATTACCAGGTCCTGCTGACCAGCTTTCCACATACGGAGAACCACAGCTGCTTTGAGCACCTGTACCACATGCCTGCGCCCAGACCAGAGGACTTCCACCAGCGAACCAACATCACACTCACTGTACGCAGCCTTAGAGGGTGCTGTCGCCACCGAGTGCAGATCCAGCCCTTCTTCAGCAGCTGCCTCAATGACTGCTTCAGACACTCTGTGACTGTTTCCTGCCCAGAAATGCCAGACACTCCAGAACCAATTGCGGACTCCATGCCCCTGTGGGTGTACTGGTTCATCACAGGCGTGTCCATCCTGCTGGTGGGCTCCGTCATCCTGCTCACCGTCTGCATGACCTGGAGGCTACCCGGGCCTGCAAGCGAAAAACACAGTAATGACACCAAACACGCCGATGGCCTGCCTGCCACTGACCTGACGCCCCCACCGCTGAAGCCCAGGAAGGTCTGGATCATCTACTCAGCCGACCACCCCCTCTACGTGGACGTGGTCCTGAAATTCGCCCAGTTCCTGCTCACGGCCTGCGGCACAGAAGTGGCCCTGGACCTGCTGGAGGAGCAGGCCATCTCGGAGGTGGGAGTCATGACCTGGGTGGGCCGCCAGAAGCACGAGATGGTGGAGAGCAACTCCAAGATTATCATCCTGTGCTCCCGCGGCACGCGCGCCAAGTGGCAGGCGCTCCTGGGCCAGGGGGCGCCTGTGCAGCTGCGCTGCGACCACGGGAAGCCCGCGGGGGACCTGTTCACGGCAGCCATGAACATGATCCTCCCGGACTTCAAGAGGCCAGCCTGCTTCGGCACCTACGTGGTCTGCTACTTCCGCGAGGTCAGCGGCGAGGGCGACGTCCCCGACCTGTTCGGTGCGGCGCCGCGGTACGCGCTCATGGACAGGTTCGAGGAGGTGTACTTCCGCATCCAGGACCTGGAGATGTTCCAGCCCGGCCGCATGCACCGCGTCGGGGAGCTGTCGGGGGACAACTACCTGCACAGCCCGGGCGGCAGGCAGCTCCGCGCCGCCCTGGACAGGTTCCGGGACTGGCAGGCCCGCTGCCCCGACTGGTTCGAGCGCGAGAGCCTCTGCCCGGCGGATGACCAGGACGCCCAATCCCTGGACGAAGACGTGTTCCAGGAGCCGCTGCTGCCTTCGGGAACCGGCATCGTGAAGAGGGCGCCCCTGGTCCGTGAACCTGGGTCCCAGGCCTGCCTGGCGGTAGACCTCCTGGTCGGGGAAGGAGGAGGAGCAGTGGCGAAGCTGGAGCCTCATCTGCAGCCCCGGGGGCAGCCAGCGGCGCAGCCCCTCCACACCCTGGTGCTCCCCGCGGAGGAAGGCACCCCGGCCGCGGTGGAGCCCAGGCCCCTGGCTGATGGTGCTGCTGGCCGGCTGGCGCTGGCCGGGGAGGACGAGGCGTGCCCGCTGCTGGGTGGCCTGGGTGCTGGGCGAAATAGCGTCCTCTTCCTCCCTGTGGACCCCGAGGACTCAGCCCTTGGCATGGCGTCTCCTGACCTCCTTCCAGCGGACGTGAGGGAGCAGCTGGAAGGCTTGATGCTCTCGCTCTTCCAGCAGAGTCTGAGCTGCCAGGCCCGGGACCGCGGGAGACCCGCCGTGGCCCTCAAAGACCCGCACACACCCTGCGAGGAGGAGCAGCGGCAGTCGGTACAGTCGGACCAGGGCTACATCTCCAGGAGCTCCCCGCAGCCCCCCGATGGACTCGCAGAAGCGGAGGAAGAGCAGGACCCAGGGAAGCCCGCCTCCCCGCTCTCTCCCGAGGACCTGGAGAGCCTGAGGAGCCTCCAACAGCAGCTGCTCTTCCGCCAGCTGCAGGAGAACTCGGTCTGGGACACGGCGGGGTCGGAGTCAGAGAGGCCG
Sapajus_apella     GCCGCCCCGGGGCCCCAGCTGGGGCTGCTGCTGCTGTTCTTCGGCGTGCTGGCCCCAGGTGGCGCCTCCCTGCGACTCCTGGACCACCCGGCGCTGGTCTGCTCCCAGCCTGGGCTAAACTGCACGGTCAAGAATAGTACCTGCCTGGATGACAGCTGGATCCACCCTCAAAACCTGACACCCTCCTCCCCGAAAGAGCTGCAGATCGAGCTCCGCTTTGCCCGCACACAGCAAGGAGACCTGTTCCCCGTGGCTCACATTGAATGGACGCTGCAGACAGACGCCAGCATCCTGTACCTCGAGGGCGCAGAGTTATCTGTTCTGCAACTAAACACCAATGAACGTTTGTGCATCACGTTCGAGTTTCTGTCCAAACTGAGACATCACCACAAGCGGTGGCGTTTTACCTGCAGCCACTTCGTGGTTGACCCTAACCAGGAGTATGAAGTGACCGTTCACCACCTGCCCAAGCCCATCCCTGACGGGGACCCAAACCACCAGTCCAAGAATTTCCTCGTGCCTGGCTGCGAGGACACCAGGATGAAAGGAACCGCGCCGTGCGTGAGCGCAGGCAGCCTGTGGGACCCCAACATCACTGTGGAGACCCTGGAGGCCCACCAGCTGCGCGTGAGCTTCACCCTGTGGAACGAATCTACCCGTTACCAGGTCCTGCTGACCAGCTTTCCACATACGGAGAACCACAGCTGCTTTGAGCACATGTATCACATGCCGGCGCCCAGACCAGAGGACTTCCACCAGCGAACCAACATCACATTCACTGTACGCAGCCTTAGAGGGTGCTGTCGCCACCAAGTGCAGATCCAGCCCTTCTTCAGCAGCTGCCTCAACGACTGCTTCAGACACTCTGTGACTGTTTCCTGCCCAGAAATGCCAGACACTCCAGAACCAATTGCGGACTACATGCCCCTGTGGGTGTACTGGTTCATCACGGGCGTCTCTATCCTGCTGGTGGGCTCCGTCATCCTGCTGATCGTCTGCATGACCTGGAGGCTACCAGGGCCTGCAAGCGAAAAACACAGTAATGACACCAAACACACGGATGGCCTGCCTGCCGCTGACCTGACGCCCCCACCGCTGAAGCCCAGAAAGGTCTGGATCATCTACTCAGCCGACCACCCCCTCTACGTGGACGTGGTCCTGAAATTCGCCCAGTTCCTGCTCACTGCCTGCGGCACAGAAGTGGCCCTGGACCTGCTGGAGGAGCAGGCCATCTCGGAGGTGGGAGTCATGACCTGGGTGGGCCGCCAGAAGCAGGAGATGGTGGAGAGCAACTCCAAGATCATCATCCTGTGCTCCCGCGGCACGCGCGCCAAGTGGCAGGCGCTCCTGGGCCGGGGGGCACCTGTGCGGCTGCGCTGCGACCACGGGAAGCCCGCGGGGGACCTGTTCACGGCAGCCATGAACATGATCCTCCCAGACTTCAAGAGGCCAGCCTGCTTCGGCACCTACGTGGTCTGCTACTTCCGCGAGGTCAGCAGCGAGGGCGATGTCCCCGACCTGTTCGGTGCGGCGCCGCGGTACGCACTCATGGACAGGTTCGAGGAGGTGTACTTCCGCATCCAGGACCTGGAGATGTTCCAGCCGGGCCGCATGCACCGCGTCGGGGAACTGTCGGGGGACAACTACCTGCGCAGCCCGGGCGGCAGGCAGCTCCGCGCCGCCCTGGACAGGTTCCGGGACTGGCAGGCCCGCTGCCCCGACTGGTTCGAGCGCGAGAGCCTCTGCCCGGCCGAAGACCAGGACGCCCCACCCCTGGACGAAGACGTGTTCGAGGAGCCGCTGCTGCCTTCGGGAACCGGCATCGTGAAGCAGGCGCCCCTGGTCCGTGAACCGGGGTCCCAGGCCTGCCTGGCGATAGACCTCCTGGTCGGGGAGGAAGGAGGAGCAGTGGTGAAGCTGGAGCCTCACCTGCAGCTCGGGGGGCAGCCGGCGACGCAGCCCCTCCACACCCTGGTGCTCCCTGCAGAGGAGGGCACCCCGGCCGCGGTGGAGCCCGGGCCCCTGGCTGACGGTGCTGCTGGCCGGCTGGCGCTGGCTGGGGAGGATGAGGCGTACCCGCTGCTGGGTGGCCTGGGCGCTGGGCGAAATAGCGTCCTCTTCCTCCCTGTGGACCTCGAGGACTCACCCCTTGGCATGGCGTCTCCTGACCTCCTTCCAGAGGACGTGAGGGAGCAGCTGGAAGGCTTGATGCTCTCGCTCTTCCAGCAGAGTCTGAGCTGCCAGGAGGGAGGCTGCGGGAGACCCGCCATGGTCCTCAAAGATCCGCACACACCCTGCGAGGAGGAGCAGCGGCAGTCGGTACAGTCTGACCAGGGCTACATCTCCAGGAGCTCCCCGCAGCCCCCAGACGGACTCACGGAAACGGAGGATGAGCAGGACCCAGGGAAGCCCGCCTCGCCACTCTCTCCGGAAGACCTGGAGAGCCTGAGGAGCCTCCAACGGCAGCTGCTCTTCCGCCAGCTGCAGGAGAACTCGGGCTGGGACACGGTGGGGTCGGAGTCAGAGAGGCCC
Cebus_imitator     GCCGTCCCGGGGCCCCAGCTGGGGCTGCTGCTGCTGTTCCTGGGCGTGCTGGCCCCAGGTGGCGCCTCCCTGCGACTCCTGGACCACCCGGCGCTGGTCTGCTCCCAGCCGGGGCTAAACTGCACGGTCAAGAATAGTACCTGCCTGGATGACAGCTGGATCCACCCTCAAAACCTGACCCCCTCCTCCCCGAAAGAGCTGCAGATCGAGCTCCGCTTTGCCCGCACCCAGCAAGGAGACCTGTTCCCCGTGGCTCACATTGAATGGACGCTGCAGACAGACGCCAGCATCCTGTACCTCGAGGGCGCAGAGTTATCTGTTCTACAACTAAACACCAATGAACGTTTGTGCGTCACGTTCGAGTTTCTGTCCAAACTGAGACATCACCACAAGCGGTGGCGTTTTACCTGCAGCCACTTCGTGGTTGACCCTAACCAGGAGTATGAAGTGACCGTTCACCACCTGCCCAAGCCCATCCCTGACGGGGACCCAAACCACCAGTCCAAGAATTTCCTCGTGCCTGGCTGCGAGGACACCAGGATGAAAGGAACCGCACCGTGCGTGAGCGCAGGCAGCCTGTGGGACCCCAGCATCACTGTGGAGACCCCGGAGGCCCACCAGCTGCGCGTGAGCTTCACCCTGTGGAACGAATCTACCCGCTACCAGGTCCTGCTGACCAGCTTTCCACATACGGAGAACCATAGCTGCTTTGAGCACATGTATCACATGCCTGCGCCCAGACCAGAGGACTTCCACCAGCGAACCAACATCACATTCACTGTAGGCAGCCTTAGAGGGTGCTGTCGCCACCAAGTGCAGATCCAGCCCTTCTTCAGCAGCTGCCTCAACGACTGCTTCAGACACTCTGTGACTGTTTCCTGCCCAGAAATGCCAGACACTCCAGAACCAATTGCGGACTACATGCCCCTGTGGGTGTACTGGTTCATCACGGGCGTCTCTATCCTGCTGGTGGGCTCCGTCATCCTGCTGATCGTCTGCATGACCTGGAGGCTACCAGGGCCTGCAAGCGAAAAACACAGTAATGACACCAAACACACGGATGGCCTGCCTGCCGCTGACCTGACGCCCCCACCGCTGAAGCCCAGGAAGGTCTGGATCATCTACTCAGCCGACCACCCCCTCTACGTGGACGTGGTCCTGAAATTCGCCCAGTTCCTGCTCACTGCCTGCGGCACAGAAGTGGCCCTGGACCTGCTGGAGGAGCAGGCCATCTCGGAGGTGGGAGTCATGACCTGGGTGGGCCGCCAGAAGCAGGAGATGGTGGAGAGCAACTCCAAGATCATCATCCTGTGCTCCCGCGGCACGCGCGCCAAGTGGCAGGCGCTCCTGGGCCGGGGGGCACCTGTGCGGCTGCGCTGCGACCACGGGAAGCCCGCGGGGGACCTGTTCACGGCAGCCATGAACATGATCCTCCCAGACTTCAAGAGGCCAGCCTGCTTCGGCACCTACGTGGTCTGCTACTTCCGCGAGGTCAGCAGCGAGGGCGATGTTCCCGACCTGTTCGGTGCGGCGCCGCGGTACGCACTCATGGACAGGTTCGAGGAGGTGTACTTCCGCATCCAGGACCTGGAGATGTTCCAGCCAGGCCGCATGCACCGCGTCGGGGAACTGTCGGGGGACAACTACCTGCGCAGCCCGGGCGGCAGGCAGCTCCGCGCCGCCCTGGACAGGTTCCGGGACTGGCAGGCCCGCTGCCCCGACTGGTTCGAGCGCGAGAGCCTCTGCCCGGCCGAAGACCAGGACGCCCCACCCCTGGACGAAGACGTGTTCGAGGAGCCGCTGCTGCCTTCGGGAACCGGCATCGTGAAGCAGGCGCCCCTGGTCCGTGAACCGGGGTCCCAGGACTGCCTGGCGATAGACCTCCTGGTCGGGGAGGAAGGAGGAGCAGTGGTGAAGCTGGAGCCTCACCTGCAGCTCGGGGGGCAGCCGGCGACGCAGCCCCTCCACACCCTGGTGCTCCCTGCAGAGGAGGGCACCCCGGCCGCGGTGGAGCCCGGGCCCCTGGCTGACGGTGCTGCTGGCCGGCTGGCGCTGGCTGGGGAGGATGAGGCGTGCCCGCTGCTGGGTGGCCTGGGCGCTGGGCGAAATAGCGTCCTCTTCCTCCCTGTGGACCTTGAGGACTCACCCCTTGGCATGGCGTCTCCTGACCTCCTTCCAGAGGACGTGAGGGAGCAGCTGGAAGGCTTGATGCTCTCGCTCTTCCAGCAGAGTCTGAGCTGTCAGGAGGGAGGCTGCGGGAGACCCGCCATGGTCCTCAAAGACGCGCACACACCCTGCGAGGAGGAGCAGCGGCAGTCGGTACAGTCTGACCAGGGCTACATCTCCAGGAGTTCCCCGCAGCCCCCAGACGGACTCACGGAAACGGAGGATGAGCAGGACCCAGGGAAGCCCGCCTCGCCACTCTCTCCGGAAGACCTGGAGAGCCTGAGGAGCCTCCAACGGCAGCTGCTCTTCCGCCAGCTGCAGGAGAACTCGGGCTGGGACACGGTGGGGTCGGAGTCAGAGAGGCCC
Aotus_nancymaae     GCCGTCCCGGGTCCCCCGCTGGGGCTGCTCCTGCTGTTCCTGGGCGTGCTGGCCCCGGGTGGCGCCTCCCTGCGACTCCTGGACCACCCGGCGCTGGTCTGCTCCCAGCCGGGGCTAAACTGCACGGTCAAGAATAGTACCTGCCTGGATGACAGCTGGATCCACCCTCAAAACCTGACCCCCTCCTCCCCGAAAGAGCTGCAGATCGAGCTTCGCTTTGCCCGCACCCAGCAAGGAGACCTGTTCCCCGTGGCTCACATTGAATGGACGCTGCAGACAGACGCCAGCATCCTGTACCTCGAGGGCGCAGAGTTATCTGTCCTGCAGCTAAACACCAATGAACGTTTGTGCATCAGGTTCGAGTTTCTGTCCAAACTGAGGCATCACCACAAGCGGTGGCGTTTTACCTGCAGCCACTTCGTGGTTGACCCTAACCAGGAGTATGAGGTGACCGTTCACCACCTGCCCAAGCCCATCCCTGATGGAGACCCAAACCACCAGTCCAAGAATTTCCTCGTGCCTGGCTGCGAGGACACCAGGATGAAAGGAACGGCGCCGTGTGTGAACGCAGGCAGCCTGTGGGACCCCAACGTCACTGTGGAGACCCTGGAGGCCCACCAGCTGCGCGTGAGCTTCACCCTGTGGAACGAATCTACCCGGTACCAGGTCCTGCTGACCAGCTTTCCACATACGGAGAACCATAGCTGCTTTGAGCATATGTACCACATGCCTGCGCCCAGACCACAGGACTTCCACCAGCGATCCAACATCACGCTCACTCTACGCAGCCTTAGAGGGTGCTGTCGCCATCGAGTGCAGATCCAGCCCTTCTTCAGCAGCTGCCTCAATGACTGCTTCAGACACTCTGTGACTGTTTCCTGCCCAGAAACGACAGACACTCCAGAACCAACTACTGACTACATGCCCCTGTGGGTATACTGGTTCATCACGGGCGTCTCCATCCTGCTGGTGGGCTCCGTCATCCTGCTCATCGTCTGCATGACCTGGAGGCTACCTGGGCCTGCAAGCGAAAAACACAGTAATGACACCAAACACACCGATGGCCTGCCTGCTGCTGACCTGACGCCCCCACCACTGAAGCCCAGGAAGGTCTGGATCATCTACTCAGCCGACCACCCCCTCTACGTGGACGTGGTCCTGAAATTCGCCCAGTTTCTGCTCACTGCCTGCGGCACAGAAGTGGCCCTGGACCTGCTGGAGGAGCAGGCCATCTCAGAGGTGGGAGTCATGACCTGGGTGGGCCGCCAGAAGCAGGAGATGGTGGAGAGCAGCTCCAAGATCATCATCCTGTGCTCCCGCGGCACGCGCGCCAAGTGGCAGGCGCTCCTGGGCCGGGGGGCGCCTGTGCGGCTGCGCTGCGACCACGGGAAGCCCGCGGGGGACCTGTTCACGGCAGCCATGAACATGATCCTCCCGGACTTCAAGAGGCCAGCCTGCTTCGGCACCTACGTGGTCTGCTACTTCCGCGAGGTCAGCGGCGAGGGCGATGTCCCCGACCTGTTCGGTGCAGCGCCGCGGTACGTGCTCATGGACAGGTTCGAGGAGGTGTACTTCCGCATCCAGGACCTGGAGATGTTCCAGCCGGGCCGCATGCACCGTGTGGGGGAGCTGTCGGGAGACAACTACCTGTGCAGCCCGGGCGGCAGGCAGCTCCGAGCCGCCCTGGACAGGTTCCGGGACTGGCAGGCTCGCTGTCCCGACTGGTTCGAGCGTGAGAGCCTCTGCCCAGCCGATGACCAGGATGCCCCATCCCTGGACGAAGACGTGTTCGAGGAGCCGCTGCTGCCTTCAGGAGCCGGCATTATGAAGCGGGCGCCCCTGGTCCGTGAACCTGGGTCCCAGGCCTGCCTGACAGTAGACCTCCTGGTCGGGGAGGAAGGAGGAGCAGTGGCGAAGCTGGAGCCTCACCTGCAGCCCCAGGGGCAGCCGGCAACGCAGCCCCTCCACACCCTGGTGTTCCCTGCGGAGGAGGGCACCCCGGCCGCCGTGGAGCCCGGGCTCCTGGCTGATGGTGCTGCTGGCCGGCTGGCGCTGGCCGGGGAGGACGAGTCGTGCCCGCTACTTGGTGGCCTGGGCCCTGGGCGAAATAGCGTCCTCTTCCTCCCTGTGGACCCCGAGGACTCACCCCTTGGCATGGCGTCTCCTGACCTCCTTCCAGAGGATGTGAGGGAGCAGCTCGAAGGCTTGATGCTCTCGCTCTTCCAGCAAAGCCTGAGCTGCCAGGCCGGGGACTGCGGGGGACCCGCCGTGGTCCTCAAAGACCCACACACACCCTGCGAGGAGGAGCAGCGGCAGTCAGTACAGTCTGACCAGGGCTACATCTCCAGGAGCTCCCCGCAGCCCCCCGACGGACTCACGGAAATGGAGGAAGAGCAGGAACCAGGGAAGCCTGCCTCGCCACTCTCTCCTGAGGACCTGGAGAGCCTGAGGAGCCTCCAACGGCAGCTGCTCTTCCGCCAGCTGCAGGAGAACTCGGGCTGGGACACGGTGGGGTCGGAATCAGAGAGGCCC
