# Supplementary material for: Genetic comparisons of interleukin-17 reveal a framework for complex signaling evolution
Source: bioRxiv. 2026 Apr 14:2026.04.13.718218. Preprint. [Version 1] doi: 10.64898/2026.04.13.718218 (PMC13105070; doi:10.64898/2026.04.13.718218)
Supplement: Supplement 3 [file media-3.zip › Supplemental files for paper/CodeML/IL17RB/IL17RB_seq_aon_align_trim.phy]

     23     1341
Homo_sapiens     ATGTCGCTCGTGCTGCTAAGCCTGGCCGCGCTGTGCAGGAGCGCCGTACCCCGAGAGCCGACCGTTCAATGTGGCTCTGAAACTGGGCCATCTCCAGAGTGGATGCTACAACATGATCTAATCCCCGGAGACTTGAGGGACCTCCGAGTAGAACCTGTTACAACTAGTGTTGCAACAGGGGACTATTCAATTTTGATGAATGTAAGCTGGGTACTCCGGGCAGATGCCAGCATCCGCTTGTTGACCAGACCCTCTGGTGGTAAATGGACATTTTCCTACATCGGCTTCCCTGTAGAGCTGAACACAGTCTATTTCATTGGGGCCCATAATATTCCTAATGCAAATATGAATGAAGATGGCCCTTCCATGTCTGTGAATTTCACCTCACCAGGCTGCCTAGACCACATAATGAAATATAAAAAAAAGTGTGTCAAGGCCGGAAGCCTGTGGGATCCGAACATCACTGCTTGTAAGAAGAATACAGTAGAAGTGAACTTCACAACCACTCCCCTGGGAAACAGATACATGGCTCTTATCCAACACATCATCGGGTTTTCTCAGGTGTTTGAGCCACACCAGAAGAAACAAACGCGAGCTTCAGTGGTGATTCCAGTGACTGGGGATAGTGAAGGTGCTACGACTCCATATTTTCCTACTTGTGGCAGCGACTGCATCCGACATAAAGGAACAGTTGTGCTCTGCCCACAAACAGGCGTCCCTTTCCCTCTGGATAACAACAAAAGCAAGCCGGGAGGCTGGCTGCCTCTCCTCCTGCTGTCTCTGCTGGTGGCCACATGGGTGCTGGTGGCAGGGATCTATCTAATGTGGAGGCACGAAAGGATCACTTCCTTTTCTACCACCCCCCCCATTAAGGTTCTTGTGGTTTACCCATCTGAAATATGTTTCCATCACACAATTTGTTACTTCACTGAATTTCTTCAAAACCATTGCAGAAGTGAGGTCATCCTTGAAAAGTGGCAGAAAAAGAAAATAGCAGAGATGGGTCCAGTGCAGTGGCTTGCCACTCAAAAGAAGGCAGCAGACAAAGTCGTCTTCCTTCTTTCCAATGACGTCAACAGTGTGTGCGATGGTACCTGTGGCAAGAGCGAGGGCAGTCCCAGTGAGAACTCTCAAGACCTCTTCCCCCTTGCCTTTAACCTTTTCTGCAGTGATCTAAGAAGCCAGATTCATCTGCACAAATACGTGGTGGTCTACTTTAGAGAGATTGATACAAAAGACGATTACAATGCTCTCAGTGTCTGCCCCAAGTACCACCTCATGAAGGATGCCACTGCTTTCTGTGCAGAACTTGTCAAGCAGCAGTCAGCAGGAAAAAGATCA
Pan_troglodytes     ATGTCGCTCGTGCTGCTAAGCCTGGCCGCGCTGTGCAGGAGCGCCGTACCCCGAGAGCCGACCGTTCAATGTGGCTCTGAAACTGGGCCATCTCCAGAGTGGATGCTACAACATGATCTAATCCCCGGAGACTTGAGGGACCTCCGAGTAGAACTTGTTACAACTAGTGTTGCAACAGGGGACTATTCAATTTTGATGAATGTAAGCTGGGTACTCCGGGCAGATGCCAGCATCCGCTTGTTGACCAGACCCTCTGGTGGTAAATGGACATTTTCCTACGTCGGCTTCCCTGTAGAGCTGAACACAGTCTATTTCATTGGGGCCCATAATATTCCTAATGCAAATATGAATGAAGATGGCCCCTCCATGTCTGTGAATTTCACCTCACCAGGCTGCCTAGACCACATAATGAAATATAAAAAAAAGTGTGTCAAGGCCGGAAGCCTGTGGGATCCGAACATCACTGCTTGTAAGAAGAATACAGTAGAAGTGAACTTCACAACCACTCCCCTGGGAAACAGATACATGGCTCTTATCCAACACGTCATCGGGTTTTCTCAGGTGTTTGAGCCACACCAGAAGAAACAAACGCGAGCTTCAGTGGTGATTCCAGTGACTGGGGATAGTGAAGGTGCTATGACTCCATATTTTCCCACTTGTGGCAGCGATTGCATCCGACATAAAGGAATAGTTGTGCTCTGCCCACAAACAGGCGTCCCTTTCCCTCTGGATAACAACAAAAGCAAGCTGGGAGGCTGGCTGCCTCTCCTCCTGCTGTCTCTGCTGGTGGCCACATGGGTGCTGGTGGCAGGGATCTATCTAATGTGGAGGCACGAAAGGATCACTTCCTTTTCTACCACCCCCCCCATTAAGGTTCTTGTGGTTTACCCATCTGAAATATGTTTCCATCACACAATTTGTTACTTCACTGAATTTCTTCAAAACCATTGCAGAAGTGAGGTCATCCTTGAAAAGTGGCAGAAAAAGAAAATAGCAGAGATGGGTCCAGTGCAGTGGCTTGCCACTCAAAAGAAGGCAGCAGACAAAGTCGTCTTCCTTCTTTCCAATGACGTCAACAGTGTGTGCGATGGTACCTGTGGCAAGAGCGAGGGCAGTCCCAGTGAGAACTCTCAAGACCTCTTCCCCCTTGCCTTTAACCTTTTCTGCAGTGATCTAAGAAGCCAGATTCATCTGCACAAATACGTGGTGGTCTACTTTAGAGAGACTGATACAAAAGACGATTATAATGCTCTCAGTGTCTGCCCTAAGTACCACCTCATGAAGGATGCCACTGCTTTCTGTGCAGAACTTGTCAAGCAGCAGTCAGCAGGAAAAAGATCA
Gorilla_gorilla     ATGTCGCTCGTGCTGCTAAGCCTGGCCGCGCTGTGCAGGAGCGCCGTACCCCGAGAGCCGACCATTCAATGTGGCTCTGAAACTGGGCCATCTCCAGAGTGGATGCTACAACATGATCTAATCCCCGGAGACTTGAGGGACCTCCGAGTAGAACCTGTTAAAACTAGTGTTGCAACAGGGGACTATTCAATTTTGATGAATGTAAGCTGGGTACTCCGGGCAGATGCCAGCATCCGCTTGTTGACCAGACCCTCTGGTGGTAAATGGACATTTTCCTACATCGGCTTCCCTGTAGAGCTGAACACAGTCTATTTCATTGGGGCCCATAATATTCCTAATGCAAATATGAATGAAGATGGCCCTTCCATGTCTGTGAATTTCACCTCACCAGGCTGCCTAGACCACATAATGAAATATACAAAAAAATGTGTCAAGGCCGGAAGCCTGTGGGATCCGAACATCACTGCTTGTAAGAAGAATACAGTAGAAGTGAACTTCACAACCACTCCCCTGGGAAACAGATACATGGCTCTTATCCAACACATCATCGGGTTTTCTCAGGTGTTTGAGCCACACCAGAAGAAACAAACGCGAGCTTCAGTGGTGATTCCAGTGACTGGGGATAGTGAAGGTGCTATGACTCCATATTTTCCTACTTGTGGCAGCGACTGCATCCGACATAAAGGAACAGTTGTGCTCTGCCCACAAACAGGCGTCCCTTTCCCGCTGGATAACAACAAAAGCAAGCCGGGAGGCTGGCTGCCTCTCCTCCTGCTGTCTCTGCTGGTGGCCACATGGGTGCTGGTGGCAGGGATCTATCTAATGTGGAGGCACGAAAGGATCACTTCCTTTTCTACCACCCCCCCCATTAAGGTTCTTGTGGTTTACCCATCTGAAATATGTTTCCATCACACAATTTGTTACTTCACTGAATTTCTTCAAAACCATTGCAGAAGTGAGGTCATCCTTGAAAAGTGGCAGAAAAAGAAAATAGCAGAGATGGGTCCAGTGCAGTGGCTTGCCACTCAAAAGAAGGCAGCAGACAAAGTCGTCTTCCTTCTTTCCAATGACGTCAACAGTGTGTGCGATGGTACCTGTGGCAAGAGCGAGGGCAGTCCCAGTGAGAACTCTCAAGACCTCTTCCCCCTTGCCTTTAACCTTTTCTGCAGTGATCTAAGAAGCCAGATTCATCTGCACAAATACGTGGTGGTCTACTTTAGAGAGACTGATACCAAAGATGATTATAATGCTCTCAGTGTCTGCCCCAAGTACCACCTCATGAAGGATGCCACTGCTTTCTGTGCAGAACTTGTCAAGCAGCAGTCAGCAGGAAAAAGATCA
Pan_paniscus     ATGTCGCTCGTGCTGCTAAGCCTGGCCGCGCTGTGCAGGAGCGCCGTACCCCGAGAGCCGACCGTTCAATGTGGCTCTGAAACTGGGCCATCTCCAGAGTGGATGCTACAACATGATCTAATCCCCGGAGACTTGAGGGACCTCCGAGTAGAACTTGTTACAACTAGTGTTGCAACAGGGGACTATTCAATTTTGATGAATGTAAGCTGGGTACTCCGGGCAGATGCCAGCATCCGCTTGTTGACCAGACCCTCTGGTGGTAAATGGACATTTTCCTACATCGGCTTCCCTGTAGAGCTGAACACAGTCTATTTCATTGGGGCCCATAATATTCCTAATGCAAATATGAATGAAGATGGCCCTTCCATGTCTGTGAATTTCACCTCACCAGGCTGCCTAGACCACATAATGAAATATAAAAAAAAGTGTGTCAAGGCCGGAAGCCTGTGGGATCCGAACATCACTGCTTGTAAGAAGAATACAGTAGAAGTGAACTTCACAACCACTCCCCTGGGAAACAGATACATGGCTCTTATCCAACACGTCATCGGGTTTTCTCGGGTGTTTGAGCTACACCAGAAGAAACAAACGCGAGCTTCAGTGGTGATTCCAGTGACTGGGGATAGTGAAGGTGCTATGACTCCATATTTTCCCACTTGTGGCAGCGATTGCATCCGACATAAAGGAATAGTTGTGCTCTGCCCACAAACAGGCGTCCCTTTCCCTCTGGATAACAACAAAAGCAAGCTGGGAGGCTGGCTGCCTCTCCTCCTGCTGTCTCTGCTGGTGGCCACATGGGTGCTGGTGGCAGGGATCTATCTAATGTGGAGGCACGAAAGGATCACTTCCTTTTCTACCACCCCCCCCCTTAAGGTTCTTGTGGTTTACCCATCTGAAATATGTTTCCATCACACAATTTGTTACTTCACTGAATTTCTTCAAAACCATTGCAGAAGTGAGGTCATCCTTGAAAAGTGGCAGAAAAAGAAAATAGCAGAGATGGGTCCAGTGCAGTGGCTTGCCACTCAAAAGAAGGCAGCAGACAAAGTCGTCTTCCTTCTTTCCAATGACGTCAACAGTGTGTGCGATGGTACCTGTGGCAAGAGCGAGGGCAGTCCCAGTGAGAACTCTCAAGACCTCTTCCCCCTTGCCTTTAACCTTTTCTGCAGTGATCTAAGAAGCCAGATTCATCTGCACAAATACGTGGTGGTCTACTTTAGAGAGACTGATACAAAAGACGATTATAATGCTCTCAGTGTCTGCCCTAAGTACCACCTCATGAAGGATGCCACTGCTTTCTGTGCAGAACTTGTCAAGCAGCAGTCACCAGGAAAAAGATCA
Pongo_pygmaeus     ATGGCGCTCGTGCTGCTGAGCCTGGCCGCGCTGTGCAGGAGCGCCGTACCCCGAGAGCCGACCGTTCAATGTGGCTCTGAAACTGGGCCATCTCCGGAATGGATGCTACAACATGATCTAACCCCTGGAGACTTGAGGGACCTCCGAGTAGAACCTGTTAAAACTAGTGTTGCAACAGGGGACTATTCAATTTTGATGAATGTAAGCTGGGTACTCCGGGCAGATGCCAGCATCCGTTTGTTGACCAGACCCTCTGGTGGTAAATGGACATTTTCCTACATCGGCTTCCCTGTAGAGCTGAACACAGTCTATTTCATTGGGGCCCATAATATTCCTAATGCAAATATGAATGAAGATGGCCCTTCCATGTCTGTGAATTTCACCTCACCAGGCTGCCTAGACCACATAATGAAATATAAAAAAAAGTGTGTGAAGGCCGGAAGCCTGTGGGATCCGAACATCACTGCTTGTAAGAAGAATACGGTAGAAGTAAACTTCACAACCAGTCCCCTGGGAAACAGATACATGGCTCTTATCCAACACATTATCGGGTTTTCTCAGGTGTTTGAGCCACACCAGAAGAAACAAACGCAAACTTCGGTGGTGATTCCAGTGACTGGGGAAAGTGAAGGTGCTATGACTCCGTATTTTCCTACTTGTGGCAGCGACTGCATCCGACATAAAGGAATGGTTGTGCTCTGCCCACAAACAGGCATCCCTTTCCCTCCGGATAACAACAAAAGCAAGCCGGGAGGCTGGCTGCCTCTCCTCCTGCCGTCTCTGCTGGTGGCCCCATGGGTGCTGGTGGCAGGGATCTATCTAATGTGGAGGCACGAAAGGATCACTTCCTTTTCTACCACCCCCCCCATTAAGGTTCTTGTGGTTTACCCATCTGAAATATGTTTCCATCACACAATTTGTTACTTCACTGAATTTCTTCAAAACCATTGCAGAAGTGAGGTCATCCTTGAAAAGTGGCAGAAAAAGAAAATAGCAGAGATGGGTCCAGTGCAGTGGCTTGCCACTCAAAAGAAGGCAGCAGACAAAGTCGTCTTCCTTCTTTCCAATGACGTCAACAGTGTGTGCGATGGTACCTGTGGCAAGAGCGAGGGCAGTCCCAGTGAGAACTCTCAAGACCTCTTCCCCCTTGCTTTTAACCTTTTCTGCAGTGATCTAAGAAGCCAGATTCATCTGCACAAATACGTGGTGGTCTACTTTAGAGAGACTGATACCAAAGACGATTATAATGCTCTCAGTGTCTGCCCCAAGTACCACCTCATGAAAGATGCCACTGCTTTCTGTGCAGAACTTGTCAAGCAGCAGTCAGCAGGAAAAAGATCA
Pongo_abelii     ATGGCGCTCGTGCTGCTGAGCCTGGCCGCGCTGTGCAGGAGCGCCGTACCCCGAGAGCCGACCGTTCAATGTGGCTCTGAAACTGGGCCATCTCCGGAATGGATGCTACAACATGATCTAACCCCCGGAGACTTGAGGGACCTCCGAGTAGAACCTGTTAAAACTAGTGTTGCAACAGGGGACTATTCAATTTTGATGAATGTAAGCTGGGTACTCCGGGCAGATGCCAGCATCCGTTTGTTGACCAGACCCTCTGGTGGTAAATGGACATTTTCCTACATCGGCTTCCCTGTAGAGCTGAACACAGTCTATTTCATTGGGGCCCATAATATTCCTAATGCAAATATGAATGAAGATGGCCCTTCCATGTCTGTGAATTTCACCTCACCAGGCTGCCTAGACCACATAATGAAATATAAAAAAAAGTGTGTGAAGGCCGGAAGCCTGTGGGATCCGAACATCACTGCTTGTAAGAAGAATACGGTAGAAGTAAACTTCACAACCAGTCCCCTGGGAAACAGATACATGGCTCTTATCCAACACATTATCGGGTTTTCTCAGGTGTTTGAGCCACACCAGAAGAAACAAACGCGAACTTCGGTGGTGATTCCAGTGACTGGGGAAAGTGAAGGTGCTATGACTCCGTATTTTCCTACTTGTGGCAGCGACTGCATCCGACATAAAGGAATGGTTGTGCTCTGCCCACAAACAGGCATCCCTTTCCCTCCGGATAACAACAAAAGCAAGCCGGGAGGCTGGCTGCCTCTCCTCCTGCTGTCTCTGCTGGTGGCCCCATGGGTGCTGGTGGCAGGGATCTATCTAATGTGGAGGCACGAAAGGATCACTTCCTTTTCTACCACCCCCCCCATTAAGGTTCTTGTGGTTTACCCATCTGAAATATGTTTCCATCACACAATTTGTTACTTCACTGAATTTCTTCAAAACCATTGCAGAAGTGAGGTCATCCTTGAAAAGTGGCAGAAAAAGAAAATAGCAGAGATGGGTCCAGTGCAGTGGCTTGCCACTCAAAAGAAGGCAGCAGACAAAGTCGTCTTCCTTCTTTCCAATGACGTCAACAGTGTGTGCGATGGTACCTGTGGCAAGAGCGAGGGCAGTCCCAGTGGGAACTCTCAAGACCTCTTCCCCCTTGCTTTTAACCTTTTCTGCAGTGATCTAAGAAGCCAGATTCATCTGCACAAATACGTGGTGGTCTACTTTAGAGAGACTGATACCAAAGACGATTATAATGCTCTCAGTGTCTGCCCCAAGTACCACCTCATGAAAGATGCCACTGCTTTCTGTGCAGAACTTGTCAAGCAGCAGTCAGCAGGAAAAAGATCA
Nomascus_leucogenys     ATGTCGCTCGTGCTGCTGAGCCTGGTCGCGCTGTGCAGGAGCGCCGTACCCCGAGAGCCGACCGTTCAATGTGGCTCTGAAACTGGGCCATCTCCAGAGTGGATGCTACAACATGATCTAACCCCTGGAGACTTGAGGGACCTCCGAGTAGAACCTGTTAAAATTAGTGTTGCAACAGGGGACTATTCAATTTTGATGAATGTAAGCTGGGTACTCCGGGCAGATGCCAGCATCCGCTTGTTGACCAGACCCTCTGGTGGTAAATGGACATTTTCCTACATCGGCTTCCCTGTAGAGCTGAACACAGTCTATTTCATTGGGGCCCATAATATTCCTAATGCAAATATGAATGAAGATGGCCCTTCCATGTCTGTGAATTTCACCTCACCAGGCTGCCTAGACCACATAATGAAATATAAAAAAAAGTGTGTCAAGGCCGGAAGCCTGTGGGATCCGAACATCACTGCTTGTAAGAAGAATACGGTAGAAGTGAACTTCACAACCACTCCCCTGGGAAACAGATACATGGTTCTTATCCAACACATCATCGGGTTTTCTCAGGTGTTTGAGCCACACCAGAAGAAACAAAAGCGAGCTTCAGTGGTGATTCCAGTGACTGGGGAAAGTGAAGGTGCTATGACTCCGTATTTTCCTACTTGTGGCAGCGACTGCATCCGACATAAAGGAACGGTTGTGCTCTGCCCACAAACAGGCATCCCTTTCGCTTTGGATAACAACAAAAGCAAGCCAGGAGGCTGGCTGCCTCTCCTCCTGCCGTCTCTGCTGGTGGCCACATGGATGCTGGTGGCAGGGATCTATCTAATGTGGAGGCACGAAAGGATCACTTCCTTTTCTACCACCCCCCCCATTAAGGTTCTTGTGGTTTACCCATCTGAAATATGTTTCCATCACACAATTTGTTACTTCACTGAATTTCTTCAAAACCATTGCAGAAGTGAGGTCATCCTTGAAAAGTGGCAGAAAAAGAAAATAGCAGAGATAGGTCCAGTGCAGTGGCTTGCCACTCAAAAGAAGGCAGCAGACAAAGTCGTCTTCCTTCTTTCCAATGATGTCAACAGTGTGTGCGATGGTACCTGTGGCAAGAGCGAGAGCAGTCCCAGTGAGAACTCTCAAGACCTCTTCCCCCTTGCCTTTAACCTTTTCTGCAGTGATCTAAGAAGCCAGATTCATCTGCACAAATACGTGGTGGTCTACTTTAGAGAGACTGATACCAAAGACGATTATAATGCTCTCAGTGTCTGCCCCAAGTACTACCTCATGAAGGATGCCACAGCTTTCTGTGCAGAACTTGTCAAGCAGCAGTCAGCAGGAAAAAGATCA
Symphalangus_syndactylus     ATGTCGCTCGTGCTACTGAGCCTGGTCGCGCTGTGCAGGAGCGCCGTACCCCGAGAGCCGACCGTTCAATGTGGCTCTGAAACTGGGCCATCTCCAGAGTGGATGCTACAACATGATCTAACCCCTGGAGACTTGAGGGACCTCCGAGTAAAACCTGTTAAAACTAGTGTTGCAACAAGGGACTATTCAATTTTGATGAATGTAAGCTGGGTACTCCGGGCAGATGCCAGTATCCGCTTGTTGACCAGACCCTCTGGTGGTAAATGGACATTTTCCTACATCGGCTTCCCTGTAGAGCTGAACACAGTCTATTTCATTGGGGCCCATAATATTCCTAATGCAAATATGAATGAAGATGGCCCTTCCATGTCTGTGAATTTCACCTCACCAGGCTGCCTAGACCACATAATGAAATATAAAAAAAAGTGTGTCAAGGCTGGAAGCCTGTGGGATCCGAACATCACTGCTTGTAAGAAGAATACGGTAGAAGTGAACTTCACAACCACTCCCCTGGGAAACAGATACATGGTTCTTATCCAACACATCATCGGGTTTTCTCAGGTGTTTGAGCCACACCAGAAGAAACAAAAGCGAGCTTCAGTGGTGATTCCAGTGACTGGGGAAAGTGAAGGTGCTATGACTCCGTATTTTCCTACTTGTGGCAGCGACTGCATCCGACATAAAGGAACGGTTGTGCTCTGCCCACAAACAGGCATCCCTTTCGCTTTGGATAACAACAAAAGCAAGCCAGGAGGCTGGCTGCCTCTCCTCCTGCCGTCTCTGCTGGTGGCCACATGGATGCTGGTGGCAGGGATCTATCTAATGTGGAGGCACGAAAGGATCACTTCCTTTTCTACCACCCCCCCCATTAAGGTTCTTGTGGTTTACCCATCTGAAATATGTTTCCATCACACAATTTGTTACTTCACTGAATTTCTTCAAAACCATTGCAGAAGTGAGGTCATCCTTGAAAAGTGGCAGAAAAAGAAAATAGCAGAGATAGGTCCAGTGCAGTGGCTTGCCACTCAAAAGAGGGCAGCAGACAAAGTCGTCTTCCTTCTTTCCAATGATGTCAACAGTGTGTGCGATGGTACCTGTGGCAAGGGCGAGAGCAGTCCCAGTGAGAACTCTCAAGACCTCTTCCCCCTTGCCTTTAACCTTTTCTGCAGTGATCTAAGAAGCCAGATTCATCTGCACAAATACGTGGTGGTCTACTTTAGAGAGACTGATACCAAAGACGATTATAATGCTCTCAGTGTCTGCCCCAAGTACTACCTCATGAAGGATGCCACTGCTTTCTGTGCAGAACTTGTCAAACAGCAGTCAGCAGGAAAAAGATCA
Hylobates_moloch     ATGTCGCTCGTGCTGCTGAGCCTGGTCGCGCTGTGCAGAAGCGCCGTACCCCGAGAGCCGACCGTTCAATGTGGCTCTGAAACTGGGCCATCTCCAGAGTGGATGCTACAACATGATCTAACCCCTGGAGACTTGAGGGACCTCCGAGTAGAACCTGTTAAAACCAGTGTTGCAGCAGGGGACTATTCAATTTTGATGAATGTAAGCTGGGTACTCCGGGCAGATGCCAGCATCCGCTTGTTGACCAGACCCTCTGGTGGTAAATGGACATTTTCCTACATCGGCTTCCCCGTAGAGCTGAACACAGTCTATTTCATTGGGGCCCATAATATTCCTAATGCAAATATGAATGAAGATGGCCCTTCCATGTCTGTGAATTTCACCTCACCAGGCTGCCTAGACCACATAATGAAATATAAAAAAAAGTGTGTCAAGGCCGGAAGCCTGTGGGATCCGAACATCACTGCTTGTAAGAAGAATACGGTAGAAGTGAACTTCACAACCACTCCCCTGGGAAACAGATACATGGTTCTTATCCAACACATCATCGGGTTTTCTCAGGTGTTTGAGCCACACCAGAAGAAACAAAAGCGAGCTTCAGTGGTTATTCCAGTGACTGGGGAAAGTGAAGGTGCTATGACTCCGTATTTTCCTACTTGTGGCAGCGACTGCATCCGACATAAAGGAACGGTTGTGCTCTGCCCACAAACAGGCATCCCTTTCGCTTTGGATAACAACAAAAGCAAGCCAGGAGGCTGGCTGCCTCTCCTCCTGCCGTCTCTGCTGGTGGCCACATGGATGCTGGTGGCAGGGATCTATCTAATGTGGAGGCACGAAAGGATCACTTCCTTTTCTACCACCCCCCCCATTAAGGTTCTTGTGGTTTACCCATCTGAAATATGTTTCCATCACACAATTTGTTACTTCACTGAATTTCTTCAAAACCATTGCAGAAGTGAGGTCATCCTTGAAAAGTGGCAGAAAAAGCAAATAGCAGAGATAGGTCCAGTGCAGTGGCTTGCCACTCAAAAGAAGGCAGCAGACAAAGTCGTCTTCCTTCTTTCCAATGACGTCAACAGTGTGTGCGATGGTACCTGTGGCAAGAGCGAGAGCAGTCCCAGTGAGAACTCTCAAGACCTCTTCCCCCTTGCCTTTAACCTTTTCTGCAGTGATCTAAGAAGCCAGATTCATCTGCACAAATACGTGGTGGTCTACTTTAGAGAGACTGATACCAAAGACGATTATAATGCTCTCAGTGTCTGCCCCAAGTACTACCTCATGAAGGATGCCACTGCTTTCTGTGCAGAACTTGTCAAGCAGCAGTCAGCAGGGAAAAGATCA
Macaca_mulatta     ATGTCGCTCGTGCTGCTGACCCTGGCCGCGCTGTGCAGGAGCGCCGTACCCCGAGAGCCGACCGTTCAGTGTGGCTCTGAAACTGGGCCGTCTCCAGAGTGGATGCTACAACATGATCTAACCCCTGGAGACTTGAGGGACCTCCGAGTAGAACCTGTTAAAACTAGTGTTGCAACAGGGGACTATTCAATTTTGATGAATGTAAGCTGGGTACTCCGGGCAGATGCCAGCATCCGCTTGTTGACCAGACCCTCAGGTGGTAAATGGACGTTTTCCTACATCGGCTTCCCTGTAGAGCTGAACACAGTCTATTTCATTGGGGCCCATAATATTCCTAATGCAAATATGAATGAAGATGGCCCTTCCATGTCTTTGAATTTCACCTCACCAGGCTGCCTAGACCACATAATGAAATATAAAAAAAAGTGTGTCAAGGCCGGAAGCCTGTGGGATCCGAACATCACTGCTTGTAAGAAGAATACGGTAGAAGTGAACTTCACAACCAGTCCCCTGGGAAACAGATACATGGCTCTTATCCAACACATCATCGGGTTTTCTCAGGTGTCTGAGCCATACCAGAACAAACAAACGCGAGCTTCAGTGGTGATTCCAGTGACTGAGGAAAGTGAAGGTGCTATGACTCCGTATTTTCCTACTTGTGGCAGCGACTGCATCCGACATAAAGGAACGGTTGTGCTCTGCCCACAAACAGGTGTCCCTTTCCCTCTGGATAACAACAGAAGCAAGCCGGGAGGCTGGCTGCCTCTCCTCCTGCCATCTCTGCTGGTGGTGACATGGGTACTGGTGGCAGGGATCTATCTAATGTGGAGGCACGAAAGGAACACTTCCTTTTCTACCACCCCCCCCATTAAGGTTCTTGTGGTTTACCCATCTGAAATATGTTTCCATCACACAATTTGTTACTTCACTGAATTTCTTCAAAACCATTGCAGAAGTGAGGTCATCCTTGAAAAGTGGCAGAAAAAGAAAATAGCAGAGATGGGTCCAGTGCAGTGGCTTGCCACTCAAAAGAAGGCAGCAGACAAAGTTGTCTTCCTTCTTTCCAATGACGTCAACAGTGTTTGCGATGGTACCTGTGCCAAGAGTGAGGGCAGTCCCAGTGAGAACTCTCAAGACCTCTTCCCCCTTGCCTTTAACCTTTTCTGCAGTGATCTAAGAAGCCAGACTCATCTGCACAAATATGTGGTGGTCTACTTTAGAGAGACTGATACCAAAGACAATTATAATGCTCTCAGTGTCTGCCCCAAGTACCACCTCATGAAGGATGCCACTGCTTTCTGTGCAGAACTTGTCAAGCAGCAGTCAGCAGGAAAAAGATCG
Macaca_fascicularis     ATGTCGCTCGTGCTGCTGACCCTGGCCGCGCTGTGCAGGAGTGCCGTACCCCGAGAGCCGACCGTTCAGTGTGGCTCTGAAACTGGGCCGTCTCCAGAGTGGATGCTACAACATGATCTAACCCCTGGAGACTTGAGGGACCTCCGAGTAGAACCTGTTAAAACTAGTGCTGCAACAGGGGACTATTCAATTTTGATGAATGTAAGCTGGGTACTCCGGGCAGATGCCAGCATCCGCTTGTTGACCAGACCCTCAGGTGGTAAATGGACGTTTTCCTACATCGGCTTCCCTGTAGAGCTGAACACAGTCTATTTCATTGGGGCCCATAATATTCCTAATGCAAATATGAATGAAGATGGCCCTTCCATGTCTTTGAATTTCACCTCACCAGGCTGCCTAGACCACATAATGAAATATAAAAAAAAGTGTGTCAAGGCCGGAAGCCTGTGGGATCCGAACATCACTGCTTGTAAGAAGAATACGGTAGAAGTGAACTTTACAACCAGTCCCCTGGGAAACAGATACATGGCTCTTATCCAACACATCATCGGGTTTTCTCAGGTGTCTGAGCCATACCAGAACAAACAAACGCGAGCTTCAGTGGTGATTCCAGTGACTGAGGAAAGTGAAGGTGCTATGACTCCGTATTTTCCTACTTGTGGCAGCGACTGCATCCGACATAAAGGAACGGTTGTGCTCTGCCCACAAACAGGTGTCCCTTTCCCTCTGGATAACAACAGAAGCAAGCCGGGAGGCTGGCTGCCTCTCCTCCTGCCATCTCTGCTGGTGGTGACATGGGTGCTGGTGGCAGGGATCTATCTAATGTGGAGGCACGAAAGGAACACTTCCTTTTCTACCACCCCCCCCATTAAGGTTCTTGTGGTTTACCCATCTGAAATATGTTTCCATCACACAATTTATTACTTCACTGAATTTCTTCAAAACCATTGCAGAAGTGAGGTCATCCTTGAAAAGTGGCAGAAAAAGAAAATAGCAGAGATGGGTCCAGTGCAGTGGCTTGCCACTCAAAAGAAGGCAGCAGACAAAGTTGTCTTCCTTCTTTCCAATGACGTCAACAGTGTTTGCGATGGTACCTGTGCCAAGAGTGAGGGCAGTCCCAGTGAGAACTCTCAAGACCTCTTCCCCCTTGCCTTTAACCTTTTCTGCAGTGATCTAAGAAGCCAGACTCATCTGCACAAATATGTGGTGGTCTACTTTAGAGAGACTGATACCAAAGACAATTATAATGCTCTCAGTGTCTGCCCCAAGTACCACCTCATGAAGGATGCCACTGCTTTCTGTGCAGAACTTGTCAAGCAGCAGTCAGCAGGAAAAAGATCG
Colobus_angolensis     ATGTCGCTCGTGCTGCTGAGCCTGGCCGCGCTGTGCAGGAGCGCCGTACCTCGAGAGCCGACCGTTCAATGTGGCTCTGAAACTGGACCATCTCCAGAGTGGATGCTACAACATGATCTGACCCCTGGAGACTTGAGGGACCTCCGAGTAGAACCTGTTAAAACTAGTGTTGCAACAGGGGACTATTCAATTTTGATGAACGTAAGCTGGGTACTCCGGGCAGATGCCAGCATCCGCTTGTTGACCAGACCCTCAGGTGGTAAATGGACGTTTTCCTACATCGGCTTCCCTGTAGAGCTGAACACAGTCTATTTCATTGGGGCCCATAATATTCCTAATGCAAATATGAATGAAGATGGCCCTTCCATGTCTGTGAATTTCACTTCACCAGGCTGCCTAGACCACATAATGAAATATAAAAAAAAGTGTGTCAAGGCCGGAAGCCTGTGGGATCCGAATATCACTGCTTGTAAGAAGAATACAGTAGAAGTGAACTTCACAACCAGTCCTCTGGGAAACAGATACATGGCTCTTATCCAACACATCATCGGGTTTTCTCAAGTGTCTGAGCCACACCAGAACAAACAAACGCGAGCTTCAGTGGTGATTCCAGTGACTGAGGAAAGTGAAGGTGCTATGACTCCGTATTTTCCTACTTGTGGCAGCGACTGCATCCGACATAAAGGAACGGTTGTGCTCTGCCCACAAACAGGCGTCCCTTTCCCTCTGGATAATAACAGAAGCAAACCGGGAGGCTGGCTGCCTCTCCTCCTGCCGTCTCTGCTGGTGGTGATATGGGTGCTGGTGGCAGGGATCTATCTAATGTGGATGCACGAAAGGAACACTTCCTTTTCTACCACCCCCTCCATTAAGGTTCTTGTGGTTTACCCATCTGACATATGTTTTCATCACACAATTTGTTACTTCACTGAATTTCTTCAAAACCATTGCAGAAGTGAGGTCATCCTTGAAAAGTGGCAGAAAAAGAAAATAGCAGAGATGGGTCCAGTGCAGTGGCTTGCCACTCAAAAGAAGGCAGCAGACAAAGTTGTCTTCCTTCTTTCCAATGACGTAAACAGTGTTTGCGATGGTACCTGTGCCAAGAGTGAGGGCAGTCCCAGTGAGAACTCTCAAGACCTCTTCCCCCTTGCCTTTAACCTTTTCTGCAGTGATCTAAGAAGCCAGACTCATCTGCACAAATATGTGGTGGTCTACTTTAGAGAGACTGATACCAAAGACAATTATAATGCTCTCAGTGTCTGCCCCAAGTACCACCTCATGAAGGATGCCACTGCTTTCTGTGCAGAACTTGTCAAGCAGCAGTCAGCAGGAAAAAGATCA
Chlorocebus_sabaeus     ATGTCGCTCGTGCTGCTGACCCTGGCCGCGCTGTGCAGGAGCGCCGTACCCCGAGAGCCGACCGTTCAGTGTGGCTCTGAAACTGGGCCGTCTCCAGAGTGGATGCTACAACATGATCTAACCCCTGGAGACTTGAGGGACCTCCGAGTAGAACCTGTTAAAACTAGTGTTGCAACAGGGGACTATTCAATTTTGATGAATGTAAGCTGGGTACTCCGGGCAGATGCCAGCATCCGCTTGTTGACCAGACCCTCAGGTGGTAAATGGACGTTTTCCTACATCGGCTTCCCTGTAGAGCTAAACACAGTCTATTTCATTGGGGCCCATAATATTCCTAATGCAAATATGAATGAAGATGGCCCTTCCATGTCTGTGAATTTCACCTCACCAGGCTGCCTAGACCACATAATGAAATATAAAAAAAAGTGTGTCAAGGCCGGAAGCCTGTGGGATCCAAACATCACTGCTTGTAAGAAGAATACAGTAGAAGTGAACTTCACAACCAGTCCCCTGGGAAACAGATACATGGCTCTTATCCAACACATCATCGGGTTTTCTCAGGTGTCTGAGCCACACCAGAACAAACCAATGCGAGCTTCAGTGGTGATTCCAGTGACTGAGGAAAGTGAAGGTGCTATGACTCCGTATTTTCCTACTTGTGGCAGCGACTGCATCCGACATAAAGGAACGGTTGTGCTCTGCCCACAAACAGGCGTCCCTTTCCCTCTGGATAACAACAGAAGCAAGCGGGGAGGCTGGCTGCCTCTCCTCCTGCCGTCTCTGCTGGTGGCCACATGGGTGCTGGTGGCAGGGATCTATCTAATGTGGAGGCACGAAAGGAACACTTCCTTTTCTACCACCCCCCCCATTAAGGTTCTTGTGGTTTACCCATCTGAAATATGTTTCCATCACACAATTTGTTACTTCACTGAATTTCTTCAAAACCATTGCAGAAGTGAGGTCATCCTTGAAAAGTGGCAGAAAAAGAAAATAGCAGAGATGGGTCCAGTGCAGTGGCTTGCCACTCAAAAGAAGGCAGCAGACAAAGTTGTCTTCCTTCTTTCCAATGACGTCAACAGTGTTTGCGATGGTACCTGTGCCAAGAGTGAGGGCAGTCCCAGTGAGAACTCTCAAGACCTCTTCCCCCTTGCCTTTAACCTTTTCTGCAGTGATCTAAGAAGCCAGACTCATCTGCACAAATATGTGGTGGTCTACTTTAGAGAGACTGATACCAAAGACAATTATAATGCTCTCAGTGTCTGCCCCAAGTACCAACTCATGAAGGATGCCACTGCTTTCTGTGCAGAACTTGTCAAGCAGCAGTCAGCAGGAAAAAGATCA
Cercocebus_atys     ATGTCGCTCGTGCTGCTGACCCTGGCCGCGCTGTGCAGGAGCACCGTACCCCGAGAGCCGACCGTTCAGTGTGGCTCTGAAACTGGGCCGTCTCCAGAGTGGATGCTACAACATGATCTAACCCCTGGAGACTTGAGGGACCTCCGAGTAGAACCTGTTAAAACTAGTGTTGCAACAGGGGACTATTCAATTTTGATGAATGTAAGCTGGGTACTCCGGGCAGATGCCAGCATCCGCTTGTTGACCAGACCCTCAGGTGGTAAATGGACGTTTTCCTACATCGGCTTCCCTGTAGAGCTGAACACAGTCTATTTCATTGGGGCCCATAATATTCCTAATGCAAATATGAATGAAGATGGCCCTTCCATGTCTGTGAATTTCACCTCACCAGGCTGCCTAGACCACATAATGAAATATAAAAAAAAGTGTGTCAAGGCCGGAAGCCTGTGGGATCCGAACATCACTGCTTGTAAGAAGAATACGGTAGAAGTGAACTTCACAACCAGTCCCCTGGGAAACAGATACATGGCTCTTATCCAACACATCATCGGGTTTTCTCAGGTGTCTGAGCCACACCAGAACAAACAAACGCGAGCTTCAGTGGTGATTCCAGTGACTGAGGAAAGTGAAGGTGCTATGACTCCGTATTTTCCTACTTGTGGCAGCGACTGCATCCGACATAAAGGAACGGTTGTGCTCTGCCCACAAACAGGCGTCCCTTTCCCTCTGGATAACAACAGAAGCAAGCGGGGAGGCTGGCTGCCTCTCCTCCTGCCATCTCTGCTGGTGGCCACATGGGTGCTGGTGGCAGGGATCTATCTAATGTGGAGGCACGAAAGGAACACTTCCTTTTCTACCACCCCCCCCATTAAGGTTCTTGTGGTTTACCCATCTGAAATATGTTTCCATCACACAATTTGTTACTTCACTGAATTTCTTCAAAACCATTGCAGAAGTGAGGTCATCCTTGAAAAGTGGCAGAAAAAGAAAATAGCAGAGATGGGTCCAGTGCAGTGGCTTGCCACTCAAAAGAAGGCAGCAGACAAAGTTGTCTTCCTTCTTTCCAATGACGTCAACAGTGTTTGCGATGGTACCTGTGCCAAGAGTGAGGGCAGTCCCAGTGAGAACTCTCAAGACCTCTTCCCCCTTGCCTTTAACCTTTTCTGCAGTGATCTAAGAAGCCAGACTCATCTGCACAAATATGTGGTGGTCTACTTTAGAGAGACTGATACCAAAGACAATTATAATGCTCTCAGTGTCTGCCCCAAGTACCACCTCATGAAGGATGCCACTGCTTTCTGTGCAGAACTTGTCAAGCAGCAGTCAGCAGGAAAAAGATCA
Macaca_nemestrina     ATGTCGCTCGTGCTGCTGACCCTGGCCGCGCTGTGCAGGAGCGCCGTACCCCGAGAGCCGACCGTTCAGTGTGGCTCTGAAACTGGGCCGTCTCCAGAGTGGATGCTACAACATGATCTAACCCCTGGAGACTTGAGGGACCTCCGAGTAGAACCTGTTAAAACTAGTGTTGCAACAGGGGACTATTCAATTTTGATGAATGTAAGCTGGGTACTCCGGGCAGATGCCAGCATCCGCTTGTTGATCAGACCCTCAGGTGGTAAATGGACGTTTTCCTACATCGGCTTCCCTGTAGAGCTGAACACAGTCTATTTCATTGGGGCCCATAATATTCCTAATGCAAATATGAATGAAGATGGCCCTTCCATGTCTGTGAATTTCACCTCACCAGGCTGCCTAGACCACATAATGAAATATAAAAAAAAGTGTGTCAAGGCCGGAAGCCTGTGGGATCCGAACATCACTGCTTGTAAGAAGAATACGGTAGAAGTGAACTTCACAACCAGTCCCCTGGGAAACAGATACATGGCTCTTATCCAACACATCATCGGGTTTTCTCAGGTGTCTGAGCCATACCAGAACAAACAAACGCGAGCTTCAGTGGTGATTCCAGTGACTGAGGAAAGTGAAGGTGCTATGACTCCGTATTTTCCTACTTGTGGCAGCGACTGCATCCGACATAAAGGAACGGTTGTGCTCTGCCCACAAACAGGCGTCCCTTTCCCTCTGGATAACAACAGAAGCAAGCCGGGAGGCTGGCTGCCTCTCCTCCTGCCATCTCTGCTGGTGGTGACATGGGTGCTGGTGGCAGGGATCTATCTAATGTGGAGGCACGAAAGGAACACTTCCTTTTCTACCACCCCCCCTATTAAGGTTCTTGTGGTTTACCCATCTGAAATATGTTTCCATCACACAATTTGTTACTTCACTGAATTTCTTCGAAACCATTGCAGAAGTGAGGTCATCCTTGAAAAGTGGCAGAAAAAGAAAATAGCAGAGATGGGTCCAGTGCAGTGGCTTGCCACTCAAAAGAAGGCAGCAGACAAAGTTGTCTTCCTTCTTTCCAATGACATCAACAGTGTTTGCGATGGTACCTGTGCCAAGAGTGAGGGCAGTCCCAGTGAGAACTCTCAAGACCTCTTCCCCCTTGCCTTTAACCTTTTCTGCAGTGATCTAAGAAGCCAGACTCATCTGCACAAATATGTGGTGGTCTACTTTAGAGAGACTGATACCAAAGACAATTATAATGCTCTCAGTGTCTGCCCCAAGTACCACCTCATGAAGGATGCCACTGCTTTCTGTGCAGAACTTGTCAAGCAGCAGTCAGCAGGAAAAAGATCG
Theropithecus_gelada     ATGTCGCTCGTGCTGCTGACCCTGGCCGCGCTGTGCAGGAGCGCCGTACCCCGAGAGCCGACCGTTCAGTGTGGCTCTGAAACTGGGCCGTCTCCAGAGTGGATGCTACAACATGATCTAACCCCTGGAGACTTGAGGGACCTCCGAGTAGAACCTGTTAAAACTAGTGTTGCAACAGGGGACTATTCAATTTTGATGAATGTAAGCTGGGTACTCCGGGCAGATGCCAGCATCCGCTTGTTGACCAGACCCTCAGGTGGTAAATGGACGTTTTCCTACATCGGCTTCCCTGTAGAGCTGAACACAGTCTATTTCATTGGGGCCCATAATATTCCTAATGCAAATATGAATGAAGATGGCCCTTCCATGTCTGTGAATTTCACCTCACCAGGCTGCCTAGACCACATAATGAAATATAAAAAAAAGTGTGTCAAGGCCGGAAGCCTGTGGGATCCGAACATCACTGCTTGTAAGAAGAATACGGTAGAAGTGAACTTCACAACCAGTCCCCTGGGAAATAGATACATGGCTCTTATCCAACACATCATCGGGTTTTCTCAGGTGTCTGAGCCACACCAGAACAAACAAACGCGAGCTTCAGTGGTGATTCCAGTGACTGAGGAAAGTGAAGGTGCTATGACTCCGTATTTTCCTACTTGTGGCAGCGACTGCATCCGACATAAAGGAACGGTTGTGCTCTGCCCACAAACAGGCGTCCCTTTCCCTCTGGATAACAACAGAAGCAAGCGGGGAGGCTGGCTGCCTCTCCTCCTGCCGTCTCTGCTGGTGGCCACATGGGTGCTGGTGGCAGGGATCTATCTAATGTGGAGGCACGAAAGGAACACTTCCTTTTCTACCACCCCCCCCATTAAGGTTCTTGTGGTTTACCCATCTGAAATATGTTTCCATCACACAATTTGTTACTTCACTGAATTTCTTCAAAACCATTGCAGAAGTGAGGTCATCCTTGAAAAGTGGCAGAAAAAGAAAATAGCAGAGATGGGTCCAGTGCAGTGGCTTGCCACTCAAAAGAAGGCAGCAGACAAAGTTGTCTTCCTTCTTTCCAATGACGTCAACAGTGTTTGCGATGGTACCTGTGCCAAGAGTGAGGGCAGTCCCAGTGAGAACTCTCAAGACCTCTTCCCCCTTGCCTTTAACCTTTTCTGCAGTGATCTAAGAAGCCAGACTCATCTGCACAAATATGTGGTGGTCTACTTTAGAGAGACTGATACCAAAGACAATTATAATGCTCTCAGTGTCTGCCCCAAGTACCACCTCATGAAGGATGCCACTGCTTTCTGTGCAGAACTTGTCAAGCAGCAGTCAGCAGGAAAAAGATCA
Mandrillus_leucophaeus     ATGTCGCTCGTGCTGCTGACCCTGGCCGCGCTGTGCAGGAGCGCCGTACCCCGAGAGCCGACCGTTCAGTGTGGCTCTGAAACTGGGCCGTCTCCAGAGTGGATGCTACAACATGATCTAACCCCTGGAGACTTGAGGGACCTCCGAGTAGAACCTGTTAAAACTAGTGTTGCAACAGGGGACTATTCAATTTTGATGAATGTAAGCTGGATACTCCGGGCAGATGCCAGCATCCGCTTGTTGACCAGACCCTCAGGTGGTAAATGGACGTTTTCCTACATCGGCTTCCCTGTAGAGCTGAACACAGTCTATTTCATTGGGGCCCATAATATTCCTAATGCAAATATGAATGAAGATGGCCCTTCCATGTCTGTGAATTTCACCTCACCAGGCTGCCTAGACCACATAATGAAATATAAAAAAAAGTGTGTCAAGGCCGGAAGCCTGTGGGATCCGAACATCACTGCTTGTAAGAAGAATACGGTAGAAGTGAACTTCACAACCAGTCCCCTGGGAAACAGATACATGGCTCTTATCCAACACATCATCGGGTTTTCTCAGGTGTCTGAGCCACACCAGAACAAACAAACGCGAGCTTCAGTGGTGATTCCAGTGACTGAGGAAAGTGAAGGTGCTATGACTCCGTATTTTCCTACTTGTGGCAGCGACTGCATCCGACATAAAGGAACGGTTGTGCTCTGCCCACAAACAGGCGTCCCTTTCCCTCTGGATAACAACAGAAGCAAGCGGGGAGGCTGGCTGCCTCTCCTCCTGCCATCTCTGCTGGTGGCCACATGGATGCTGGTGGCAGGGATCTATCTAATGTGGAGGCACGAAAGGAACACTTCCTTTTCTACCACCCCCCCCATTAAGGTTCTTGTGGTTTACCCATCTGAAATATGTTTCCATCACACAATTTGTTACTTCACTGAATTTCTTCAAAACCATTGCAGAAGTGAGGTCATCCTTGAAAAGTGGCAGAAAAAGAAAATAGCAGAGATGGGTCCAGTGCAGTGGCTTGCCACTCAAAAGAAGGCAGCAGACAAAGTTGTCTTCCTTCTTTCCAATGACGTCAACAGTGTTTGCGATGGTACCTGTGCCAAGAGTGAGGGCAGTCCCAGTGAGAACTCTCAAGACCTCTTCCCCCTTGCCTTTAACCTTTTCTGCAGTGATCTAAGAAGCCAGACTCATCTGCACAAATATGTGGTGGTCTACTTTAGAGAGACTGATACCAAAGACAATTATAATGCTCTCAGTGTCTGCCCCAAGTACCACCTCATGAAGGATGCCACTGCTTTCTGTGCAGAACTTGTCAAGCAGCAGTCAGCAGGAAAAAGATCA
Rhinopithecus_bieti     ATGTCGCTTGTGCTGCTGAGCCTGGCCGCGCTGTGCAGGAGCGCAGTACCTCGAGAGCCGACCGTTCAATGTGGCTCTGAAACTGGGCCGTCTCCAGAGTGGATGCTACAACATGATCTAACCCCTGGAGACTTGAGGGACCTCCGAGTAGAACCTGTTAAAACTAGTGTTGCAACAGGGGACTATTCAATTTTGATGAACGTAAGCTGGGTACTCCGGGCAGATGCCAGCATCCGCTTATTGACCAGACCCTCAGGTGGTAAATGGACGTTCTCCTACGTCGGCTTCCCTGTAGAGCTGAACACAGTCTATTTCATTGGGGCCCATAATATTCCTAATGCAAATATGAATGAAGATGGCCCTTCCATGTCTGTGAATTTCACCTCACCAGGCTGCCTAGACCACATAATGAAATATAAAAAAAAGTGTGTCGAGGCCGGAAGCCTGTGGGATCCGAACATCACTGCTTGTAAAAAGAATACGGTAGAAGTGAACTTCACAACCAGTCCTCTGGGAAACAGATACATGGCTCTTATCCAACACATCATCGGGTTTTCTCAAGTGTCTGAGCCACACCAGAACAAACGCACGCGAGCTTCAGTGGTGATTCCAGTGACTGAGGAAAGTGAAGGTGCTATGACTCCGTATTTTCCTACTTGTGGCAGCGACTGCATCCGACATAAAGGAACGGTTGTGCTCTGCCCACAAACAGGCGTCCCTTTCCCTCTGGATAACAACAGAAGCAAACCGGGAGGCTGGCTGCCTCTCCTCCTGCCGTCTCTGCTGGTGGTGACATGGGTGGTGGTGGCAGGGATTTATCTAATGTGGAGGCACGAAAGGAACACTTCCTTTTCTACCACCCCCTCCATTAAGGTTCTTGTTGTTTACCCATCTGAAATATGTTTTCATCACACAATTTGTTACTTCACTGAATTTCTTCAAAACCATTGCAGAAGTGAGGTCATCCTTGAAAAGTGGCAGAAAAAGAAAATAGCAGAGATGGGTCCAGTGCAGTGGCTTGCCACTCAAAAGAAGGCAGCAGACAAAGTTGTCTTCCTTCTTTCCAGTGACGTAAACAGTGTTTGTGATGGTACCTGTGCCAAGAGTGAGGGCAGTCCCAGTGAGAACTCTCAAGACCTCTTCCCCCTTGCCTTTAACCTTTTCTGCAGTGATCTAAGAAGCCAGACTCATCTGCACAAATATGTGGTGGTCTACTTTAGAGAGACTGATACCAAAGACATTTATAATGCTCTCAGTGTCTGCCCCAAGTACCACCTCATGAAGGATGCCACTGCTTTCTGTGCAGAACTTGTCAAGCAGCAGTCAGCAGGAAAAAGATCA
Rhinopithecus_roxellana     ATGTCGCTTGTGCTGCTGAGCCTGGCCGCGCTGTGCAGGAGCGCAGTACCTCGAGAGCCGACCGTTCAATGTGGCTCTGAAACTGGGCCGTCTCCAGAGTGGATGCTACAACATGATCTAACCCCTGGAGACTTGAGGGACCTCCGAGTAGAACCTGTTAAAACTAGTGTTGCAACAGGGGACTATTCAATTTTGATGAACGTAAGCTGGGTACTCCGGGCAGATGCCAGCATCCGCTTATTGACCAGACCCTCAGGTGGTAAATGGACGTTCTCCTACGTCGGCTTCCCTGTAGAGCTGAACACAGTCTATTTCATTGGGGCCCATAATATTCCTAATGCAAATATGAATGAAGATGGCCCTTCCATGTCTGTGAATTTCACCTCACCAGGCTGCCTAGACCACATAATGAAATATAAAAAAAAGTGTGTCGAGGCCGGAAGCCTGTGGGATCCGAACATCACTGCTTGTAAAAAGAATACGGTAGAAGTGAACTTCACAACCAGTCCTCTGGGAAACAGATACATGGCTCTTATCCAACACATCATCGGGTTTTCTCAAGTGTCTGAGCCACACCAGAACAAACGCACGCGAGCTTCAGTGGTGATTCCAGTGACTGAGGAAAGTGAAGGTGCTATGACTCCGTATTTTCCTACTTGTGGCAGCGACTGCATCCGACATAAAGGAACGGTTGTGCTCTGCCCACAAACAGGCGTCCCTTTCCCTCTGGATAACAACAGAAGCAAACCGGGAGGCTGGCTGCCTCTCCTCCTGCCGTCTCTGCTGGTGGTGACATGGGTGGTGGTGGCAGGGATCTATCTAATGTGGAGGCACGAAAGGAACACTTCCTTTTCTACCACCCCCTCCATTAAGGTTCTTGTTGTTTACCCATCTGAAATATGTTTTCATCACACAATTTGTTACTTCACTGAATTTCTTCAAAACCATTGCAGAAGTGAGGTCATCCTTGAAAAGTGGCAGAAAAAGAAAATAGCAGAGATGGGTCCAGTGCAGTGGCTTGCCACTCAAAAGAAGGCAGCAGACAAAGTTGTCTTCCTTCTTTCCAATGACGTAAACAGTGTTTGTGATGGTACCTGTGCCAAGAGTGAGGGCAGTCCCAGTGAGAACTCTCAAGACCTCTTCCCCCTTGCCTTTAACCTTTTCTGCAGTGATCTAAGAAGCCAGACTCATCTGCACAAATATGTGGTGGTCTACTTTAGAGAGACTGATACCAAAGACATTTATAATGCTCTCAGTGTCTGCCCCAAGTACCACCTCATGAAGGATGCCACTGCTTTCTGTGCAGAACTTGTCAAGCAGCAGTCAGCAGGAAAAAGATCA
Piliocolobus_tephrosceles     ATGTCTCTCGTGCTACTGAGCCTGGCCGCGCTGTGCAGGAGCGCCGTACCTCGAGAGCCGACCGTTCAATGTGGCTTTGAAACTGGACCATCTCCAGAGTGGATGCTACAACATGATCTAACCCCTGGAGACTTGAGGGACCTCCGAGTAGAACCTGTTAAAACTAGTGTTGCAACAGGGGACTATTCAATTTTGATGAACGTAAGCTGGGTACTCCGGGCAGATGCCAGCATCCGCTTTTTGACCAGACCCTCAGGTGGTAAATGGACGTTTTCCTACATCGGCTTCCCTGTAGAGCTGAACACAGTCTATTTCATTGGGGCCCATAATATTCCTAATGCAAATATGAATGAAGATGGCCCTTCCATGTCTGTGAATTTCACTTCACCAGGCTGCCTAGACCACATAATGAAATATAAAAAAAAGTGTGTCAAGGCCGGAAGCCTGTGGGATCCAAACATCACTGCTTGTAAGAAGAATACGGTAGAAGTGAACTTCACAACCAGTCCTCTGGGAAACAGATACATGGCTCTTATCCAACACATCATCGGGTTTTCTCAAGTGTCTGAGCCACACCAGAACAAACAAACGCGAGCTTCAGTGGTGATTCCAGTGACTGAGGAAAGTGAAGGTGCTATGACTCCGTATTTTCCTACTTGTGGCAACGACTGCATCCGACATAAAGGAACGGTTGTGCTCTGCCCACAAACAGGCGTCCCTTTCCCTCTGGATAATAACAGAAGCAAACTGGGAGGCTGGCTGCCTCTCCTCCTGCCGTCTCTGCTGGTGGTGATATGGGTGCTGGTGGCAGGGATCTATCTAATGTGGAGGCACGAAAGGAACATTTCCTTTTCTACTACCCCCTCCATTAAGGTTCTTGTGGTTTACCCATCTGAAATATGTTTTCATCACACAATTTGTTACTTCACTGAATTTCTTCAAAACCATTGCAGAAGTGAGGTCATCCTTGAAAAGTGGCAGAAAAAGAAAATAGCAGAGATGGGTCCAGTGCAGTGGCTTGCCACTCAAAAGAAGGCAGCAGACAAAGTTGTCTTCCTTCTTTCCAATGACGTAAACAGTGTTTGTGATGGTACCTGTGCCAAGAGTGAGGGCAGTCCCAGTGAGAACTCTCAAGACCTCTTCCCCCTTGCCTTTAACCTTTTCTGCAGTGATCTAAGAAGCCAGACTCATCTGCACAAATATGTGGTGGTCTACTTTAGAGAGACTGATACCAAAGACAATTATAATGCTCTCAGTGTCTGCCCCAAGTACCACCTCATGAAGGATGCCACTGCTTTCTGTGCAGAACTTGTCAAGCAGCAGTCAGCAGGAAAAAGATCA
Cebus_imitator     ATGTCGCTCGTGCTGCTGAGCCTGGCTGCCCTGTGCAGGAGCGCCGTACCCCGAGAGCCGACCATTCAATGTGGCTCTGAAACTGGGCCGTCTCCAGAGTGGATGCTACAACATGATCTAACCCCTGGAGACTTGAAGGACCTCCGAGTGGAAACTGTTAAAACGAATGTTGCAACAGGGGACTATTCAATTTTGATGAATATAAGCTGGGTACTCCGGGCAGATGTGTTTTGGGAATTGAGAGTTCCTTGCTTTGCCTTTCAGTGGACATTTTCCTACATAGGCTTCCCTGTGGAGCTGAACACAGTCTATTTCATTGGAGCCCATAATATTCCTAATGCAAATATGAATGAAGATGGCCCATCCATGTCTGTGAATTTCACCTCACCAGGCTGCCTAGACCACATAATGAAATATAAAAAGAAGTGTGTCAAGGCTGGAAGCCTATGGGCTCCGAACATCACTGCTTGTAAGAAGAATACGGTAGAAGTGAACTTCACAACCAGTCCCCTTGGAAACAGATACATGGCTCTTATCCAACACGTCATTGGGTTTTCTCAGGTGTTAGAGCCATACCAGAACGAACAAGCGCGAGCTTCAGTGGTGATTCCAGTGACCGGGGAAAGTGAAGGTGCTGTGACTCCGTATTTTCCTACTTGTGGCACCGACTGCATCCGGCACAAAGGAAAGGTGGTGCTCTGCCCACAGACAGGCGTCCCTTTCCCTCTGGATAACAACAGAAGCAACCTGGGAGGCTGGCTGCCTTTCCTCCTGCCATCTATACTGGTGGCCACATGGGTGCTGGCAGCAGGGATCTATCTAATATGGAGGCACGAAAGGATCACTTCCTTTTCCACCACCCCCCCCATTAAGGTTCTTGTGGTTTACCCATCTGAAATATGTTTCCATCACACAGTTTGTCACTTCACTGAGTTTCTTCAAAACCAGTGCAGAAGTGAGGTCATCCTTGAAAAGTGGCAGAAAAAGAAAATAGCAGAGATGGGTCCAGTGCAGTGGCTTGCTGCTCAAAAGAAGGCAGTGGACAAAGTCATCTTCCTTCTTTCCAATGACATCAACAGTGTGTGTGATGGTACCTGTGACAAGACTGAGGGCAACCCCAGTGAAAACTCTCAAGACCTCTTCCCCCTTGCCTTTAACCTTTTCTGCAGTGATCTAAGAAGCCAGACTCATCTGCACAAATATGTGGTGGTCTACTTTACAGAGACTGATACCAAAGACGATTATGATGCTCTCAGTGTCTGCCCCAAGTACTACCTCATGAAGGATACCACTGCTTTCTGTGCAGAACTTGTCAAGCAGCAGTCAGTGGGAAAAAGATCA
Saimiri_boliviensis     ATGTCGCTCGTCCTGCTGAGCCTGGCCGCCCTGTGCAGGAGCGCCGTACCCCGAGAGCCGACCATTCAGTGTGGCTCTGAAACTGGGCCATCTCCAGAGTGGATGCTACAACATGATCTAACCCCTGGAGACTTGAAGGACCTCCAAGTGGAAACTGTTAAAACGAATGTTGCAACAGGGGACTATTCAATTTTGATGAATATAAGCTGGGTACTCCGGGCAGATGCCAGCATCCGCTTGTTGACCAGACCCTCTGGCGGCAAATGGACATTTTCCTACATAGGCTTCCCTGTGGAGCTGAACACAGTCTATTTCATTGGAGCCCATAATATTCCTAATGCAAATATGAATGAAGATGGCCCTTCCATGTCTGTGAATTTCACCTCACCAGGCTGCTTAGACCACATAATGAAATATAAAAAGAAGTGTGTCAAGGCTGGAAGCCTGTGGGCTCCGAACATCACTGCTTGTAAGAAGAATACAGTAGAAGTGAACTTCACAACCAGCCCCCTTGGAAACAGATACATGGCTCTTATCCAACACGTCATTGGGTTTTCTCAGGTGTTAGAGCCATACCAGAACGAACAAACGCGAGCTTCAGTGGTGATTCCAGTGACCGGGGAAAGTGAAGGCGCTGTGACTCCGTATTTTCCTACTTGTGGCACCGACTGCATCCGACACAAAGGAAAGGTGGTGCTCTGCCCACAGACAGGCGTCCCTTTCCCTCTGGATAACAACAGAAGCAACCTGGAAGGCTGGCTGCCTCTCCTCCTGCCATCTCTGCTGGTGGCCACATGGGTGCTGGCGGCAGGGATCTATCTAATGTGGAGGCACGAAAGGATCACTTCCTTTTCCACCACCCCGCCCATTAAGGTTCTCGTGGTTTACCCATCTGAAATATGTTTCCATCACACAGTTTGTCACTTCACTGAGTTTCTTCAAAACCAGTGCAGAAGTGAGGTCATCCTTGAAAAGTGGCAGAAAAAGAAAATAGCAGAGATGGGTCCAGTGCAGTGGCTTGCCGCTCAAAAGGCGGCAGTGGACAAAGTCATCTTCCTTCTTTCCAATGACATCAACAGTGTGTGTGATGGTACCTGTGACAAGAGTGAGGGCAGCCCCAGTGAAAACTCTCAAGACCTCTTCCCCCTTGCCTTTAACCTTTTCTGCAGTGATTTAAGAAGCCAGACTCATCTGCACAAATATGTGGTGGTCTACTTTACAGAGACTGATACCAAAGACGATTATGATGCTCTCAGTGTCTGCCCCAAGTACCACCTCATGAAGGATACCACTGCTTTCTGTGCAGAACTTGTCAAGCAGGTGTCAATGGGAAAAAGATCA
Callithrix_jacchus     ATGTCGCTCTTGCTACTGAGCCTGGCCGCCCTGTGTAGGAGCGCCGTATCCCGAGAGCCGACCATTCAATGTGGCCCTGAAACTGGGCCATCTCCAGAGTGGATGCTACAACATGACCTAACCCCTGGAGACTTGAAGGACCTCCGAGTGGAAACTGTTAAAACAAATGTTGCAACAGGGGACTATTCAATTTTGATGAATATAAGCTGGGTACTCCGGGCAGATGCCAGCATCCGCTTGTTGACCAGACCCTCTGGCGGCAAATGGACGTTTTCCTACATAGGCTTTCCTGTGGAGCTGAACACAGTCTATTTCATTGGAGCCCATAATATTCCTAATGCAAATATGAATGAAGATGGCCCTACCATGTCTGTGAATTTCACCTCACCAGGCTGCCTAGACCACATAATGAAATATAAAAAGAAGTGTGTCACGGCCGGAAGCCTGTGGGCTCCGAACATCACTGCTTGTAAGAAGAATACGGTAGAAGTGAACTTCACAACCAGTCCCCTTGGAAACAGATACATGGCTCTTATCCAACACGTCATTGGGTTTTCTCAGGTGTTAGAGCCATACCAGAACAAACAAATGCGAGCCTCAGTGGTGATTCCAGTGACCGGGGAAAGTGAAGGTGCTGTGACTCCGTATTTTCCTACTTGTGGCACCGACTGCATCCGACACAAAGGAAAGGTGGTGCTCTGCCCACAGACAGGCGTCCCTTTCCCTCTGGATAACAACAGAAGCAACTTGGGAGGCTGGCTGCCTCTCCTCCTGCCATCTTTGCTGGTGGCCACGTGGGTGCTGGCGGCAGGGATCTATCTAATGTGGAGGCACGAAAGGATCACTTCCTTTTCCACCACCCCCCCCATTAAGGTTCTTGTGGTTTACCCATCTGAAATATGTTTCCATCACACAGTTTGTCACTTCACTGAGTTTCTTCAAAACCAGTGCAGAAGTGAGGTCATCCTTGAAAAGTGGCAGAAAAAGAAAATAGCAGAGATGGGTCCAGTGCAGTGGCTTGCCGCTCAAAAGGCGGCAGTGGACAAAGTCATCTTCCTTCTTTCCAATGAGGTCAACAGTGTGTGTGATGGTACCTGTGACAAGAGTGAGGGCAGCCCCAGTGAAAACTCTCAAGACCTCTTCCCCCTTGCCTTTAACCTTTTCTGCAGTGATCTAAGAAGCCAGACTCATCTGCACAAATATGTGGTGGTCTACTTTTCAGAGACTGATACCAAAGACGATTATGATGCTCTCAGTGTCTGCCCCAAGTACCACCTCATGAAGGATACCACTGCTTTCTGTGCAGAACTTGTCAAGCAGCAGTCAGCGGGAAAAAGATCA
